# Supplementary material for: A collection of forcefield precursors for metal–organic frameworks
Source: RSC Adv. 2019 Nov 13;9(63):36492–507. doi: 10.1039/c9ra07327b (PMC9075174; doi:10.1039/c9ra07327b)
Supplement: RA-009-C9RA07327B-s3493 [file RA-009-C9RA07327B-s3493.xyz]

  104
jmolscript: load "" {1 1 1} spacegroup "x,y,z" unitcell [{     11.370000     0.000000     0.000000 }, {      3.945299    10.724742     0.000000 }, {      0.480113     4.699586    11.238716 }]
Cu     6.210125     8.075558     3.090872     0.302009
Cu     5.222639     4.700484     6.524299     0.262972
Cu    10.166411    14.052652    11.125655     0.244837
Cu     9.585287     7.348770     8.147844     0.302008
Cu    10.572773    10.723844     4.714417     0.262969
Cu     5.629001     1.371676     0.113061     0.244868
H     12.189034     6.004258     3.727882     0.164921
H     13.118451     7.124836     4.394338     0.175636
H     11.524728     7.244615     4.490991     0.171876
H     10.313058     7.587546     2.194921     0.295433
H      8.300888    12.916829     8.048045     0.298870
H     12.970757    14.586197    10.247461     0.164151
H     13.548011    10.521996     0.028097     0.170367
H     14.376257    13.864253    10.495837     0.161516
H      3.542202     7.685839     2.837776     0.137110
H      3.851245     8.398639     1.444175     0.137394
H     13.333281    10.749825     2.929933     0.124835
H     10.253574     1.911009     4.003231     0.096140
H      5.030052    12.650970     4.709022     0.117630
H      7.501313    10.707395     3.631229     0.145491
H      7.082448     9.791392     4.869736     0.133461
H      6.330102    10.649281     8.044673     0.162542
H      7.238783     9.640120     7.198398     0.172205
H      7.884213    10.485493     8.394197     0.174349
H      4.457890     3.805831     3.843641     0.165102
H      4.369036     2.381369     3.119868     0.166289
H      3.029948     3.170360     3.498612     0.163162
H      3.606378     9.420070     7.510834     0.164924
H      2.676961     8.299492     6.844378     0.175637
H      4.270684     8.179713     6.747725     0.171877
H      5.482354     7.836782     9.043795     0.295434
H      7.494524     2.507499     3.190671     0.298869
H      2.824655     0.838131     0.991255     0.164149
H      1.767288     0.202746    -0.028097     0.170370
H      1.419155     1.560075     0.742879     0.161521
H     12.253210     7.738489     8.400940     0.137111
H     11.944167     7.025689     9.794541     0.137397
H      2.462131     4.674503     8.308783     0.124834
H      5.541838    13.513319     7.235485     0.096136
H     10.765360     2.773358     6.529694     0.117627
H      8.294099     4.716933     7.607487     0.145490
H      8.712964     5.632936     6.368980     0.133463
H      9.465310     4.775047     3.194043     0.162540
H      8.556629     5.784208     4.040318     0.172204
H      7.911199     4.938835     2.844519     0.174348
H     11.337522    11.618497     7.395075     0.165101
H     11.426376    13.042959     8.118848     0.166291
H     12.765464    12.253968     7.740104     0.163164
C     12.273434     6.961037     3.925683    -0.507199
C     12.253627     7.737993     2.644470     0.206507
C     13.250839     8.364090     1.902715    -0.128435
C     12.588943     8.909560     0.773224     0.222668
C     13.660447    14.384414    10.913917    -0.507047
C      3.313333     8.466155     2.272468    -0.298687
C      3.721556     9.701391     2.995118     0.291217
C     14.239636    10.777095     3.213149    -0.210018
C     14.751175    11.877946     3.850384    -0.022181
C      4.676381    11.888947     4.263969    -0.219970
C      5.476233    10.785083     4.032451     0.296293
C      6.941798    10.675364     4.447160    -0.296626
C      7.223808    10.499220     7.670424    -0.511236
C      7.558415    11.611064     6.702770     0.210827
C      7.419393    11.728894     5.386717    -0.117697
C      3.927464     2.305268     5.092262     0.220279
C      3.947679     2.971000     3.778456    -0.511586
C      5.887728     4.109138     9.457380    -0.127533
C      7.488393     8.177167     1.735258    -0.163119
C      5.508604     6.038924     5.249604    -0.126523
C      3.521978     8.463291     7.313033    -0.507202
C      3.541785     7.686335     8.594246     0.206505
C      2.544573     7.060238     9.336001    -0.128432
C      3.206469     6.514768    10.465492     0.222670
C      2.134965     1.039914     0.324799    -0.507052
C     12.482079     6.958173     8.966248    -0.298684
C     12.073856     5.722937     8.243598     0.291217
C      1.555776     4.647233     8.025567    -0.210018
C      1.044237     3.546382     7.388332    -0.022178
C     11.119031     3.535381     6.974747    -0.219971
C     10.319179     4.639245     7.206265     0.296294
C      8.853614     4.748964     6.791556    -0.296626
C      8.571604     4.925108     3.568292    -0.511236
C      8.236997     3.813264     4.535946     0.210827
C      8.376019     3.695434     5.851999    -0.117699
C     11.867948    13.119060     6.146454     0.220279
C     11.847733    12.453328     7.460260    -0.511584
C      9.907684    11.315190     1.781336    -0.127589
C      8.307019     7.247161     9.503458    -0.163121
C     10.286808     9.385404     5.989112    -0.126513
N     11.297911     8.636308     0.814807    -0.168649
N     11.093079     7.907915     1.945422    -0.193427
N      5.004399     9.713802     3.412074    -0.307713
N      8.099932    12.770877     7.204017    -0.199663
N      4.327242     2.928639     6.188037    -0.191430
N      5.647931     4.444583     8.397569    -0.305635
N      8.310024     8.389325     0.947424    -0.309459
N      5.724054     6.805058     4.424682    -0.332249
N      4.497501     6.788020    10.423909    -0.168658
N      4.702333     7.516413     9.293294    -0.193423
N     10.791013     5.710526     7.826642    -0.307716
N      7.695480     2.653451     4.034699    -0.199661
N     11.468170    12.495689     5.050679    -0.191430
N     10.147481    10.979745     2.841147    -0.305623
N      7.485388     7.035003    10.291292    -0.309468
N     10.071358     8.619270     6.814034    -0.332248

The following XYZ coordinates are in angstroms. Other properties are in atomic units.
The sperically averaged electron density of each atom fit to a function of the form exp(a - br)
eigen_1, eigen_2 and eigen_3 are the three eigenvalues of traceless quadrupole moment tensor
  atom number  atomic symbol              X              Y              Z     net charge C6 coefficient C8 coefficient C10 coefficient fluctuating dipole atomic polarizability isotropic forcefield polarizability              a              b squared Pearson coefficient          <r^3>          <r^4>         wp_QDO          m_QDO          q_QDO       dipole_x       dipole_y       dipole_z         dipole            Qxy            Qxz            Qyz     Q(x^2-y^2)  Q(3z^2 - R^2)        eigen_1        eigen_2        eigen_3 static polarizability      alpha(xx)      alpha(xy)      alpha(xz)      alpha(yy)      alpha(yz)      alpha(zz) atomic spin moment
            1             Cu       6.210125       8.075558       3.090872       0.302009     114.283542 0.18244182E+04  0.57956177E+05                                20.228912                           14.972570       0.737211       2.015026                    0.998864      54.691746     151.441028       0.418438       0.460786      -1.099080      -0.068728       0.013250       0.083072       0.108628       0.088890       0.080471       0.023653       0.087278       0.010527      -0.107195      -0.037134       0.144328             24.862832      24.763866      -0.042172     -10.172328      25.438264      -7.287874      24.386368           0.000007
            2             Cu       5.222639       4.700484       6.524299       0.262972     107.960619 0.19151790E+04  0.61464965E+05                                19.413738                           15.252453       0.998965       2.083321                    0.999139      55.367068     153.140177       0.418974       0.455514      -1.104351       0.012496      -0.081646       0.078565       0.113994      -0.088348      -0.061810       0.005671       0.160065      -0.068696      -0.112963      -0.037784       0.150747             23.061250      15.904882       4.349625       0.265728      27.021465      -6.369242      26.257404          -0.000021
            3             Cu      10.166411      14.052652      11.125655       0.244837     119.851563 0.20159938E+04  0.65738611E+05                                20.859963                           15.720398       0.780569       2.005520                    0.998952      57.124740     160.881324       0.408607       0.459694      -1.098429      -0.029141      -0.038970       0.130681       0.139447       0.008091      -0.007768       0.057800      -0.093861       0.137335      -0.072404      -0.021323       0.093727             25.809894      22.619205      -1.734966       5.076106      16.480910      -8.078290      38.329567           0.000140
            4             Cu       9.585287       7.348770       8.147844       0.302008     114.278180 0.18243184E+04  0.57952245E+05                                20.228476                           14.972293       0.737030       2.014990                    0.998864      54.689915     151.435256       0.418436       0.460794      -1.099074       0.068708      -0.013233      -0.083055       0.108601       0.088893       0.080505       0.023674       0.087267       0.010506      -0.107196      -0.037168       0.144364             24.862293      24.763467      -0.042204     -10.172180      25.437503      -7.287584      24.385909           0.000008
            5             Cu      10.572773      10.723844       4.714417       0.262969     107.960585 0.19151743E+04  0.61464776E+05                                19.413735                           15.252435       0.998970       2.083323                    0.999139      55.367005     153.139941       0.418974       0.455514      -1.104351      -0.012496       0.081643      -0.078560       0.113988      -0.088349      -0.061811       0.005675       0.160065      -0.068716      -0.112960      -0.037791       0.150752             23.061275      15.904905       4.349552       0.265813      27.021366      -6.369328      26.257554          -0.000020
            6             Cu       5.629001       1.371676       0.113061       0.244868     119.863145 0.20161759E+04  0.65745872E+05                                20.860756                           15.720711       0.781025       2.005620                    0.998952      57.128506     160.892254       0.408619       0.459671      -1.098445       0.029156       0.038983      -0.130784       0.139550       0.008066      -0.007737       0.057728      -0.093885       0.137511      -0.072422      -0.021262       0.093684             25.811133      22.620170      -1.735104       5.076533      16.481437      -8.078993      38.331790           0.000141
            7              H      12.189034       6.004258       3.727882       0.164921       0.969910 0.70769758E+01  0.66368072E+02                                 1.539359                            1.490340      -0.815035       2.496639                    0.999864       3.060985       7.971820       0.554932       1.176941      -0.734954      -0.000085      -0.011249      -0.006335       0.012910      -0.000493      -0.000058       0.003151      -0.007853       0.005499      -0.004877      -0.000767       0.005644              1.556213       1.276257       0.080754       0.000998       2.119661       0.033855       1.272722           0.000015
            8              H      13.118451       7.124836       4.394338       0.175636       0.858688 0.62239118E+01  0.57586907E+02                                 1.523398                            1.481621      -0.816802       2.516178                    0.999692       3.169392       8.713415       0.500500       1.322641      -0.700637       0.015255       0.006505       0.003783       0.017011       0.005997       0.000641      -0.002481       0.007155      -0.000702      -0.007690       0.000526       0.007164              1.526282       1.805771       0.107020       0.303333       1.284921      -0.004589       1.488154           0.000011
            9              H      11.524728       7.244615       4.490991       0.171876       0.891688 0.65993794E+01  0.62617304E+02                                 1.617829                            1.567856      -1.110985       2.369810                    0.997931       3.475162      10.013458       0.462141       1.396820      -0.683908      -0.015615       0.006547       0.010417       0.019880      -0.002263      -0.002512      -0.001694       0.012315       0.013619      -0.009162       0.002412       0.006750              1.624670       1.784694      -0.134654      -0.395802       1.402959       0.077506       1.686357           0.000007
           10              H      10.313058       7.587546       2.194921       0.295433       0.601957 0.37352978E+01  0.31037007E+02                                 1.300430                            1.227504      -1.092133       2.472340                    0.999846       2.680626       7.457758       0.487304       1.512696      -0.664029      -0.036516      -0.016846       0.016860       0.043606       0.009041      -0.003541      -0.016184       0.011235       0.012942      -0.020337       0.000602       0.019735              1.332127       1.682226       0.211791      -0.127591       1.181769      -0.112102       1.132385           0.000014
           11              H       8.300888      12.916829       8.048045       0.298870       0.604404 0.37798779E+01  0.31328195E+02                                 1.278893                            1.216331      -1.089605       2.475037                    0.999868       2.589472       7.067142       0.503491       1.467766      -0.672738       0.008401       0.002254       0.043464       0.044326       0.006521       0.000041      -0.007232      -0.019085       0.045015      -0.019207       0.000768       0.018439              1.304556       1.152649       0.062442       0.168227       1.152712       0.171222       1.608308           0.000009
           12              H      12.970757      14.586197      10.247461       0.164151       0.968177 0.70953437E+01  0.69045376E+02                                 1.749692                            1.654216      -1.366109       2.243450                    0.994629       3.780742      11.292878       0.435214       1.446247      -0.673162      -0.013152       0.003973      -0.009844       0.016901      -0.000656       0.003784      -0.004413      -0.007466       0.021217      -0.008231      -0.001789       0.010020              1.800967       1.847355      -0.114932       0.471346       1.409286      -0.199690       2.146259          -0.000007
           13              H      13.548011      10.521996       0.028097       0.170367       0.915602 0.69222922E+01  0.65579761E+02                                 1.575830                            1.552393      -0.738507       2.548692                    0.999910       3.199228       8.814209       0.495224       1.305523      -0.705009      -0.000392       0.013056       0.009118       0.015930       0.001547      -0.000041       0.002258      -0.008820       0.001394      -0.004942      -0.000493       0.005435              1.567486       1.439332       0.279036       0.110487       1.758171       0.168953       1.504956           0.000002
           14              H      14.376257      13.864253      10.495837       0.161516       1.014613 0.77172278E+01  0.74556139E+02                                 1.640171                            1.601724      -0.798416       2.508700                    0.999841       3.206700       8.702941       0.508556       1.246652      -0.718630       0.006604      -0.011877      -0.003316       0.013989      -0.005298      -0.001841      -0.000394      -0.007274      -0.009845      -0.006002      -0.002089       0.008091              1.640864       1.772591      -0.245241      -0.313874       1.456631       0.148648       1.693368           0.000010
           15              H       3.542202       7.685839       2.837776       0.137110       1.165826 0.90998043E+01  0.92952152E+02                                 1.886684                            1.801900      -1.243825       2.288491                    0.994334       3.768285      11.027425       0.448144       1.338014      -0.695847      -0.000590      -0.025786       0.017319       0.031067       0.002077       0.003057      -0.002417      -0.019864      -0.004359      -0.010626      -0.000606       0.011233              1.927795       1.795252      -0.161511       0.192670       2.158730      -0.440687       1.829402           0.000021
           16              H       3.851245       8.398639       1.444175       0.137394       1.259052 0.10234668E+02  0.10682350E+03                                 1.942517                            1.881235      -1.032805       2.388799                    0.996458       3.636355      10.485533       0.452553       1.296712      -0.706826       0.006576      -0.001080      -0.027180       0.027985       0.003488      -0.004737       0.003913      -0.006249       0.024763      -0.010685       0.000327       0.010358              1.958890       1.997545      -0.019589      -0.331897       1.596143       0.054264       2.282981           0.000011
           17              H      13.333281      10.749825       2.929933       0.124835       1.118742 0.83743828E+01  0.84424107E+02                                 1.866856                            1.756540      -1.503018       2.165457                    0.992133       3.951813      11.777934       0.439742       1.381639      -0.685053      -0.033822       0.005523      -0.010603       0.035873      -0.007782       0.009667       0.003268       0.008057      -0.027265      -0.015828       0.000499       0.015328              1.919893       2.555841       0.052320       0.336005       1.595631       0.157887       1.608206           0.000002
           18              H      10.253574       1.911009       4.003231       0.096140       1.150688 0.81784116E+01  0.81105549E+02                                 1.830650                            1.680234      -1.207983       2.291617                    0.994216       3.793667      10.835955       0.477115       1.294499      -0.703653      -0.021233       0.029136       0.006514       0.036636      -0.000742       0.005049       0.005575      -0.005559      -0.026095      -0.012299       0.003294       0.009004              1.906075       2.026981      -0.642340      -0.164181       2.220106       0.294894       1.471137           0.000013
           19              H       5.030052      12.650970       4.709022       0.117630       1.114130 0.82485484E+01  0.82097787E+02                                 1.802040                            1.697897      -1.299079       2.255206                    0.994178       3.758783      10.808088       0.469544       1.310618      -0.700438       0.007713       0.029269       0.014618       0.033614      -0.001242       0.001709       0.009301      -0.007785      -0.029697      -0.014011       0.001316       0.012695              1.846819       1.760168       0.287638       0.200214       2.093750       0.489148       1.686538           0.000009
           20              H       7.501313      10.707395       3.631229       0.145491       0.953512 0.72835082E+01  0.71463091E+02                                 1.740584                            1.683023      -1.382842       2.229810                    0.991717       3.916091      11.810867       0.428050       1.458380      -0.670617       0.019744       0.005506      -0.024990       0.032320       0.001576      -0.007523       0.000992       0.000482       0.026280      -0.008483      -0.003741       0.012223              1.778676       1.830542       0.051613      -0.372350       1.497433       0.023633       2.008054          -0.000001
           21              H       7.082448       9.791392       4.869736       0.133461       1.094269 0.86897154E+01  0.88653524E+02                                 1.870343                            1.808815      -1.443659       2.193110                    0.990789       4.010567      12.130194       0.425208       1.411933      -0.679525       0.005637      -0.021934       0.017521       0.028633      -0.000152       0.003634      -0.006545      -0.008944      -0.002275      -0.007690      -0.001825       0.009515              1.908789       1.643322      -0.065318       0.116619       2.312833      -0.233956       1.770212           0.000021
           22              H       6.330102      10.649281       8.044673       0.162542       0.975536 0.71639420E+01  0.67391410E+02                                 1.547763                            1.502441      -0.736605       2.533264                    0.999961       3.059838       7.982040       0.551036       1.181609      -0.734202      -0.011198       0.003742       0.004747       0.012725      -0.002664      -0.002743      -0.000800       0.003347      -0.003525      -0.004196      -0.000329       0.004525              1.553382       1.918207      -0.047031      -0.297600       1.362859      -0.003916       1.379079           0.000011
           23              H       7.238783       9.640120       7.198398       0.172205       0.979103 0.73925657E+01  0.72139803E+02                                 1.722484                            1.660198      -1.191901       2.333219                    0.996597       3.550145      10.363583       0.448922       1.398156      -0.683956       0.003121      -0.011984      -0.012936       0.017908       0.003759      -0.003258       0.004817      -0.005529       0.011708      -0.008773       0.001338       0.007434              1.745447       1.434345       0.000501      -0.017495       2.218956       0.258640       1.583040           0.000012
           24              H       7.884213      10.485493       8.394197       0.174349       1.100263 0.85273806E+01  0.85254106E+02                                 1.798725                            1.737063      -1.047299       2.405791                    0.997925       3.366386       9.580841       0.461700       1.326925      -0.700956       0.015580       0.001827       0.011255       0.019307       0.006847       0.002933       0.001348       0.005186       0.005024      -0.008193       0.000123       0.008070              1.803986       1.853321      -0.037629       0.440468       1.574462      -0.102747       1.984176           0.000018
           25              H       4.457890       3.805831       3.843641       0.165102       1.096076 0.82421031E+01  0.81977750E+02                                 1.797288                            1.704461      -1.266535       2.280820                    0.997929       3.580042      10.274299       0.465887       1.321805      -0.699291       0.010540       0.012805       0.000444       0.016591       0.004259      -0.000794      -0.008737      -0.004168      -0.002244      -0.008743      -0.002150       0.010894              1.836479       1.750150       0.487283       0.050666       2.300355       0.059233       1.458931           0.000014
           26              H       4.369036       2.381369       3.119868       0.166289       0.978916 0.73087676E+01  0.71349428E+02                                 1.736700                            1.659731      -1.326918       2.261172                    0.995452       3.691696      10.893321       0.443913       1.413391      -0.679904       0.008849      -0.013130      -0.005960       0.016918      -0.001983      -0.000588      -0.001120      -0.006915      -0.011444      -0.004240      -0.001743       0.005982              1.768838       1.618656      -0.229567      -0.291554       1.747447       0.425009       1.940411          -0.000004
           27              H       3.029948       3.170360       3.498612       0.163162       0.950057 0.69824991E+01  0.65588639E+02                                 1.548845                            1.506063      -0.738443       2.536825                    0.999965       3.098352       8.208305       0.535281       1.218166      -0.725031      -0.011629       0.002444      -0.001474       0.011975      -0.001252       0.000132      -0.003585       0.005121       0.000607      -0.005212       0.001801       0.003411              1.552936       1.956934      -0.115742       0.209817       1.344557      -0.050223       1.357316           0.000013
           28              H       3.606378       9.420070       7.510834       0.164924       0.969910 0.70769784E+01  0.66368109E+02                                 1.539358                            1.490340      -0.815033       2.496639                    0.999864       3.060988       7.971831       0.554933       1.176940      -0.734954       0.000085       0.011249       0.006335       0.012910      -0.000493      -0.000058       0.003151      -0.007853       0.005499      -0.004877      -0.000767       0.005644              1.556213       1.276257       0.080753       0.000998       2.119659       0.033853       1.272723           0.000015
           29              H       2.676961       8.299492       6.844378       0.175637       0.858690 0.62239314E+01  0.57587150E+02                                 1.523401                            1.481624      -0.816808       2.516176                    0.999692       3.169398       8.713444       0.500498       1.322643      -0.700637      -0.015255      -0.006505      -0.003783       0.017010       0.005997       0.000641      -0.002481       0.007155      -0.000701      -0.007690       0.000527       0.007164              1.526286       1.805774       0.107019       0.303334       1.284924      -0.004590       1.488160           0.000011
           30              H       4.270684       8.179713       6.747725       0.171877       0.891686 0.65993585E+01  0.62617076E+02                                 1.617827                            1.567855      -1.110986       2.369811                    0.997931       3.475165      10.013475       0.462140       1.396822      -0.683907       0.015615      -0.006547      -0.010417       0.019880      -0.002263      -0.002512      -0.001694       0.012315       0.013621      -0.009163       0.002412       0.006751              1.624669       1.784690      -0.134653      -0.395801       1.402958       0.077506       1.686358           0.000007
           31              H       5.482354       7.836782       9.043795       0.295434       0.601952 0.37352605E+01  0.31036649E+02                                 1.300427                            1.227502      -1.092134       2.472342                    0.999846       2.680622       7.457763       0.487301       1.512706      -0.664027       0.036517       0.016845      -0.016859       0.043606       0.009041      -0.003540      -0.016184       0.011235       0.012942      -0.020337       0.000603       0.019734              1.332123       1.682218       0.211789      -0.127589       1.181767      -0.112101       1.132384           0.000014
           32              H       7.494524       2.507499       3.190671       0.298869       0.604423 0.37800494E+01  0.31330126E+02                                 1.278944                            1.216376      -1.089619       2.475029                    0.999868       2.589570       7.067580       0.503468       1.467809      -0.672730      -0.008401      -0.002255      -0.043463       0.044325       0.006522       0.000040      -0.007230      -0.019086       0.045007      -0.019207       0.000771       0.018436              1.304609       1.152692       0.062447       0.168238       1.152756       0.171234       1.608379           0.000009
           33              H       2.824655       0.838131       0.991255       0.164149       0.968285 0.70963485E+01  0.69057654E+02                                 1.749813                            1.654324      -1.366260       2.243358                    0.994629       3.781041      11.294005       0.435203       1.446230      -0.673164       0.013146      -0.003973       0.009844       0.016897      -0.000657       0.003783      -0.004413      -0.007479       0.021232      -0.008238      -0.001786       0.010024              1.801095       1.847481      -0.114942       0.471391       1.409374      -0.199715       2.146430          -0.000007
           34              H       1.767288       0.202746      -0.028097       0.170370       0.915582 0.69220865E+01  0.65577304E+02                                 1.575805                            1.552369      -0.738475       2.548709                    0.999910       3.199187       8.814052       0.495228       1.305521      -0.705010       0.000393      -0.013057      -0.009119       0.015930       0.001546      -0.000042       0.002258      -0.008820       0.001394      -0.004941      -0.000493       0.005435              1.567462       1.439314       0.279030       0.110486       1.758136       0.168949       1.504934           0.000002
           35              H       1.419155       1.560075       0.742879       0.161521       1.014596 0.77170658E+01  0.74554209E+02                                 1.640154                            1.601708      -0.798391       2.508714                    0.999841       3.206679       8.702873       0.508558       1.246654      -0.718629      -0.006604       0.011877       0.003317       0.013989      -0.005298      -0.001841      -0.000394      -0.007275      -0.009844      -0.006002      -0.002088       0.008090              1.640846       1.772576      -0.245236      -0.313866       1.456616       0.148643       1.693346           0.000010
           36              H      12.253210       7.738489       8.400940       0.137111       1.165813 0.90996566E+01  0.92950070E+02                                 1.886655                            1.801874      -1.243802       2.288502                    0.994335       3.768231      11.027157       0.448153       1.337996      -0.695851       0.000590       0.025785      -0.017318       0.031067       0.002076       0.003056      -0.002417      -0.019863      -0.004361      -0.010625      -0.000607       0.011232              1.927764       1.795226      -0.161509       0.192667       2.158693      -0.440676       1.829373           0.000021
           37              H      11.944167       7.025689       9.794541       0.137397       1.258993 0.10234037E+02  0.10681513E+03                                 1.942449                            1.881172      -1.032734       2.388836                    0.996459       3.636248      10.485094       0.452563       1.296705      -0.706828      -0.006577       0.001080       0.027180       0.027985       0.003487      -0.004737       0.003913      -0.006247       0.024759      -0.010683       0.000326       0.010357              1.958821       1.997473      -0.019588      -0.331880       1.596094       0.054260       2.282894           0.000012
           38              H       2.462131       4.674503       8.308783       0.124834       1.118740 0.83743634E+01  0.84423791E+02                                 1.866849                            1.756534      -1.503017       2.165458                    0.992133       3.951792      11.777830       0.439745       1.381632      -0.685054       0.033823      -0.005523       0.010603       0.035873      -0.007782       0.009667       0.003268       0.008058      -0.027266      -0.015828       0.000499       0.015329              1.919885       2.555829       0.052322       0.336003       1.595624       0.157887       1.608202           0.000002
           39              H       5.541838      13.513319       7.235485       0.096136       1.150686 0.81783996E+01  0.81105401E+02                                 1.830650                            1.680234      -1.207977       2.291620                    0.994216       3.793662      10.835939       0.477114       1.294501      -0.703653       0.021233      -0.029136      -0.006514       0.036635      -0.000742       0.005049       0.005575      -0.005559      -0.026092      -0.012298       0.003294       0.009004              1.906074       2.026980      -0.642339      -0.164182       2.220105       0.294894       1.471138           0.000013
           40              H      10.765360       2.773358       6.529694       0.117627       1.114138 0.82486193E+01  0.82098658E+02                                 1.802047                            1.697903      -1.299084       2.255202                    0.994178       3.758797      10.808134       0.469543       1.310617      -0.700438      -0.007713      -0.029269      -0.014618       0.033614      -0.001242       0.001709       0.009301      -0.007784      -0.029698      -0.014011       0.001316       0.012696              1.846827       1.760175       0.287640       0.200216       2.093759       0.489152       1.686545           0.000010
           41              H       8.294099       4.716933       7.607487       0.145490       0.953508 0.72834652E+01  0.71462511E+02                                 1.740576                            1.683015      -1.382826       2.229818                    0.991717       3.916059      11.810729       0.428052       1.458375      -0.670618      -0.019744      -0.005505       0.024989       0.032320       0.001576      -0.007523       0.000992       0.000482       0.026279      -0.008482      -0.003740       0.012223              1.778667       1.830533       0.051611      -0.372347       1.497425       0.023636       2.008043          -0.000001
           42              H       8.712964       5.632936       6.368980       0.133463       1.094232 0.86893372E+01  0.88648665E+02                                 1.870301                            1.808777      -1.443611       2.193137                    0.990790       4.010475      12.129831       0.425212       1.411935      -0.679525      -0.005638       0.021935      -0.017521       0.028634      -0.000152       0.003634      -0.006544      -0.008946      -0.002277      -0.007689      -0.001825       0.009515              1.908745       1.643288      -0.065317       0.116615       2.312772      -0.233948       1.770175           0.000022
           43              H       9.465310       4.775047       3.194043       0.162540       0.975532 0.71639090E+01  0.67391034E+02                                 1.547761                            1.502439      -0.736598       2.533268                    0.999961       3.059834       7.982030       0.551035       1.181612      -0.734201       0.011198      -0.003742      -0.004747       0.012725      -0.002664      -0.002743      -0.000800       0.003347      -0.003524      -0.004196      -0.000329       0.004525              1.553380       1.918208      -0.047032      -0.297598       1.362857      -0.003915       1.379074           0.000011
           44              H       8.556629       5.784208       4.040318       0.172204       0.979127 0.73928020E+01  0.72142742E+02                                 1.722515                            1.660227      -1.191945       2.333195                    0.996596       3.550208      10.363839       0.448917       1.398160      -0.683955      -0.003121       0.011984       0.012936       0.017908       0.003760      -0.003259       0.004817      -0.005527       0.011710      -0.008774       0.001339       0.007435              1.745480       1.434369       0.000503      -0.017494       2.219003       0.258649       1.583067           0.000011
           45              H       7.911199       4.938835       2.844519       0.174348       1.100313 0.85278970E+01  0.85260775E+02                                 1.798795                            1.737127      -1.047368       2.405756                    0.997924       3.366495       9.581315       0.461686       1.326944      -0.700952      -0.015579      -0.001828      -0.011254       0.019305       0.006848       0.002930       0.001348       0.005186       0.005027      -0.008194       0.000126       0.008068              1.804056       1.853393      -0.037631       0.440494       1.574520      -0.102754       1.984257           0.000017
           46              H      11.337522      11.618497       7.395075       0.165101       1.096060 0.82419313E+01  0.81975336E+02                                 1.797247                            1.704425      -1.266529       2.280823                    0.997929       3.579972      10.273940       0.465901       1.321776      -0.699297      -0.010540      -0.012805      -0.000444       0.016591       0.004259      -0.000795      -0.008736      -0.004168      -0.002237      -0.008742      -0.002151       0.010893              1.836434       1.750114       0.487265       0.050662       2.300287       0.059226       1.458901           0.000014
           47              H      11.426376      13.042959       8.118848       0.166291       0.978825 0.73078808E+01  0.71338289E+02                                 1.736570                            1.659614      -1.326738       2.261263                    0.995454       3.691421      10.892162       0.443936       1.413364      -0.679910      -0.008849       0.013128       0.005964       0.016918      -0.001981      -0.000590      -0.001122      -0.006915      -0.011423      -0.004235      -0.001743       0.005978              1.768702       1.618541      -0.229541      -0.291518       1.747315       0.424957       1.940250          -0.000004
           48              H      12.765464      12.253968       7.740104       0.163164       0.950058 0.69824977E+01  0.65588537E+02                                 1.548836                            1.506055      -0.738450       2.536821                    0.999965       3.098343       8.208241       0.535287       1.218154      -0.725034       0.011629      -0.002444       0.001474       0.011974      -0.001252       0.000131      -0.003585       0.005122       0.000607      -0.005212       0.001802       0.003411              1.552927       1.956919      -0.115739       0.209819       1.344550      -0.050224       1.357312           0.000013
           49              C      12.273434       6.961037       3.925683      -0.507199      28.929620 0.46279014E+03  0.11008802E+05                                 7.873613                            6.882572       0.400048       2.089048                    0.998559      31.819342      90.858034       0.670813       0.383839      -1.090313       0.002471       0.034270      -0.048320       0.059291       0.005064      -0.002494      -0.025376       0.028082       0.057572      -0.035741       0.004046       0.031695              8.350675       6.823103       0.161294      -0.229159       8.589873      -2.637093       9.639049           0.000014
           50              C      12.253627       7.737993       2.644470       0.206507      30.863315 0.37885300E+03  0.85723938E+04                                 8.667006                            6.572247       0.217234       2.083758                    0.999419      25.401046      70.741417       0.633121       0.427551      -1.061298      -0.041992      -0.037898       0.058071       0.081067      -0.004980       0.041610      -0.046328       0.047055       0.062650      -0.064506      -0.008519       0.073025              9.952728       9.689933       1.080940       0.355313       8.143149      -5.114981      12.025101           0.000010
           51              C      13.250839       8.364090       1.902715      -0.128435      40.761577 0.48138464E+03  0.11517049E+05                                10.159990                            7.207881       0.280325       2.073682                    0.999713      28.707299      81.111705       0.632562       0.404720      -1.080398       0.123517       0.025067       0.021667       0.127884       0.006038       0.019890      -0.020754       0.088156      -0.049384      -0.051547      -0.006102       0.057649             12.373393      19.525958       2.353206       4.048585       7.012584      -1.783753      10.581636           0.000030
           52              C      12.588943       8.909560       0.773224       0.222668      30.712946 0.36277539E+03  0.81621357E+04                                 8.757076                            6.515091      -0.006310       2.018531                    0.999683      25.410820      71.768572       0.620448       0.438767      -1.049018       0.006054       0.048275      -0.060672       0.077770       0.013008      -0.027783      -0.008125      -0.005207       0.009383      -0.029278      -0.004811       0.034090             10.162272      10.845637       1.369896      -0.310695       6.610333      -4.150277      13.030845           0.000008
           53              C      13.660447      14.384414      10.913917      -0.507047      29.472530 0.46671632E+03  0.11180641E+05                                 8.067665                            6.965762       0.131409       2.002152                    0.997694      32.436368      94.455053       0.655808       0.389866      -1.080734      -0.032435      -0.027746       0.045841       0.062636      -0.002556      -0.007639      -0.013667      -0.017944       0.027076      -0.018210      -0.002919       0.021129              8.623307       7.671388       0.793702      -1.179786       6.783786      -1.976830      11.414747          -0.000005
           54              C       3.313333       8.466155       2.272468      -0.298687      34.027714 0.46238524E+03  0.11142444E+05                                 9.250439                            7.174469      -0.426100       1.837959                    0.997448      31.680929      95.049565       0.608867       0.417452      -1.053710      -0.077555       0.025946      -0.003067       0.081838       0.005005       0.011955      -0.008033      -0.007149       0.021003      -0.017911       0.002519       0.015392             10.797973      14.442352       2.387926       3.395405       9.311042       1.665167       8.640526           0.000043
           55              C       3.721556       9.701391       2.995118       0.291217      29.557608 0.34724067E+03  0.77478249E+04                                 8.688622                            6.471947       0.079925       2.065369                    0.999484      24.507326      69.520151       0.606857       0.452346      -1.038339       0.032620      -0.032890      -0.002152       0.046373       0.029979       0.004580      -0.003923      -0.014053       0.057157      -0.040923       0.019626       0.021297             10.246898      12.689643       1.271113       3.132890      11.058428       3.515780       6.992622           0.000018
           56              C      14.239636      10.777095       3.213149      -0.210018      33.358377 0.47076678E+03  0.11317152E+05                                 9.012130                            7.247806       0.078741       1.995039                    0.998938      30.433095      89.164222       0.608886       0.418445      -1.060373      -0.005125       0.032849       0.016851       0.037273      -0.001305       0.015405      -0.007424       0.007596       0.029550      -0.014377      -0.007855       0.022232              9.841848      11.551618       0.014220       1.912324      11.188129       3.434983       6.785796           0.000016
           57              C      14.751175      11.877946       3.850384      -0.022181      30.503429 0.39165727E+03  0.90028657E+04                                 8.559903                            6.649897       0.024060       1.993148                    0.999736      28.177771      81.042945       0.629327       0.423404      -1.055994       0.013974      -0.024790      -0.001371       0.028491      -0.002472      -0.001704      -0.007275      -0.006733       0.013463      -0.008170      -0.002105       0.010275              9.488172      11.932265      -0.757183       1.530400      10.308746       3.004691       6.223507           0.000021
           58              C       4.676381      11.888947       4.263969      -0.219970      33.205147 0.45343015E+03  0.10768837E+05                                 8.878939                            7.040959       0.307353       2.067079                    0.999638      30.008798      86.604383       0.629018       0.410001      -1.068738      -0.028689       0.011064      -0.005114       0.031171       0.017473      -0.002517       0.007021      -0.014831       0.002463      -0.021062       0.001379       0.019682              9.751513      13.090876      -0.744528       1.990746       9.882295       2.573384       6.281369           0.000029
           59              C       5.476233      10.785083       4.032451       0.296293      29.521434 0.34328331E+03  0.76359329E+04                                 8.688031                            6.437008       0.074098       2.065013                    0.999451      24.392956      69.039544       0.608345       0.452634      -1.038402       0.018248      -0.037604      -0.013515       0.043929       0.018934       0.003796      -0.019411       0.036587       0.042668      -0.040338       0.016209       0.024129             10.328134      14.391261       0.553684       3.265311       9.908486       2.707140       6.684656           0.000016
           60              C       6.941798      10.675364       4.447160      -0.296626      36.021064 0.49733895E+03  0.12195768E+05                                 9.634074                            7.462025      -0.467201       1.827840                    0.996598      31.853173      96.163582       0.594918       0.419848      -1.053008      -0.008175       0.065141       0.046005       0.080166       0.020837       0.011361      -0.000826      -0.031481       0.022132      -0.032604       0.008869       0.023734             11.433056      13.819642       2.833475       3.546573      10.426810       3.030838      10.052717           0.000029
           61              C       7.223808      10.499220       7.670424      -0.511236      28.722444 0.45974323E+03  0.10950201E+05                                 7.854844                            6.855757       0.196858       2.021397                    0.998136      32.290158      93.144984       0.670768       0.383378      -1.087461       0.022125       0.040419      -0.039719       0.060834       0.021835      -0.005534      -0.007147      -0.018003       0.069283      -0.035171       0.007016       0.028156              8.302232       6.926711       0.587507      -0.558767       9.971953      -2.224615       8.008032           0.000017
           62              C       7.558415      11.611064       6.702770       0.210827      29.278962 0.37110797E+03  0.83776424E+04                                 8.414942                            6.538341       0.214233       2.086372                    0.999171      25.328107      71.112631       0.628085       0.431982      -1.055566       0.015309      -0.031228       0.074982       0.082655       0.038738       0.005218      -0.005709      -0.089024      -0.056397      -0.051083      -0.017467       0.068550              9.495148       5.567144       2.399261       0.270336      11.959138      -2.173284      10.959163          -0.000002
           63              C       7.419393      11.728894       5.386717      -0.117697      38.586992 0.47776495E+03  0.11513740E+05                                10.092007                            7.422511       0.001968       1.990032                    0.999225      29.247942      85.455432       0.587740       0.432433      -1.052980      -0.032713      -0.082506      -0.099968       0.133682       0.028552       0.018064       0.014307      -0.038134       0.035736      -0.042060      -0.001092       0.043152             12.085070       8.719767       4.872367       3.552592      14.131490       4.064647      13.403953           0.000014
           64              C       3.927464       2.305268       5.092262       0.220279      29.030597 0.38116872E+03  0.87343895E+04                                 8.567737                            6.783598      -0.160225       1.965242                    0.999721      26.222235      76.205391       0.590414       0.452725      -1.034674       0.020451       0.045170      -0.057457       0.075893      -0.001826       0.002542      -0.012622       0.004318       0.103039      -0.022361      -0.014963       0.037324              9.558455       6.092909       2.623815       0.545262      10.518228      -1.031244      12.064230           0.000000
           65              C       3.947679       2.971000       3.778456      -0.511586      27.861744 0.45872339E+03  0.10963328E+05                                 7.787715                            6.930497       0.042969       1.974344                    0.997369      32.624583      95.502394       0.652688       0.392653      -1.076694       0.002755      -0.025790       0.045625       0.052482       0.004971       0.005208      -0.031456      -0.029808       0.042076      -0.028493      -0.014074       0.042567              8.045649       7.080829       0.432004      -0.136989       7.861904      -0.641377       9.194215           0.000016
           66              C       5.887728       4.109138       9.457380      -0.127533      51.629407 0.63910274E+03  0.16467638E+05                                11.792601                            8.477203       0.630411       2.103343                    0.999834      33.487819      99.264574       0.563741       0.421663      -1.065832      -0.020465       0.064256      -0.061876       0.091522       0.026558      -0.068467       0.083611       0.000110      -0.455650      -0.198850       0.094017       0.104833             14.529522       8.605104      -1.149989       4.009624       8.310183      -2.906430      26.673278          -0.000026
           67              C       7.488393       8.177167       1.735258      -0.163119      54.297613 0.65758700E+03  0.17041564E+05                                12.061595                            8.523580       0.615878       2.081644                    0.999546      34.419206     101.858222       0.570463       0.414307      -1.072012       0.062840       0.030281      -0.064144       0.094764      -0.038275       0.139560       0.056403      -0.143799      -0.099924      -0.199607       0.084230       0.115378             14.537295      18.346695       2.313384     -10.293519       8.332774      -2.536321      16.932416           0.000022
           68              C       5.508604       6.038924       5.249604      -0.126523      51.804137 0.62111851E+03  0.15841137E+05                                11.669514                            8.278645       0.731409       2.130534                    0.999284      33.139278      96.742500       0.580389       0.413786      -1.074203       0.031767       0.052915      -0.068026       0.091852      -0.047599       0.042372       0.126399       0.121908      -0.194564      -0.188564       0.078781       0.109784             14.139158       8.054713       1.904821      -2.220703      19.204433      -9.793075      15.158329           0.000002
           69              C       3.521978       8.463291       7.313033      -0.507202      28.929864 0.46279412E+03  0.11008923E+05                                 7.873667                            6.882608       0.400040       2.089043                    0.998559      31.819495      90.858658       0.670810       0.383839      -1.090312      -0.002470      -0.034269       0.048319       0.059289       0.005064      -0.002494      -0.025377       0.028084       0.057577      -0.035743       0.004047       0.031696              8.350749       6.823126       0.161283      -0.229145       8.589935      -2.637151       9.639186           0.000014
           70              C       3.541785       7.686335       8.594246       0.206505      30.863607 0.37885564E+03  0.85724662E+04                                 8.667043                            6.572252       0.217258       2.083764                    0.999419      25.401173      70.741762       0.633123       0.427549      -1.061300       0.041995       0.037897      -0.058070       0.081067      -0.004980       0.041611      -0.046334       0.047061       0.062657      -0.064513      -0.008517       0.073030              9.952800       9.689920       1.080904       0.355369       8.143199      -5.115060      12.025280           0.000008
           71              C       2.544573       7.060238       9.336001      -0.128432      40.761743 0.48138514E+03  0.11517060E+05                                10.160004                            7.207871       0.280348       2.073688                    0.999713      28.707339      81.111747       0.632564       0.404718      -1.080399      -0.123516      -0.025069      -0.021664       0.127882       0.006039       0.019891      -0.020754       0.088161      -0.049388      -0.051549      -0.006103       0.057653             12.373441      19.525997       2.353182       4.048683       7.012588      -1.783764      10.581738           0.000031
           72              C       3.206469       6.514768      10.465492       0.222670      30.713361 0.36277894E+03  0.81622476E+04                                 8.757177                            6.515131      -0.006393       2.018504                    0.999683      25.411089      71.769817       0.620444       0.438769      -1.049016      -0.006057      -0.048275       0.060670       0.077769       0.013010      -0.027787      -0.008124      -0.005213       0.009381      -0.029284      -0.004808       0.034092             10.162422      10.845749       1.369911      -0.310681       6.610413      -4.150365      13.031104           0.000006
           73              C       2.134965       1.039914       0.324799      -0.507052      29.473143 0.46672704E+03  0.11180983E+05                                 8.067835                            6.965883       0.131319       2.002118                    0.997694      32.436913      94.457603       0.655795       0.389871      -1.080729       0.032432       0.027745      -0.045840       0.062634      -0.002558      -0.007645      -0.013664      -0.017967       0.027092      -0.018223      -0.002911       0.021133              8.623509       7.671565       0.793740      -1.179799       6.783894      -1.976942      11.415068          -0.000005
           74              C      12.482079       6.958173       8.966248      -0.298684      34.027562 0.46238215E+03  0.11142338E+05                                 9.250400                            7.174439      -0.426073       1.837969                    0.997448      31.680657      95.048245       0.608870       0.417452      -1.053712       0.077554      -0.025946       0.003068       0.081837       0.005002       0.011953      -0.008032      -0.007146       0.020994      -0.017906       0.002516       0.015389             10.797940      14.442326       2.387921       3.395437       9.310993       1.665167       8.640501           0.000044
           75              C      12.073856       5.722937       8.243598       0.291217      29.557511 0.34723949E+03  0.77477905E+04                                 8.688606                            6.471938       0.079935       2.065372                    0.999484      24.507248      69.519847       0.606857       0.452346      -1.038339      -0.032619       0.032889       0.002153       0.046371       0.029979       0.004579      -0.003924      -0.014052       0.057163      -0.040924       0.019628       0.021296             10.246881      12.689649       1.271129       3.132902      11.058370       3.515770       6.992624           0.000019
           76              C       1.555776       4.647233       8.025567      -0.210018      33.358275 0.47076528E+03  0.11317106E+05                                 9.012111                            7.247796       0.078733       1.995038                    0.998938      30.433025      89.163937       0.608887       0.418445      -1.060373       0.005125      -0.032849      -0.016850       0.037272      -0.001306       0.015406      -0.007423       0.007593       0.029551      -0.014376      -0.007857       0.022232              9.841826      11.551579       0.014255       1.912328      11.188092       3.434992       6.785807           0.000016
           77              C       1.044237       3.546382       7.388332      -0.022178      30.503233 0.39165417E+03  0.90027785E+04                                 8.559883                            6.649883       0.024055       1.993148                    0.999736      28.177630      81.042533       0.629326       0.423406      -1.055993      -0.013973       0.024788       0.001371       0.028488      -0.002471      -0.001706      -0.007279      -0.006734       0.013480      -0.008174      -0.002107       0.010281              9.488148      11.932227      -0.757162       1.530402      10.308712       3.004691       6.223506           0.000022
           78              C      11.119031       3.535381       6.974747      -0.219971      33.205090 0.45342920E+03  0.10768810E+05                                 8.878934                            7.040955       0.307342       2.067077                    0.999637      30.008761      86.604278       0.629018       0.410001      -1.068738       0.028689      -0.011064       0.005113       0.031170       0.017472      -0.002516       0.007020      -0.014829       0.002463      -0.021059       0.001379       0.019680              9.751508      13.090869      -0.744518       1.990759       9.882278       2.573387       6.281378           0.000029
           79              C      10.319179       4.639245       7.206265       0.296294      29.521323 0.34328181E+03  0.76358899E+04                                 8.688013                            6.436997       0.074107       2.065016                    0.999451      24.392870      69.039222       0.608345       0.452634      -1.038402      -0.018247       0.037603       0.013515       0.043927       0.018934       0.003795      -0.019411       0.036587       0.042674      -0.040339       0.016208       0.024131             10.328114      14.391232       0.553681       3.265317       9.908450       2.707144       6.684661           0.000016
           80              C       8.853614       4.748964       6.791556      -0.296626      36.020951 0.49733698E+03  0.12195701E+05                                 9.634054                            7.462012      -0.467194       1.827845                    0.996598      31.853005      96.162848       0.594919       0.419848      -1.053008       0.008174      -0.065140      -0.046006       0.080166       0.020835       0.011361      -0.000824      -0.031483       0.022127      -0.032603       0.008868       0.023735             11.433034      13.819625       2.833442       3.546593      10.426742       3.030857      10.052736           0.000028
           81              C       8.571604       4.925108       3.568292      -0.511236      28.722502 0.45974474E+03  0.10950258E+05                                 7.854870                            6.855777       0.196823       2.021385                    0.998136      32.290322      93.145894       0.670765       0.383379      -1.087459      -0.022124      -0.040419       0.039719       0.060834       0.021836      -0.005537      -0.007148      -0.018002       0.069288      -0.035174       0.007015       0.028159              8.302254       6.926741       0.587495      -0.558732       9.971991      -2.224594       8.008030           0.000015
           82              C       8.236997       3.813264       4.535946       0.210827      29.278996 0.37110840E+03  0.83776590E+04                                 8.414964                            6.538355       0.214231       2.086371                    0.999171      25.328145      71.112891       0.628083       0.431984      -1.055564      -0.015309       0.031228      -0.074982       0.082655       0.038737       0.005218      -0.005710      -0.089023      -0.056399      -0.051082      -0.017468       0.068549              9.495174       5.567156       2.399262       0.270364      11.959189      -2.173269      10.959176          -0.000002
           83              C       8.376019       3.695434       5.851999      -0.117699      38.587031 0.47776567E+03  0.11513763E+05                                10.092015                            7.422516       0.001964       1.990031                    0.999225      29.247967      85.455532       0.587740       0.432433      -1.052980       0.032713       0.082506       0.099968       0.133683       0.028553       0.018064       0.014307      -0.038134       0.035736      -0.042061      -0.001092       0.043153             12.085078       8.719776       4.872348       3.552628      14.131460       4.064674      13.403998           0.000013
           84              C      11.867948      13.119060       6.146454       0.220279      29.030596 0.38116916E+03  0.87344008E+04                                 8.567730                            6.783599      -0.160229       1.965240                    0.999721      26.222235      76.205354       0.590414       0.452724      -1.034675      -0.020451      -0.045170       0.057456       0.075893      -0.001825       0.002542      -0.012622       0.004318       0.103038      -0.022361      -0.014963       0.037324              9.558439       6.092908       2.623795       0.545298      10.518219      -1.031234      12.064189          -0.000001
           85              C      11.847733      12.453328       7.460260      -0.511584      27.861528 0.45871908E+03  0.10963179E+05                                 7.787650                            6.930457       0.043025       1.974364                    0.997369      32.624253      95.500671       0.652692       0.392652      -1.076696      -0.002756       0.025790      -0.045622       0.052479       0.004974       0.005201      -0.031456      -0.029807       0.042112      -0.028493      -0.014079       0.042571              8.045573       7.080781       0.432004      -0.136941       7.861808      -0.641437       9.194130           0.000015
           86              C       9.907684      11.315190       1.781336      -0.127589      51.638970 0.63923659E+03  0.16471979E+05                                11.793968                            8.478054       0.630256       2.103244                    0.999834      33.491686      99.279328       0.563715       0.421660      -1.065833       0.020478      -0.064262       0.061928       0.091564       0.026560      -0.068480       0.083637       0.000074      -0.455681      -0.198879       0.094019       0.104860             14.531341       8.606058      -1.150147       4.010197       8.311103      -2.906850      26.676862          -0.000029
           87              C       8.307019       7.247161       9.503458      -0.163121      54.295159 0.65755015E+03  0.17040347E+05                                12.061153                            8.523273       0.615980       2.081690                    0.999546      34.418460     101.854779       0.570481       0.414300      -1.072018      -0.062831      -0.030279       0.064132       0.094750      -0.038268       0.139529       0.056397      -0.143798      -0.099929      -0.199574       0.084209       0.115365             14.536769      18.346016       2.313266     -10.293115       8.332466      -2.536195      16.931824           0.000019
           88              C      10.286808       9.385404       5.989112      -0.126513      51.803208 0.62110581E+03  0.15840731E+05                                11.669416                            8.278586       0.731415       2.130539                    0.999283      33.138825      96.740911       0.580388       0.413788      -1.074201      -0.031765      -0.052912       0.068023       0.091847      -0.047602       0.042369       0.126403       0.121912      -0.194565      -0.188569       0.078781       0.109787             14.139040       8.054654       1.904784      -2.220673      19.204224      -9.793001      15.158241           0.000004
           89              N      11.297911       8.636308       0.814807      -0.168649      35.698501 0.48604462E+03  0.11555179E+05                                 9.021215                            7.081185       0.003750       2.017603                    0.999439      27.664597      75.726353       0.665945       0.386872      -1.102237       0.022659      -0.036387       0.132636       0.139391       0.021484      -0.060558      -0.071218      -0.007405       0.019979      -0.081106      -0.025129       0.106235             10.392057      14.198158      -0.157367       2.003703       6.614372      -2.873653      10.363641           0.000020
           90              N      11.093079       7.907915       1.945422      -0.193427      29.202207 0.39027971E+03  0.88890897E+04                                 8.143641                            6.504584      -0.253869       1.963430                    0.997856      26.943254      75.070231       0.661501       0.406532      -1.075691       0.027208       0.061799      -0.071623       0.098434       0.015264       0.003166      -0.081040       0.041293       0.077599      -0.092234       0.009262       0.082972              9.065312      11.889686       0.906239       0.850256       6.477990      -2.806041       8.828259           0.000035
           91              N       5.004399       9.713802       3.412074      -0.307713      43.965522 0.55470238E+03  0.13636641E+05                                10.385348                            7.597854      -0.058066       1.997174                    0.998536      28.823434      80.352218       0.638419       0.390259      -1.099329      -0.043501       0.051145       0.012708       0.068335       0.035513       0.015622      -0.011987       0.022967       0.042205      -0.049961       0.017421       0.032540             12.557540      16.899988       2.599174       4.715671      12.302907       3.607589       8.469723           0.000028
           92              N       8.099932      12.770877       7.204017      -0.199663      27.279467 0.38576238E+03  0.87388238E+04                                 7.705638                            6.416195       0.006061       2.054965                    0.997783      26.496120      73.027163       0.675626       0.400190      -1.082626       0.017881       0.046697      -0.081005       0.095195       0.043907      -0.000417      -0.038756      -0.108530       0.124141      -0.091765       0.009231       0.082534              8.434642       5.935964       2.242537       1.319680       9.631018       1.273611       9.736943           0.000008
           93              N       4.327242       2.928639       6.188037      -0.191430      35.221702 0.52280424E+03  0.12668450E+05                                 8.983071                            7.373666       0.090932       2.042674                    0.999283      28.175903      78.080900       0.648131       0.389995      -1.099092      -0.016543      -0.119513       0.062444       0.135854       0.019466       0.003897      -0.059072      -0.032261       0.261304      -0.075885      -0.036319       0.112205             10.207349       7.531682       3.695816       1.404335      12.692295       1.907303      10.398071           0.000023
           94              N       5.647931       4.444583       8.397569      -0.305635      47.378962 0.62274180E+03  0.15875879E+05                                11.190978                            8.419106      -0.184789       1.927737                    0.996269      31.119916      90.510944       0.562887       0.426830      -1.067043       0.002199       0.008502      -0.003937       0.009624       0.016678      -0.025510       0.080049       0.019901      -0.200616      -0.119307       0.048974       0.070333             13.303956       8.771277      -0.794808       3.434526       7.693890      -1.421232      23.446699           0.000012
           95              N       8.310024       8.389325       0.947424      -0.309459      50.841028 0.65514264E+03  0.16913232E+05                                11.695775                            8.635091      -0.306763       1.876868                    0.996833      31.869211      93.242582       0.555887       0.426805      -1.067171       0.004782       0.026758       0.012132       0.029766      -0.002350       0.089281       0.017000      -0.049796      -0.127733      -0.115816       0.044299       0.071517             13.715767      17.330065       3.077345      -8.309214       8.482641      -2.998061      15.334594           0.000019
           96              N       5.724054       6.805058       4.424682      -0.332249      54.294935 0.63502760E+03  0.16216811E+05                                12.012891                            8.354897      -0.031153       1.954405                    0.999106      31.714490      91.367260       0.581852       0.412212      -1.079800       0.005049      -0.001220       0.000143       0.005196      -0.029216       0.029067       0.061641       0.046404      -0.143205      -0.100862       0.039677       0.061185             14.815677       8.390887       2.132019      -2.481403      20.169809     -10.721668      15.886334           0.000034
           97              N       4.497501       6.788020      10.423909      -0.168658      35.701609 0.48609075E+03  0.11556601E+05                                 9.021847                            7.081601       0.003547       2.017514                    0.999439      27.665963      75.732245       0.665911       0.386881      -1.102226      -0.022647       0.036385      -0.132640       0.139392       0.021476      -0.060564      -0.071209      -0.007395       0.019917      -0.081113      -0.025110       0.106223             10.392863      14.199308      -0.157435       2.004007       6.614792      -2.873907      10.364489           0.000020
           98              N       4.702333       7.516413       9.293294      -0.193423      29.202410 0.39028198E+03  0.88891717E+04                                 8.143734                            6.504643      -0.253919       1.963417                    0.997856      26.943374      75.071171       0.661491       0.406537      -1.075685      -0.027207      -0.061800       0.071622       0.098433       0.015262       0.003168      -0.081038       0.041297       0.077589      -0.092232       0.009266       0.082967              9.065429      11.889780       0.906224       0.850307       6.478064      -2.806106       8.828444           0.000035
           99              N      10.791013       5.710526       7.826642      -0.307716      43.964841 0.55469253E+03  0.13636326E+05                                10.385224                            7.597773      -0.058042       1.997188                    0.998535      28.823127      80.350912       0.638424       0.390258      -1.099331       0.043502      -0.051147      -0.012707       0.068337       0.035514       0.015621      -0.011985       0.022971       0.042212      -0.049962       0.017422       0.032541             12.557387      16.899796       2.599145       4.715621      12.302713       3.607555       8.469651           0.000026
          100              N       7.695480       2.653451       4.034699      -0.199661      27.279584 0.38576406E+03  0.87388826E+04                                 7.705687                            6.416223       0.006042       2.054959                    0.997783      26.496237      73.027878       0.675622       0.400192      -1.082624      -0.017881      -0.046697       0.081005       0.095196       0.043908      -0.000418      -0.038754      -0.108529       0.124132      -0.091764       0.009232       0.082532              8.434705       5.936004       2.242556       1.319724       9.631074       1.273654       9.737038           0.000009
          101              N      11.468170      12.495689       5.050679      -0.191430      35.221646 0.52280361E+03  0.12668431E+05                                 8.983060                            7.373661       0.090934       2.042675                    0.999283      28.175894      78.080874       0.648131       0.389995      -1.099092       0.016543       0.119513      -0.062443       0.135854       0.019466       0.003897      -0.059074      -0.032261       0.261303      -0.075886      -0.036320       0.112205             10.207332       7.531680       3.695798       1.404350      12.692250       1.907288      10.398066           0.000024
          102              N      10.147481      10.979745       2.841147      -0.305623      47.379270 0.62274234E+03  0.15875906E+05                                11.190993                            8.419089      -0.184878       1.927711                    0.996268      31.120253      90.512160       0.562889       0.426828      -1.067043      -0.002204      -0.008489       0.003921       0.009607       0.016677      -0.025506       0.080049       0.019881      -0.200596      -0.119299       0.048960       0.070340             13.303991       8.771326      -0.794825       3.434560       7.693930      -1.421283      23.446718           0.000011
          103              N       7.485388       7.035003      10.291292      -0.309468      50.846899 0.65522885E+03  0.16916079E+05                                11.696824                            8.635784      -0.306950       1.876779                    0.996834      31.871058      93.250876       0.555850       0.426817      -1.067160      -0.004795      -0.026758      -0.012138       0.029771      -0.002347       0.089295       0.017008      -0.049806      -0.127830      -0.115845       0.044315       0.071530             13.717075      17.331747       3.077688      -8.310151       8.483346      -2.998407      15.336133           0.000021
          104              N      10.071358       8.619270       6.814034      -0.332248      54.292092 0.63499143E+03  0.16215619E+05                                12.012402                            8.354599      -0.031043       1.954452                    0.999106      31.713568      91.363152       0.581870       0.412206      -1.079806      -0.005053       0.001221      -0.000140       0.005200      -0.029213       0.029058       0.061640       0.046407      -0.143179      -0.100852       0.039673       0.061179             14.815040       8.390577       2.131910      -2.481287      20.168842     -10.721148      15.885702           0.000036

******************************************************
Auxiliary information for the entire system
The total spin magnetic moment of the unit cell is   0.001550
The total net atomic charge of the unit cell is   -0.000001
Accuracy of reproducing the electrostatic potential in the unit cell:
  The inner radius (bohr) =    5.0000
  The outer radius (bohr) =   12.0000
  Valid grid points have density less than (e/(bohr^3)) =    0.0001
  The number of valid grid points were=        17028
  The rms potential error without charges in kcal/mol is=      4.98760
  The rms potential error with partial charges in kcal/mol is=      0.80052
  The RRMSE value at monopole order=      0.16050
  The rms potential error with partial charges and cloud penetration in kcal/mol is=      0.79986
  The RRMSE value at monopole order with cloud penetration is=      0.16037
  The rms potential error with partial charges and atomic dipoles in kcal/mol is=      0.60197
  The RRMSE value at dipole order=      0.12069
  The rms potential error with partial charges, atomic dipoles and cloud penetration in kcal/mol is=      0.59488
  The RRMSE value at dipole order with cloud penetration=      0.11927

******************************************************
The electron densities and ab initio electrostatic potential were computed in VASP using the PBE functional and
projector augmented wave method. See the main text of the journal article for a description of computational details.
The atomic charges, dipoles, and quadrupoles were computed with the DDEC6 method as described in
(a) T. A. Manz and N. Gabaldon Limas, RSC Adv. 6 (2016) 47771-47801 DOI: 10.1039/c6ra04656h
(b) N. Gabaldon Limas and T. A. Manz, RSC Adv. 8 (2018) 2678-2707 DOI: 10.1039/c7ra11829e.
For each atom in the material, the electron cloud parameters were fit to the spherically averaged atom-in-material
electron density using radial positions for which this density was between 10^-4 and 10^-2 electrons per cubic bohr.
The polarizabilities, dispersion coefficients, and quantum Drude oscillator (QDO) parameters were fit using the MCLF method.
The magnetic structure of the system was optimized in VASP from the default ferromagnetic initial guess using spin polarization.
The atomic spin moments (ASMs) were computed on this optimized magnetic structure using the DDEC6 partition as inputs
to the method of T. A. Manz and D. S. Sholl, J. Chem. Theory Comput. 7 (2011) 4146-4164 DOI: 10.1021/ct200539n.
The RMSE and RRMSE were computed using a uniform grid with Ewald summation.
