# Supplementary material for: A collection of forcefield precursors for metal–organic frameworks
Source: RSC Adv. 2019 Nov 13;9(63):36492–507. doi: 10.1039/c9ra07327b (PMC9075174; doi:10.1039/c9ra07327b)
Supplement: RA-009-C9RA07327B-s3494 [file RA-009-C9RA07327B-s3494.xyz]

  104
jmolscript: load "" {1 1 1} spacegroup "x,y,z" unitcell [{     11.450700     0.000000     0.000000 }, {      3.689048    11.000512     0.000000 }, {      4.218048     4.391061    11.714634 }]
Cu    11.006927    12.317390    10.674609     0.270245
Cu    11.411100    11.671643     5.791129     0.240197
Cu     7.891784    11.336531     2.314812     0.296712
Cu     8.350869     3.074183     1.040025     0.270244
Cu     7.946696     3.719930     5.923505     0.240184
Cu    11.466012     4.055042     9.399822     0.296716
H     13.478642    10.725417     0.668906     0.176242
H     14.810824     9.976669     1.019173     0.174730
H     13.429612     9.296609     1.312039     0.169042
H     12.010651    10.593053     3.100864     0.293644
H     10.182602     9.759614     9.352964     0.296757
H     14.676652    11.866179     6.576596     0.174937
H     15.858668    12.366085     5.676912     0.166082
H     10.883285     2.245925     5.842088     0.179857
H      5.125919    10.720764     2.402671     0.139641
H      5.445230    11.340761     3.801399     0.136905
H     11.180149     2.597675     2.237495     0.122189
H     11.894667     4.529721     1.217150     0.099403
H      2.683963     4.807091     0.733336     0.120957
H      5.182718     3.302455     2.125035     0.150988
H      5.086055     2.273282     0.952400     0.132666
H      9.997513     7.178203     9.110471     0.181221
H      9.229771     6.461821    10.274905     0.182258
H      8.456334     7.404894     9.289705     0.170176
H      4.776393     6.335676     2.202351     0.171770
H      6.149265     5.647458     2.517475     0.174007
H      6.117302     7.036289     1.791168     0.170390
H      5.879154     4.666156    11.045728     0.176242
H      4.546972     5.414904    10.695461     0.174730
H      5.928184     6.094964    10.402595     0.169041
H      7.347145     4.798520     8.613770     0.293645
H      9.175194     5.631959     2.361670     0.296758
H      4.681144     3.525394     5.138038     0.174937
H      3.499128     3.025488     6.037722     0.166081
H      8.474511    13.145648     5.872546     0.179857
H     14.231877     4.670809     9.311963     0.139641
H     13.912566     4.050812     7.913235     0.136906
H      8.177647    12.793898     9.477139     0.122188
H      7.463129    10.861852    10.497484     0.099402
H     16.673833    10.584482    10.981298     0.120956
H     14.175078    12.089118     9.589599     0.150988
H     14.271741    13.118291    10.762234     0.132666
H      9.360283     8.213370     2.604163     0.181221
H     10.128025     8.929752     1.439729     0.182258
H     10.901462     7.986679     2.424929     0.170175
H     14.581403     9.055897     9.512283     0.171770
H     13.208531     9.744115     9.197159     0.174007
H     13.240494     8.355284     9.923466     0.170390
C     13.904265    10.131783     1.292124    -0.524899
C     13.890052    10.744551     2.651022     0.226378
C     14.900288    11.278581     3.412473    -0.136129
C     14.299967    11.684002     4.614394     0.229200
C     14.904386    12.348184     5.778829    -0.530548
C      4.893688    11.440383     3.010661    -0.309276
C      1.546798     1.736021     2.356984     0.297895
C     12.081832     2.717075     2.039518    -0.206199
C     12.505073     3.862921     1.433871    -0.017843
C      2.384910     4.029252     1.146863    -0.227925
C      3.272805     3.029045     1.480730     0.298166
C      4.763095     3.131076     1.268695    -0.312239
C      9.286874     7.264387     9.751261    -0.529885
C      9.562222     8.433259    10.650945     0.229207
C      5.207520     4.196023     0.297552    -0.132232
C      5.628451     5.502891     0.570503     0.217855
C      5.672041     6.191155     1.887228    -0.525846
C     11.282634    11.887570     7.640284    -0.121271
C      9.212478    11.297113     3.629194    -0.147952
C      7.147228     9.316894     0.127690    -0.135184
C      5.453531     5.259790    10.422510    -0.524899
C      5.467744     4.647022     9.063612     0.226377
C      4.457508     4.112992     8.302161    -0.136129
C      5.057829     3.707571     7.100240     0.229202
C      4.453410     3.043389     5.935805    -0.530549
C     14.464108     3.951190     8.703973    -0.309275
C     17.810998    13.655552     9.357650     0.297894
C      7.275964    12.674498     9.675116    -0.206200
C      6.852723    11.528652    10.280763    -0.017842
C     16.972886    11.362321    10.567771    -0.227925
C     16.084991    12.362528    10.233904     0.298166
C     14.594701    12.260497    10.445939    -0.312239
C     10.070922     8.127186     1.963373    -0.529885
C      9.795574     6.958314     1.063689     0.229207
C     14.150276    11.195550    11.417082    -0.132232
C     13.729345     9.888682    11.144131     0.217854
C     13.685755     9.200418     9.827406    -0.525846
C      8.075162     3.504003     4.074350    -0.121290
C     10.145318     4.094460     8.085440    -0.147944
C     12.210568     6.074679    11.586944    -0.135183
N     12.994699    11.434096     4.581593    -0.175586
N     12.782168    10.857294     3.371472    -0.196610
N      2.864218     1.908727     2.078176    -0.313295
N     10.021802     9.604519    10.183531    -0.201086
N     10.203219    10.521628    11.174589    -0.198017
N     11.180333    12.009011     8.774261    -0.317419
N     10.029682    11.313205     4.435160    -0.302167
N      7.408108    10.128128     0.900855    -0.328100
N      6.363097     3.957477     7.133041    -0.175584
N      6.575628     4.534279     8.343162    -0.196610
N     16.493578    13.482846     9.636458    -0.313296
N      9.335994     5.787054     1.531103    -0.201087
N      9.154577     4.869945     0.540045    -0.198018
N      8.177463     3.382562     2.940373    -0.317406
N      9.328114     4.078368     7.279474    -0.302173
N     11.949688     5.263445    10.813779    -0.328100

The following XYZ coordinates are in angstroms. Other properties are in atomic units.
The sperically averaged electron density of each atom fit to a function of the form exp(a - br)
eigen_1, eigen_2 and eigen_3 are the three eigenvalues of traceless quadrupole moment tensor
  atom number  atomic symbol              X              Y              Z     net charge C6 coefficient C8 coefficient C10 coefficient fluctuating dipole atomic polarizability isotropic forcefield polarizability              a              b squared Pearson coefficient          <r^3>          <r^4>         wp_QDO          m_QDO          q_QDO       dipole_x       dipole_y       dipole_z         dipole            Qxy            Qxz            Qyz     Q(x^2-y^2)  Q(3z^2 - R^2)        eigen_1        eigen_2        eigen_3 static polarizability      alpha(xx)      alpha(xy)      alpha(xz)      alpha(yy)      alpha(yz)      alpha(zz) atomic spin moment
            1             Cu      11.006927      12.317390      10.674609       0.270245     111.082175 0.19072027E+04  0.61086014E+05                                19.692834                           15.175061       1.070591       2.106429                    0.999279      55.018678     151.543928       0.422344       0.452788      -1.107079       0.011288      -0.086529      -0.083412       0.120716      -0.072557       0.046923       0.008422       0.187940      -0.114102      -0.108180      -0.039052       0.147232             23.877334      16.188795       4.922911       1.165538      29.100174       5.497996      26.343032           0.000039
            2             Cu      11.411100      11.671643       5.791129       0.240197     132.234476 0.20033144E+04  0.65392526E+05                                22.373616                           15.817393       0.608652       1.955523                    0.998079      57.678602     163.915430       0.400659       0.468330      -1.090482      -0.025217       0.015702      -0.127838       0.131244      -0.001033       0.023243      -0.012428      -0.199395      -0.087830      -0.093526      -0.021924       0.115450             29.499653      23.383957      -0.598231      -3.299491      13.668408       3.736174      51.446593           0.000026
            3             Cu       7.891784      11.336531       2.314812       0.296712     116.676124 0.18400242E+04  0.58529826E+05                                20.488674                           15.016775       0.793394       2.030569                    0.998956      54.673319     151.096662       0.418978       0.459580      -1.100678      -0.073868       0.013039      -0.091091       0.118001       0.093229      -0.069571      -0.050179       0.062210       0.006717      -0.099400      -0.048333       0.147734             25.730715      28.318460      -1.154101      12.286148      23.270434       5.581402      25.603252           0.000031
            4             Cu       8.350869       3.074183       1.040025       0.270244     111.081752 0.19071914E+04  0.61085570E+05                                19.692808                           15.175033       1.070579       2.106427                    0.999279      55.018473     151.543304       0.422343       0.452789      -1.107079      -0.011288       0.086526       0.083409       0.120711      -0.072559       0.046923       0.008418       0.187944      -0.114114      -0.108178      -0.039058       0.147236             23.877324      16.188779       4.922877       1.165516      29.100065       5.498027      26.343127           0.000038
            5             Cu       7.946696       3.719930       5.923505       0.240184     132.244157 0.20034623E+04  0.65398556E+05                                22.374506                           15.817858       0.608742       1.955532                    0.998079      57.681026     163.923803       0.400658       0.468323      -1.090486       0.025215      -0.015707       0.127872       0.131277      -0.001036       0.023239      -0.012417      -0.199385      -0.087702      -0.093533      -0.021889       0.115422             29.500998      23.384863      -0.598265      -3.299711      13.668864       3.736380      51.449267           0.000039
            6             Cu      11.466012       4.055042       9.399822       0.296716     116.673341 0.18399725E+04  0.58527793E+05                                20.488453                           15.016633       0.793327       2.030557                    0.998956      54.672382     151.093739       0.418977       0.459584      -1.100675       0.073860      -0.013032       0.091085       0.117990       0.093232      -0.069588      -0.050186       0.062202       0.006709      -0.099401      -0.048350       0.147751             25.730444      28.318203      -1.154103      12.286043      23.270117       5.581288      25.603011           0.000021
            7              H      13.478642      10.725417       0.668906       0.176242       0.815636 0.59985924E+01  0.55910269E+02                                 1.559064                            1.522251      -1.144568       2.360946                    0.997019       3.491320      10.168667       0.453638       1.448620      -0.673643      -0.009634       0.010476      -0.008806       0.016736      -0.001318       0.001285      -0.002910       0.004820       0.009664      -0.005163       0.000245       0.004918              1.562651       1.448373      -0.195940       0.236734       1.539834      -0.264242       1.699745           0.000007
            8              H      14.810824       9.976669       1.019173       0.174730       0.863412 0.62517713E+01  0.58116048E+02                                 1.549791                            1.500930      -0.861657       2.496295                    0.999426       3.227840       8.999046       0.487600       1.351292      -0.694414       0.014393       0.000662      -0.000334       0.014412       0.000470       0.000856       0.000815       0.008650      -0.001882      -0.004206      -0.000609       0.004814              1.564486       1.959015      -0.089155      -0.225515       1.322081       0.103856       1.412363           0.000008
            9              H      13.429612       9.296609       1.312039       0.169042       0.953141 0.69446016E+01  0.65638661E+02                                 1.600947                            1.539220      -0.771473       2.530717                    0.999868       3.159306       8.605852       0.506534       1.279337      -0.710807      -0.007320      -0.008072       0.002710       0.011229       0.001763      -0.001285      -0.001977      -0.000430      -0.001221      -0.002030      -0.001383       0.003413              1.630330       1.520050       0.406276       0.030111       2.022855       0.132726       1.348085           0.000011
           10              H      12.010651      10.593053       3.100864       0.293644       0.567732 0.34536827E+01  0.28166192E+02                                 1.254417                            1.183277      -1.111500       2.464189                    0.999845       2.645743       7.314383       0.494013       1.520274      -0.662587      -0.034851      -0.011512      -0.018333       0.041027       0.007758       0.005097       0.013280       0.016831       0.028763      -0.020397       0.000699       0.019698              1.288141       1.644537       0.186115       0.127808       1.104916       0.104454       1.114969           0.000006
           11              H      10.182602       9.759614       9.352964       0.296757       0.606087 0.37948483E+01  0.31353802E+02                                 1.262174                            1.204237      -1.089499       2.475734                    0.999891       2.533445       6.811033       0.517309       1.433047      -0.679573       0.005879       0.000984      -0.042074       0.042495       0.004978       0.000511       0.009822      -0.018851       0.047546      -0.018699      -0.002334       0.021033              1.281452       1.106040       0.062315      -0.140745       1.173060      -0.190911       1.565256           0.000009
           12              H      14.676652      11.866179       6.576596       0.174937       0.976374 0.70284129E+01  0.66828344E+02                                 1.647711                            1.564194      -0.861780       2.494165                    0.999566       3.186808       8.791494       0.493455       1.305436      -0.705132      -0.006281      -0.007885       0.009703       0.013992       0.000770      -0.000004      -0.003266      -0.008663       0.012691      -0.006523      -0.000135       0.006658              1.694866       1.366592       0.089608      -0.147172       1.450596      -0.345795       2.267411           0.000006
           13              H      15.858668      12.366085       5.676912       0.166082       0.868829 0.60782649E+01  0.55009984E+02                                 1.443463                            1.391935      -0.706132       2.559629                    0.999988       2.955207       7.621599       0.566180       1.195335      -0.730313       0.011575      -0.000991      -0.005781       0.012976      -0.000279      -0.001059       0.001927       0.006620       0.003645      -0.004561       0.001109       0.003452              1.452451       1.898492       0.035307      -0.065744       1.136607       0.037458       1.322253           0.000003
           14              H      10.883285       2.245925       5.842088       0.179857       1.031401 0.80264639E+01  0.79879625E+02                                 1.781486                            1.729591      -1.252476       2.313330                    0.996035       3.538269      10.399519       0.440352       1.397635      -0.684651      -0.008540       0.015151      -0.000823       0.017411      -0.000390       0.000379      -0.001027      -0.008995       0.001144      -0.004728       0.000144       0.004583              1.778149       1.566103      -0.303862      -0.051185       2.171711       0.204427       1.596634           0.000002
           15              H       5.125919      10.720764       2.402671       0.139641       1.070214 0.81626277E+01  0.81385374E+02                                 1.802407                            1.722864      -1.190557       2.318739                    0.994868       3.692097      10.778543       0.450491       1.363652      -0.690500       0.001596      -0.022677      -0.016421       0.028044      -0.000184      -0.002368       0.002294      -0.016714      -0.001845      -0.008752      -0.000479       0.009231              1.848525       1.713169      -0.144917      -0.186128       1.986120       0.431453       1.846287           0.000008
           16              H       5.445230      11.340761       3.801399       0.136905       1.237269 0.98162826E+01  0.10095119E+03                                 1.883925                            1.813690      -1.041855       2.384781                    0.996795       3.555394      10.032318       0.473949       1.256638      -0.715514       0.008300      -0.003863       0.025552       0.027142       0.002727       0.005136      -0.005756      -0.008239       0.022115      -0.011141      -0.000049       0.011190              1.908570       1.972918      -0.033397       0.318622       1.547043      -0.065235       2.205750           0.000007
           17              H      11.180149       2.597675       2.237495       0.122189       1.050893 0.76947693E+01  0.75891244E+02                                 1.783457                            1.677894      -1.405011       2.206062                    0.994416       3.869764      11.379575       0.452632       1.372033      -0.686768      -0.030160       0.002287       0.009357       0.031661      -0.004531      -0.005976      -0.003057       0.005810      -0.023537      -0.011573       0.001344       0.010229              1.838555       2.467121       0.140570      -0.268660       1.570245      -0.142384       1.478299           0.000008
           18              H      11.894667       4.529721       1.217150       0.099403       1.090909 0.75391989E+01  0.73380031E+02                                 1.781702                            1.625067      -1.177494       2.316974                    0.994560       3.685302      10.483978       0.479077       1.313556      -0.699946      -0.024887       0.026474      -0.007497       0.037101      -0.002780      -0.003168      -0.008686      -0.000878      -0.027911      -0.014277       0.004803       0.009474              1.867074       2.054286      -0.625799       0.187326       2.131304      -0.309436       1.415632           0.000009
           19              H       2.683963       4.807091       0.733336       0.120957       1.045712 0.74715082E+01  0.72416627E+02                                 1.718081                            1.609090      -1.196458       2.310319                    0.995961       3.592218      10.133262       0.486287       1.299522      -0.703193       0.005351       0.028987      -0.012788       0.032132      -0.002046       0.002210      -0.010854      -0.008373      -0.025423      -0.013867      -0.000418       0.014285              1.770726       1.639752       0.250488      -0.148894       2.159960      -0.463674       1.512465           0.000010
           20              H       5.182718       3.302455       2.125035       0.150988       0.915711 0.68999044E+01  0.66351902E+02                                 1.662872                            1.615756      -1.103305       2.373960                    0.994688       3.590506      10.492732       0.448907       1.418861      -0.679695       0.014385       0.008603       0.024519       0.029700       0.001926       0.004620       0.001240      -0.000624       0.026801      -0.007008      -0.003547       0.010555              1.692782       1.644845       0.107581       0.294692       1.478298       0.046088       1.955202           0.000005
           21              H       5.086055       2.273282       0.952400       0.132666       1.049686 0.82031149E+01  0.82939420E+02                                 1.850037                            1.780547      -1.560502       2.138189                    0.989974       4.127472      12.649201       0.417989       1.449303      -0.671461       0.009405      -0.020576      -0.014228       0.026726      -0.001442      -0.004122       0.005736      -0.008889      -0.001435      -0.007282      -0.002027       0.009309              1.901450       1.755616      -0.208078      -0.137729       2.288856       0.133880       1.659878           0.000009
           22              H       9.997513       7.178203       9.110471       0.181221       1.098894 0.84525648E+01  0.84114805E+02                                 1.787085                            1.722603      -0.996055       2.437406                    0.998589       3.261374       9.186995       0.467530       1.316476      -0.704058       0.013458       0.000587      -0.008416       0.015883       0.005651      -0.003306      -0.001451       0.004997       0.002136      -0.006590      -0.001067       0.007656              1.794690       1.951236      -0.094333      -0.437259       1.584715       0.159867       1.848118           0.000012
           23              H       9.229771       6.461821      10.274905       0.182258       0.869949 0.63698715E+01  0.60147612E+02                                 1.621273                            1.564947      -1.157909       2.365684                    0.996309       3.424798       9.974116       0.449902       1.441784      -0.675800       0.001464      -0.011721       0.013543       0.017970       0.005293       0.001212      -0.003516      -0.004803       0.015165      -0.008969       0.001944       0.007024              1.645114       1.375405       0.070660      -0.020973       2.023953      -0.270770       1.535984           0.000009
           24              H       8.456334       7.404894       9.289705       0.170176       0.942568 0.68193163E+01  0.63284016E+02                                 1.510456                            1.465107      -0.695426       2.563903                    0.999978       2.947886       7.606615       0.559144       1.180400      -0.735314      -0.009869       0.003702      -0.006328       0.012294      -0.002303       0.004104      -0.000679       0.001149      -0.005355      -0.004695      -0.000619       0.005314              1.515940       1.830655      -0.010805       0.323474       1.320125       0.012669       1.397040           0.000015
           25              H       4.776393       6.335676       2.202351       0.171770       0.901606 0.64246654E+01  0.58572035E+02                                 1.445952                            1.406187      -0.705274       2.562088                    0.999995       2.884352       7.308348       0.582103       1.154162      -0.741574      -0.011601       0.000964       0.001184       0.011701      -0.000208       0.000586       0.002327       0.004195      -0.005027      -0.003853       0.000842       0.003011              1.446775       1.809508      -0.101048      -0.203652       1.266839       0.048330       1.263977           0.000014
           26              H       6.149265       5.647458       2.517475       0.174007       0.959298 0.70446639E+01  0.67261330E+02                                 1.643690                            1.578664      -0.953766       2.449024                    0.998806       3.276870       9.165014       0.483560       1.326632      -0.699795       0.008633      -0.010561       0.006535       0.015125      -0.001464       0.001577       0.001420      -0.005894      -0.002195      -0.004022       0.000113       0.003909              1.664492       1.590465      -0.237541       0.301770       1.662235      -0.351425       1.740776           0.000009
           27              H       6.117302       7.036289       1.791168       0.170390       1.015215 0.73895832E+01  0.71162564E+02                                 1.678047                            1.592013      -1.167737       2.337469                    0.998307       3.348311       9.302135       0.494504       1.286188      -0.707613       0.007992       0.011958      -0.001829       0.014499       0.003093       0.000633       0.007307      -0.003419       0.000656      -0.006986      -0.001958       0.008944              1.717808       1.583127       0.396206      -0.042010       2.214677      -0.063927       1.355619           0.000011
           28              H       5.879154       4.666156      11.045728       0.176242       0.815636 0.59985950E+01  0.55910307E+02                                 1.559065                            1.522252      -1.144571       2.360945                    0.997019       3.491324      10.168685       0.453637       1.448621      -0.673643       0.009634      -0.010476       0.008806       0.016736      -0.001318       0.001285      -0.002910       0.004820       0.009665      -0.005163       0.000245       0.004918              1.562652       1.448374      -0.195940       0.236734       1.539835      -0.264242       1.699747           0.000007
           29              H       4.546972       5.414904      10.695461       0.174730       0.863413 0.62517772E+01  0.58116117E+02                                 1.549792                            1.500931      -0.861657       2.496294                    0.999426       3.227841       8.999050       0.487600       1.351292      -0.694414      -0.014393      -0.000662       0.000334       0.014412       0.000470       0.000856       0.000815       0.008650      -0.001881      -0.004206      -0.000609       0.004814              1.564487       1.959016      -0.089155      -0.225516       1.322082       0.103856       1.412364           0.000008
           30              H       5.928184       6.094964      10.402595       0.169041       0.953141 0.69446063E+01  0.65638720E+02                                 1.600948                            1.539221      -0.771474       2.530717                    0.999868       3.159308       8.605860       0.506534       1.279338      -0.710806       0.007320       0.008072      -0.002710       0.011229       0.001763      -0.001285      -0.001977      -0.000430      -0.001221      -0.002030      -0.001383       0.003413              1.630331       1.520050       0.406275       0.030111       2.022857       0.132727       1.348086           0.000012
           31              H       7.347145       4.798520       8.613770       0.293645       0.567730 0.34536705E+01  0.28166081E+02                                 1.254417                            1.183277      -1.111501       2.464189                    0.999845       2.645743       7.314393       0.494012       1.520279      -0.662586       0.034851       0.011512       0.018333       0.041027       0.007758       0.005097       0.013280       0.016831       0.028763      -0.020398       0.000700       0.019698              1.288140       1.644534       0.186114       0.127807       1.104916       0.104454       1.114970           0.000006
           32              H       9.175194       5.631959       2.361670       0.296758       0.606088 0.37948616E+01  0.31353979E+02                                 1.262182                            1.204243      -1.089498       2.475734                    0.999891       2.533460       6.811109       0.517304       1.433059      -0.679571      -0.005880      -0.000984       0.042074       0.042495       0.004978       0.000511       0.009821      -0.018850       0.047545      -0.018698      -0.002333       0.021032              1.281460       1.106046       0.062316      -0.140747       1.173067      -0.190914       1.565266           0.000009
           33              H       4.681144       3.525394       5.138038       0.174937       0.976406 0.70287060E+01  0.66831924E+02                                 1.647754                            1.564232      -0.861840       2.494134                    0.999566       3.186878       8.791781       0.493445       1.305445      -0.705130       0.006280       0.007885      -0.009703       0.013992       0.000769      -0.000004      -0.003266      -0.008665       0.012693      -0.006524      -0.000134       0.006658              1.694911       1.366623       0.089611      -0.147177       1.450630      -0.345807       2.267481           0.000006
           34              H       3.499128       3.025488       6.037722       0.166081       0.868827 0.60782479E+01  0.55009793E+02                                 1.443462                            1.391934      -0.706131       2.559630                    0.999988       2.955205       7.621592       0.566180       1.195336      -0.730313      -0.011575       0.000991       0.005780       0.012976      -0.000280      -0.001059       0.001927       0.006620       0.003645      -0.004561       0.001109       0.003452              1.452449       1.898489       0.035308      -0.065744       1.136606       0.037457       1.322252           0.000003
           35              H       8.474511      13.145648       5.872546       0.179857       1.031381 0.80262712E+01  0.79877217E+02                                 1.781465                            1.729572      -1.252448       2.313346                    0.996035       3.538228      10.399362       0.440355       1.397637      -0.684651       0.008540      -0.015152       0.000824       0.017412      -0.000391       0.000380      -0.001028      -0.008996       0.001143      -0.004728       0.000144       0.004584              1.778128       1.566084      -0.303855      -0.051183       2.171683       0.204421       1.596616           0.000002
           36              H      14.231877       4.670809       9.311963       0.139641       1.070212 0.81626024E+01  0.81385002E+02                                 1.802400                            1.722858      -1.190549       2.318743                    0.994868       3.692083      10.778470       0.450494       1.363646      -0.690501      -0.001597       0.022677       0.016421       0.028044      -0.000184      -0.002367       0.002294      -0.016713      -0.001846      -0.008752      -0.000479       0.009231              1.848518       1.713163      -0.144917      -0.186128       1.986112       0.431450       1.846279           0.000009
           37              H      13.912566       4.050812       7.913235       0.136906       1.237239 0.98159771E+01  0.10094722E+03                                 1.883893                            1.813660      -1.041818       2.384800                    0.996795       3.555343      10.032119       0.473953       1.256636      -0.715514      -0.008301       0.003863      -0.025552       0.027143       0.002727       0.005136      -0.005756      -0.008238       0.022113      -0.011140      -0.000050       0.011190              1.908537       1.972883      -0.033397       0.318614       1.547019      -0.065233       2.205710           0.000007
           38              H       8.177647      12.793898       9.477139       0.122188       1.050897 0.76948038E+01  0.75891650E+02                                 1.783459                            1.677896      -1.405015       2.206060                    0.994416       3.869768      11.379582       0.452633       1.372030      -0.686768       0.030160      -0.002287      -0.009357       0.031661      -0.004532      -0.005976      -0.003057       0.005810      -0.023537      -0.011573       0.001344       0.010229              1.838558       2.467125       0.140571      -0.268660       1.570247      -0.142385       1.478301           0.000008
           39              H       7.463129      10.861852      10.497484       0.099402       1.090908 0.75391909E+01  0.73379926E+02                                 1.781700                            1.625066      -1.177491       2.316976                    0.994560       3.685299      10.483964       0.479077       1.313555      -0.699946       0.024887      -0.026474       0.007497       0.037101      -0.002780      -0.003168      -0.008686      -0.000878      -0.027910      -0.014276       0.004802       0.009474              1.867072       2.054284      -0.625797       0.187326       2.131301      -0.309436       1.415631           0.000009
           40              H      16.673833      10.584482      10.981298       0.120956       1.045714 0.74715237E+01  0.72416810E+02                                 1.718083                            1.609092      -1.196459       2.310318                    0.995961       3.592221      10.133271       0.486287       1.299522      -0.703193      -0.005351      -0.028987       0.012788       0.032132      -0.002046       0.002210      -0.010854      -0.008373      -0.025423      -0.013867      -0.000418       0.014285              1.770727       1.639753       0.250488      -0.148894       2.159962      -0.463675       1.512467           0.000010
           41              H      14.175078      12.089118       9.589599       0.150988       0.915711 0.68999020E+01  0.66351847E+02                                 1.662869                            1.615754      -1.103299       2.373963                    0.994688       3.590497      10.492689       0.448908       1.418857      -0.679695      -0.014385      -0.008603      -0.024519       0.029700       0.001926       0.004620       0.001239      -0.000624       0.026801      -0.007008      -0.003547       0.010555              1.692779       1.644843       0.107580       0.294691       1.478295       0.046086       1.955198           0.000005
           42              H      14.271741      13.118291      10.762234       0.132666       1.049669 0.82029455E+01  0.82937280E+02                                 1.850019                            1.780530      -1.560483       2.138200                    0.989974       4.127428      12.649034       0.417990       1.449306      -0.671461      -0.009405       0.020577       0.014227       0.026726      -0.001442      -0.004122       0.005736      -0.008891      -0.001436      -0.007282      -0.002027       0.009309              1.901431       1.755599      -0.208075      -0.137727       2.288830       0.133878       1.659864           0.000009
           43              H       9.360283       8.213370       2.604163       0.181221       1.098918 0.84528182E+01  0.84118086E+02                                 1.787122                            1.722637      -0.996073       2.437397                    0.998589       3.261420       9.187212       0.467521       1.316489      -0.704055      -0.013457      -0.000587       0.008416       0.015883       0.005651      -0.003305      -0.001450       0.004997       0.002136      -0.006590      -0.001066       0.007656              1.794728       1.951278      -0.094337      -0.437273       1.584747       0.159872       1.848158           0.000012
           44              H      10.128025       8.929752       1.439729       0.182258       0.869955 0.63699335E+01  0.60148358E+02                                 1.621282                            1.564956      -1.157923       2.365677                    0.996309       3.424817       9.974193       0.449901       1.441785      -0.675800      -0.001464       0.011721      -0.013543       0.017970       0.005293       0.001212      -0.003516      -0.004803       0.015166      -0.008969       0.001945       0.007024              1.645123       1.375412       0.070661      -0.020975       2.023966      -0.270773       1.535992           0.000009
           45              H      10.901462       7.986679       2.424929       0.170175       0.942566 0.68193007E+01  0.63283832E+02                                 1.510454                            1.465106      -0.695424       2.563904                    0.999978       2.947884       7.606606       0.559144       1.180400      -0.735314       0.009869      -0.003702       0.006328       0.012294      -0.002303       0.004104      -0.000679       0.001149      -0.005354      -0.004695      -0.000619       0.005314              1.515938       1.830654      -0.010806       0.323473       1.320123       0.012668       1.397037           0.000015
           46              H      14.581403       9.055897       9.512283       0.171770       0.901606 0.64246587E+01  0.58571942E+02                                 1.445950                            1.406184      -0.705275       2.562087                    0.999995       2.884350       7.308334       0.582104       1.154159      -0.741575       0.011601      -0.000964      -0.001184       0.011701      -0.000208       0.000586       0.002327       0.004195      -0.005027      -0.003853       0.000842       0.003011              1.446772       1.809503      -0.101047      -0.203653       1.266837       0.048330       1.263976           0.000014
           47              H      13.208531       9.744115       9.197159       0.174007       0.959284 0.70445193E+01  0.67259451E+02                                 1.643659                            1.578636      -0.953756       2.449029                    0.998806       3.276823       9.164780       0.483571       1.326612      -0.699799      -0.008632       0.010561      -0.006535       0.015125      -0.001464       0.001578       0.001421      -0.005894      -0.002191      -0.004022       0.000113       0.003909              1.664460       1.590436      -0.237534       0.301760       1.662203      -0.351414       1.740740           0.000008
           48              H      13.240494       8.355284       9.923466       0.170390       1.015210 0.73895353E+01  0.71161925E+02                                 1.678036                            1.592003      -1.167733       2.337471                    0.998307       3.348293       9.302047       0.494508       1.286181      -0.707614      -0.007992      -0.011958       0.001829       0.014499       0.003093       0.000633       0.007307      -0.003419       0.000657      -0.006986      -0.001958       0.008944              1.717796       1.583117       0.396202      -0.042010       2.214659      -0.063925       1.355612           0.000011
           49              C      13.904265      10.131783       1.292124      -0.524899      28.240799 0.44374623E+03  0.10474067E+05                                 7.795428                            6.751912       0.249118       2.049438                    0.996642      31.717561      91.025222       0.673559       0.385257      -1.086335      -0.002645       0.028183       0.053903       0.060884       0.008445       0.000920       0.018199       0.044506       0.033672      -0.036104       0.014129       0.021975              8.412754       6.795689       0.277383       0.124677       7.914453       2.610360      10.528119           0.000017
           50              C      13.890052      10.744551       2.651022       0.226378      29.792802 0.34853907E+03  0.77350501E+04                                 8.513697                            6.321955       0.247578       2.103968                    0.999322      24.742777      68.570176       0.641818       0.430014      -1.058227      -0.043953      -0.026199      -0.062365       0.080670       0.002338      -0.035014       0.035518       0.046235       0.096261      -0.058167      -0.006442       0.064609             10.007894       9.562188       1.028566      -0.673876       6.870570       4.579006      13.590923           0.000013
           51              C      14.900288      11.278581       3.412473      -0.136129      40.619368 0.47227119E+03  0.11237752E+05                                10.129988                            7.122584       0.350764       2.097736                    0.999719      28.511397      80.167021       0.639003       0.402824      -1.082379       0.122988       0.033107      -0.028468       0.130508       0.007402      -0.021660       0.015448       0.105910      -0.038838      -0.054542      -0.010957       0.065499             12.553270      19.216178       2.709124      -4.386859       6.598942       1.378199      11.844689           0.000010
           52              C      14.299967      11.684002       4.614394       0.229200      30.751427 0.35713879E+03  0.79991608E+04                                 8.758425                            6.450887       0.024160       2.030268                    0.999594      25.213507      70.912951       0.625843       0.436951      -1.050732       0.006709       0.047432       0.064866       0.080637       0.013215       0.030550       0.008807       0.007811       0.011286      -0.028269      -0.010604       0.038873             10.320011      10.460955       1.339874       0.160411       5.946556       3.714871      14.552520           0.000009
           53              C      14.904386      12.348184       5.778829      -0.530548      28.315434 0.43583332E+03  0.10274471E+05                                 7.862731                            6.735978       0.090271       1.988816                    0.998070      32.296476      93.617777       0.665511       0.390402      -1.079223      -0.028054      -0.023954      -0.048442       0.060888       0.003367       0.007351       0.011707       0.015423       0.046007      -0.019372      -0.002837       0.022209              8.445226       7.361619       0.483929       1.138075       6.536893       1.702140      11.437167           0.000004
           54              C       4.893688      11.440383       3.010661      -0.309276      33.787998 0.46152796E+03  0.11117453E+05                                 9.258370                            7.202513      -0.445345       1.831443                    0.997280      31.733826      95.212829       0.603250       0.421504      -1.051091      -0.075909       0.023572       0.007932       0.079879       0.001006      -0.006801      -0.001335       0.004293       0.003979      -0.005421      -0.003028       0.008449             10.871976      14.310873       2.468829      -3.359529       9.498761      -1.679891       8.806296           0.000010
           55              C       1.546798       1.736021       2.356984       0.297895      29.267646 0.34289455E+03  0.76194108E+04                                 8.615500                            6.420086       0.067968       2.064732                    0.999539      24.280644      68.518189       0.611495       0.450767      -1.040254       0.033063      -0.030733       0.009553       0.046140       0.024488      -0.007558       0.006830      -0.019138       0.054504      -0.037216       0.016660       0.020556             10.224370      12.766399       1.569416      -2.285210      11.272918      -3.639545       6.633793           0.000015
           56              C      12.081832       2.717075       2.039518      -0.206199      32.318101 0.44505498E+03  0.10552221E+05                                 8.833443                            7.055766       0.176518       2.032987                    0.999128      29.908273      87.086706       0.615843       0.419475      -1.059485      -0.002537       0.036287      -0.008135       0.037275       0.004882      -0.012671       0.016195       0.002906       0.047576      -0.023708      -0.002839       0.026547              9.736117      11.453734       0.143645      -1.353774      11.385791      -3.415569       6.368825           0.000022
           57              C      12.505073       3.862921       1.433871      -0.017843      30.200832 0.37902088E+03  0.86394105E+04                                 8.508868                            6.542934       0.085956       2.017809                    0.999745      27.834663      79.664442       0.634413       0.423558      -1.056124       0.015958      -0.020617       0.011765       0.028603      -0.002141      -0.000184       0.002748      -0.001248       0.014596      -0.004923      -0.001021       0.005945              9.541067      12.141199      -0.424735      -0.988024      10.753179      -3.008847       5.728822           0.000019
           58              C       2.384910       4.029252       1.146863      -0.227925      33.343211 0.44627560E+03  0.10554183E+05                                 8.909179                            6.987335       0.315993       2.067755                    0.999724      30.017512      86.374943       0.631296       0.410253      -1.068845      -0.030708       0.011736       0.007235       0.033661       0.013384       0.002429      -0.008217      -0.020174      -0.001617      -0.018512      -0.000618       0.019130              9.904851      13.727426      -0.284893      -1.209620      10.269578      -2.666520       5.717548           0.000033
           59              C       3.272805       3.029045       1.480730       0.298166      30.053568 0.33939175E+03  0.75229080E+04                                 8.770318                            6.377936       0.057802       2.058933                    0.999471      24.312713      68.543561       0.614796       0.449459      -1.040918       0.025834      -0.033174       0.016094       0.045022       0.016734      -0.012285       0.023603       0.025775       0.038576      -0.040752       0.014668       0.026084             10.632989      15.532215       1.497003      -2.114519      10.343998      -2.941017       6.022753           0.000016
           60              C       4.763095       3.131076       1.268695      -0.312239      36.214447 0.49058951E+03  0.12008327E+05                                 9.734650                            7.446976      -0.502589       1.813720                    0.996737      32.115374      97.371574       0.590295       0.423909      -1.048807      -0.012740       0.062061      -0.048989       0.080086       0.015987      -0.010468       0.001720      -0.038334       0.025646      -0.031925       0.010873       0.021052             11.788918      14.708639       3.668010      -2.887527      11.438097      -3.256580       9.220018           0.000009
           61              C       9.286874       7.264387       9.751261      -0.529885      27.965196 0.43831276E+03  0.10332927E+05                                 7.762505                            6.724066       0.149292       2.011561                    0.997464      32.117055      92.667572       0.671670       0.386822      -1.083246       0.017780       0.041681       0.039474       0.060096       0.023398       0.008248       0.004332      -0.035387       0.062364      -0.040224       0.012501       0.027723              8.304859       6.936417       0.731489       0.441017      10.379662       2.369251       7.598497           0.000022
           62              C       9.562222       8.433259      10.650945       0.229207      28.995616 0.36189744E+03  0.81096028E+04                                 8.368406                            6.456209       0.256484       2.106034                    0.999088      24.894544      69.387394       0.632836       0.431918      -1.056770       0.014687      -0.034923      -0.074718       0.083774       0.035263      -0.005830       0.004585      -0.094144      -0.030153      -0.054878      -0.009048       0.063926              9.588213       5.422357       2.516294      -0.294438      13.653937       2.297818       9.688344           0.000012
           63              C       5.207520       4.196023       0.297552      -0.132232      41.139329 0.51508519E+03  0.12608508E+05                                10.442055                            7.618731       0.083589       2.009534                    0.999330      29.581324      86.205179       0.592112       0.422588      -1.062439      -0.031956      -0.084507       0.096758       0.132380       0.031493      -0.025224      -0.022183      -0.058439       0.068368      -0.057270      -0.001424       0.058694             12.801250       9.129401       5.611270      -3.467168      16.632101      -4.503635      12.642249           0.000011
           64              C       5.628451       5.502891       0.570503       0.217855      29.117009 0.38026916E+03  0.86912773E+04                                 8.530632                            6.736512      -0.095454       1.984801                    0.999707      26.087373      75.223806       0.598830       0.447518      -1.039743       0.022856       0.052327       0.057968       0.081368      -0.000149      -0.005237       0.016389       0.003159       0.122994      -0.026256      -0.019154       0.045410              9.593496       5.982159       2.724451      -0.376553      11.731654       0.942098      11.066675           0.000011
           65              C       5.672041       6.191155       1.887228      -0.525846      26.324741 0.42868919E+03  0.10060127E+05                                 7.476537                            6.701182       0.125247       2.001908                    0.998093      32.120996      92.769101       0.664437       0.392818      -1.078016       0.000778      -0.027642      -0.050383       0.057473       0.007249      -0.001644       0.030563      -0.029944       0.059005      -0.029313      -0.014656       0.043969              7.660486       6.785816       0.284229       0.249314       8.027811       0.826406       8.167830           0.000025
           66              C      11.282634      11.887570       7.640284      -0.121271      56.640359 0.64031100E+03  0.16499660E+05                                12.496692                            8.458571       0.650277       2.099617                    0.999189      33.785071     100.011634       0.567267       0.419020      -1.067956      -0.005182       0.053070       0.081674       0.097539       0.004693       0.029244      -0.034115      -0.000946      -0.553079      -0.191591       0.094289       0.097302             16.133545       8.120806      -0.304235      -2.437798       7.732121      -0.077068      32.547709           0.000006
           67              C       9.212478      11.297113       3.629194      -0.147952      55.007744 0.63101703E+03  0.16189151E+05                                12.201070                            8.360182       0.671087       2.106732                    0.999544      33.809623      99.630265       0.574780       0.415357      -1.071076       0.066633       0.021976       0.061253       0.093139       0.002657      -0.137077      -0.011405      -0.161774      -0.142716      -0.189619       0.080644       0.108975             15.250991      19.408471       0.596471      11.423044       7.828896       1.308054      18.515607           0.000014
           68              C       7.147228       9.316894       0.127690      -0.135184      52.022522 0.63468476E+03  0.16279932E+05                                11.697767                            8.369023       0.715611       2.123875                    0.999402      33.411685      97.917585       0.577017       0.413831      -1.073835       0.041035       0.059858       0.054137       0.090541      -0.057157      -0.044629      -0.126708       0.125103      -0.130439      -0.187890       0.081012       0.106878             14.181918       8.710158       2.307011       2.593282      19.490509       9.370732      14.345087           0.000011
           69              C       5.453531       5.259790      10.422510      -0.524899      28.240841 0.44374662E+03  0.10474079E+05                                 7.795438                            6.751915       0.249117       2.049438                    0.996642      31.717580      91.025306       0.673558       0.385257      -1.086335       0.002646      -0.028183      -0.053903       0.060884       0.008445       0.000920       0.018198       0.044507       0.033672      -0.036105       0.014130       0.021975              8.412772       6.795689       0.277378       0.124671       7.914463       2.610375      10.528165           0.000017
           70              C       5.467744       4.647022       9.063612       0.226377      29.792914 0.34853996E+03  0.77350754E+04                                 8.513717                            6.321960       0.247581       2.103969                    0.999322      24.742825      68.570351       0.641818       0.430014      -1.058227       0.043954       0.026199       0.062364       0.080670       0.002338      -0.035015       0.035520       0.046236       0.096265      -0.058169      -0.006441       0.064610             10.007933       9.562194       1.028555      -0.673902       6.870586       4.579033      13.591018           0.000013
           71              C       4.457508       4.112992       8.302161      -0.136129      40.619482 0.47227206E+03  0.11237779E+05                                10.130006                            7.122588       0.350767       2.097737                    0.999719      28.511433      80.167150       0.639003       0.402823      -1.082379      -0.122987      -0.033108       0.028467       0.130508       0.007403      -0.021661       0.015448       0.105911      -0.038838      -0.054543      -0.010957       0.065500             12.553306      19.216222       2.709124      -4.386910       6.598949       1.378195      11.844749           0.000010
           72              C       5.057829       3.707571       7.100240       0.229202      30.751558 0.35713971E+03  0.79991919E+04                                 8.758465                            6.450903       0.024137       2.030261                    0.999594      25.213582      70.913368       0.625841       0.436952      -1.050730      -0.006709      -0.047432      -0.064865       0.080637       0.013214       0.030551       0.008807       0.007809       0.011281      -0.028270      -0.010603       0.038874             10.320071      10.461009       1.339883       0.160415       5.946573       3.714887      14.552630           0.000008
           73              C       4.453410       3.043389       5.935805      -0.530549      28.315623 0.43583659E+03  0.10274571E+05                                 7.862775                            6.736007       0.090254       1.988809                    0.998070      32.296626      93.618439       0.665508       0.390403      -1.079223       0.028052       0.023953       0.048443       0.060888       0.003363       0.007355       0.011705       0.015417       0.046007      -0.019368      -0.002842       0.022210              8.445281       7.361656       0.483953       1.138098       6.536912       1.702143      11.437276           0.000004
           74              C      14.464108       3.951190       8.703973      -0.309275      33.787925 0.46152662E+03  0.11117406E+05                                 9.258347                            7.202496      -0.445334       1.831447                    0.997280      31.733708      95.212232       0.603252       0.421503      -1.051092       0.075908      -0.023572      -0.007932       0.079879       0.001004      -0.006800      -0.001335       0.004295       0.003977      -0.005419      -0.003029       0.008448             10.871953      14.310845       2.468825      -3.359540       9.498736      -1.679889       8.806278           0.000010
           75              C      17.810998      13.655552       9.357650       0.297894      29.267607 0.34289410E+03  0.76193968E+04                                 8.615491                            6.420081       0.067973       2.064734                    0.999539      24.280611      68.518038       0.611495       0.450767      -1.040255      -0.033062       0.030732      -0.009553       0.046139       0.024489      -0.007558       0.006830      -0.019137       0.054506      -0.037216       0.016659       0.020557             10.224361      12.766398       1.569422      -2.285213      11.272895      -3.639540       6.633789           0.000015
           76              C       7.275964      12.674498       9.675116      -0.206200      32.318075 0.44505454E+03  0.10552208E+05                                 8.833438                            7.055763       0.176513       2.032985                    0.999128      29.908260      87.086654       0.615843       0.419475      -1.059485       0.002537      -0.036287       0.008135       0.037274       0.004882      -0.012672       0.016195       0.002904       0.047578      -0.023707      -0.002840       0.026547              9.736112      11.453725       0.143660      -1.353775      11.385782      -3.415575       6.368829           0.000022
           77              C       6.852723      11.528652      10.280763      -0.017842      30.200779 0.37902006E+03  0.86393878E+04                                 8.508864                            6.542931       0.085953       2.017809                    0.999745      27.834622      79.664325       0.634412       0.423559      -1.056123      -0.015957       0.020616      -0.011765       0.028602      -0.002141      -0.000184       0.002749      -0.001249       0.014602      -0.004925      -0.001023       0.005948              9.541062      12.141191      -0.424723      -0.988025      10.753171      -3.008849       5.728823           0.000019
           78              C      16.972886      11.362321      10.567771      -0.227925      33.343170 0.44627496E+03  0.10554164E+05                                 8.909173                            6.987331       0.315991       2.067755                    0.999724      30.017486      86.374852       0.631297       0.410253      -1.068845       0.030708      -0.011736      -0.007235       0.033661       0.013384       0.002429      -0.008217      -0.020173      -0.001617      -0.018511      -0.000618       0.019129              9.904845      13.727420      -0.284885      -1.209625      10.269566      -2.666520       5.717547           0.000033
           79              C      16.084991      12.362528      10.233904       0.298166      30.053506 0.33939101E+03  0.75228864E+04                                 8.770305                            6.377929       0.057811       2.058937                    0.999471      24.312670      68.543384       0.614797       0.449459      -1.040918      -0.025834       0.033173      -0.016094       0.045021       0.016734      -0.012284       0.023603       0.025775       0.038579      -0.040753       0.014668       0.026085             10.632973      15.532191       1.497002      -2.114521      10.343977      -2.941016       6.022750           0.000016
           80              C      14.594701      12.260497      10.445939      -0.312239      36.214413 0.49058907E+03  0.12008311E+05                                 9.734645                            7.446974      -0.502586       1.813722                    0.996737      32.115317      97.371329       0.590295       0.423909      -1.048807       0.012740      -0.062061       0.048989       0.080087       0.015986      -0.010468       0.001719      -0.038335       0.025646      -0.031925       0.010873       0.021052             11.788911      14.708635       3.667999      -2.887537      11.438071      -3.256588       9.220027           0.000009
           81              C      10.070922       8.127186       1.963373      -0.529885      27.965212 0.43831315E+03  0.10332943E+05                                 7.762512                            6.724070       0.149279       2.011557                    0.997464      32.117121      92.667930       0.671669       0.386822      -1.083246      -0.017779      -0.041681      -0.039474       0.060096       0.023399       0.008249       0.004332      -0.035386       0.062365      -0.040225       0.012500       0.027725              8.304864       6.936430       0.731480       0.440997      10.379668       2.369241       7.598494           0.000021
           82              C       9.795574       6.958314       1.063689       0.229207      28.995638 0.36189771E+03  0.81096120E+04                                 8.368416                            6.456215       0.256482       2.106033                    0.999088      24.894562      69.387502       0.632835       0.431918      -1.056769      -0.014687       0.034923       0.074718       0.083774       0.035263      -0.005830       0.004585      -0.094144      -0.030154      -0.054878      -0.009049       0.063926              9.588224       5.422360       2.516289      -0.294448      13.653960       2.297817       9.688352           0.000012
           83              C      14.150276      11.195550      11.417082      -0.132232      41.139349 0.51508575E+03  0.12608525E+05                                10.442059                            7.618735       0.083586       2.009532                    0.999330      29.581345      86.205262       0.592112       0.422588      -1.062439       0.031956       0.084507      -0.096758       0.132381       0.031493      -0.025224      -0.022183      -0.058439       0.068368      -0.057270      -0.001424       0.058694             12.801252       9.129404       5.611261      -3.467181      16.632084      -4.503642      12.642267           0.000011
           84              C      13.729345       9.888682      11.144131       0.217854      29.117004 0.38026920E+03  0.86912782E+04                                 8.530630                            6.736513      -0.095453       1.984801                    0.999707      26.087370      75.223788       0.598830       0.447518      -1.039743      -0.022856      -0.052327      -0.057968       0.081368      -0.000149      -0.005237       0.016389       0.003159       0.122994      -0.026256      -0.019154       0.045410              9.593491       5.982158       2.724442      -0.376563      11.731645       0.942096      11.066670           0.000011
           85              C      13.685755       9.200418       9.827406      -0.525846      26.324688 0.42868803E+03  0.10060088E+05                                 7.476521                            6.701173       0.125255       2.001911                    0.998093      32.120926      92.768708       0.664438       0.392818      -1.078016      -0.000778       0.027642       0.050382       0.057472       0.007250      -0.001643       0.030563      -0.029944       0.059011      -0.029314      -0.014656       0.043970              7.660468       6.785803       0.284228       0.249300       8.027786       0.826422       8.167815           0.000025
           86              C       8.075162       3.504003       4.074350      -0.121290      56.645042 0.64036827E+03  0.16501523E+05                                12.497353                            8.458946       0.650175       2.099567                    0.999189      33.786691     100.017980       0.567254       0.419019      -1.067955       0.005183      -0.053071      -0.081693       0.097556       0.004692       0.029245      -0.034121      -0.000965      -0.553104      -0.191601       0.094288       0.097313             16.134481       8.121205      -0.304251      -2.437956       7.732491      -0.077068      32.549747           0.000005
           87              C      10.145318       4.094460       8.085440      -0.147944      55.006353 0.63099746E+03  0.16188519E+05                                12.200858                            8.360040       0.671139       2.106755                    0.999544      33.809132      99.628314       0.574786       0.415356      -1.071077      -0.066629      -0.021975      -0.061250       0.093134       0.002657      -0.137067      -0.011402      -0.161774      -0.142720      -0.189609       0.080637       0.108973             15.250730      19.408120       0.596446      11.422832       7.828765       1.308014      18.515305           0.000014
           88              C      12.210568       6.074679      11.586944      -0.135183      52.022070 0.63467861E+03  0.16279735E+05                                11.697718                            8.368993       0.715616       2.123879                    0.999402      33.411473      97.916833       0.577017       0.413832      -1.073834      -0.041034      -0.059855      -0.054134       0.090537      -0.057158      -0.044627      -0.126709       0.125105      -0.130437      -0.187890       0.081011       0.106879             14.181860       8.710129       2.306993       2.593267      19.490405       9.370698      14.345046           0.000011
           89              N      12.994699      11.434096       4.581593      -0.175586      37.509025 0.50398957E+03  0.12104604E+05                                 9.407266                            7.260785      -0.094642       1.988139                    0.998907      27.897044      77.037590       0.650130       0.392263      -1.097186       0.019812      -0.023538      -0.127262       0.130928       0.029273       0.056975       0.072595       0.029457       0.122101      -0.079490      -0.038315       0.117805             11.116398      14.575708       0.389968      -3.164861       6.074786       2.477027      12.698701           0.000006
           90              N      12.782168      10.857294       3.371472      -0.196610      29.128701 0.37392237E+03  0.84445346E+04                                 8.174179                            6.390853      -0.253129       1.965417                    0.997683      26.864669      75.075233       0.662132       0.409607      -1.071291       0.030061       0.056730       0.076328       0.099739       0.012747       0.005752       0.062202       0.048599       0.134555      -0.079135       0.001265       0.077870              9.312812      12.086344       0.963416      -1.230075       5.698429       2.521039      10.153662           0.000019
           91              N       2.864218       1.908727       2.078176      -0.313295      44.597081 0.55990425E+03  0.13778836E+05                                10.468270                            7.615923      -0.034768       2.002063                    0.998672      28.880390      80.213057       0.640685       0.388475      -1.102014      -0.049271       0.049438      -0.024090       0.073838       0.036579      -0.030755       0.020131      -0.004312       0.001460      -0.059045       0.020621       0.038424             12.831408      17.613422       3.488448      -3.585342      13.086762      -3.788559       7.794040           0.000006
           92              N      10.021802       9.604519      10.183531      -0.201086      26.849933 0.36588689E+03  0.81874952E+04                                 7.622017                            6.239229       0.019779       2.057502                    0.998526      26.377278      72.480495       0.686050       0.398976      -1.082416       0.017324       0.048116       0.080778       0.095605       0.028510       0.003858       0.044716      -0.100624       0.134327      -0.080757      -0.004016       0.084773              8.475772       5.529498       2.311789      -1.145874      10.912289      -1.385322       8.985530           0.000018
           93              N      10.203219      10.521628      11.174589      -0.198017      36.498391 0.53187865E+03  0.12930090E+05                                 9.212130                            7.432154       0.101954       2.045441                    0.999330      28.204478      78.014004       0.646947       0.389447      -1.100653      -0.016434      -0.123384      -0.056775       0.136811       0.019224       0.000699       0.062007      -0.050984       0.274839      -0.080743      -0.038811       0.119554             10.756037       7.423660       3.663226      -1.400558      14.640583      -2.396551      10.203867           0.000010
           94              N      11.180333      12.009011       8.774261      -0.317419      51.196402 0.62870540E+03  0.16048789E+05                                11.723470                            8.424658      -0.114411       1.948038                    0.996533      31.196369      90.472358       0.566790       0.423339      -1.070392       0.002521       0.024015       0.010396       0.026290       0.008382       0.007387      -0.044418      -0.005377      -0.270290      -0.103783       0.041173       0.062609             14.424859       8.112713      -0.168462      -1.943740       7.757890      -0.626798      27.403975           0.000003
           95              N      10.029682      11.313205       4.435160      -0.302167      53.490656 0.64620906E+03  0.16655885E+05                                12.194978                            8.638133      -0.307321       1.882926                    0.996552      31.712588      93.265779       0.548799       0.433010      -1.061384       0.014697       0.028408      -0.002777       0.032106       0.010399      -0.079793       0.003397      -0.048507      -0.130585      -0.105938       0.044102       0.061837             14.918297      18.629304       0.934299      10.073188       7.671748       1.740419      18.453841           0.000002
           96              N       7.408108      10.128128       0.900855      -0.328100      52.813615 0.64074543E+03  0.16399807E+05                                11.817089                            8.410692      -0.024446       1.959984                    0.998841      31.653058      91.298166       0.578021       0.414008      -1.078609       0.007296      -0.001562      -0.002532       0.007879      -0.036561      -0.029716      -0.056022       0.054063      -0.069714      -0.092172       0.035037       0.057135             14.471978       8.953751       2.334737       2.893520      19.113625       9.954246      15.348559           0.000010
           97              N       6.363097       3.957477       7.133041      -0.175584      37.510179 0.50400549E+03  0.12105107E+05                                 9.407514                            7.260940      -0.094715       1.988109                    0.998907      27.897505      77.039759       0.650116       0.392267      -1.097181      -0.019808       0.023538       0.127262       0.130928       0.029272       0.056974       0.072596       0.029464       0.122080      -0.079493      -0.038309       0.117802             11.116732      14.576153       0.389964      -3.165029       6.074923       2.477102      12.699120           0.000005
           98              N       6.575628       4.534279       8.343162      -0.196610      29.128885 0.37392466E+03  0.84446080E+04                                 8.174245                            6.390894      -0.253154       1.965410                    0.997683      26.864768      75.075862       0.662125       0.409610      -1.071288      -0.030061      -0.056730      -0.076328       0.099739       0.012746       0.005751       0.062203       0.048602       0.134552      -0.079137       0.001267       0.077870              9.312899      12.086428       0.963412      -1.230115       5.698470       2.521070      10.153797           0.000019
           99              N      16.493578      13.482846       9.636458      -0.313296      44.596716 0.55989907E+03  0.13778670E+05                                10.468203                            7.615879      -0.034748       2.002072                    0.998672      28.880239      80.212400       0.640688       0.388474      -1.102016       0.049271      -0.049439       0.024089       0.073839       0.036580      -0.030754       0.020130      -0.004310       0.001464      -0.059044       0.020620       0.038424             12.831324      17.613310       3.488429      -3.585320      13.086662      -3.788537       7.794000           0.000007
          100              N       9.335994       5.787054       1.531103      -0.201087      26.850006 0.36588807E+03  0.81875314E+04                                 7.622041                            6.239246       0.019778       2.057501                    0.998526      26.377324      72.480755       0.686047       0.398976      -1.082415      -0.017324      -0.048116      -0.080778       0.095605       0.028510       0.003858       0.044716      -0.100623       0.134325      -0.080757      -0.004016       0.084773              8.475803       5.529515       2.311797      -1.145887      10.912328      -1.385340       8.985566           0.000018
          101              N       9.154577       4.869945       0.540045      -0.198018      36.498320 0.53187751E+03  0.12930055E+05                                 9.212116                            7.432145       0.101956       2.045442                    0.999330      28.204448      78.013886       0.646948       0.389447      -1.100653       0.016434       0.123384       0.056774       0.136810       0.019224       0.000699       0.062008      -0.050984       0.274838      -0.080743      -0.038811       0.119554             10.756018       7.423650       3.663213      -1.400562      14.640543      -2.396545      10.203862           0.000010
          102              N       8.177463       3.382562       2.940373      -0.317406      51.196221 0.62869975E+03  0.16048614E+05                                11.723437                            8.424615      -0.114427       1.948035                    0.996533      31.196346      90.472286       0.566792       0.423339      -1.070392      -0.002522      -0.024014      -0.010387       0.026285       0.008381       0.007386      -0.044416      -0.005386      -0.270288      -0.103781       0.041169       0.062612             14.424839       8.112698      -0.168462      -1.943745       7.757870      -0.626777      27.403950           0.000003
          103              N       9.328114       4.078368       7.279474      -0.302173      53.493175 0.64624241E+03  0.16656988E+05                                12.195425                            8.638409      -0.307390       1.882895                    0.996552      31.713301      93.269079       0.548784       0.433015      -1.061378      -0.014703      -0.028410       0.002779       0.032109       0.010400      -0.079793       0.003403      -0.048506      -0.130621      -0.105944       0.044109       0.061836             14.918889      18.630035       0.934338      10.073652       7.671996       1.740495      18.454636           0.000002
          104              N      11.949688       5.263445      10.813779      -0.328100      52.812600 0.64073205E+03  0.16399366E+05                                11.816917                            8.410585      -0.024405       1.960001                    0.998841      31.652707      91.296637       0.578027       0.414007      -1.078611      -0.007298       0.001562       0.002530       0.007880      -0.036559      -0.029712      -0.056021       0.054065      -0.069708      -0.092170       0.035037       0.057133             14.471758       8.953633       2.334695       2.893470      19.113301       9.954073      15.348339           0.000011

******************************************************
Auxiliary information for the entire system
The total spin magnetic moment of the unit cell is   0.001270
The total net atomic charge of the unit cell is   -0.000000
Accuracy of reproducing the electrostatic potential in the unit cell:
  The inner radius (bohr) =    5.0000
  The outer radius (bohr) =   12.0000
  Valid grid points have density less than (e/(bohr^3)) =    0.0001
  The number of valid grid points were=        46062
  The rms potential error without charges in kcal/mol is=      3.42302
  The rms potential error with partial charges in kcal/mol is=      0.71056
  The RRMSE value at monopole order=      0.20758
  The rms potential error with partial charges and cloud penetration in kcal/mol is=      0.71425
  The RRMSE value at monopole order with cloud penetration is=      0.20866
  The rms potential error with partial charges and atomic dipoles in kcal/mol is=      0.45239
  The RRMSE value at dipole order=      0.13216
  The rms potential error with partial charges, atomic dipoles and cloud penetration in kcal/mol is=      0.45407
  The RRMSE value at dipole order with cloud penetration=      0.13265

******************************************************
The electron densities and ab initio electrostatic potential were computed in VASP using the PBE functional and
projector augmented wave method. See the main text of the journal article for a description of computational details.
The atomic charges, dipoles, and quadrupoles were computed with the DDEC6 method as described in
(a) T. A. Manz and N. Gabaldon Limas, RSC Adv. 6 (2016) 47771-47801 DOI: 10.1039/c6ra04656h
(b) N. Gabaldon Limas and T. A. Manz, RSC Adv. 8 (2018) 2678-2707 DOI: 10.1039/c7ra11829e.
For each atom in the material, the electron cloud parameters were fit to the spherically averaged atom-in-material
electron density using radial positions for which this density was between 10^-4 and 10^-2 electrons per cubic bohr.
The polarizabilities, dispersion coefficients, and quantum Drude oscillator (QDO) parameters were fit using the MCLF method.
The magnetic structure of the system was optimized in VASP from the default ferromagnetic initial guess using spin polarization.
The atomic spin moments (ASMs) were computed on this optimized magnetic structure using the DDEC6 partition as inputs
to the method of T. A. Manz and D. S. Sholl, J. Chem. Theory Comput. 7 (2011) 4146-4164 DOI: 10.1021/ct200539n.
The RMSE and RRMSE were computed using a uniform grid with Ewald summation.
