# Supplementary material for: A collection of forcefield precursors for metal–organic frameworks
Source: RSC Adv. 2019 Nov 13;9(63):36492–507. doi: 10.1039/c9ra07327b (PMC9075174; doi:10.1039/c9ra07327b)
Supplement: RA-009-C9RA07327B-s3495 [file RA-009-C9RA07327B-s3495.xyz]

  104
jmolscript: load "" {1 1 1} spacegroup "x,y,z" unitcell [{     11.456900     0.000000     0.000000 }, {     -3.951403    10.770333     0.000000 }, {     -5.690595    -2.130685    11.627944 }]
Cu     2.659993     8.215472     6.873045     0.262636
Cu     1.369400     0.523571     0.055116     0.238572
Cu    -0.841215     8.159068     3.439662     0.290872
Cu    -0.845091     0.424176     4.754899     0.262634
Cu     0.445502     8.116077    11.572828     0.238558
Cu     2.656117     0.480580     8.188282     0.290872
H      2.737086     2.799969     4.662806     0.172820
H      2.646808     4.344796     4.413968     0.173179
H      1.455703     3.590525     5.097691     0.175664
H      2.360574     1.561431     2.652334     0.293422
H     -6.056952     8.141139     8.170956     0.298292
H     10.240273     3.070715     0.046512     0.179171
H     -0.619443     4.518344    -0.012791     0.165541
H     -5.636671     1.227786    10.803523     0.173200
H      0.601717     5.780663     3.325592     0.140340
H     -0.050029     5.854493     1.905820     0.134950
H     -1.585324     3.216801     3.387220     0.123253
H      7.778219     3.266414     4.386060     0.096702
H     -4.654828     5.295450     4.874434     0.121887
H     -4.007779     8.165598     3.623267     0.153599
H     -2.959735     8.373176     4.765131     0.133492
H     -3.531732     7.438800     8.436073     0.171570
H     -2.657382     7.755278     7.173279     0.177000
H     -3.280058     8.925542     8.010491     0.175800
H      3.615231     7.941421     4.082571     0.169320
H      4.911579     8.359471     3.305824     0.175179
H      4.633938     6.847285     3.611639     0.170559
H     -0.922184     5.839679     6.965138     0.172820
H     -0.831906     4.294852     7.213976     0.173178
H      0.359199     5.049123     6.530253     0.175664
H     -0.545672     7.078217     8.975610     0.293422
H      7.871854     0.498509     3.456988     0.298292
H     -8.425371     5.568933    11.581432     0.179171
H      8.124940     6.251989     0.012791     0.165540
H      7.451573     7.411862     0.824421     0.173200
H      1.213185     2.858985     8.302352     0.140340
H      1.864931     2.785155     9.722124     0.134951
H      3.400226     5.422847     8.240724     0.123252
H     -5.963317     5.373234     7.241884     0.096701
H     -4.987170     3.344198     6.753510     0.121886
H      5.822681     0.474050     8.004677     0.153598
H      4.774637     0.266472     6.862813     0.133493
H      5.346634     1.200848     3.191871     0.171570
H      4.472284     0.884370     4.454665     0.177000
H      5.094960    -0.285894     3.617453     0.175800
H     -1.800329     0.698227     7.545373     0.169320
H     -3.096677     0.280177     8.322120     0.175179
H     -2.819036     1.792363     8.016305     0.170559
C      2.148999     3.524144     4.437223    -0.527101
C      1.537407     3.272286     3.096173     0.221384
C      0.669698     4.010669     2.341635    -0.128464
C      0.471366     3.268362     1.166167     0.216089
C     -0.406674     3.582402    -0.012791    -0.526624
C      0.019283     5.311255     2.707450    -0.302962
C     -1.352054     5.207133     3.331522     0.295404
C     -1.986333     4.027589     3.600011    -0.210356
C     -3.234170     4.059364     4.190711    -0.020856
C     -3.811016     5.263007     4.487224    -0.223320
C     -3.130092     6.426218     4.205595     0.296601
C     -3.683891     7.803788     4.463386    -0.311457
C     -3.418322     8.031175     7.689559    -0.523232
C     -4.660656     7.993368     6.820254     0.224535
C     -4.795410     7.877353     5.471994    -0.128820
C      5.276279     7.869825     5.231528     0.211192
C      4.543983     7.743894     3.943850    -0.525708
C     -8.533700     8.805702     9.869450    -0.121382
C     -1.233546     9.414578     2.107100    -0.147909
C      1.243483     8.098917     5.674088    -0.126836
C     -0.334097     5.115504     7.190721    -0.527101
C      0.277495     5.367362     8.531771     0.221384
C      1.145204     4.628979     9.286309    -0.128465
C      1.343536     5.371286    10.461777     0.216092
C      7.912171     7.187931     0.012791    -0.526625
C      1.795619     3.328393     8.920494    -0.302961
C      3.166956     3.432515     8.296422     0.295404
C      3.801235     4.612059     8.027933    -0.210356
C      5.049072     4.580284     7.437233    -0.020855
C      5.625918     3.376641     7.140720    -0.223320
C      4.944994     2.213430     7.422349     0.296601
C      5.498793     0.835860     7.164558    -0.311456
C      5.233224     0.608473     3.938385    -0.523232
C      6.475558     0.646280     4.807690     0.224535
C      6.610312     0.762295     6.155950    -0.128821
C     -3.461377     0.769823     6.396416     0.211192
C     -2.729081     0.895754     7.684094    -0.525708
C     10.348602    -0.166054     1.758494    -0.121391
C      3.048448    -0.774930     9.520844    -0.147898
C      0.571419     0.540731     5.953856    -0.126836
N      1.181844     2.145384     1.198841    -0.167496
N      1.824662     2.177536     2.384077    -0.195624
N     -1.909751     6.397717     3.636407    -0.312530
N     -5.891600     8.057962     7.331186    -0.193805
N      4.609108     7.977298     6.380718    -0.195252
N      2.837441     8.565061     8.761074    -0.313892
N     -1.550561    10.178844     1.326516    -0.302152
N      0.424595     8.084197     4.877457    -0.326443
N      0.633058     6.494264    10.429103    -0.167496
N     -0.009760     6.462112     9.243867    -0.195623
N      3.724653     2.241931     7.991537    -0.312530
N      7.706502     0.581686     4.296758    -0.193805
N     -2.794206     0.662350     5.247226    -0.195252
N     -1.022539     0.074587     2.866870    -0.313882
N      3.365463    -1.539196    10.301428    -0.302157
N      1.390307     0.555451     6.750487    -0.326442

The following XYZ coordinates are in angstroms. Other properties are in atomic units.
The sperically averaged electron density of each atom fit to a function of the form exp(a - br)
eigen_1, eigen_2 and eigen_3 are the three eigenvalues of traceless quadrupole moment tensor
  atom number  atomic symbol              X              Y              Z     net charge C6 coefficient C8 coefficient C10 coefficient fluctuating dipole atomic polarizability isotropic forcefield polarizability              a              b squared Pearson coefficient          <r^3>          <r^4>         wp_QDO          m_QDO          q_QDO       dipole_x       dipole_y       dipole_z         dipole            Qxy            Qxz            Qyz     Q(x^2-y^2)  Q(3z^2 - R^2)        eigen_1        eigen_2        eigen_3 static polarizability      alpha(xx)      alpha(xy)      alpha(xz)      alpha(yy)      alpha(yz)      alpha(zz) atomic spin moment
            1             Cu       2.659993       8.215472       6.873045       0.262636     109.532689 0.19121558E+04  0.61292607E+05                                19.522315                           15.197310       1.062562       2.102627                    0.999279      55.190195     152.142512       0.421871       0.452941      -1.106838       0.075589       0.039037       0.080396       0.117052       0.008935       0.017190      -0.050005      -0.233870      -0.086075      -0.108182      -0.037504       0.145685             23.438391      29.111782      -0.240784       4.733504      14.476115       1.537886      26.727276           0.000046
            2             Cu       1.369400       0.523571       0.055116       0.238572     128.378868 0.20098498E+04  0.65614254E+05                                21.912625                           15.806188       0.651457       1.967820                    0.998386      57.572626     163.258378       0.402485       0.466146      -1.092507       0.010550      -0.028578       0.131927       0.135398       0.050910      -0.036774      -0.025117       0.127092      -0.024605      -0.079528      -0.022846       0.102374             28.339495      14.698007      -2.285895       3.485147      23.000947       6.430864      47.319530           0.000008
            3             Cu      -0.841215       8.159068       3.439662       0.290872     115.117737 0.18383822E+04  0.58458927E+05                                20.295293                           14.999450       0.850494       2.047112                    0.998996      54.713324     151.135637       0.419706       0.458930      -1.101173       0.003693      -0.073534       0.090472       0.116645      -0.096342      -0.063960       0.055738       0.063765      -0.015230      -0.099939      -0.050151       0.150091             25.146228      23.071387      -0.120571       9.336194      27.428595      -8.574838      24.938703           0.000021
            4             Cu      -0.845091       0.424176       4.754899       0.262634     109.532649 0.19121556E+04  0.61292598E+05                                19.522312                           15.197311       1.062562       2.102627                    0.999279      55.190185     152.142489       0.421871       0.452941      -1.106838      -0.075589      -0.039037      -0.080394       0.117050       0.008935       0.017190      -0.050005      -0.233871      -0.086080      -0.108181      -0.037506       0.145687             23.438383      29.111738      -0.240787       4.733484      14.476127       1.537905      26.727283           0.000045
            5             Cu       0.445502       8.116077      11.572828       0.238558     128.382659 0.20099137E+04  0.65616840E+05                                21.912936                           15.806364       0.651490       1.967823                    0.998386      57.573756     163.262023       0.402486       0.466142      -1.092510      -0.010551       0.028580      -0.131942       0.135414       0.050912      -0.036771      -0.025112       0.127089      -0.024575      -0.079531      -0.022836       0.102367             28.339940      14.698184      -2.285924       3.485201      23.001260       6.431031      47.320377           0.000019
            6             Cu       2.656117       0.480580       8.188282       0.290872     115.115168 0.18383374E+04  0.58457179E+05                                20.295109                           14.999349       0.850426       2.047099                    0.998996      54.712438     151.133044       0.419703       0.458935      -1.101170      -0.003696       0.073526      -0.090467       0.116636      -0.096343      -0.063973       0.055749       0.063774      -0.015239      -0.099942      -0.050166       0.150108             25.145974      23.071139      -0.120557       9.336061      27.428333      -8.574733      24.938449           0.000024
            7              H       2.737086       2.799969       4.662806       0.172820       0.855626 0.60758867E+01  0.56278289E+02                                 1.560868                            1.494685      -0.876958       2.490946                    0.998894       3.273329       9.215363       0.479572       1.378862      -0.688477       0.005317      -0.012821       0.002237       0.014059      -0.002829       0.002053       0.001418      -0.007183       0.010089      -0.006824       0.002580       0.004244              1.589958       1.678366      -0.405556       0.208217       1.696954      -0.143446       1.394554           0.000006
            8              H       2.646808       4.344796       4.413968       0.173179       0.875661 0.62971694E+01  0.57977586E+02                                 1.499205                            1.455384      -0.743016       2.546603                    0.999993       3.060714       8.180954       0.527412       1.261366      -0.714594       0.004927       0.012638      -0.004489       0.014288       0.003637      -0.000080      -0.004244      -0.004847      -0.006364      -0.005314      -0.001737       0.007052              1.512950       1.512155       0.360195       0.070135       1.776509       0.040342       1.250187           0.000009
            9              H       1.455703       3.590525       5.097691       0.175664       0.813443 0.58807931E+01  0.54178226E+02                                 1.522088                            1.480833      -0.886493       2.484311                    0.998936       3.309151       9.375438       0.475455       1.398324      -0.684174      -0.011788      -0.001050       0.006893       0.013696      -0.003298      -0.001225      -0.003353       0.007971       0.012079      -0.008226       0.003160       0.005066              1.530222       1.616750      -0.085343      -0.344364       1.265775       0.085618       1.708140           0.000004
           10              H       2.360574       1.561431       2.652334       0.293422       0.577953 0.35323345E+01  0.28995445E+02                                 1.273357                            1.199606      -1.132902       2.453087                    0.999821       2.675094       7.440687       0.488418       1.527729      -0.661202       0.024617      -0.028416       0.015647       0.040723      -0.011086       0.012984       0.000095      -0.001578       0.017293      -0.018317       0.001072       0.017245              1.307391       1.329740      -0.323798       0.157410       1.459225      -0.087676       1.133208           0.000004
           11              H      -6.056952       8.141139       8.170956       0.298292       0.598497 0.37240807E+01  0.30513061E+02                                 1.236086                            1.181360      -1.078784       2.485720                    0.999867       2.460574       6.509463       0.531940       1.405325      -0.685397      -0.002129       0.004848       0.043588       0.043909       0.002877       0.007993       0.002525       0.023057       0.049389      -0.020183      -0.000359       0.020541              1.252528       1.147208      -0.026542      -0.191047       1.065308       0.059915       1.545066           0.000006
           12              H      10.240273       3.070715       0.046512       0.179171       0.987541 0.76957554E+01  0.75438121E+02                                 1.706327                            1.676298      -1.085658       2.395580                    0.997439       3.372859       9.691451       0.456335       1.369250      -0.691355      -0.011880      -0.013090       0.002438       0.017844       0.005467      -0.001676      -0.002290       0.004393      -0.002191      -0.005735      -0.001433       0.007168              1.690989       1.922019       0.341151       0.044273       1.634873       0.015365       1.516075           0.000002
           13              H      -0.619443       4.518344      -0.012791       0.165541       0.886106 0.62995047E+01  0.57671886E+02                                 1.479158                            1.431101      -0.704048       2.562073                    0.999992       2.995447       7.835327       0.548761       1.219173      -0.724854      -0.000688       0.012928       0.002863       0.013259      -0.000099       0.002538       0.000551      -0.007796       0.000439      -0.005192       0.001275       0.003917              1.485048       1.231874      -0.210713       0.039359       1.872763       0.001644       1.350507           0.000003
           14              H      -5.636671       1.227786      10.803523       0.173200       0.993337 0.71868765E+01  0.69155358E+02                                 1.702466                            1.608509      -0.969286       2.441954                    0.998815       3.339757       9.463093       0.471501       1.350013      -0.694805       0.008559      -0.004908      -0.011021       0.014792       0.002498      -0.002694      -0.000180       0.007672       0.018258      -0.007648       0.000337       0.007311              1.756847       1.492197      -0.115210      -0.334224       1.403121       0.182614       2.375224           0.000003
           15              H       0.601717       5.780663       3.325592       0.140340       1.025583 0.77408374E+01  0.76222027E+02                                 1.759657                            1.684283      -1.053589       2.386114                    0.995846       3.629313      10.555997       0.452627       1.374274      -0.688627       0.021115       0.008057       0.018905       0.029464       0.003748       0.002965       0.002049       0.011816       0.001803      -0.007477      -0.000766       0.008243              1.801802       1.804471       0.192104       0.324339       1.798331       0.328596       1.802604           0.000006
           16              H      -0.050029       5.854493       1.905820       0.134950       1.260085 0.10104426E+02  0.10479764E+03                                 1.917815                            1.849022      -1.058290       2.376685                    0.996603       3.592389      10.220682       0.465439       1.268831      -0.712911       0.001568       0.008041      -0.025262       0.026558       0.000473      -0.003489      -0.007414       0.009540       0.023187      -0.011550      -0.000131       0.011680              1.940690       1.606753      -0.103008       0.040923       1.964375      -0.329200       2.250942           0.000005
           17              H      -1.585324       3.216801       3.387220       0.123253       1.059340 0.77734966E+01  0.76867910E+02                                 1.795385                            1.688785      -1.410165       2.207814                    0.993990       3.855506      11.354779       0.450209       1.375825      -0.686251       0.008223      -0.030141      -0.010053       0.032820       0.002386      -0.005441       0.005303      -0.012034      -0.024597      -0.012802       0.001194       0.011608              1.848163       1.751706      -0.380068      -0.230156       2.298836       0.203488       1.493947           0.000004
           18              H       7.778219       3.266414       4.386060       0.096702       1.093732 0.75841014E+01  0.73751150E+02                                 1.764463                            1.614353      -1.173972       2.312538                    0.994860       3.692264      10.417854       0.488784       1.288618      -0.704983      -0.017566      -0.031244       0.008442       0.036824       0.000248      -0.008457      -0.000095       0.000845      -0.029710      -0.013661       0.004514       0.009147              1.844086       1.693558       0.502104      -0.212866       2.432675      -0.267241       1.406024           0.000006
           19              H      -4.654828       5.295450       4.874434       0.121887       1.054413 0.76268384E+01  0.74205830E+02                                 1.721562                            1.622025      -1.129365       2.343397                    0.996643       3.558139      10.013304       0.486643       1.293606      -0.704921      -0.029840      -0.003675       0.011448       0.032172       0.003702      -0.007167      -0.004658       0.003304      -0.029066      -0.013022       0.000790       0.012232              1.765076       2.233609      -0.054652      -0.465210       1.537247      -0.003111       1.524370           0.000008
           20              H      -4.007779       8.165598       3.623267       0.153599       0.891502 0.66607279E+01  0.63631943E+02                                 1.646635                            1.597682      -1.129926       2.362783                    0.994379       3.604712      10.576819       0.446131       1.437111      -0.676009      -0.013044       0.011983      -0.023083       0.029096      -0.000598       0.002378      -0.004689       0.004063       0.024318      -0.007496      -0.002518       0.010014              1.677647       1.540314      -0.148154       0.151920       1.559141      -0.266563       1.933485           0.000003
           21              H      -2.959735       8.373176       4.765131       0.133492       1.052798 0.82419926E+01  0.83387971E+02                                 1.851301                            1.783146      -1.552732       2.143953                    0.989891       4.102804      12.556579       0.418468       1.446681      -0.672112       0.016542       0.015799       0.014757       0.027221       0.004587       0.004143       0.007079       0.005391       0.003765      -0.008668      -0.002023       0.010691              1.900165       2.130053       0.332496       0.078393       1.918291       0.155449       1.652150           0.000006
           22              H      -3.531732       7.438800       8.436073       0.171570       0.929532 0.67185259E+01  0.61970246E+02                                 1.482075                            1.443075      -0.704691       2.560790                    0.999982       2.908874       7.425542       0.571297       1.162345      -0.739901      -0.003001      -0.005346       0.011479       0.013014       0.001013      -0.001042      -0.004008       0.003267       0.001749      -0.004877       0.000633       0.004244              1.480825       1.323236       0.035659       0.001370       1.499910      -0.338527       1.619331           0.000012
           23              H      -2.657382       7.755278       7.173279       0.177000       0.820945 0.58283540E+01  0.53418164E+02                                 1.518526                            1.464695      -0.836113       2.514361                    0.999296       3.212847       8.992548       0.484154       1.380320      -0.688409       0.010379       0.000664      -0.012792       0.016486      -0.001636      -0.000629       0.000335       0.010361       0.017346      -0.008328       0.002408       0.005920              1.540943       1.856777      -0.229349      -0.225051       1.336541       0.113724       1.429511           0.000007
           24              H      -3.280058       8.925542       8.010491       0.175800       1.115668 0.84865528E+01  0.85133211E+02                                 1.826790                            1.736764      -1.328074       2.259316                    0.997431       3.582488      10.367067       0.458096       1.332851      -0.696976      -0.003237       0.014480       0.002344       0.015021      -0.008266      -0.003317      -0.000744      -0.000518       0.005172      -0.009869       0.001913       0.007956              1.862194       1.612581       0.248883       0.157982       2.414519       0.320170       1.559482           0.000007
           25              H       3.615231       7.941421       4.082571       0.169320       1.016362 0.74191093E+01  0.71898426E+02                                 1.712992                            1.620711      -1.206664       2.318907                    0.997940       3.445058       9.768865       0.476045       1.327671      -0.698306      -0.014627       0.004787       0.001545       0.015468      -0.002384       0.007620       0.001465       0.007556       0.000630      -0.007709      -0.002115       0.009824              1.757162       2.433455      -0.177030      -0.124344       1.448904       0.035743       1.389126           0.000008
           26              H       4.911579       8.359471       3.305824       0.175179       0.956448 0.70354328E+01  0.67429860E+02                                 1.664997                            1.596231      -1.082125       2.390886                    0.997693       3.352715       9.523002       0.470558       1.358100      -0.692830       0.006801       0.011558      -0.006056       0.014714       0.002376       0.002165      -0.001276       0.004005      -0.006393      -0.004283      -0.000229       0.004512              1.687820       1.536671       0.218553      -0.253371       1.752802      -0.405394       1.773989           0.000006
           27              H       4.633938       6.847285       3.611639       0.170559       0.907774 0.64980080E+01  0.59598173E+02                                 1.471379                            1.428936      -0.698970       2.564538                    0.999992       2.927082       7.516602       0.566731       1.178357      -0.735396       0.002137      -0.010755      -0.001689       0.011095      -0.001952       0.003148       0.001081      -0.003811      -0.003845      -0.005032       0.001644       0.003388              1.473996       1.276076      -0.038241      -0.007412       1.856297       0.229541       1.289615           0.000010
           28              H      -0.922184       5.839679       6.965138       0.172820       0.855625 0.60758753E+01  0.56278158E+02                                 1.560867                            1.494683      -0.876955       2.490947                    0.998894       3.273326       9.215353       0.479572       1.378862      -0.688477      -0.005317       0.012821      -0.002237       0.014059      -0.002829       0.002053       0.001418      -0.007183       0.010089      -0.006824       0.002580       0.004244              1.589956       1.678365      -0.405556       0.208216       1.696952      -0.143446       1.394553           0.000006
           29              H      -0.831906       4.294852       7.213976       0.173178       0.875663 0.62971812E+01  0.57977723E+02                                 1.499207                            1.455385      -0.743016       2.546603                    0.999993       3.060717       8.180965       0.527412       1.261366      -0.714594      -0.004927      -0.012638       0.004489       0.014288       0.003637      -0.000080      -0.004244      -0.004846      -0.006364      -0.005314      -0.001737       0.007052              1.512952       1.512157       0.360196       0.070135       1.776512       0.040342       1.250188           0.000008
           30              H       0.359199       5.049123       6.530253       0.175664       0.813443 0.58807946E+01  0.54178246E+02                                 1.522089                            1.480834      -0.886494       2.484310                    0.998936       3.309152       9.375443       0.475455       1.398324      -0.684174       0.011788       0.001050      -0.006893       0.013696      -0.003298      -0.001225      -0.003353       0.007971       0.012080      -0.008226       0.003160       0.005066              1.530222       1.616750      -0.085343      -0.344364       1.265776       0.085618       1.708141           0.000004
           31              H      -0.545672       7.078217       8.975610       0.293422       0.577952 0.35323301E+01  0.28995405E+02                                 1.273357                            1.199606      -1.132902       2.453087                    0.999821       2.675093       7.440687       0.488417       1.527731      -0.661202      -0.024617       0.028416      -0.015647       0.040723      -0.011086       0.012984       0.000095      -0.001578       0.017293      -0.018317       0.001072       0.017245              1.307391       1.329740      -0.323798       0.157409       1.459224      -0.087676       1.133209           0.000004
           32              H       7.871854       0.498509       3.456988       0.298292       0.598498 0.37240889E+01  0.30513159E+02                                 1.236089                            1.181363      -1.078784       2.485720                    0.999867       2.460580       6.509492       0.531938       1.405329      -0.685396       0.002129      -0.004848      -0.043588       0.043909       0.002877       0.007992       0.002525       0.023057       0.049389      -0.020183      -0.000358       0.020541              1.252531       1.147212      -0.026542      -0.191048       1.065311       0.059915       1.545070           0.000006
           33              H      -8.425371       5.568933      11.581432       0.179171       0.987538 0.76957204E+01  0.75437702E+02                                 1.706325                            1.676296      -1.085655       2.395582                    0.997439       3.372854       9.691436       0.456335       1.369252      -0.691354       0.011880       0.013090      -0.002438       0.017845       0.005467      -0.001676      -0.002290       0.004393      -0.002191      -0.005735      -0.001434       0.007169              1.690986       1.922016       0.341150       0.044272       1.634869       0.015364       1.516073           0.000002
           34              H       8.124940       6.251989       0.012791       0.165540       0.886105 0.62994947E+01  0.57671775E+02                                 1.479157                            1.431100      -0.704047       2.562074                    0.999992       2.995445       7.835322       0.548761       1.219174      -0.724854       0.000688      -0.012928      -0.002862       0.013259      -0.000099       0.002538       0.000551      -0.007796       0.000439      -0.005192       0.001275       0.003917              1.485047       1.231874      -0.210713       0.039359       1.872762       0.001644       1.350507           0.000003
           35              H       7.451573       7.411862       0.824421       0.173200       0.993352 0.71870136E+01  0.69157037E+02                                 1.702484                            1.608525      -0.969314       2.441939                    0.998815       3.339792       9.463230       0.471498       1.350015      -0.694805      -0.008559       0.004907       0.011021       0.014792       0.002498      -0.002694      -0.000180       0.007672       0.018259      -0.007648       0.000337       0.007311              1.756867       1.492211      -0.115211      -0.334229       1.403134       0.182617       2.375254           0.000003
           36              H       1.213185       2.858985       8.302352       0.140340       1.025580 0.77408078E+01  0.76221633E+02                                 1.759651                            1.684278      -1.053579       2.386118                    0.995847       3.629300      10.555938       0.452628       1.374271      -0.688628      -0.021115      -0.008057      -0.018904       0.029464       0.003748       0.002965       0.002049       0.011816       0.001802      -0.007476      -0.000767       0.008243              1.801796       1.804465       0.192103       0.324338       1.798326       0.328595       1.802597           0.000006
           37              H       1.864931       2.785155       9.722124       0.134951       1.260059 0.10104153E+02  0.10479404E+03                                 1.917785                            1.848994      -1.058258       2.376701                    0.996603       3.592344      10.220498       0.465443       1.268827      -0.712912      -0.001568      -0.008041       0.025262       0.026558       0.000473      -0.003489      -0.007414       0.009538       0.023185      -0.011549      -0.000131       0.011680              1.940659       1.606730      -0.103005       0.040923       1.964343      -0.329192       2.250905           0.000004
           38              H       3.400226       5.422847       8.240724       0.123252       1.059339 0.77734921E+01  0.76867846E+02                                 1.795384                            1.688784      -1.410163       2.207814                    0.993990       3.855503      11.354765       0.450209       1.375825      -0.686251      -0.008223       0.030141       0.010053       0.032820       0.002386      -0.005441       0.005303      -0.012034      -0.024597      -0.012802       0.001194       0.011608              1.848162       1.751705      -0.380067      -0.230156       2.298834       0.203487       1.493946           0.000004
           39              H      -5.963317       5.373234       7.241884       0.096701       1.093731 0.75840868E+01  0.73750972E+02                                 1.764462                            1.614352      -1.173969       2.312540                    0.994860       3.692260      10.417840       0.488784       1.288618      -0.704983       0.017566       0.031244      -0.008442       0.036824       0.000248      -0.008457      -0.000095       0.000845      -0.029709      -0.013660       0.004514       0.009147              1.844084       1.693556       0.502103      -0.212866       2.432672      -0.267241       1.406023           0.000006
           40              H      -4.987170       3.344198       6.753510       0.121886       1.054414 0.76268522E+01  0.74205997E+02                                 1.721563                            1.622027      -1.129366       2.343396                    0.996643       3.558142      10.013314       0.486643       1.293605      -0.704921       0.029840       0.003675      -0.011448       0.032172       0.003702      -0.007168      -0.004658       0.003304      -0.029066      -0.013022       0.000790       0.012232              1.765077       2.233612      -0.054653      -0.465211       1.537248      -0.003111       1.524372           0.000008
           41              H       5.822681       0.474050       8.004677       0.153598       0.891500 0.66607091E+01  0.63631707E+02                                 1.646633                            1.597680      -1.129919       2.362786                    0.994379       3.604702      10.576779       0.446131       1.437111      -0.676009       0.013044      -0.011983       0.023083       0.029096      -0.000598       0.002378      -0.004689       0.004063       0.024318      -0.007496      -0.002517       0.010014              1.677644       1.540311      -0.148154       0.151919       1.559139      -0.266563       1.933481           0.000003
           42              H       4.774637       0.266472       6.862813       0.133493       1.052780 0.82418098E+01  0.83385647E+02                                 1.851281                            1.783127      -1.552710       2.143966                    0.989891       4.102755      12.556387       0.418470       1.446682      -0.672112      -0.016542      -0.015799      -0.014757       0.027222       0.004588       0.004143       0.007079       0.005392       0.003764      -0.008669      -0.002023       0.010691              1.900143       2.130027       0.332491       0.078393       1.918269       0.155446       1.652133           0.000006
           43              H       5.346634       1.200848       3.191871       0.171570       0.929532 0.67185259E+01  0.61970257E+02                                 1.482077                            1.443076      -0.704689       2.560791                    0.999982       2.908874       7.425547       0.571296       1.162347      -0.739901       0.003001       0.005346      -0.011479       0.013014       0.001013      -0.001042      -0.004008       0.003267       0.001750      -0.004877       0.000633       0.004244              1.480827       1.323237       0.035659       0.001370       1.499912      -0.338527       1.619331           0.000012
           44              H       4.472284       0.884370       4.454665       0.177000       0.820947 0.58283719E+01  0.53418376E+02                                 1.518529                            1.464698      -0.836117       2.514359                    0.999296       3.212853       8.992572       0.484153       1.380321      -0.688409      -0.010379      -0.000664       0.012792       0.016486      -0.001636      -0.000629       0.000335       0.010361       0.017346      -0.008328       0.002408       0.005920              1.540946       1.856781      -0.229350      -0.225052       1.336544       0.113725       1.429514           0.000007
           45              H       5.094960      -0.285894       3.617453       0.175800       1.115685 0.84867197E+01  0.85135358E+02                                 1.826812                            1.736783      -1.328092       2.259306                    0.997431       3.582527      10.367230       0.458093       1.332854      -0.696975       0.003238      -0.014480      -0.002343       0.015021      -0.008266      -0.003317      -0.000745      -0.000517       0.005173      -0.009869       0.001913       0.007956              1.862217       1.612600       0.248889       0.157986       2.414552       0.320176       1.559499           0.000007
           46              H      -1.800329       0.698227       7.545373       0.169320       1.016360 0.74190889E+01  0.71898141E+02                                 1.712986                            1.620706      -1.206663       2.318908                    0.997940       3.445048       9.768814       0.476047       1.327667      -0.698307       0.014627      -0.004787      -0.001545       0.015468      -0.002384       0.007620       0.001465       0.007557       0.000630      -0.007709      -0.002115       0.009824              1.757156       2.433445      -0.177030      -0.124343       1.448900       0.035743       1.389122           0.000008
           47              H      -3.096677       0.280177       8.322120       0.175179       0.956440 0.70353514E+01  0.67428809E+02                                 1.664980                            1.596216      -1.082115       2.390891                    0.997693       3.352688       9.522871       0.470563       1.358091      -0.692832      -0.006801      -0.011558       0.006056       0.014714       0.002375       0.002165      -0.001276       0.004006      -0.006391      -0.004283      -0.000229       0.004512              1.687803       1.536656       0.218549      -0.253367       1.752784      -0.405388       1.773970           0.000006
           48              H      -2.819036       1.792363       8.016305       0.170559       0.907775 0.64980102E+01  0.59598184E+02                                 1.471378                            1.428935      -0.698971       2.564537                    0.999992       2.927082       7.516596       0.566732       1.178354      -0.735397      -0.002137       0.010755       0.001689       0.011095      -0.001952       0.003148       0.001081      -0.003811      -0.003845      -0.005032       0.001644       0.003388              1.473995       1.276075      -0.038241      -0.007412       1.856295       0.229541       1.289614           0.000011
           49              C       2.148999       3.524144       4.437223      -0.527101      28.847355 0.45746373E+03  0.10882931E+05                                 7.957563                            6.906874       0.213747       2.033232                    0.997306      32.039828      92.383208       0.658384       0.391055      -1.082029      -0.028528      -0.011513      -0.051025       0.059581      -0.015370       0.019979      -0.002815      -0.014497       0.054940      -0.031361       0.001197       0.030164              8.550063       8.172434       0.241524       2.515659       6.978401       0.848314      10.499354           0.000010
           50              C       1.537407       3.272286       3.096173       0.221384      30.018940 0.35391890E+03  0.78842852E+04                                 8.550495                            6.367811       0.219569       2.092847                    0.999308      24.888850      69.097499       0.639941       0.429643      -1.058495       0.044273      -0.027301       0.060940       0.080119      -0.014031       0.021460       0.051361      -0.034154       0.088919      -0.059149      -0.010700       0.069848              9.994045       8.172411      -1.591680       4.258613       8.658935       2.191253      13.150789           0.000008
           51              C       0.669698       4.010669       2.341635      -0.128464      39.949949 0.46487928E+03  0.11025777E+05                                10.032188                            7.078745       0.329576       2.093930                    0.999759      28.384215      79.855421       0.638901       0.404207      -1.080721      -0.070219       0.105404       0.026021       0.129298      -0.037121       0.007556       0.029288      -0.061758      -0.043429      -0.052359      -0.010528       0.062887             12.329486      10.008035      -6.161063       0.079882      15.941548       4.182067      11.038876           0.000009
           52              C       0.471366       3.268362       1.166167       0.216089      31.077607 0.36831595E+03  0.83060662E+04                                 8.809024                            6.544578       0.014822       2.025284                    0.999615      25.416981      71.525992       0.622812       0.436088      -1.052168      -0.046390      -0.012690      -0.063550       0.079697      -0.012276       0.025084      -0.025818       0.010750       0.014877      -0.029800      -0.013871       0.043671             10.314018       7.618674      -2.522639       3.634276       9.269567       1.243314      14.053813           0.000005
           53              C      -0.406674       3.582402      -0.012791      -0.526624      28.513575 0.44743803E+03  0.10613444E+05                                 7.904731                            6.828738       0.119449       1.996844                    0.997895      32.446368      94.223758       0.660699       0.390822      -1.079352       0.036455      -0.017759       0.049001       0.063603      -0.001477       0.020687      -0.006582      -0.015096       0.049621      -0.026000      -0.002119       0.028119              8.460540       7.051053      -0.739112       1.956913       6.920430      -0.448312      11.410136           0.000002
           54              C       0.019283       5.311255       2.707450      -0.302962      33.666139 0.46123949E+03  0.11104525E+05                                 9.233623                            7.199664      -0.417148       1.843232                    0.997061      31.552537      94.525391       0.603675       0.421434      -1.051536       0.005016      -0.079485      -0.003379       0.079715      -0.004101       0.001164       0.006186       0.004923       0.006421      -0.009103       0.002604       0.006498             10.800534      11.722022      -3.534557      -2.562700      12.162717       2.438457       8.516862           0.000007
           55              C      -1.352054       5.207133       3.331522       0.295404      29.026771 0.34127807E+03  0.75772568E+04                                 8.568875                            6.407930       0.103526       2.075849                    0.999467      24.299532      68.623701       0.611426       0.451189      -1.039638       0.017183       0.041976      -0.006293       0.045791      -0.012097       0.002521       0.008969       0.049114       0.052278      -0.037660       0.018382       0.019278             10.103775      12.264463      -1.501648      -3.943274      11.671280       1.006436       6.375582           0.000008
           56              C      -1.986333       4.027589       3.600011      -0.210356      32.438834 0.44880479E+03  0.10663020E+05                                 8.847044                            7.079506       0.179683       2.032266                    0.999159      30.029515      87.517472       0.615607       0.418774      -1.059973      -0.033853      -0.017888       0.010389       0.039673      -0.005305       0.007026       0.019217       0.001454       0.041673      -0.022935      -0.002587       0.025522              9.715971      11.432953      -0.044628      -3.586240      11.431520       0.174535       6.283438           0.000015
           57              C      -3.234170       4.059364       4.190711      -0.020856      30.395258 0.38641471E+03  0.88455585E+04                                 8.537729                            6.605681       0.057858       2.005850                    0.999775      27.984852      80.116154       0.631861       0.423460      -1.056786       0.015733       0.022572      -0.008331       0.028748       0.003692       0.001103       0.001695       0.006489       0.004982      -0.005909       0.000921       0.004988              9.525119      10.486089      -0.032479      -3.116577      12.346211      -0.078592       5.743058           0.000015
           58              C      -3.811016       5.263007       4.487224      -0.223320      32.515037 0.43797940E+03  0.10311632E+05                                 8.756264                            6.919665       0.330549       2.074875                    0.999731      29.838788      85.726118       0.634577       0.409966      -1.068811      -0.003396      -0.033862      -0.005994       0.034556      -0.006118      -0.002795      -0.004846       0.036533       0.004427      -0.021213       0.002451       0.018762              9.662913      10.089804      -0.693037      -2.787102      13.269320       0.380457       5.629614           0.000022
           59              C      -3.130092       6.426218       4.205595       0.296601      30.155329 0.34561823E+03  0.76956100E+04                                 8.791614                            6.440047       0.034373       2.049509                    0.999504      24.427201      69.015878       0.611290       0.450000      -1.040634       0.023343       0.032067      -0.015053       0.042424      -0.023592       0.013043       0.014802       0.001918       0.028274      -0.036742       0.017431       0.019311             10.568177      11.611210      -2.526326      -3.453003      13.997588       1.306870       6.095731           0.000009
           60              C      -3.683891       7.803788       4.463386      -0.311457      35.793118 0.48816588E+03  0.11933093E+05                                 9.646646                            7.423612      -0.503761       1.814633                    0.996737      32.015978      96.975710       0.591870       0.423345      -1.049255      -0.052778      -0.031007       0.050244       0.079192       0.000129      -0.007587       0.015542       0.048911       0.016848      -0.033605       0.008207       0.025398             11.562595      13.342368      -3.621372      -4.020098      11.845054       1.729376       9.500363           0.000005
           61              C      -3.418322       8.031175       7.689559      -0.523232      28.100968 0.44024169E+03  0.10377222E+05                                 7.806809                            6.755862       0.201850       2.031971                    0.997236      31.853486      91.538986       0.668366       0.388778      -1.083193      -0.045712       0.012064      -0.040009       0.061935      -0.011050       0.002356      -0.009091       0.076595       0.085370      -0.054991       0.023454       0.031537              8.371400      10.566856       0.449492       2.417337       7.079224       0.280823       7.468120           0.000018
           62              C      -4.660656       7.993368       6.820254       0.224535      28.618563 0.35889133E+03  0.80262750E+04                                 8.295009                            6.429943       0.249279       2.105359                    0.999241      24.831610      69.165419       0.633976       0.431999      -1.056616       0.029668       0.026264       0.074212       0.084127      -0.000123       0.000614       0.009339       0.119145      -0.033102      -0.055996      -0.009099       0.065095              9.464037      14.108466       0.265372       1.912469       4.656292       0.676864       9.627352           0.000008
           63              C      -4.795410       7.877353       5.471994      -0.128820      40.218599 0.50509370E+03  0.12311614E+05                                10.305064                            7.564097       0.078985       2.008812                    0.999377      29.503404      85.980247       0.591547       0.424789      -1.060364       0.087290       0.001706      -0.098948       0.131959      -0.003285      -0.029560       0.017299       0.078162       0.070238      -0.054765      -0.002162       0.056927             12.500598      18.207012      -2.007215      -5.342606       6.273074       1.591772      13.021708           0.000010
           64              C       5.276279       7.869825       5.231528       0.211192      29.320905 0.38745375E+03  0.88951765E+04                                 8.576810                            6.801619      -0.078773       1.988866                    0.999698      26.217568      75.717195       0.595848       0.447750      -1.039823      -0.057903       0.008032      -0.056415       0.081240      -0.001355       0.015155       0.008689       0.002999       0.124247      -0.026281      -0.019687       0.045968              9.616757      12.857413      -0.561637       1.041280       4.875300       0.404941      11.117558           0.000009
           65              C       4.543983       7.743894       3.943850      -0.525708      26.641530 0.43451614E+03  0.10241373E+05                                 7.555223                            6.751328       0.098824       1.993366                    0.997828      32.295599      93.776322       0.660617       0.393372      -1.076581       0.026200       0.009404       0.050379       0.057558      -0.003968       0.031783       0.012696       0.043013       0.056929      -0.037695      -0.010377       0.048071              7.768166       8.318426       0.103384       0.881737       6.781903      -0.019186       8.204169           0.000017
           66              C      -8.533700       8.805702       9.869450      -0.121382      55.032553 0.63338037E+03  0.16279706E+05                                12.265032                            8.421143       0.641183       2.099672                    0.999423      33.628725      99.482077       0.567565       0.419864      -1.067223      -0.041837      -0.033531      -0.076547       0.093456      -0.006191      -0.017721      -0.069726       0.024236      -0.524221      -0.194065       0.093077       0.100988             15.650794       7.432773       0.177199      -0.360689       8.648956       3.626532      30.870654           0.000000
           67              C      -1.233546       9.414578       2.107100      -0.147909      52.909677 0.62193447E+03  0.15906980E+05                                11.904150                            8.314988       0.657082       2.102998                    0.999549      33.755822      99.493519       0.574451       0.416879      -1.069520      -0.043997       0.053560      -0.058473       0.090684       0.057586      -0.066338       0.122892       0.128037      -0.116426      -0.192441       0.079727       0.112714             14.583728       9.469029      -4.054869       4.907654      16.947047      -9.537845      17.335107           0.000010
           68              C       1.243483       8.098917       5.674088      -0.126836      50.498869 0.61800161E+03  0.15746646E+05                                11.476478                            8.266136       0.759208       2.141478                    0.999301      33.064827      96.575644       0.579777       0.414617      -1.073336      -0.069732       0.015169      -0.054329       0.089691       0.006656      -0.132005       0.001080      -0.162183      -0.168552      -0.186707       0.076935       0.109772             13.805850      18.822825       1.421060       9.500618       8.100824       0.699088      14.493901           0.000009
           69              C      -0.334097       5.115504       7.190721      -0.527101      28.847377 0.45746395E+03  0.10882938E+05                                 7.957568                            6.906877       0.213747       2.033231                    0.997306      32.039837      92.383250       0.658384       0.391055      -1.082029       0.028528       0.011514       0.051024       0.059581      -0.015370       0.019979      -0.002815      -0.014497       0.054941      -0.031361       0.001197       0.030164              8.550072       8.172436       0.241529       2.515664       6.978403       0.848319      10.499378           0.000010
           70              C       0.277495       5.367362       8.531771       0.221384      30.018989 0.35391934E+03  0.78842976E+04                                 8.550503                            6.367813       0.219572       2.092847                    0.999308      24.888872      69.097574       0.639941       0.429643      -1.058495      -0.044273       0.027301      -0.060940       0.080119      -0.014031       0.021461       0.051362      -0.034154       0.088920      -0.059149      -0.010700       0.069849              9.994060       8.172414      -1.591670       4.258623       8.658935       2.191268      13.150831           0.000008
           71              C       1.145204       4.628979       9.286309      -0.128465      39.949976 0.46487970E+03  0.11025789E+05                                10.032189                            7.078746       0.329577       2.093930                    0.999759      28.384232      79.855465       0.638901       0.404207      -1.080721       0.070219      -0.105404      -0.026021       0.129298      -0.037121       0.007556       0.029288      -0.061758      -0.043429      -0.052359      -0.010528       0.062888             12.329488      10.008030      -6.161052       0.079879      15.941532       4.182081      11.038901           0.000009
           72              C       1.343536       5.371286      10.461777       0.216092      31.077618 0.36831567E+03  0.83060614E+04                                 8.809039                            6.544584       0.014808       2.025280                    0.999615      25.416981      71.526092       0.622811       0.436089      -1.052167       0.046390       0.012690       0.063549       0.079697      -0.012275       0.025083      -0.025819       0.010751       0.014875      -0.029801      -0.013869       0.043670             10.314041       7.618686      -2.522642       3.634290       9.269575       1.243315      14.053863           0.000005
           73              C       7.912171       7.187931       0.012791      -0.526625      28.513660 0.44743951E+03  0.10613490E+05                                 7.904752                            6.828752       0.119437       1.996840                    0.997895      32.446441      94.224093       0.660697       0.390823      -1.079352      -0.036455       0.017758      -0.049000       0.063603      -0.001475       0.020687      -0.006583      -0.015095       0.049622      -0.026000      -0.002120       0.028120              8.460567       7.051073      -0.739120       1.956922       6.920440      -0.448316      11.410187           0.000002
           74              C       1.795619       3.328393       8.920494      -0.302961      33.666057 0.46123827E+03  0.11104483E+05                                 9.233600                            7.199650      -0.417137       1.843236                    0.997061      31.552431      94.524870       0.603677       0.421433      -1.051537      -0.005015       0.079484       0.003379       0.079714      -0.004101       0.001164       0.006184       0.004920       0.006417      -0.009100       0.002603       0.006497             10.800504      11.721992      -3.534542      -2.562695      12.162678       2.438459       8.516841           0.000007
           75              C       3.166956       3.432515       8.296422       0.295404      29.026735 0.34127777E+03  0.75772472E+04                                 8.568865                            6.407925       0.103532       2.075851                    0.999467      24.299505      68.623571       0.611427       0.451189      -1.039638      -0.017183      -0.041976       0.006293       0.045791      -0.012097       0.002522       0.008968       0.049114       0.052280      -0.037660       0.018382       0.019279             10.103760      12.264443      -1.501653      -3.943265      11.671263       1.006437       6.375575           0.000008
           76              C       3.801235       4.612059       8.027933      -0.210356      32.438804 0.44880445E+03  0.10663009E+05                                 8.847040                            7.079505       0.179681       2.032265                    0.999159      30.029497      87.517408       0.615607       0.418774      -1.059973       0.033852       0.017888      -0.010389       0.039672      -0.005304       0.007026       0.019217       0.001455       0.041674      -0.022934      -0.002588       0.025522              9.715964      11.432952      -0.044635      -3.586242      11.431502       0.174536       6.283440           0.000014
           77              C       5.049072       4.580284       7.437233      -0.020855      30.395208 0.38641398E+03  0.88455384E+04                                 8.537725                            6.605679       0.057857       2.005851                    0.999775      27.984815      80.116051       0.631861       0.423461      -1.056785      -0.015732      -0.022572       0.008330       0.028747       0.003692       0.001105       0.001695       0.006490       0.004987      -0.005909       0.000921       0.004988              9.525113      10.486086      -0.032486      -3.116577      12.346196      -0.078589       5.743057           0.000015
           78              C       5.625918       3.376641       7.140720      -0.223320      32.515008 0.43797901E+03  0.10311621E+05                                 8.756260                            6.919663       0.330547       2.074874                    0.999731      29.838772      85.726064       0.634577       0.409966      -1.068811       0.003396       0.033862       0.005993       0.034555      -0.006118      -0.002795      -0.004845       0.036531       0.004427      -0.021213       0.002451       0.018761              9.662908      10.089800      -0.693044      -2.787101      13.269309       0.380460       5.629614           0.000022
           79              C       4.944994       2.213430       7.422349       0.296601      30.155279 0.34561773E+03  0.76955948E+04                                 8.791602                            6.440042       0.034381       2.049511                    0.999504      24.427167      69.015729       0.611290       0.450000      -1.040634      -0.023343      -0.032067       0.015053       0.042424      -0.023592       0.013043       0.014802       0.001918       0.028276      -0.036742       0.017431       0.019310             10.568160      11.611192      -2.526322      -3.452999      13.997562       1.306868       6.095726           0.000009
           80              C       5.498793       0.835860       7.164558      -0.311456      35.793044 0.48816487E+03  0.11933059E+05                                 9.646631                            7.423604      -0.503756       1.814636                    0.996737      32.015890      96.975328       0.591870       0.423345      -1.049255       0.052778       0.031007      -0.050244       0.079192       0.000129      -0.007587       0.015542       0.048911       0.016847      -0.033605       0.008207       0.025398             11.562573      13.342326      -3.621367      -4.020093      11.845037       1.729374       9.500356           0.000005
           81              C       5.233224       0.608473       3.938385      -0.523232      28.101005 0.44024233E+03  0.10377244E+05                                 7.806821                            6.755870       0.201839       2.031967                    0.997236      31.853539      91.539263       0.668365       0.388778      -1.083192       0.045712      -0.012064       0.040009       0.061935      -0.011051       0.002357      -0.009092       0.076595       0.085372      -0.054991       0.023454       0.031538              8.371414      10.566872       0.449501       2.417339       7.079248       0.280831       7.468122           0.000018
           82              C       6.475558       0.646280       4.807690       0.224535      28.618575 0.35889140E+03  0.80262776E+04                                 8.295014                            6.429945       0.249279       2.105359                    0.999241      24.831617      69.165467       0.633975       0.431999      -1.056616      -0.029668      -0.026264      -0.074212       0.084127      -0.000123       0.000614       0.009339       0.119145      -0.033103      -0.055996      -0.009099       0.065094              9.464045      14.108483       0.265379       1.912474       4.656296       0.676869       9.627355           0.000008
           83              C       6.610312       0.762295       6.155950      -0.128821      40.218610 0.50509419E+03  0.12311629E+05                                10.305065                            7.564100       0.078985       2.008812                    0.999377      29.503419      85.980299       0.591547       0.424789      -1.060364      -0.087290      -0.001705       0.098948       0.131959      -0.003285      -0.029560       0.017299       0.078162       0.070239      -0.054765      -0.002162       0.056927             12.500594      18.206989      -2.007213      -5.342600       6.273077       1.591777      13.021714           0.000009
           84              C      -3.461377       0.769823       6.396416       0.211192      29.320912 0.38745396E+03  0.88951824E+04                                 8.576809                            6.801620      -0.078773       1.988865                    0.999698      26.217575      75.717214       0.595848       0.447750      -1.039823       0.057903      -0.008032       0.056415       0.081240      -0.001355       0.015155       0.008689       0.002999       0.124247      -0.026281      -0.019687       0.045968              9.616755      12.857405      -0.561634       1.041279       4.875302       0.404945      11.117557           0.000009
           85              C      -2.729081       0.895754       7.684094      -0.525708      26.641500 0.43451547E+03  0.10241350E+05                                 7.555214                            6.751322       0.098829       1.993367                    0.997828      32.295561      93.776106       0.660618       0.393372      -1.076581      -0.026200      -0.009404      -0.050378       0.057557      -0.003968       0.031784       0.012695       0.043014       0.056934      -0.037695      -0.010377       0.048072              7.768156       8.318410       0.103382       0.881742       6.781896      -0.019177       8.204162           0.000017
           86              C      10.348602      -0.166054       1.758494      -0.121391      55.034236 0.63340204E+03  0.16280403E+05                                12.265246                            8.421269       0.641158       2.099657                    0.999423      33.629372      99.484437       0.567562       0.419862      -1.067224       0.041837       0.033533       0.076556       0.093465      -0.006189      -0.017723      -0.069729       0.024242      -0.524232      -0.194070       0.093078       0.100992             15.651087       7.432891       0.177201      -0.360697       8.649100       3.626615      30.871270           0.000000
           87              C       3.048448      -0.774930       9.520844      -0.147898      52.908094 0.62191308E+03  0.15906290E+05                                11.903915                            8.314841       0.657131       2.103020                    0.999549      33.755229      99.491194       0.574457       0.416878      -1.069521       0.043995      -0.053557       0.058470       0.090679       0.057585      -0.066334       0.122887       0.128036      -0.116426      -0.192435       0.079723       0.112711             14.583424       9.468838      -4.054767       4.907529      16.946691      -9.537620      17.334742           0.000009
           88              C       0.571419       0.540731       5.953856      -0.126836      50.498743 0.61800059E+03  0.15746612E+05                                11.476464                            8.266132       0.759209       2.141478                    0.999301      33.064773      96.575431       0.579777       0.414617      -1.073336       0.069731      -0.015169       0.054328       0.089689       0.006657      -0.132005       0.001079      -0.162186      -0.168553      -0.186707       0.076934       0.109774             13.805826      18.822783       1.421061       9.500596       8.100819       0.699092      14.493877           0.000010
           89              N       1.181844       2.145384       1.198841      -0.167496      36.612684 0.49005394E+03  0.11684291E+05                                 9.231105                            7.140889      -0.075337       1.995872                    0.999019      27.683931      76.098297       0.658348       0.390204      -1.098950       0.015926       0.027508       0.127913       0.131803      -0.023340       0.089546      -0.025721       0.021855       0.077921      -0.078700      -0.032795       0.111495             10.837575       7.272733      -2.786413       1.459989      13.246457       3.700859      11.993535           0.000006
           90              N       1.824662       2.177536       2.384077      -0.195624      28.990378 0.37430906E+03  0.84521747E+04                                 8.128449                            6.377454      -0.222782       1.972434                    0.998187      26.900795      75.076195       0.665691       0.407470      -1.073109      -0.063429       0.006399      -0.079569       0.101958      -0.021558       0.056850       0.023542      -0.018463       0.093712      -0.074232       0.006537       0.067696              9.203917       7.279627      -2.714296       2.123776      10.556175       1.924715       9.775950           0.000014
           91              N      -1.909751       6.397717       3.636407      -0.312530      44.778822 0.56837622E+03  0.14042434E+05                                10.501687                            7.682049      -0.023037       2.006607                    0.998601      28.932255      80.562015       0.636722       0.389358      -1.101193      -0.028954      -0.061542       0.017869       0.070321      -0.031217       0.005625       0.028551       0.045351       0.005462      -0.053768       0.013854       0.039914             12.769209      15.572933      -3.906014      -4.611108      14.965264       2.341242       7.769431           0.000005
           92              N      -5.891600       8.057962       7.331186      -0.193805      26.088981 0.35586931E+03  0.79058830E+04                                 7.458574                            6.149860       0.044946       2.071401                    0.998235      26.071161      71.310550       0.691791       0.398539      -1.083037      -0.053523       0.008023      -0.079468       0.096147       0.008881       0.038033       0.010384       0.112222       0.125931      -0.078305       0.000365       0.077940              8.211246      11.088798      -0.299383      -1.513265       4.658775       0.443132       8.886163           0.000013
           93              N       4.609108       7.977298       6.380718      -0.195252      35.827591 0.52754768E+03  0.12800831E+05                                 9.093273                            7.402455       0.139630       2.057478                    0.999348      28.165960      77.878621       0.648050       0.389512      -1.100416       0.125087       0.022761       0.051608       0.137216      -0.006300       0.063755       0.014922       0.071660       0.264545      -0.083904      -0.036552       0.120456             10.498966      15.517809      -0.961227      -2.484725       5.835382       0.410203      10.143708           0.000007
           94              N       2.837441       8.565061       8.761074      -0.313892      50.070147 0.61971235E+03  0.15768045E+05                                11.557424                            8.369560      -0.114318       1.948547                    0.996508      31.111210      90.185650       0.567900       0.423883      -1.069662      -0.023470      -0.003546      -0.010070       0.025784      -0.008204      -0.039477      -0.038538       0.013765      -0.256174      -0.106934       0.046344       0.060590             14.132736       7.399875      -0.023295      -1.073120       8.571676       2.776977      26.426657           0.000006
           95              N      -1.550561      10.178844       1.326516      -0.302152      51.367952 0.63805941E+03  0.16400281E+05                                11.883016                            8.595071      -0.307172       1.882581                    0.996660      31.689206      93.189368       0.548841       0.434179      -1.060245      -0.032734       0.000107       0.002880       0.032861       0.008040      -0.027100       0.081499       0.064298      -0.117587      -0.112543       0.044979       0.067563             14.245815       9.832923      -4.427889       5.059629      15.935698      -8.120134      16.968823           0.000008
           96              N       0.424595       8.084197       4.877457      -0.326443      52.000961 0.62795767E+03  0.15990773E+05                                11.684592                            8.320963       0.007390       1.971420                    0.999115      31.467496      90.514616       0.581727       0.413474      -1.079021      -0.004720       0.005118       0.001985       0.007240       0.008779      -0.061145       0.011154      -0.094475      -0.094066      -0.093869       0.029605       0.064264             14.233331      18.895402       1.346895      10.247106       8.340788       0.686659      15.463803           0.000007
           97              N       0.633058       6.494264      10.429103      -0.167496      36.613096 0.49005971E+03  0.11684471E+05                                 9.231189                            7.140943      -0.075366       1.995860                    0.999019      27.684102      76.099068       0.658344       0.390206      -1.098948      -0.015926      -0.027507      -0.127914       0.131804      -0.023340       0.089546      -0.025721       0.021853       0.077911      -0.078701      -0.032793       0.111494             10.837686       7.272791      -2.786439       1.460001      13.246589       3.700920      11.993678           0.000005
           98              N      -0.009760       6.462112       9.243867      -0.195623      28.990430 0.37430970E+03  0.84521956E+04                                 8.128468                            6.377466      -0.222791       1.972432                    0.998187      26.900824      75.076387       0.665689       0.407471      -1.073108       0.063430      -0.006399       0.079570       0.101959      -0.021558       0.056851       0.023543      -0.018465       0.093713      -0.074234       0.006538       0.067697              9.203942       7.279639      -2.714294       2.123784      10.556190       1.924731       9.775997           0.000014
           99              N       3.724653       2.241931       7.991537      -0.312530      44.778432 0.56837081E+03  0.14042261E+05                                10.501616                            7.682005      -0.023021       2.006615                    0.998601      28.932096      80.561342       0.636725       0.389358      -1.101194       0.028954       0.061542      -0.017869       0.070321      -0.031218       0.005624       0.028551       0.045350       0.005464      -0.053767       0.013853       0.039914             12.769116      15.572817      -3.905988      -4.611073      14.965148       2.341225       7.769384           0.000004
          100              N       7.706502       0.581686       4.296758      -0.193805      26.089001 0.35586966E+03  0.79058942E+04                                 7.458583                            6.149866       0.044945       2.071401                    0.998235      26.071177      71.310656       0.691790       0.398540      -1.083036       0.053523      -0.008023       0.079468       0.096147       0.008881       0.038033       0.010384       0.112222       0.125930      -0.078305       0.000365       0.077940              8.211256      11.088815      -0.299383      -1.513271       4.658782       0.443134       8.886173           0.000013
          101              N      -2.794206       0.662350       5.247226      -0.195252      35.827587 0.52754768E+03  0.12800831E+05                                 9.093273                            7.402455       0.139628       2.057478                    0.999348      28.165962      77.878635       0.648050       0.389512      -1.100416      -0.125087      -0.022761      -0.051608       0.137216      -0.006300       0.063755       0.014922       0.071660       0.264545      -0.083904      -0.036552       0.120456             10.498965      15.517801      -0.961227      -2.484725       5.835384       0.410207      10.143709           0.000008
          102              N      -1.022539       0.074587       2.866870      -0.313882      50.070070 0.61971027E+03  0.15767984E+05                                11.557423                            8.369555      -0.114333       1.948543                    0.996508      31.111198      90.185700       0.567899       0.423884      -1.069661       0.023469       0.003544       0.010065       0.025781      -0.008203      -0.039477      -0.038537       0.013768      -0.256173      -0.106934       0.046342       0.060592             14.132737       7.399876      -0.023297      -1.073119       8.571682       2.776988      26.426652           0.000005
          103              N       3.365463      -1.539196      10.301428      -0.302157      51.368814 0.63807225E+03  0.16400698E+05                                11.883159                            8.595168      -0.307189       1.882572                    0.996661      31.689472      93.190491       0.548837       0.434180      -1.060244       0.032736      -0.000110      -0.002880       0.032862       0.008040      -0.027099       0.081499       0.064298      -0.117600      -0.112544       0.044982       0.067562             14.245993       9.833034      -4.427949       5.059701      15.935892      -8.120249      16.969054           0.000008
          104              N       1.390307       0.555451       6.750487      -0.326442      52.000007 0.62794531E+03  0.15990369E+05                                11.684432                            8.320866       0.007423       1.971435                    0.999115      31.467174      90.513240       0.581732       0.413472      -1.079022       0.004720      -0.005120      -0.001984       0.007240       0.008778      -0.061143       0.011151      -0.094474      -0.094059      -0.093866       0.029604       0.064262             14.233119      18.895102       1.346874      10.246927       8.340682       0.686652      15.463574           0.000005

******************************************************
Auxiliary information for the entire system
The total spin magnetic moment of the unit cell is   0.000923
The total net atomic charge of the unit cell is   0.000000
Accuracy of reproducing the electrostatic potential in the unit cell:
  The inner radius (bohr) =    5.0000
  The outer radius (bohr) =   12.0000
  Valid grid points have density less than (e/(bohr^3)) =    0.0001
  The number of valid grid points were=        38608
  The rms potential error without charges in kcal/mol is=      4.20318
  The rms potential error with partial charges in kcal/mol is=      0.76230
  The RRMSE value at monopole order=      0.18136
  The rms potential error with partial charges and cloud penetration in kcal/mol is=      0.76436
  The RRMSE value at monopole order with cloud penetration is=      0.18185
  The rms potential error with partial charges and atomic dipoles in kcal/mol is=      0.54633
  The RRMSE value at dipole order=      0.12998
  The rms potential error with partial charges, atomic dipoles and cloud penetration in kcal/mol is=      0.54498
  The RRMSE value at dipole order with cloud penetration=      0.12966

******************************************************
The electron densities and ab initio electrostatic potential were computed in VASP using the PBE functional and
projector augmented wave method. See the main text of the journal article for a description of computational details.
The atomic charges, dipoles, and quadrupoles were computed with the DDEC6 method as described in
(a) T. A. Manz and N. Gabaldon Limas, RSC Adv. 6 (2016) 47771-47801 DOI: 10.1039/c6ra04656h
(b) N. Gabaldon Limas and T. A. Manz, RSC Adv. 8 (2018) 2678-2707 DOI: 10.1039/c7ra11829e.
For each atom in the material, the electron cloud parameters were fit to the spherically averaged atom-in-material
electron density using radial positions for which this density was between 10^-4 and 10^-2 electrons per cubic bohr.
The polarizabilities, dispersion coefficients, and quantum Drude oscillator (QDO) parameters were fit using the MCLF method.
The magnetic structure of the system was optimized in VASP from the default ferromagnetic initial guess using spin polarization.
The atomic spin moments (ASMs) were computed on this optimized magnetic structure using the DDEC6 partition as inputs
to the method of T. A. Manz and D. S. Sholl, J. Chem. Theory Comput. 7 (2011) 4146-4164 DOI: 10.1021/ct200539n.
The RMSE and RRMSE were computed using a uniform grid with Ewald summation.
