# Supplementary material for: A collection of forcefield precursors for metal–organic frameworks
Source: RSC Adv. 2019 Nov 13;9(63):36492–507. doi: 10.1039/c9ra07327b (PMC9075174; doi:10.1039/c9ra07327b)
Supplement: RA-009-C9RA07327B-s3496 [file RA-009-C9RA07327B-s3496.xyz]

  104
jmolscript: load "" {1 1 1} spacegroup "x,y,z" unitcell [{     11.312000     0.000000     0.000000 }, {      4.248930    10.702636     0.000000 }, {      5.198234    -1.706851    11.455813 }]
Cu     8.767697     8.409960     6.804409     0.270370
Cu    10.081370     0.607954     0.099551     0.250563
Cu    12.216226     8.261760     3.313136     0.292773
Cu    11.991467     0.585825     4.651404     0.270358
Cu    10.677794     8.387831    11.356262     0.250558
Cu     8.542938     0.734025     8.142677     0.292760
H      9.098856     2.972640     4.938601     0.173382
H      9.351143     4.537517     4.722086     0.172092
H      8.013008     3.859342     4.166479     0.164215
H      8.784195     1.722611     2.553501     0.292868
H     17.262818     8.346415     8.070620     0.301915
H     16.930826     1.214413    10.841781     0.164988
H     16.800108     2.788896    11.099537     0.162681
H     12.722245     3.649157     0.412409     0.168898
H     11.300039     6.009813     1.901665     0.133983
H     10.697024     5.877174     3.373737     0.136962
H     12.894809     3.294987     3.321040     0.119296
H      3.708919     3.331541     4.275309     0.095853
H      4.755406     5.406621     4.649914     0.119447
H     14.345054     8.522370     4.468913     0.125930
H     15.459943     8.225457     3.365718     0.150980
H     14.678078     8.934890     8.071766     0.169993
H     13.890886     8.282330     6.841412     0.180322
H     14.562592     7.343476     7.949189     0.161210
H      6.911997     6.971085     3.495169     0.165472
H      6.683366     8.526675     3.197317     0.169388
H      7.959798     8.052657     4.037029     0.165343
H     11.660308     6.023145     6.517212     0.173380
H     11.408021     4.458268     6.733727     0.172092
H     12.746156     5.136443     7.289334     0.164213
H     11.974969     7.273174     8.902312     0.292868
H      3.496346     0.649370     3.385193     0.301914
H      3.828338     7.781372     0.614032     0.164992
H      3.959056     6.206889     0.356276     0.162682
H      8.036919     5.346628    11.043404     0.168897
H      9.459125     2.985972     9.554148     0.133981
H     10.062140     3.118611     8.082076     0.136963
H      7.864355     5.700798     8.134773     0.119298
H     17.050245     5.664244     7.180504     0.095850
H     16.003758     3.589164     6.805899     0.119446
H      6.414110     0.473415     6.986900     0.125927
H      5.299221     0.770328     8.090095     0.150981
H      6.081086     0.060895     3.384047     0.169994
H      6.868278     0.713455     4.614401     0.180323
H      6.196572     1.652309     3.506624     0.161208
H     13.847167     2.024700     7.960644     0.165475
H     14.075798     0.469110     8.258496     0.169388
H     12.799366     0.943128     7.418784     0.165343
C      8.970639     3.726450     4.325715    -0.508150
C      9.650451     3.439380     3.041518     0.211007
C     10.610556     4.130503     2.316365    -0.132451
C     10.853767     3.371297     1.163911     0.219013
C     11.809089     3.631432     0.057279    -0.503948
C     11.268494     5.427250     2.701281    -0.294157
C     12.665527     5.313156     3.263761     0.292772
C     13.316548     4.122569     3.520371    -0.209723
C     14.574065     4.142440     4.062231    -0.024206
C     15.186102     5.369290     4.297075    -0.221136
C     14.503900     6.522554     4.012971     0.293823
C     15.082216     7.909247     4.223758    -0.294768
C     14.653270     8.180264     7.447424    -0.507574
C     15.940790     8.148556     6.640935     0.218780
C     16.152613     8.005699     5.278839    -0.130274
C      6.228987     8.003779     5.117884     0.211973
C      7.013532     7.877687     3.853735    -0.509047
C     19.872967     9.127452     9.780515    -0.124152
C     12.672861     9.482144     1.976586    -0.154839
C     10.182926     8.265490     5.595363    -0.129818
C     11.788525     5.269335     7.130098    -0.508152
C     11.108713     5.556405     8.414295     0.211012
C     10.148608     4.865282     9.139448    -0.132450
C      9.905397     5.624488    10.291902     0.219015
C      8.950075     5.364353    11.398534    -0.503948
C      9.490670     3.568535     8.754532    -0.294160
C      8.093637     3.682629     8.192052     0.292770
C      7.442616     4.873216     7.935442    -0.209721
C      6.185099     4.853345     7.393582    -0.024209
C      5.573062     3.626495     7.158738    -0.221135
C      6.255264     2.473231     7.442842     0.293821
C      5.676948     1.086538     7.232055    -0.294767
C      6.105894     0.815521     4.008389    -0.507574
C      4.818374     0.847229     4.814878     0.218776
C      4.606551     0.990086     6.176974    -0.130269
C     14.530177     0.992006     6.337929     0.211973
C     13.745632     1.118098     7.602078    -0.509051
C      0.886197    -0.131667     1.675298    -0.124115
C      8.086303    -0.486359     9.479227    -0.154851
C     10.576238     0.730295     5.860450    -0.129846
N     10.101427     2.271339     1.169982    -0.168941
N      9.371319     2.332656     2.313616    -0.192070
N     13.258379     6.493929     3.516935    -0.309909
N     17.137475     8.241435     7.206394    -0.185485
N      6.840860     8.155203     6.294626    -0.200734
N      8.627778     8.831353     8.671134    -0.315388
N     13.065469    10.243859     1.210078    -0.308827
N     10.998634     8.234895     4.790019    -0.330690
N     10.657737     6.724446    10.285831    -0.168937
N     11.387845     6.663129     9.142197    -0.192070
N      7.500785     2.501856     7.938878    -0.309902
N      3.621689     0.754350     4.249419    -0.185482
N     13.918304     0.840582     5.161187    -0.200730
N     12.131386     0.164432     2.784679    -0.315403
N      7.693695    -1.248074    10.245735    -0.308811
N      9.760530     0.760890     6.665794    -0.330674

The following XYZ coordinates are in angstroms. Other properties are in atomic units.
The sperically averaged electron density of each atom fit to a function of the form exp(a - br)
eigen_1, eigen_2 and eigen_3 are the three eigenvalues of traceless quadrupole moment tensor
  atom number  atomic symbol              X              Y              Z     net charge C6 coefficient C8 coefficient C10 coefficient fluctuating dipole atomic polarizability isotropic forcefield polarizability              a              b squared Pearson coefficient          <r^3>          <r^4>         wp_QDO          m_QDO          q_QDO       dipole_x       dipole_y       dipole_z         dipole            Qxy            Qxz            Qyz     Q(x^2-y^2)  Q(3z^2 - R^2)        eigen_1        eigen_2        eigen_3 static polarizability      alpha(xx)      alpha(xy)      alpha(xz)      alpha(yy)      alpha(yz)      alpha(zz) atomic spin moment
            1             Cu       8.767697       8.409960       6.804409       0.270370     107.998337 0.19074835E+04  0.61114933E+05                                19.354729                           15.183179       1.046400       2.099712                    0.999173      55.068614     151.849617       0.421817       0.453206      -1.106504      -0.072450       0.039726       0.075712       0.112069      -0.008615      -0.007592      -0.052514      -0.226976      -0.056302      -0.105654      -0.034702       0.140356             23.081707      27.773029       0.345350      -3.663857      14.609713       2.341292      26.862380          -0.000158
            2             Cu      10.081370       0.607954       0.099551       0.250563     123.987606 0.20013249E+04  0.65210246E+05                                21.378824                           15.710414       0.710412       1.987227                    0.998516      57.169335     161.502731       0.406461       0.462476      -1.095613      -0.029190      -0.031857       0.132784       0.139637      -0.022462       0.052748      -0.019339       0.086552       0.063214      -0.060092      -0.026155       0.086246             27.273626      15.247299       1.503435      -4.321952      23.200524       7.737577      43.373055          -0.000119
            3             Cu      12.216226       8.261760       3.313136       0.292773     113.646894 0.18313835E+04  0.58206911E+05                                20.135461                           14.974936       0.803759       2.033679                    0.998862      54.747368     151.412589       0.419690       0.459179      -1.100531      -0.008130      -0.072916       0.088348       0.114840       0.099604       0.049217       0.051939       0.075440      -0.046347      -0.102187      -0.042774       0.144961             24.682209      23.072412       0.378693      -9.582979      26.547653      -7.898008      24.426562          -0.000136
            4             Cu      11.991467       0.585825       4.651404       0.270358     108.009584 0.19077026E+04  0.61123663E+05                                19.355746                           15.183817       1.046698       2.099762                    0.999174      55.072405     151.861840       0.421818       0.453192      -1.106513       0.072495      -0.039748      -0.075729       0.112117      -0.008615      -0.007631      -0.052504      -0.226891      -0.056221      -0.105635      -0.034667       0.140301             23.083056      27.774786       0.345364      -3.664330      14.610325       2.341385      26.864055          -0.000156
            5             Cu      10.677794       8.387831      11.356262       0.250558     123.978977 0.20011852E+04  0.65204626E+05                                21.378158                           15.710090       0.710140       1.987169                    0.998516      57.166712     161.494560       0.406456       0.462489      -1.095604       0.029178       0.031839      -0.132713       0.139563      -0.022452       0.052769      -0.019383       0.086568       0.063058      -0.060081      -0.026190       0.086271             27.272643      15.246942       1.503358      -4.321834      23.199755       7.737058      43.371234          -0.000122
            6             Cu       8.542938       0.734025       8.142677       0.292760     113.658633 0.18315850E+04  0.58214887E+05                                20.136544                           14.975559       0.803998       2.033717                    0.998862      54.750822     151.423922       0.419690       0.459167      -1.100539       0.008107       0.072952      -0.088369       0.114877       0.099605       0.049168       0.051900       0.075401      -0.046313      -0.102179      -0.042729       0.144908             24.683702      23.074027       0.378729      -9.583922      26.548908      -7.898447      24.428172          -0.000135
            7              H       9.098856       2.972640       4.938601       0.173382       0.850363 0.62687285E+01  0.58970431E+02                                 1.591656                            1.546828      -1.124348       2.365505                    0.997208       3.523937      10.251653       0.454899       1.431317      -0.676869       0.004388      -0.016178       0.010325       0.019687       0.000513       0.000068      -0.002173      -0.009769       0.011779      -0.006878       0.001218       0.005660              1.598700       1.334097      -0.052108       0.009237       1.752721      -0.387458       1.709283           0.000036
            8              H       9.351143       4.537517       4.722086       0.172092       0.858824 0.62403890E+01  0.57968093E+02                                 1.541355                            1.497215      -0.847686       2.499029                    0.999443       3.246763       9.040501       0.489487       1.347063      -0.695147       0.010501       0.013046       0.003223       0.017055       0.005245      -0.001016       0.001845      -0.000838       0.000255      -0.005968       0.000657       0.005311              1.549528       1.413219       0.234387       0.061362       1.777119       0.272438       1.458247           0.000052
            9              H       8.013008       3.859342       4.166479       0.164215       0.988908 0.73089151E+01  0.69649192E+02                                 1.609781                            1.554296      -0.791932       2.510107                    0.999932       3.177469       8.560990       0.518558       1.239498      -0.719759      -0.010759       0.001167      -0.005618       0.012193      -0.002067       0.003245       0.000070       0.009379       0.002188      -0.005591      -0.000913       0.006504              1.634008       2.230733      -0.137940      -0.007726       1.349896       0.010399       1.321395           0.000043
           10              H       8.784195       1.722611       2.553501       0.292868       0.599841 0.37191993E+01  0.30921346E+02                                 1.305691                            1.231123      -1.111086       2.463615                    0.999805       2.707837       7.576774       0.482073       1.528215      -0.661235      -0.027795      -0.029107       0.016091       0.043344       0.011716      -0.014762       0.002492       0.000314       0.016651      -0.020718       0.002447       0.018271              1.338608       1.408559       0.338223      -0.161343       1.465376      -0.077872       1.141889           0.000026
           11              H      17.262818       8.346415       8.070620       0.301915       0.607383 0.38227177E+01  0.31509753E+02                                 1.249134                            1.198072      -1.059095       2.500509                    0.999835       2.441867       6.468079       0.527726       1.408073      -0.685429       0.000818       0.005964       0.045380       0.045778      -0.001771      -0.007822       0.002274       0.024387       0.052903      -0.021219      -0.000055       0.021274              1.262057       1.132293       0.026664       0.160995       1.089319       0.074330       1.564557           0.000042
           12              H      16.930826       1.214413      10.841781       0.164988       1.048745 0.77628385E+01  0.77093951E+02                                 1.826331                            1.714963      -1.446116       2.201239                    0.994608       3.856703      11.557064       0.434096       1.420758      -0.677600       0.000599      -0.012677      -0.009662       0.015951      -0.004115      -0.001851       0.002596       0.002778       0.023280      -0.008293      -0.000607       0.008901              1.886747       1.431435       0.067668      -0.017178       1.956887       0.555635       2.271919           0.000020
           13              H      16.800108       2.788896      11.099537       0.162681       0.970389 0.72030126E+01  0.67973422E+02                                 1.555568                            1.518577      -0.693028       2.558305                    0.999981       3.057866       8.036637       0.540618       1.200579      -0.729969      -0.007969       0.010684      -0.004257       0.013992      -0.005127      -0.001261      -0.002092      -0.002827      -0.003102      -0.005880      -0.000079       0.005959              1.555911       1.262414      -0.060799       0.018827       1.811693      -0.317929       1.593626           0.000031
           14              H      12.722245       3.649157       0.412409       0.168898       0.966541 0.74056471E+01  0.71149150E+02                                 1.617618                            1.593240      -0.780004       2.526183                    0.999789       3.207616       8.816753       0.495985       1.285378      -0.709781       0.012715      -0.006178       0.008101       0.016293      -0.002664       0.001925      -0.001958       0.006207       0.001729      -0.004679      -0.000506       0.005185              1.606013       1.934004       0.086568       0.222471       1.324769       0.043797       1.559267           0.000023
           15              H      11.300039       6.009813       1.901665       0.133983       1.327710 0.10939249E+02  0.11588727E+03                                 2.000631                            1.935913      -1.055720       2.374728                    0.996438       3.675383      10.615207       0.450031       1.284740      -0.709730      -0.001812       0.008541      -0.027407       0.028764      -0.001630       0.003298      -0.005516       0.011256       0.023834      -0.011225       0.000277       0.010949              2.017967       1.684065       0.085090       0.000343       2.087523      -0.366123       2.282314           0.000051
           16              H      10.697024       5.877174       3.373737       0.136962       1.061687 0.81446703E+01  0.81346325E+02                                 1.805257                            1.730066      -1.215530       2.300817                    0.994984       3.779860      11.126569       0.444999       1.378107      -0.687118      -0.020426       0.008698       0.019226       0.029369      -0.004702      -0.001491       0.004332       0.012049      -0.000057      -0.009141       0.000480       0.008660              1.845109       1.855242      -0.169750      -0.349260       1.808695       0.325766       1.871390           0.000044
           17              H      12.894809       3.294987       3.321040       0.119296       1.137210 0.85601943E+01  0.86715016E+02                                 1.877212                            1.767166      -1.547737       2.136897                    0.991956       4.030389      12.015311       0.441970       1.368052      -0.687200      -0.008506      -0.031503      -0.010036       0.034139      -0.002220       0.005997       0.007170      -0.013226      -0.028213      -0.014807       0.001245       0.013562              1.930103       1.833709       0.409278       0.242640       2.395751       0.185947       1.560850           0.000041
           18              H       3.708919       3.331541       4.275309       0.095853       1.159339 0.81947744E+01  0.81467634E+02                                 1.849140                            1.688144      -1.287451       2.252476                    0.993220       3.874458      11.151339       0.472438       1.304107      -0.700981       0.016250      -0.031281       0.009086       0.036403      -0.000114       0.006886      -0.000252       0.002201      -0.030196      -0.012599       0.003927       0.008672              1.935246       1.757550      -0.527678       0.226898       2.567271      -0.316547       1.480916           0.000035
           19              H       4.755406       5.406621       4.649914       0.119447       1.117202 0.83045281E+01  0.82760718E+02                                 1.805923                            1.705041      -1.241271       2.285014                    0.995333       3.717693      10.682383       0.468178       1.312762      -0.700440       0.031328      -0.002477       0.010798       0.033229      -0.001565       0.007071      -0.004585       0.004149      -0.035433      -0.014900       0.003462       0.011438              1.848242       2.371693       0.061097       0.447589       1.599040      -0.007678       1.573991           0.000045
           20              H      14.345054       8.522370       4.468913       0.125930       1.137871 0.91227899E+01  0.94610332E+02                                 1.937147                            1.864645      -1.618394       2.099715                    0.989824       4.307043      13.317154       0.413237       1.429210      -0.674598      -0.017015       0.017441       0.011968       0.027147      -0.004709      -0.002960       0.005186       0.003248      -0.001905      -0.006513      -0.002124       0.008637              1.987790       2.227395      -0.367251      -0.042731       2.034393       0.129629       1.701583           0.000056
           21              H      15.459943       8.225457       3.365718       0.150980       0.915667 0.69098432E+01  0.66582010E+02                                 1.672331                            1.623819      -1.209910       2.322849                    0.993021       3.649542      10.734190       0.444201       1.430995      -0.677122       0.014983       0.011670      -0.024820       0.031252      -0.000102      -0.002120      -0.003815       0.005326       0.023802      -0.007629      -0.001636       0.009265              1.702988       1.573348       0.152406      -0.189709       1.549076      -0.246790       1.986540           0.000022
           22              H      14.678078       8.934890       8.071766       0.169993       1.203406 0.94591585E+01  0.97021648E+02                                 1.890057                            1.810544      -1.356839       2.242365                    0.997115       3.601715      10.371489       0.459508       1.299561      -0.704849       0.005147       0.013933       0.009299       0.017524       0.008549       0.004398       0.001112       0.006920       0.008146      -0.010769       0.000466       0.010303              1.910145       1.644547      -0.091382      -0.124723       2.198245       0.501242       1.887643           0.000049
           23              H      13.890886       8.282330       6.841412       0.180322       0.852281 0.62746078E+01  0.58955641E+02                                 1.592774                            1.548512      -1.093541       2.395369                    0.996239       3.398710       9.835664       0.454877       1.433091      -0.677622      -0.012039       0.005249      -0.015156       0.020055       0.000798       0.001641      -0.002147       0.011059       0.015685      -0.008576       0.002323       0.006252              1.608145       1.909680      -0.048972       0.288823       1.347599      -0.033381       1.567154           0.000054
           24              H      14.562592       7.343476       7.949189       0.161210       0.997367 0.73774349E+01  0.70041553E+02                                 1.585290                            1.536443      -0.714778       2.545344                    0.999971       3.088088       8.142326       0.537647       1.199937      -0.730020       0.000578      -0.010542       0.008248       0.013397      -0.001348      -0.000568      -0.004687      -0.001973      -0.004092      -0.005104      -0.000081       0.005186              1.593698       1.438216       0.110729      -0.111115       1.880551      -0.335895       1.462325           0.000036
           25              H       6.911997       6.971085       3.495169       0.165472       0.927910 0.67297484E+01  0.62327833E+02                                 1.498031                            1.457955      -0.671161       2.571265                    0.999988       2.986256       7.730721       0.558344       1.184461      -0.733727      -0.002487      -0.012321      -0.002913       0.012903       0.001864      -0.002547       0.002089      -0.002653      -0.005680      -0.004883       0.001494       0.003389              1.499979       1.302852       0.036055       0.008925       1.875876       0.243001       1.321209           0.000051
           26              H       6.683366       8.526675       3.197317       0.169388       1.031967 0.78049134E+01  0.76836944E+02                                 1.751665                            1.680025      -1.188302       2.329819                    0.996719       3.534204      10.202386       0.458785       1.356109      -0.692492      -0.007043       0.013133      -0.007258       0.016576      -0.002311      -0.002406      -0.002544       0.002530      -0.007659      -0.005460       0.001415       0.004045              1.775909       1.582770      -0.213951       0.245764       1.869497      -0.448032       1.875458           0.000034
           27              H       7.959798       8.052657       4.037029       0.165343       1.061607 0.78814995E+01  0.77682100E+02                                 1.770793                            1.674702      -1.257877       2.283959                    0.997912       3.596177      10.344498       0.465689       1.334436      -0.696168       0.015844       0.005204       0.002457       0.016856       0.001974      -0.006888       0.001900       0.009917      -0.003971      -0.007669      -0.002228       0.009896              1.818053       2.529435       0.145687       0.173576       1.482300       0.043213       1.442424           0.000051
           28              H      11.660308       6.023145       6.517212       0.173380       0.850364 0.62687273E+01  0.58970326E+02                                 1.591648                            1.546821      -1.124323       2.365515                    0.997209       3.523907      10.251506       0.454904       1.431305      -0.676871      -0.004389       0.016177      -0.010324       0.019686       0.000512       0.000067      -0.002172      -0.009766       0.011777      -0.006876       0.001218       0.005658              1.598692       1.334090      -0.052108       0.009237       1.752715      -0.387455       1.709272           0.000037
           29              H      11.408021       4.458268       6.733727       0.172092       0.858835 0.62404959E+01  0.57969388E+02                                 1.541372                            1.497231      -0.847714       2.499014                    0.999443       3.246805       9.040669       0.489482       1.347069      -0.695146      -0.010501      -0.013046      -0.003223       0.017054       0.005246      -0.001016       0.001844      -0.000837       0.000254      -0.005968       0.000657       0.005311              1.549546       1.413235       0.234392       0.061364       1.777141       0.272442       1.458261           0.000052
           30              H      12.746156       5.136443       7.289334       0.164213       0.988915 0.73089792E+01  0.69649956E+02                                 1.609788                            1.554303      -0.791940       2.510102                    0.999932       3.177479       8.561026       0.518556       1.239498      -0.719759       0.010759      -0.001167       0.005618       0.012193      -0.002067       0.003245       0.000070       0.009380       0.002187      -0.005591      -0.000913       0.006505              1.634016       2.230747      -0.137940      -0.007724       1.349901       0.010399       1.321400           0.000043
           31              H      11.974969       7.273174       8.902312       0.292868       0.599841 0.37191864E+01  0.30921156E+02                                 1.305681                            1.231113      -1.111080       2.463617                    0.999805       2.707813       7.576651       0.482080       1.528196      -0.661238       0.027795       0.029107      -0.016092       0.043344       0.011716      -0.014762       0.002491       0.000314       0.016651      -0.020717       0.002446       0.018271              1.338599       1.408550       0.338223      -0.161342       1.465367      -0.077872       1.141879           0.000026
           32              H       3.496346       0.649370       3.385193       0.301914       0.607381 0.38226997E+01  0.31509539E+02                                 1.249128                            1.198066      -1.059095       2.500510                    0.999835       2.441854       6.468018       0.527730       1.408065      -0.685430      -0.000818      -0.005964      -0.045380       0.045778      -0.001771      -0.007822       0.002274       0.024388       0.052903      -0.021219      -0.000055       0.021274              1.262050       1.132287       0.026664       0.160993       1.089314       0.074329       1.564549           0.000042
           33              H       3.828338       7.781372       0.614032       0.164992       1.048648 0.77619546E+01  0.77083129E+02                                 1.826246                            1.714888      -1.446005       2.201309                    0.994607       3.856490      11.556346       0.434096       1.420796      -0.677595      -0.000596       0.012681       0.009663       0.015954      -0.004110      -0.001850       0.002597       0.002775       0.023270      -0.008287      -0.000611       0.008898              1.886657       1.431375       0.067665      -0.017172       1.956799       0.555599       2.271796           0.000019
           34              H       3.959056       6.206889       0.356276       0.162682       0.970394 0.72030530E+01  0.67973850E+02                                 1.555568                            1.518577      -0.693045       2.558296                    0.999981       3.057869       8.036629       0.540621       1.200572      -0.729970       0.007969      -0.010684       0.004256       0.013991      -0.005126      -0.001261      -0.002092      -0.002827      -0.003103      -0.005880      -0.000079       0.005959              1.555911       1.262413      -0.060801       0.018828       1.811692      -0.317931       1.593627           0.000031
           35              H       8.036919       5.346628      11.043404       0.168897       0.966554 0.74057740E+01  0.71150649E+02                                 1.617630                            1.593252      -0.780023       2.526173                    0.999789       3.207630       8.816799       0.495984       1.285375      -0.709782      -0.012714       0.006177      -0.008100       0.016292      -0.002664       0.001925      -0.001957       0.006209       0.001729      -0.004680      -0.000505       0.005185              1.606025       1.934021       0.086567       0.222474       1.324777       0.043796       1.559277           0.000023
           36              H       9.459125       2.985972       9.554148       0.133981       1.327837 0.10940613E+02  0.11590558E+03                                 2.000770                            1.936041      -1.055857       2.374656                    0.996437       3.675594      10.616070       0.450012       1.284751      -0.709727       0.001812      -0.008538       0.027407       0.028763      -0.001630       0.003299      -0.005515       0.011263       0.023841      -0.011229       0.000279       0.010950              2.018109       1.684173       0.085100       0.000346       2.087676      -0.366160       2.282480           0.000051
           37              H      10.062140       3.118611       8.082076       0.136963       1.061692 0.81447376E+01  0.81347304E+02                                 1.805274                            1.730081      -1.215557       2.300805                    0.994984       3.779908      11.126793       0.444993       1.378121      -0.687115       0.020427      -0.008699      -0.019227       0.029370      -0.004702      -0.001491       0.004334       0.012051      -0.000055      -0.009143       0.000481       0.008661              1.845128       1.855261      -0.169751      -0.349268       1.808709       0.325770       1.871412           0.000044
           38              H       7.864355       5.700798       8.134773       0.119298       1.137154 0.85596704E+01  0.86708363E+02                                 1.877156                            1.767117      -1.547670       2.136935                    0.991957       4.030255      12.014810       0.441975       1.368059      -0.687199       0.008508       0.031504       0.010033       0.034140      -0.002218       0.005995       0.007168      -0.013225      -0.028211      -0.014803       0.001243       0.013560              1.930044       1.833652       0.409257       0.242627       2.395670       0.185939       1.560808           0.000041
           39              H      17.050245       5.664244       7.180504       0.095850       1.159358 0.81949248E+01  0.81469445E+02                                 1.849153                            1.688154      -1.287479       2.252461                    0.993219       3.874489      11.151424       0.472439       1.304099      -0.700982      -0.016251       0.031281      -0.009086       0.036403      -0.000114       0.006887      -0.000252       0.002201      -0.030201      -0.012601       0.003927       0.008674              1.935262       1.757563      -0.527687       0.226901       2.567298      -0.316551       1.480925           0.000035
           40              H      16.003758       3.589164       6.805899       0.119446       1.117200 0.83045069E+01  0.82760496E+02                                 1.805924                            1.705043      -1.241275       2.285013                    0.995333       3.717694      10.682403       0.468176       1.312768      -0.700439      -0.031328       0.002477      -0.010798       0.033229      -0.001565       0.007071      -0.004585       0.004149      -0.035433      -0.014900       0.003462       0.011438              1.848243       2.371696       0.061096       0.447590       1.599041      -0.007679       1.573992           0.000045
           41              H       6.414110       0.473415       6.986900       0.125927       1.137916 0.91232492E+01  0.94616264E+02                                 1.937193                            1.864687      -1.618429       2.099692                    0.989824       4.307145      13.317541       0.413234       1.429201      -0.674600       0.017013      -0.017441      -0.011967       0.027145      -0.004706      -0.002959       0.005185       0.003242      -0.001905      -0.006510      -0.002124       0.008634              1.987840       2.227458      -0.367265      -0.042731       2.034442       0.129633       1.701618           0.000056
           42              H       5.299221       0.770328       8.090095       0.150981       0.915668 0.69098536E+01  0.66582170E+02                                 1.672334                            1.623822      -1.209917       2.322845                    0.993021       3.649561      10.734269       0.444199       1.430998      -0.677122      -0.014983      -0.011670       0.024820       0.031252      -0.000102      -0.002120      -0.003814       0.005325       0.023801      -0.007628      -0.001636       0.009264              1.702992       1.573354       0.152407      -0.189712       1.549077      -0.246790       1.986545           0.000022
           43              H       6.081086       0.060895       3.384047       0.169994       1.203322 0.94583074E+01  0.97010481E+02                                 1.889955                            1.810452      -1.356765       2.242408                    0.997115       3.601545      10.370780       0.459525       1.299546      -0.704853      -0.005145      -0.013935      -0.009300       0.017526       0.008547       0.004399       0.001116       0.006916       0.008141      -0.010765       0.000462       0.010303              1.910041       1.644463      -0.091372      -0.124710       2.198118       0.501201       1.887541           0.000049
           44              H       6.868278       0.713455       4.614401       0.180323       0.852271 0.62745152E+01  0.58954532E+02                                 1.592760                            1.548499      -1.093517       2.395380                    0.996239       3.398686       9.835563       0.454879       1.433088      -0.677623       0.012040      -0.005249       0.015155       0.020055       0.000797       0.001641      -0.002146       0.011060       0.015681      -0.008575       0.002324       0.006251              1.608131       1.909664      -0.048974       0.288817       1.347589      -0.033382       1.567140           0.000054
           45              H       6.196572       1.652309       3.506624       0.161208       0.997376 0.73775279E+01  0.70042652E+02                                 1.585299                            1.536451      -0.714791       2.545336                    0.999971       3.088104       8.142379       0.537646       1.199936      -0.730020      -0.000578       0.010542      -0.008248       0.013397      -0.001348      -0.000568      -0.004687      -0.001973      -0.004094      -0.005104      -0.000081       0.005186              1.593707       1.438226       0.110731      -0.111118       1.880558      -0.335899       1.462337           0.000036
           46              H      13.847167       2.024700       7.960644       0.165475       0.927908 0.67297509E+01  0.62327961E+02                                 1.498040                            1.457964      -0.671154       2.571270                    0.999988       2.986266       7.730793       0.558337       1.184474      -0.733724       0.002487       0.012322       0.002913       0.012903       0.001864      -0.002548       0.002089      -0.002653      -0.005681      -0.004883       0.001494       0.003389              1.499987       1.302860       0.036057       0.008926       1.875888       0.243000       1.321214           0.000051
           47              H      14.075798       0.469110       8.258496       0.169388       1.032016 0.78054290E+01  0.76843729E+02                                 1.751759                            1.680110      -1.188351       2.329795                    0.996718       3.534365      10.203155       0.458759       1.356157      -0.692482       0.007043      -0.013133       0.007257       0.016576      -0.002311      -0.002405      -0.002545       0.002529      -0.007670      -0.005461       0.001415       0.004047              1.776006       1.582853      -0.213969       0.245787       1.869598      -0.448070       1.875567           0.000034
           48              H      12.799366       0.943128       7.418784       0.165343       1.061654 0.78819550E+01  0.77687969E+02                                 1.770864                            1.674765      -1.257932       2.283927                    0.997912       3.596323      10.345122       0.465673       1.334458      -0.696163      -0.015845      -0.005204      -0.002455       0.016857       0.001974      -0.006890       0.001900       0.009919      -0.003979      -0.007671      -0.002228       0.009899              1.818128       2.529557       0.145692       0.173589       1.482352       0.043215       1.442476           0.000051
           49              C       8.970639       3.726450       4.325715      -0.508150      29.338491 0.46556790E+03  0.11104921E+05                                 7.969966                            6.910315       0.294743       2.058729                    0.997572      31.879740      91.515753       0.667621       0.384631      -1.088430       0.032272      -0.010162      -0.049554       0.060003       0.015460      -0.015887       0.009550      -0.011248       0.036784      -0.030572       0.010187       0.020385              8.546382       8.533281      -0.480281      -2.662556       7.009447       0.848121      10.096417           0.000055
           50              C       9.650451       3.439380       3.041518       0.211007      30.969110 0.36905851E+03  0.83053239E+04                                 8.707174                            6.493920       0.245240       2.093705                    0.999207      25.293743      70.501452       0.635177       0.428499      -1.059554      -0.049957      -0.025385       0.057464       0.080263       0.015865      -0.024310       0.049877      -0.036144       0.081970      -0.061439      -0.006508       0.067947             10.140403       9.098824       1.281896      -4.791777       8.559801       2.391999      12.762584           0.000024
           51              C      10.610556       4.130503       2.316365      -0.132451      40.983796 0.48338178E+03  0.11584322E+05                                10.218637                            7.236511       0.288116       2.075524                    0.999724      28.802696      81.622646       0.629110       0.406256      -1.078675       0.069127       0.101356       0.023774       0.124968       0.038830      -0.008117       0.027246      -0.056506      -0.052126      -0.051881      -0.010418       0.062299             12.478613      10.721185       6.100279      -0.310534      15.774262       4.370681      10.940392           0.000017
           52              C      10.853767       3.371297       1.163911       0.219013      30.718649 0.36603264E+03  0.82533543E+04                                 8.764502                            6.544975      -0.039046       2.008422                    0.999645      25.474993      72.014133       0.618968       0.438861      -1.049025       0.049094      -0.013349      -0.060098       0.078742       0.007994      -0.020063      -0.021899       0.016055      -0.004665      -0.028345      -0.006068       0.034413             10.177886       8.173315       2.411015      -3.876254       9.122795       1.516428      13.237549           0.000003
           53              C      11.809089       3.631432       0.057279      -0.503948      29.300932 0.46449373E+03  0.11114466E+05                                 8.053483                            6.964289       0.132944       2.002511                    0.997728      32.427993      94.385227       0.653721       0.391566      -1.079526      -0.037487      -0.018192       0.046308       0.062295      -0.009447      -0.017032      -0.008467       0.008660       0.042459      -0.024931       0.000062       0.024869              8.591783       7.320130       0.839697      -2.139227       7.048436      -0.188657      11.406784           0.000032
           54              C      11.268494       5.427250       2.701281      -0.294157      34.352310 0.47502323E+03  0.11512309E+05                                 9.312848                            7.274031      -0.404478       1.845249                    0.997202      31.682593      94.998528       0.605051       0.417702      -1.054661      -0.002074      -0.078250      -0.011081       0.079058       0.003081       0.000642       0.009494       0.002384       0.005852      -0.010216       0.000005       0.010211             10.851877      12.197689       3.515193       2.474586      12.020659       2.343900       8.337284           0.000054
           55              C      12.665527       5.313156       3.263761       0.292772      29.594064 0.34876613E+03  0.77937352E+04                                 8.710162                            6.499550       0.052213       2.057043                    0.999508      24.552195      69.798224       0.603436       0.454217      -1.036823      -0.017556       0.041132      -0.004672       0.044965       0.013203      -0.000801       0.006424       0.043991       0.058506      -0.036142       0.015709       0.020433             10.259556      12.927231       1.558832       3.770155      11.707868       0.853113       6.143569           0.000001
           56              C      13.316548       4.122569       3.520371      -0.209723      33.304624 0.46619282E+03  0.11189218E+05                                 9.015881                            7.222969       0.069439       1.992932                    0.998849      30.448351      89.380944       0.608100       0.419660      -1.058720       0.029553      -0.013287       0.011758       0.034469       0.007608      -0.007159       0.017447      -0.006344       0.034454      -0.022320      -0.001042       0.023362              9.875005      11.780623      -0.023872       3.536617      11.587373       0.039869       6.257018           0.000047
           57              C      14.574065       4.142440       4.062231      -0.024206      31.270578 0.40403321E+03  0.93585143E+04                                 8.723278                            6.767218       0.029773       1.993546                    0.999721      28.389483      81.925615       0.622131       0.425045      -1.055125      -0.016267       0.024930      -0.004745       0.030144      -0.001134      -0.003948       0.003326       0.001095       0.006898      -0.004143      -0.002325       0.006468              9.711991      10.769984      -0.026195       3.034532      12.613057      -0.466112       5.752931           0.000060
           58              C      15.186102       5.369290       4.297075      -0.221136      33.200266 0.45587109E+03  0.10840694E+05                                 8.880500                            7.056255       0.315476       2.067924                    0.999697      30.124188      86.975914       0.628859       0.409579      -1.069078       0.000952      -0.035090      -0.003490       0.035276       0.011531       0.003437      -0.003411       0.036428      -0.005665      -0.021532      -0.001199       0.022730              9.764342      10.389346       0.701873       2.644981      13.330846       0.081638       5.572833           0.000051
           59              C      14.503900       6.522554       4.012971       0.293823      29.857951 0.34538032E+03  0.76968630E+04                                 8.753477                            6.454336       0.042904       2.052584                    0.999437      24.520411      69.540852       0.607649       0.452311      -1.038239      -0.028909       0.034007      -0.013288       0.046570       0.023637      -0.014336       0.010694      -0.000447       0.047377      -0.037440       0.014927       0.022513             10.445254      11.718562       2.473314       3.144310      13.808301       0.975420       5.808898           0.000005
           60              C      15.082216       7.909247       4.223758      -0.294768      35.923631 0.49924856E+03  0.12258834E+05                                 9.633253                            7.487382      -0.488455       1.820455                    0.996575      31.932372      96.582456       0.592378       0.421090      -1.051844       0.048934      -0.026593       0.052453       0.076505      -0.000798       0.006971       0.007388       0.042233       0.009765      -0.024848       0.002699       0.022149             11.423110      12.935423       3.555354       3.732054      11.791541       1.499881       9.542366           0.000033
           61              C      14.653270       8.180264       7.447424      -0.507574      28.974751 0.46114961E+03  0.10994543E+05                                 7.931565                            6.885532       0.192722       2.024455                    0.997435      32.198136      92.993188       0.666356       0.385536      -1.085694       0.047688       0.008502      -0.034069       0.059221       0.011422      -0.006763      -0.012925       0.064071       0.064492      -0.046758       0.014639       0.032119              8.492769      10.826466      -0.410940      -2.332489       7.246364       0.253090       7.405476           0.000073
           62              C      15.940790       8.148556       6.640935       0.218780      29.136300 0.37298348E+03  0.84267130E+04                                 8.408330                            6.569431       0.200314       2.085193                    0.999393      25.200026      70.674768       0.624799       0.433908      -1.054879      -0.034149       0.024375       0.069980       0.081594      -0.000450       0.002004       0.007150       0.110595      -0.036710      -0.050521      -0.010950       0.061471              9.553094      14.375807      -0.263143      -1.943403       4.812689       0.672652       9.470784           0.000021
           63              C      16.152613       8.005699       5.278839      -0.130274      40.287314 0.51471646E+03  0.12610454E+05                                10.342911                            7.668651       0.030799       1.990632                    0.999246      29.769645      87.089799       0.583502       0.428451      -1.057675      -0.081446       0.001267      -0.101201       0.129910       0.007279       0.028253       0.016790       0.072131       0.085906      -0.053837      -0.002663       0.056500             12.419985      17.686036       2.026822       5.211458       6.366020       1.689311      13.207900           0.000009
           64              C       6.228987       8.003779       5.117884       0.211973      29.291942 0.38890734E+03  0.89454557E+04                                 8.586495                            6.824579      -0.111476       1.976408                    0.999636      26.379645      76.495813       0.592943       0.449094      -1.038052       0.062533       0.009328      -0.051542       0.081571      -0.001594      -0.015718       0.008559      -0.001583       0.107073      -0.022955      -0.018249       0.041204              9.624562      12.954698       0.603745      -1.030787       4.922278       0.521383      10.996708           0.000024
           65              C       7.013532       7.877687       3.853735      -0.509047      27.643423 0.45713731E+03  0.10900026E+05                                 7.723221                            6.905207       0.104686       1.992855                    0.998110      32.475982      94.504684       0.656731       0.391145      -1.079306      -0.030543       0.007223       0.046638       0.056216      -0.000802      -0.031761       0.012853       0.037358       0.045203      -0.032415      -0.013888       0.046303              7.959316       8.659453      -0.177270      -0.911482       6.930650      -0.012719       8.287847           0.000103
           66              C      19.872967       9.127452       9.780515      -0.124152      55.494255 0.65034918E+03  0.16820603E+05                                12.323578                            8.527360       0.595956       2.086618                    0.999664      33.732680      99.983278       0.564803       0.419289      -1.067976       0.037697      -0.043991      -0.073305       0.093433       0.011381       0.005317      -0.090636       0.036370      -0.511170      -0.201285       0.091089       0.110195             15.696182       7.526472      -0.265304       0.264623       9.067862       4.296840      30.494211           0.000055
           67              C      12.672861       9.482144       1.976586      -0.154839      53.668490 0.64404228E+03  0.16617710E+05                                12.014002                            8.462935       0.600830       2.081724                    0.999712      34.173468     101.183891       0.569233       0.417022      -1.069376       0.052869       0.051403      -0.059902       0.095004      -0.073305       0.079835       0.116931       0.104623      -0.069551      -0.194439       0.082907       0.111532             14.566324      10.139370       4.537408      -5.361175      16.548413      -9.194388      17.011188           0.000104
           68              C      10.182926       8.265490       5.595363      -0.129818      50.277459 0.62774831E+03  0.16056659E+05                                11.446815                            8.334823       0.770817       2.144637                    0.999369      33.175908      97.066411       0.577029       0.414991      -1.073162       0.068109       0.018897      -0.059593       0.092452      -0.000185       0.135422       0.000801      -0.155055      -0.172881      -0.188667       0.082317       0.106350             13.637662      18.469149      -1.711197      -9.153174       8.166417       0.940968      14.277421           0.000130
           69              C      11.788525       5.269335       7.130098      -0.508152      29.338278 0.46556465E+03  0.11104821E+05                                 7.969914                            6.910282       0.294755       2.058734                    0.997572      31.879634      91.515267       0.667624       0.384630      -1.088431      -0.032274       0.010162       0.049555       0.060005       0.015457      -0.015888       0.009549      -0.011240       0.036775      -0.030568       0.010184       0.020384              8.546309       8.533231      -0.480248      -2.662499       7.009422       0.848102      10.096272           0.000054
           70              C      11.108713       5.556405       8.414295       0.211012      30.968453 0.36905059E+03  0.83050936E+04                                 8.707044                            6.493849       0.245304       2.093730                    0.999207      25.293384      70.500019       0.635181       0.428499      -1.059555       0.049954       0.025385      -0.057467       0.080264       0.015860      -0.024305       0.049873      -0.036145       0.081963      -0.061429      -0.006512       0.067941             10.140223       9.098697       1.281917      -4.791664       8.559699       2.391916      12.762274           0.000023
           71              C      10.148608       4.865282       9.139448      -0.132450      40.983427 0.48337749E+03  0.11584186E+05                                10.218567                            7.236473       0.288128       2.075530                    0.999724      28.802519      81.621871       0.629112       0.406255      -1.078676      -0.069127      -0.101357      -0.023777       0.124969       0.038829      -0.008118       0.027243      -0.056508      -0.052120      -0.051880      -0.010416       0.062296             12.478513      10.721117       6.100252      -0.310552      15.774179       4.370595      10.940241           0.000017
           72              C       9.905397       5.624488      10.291902       0.219015      30.718213 0.36602840E+03  0.82532220E+04                                 8.764391                            6.544924      -0.038990       2.008441                    0.999645      25.474720      72.012832       0.618973       0.438860      -1.049027      -0.049094       0.013350       0.060100       0.078743       0.007996      -0.020062      -0.021896       0.016050      -0.004659      -0.028340      -0.006071       0.034411             10.177729       8.173194       2.410985      -3.876151       9.122722       1.516428      13.237270           0.000003
           73              C       8.950075       5.364353      11.398534      -0.503948      29.300452 0.46448594E+03  0.11114213E+05                                 8.053342                            6.964192       0.133029       2.002542                    0.997728      32.427571      94.383188       0.653732       0.391562      -1.079531       0.037489       0.018194      -0.046308       0.062297      -0.009438      -0.017032      -0.008460       0.008655       0.042448      -0.024919       0.000053       0.024865              8.591610       7.320001       0.839658      -2.139126       7.048334      -0.188652      11.406496           0.000032
           74              C       9.490670       3.568535       8.754532      -0.294160      34.352658 0.47502879E+03  0.11512498E+05                                 9.312933                            7.274085      -0.404523       1.845230                    0.997202      31.683044      95.000663       0.605046       0.417703      -1.054658       0.002074       0.078251       0.011080       0.079059       0.003083       0.000642       0.009498       0.002395       0.005863      -0.010224       0.000008       0.010215             10.851981      12.197795       3.515225       2.474599      12.020774       2.343885       8.337375           0.000055
           75              C       8.093637       3.682629       8.192052       0.292770      29.594274 0.34876866E+03  0.77938076E+04                                 8.710198                            6.499569       0.052196       2.057036                    0.999508      24.552335      69.798745       0.603436       0.454216      -1.036823       0.017556      -0.041134       0.004672       0.044967       0.013202      -0.000799       0.006424       0.043990       0.058492      -0.036139       0.015710       0.020429             10.259603      12.927330       1.558786       3.770194      11.707874       0.853106       6.143603           0.000000
           76              C       7.442616       4.873216       7.935442      -0.209721      33.304389 0.46618896E+03  0.11189088E+05                                 9.015804                            7.222914       0.069520       1.992958                    0.998850      30.448143      89.379816       0.608106       0.419657      -1.058723      -0.029552       0.013287      -0.011761       0.034470       0.007615      -0.007162       0.017443      -0.006346       0.034446      -0.022324      -0.001033       0.023356              9.874918      11.780519      -0.023955       3.536575      11.587274       0.039849       6.256960           0.000047
           77              C       6.185099       4.853345       7.393582      -0.024209      31.270706 0.40403501E+03  0.93585585E+04                                 8.723261                            6.767203       0.029785       1.993548                    0.999721      28.389602      81.925744       0.622136       0.425041      -1.055129       0.016268      -0.024934       0.004746       0.030148      -0.001134      -0.003941       0.003324       0.001095       0.006863      -0.004139      -0.002318       0.006456              9.711974      10.769942      -0.026264       3.034516      12.613068      -0.466131       5.752913           0.000060
           78              C       5.573062       3.626495       7.158738      -0.221135      33.200388 0.45587309E+03  0.10840753E+05                                 8.880516                            7.056267       0.315483       2.067925                    0.999698      30.124275      86.976217       0.628859       0.409579      -1.069078      -0.000952       0.035092       0.003490       0.035278       0.011531       0.003439      -0.003412       0.036435      -0.005668      -0.021534      -0.001200       0.022734              9.764359      10.389382       0.701826       2.644987      13.330855       0.081618       5.572839           0.000051
           79              C       6.255264       2.473231       7.442842       0.293821      29.858225 0.34538371E+03  0.76969610E+04                                 8.753530                            6.454367       0.042877       2.052574                    0.999437      24.520594      69.541576       0.607648       0.452311      -1.038238       0.028911      -0.034008       0.013289       0.046572       0.023637      -0.014334       0.010695      -0.000449       0.047364      -0.037438       0.014930       0.022508             10.445323      11.718693       2.473299       3.144334      13.808351       0.975410       5.808924           0.000005
           80              C       5.676948       1.086538       7.232055      -0.294767      35.923693 0.49924878E+03  0.12258845E+05                                 9.633265                            7.487382      -0.488459       1.820452                    0.996575      31.932467      96.582882       0.592378       0.421089      -1.051844      -0.048934       0.026592      -0.052452       0.076504      -0.000797       0.006973       0.007388       0.042225       0.009755      -0.024843       0.002695       0.022148             11.423138      12.935573       3.555348       3.732062      11.791490       1.499861       9.542350           0.000034
           81              C       6.105894       0.815521       4.008389      -0.507574      28.974728 0.46114873E+03  0.10994503E+05                                 7.931540                            6.885513       0.192770       2.024470                    0.997435      32.197982      92.992273       0.666360       0.385534      -1.085696      -0.047687      -0.008502       0.034068       0.059220       0.011419      -0.006763      -0.012921       0.064073       0.064480      -0.046755       0.014639       0.032116              8.492750      10.826498      -0.410922      -2.332507       7.246292       0.253044       7.405460           0.000072
           82              C       4.818374       0.847229       4.814878       0.218776      29.136359 0.37298355E+03  0.84267055E+04                                 8.408308                            6.569407       0.200354       2.085205                    0.999393      25.199994      70.674385       0.624804       0.433904      -1.054882       0.034147      -0.024374      -0.069981       0.081593      -0.000448       0.002003       0.007150       0.110605      -0.036703      -0.050526      -0.010948       0.061475              9.553082      14.375834      -0.263113      -1.943407       4.812664       0.672629       9.470747           0.000021
           83              C       4.606551       0.990086       6.176974      -0.130269      40.287096 0.51471094E+03  0.12610275E+05                                10.342851                            7.668585       0.030847       1.990651                    0.999245      29.769386      87.088658       0.583508       0.428448      -1.057678       0.081443      -0.001268       0.101200       0.129908       0.007278       0.028255       0.016789       0.072128       0.085902      -0.053834      -0.002666       0.056500             12.419945      17.686096       2.026821       5.211447       6.365955       1.689276      13.207784           0.000009
           84              C      14.530177       0.992006       6.337929       0.211973      29.292083 0.38890807E+03  0.89454816E+04                                 8.586532                            6.824586      -0.111497       1.976402                    0.999636      26.379739      76.496257       0.592942       0.449094      -1.038052      -0.062531      -0.009328       0.051542       0.081570      -0.001594      -0.015719       0.008561      -0.001581       0.107079      -0.022956      -0.018251       0.041207              9.624626      12.954826       0.603770      -1.030799       4.922280       0.521365      10.996772           0.000023
           85              C      13.745632       1.118098       7.602078      -0.509051      27.643929 0.45714826E+03  0.10900378E+05                                 7.723361                            6.905314       0.104614       1.992828                    0.998110      32.476521      94.507365       0.656720       0.391148      -1.079302       0.030543      -0.007222      -0.046638       0.056215      -0.000802      -0.031765       0.012856       0.037357       0.045178      -0.032416      -0.013889       0.046305              7.959469       8.659652      -0.177269      -0.911462       6.930740      -0.012761       8.288016           0.000104
           86              C       0.886197      -0.131667       1.675298      -0.124115      55.487950 0.65026460E+03  0.16817846E+05                                12.322658                            8.526793       0.596061       2.086683                    0.999664      33.730401      99.974377       0.564824       0.419288      -1.067978      -0.037703       0.043982       0.073269       0.093404       0.011390       0.005313      -0.090616       0.036325      -0.511098      -0.201250       0.091068       0.110182             15.694937       7.525953      -0.265287       0.264576       9.067212       4.296448      30.491646           0.000057
           87              C       8.086303      -0.486359       9.479227      -0.154851      53.673381 0.64410774E+03  0.16619854E+05                                12.014784                            8.463419       0.600682       2.081656                    0.999712      34.175110     101.190800       0.569211       0.417027      -1.069370      -0.052882      -0.051415       0.059917       0.095027      -0.073310       0.079859       0.116956       0.104625      -0.069538      -0.194474       0.082924       0.111550             14.567335      10.140076       4.537778      -5.361677      16.549474      -9.195105      17.012455           0.000102
           88              C      10.576238       0.730295       5.860450      -0.129846      50.283898 0.62783736E+03  0.16059530E+05                                11.447698                            8.335364       0.770649       2.144554                    0.999369      33.178600      97.076548       0.577015       0.414986      -1.073164      -0.068132      -0.018901       0.059619       0.092486      -0.000192       0.135428       0.000803      -0.155074      -0.172928      -0.188682       0.082315       0.106367             13.638812      18.470806      -1.711357      -9.154097       8.166984       0.941051      14.278646           0.000130
           89              N      10.101427       2.271339       1.169982      -0.168941      36.596344 0.49280055E+03  0.11759392E+05                                 9.193480                            7.137074      -0.030090       2.006469                    0.999330      27.768022      76.216287       0.662204       0.387615      -1.101418      -0.021455       0.030632       0.130613       0.135861       0.017999      -0.090143      -0.024120       0.031866       0.019542      -0.081011      -0.025790       0.106801             10.716215       7.618996       2.507788      -1.836293      13.167594       3.688818      11.362053           0.000016
           90              N       9.371319       2.332656       2.313616      -0.192070      29.480056 0.38807769E+03  0.88336448E+04                                 8.210396                            6.491555      -0.278712       1.955408                    0.997524      26.994284      75.390511       0.660807       0.407202      -1.074371       0.067728       0.004997      -0.072545       0.099372       0.028529      -0.069681       0.029890      -0.011164       0.093226      -0.090002       0.009745       0.080256              9.220196       7.860465       2.567907      -2.368667      10.380392       2.037726       9.419732           0.000049
           91              N      13.258379       6.493929       3.516935      -0.309909      44.385040 0.56380116E+03  0.13916034E+05                                10.455651                            7.664301      -0.033219       2.003709                    0.998635      28.950405      80.853420       0.635135       0.390706      -1.099076       0.034091      -0.060855       0.019436       0.072411       0.029681      -0.008059       0.022789       0.041928       0.022181      -0.050039       0.016785       0.033254             12.640032      15.908683       4.058561       4.168641      14.760082       2.007760       7.251329          -0.000002
           92              N      17.137475       8.241435       7.206394      -0.185485      25.944697 0.36004953E+03  0.80116604E+04                                 7.389063                            6.163720       0.056262       2.077823                    0.997820      25.948259      70.729109       0.695650       0.395690      -1.086400       0.057610       0.005088      -0.076824       0.096159      -0.004756      -0.039741       0.008086       0.116824       0.124953      -0.079819      -0.000118       0.079937              8.051903      10.667546       0.362421       1.318885       4.747917       0.527412       8.740245           0.000036
           93              N       6.840860       8.155203       6.294626      -0.200734      36.412701 0.54076930E+03  0.13204756E+05                                 9.195659                            7.502661       0.077979       2.036603                    0.999171      28.355693      78.683265       0.642596       0.390346      -1.099690      -0.125837       0.021855       0.042375       0.134567       0.005109      -0.072024       0.017677       0.084290       0.238622      -0.086620      -0.036816       0.123435             10.575165      15.488106       1.197008       2.532244       5.988334       0.561973      10.249055           0.000001
           94              N       8.627778       8.831353       8.671134      -0.315388      50.857679 0.63331624E+03  0.16194092E+05                                11.654339                            8.442818      -0.107696       1.948052                    0.996609      31.275454      90.743284       0.567525       0.422071      -1.071325       0.020174      -0.004218      -0.006859       0.021721       0.008611       0.029900      -0.048798       0.013092      -0.238028      -0.103973       0.049559       0.054414             14.287398       7.315624       0.086441       1.238615       9.043831       3.501239      26.502739           0.000015
           95              N      13.065469      10.243859       1.210078      -0.308827      50.700485 0.64931785E+03  0.16743047E+05                                11.731530                            8.634052      -0.276817       1.889178                    0.996900      31.819722      93.362443       0.551729       0.430530      -1.063738       0.031381      -0.007647       0.004828       0.032658      -0.014136       0.037542       0.085694       0.058870      -0.097195      -0.117674       0.043974       0.073700             13.850852      10.615179       4.865782      -5.339147      15.151674      -7.366967      15.785702           0.000051
           96              N      10.998634       8.234895       4.790019      -0.330690      52.192910 0.64020700E+03  0.16387624E+05                                11.725862                            8.414193      -0.019249       1.962129                    0.998776      31.660466      91.415809       0.576999       0.414702      -1.077827       0.001530       0.009126      -0.000579       0.009272      -0.009040       0.062725       0.012263      -0.089918      -0.094907      -0.094591       0.032200       0.062391             14.152814      18.659705      -1.616490     -10.011269       8.456340       0.938063      15.342398           0.000050
           97              N      10.657737       6.724446      10.285831      -0.168937      36.593965 0.49276563E+03  0.11758304E+05                                 9.192981                            7.136747      -0.029928       2.006536                    0.999330      27.766997      76.211656       0.662232       0.387607      -1.101428       0.021453      -0.030639      -0.130609       0.135859       0.018001      -0.090145      -0.024117       0.031882       0.019599      -0.081004      -0.025806       0.106810             10.715576       7.618622       2.507640      -1.836199      13.166799       3.688492      11.361305           0.000016
           98              N      11.387845       6.663129       9.142197      -0.192070      29.479365 0.38806710E+03  0.88333175E+04                                 8.210189                            6.491409      -0.278606       1.955444                    0.997525      26.993851      75.388208       0.660825       0.407195      -1.074379      -0.067731      -0.004995       0.072543       0.099373       0.028529      -0.069678       0.029886      -0.011162       0.093243      -0.089998       0.009741       0.080257              9.219950       7.860282       2.567870      -2.368590      10.380155       2.037633       9.419414           0.000048
           99              N       7.500785       2.501856       7.938878      -0.309902      44.386224 0.56381775E+03  0.13916572E+05                                10.455880                            7.664446      -0.033287       2.003678                    0.998635      28.950916      80.855711       0.635124       0.390710      -1.099071      -0.034088       0.060853      -0.019438       0.072408       0.029678      -0.008061       0.022792       0.041928       0.022168      -0.050038       0.016785       0.033253             12.640329      15.909133       4.058602       4.168747      14.760375       2.007805       7.251478          -0.000002
          100              N       3.621689       0.754350       4.249419      -0.185482      25.944545 0.36004614E+03  0.80115643E+04                                 7.389028                            6.163685       0.056272       2.077828                    0.997820      25.948151      70.728672       0.695653       0.395689      -1.086401      -0.057610      -0.005088       0.076823       0.096159      -0.004755      -0.039738       0.008085       0.116825       0.124949      -0.079818      -0.000116       0.079934              8.051869      10.667524       0.362425       1.318855       4.747886       0.527402       8.740198           0.000036
          101              N      13.918304       0.840582       5.161187      -0.200730      36.413901 0.54078835E+03  0.13205365E+05                                 9.195915                            7.502833       0.077886       2.036562                    0.999172      28.356263      78.685802       0.642582       0.390350      -1.099685       0.125830      -0.021859      -0.042381       0.134563       0.005114      -0.072015       0.017677       0.084283       0.238619      -0.086617      -0.036809       0.123426             10.575503      15.488697       1.197064       2.532360       5.988473       0.561979      10.249340           0.000001
          102              N      12.131386       0.164432       2.784679      -0.315403      50.861091 0.63336503E+03  0.16195701E+05                                11.654991                            8.443244      -0.107766       1.948009                    0.996611      31.276569      90.748445       0.567498       0.422081      -1.071315      -0.020170       0.004225       0.006873       0.021723       0.008622       0.029915      -0.048808       0.013072      -0.238062      -0.103994       0.049576       0.054418             14.288259       7.315985       0.086443       1.238690       9.044273       3.501432      26.504517           0.000014
          103              N       7.693695      -1.248074      10.245735      -0.308811      50.696522 0.64925583E+03  0.16741007E+05                                11.730812                            8.633549      -0.276716       1.889231                    0.996899      31.818491      93.356870       0.551755       0.430521      -1.063746      -0.031378       0.007660      -0.004831       0.032659      -0.014134       0.037539       0.085684       0.058860      -0.097139      -0.117656       0.043961       0.073695             13.849989      10.614558       4.865427      -5.338804      15.150683      -7.366455      15.784725           0.000052
          104              N       9.760530       0.760890       6.665794      -0.330674      52.197213 0.64025922E+03  0.16389364E+05                                11.726610                            8.414623      -0.019465       1.962047                    0.998776      31.661985      91.422579       0.576972       0.414710      -1.077816      -0.001518      -0.009121       0.000564       0.009264      -0.009047       0.062725       0.012273      -0.089929      -0.094940      -0.094598       0.032194       0.062404             14.153829      18.661142      -1.616631     -10.012145       8.456833       0.938138      15.343513           0.000051

******************************************************
Auxiliary information for the entire system
The total spin magnetic moment of the unit cell is   0.003090
The total net atomic charge of the unit cell is   0.000006
Accuracy of reproducing the electrostatic potential in the unit cell:
  The inner radius (bohr) =    5.0000
  The outer radius (bohr) =   12.0000
  Valid grid points have density less than (e/(bohr^3)) =    0.0001
  The number of valid grid points were=        28002
  The rms potential error without charges in kcal/mol is=      5.00508
  The rms potential error with partial charges in kcal/mol is=      0.98648
  The RRMSE value at monopole order=      0.19710
  The rms potential error with partial charges and cloud penetration in kcal/mol is=      0.98736
  The RRMSE value at monopole order with cloud penetration is=      0.19727
  The rms potential error with partial charges and atomic dipoles in kcal/mol is=      0.69060
  The RRMSE value at dipole order=      0.13798
  The rms potential error with partial charges, atomic dipoles and cloud penetration in kcal/mol is=      0.68611
  The RRMSE value at dipole order with cloud penetration=      0.13708

******************************************************
The electron densities and ab initio electrostatic potential were computed in VASP using the PBE functional and
projector augmented wave method. See the main text of the journal article for a description of computational details.
The atomic charges, dipoles, and quadrupoles were computed with the DDEC6 method as described in
(a) T. A. Manz and N. Gabaldon Limas, RSC Adv. 6 (2016) 47771-47801 DOI: 10.1039/c6ra04656h
(b) N. Gabaldon Limas and T. A. Manz, RSC Adv. 8 (2018) 2678-2707 DOI: 10.1039/c7ra11829e.
For each atom in the material, the electron cloud parameters were fit to the spherically averaged atom-in-material
electron density using radial positions for which this density was between 10^-4 and 10^-2 electrons per cubic bohr.
The polarizabilities, dispersion coefficients, and quantum Drude oscillator (QDO) parameters were fit using the MCLF method.
The magnetic structure of the system was optimized in VASP from the default ferromagnetic initial guess using spin polarization.
The atomic spin moments (ASMs) were computed on this optimized magnetic structure using the DDEC6 partition as inputs
to the method of T. A. Manz and D. S. Sholl, J. Chem. Theory Comput. 7 (2011) 4146-4164 DOI: 10.1021/ct200539n.
The RMSE and RRMSE were computed using a uniform grid with Ewald summation.
