# Supplementary material for: A collection of forcefield precursors for metal–organic frameworks
Source: RSC Adv. 2019 Nov 13;9(63):36492–507. doi: 10.1039/c9ra07327b (PMC9075174; doi:10.1039/c9ra07327b)
Supplement: RA-009-C9RA07327B-s3497 [file RA-009-C9RA07327B-s3497.xyz]

  104
jmolscript: load "" {1 1 1} spacegroup "x,y,z" unitcell [{     11.357100     0.000000     0.000000 }, {      4.062750    10.754593     0.000000 }, {      5.545506    -1.821506    11.543348 }]
Cu    10.076289     0.621060     0.070992     0.239351
Cu     8.796044     8.359494     6.859404     0.266922
Cu    12.252524     8.276584     3.383471     0.287797
Cu    10.889067     8.312027    11.472356     0.239364
Cu    12.169312     0.573593     4.683944     0.266920
Cu     8.712832     0.656503     8.159877     0.287797
H     17.366006     8.266810     8.139215     0.302154
H      9.004927     1.718842     2.601871     0.291411
H     15.449281     8.273597     3.523030     0.152786
H     14.375271     8.493409     4.638117     0.132362
H      7.175008     6.957188     3.755051     0.170136
H      6.452217     8.232292     3.198662     0.174530
H      7.801131     8.374779     3.985918     0.172810
H     11.459971     5.982676     1.820386     0.138424
H     10.817390     5.919221     3.244835     0.142249
H     13.016267     3.341675     3.256378     0.122849
H      4.732908     5.408548     4.743162     0.123852
H     17.087529     2.653790    11.064299     0.167526
H     12.721455     3.726238     0.233176     0.173846
H     17.282291     1.113562    10.847284     0.170442
H     14.691484     8.973414     8.057257     0.176142
H     13.980171     8.040745     7.016047     0.181509
H     14.761240     7.415913     8.222327     0.168811
H      8.780306     2.930447     4.696988     0.175704
H      9.894865     3.993526     4.986726     0.176306
H      8.565852     4.425853     4.277965     0.172567
H      3.749277     3.395339     4.224865     0.096487
H      3.599350     0.666277     3.404133     0.302154
H     11.960429     7.214245     8.941477     0.291412
H      5.516075     0.659490     8.020318     0.152786
H      6.590085     0.439678     6.905231     0.132363
H     13.790348     1.975899     7.788297     0.170138
H     14.513139     0.700795     8.344686     0.174531
H     13.164225     0.558308     7.557430     0.172809
H      9.505385     2.950411     9.722962     0.138426
H     10.147966     3.013866     8.298513     0.142249
H      7.949089     5.591412     8.286970     0.122848
H     16.232448     3.524539     6.800186     0.123850
H      3.877827     6.279297     0.479049     0.167529
H      8.243901     5.206849    11.310172     0.173847
H      3.683065     7.819525     0.696064     0.170440
H      6.273872    -0.040327     3.486091     0.176141
H      6.985185     0.892342     4.527301     0.181508
H      6.204116     1.517174     3.321021     0.168808
H     12.185050     6.002640     6.846360     0.175703
H     11.070491     4.939561     6.556622     0.176306
H     12.399504     4.507234     7.265383     0.172566
H     17.216079     5.537748     7.318483     0.096483
C      6.221032     8.009403     5.198662     0.211175
C     19.959077     9.074736     9.838049    -0.120803
C     10.928914     3.376021     1.105853     0.218920
C     12.635543     9.535648     2.050214    -0.147932
C     16.193849     7.989966     5.393398    -0.126179
C      9.830075     3.438208     3.038555     0.213130
C     16.014745     8.105207     6.750665     0.221386
C     15.103683     7.918281     4.356460    -0.312446
C     10.732452     4.144053     2.268960    -0.131052
C     14.552543     6.548377     4.093964     0.301265
C      6.980007     7.881756     3.920698    -0.528395
C     12.766242     5.342640     3.241603     0.297243
C     11.392786     5.444711     2.625419    -0.307217
C     13.413842     4.152443     3.478011    -0.213434
C     15.243887     5.382125     4.359923    -0.222827
C     17.355491     1.831093    11.479860    -0.524120
C     14.744591     8.136453     7.588597    -0.524101
C      9.212379     3.722094     4.369157    -0.525916
C     14.657035     4.190010     4.048252    -0.024194
C     10.206693     8.229217     5.650584    -0.128604
C     14.744324     0.923684     6.344686     0.211174
C      1.006279    -0.141649     1.705299    -0.120840
C     10.036442     5.557066    10.437495     0.218921
C      8.329813    -0.602561     9.493134    -0.147930
C      4.771507     0.943121     6.149950    -0.126179
C     11.135281     5.494879     8.504793     0.213129
C      4.950611     0.827880     4.792683     0.221386
C      5.861673     1.014806     7.186888    -0.312447
C     10.232904     4.789034     9.274388    -0.131050
C      6.412813     2.384710     7.449384     0.301266
C     13.985349     1.051331     7.622650    -0.528393
C      8.199114     3.590447     8.301745     0.297244
C      9.572570     3.488376     8.917929    -0.307217
C      7.551514     4.780644     8.065337    -0.213434
C      5.721469     3.550962     7.183425    -0.222826
C      3.609865     7.101994     0.063488    -0.524123
C      6.220765     0.796634     3.954751    -0.524099
C     11.752977     5.210993     7.174191    -0.525915
C      6.308321     4.743077     7.495096    -0.024193
C     10.758663     0.703870     5.892764    -0.128595
N     10.195150     2.275902     1.161261    -0.161895
N     13.326305     6.513732     3.552234    -0.312410
N     17.225821     8.182399     7.294703    -0.191724
N      6.858897     8.113370     6.370427    -0.197893
N     12.956786    10.303771     1.283967    -0.304370
N      9.546840     2.329973     2.330948    -0.191430
N      8.669107     8.762313     8.742816    -0.314192
N     11.028106     8.219210     4.848437    -0.328951
N     10.770206     6.657185    10.382087    -0.161900
N      7.639051     2.419355     7.991114    -0.312412
N      3.739535     0.750688     4.248645    -0.191724
N     14.106459     0.819717     5.172921    -0.197893
N      8.008570    -1.370684    10.259381    -0.304377
N     11.418516     6.603114     9.212400    -0.191429
N     12.296249     0.170774     2.800532    -0.314177
N      9.937250     0.713877     6.694911    -0.328952

The following XYZ coordinates are in angstroms. Other properties are in atomic units.
The sperically averaged electron density of each atom fit to a function of the form exp(a - br)
eigen_1, eigen_2 and eigen_3 are the three eigenvalues of traceless quadrupole moment tensor
  atom number  atomic symbol              X              Y              Z     net charge C6 coefficient C8 coefficient C10 coefficient fluctuating dipole atomic polarizability isotropic forcefield polarizability              a              b squared Pearson coefficient          <r^3>          <r^4>         wp_QDO          m_QDO          q_QDO       dipole_x       dipole_y       dipole_z         dipole            Qxy            Qxz            Qyz     Q(x^2-y^2)  Q(3z^2 - R^2)        eigen_1        eigen_2        eigen_3 static polarizability      alpha(xx)      alpha(xy)      alpha(xz)      alpha(yy)      alpha(yz)      alpha(zz) atomic spin moment
            1             Cu      10.076289       0.621060       0.070992       0.239351     125.371665 0.20124493E+04  0.65675363E+05                                21.547180                           15.783891       0.703403       1.982972                    0.998643      57.413589     162.414261       0.404291       0.464231      -1.094381      -0.023079      -0.032771       0.137288       0.143019      -0.036562       0.053092      -0.021113       0.101288       0.024468      -0.066829      -0.028766       0.095595             27.502127      14.802018       1.974728      -3.485963      23.515700       7.814816      44.188662          -0.000103
            2             Cu       8.796044       8.359494       6.859404       0.266922     108.214423 0.18980987E+04  0.60732315E+05                                19.372528                           15.141491       1.075444       2.107201                    0.999315      55.074226     151.705679       0.422625       0.452949      -1.106788      -0.073045       0.038838       0.079434       0.114690      -0.009116      -0.011471      -0.048570      -0.231446      -0.072068      -0.106531      -0.035542       0.142073             23.156927      28.447454       0.312831      -3.914720      14.421586       2.081734      26.601739          -0.000131
            3             Cu      12.252524       8.276584       3.383471       0.287797     113.796352 0.18400178E+04  0.58527393E+05                                20.140347                           15.003514       0.826811       2.040081                    0.998876      54.757171     151.307101       0.419734       0.458770      -1.101204      -0.004768      -0.072459       0.089712       0.115418       0.098410       0.057882       0.054052       0.066685      -0.038508      -0.099310      -0.049314       0.148624             24.709733      22.692111      -0.197003      -9.225257      26.873054      -7.902527      24.564033          -0.000098
            4             Cu      10.889067       8.312027      11.472356       0.239364     125.382694 0.20126167E+04  0.65682142E+05                                21.548113                           15.784325       0.703654       1.983020                    0.998643      57.416601     162.423975       0.404294       0.464218      -1.094389       0.023084       0.032785      -0.137358       0.143091      -0.036568       0.053073      -0.021069       0.101262       0.024651      -0.066846      -0.028712       0.095558             27.503577      14.802541       1.974878      -3.486202      23.516805       7.815408      44.191384          -0.000105
            5             Cu      12.169312       0.573593       4.683944       0.266920     108.212958 0.18980642E+04  0.60730946E+05                                19.372415                           15.141397       1.075384       2.107190                    0.999315      55.073604     151.703718       0.422625       0.452952      -1.106786       0.073034      -0.038833      -0.079429       0.114677      -0.009117      -0.011463      -0.048573      -0.231463      -0.072090      -0.106533      -0.035552       0.142085             23.156823      28.447169       0.312813      -3.914742      14.421543       2.081800      26.601758          -0.000130
            6             Cu       8.712832       0.656503       8.159877       0.287797     113.795271 0.18399937E+04  0.58526441E+05                                20.140270                           15.003449       0.826762       2.040071                    0.998876      54.756723     151.305699       0.419733       0.458772      -1.101203       0.004771       0.072451      -0.089709       0.115411       0.098410       0.057891       0.054060       0.066693      -0.038515      -0.099312      -0.049324       0.148635             24.709672      22.691917      -0.196920      -9.225171      26.873117      -7.902631      24.563982          -0.000101
            7              H      17.366006       8.266810       8.139215       0.302154       0.589278 0.36546007E+01  0.29734855E+02                                 1.214156                            1.163544      -1.071747       2.495744                    0.999844       2.402604       6.286618       0.541905       1.389175      -0.688959       0.001955       0.005237       0.044755       0.045103      -0.002066      -0.007955       0.002001       0.024307       0.051887      -0.021025      -0.000074       0.021099              1.227461       1.109866       0.021989       0.164177       1.053661       0.056182       1.518856           0.000039
            8              H       9.004927       1.718842       2.601871       0.291411       0.581768 0.35574787E+01  0.29253660E+02                                 1.278614                            1.203423      -1.131281       2.452543                    0.999804       2.689256       7.486702       0.487913       1.526601      -0.661324      -0.024829      -0.028875       0.016463       0.041489       0.010884      -0.014297       0.000653      -0.001814       0.016268      -0.019211       0.001277       0.017934              1.313452       1.346518       0.326774      -0.166049       1.454829      -0.094147       1.139008           0.000026
            9              H      15.449281       8.273597       3.523030       0.152786       0.891112 0.66588396E+01  0.63675162E+02                                 1.651955                            1.601747      -1.235824       2.313284                    0.993105       3.635133      10.707296       0.443317       1.444843      -0.674406       0.012740       0.011506      -0.023393       0.029016       0.000673      -0.001422      -0.003962       0.002363       0.024107      -0.006317      -0.003012       0.009329              1.683433       1.560000       0.155950      -0.170031       1.556956      -0.260799       1.933343           0.000024
           10              H      14.375271       8.493409       4.638117       0.132362       1.059890 0.83057101E+01  0.84213013E+02                                 1.859837                            1.789901      -1.567595       2.135068                    0.989809       4.133644      12.673598       0.417629       1.446481      -0.671989      -0.016391       0.016282       0.013225       0.026621      -0.004310      -0.003308       0.006421       0.004573       0.001079      -0.007838      -0.001558       0.009396              1.908764       2.141779      -0.338973      -0.072877       1.926198       0.150167       1.658316           0.000046
           11              H       7.175008       6.957188       3.755051       0.170136       0.903775 0.64537283E+01  0.59419704E+02                                 1.497704                            1.447297      -0.707589       2.559782                    0.999991       2.998887       7.856894       0.546576       1.217127      -0.725433       0.002426      -0.010612      -0.000343       0.010891      -0.000472      -0.003373      -0.000102      -0.005125      -0.001560      -0.004925       0.002026       0.002899              1.508631       1.333276      -0.201611      -0.045554       1.959398       0.128081       1.233218           0.000055
           12              H       6.452217       8.232292       3.198662       0.174530       0.937683 0.68344912E+01  0.64927739E+02                                 1.634690                            1.566973      -1.003011       2.429042                    0.998381       3.293554       9.265430       0.478557       1.347249      -0.695326      -0.010329       0.007750      -0.008634       0.015533      -0.001422      -0.000745       0.000530       0.007664      -0.002373      -0.003745      -0.000865       0.004610              1.657055       1.673700      -0.170824       0.376911       1.454547      -0.255334       1.842919           0.000035
           13              H       7.801131       8.374779       3.985918       0.172810       1.020248 0.75370086E+01  0.73562916E+02                                 1.742839                            1.654489      -1.176517       2.340245                    0.997559       3.459208       9.946717       0.460772       1.361946      -0.691669       0.012340       0.009400       0.001829       0.015620       0.004734      -0.006747       0.002201       0.003391       0.000676      -0.009140       0.000958       0.008182              1.783739       2.252968       0.446097       0.059961       1.704742       0.043134       1.393507           0.000045
           14              H      11.459971       5.982676       1.820386       0.138424       1.222588 0.97931575E+01  0.10103039E+03                                 1.902547                            1.839293      -0.964907       2.424162                    0.997108       3.552578      10.163292       0.458317       1.295420      -0.707452      -0.000580       0.007027      -0.026215       0.027147      -0.000719       0.002170      -0.005243       0.009716       0.025070      -0.010495       0.000142       0.010354              1.922002       1.606153       0.103550      -0.037697       1.934779      -0.333260       2.225073           0.000048
           15              H      10.817390       5.919221       3.244835       0.142249       1.013413 0.76423008E+01  0.75027844E+02                                 1.747277                            1.674959      -1.049108       2.389271                    0.995991       3.614134      10.503837       0.453203       1.376624      -0.688180      -0.020917       0.007892       0.019460       0.029639      -0.003176      -0.003299       0.002627       0.012355       0.001613      -0.007656      -0.000894       0.008549              1.786077       1.794522      -0.186117      -0.318339       1.780374       0.321470       1.783336           0.000041
           16              H      13.016267       3.341675       3.256378       0.122849       1.081522 0.79705664E+01  0.79237972E+02                                 1.813380                            1.704978      -1.406733       2.208779                    0.993656       3.866702      11.383621       0.450487       1.367665      -0.687910      -0.007912      -0.030664      -0.009949       0.033194      -0.002781       0.005733       0.006706      -0.013280      -0.027675      -0.014425       0.001096       0.013329              1.865634       1.767159       0.386091       0.239561       2.311829       0.205889       1.517913           0.000038
           17              H       4.732908       5.408548       4.743162       0.123852       1.038918 0.75147043E+01  0.72873656E+02                                 1.709289                            1.614213      -1.089825       2.362885                    0.997256       3.525776       9.918774       0.485743       1.300292      -0.703732       0.030062      -0.003704       0.011118       0.032265      -0.002461       0.006680      -0.004360       0.003510      -0.031164      -0.013350       0.002200       0.011150              1.748906       2.206656       0.054518       0.451553       1.518980       0.000588       1.521083           0.000041
           18              H      17.087529       2.653790      11.064299       0.167526       0.932815 0.68344820E+01  0.63742660E+02                                 1.523813                            1.486359      -0.689909       2.567262                    0.999990       3.009303       7.898366       0.541762       1.212197      -0.727205      -0.007738       0.009081      -0.004550       0.012769      -0.005401      -0.000579      -0.001379      -0.000581      -0.001895      -0.005482      -0.000301       0.005783              1.525911       1.253625      -0.099123       0.047879       1.749580      -0.316141       1.574530           0.000035
           19              H      12.721455       3.726238       0.233176       0.173846       0.900064 0.67104554E+01  0.62873296E+02                                 1.540815                            1.515515      -0.713439       2.565311                    0.999996       3.091743       8.380381       0.509322       1.283512      -0.710350       0.011263      -0.004566       0.007030       0.014040      -0.001822       0.001772      -0.001087       0.005993       0.001432      -0.003832      -0.000488       0.004320              1.531355       1.858497       0.124283       0.167090       1.279036       0.044142       1.456531           0.000024
           20              H      17.282291       1.113562      10.847284       0.170442       0.982836 0.71690074E+01  0.69933512E+02                                 1.764985                            1.661399      -1.433580       2.217782                    0.994093       3.757756      11.233239       0.434870       1.443843      -0.673530       0.000099      -0.012029      -0.008096       0.014500      -0.004893      -0.000949       0.001749       0.001297       0.020767      -0.008429       0.000901       0.007527              1.819593       1.389000       0.070875      -0.011392       1.929521       0.523740       2.140258           0.000022
           21              H      14.691484       8.973414       8.057257       0.176142       1.121598 0.85748468E+01  0.86109678E+02                                 1.825958                            1.740962      -1.308518       2.271806                    0.997381       3.540041      10.198431       0.460147       1.325512      -0.699010       0.003595       0.013280       0.005803       0.014932       0.007847       0.003486       0.000511       0.003880       0.006975      -0.009517       0.001032       0.008484              1.854837       1.595654      -0.159531      -0.150995       2.291357       0.427237       1.677500           0.000039
           22              H      13.980171       8.040745       7.016047       0.181509       0.814926 0.58371771E+01  0.53711130E+02                                 1.531425                            1.482278      -0.909166       2.484739                    0.998571       3.259036       9.247357       0.471582       1.411523      -0.682128      -0.010260       0.003084      -0.013150       0.016961       0.000954       0.000740      -0.000447       0.010433       0.017812      -0.008290       0.002205       0.006085              1.549672       1.864658       0.099663       0.267003       1.290362       0.052484       1.493995           0.000041
           23              H      14.761240       7.415913       8.222327       0.168811       0.927526 0.67003226E+01  0.61893819E+02                                 1.492756                            1.451035      -0.692025       2.566393                    0.999972       2.932756       7.545026       0.562683       1.178395      -0.735780       0.001410      -0.007742       0.009937       0.012676      -0.000927       0.000435      -0.003995      -0.000310      -0.001591      -0.004099      -0.000106       0.004204              1.495784       1.334376       0.015008      -0.057992       1.645977      -0.352714       1.507000           0.000042
           24              H       8.780306       2.930447       4.696988       0.175704       0.832935 0.59257878E+01  0.54710981E+02                                 1.549406                            1.489001      -0.902474       2.480228                    0.998713       3.304355       9.379878       0.472827       1.403057      -0.683420      -0.003435      -0.014682       0.004612       0.015768       0.003291      -0.002477       0.001151      -0.009638       0.010482      -0.008209       0.003745       0.004464              1.572664       1.512488       0.327083      -0.198388       1.766275      -0.220601       1.439228           0.000031
           25              H       9.894865       3.993526       4.986726       0.176306       0.798965 0.56676935E+01  0.51704937E+02                                 1.501910                            1.451760      -0.856020       2.500518                    0.999244       3.261295       9.176937       0.481467       1.394487      -0.685047       0.011600       0.002125       0.004802       0.012733       0.004655      -0.000332      -0.002204       0.007640       0.007466      -0.007609       0.002240       0.005369              1.515280       1.595065       0.187101       0.324304       1.299915       0.182792       1.650860           0.000039
           26              H       8.565852       4.425853       4.277965       0.172567       0.882390 0.63112690E+01  0.58036154E+02                                 1.496799                            1.448611      -0.741435       2.545594                    0.999990       3.043088       8.081569       0.534203       1.246860      -0.717945      -0.006639       0.009654      -0.004590       0.012583      -0.003187       0.001385      -0.003246      -0.000411      -0.001629      -0.003776      -0.001602       0.005378              1.514608       1.657505      -0.411259      -0.037611       1.649527       0.000900       1.236791           0.000051
           27              H       3.749277       3.395339       4.224865       0.096487       1.092195 0.75953003E+01  0.73895144E+02                                 1.764066                            1.616509      -1.148785       2.323557                    0.995210       3.692410      10.424353       0.487969       1.290157      -0.704698       0.016305      -0.029318       0.007445       0.034364      -0.000339       0.007922       0.000875       0.002333      -0.029144      -0.013064       0.003743       0.009321              1.840585       1.687814      -0.501728       0.201531       2.431012      -0.259617       1.402928           0.000035
           28              H       3.599350       0.666277       3.404133       0.302154       0.589281 0.36546226E+01  0.29735112E+02                                 1.214164                            1.163552      -1.071745       2.495744                    0.999844       2.402620       6.286692       0.541900       1.389185      -0.688957      -0.001955      -0.005237      -0.044755       0.045103      -0.002066      -0.007954       0.002001       0.024307       0.051885      -0.021025      -0.000074       0.021099              1.227470       1.109874       0.021990       0.164179       1.053668       0.056183       1.518867           0.000039
           29              H      11.960429       7.214245       8.941477       0.291412       0.581764 0.35574526E+01  0.29253423E+02                                 1.278613                            1.203423      -1.131280       2.452544                    0.999804       2.689258       7.486730       0.487910       1.526612      -0.661322       0.024829       0.028876      -0.016463       0.041489       0.010884      -0.014297       0.000654      -0.001815       0.016267      -0.019212       0.001278       0.017934              1.313451       1.346517       0.326771      -0.166048       1.454826      -0.094146       1.139009           0.000026
           30              H       5.516075       0.659490       8.020318       0.152786       0.891112 0.66588418E+01  0.63675153E+02                                 1.651952                            1.601745      -1.235816       2.313288                    0.993105       3.635117      10.707227       0.443318       1.444839      -0.674407      -0.012740      -0.011506       0.023393       0.029016       0.000673      -0.001423      -0.003962       0.002364       0.024109      -0.006317      -0.003012       0.009329              1.683430       1.559996       0.155949      -0.170029       1.556955      -0.260798       1.933339           0.000025
           31              H       6.590085       0.439678       6.905231       0.132363       1.059881 0.83056247E+01  0.84211933E+02                                 1.859828                            1.789893      -1.567588       2.135073                    0.989809       4.133625      12.673525       0.417630       1.446482      -0.671988       0.016391      -0.016282      -0.013225       0.026621      -0.004311      -0.003309       0.006421       0.004574       0.001079      -0.007839      -0.001558       0.009397              1.908754       2.141766      -0.338970      -0.072875       1.926189       0.150166       1.658308           0.000045
           32              H      13.790348       1.975899       7.788297       0.170138       0.903771 0.64536867E+01  0.59419147E+02                                 1.497691                            1.447285      -0.707591       2.559780                    0.999991       2.998871       7.856806       0.546583       1.217115      -0.725436      -0.002426       0.010612       0.000343       0.010891      -0.000472      -0.003373      -0.000102      -0.005125      -0.001559      -0.004925       0.002026       0.002899              1.508617       1.333265      -0.201606      -0.045554       1.959378       0.128082       1.233209           0.000055
           33              H      14.513139       0.700795       8.344686       0.174531       0.937633 0.68340026E+01  0.64921626E+02                                 1.634603                            1.566895      -1.002949       2.429074                    0.998382       3.293406       9.264764       0.478582       1.347211      -0.695335       0.010329      -0.007750       0.008635       0.015534      -0.001422      -0.000746       0.000530       0.007665      -0.002362      -0.003747      -0.000862       0.004609              1.656966       1.673610      -0.170810       0.376880       1.454475      -0.255312       1.842811           0.000036
           34              H      13.164225       0.558308       7.557430       0.172809       1.020243 0.75369479E+01  0.73562086E+02                                 1.742825                            1.654476      -1.176507       2.340251                    0.997559       3.459178       9.946575       0.460777       1.361937      -0.691671      -0.012340      -0.009400      -0.001829       0.015620       0.004735      -0.006747       0.002201       0.003390       0.000680      -0.009140       0.000958       0.008181              1.783724       2.252943       0.446092       0.059957       1.704731       0.043133       1.393497           0.000045
           35              H       9.505385       2.950411       9.722962       0.138426       1.222567 0.97929418E+01  0.10102756E+03                                 1.902522                            1.839270      -0.964886       2.424173                    0.997108       3.552544      10.163148       0.458321       1.295416      -0.707453       0.000580      -0.007028       0.026216       0.027147      -0.000719       0.002170      -0.005243       0.009715       0.025069      -0.010495       0.000141       0.010354              1.921976       1.606134       0.103548      -0.037697       1.934754      -0.333253       2.225041           0.000048
           36              H      10.147966       3.013866       8.298513       0.142249       1.013412 0.76422898E+01  0.75027692E+02                                 1.747275                            1.674957      -1.049106       2.389272                    0.995991       3.614126      10.503803       0.453203       1.376622      -0.688180       0.020916      -0.007892      -0.019460       0.029639      -0.003176      -0.003299       0.002627       0.012354       0.001613      -0.007655      -0.000894       0.008549              1.786076       1.794519      -0.186117      -0.318338       1.780374       0.321470       1.783333           0.000040
           37              H       7.949089       5.591412       8.286970       0.122848       1.081533 0.79706663E+01  0.79239202E+02                                 1.813390                            1.704987      -1.406750       2.208770                    0.993656       3.866724      11.383697       0.450487       1.367662      -0.687910       0.007912       0.030664       0.009950       0.033194      -0.002781       0.005733       0.006707      -0.013280      -0.027675      -0.014426       0.001096       0.013330              1.865644       1.767170       0.386094       0.239563       2.311842       0.205890       1.517921           0.000038
           38              H      16.232448       3.524539       6.800186       0.123850       1.038923 0.75147450E+01  0.72874149E+02                                 1.709294                            1.614217      -1.089829       2.362882                    0.997256       3.525784       9.918803       0.485742       1.300293      -0.703732      -0.030062       0.003704      -0.011118       0.032265      -0.002461       0.006680      -0.004360       0.003510      -0.031164      -0.013350       0.002200       0.011150              1.748912       2.206664       0.054518       0.451555       1.518984       0.000589       1.521088           0.000041
           39              H       3.877827       6.279297       0.479049       0.167529       0.932808 0.68344254E+01  0.63742038E+02                                 1.523809                            1.486356      -0.689902       2.567267                    0.999990       3.009299       7.898365       0.541761       1.212201      -0.727204       0.007738      -0.009081       0.004550       0.012769      -0.005401      -0.000579      -0.001379      -0.000580      -0.001894      -0.005482      -0.000301       0.005783              1.525907       1.253622      -0.099120       0.047878       1.749575      -0.316138       1.574524           0.000035
           40              H       8.243901       5.206849      11.310172       0.173847       0.900050 0.67103208E+01  0.62871709E+02                                 1.540799                            1.515500      -0.713431       2.565317                    0.999996       3.091718       8.380287       0.509324       1.283511      -0.710350      -0.011263       0.004567      -0.007030       0.014040      -0.001822       0.001772      -0.001088       0.005992       0.001432      -0.003832      -0.000488       0.004320              1.531339       1.858473       0.124282       0.167088       1.279025       0.044142       1.456518           0.000024
           41              H       3.683065       7.819525       0.696064       0.170440       0.982918 0.71697535E+01  0.69942483E+02                                 1.765059                            1.661464      -1.433697       2.217712                    0.994094       3.757947      11.233879       0.434871       1.443807      -0.673535      -0.000102       0.012026       0.008096       0.014497      -0.004897      -0.000950       0.001747       0.001300       0.020776      -0.008435       0.000904       0.007530              1.819671       1.389052       0.070878      -0.011397       1.929601       0.523770       2.140361           0.000022
           42              H       6.273872      -0.040327       3.486091       0.176141       1.121616 0.85750367E+01  0.86112161E+02                                 1.825987                            1.740988      -1.308530       2.271799                    0.997381       3.540084      10.198628       0.460141       1.325521      -0.699008      -0.003595      -0.013280      -0.005802       0.014931       0.007847       0.003485       0.000510       0.003881       0.006976      -0.009517       0.001033       0.008484              1.854867       1.595677      -0.159535      -0.150999       2.291398       0.427248       1.677524           0.000039
           43              H       6.985185       0.892342       4.527301       0.181508       0.814928 0.58371951E+01  0.53711337E+02                                 1.531427                            1.482281      -0.909167       2.484739                    0.998571       3.259039       9.247369       0.471581       1.411523      -0.682128       0.010260      -0.003084       0.013150       0.016961       0.000954       0.000740      -0.000447       0.010433       0.017813      -0.008290       0.002205       0.006085              1.549675       1.864661       0.099664       0.267005       1.290365       0.052484       1.493998           0.000041
           44              H       6.204116       1.517174       3.321021       0.168808       0.927529 0.67003503E+01  0.61894140E+02                                 1.492761                            1.451038      -0.692024       2.566393                    0.999972       2.932760       7.545041       0.562681       1.178397      -0.735780      -0.001410       0.007742      -0.009937       0.012676      -0.000927       0.000435      -0.003995      -0.000310      -0.001590      -0.004099      -0.000106       0.004205              1.495789       1.334379       0.015008      -0.057992       1.645984      -0.352716       1.507003           0.000042
           45              H      12.185050       6.002640       6.846360       0.175703       0.832933 0.59257701E+01  0.54710787E+02                                 1.549405                            1.489000      -0.902473       2.480229                    0.998713       3.304353       9.379876       0.472827       1.403059      -0.683419       0.003435       0.014683      -0.004612       0.015769       0.003291      -0.002477       0.001150      -0.009638       0.010482      -0.008209       0.003745       0.004464              1.572663       1.512487       0.327082      -0.198388       1.766272      -0.220600       1.439228           0.000031
           46              H      11.070491       4.939561       6.556622       0.176306       0.798967 0.56677073E+01  0.51705100E+02                                 1.501912                            1.451762      -0.856024       2.500516                    0.999244       3.261301       9.176961       0.481466       1.394487      -0.685047      -0.011600      -0.002125      -0.004802       0.012733       0.004655      -0.000332      -0.002205       0.007639       0.007466      -0.007609       0.002240       0.005369              1.515282       1.595067       0.187102       0.324304       1.299917       0.182793       1.650864           0.000039
           47              H      12.399504       4.507234       7.265383       0.172566       0.882389 0.63112642E+01  0.58036094E+02                                 1.496798                            1.448610      -0.741435       2.545594                    0.999990       3.043087       8.081563       0.534203       1.246860      -0.717945       0.006639      -0.009654       0.004590       0.012583      -0.003187       0.001385      -0.003246      -0.000411      -0.001629      -0.003776      -0.001602       0.005378              1.514607       1.657504      -0.411258      -0.037612       1.649526       0.000901       1.236791           0.000051
           48              H      17.216079       5.537748       7.318483       0.096483       1.092198 0.75953299E+01  0.73895520E+02                                 1.764071                            1.616514      -1.148791       2.323554                    0.995210       3.692419      10.424392       0.487968       1.290160      -0.704697      -0.016305       0.029319      -0.007445       0.034364      -0.000339       0.007922       0.000876       0.002333      -0.029143      -0.013064       0.003743       0.009321              1.840591       1.687820      -0.501731       0.201532       2.431020      -0.259618       1.402932           0.000035
           49              C       6.221032       8.009403       5.198662       0.211175      29.429855 0.38960677E+03  0.89602779E+04                                 8.606013                            6.825803      -0.095953       1.982090                    0.999674      26.313387      76.151270       0.593880       0.448448      -1.039039       0.060397       0.007560      -0.054416       0.081646       0.002193      -0.014714       0.008029       0.003152       0.125438      -0.026892      -0.019067       0.045959              9.654461      12.982256       0.642908      -1.005002       4.881190       0.415863      11.099938           0.000028
           50              C      19.959077       9.074736       9.838049      -0.120803      54.246058 0.63081190E+03  0.16190735E+05                                12.120560                            8.389478       0.623530       2.095511                    0.999487      33.506280      98.920055       0.570346       0.418409      -1.068578       0.033525      -0.042747      -0.072487       0.090584       0.007386       0.006492      -0.093439       0.040400      -0.496365      -0.199102       0.093564       0.105539             15.361012       7.347741      -0.168502       0.414594       9.031328       4.569949      29.703967           0.000082
           51              C      10.928914       3.376021       1.105853       0.218920      30.906342 0.36332501E+03  0.81696055E+04                                 8.785114                            6.505970       0.020415       2.028863                    0.999628      25.324364      71.275004       0.623505       0.436878      -1.051178       0.046124      -0.013227      -0.065374       0.081093       0.010545      -0.023247      -0.022538       0.016752       0.016662      -0.027871      -0.011955       0.039825             10.286936       7.757261       2.513523      -3.765370       9.184940       1.218726      13.918607           0.000010
           52              C      12.635543       9.535648       2.050214      -0.147932      51.514023 0.61633633E+03  0.15733378E+05                                11.706059                            8.287386       0.643542       2.099514                    0.999598      33.707419      99.361612       0.574187       0.417877      -1.068529       0.043341       0.052674      -0.058438       0.089822      -0.061206       0.067263       0.122747       0.125878      -0.084878      -0.192213       0.082341       0.109873             14.166586       9.355964       3.921436      -4.719305      16.529797      -9.105888      16.613997           0.000123
           53              C      16.193849       7.989966       5.393398      -0.126179      40.243243 0.50759185E+03  0.12378900E+05                                10.280606                            7.562076       0.112925       2.019231                    0.999447      29.450913      85.648677       0.594484       0.422473      -1.062576      -0.086484       0.001227      -0.100460       0.132564       0.003761       0.031428       0.016748       0.073269       0.079196      -0.053470      -0.004933       0.058403             12.435236      17.854625       2.049971       5.324849       6.240580       1.621750      13.210503           0.000020
           54              C       9.830075       3.438208       3.038555       0.213130      30.513640 0.36299874E+03  0.81337604E+04                                 8.632124                            6.443335       0.242713       2.097397                    0.999371      25.075115      69.700672       0.637342       0.428892      -1.059501      -0.048047      -0.025445       0.062621       0.082930       0.019121      -0.023531       0.052692      -0.036697       0.084935      -0.065033      -0.005716       0.070749             10.069257       8.392487       1.401444      -4.423566       8.677233       2.374101      13.138051           0.000027
           55              C      16.014745       8.105207       6.750665       0.221386      28.907195 0.36542908E+03  0.82067765E+04                                 8.348573                            6.488324       0.230679       2.098230                    0.999311      24.944375      69.551016       0.631311       0.432009      -1.056954      -0.032219       0.024866       0.072600       0.083229      -0.002009      -0.000150       0.007394       0.119981      -0.026134      -0.056804      -0.007576       0.064381              9.510132      14.209227      -0.226236      -1.953365       4.698057       0.628018       9.623113           0.000026
           56              C      15.103683       7.918281       4.356460      -0.312446      35.690451 0.48772018E+03  0.11921276E+05                                 9.624602                            7.417838      -0.513851       1.811542                    0.996830      32.039395      97.090775       0.592296       0.423073      -1.049265       0.051589      -0.028975       0.051486       0.078433      -0.002829       0.007765       0.011004       0.042976       0.018514      -0.028665       0.006369       0.022297             11.499882      13.104037       3.591770       3.979907      11.763338       1.775853       9.632271           0.000048
           57              C      10.732452       4.144053       2.268960      -0.131052      40.578160 0.47649481E+03  0.11371923E+05                                10.145757                            7.174391       0.299202       2.082005                    0.999714      28.600414      80.731336       0.633559       0.405082      -1.080068       0.070083       0.105320       0.022923       0.128567       0.041580      -0.011322       0.028903      -0.064445      -0.047742      -0.058218      -0.008022       0.066240             12.436679      10.330847       6.237427      -0.140532      15.969058       4.207553      11.010132           0.000020
           58              C      14.552543       6.548377       4.093964       0.301265      29.862166 0.34238008E+03  0.76091937E+04                                 8.749966                            6.420365       0.049200       2.056670                    0.999504      24.341624      68.815921       0.610427       0.451484      -1.039285      -0.025454       0.034799      -0.013858       0.045287       0.023257      -0.013702       0.010668       0.001216       0.034750      -0.035373       0.015452       0.019921             10.493373      11.549632       2.575754       3.401877      13.855079       1.419666       6.075409           0.000008
           59              C       6.980007       7.881756       3.920698      -0.528395      26.999183 0.44334888E+03  0.10506821E+05                                 7.632895                            6.824723       0.059524       1.978248                    0.997832      32.548791      94.904593       0.656031       0.393963      -1.075710      -0.030432       0.008482       0.047587       0.057119       0.000069      -0.033711       0.010970       0.039006       0.070875      -0.035095      -0.016098       0.051193              7.856465       8.500171      -0.024290      -0.900453       6.860320       0.048557       8.208904           0.000127
           60              C      12.766242       5.342640       3.241603       0.297243      29.069488 0.34054597E+03  0.75645740E+04                                 8.601490                            6.417668       0.088535       2.071437                    0.999450      24.349272      69.007511       0.607977       0.453534      -1.037244      -0.019404       0.043112      -0.004279       0.047471       0.011515      -0.001216       0.004896       0.049578       0.057647      -0.037390       0.017716       0.019674             10.140793      12.462861       1.583696       3.903918      11.634631       1.102131       6.324887           0.000003
           61              C      11.392786       5.444711       2.625419      -0.307217      33.762245 0.46365373E+03  0.11180723E+05                                 9.260484                            7.224227      -0.409805       1.846304                    0.997066      31.622616      94.908901       0.601741       0.422105      -1.050789      -0.003704      -0.082381      -0.005350       0.082638       0.004189      -0.002139       0.009884       0.007547       0.014586      -0.013486       0.002821       0.010665             10.814154      11.963627       3.618815       2.556183      12.065587       2.358415       8.413249           0.000062
           62              C      13.413842       4.152443       3.478011      -0.213434      32.601469 0.45274707E+03  0.10786937E+05                                 8.888040                            7.120273       0.103757       2.006191                    0.999024      30.212299      88.353324       0.612202       0.419922      -1.058589       0.030676      -0.017964       0.012585       0.037711       0.003862      -0.004650       0.017893      -0.005626       0.026413      -0.018190      -0.004119       0.022309              9.737556      11.493895       0.074767       3.555836      11.439582       0.228963       6.279191           0.000054
           63              C      15.243887       5.382125       4.359923      -0.222827      32.134978 0.43636568E+03  0.10257254E+05                                 8.666991                            6.891319       0.374418       2.090052                    0.999752      29.715755      85.117119       0.638470       0.408118      -1.070740       0.005721      -0.034344      -0.005041       0.035180       0.008509       0.000614      -0.006627       0.035750      -0.010062      -0.020642      -0.000863       0.021505              9.518059       9.961935       0.695730       2.761814      12.959139       0.446394       5.633104           0.000058
           64              C      17.355491       1.831093      11.479860      -0.524120      28.869988 0.45199395E+03  0.10752583E+05                                 8.012780                            6.895690       0.106215       1.996060                    0.997435      32.400614      94.338321       0.652637       0.394506      -1.076435      -0.034989      -0.020394       0.050064       0.064394      -0.009541      -0.013948      -0.009353       0.010639       0.051103      -0.025130       0.000509       0.024621              8.606593       7.100894       0.856204      -2.148778       7.043672      -0.375867      11.675213           0.000059
           65              C      14.744591       8.136453       7.588597      -0.524101      28.227490 0.44377213E+03  0.10482650E+05                                 7.826439                            6.777737       0.191814       2.028108                    0.997118      31.948247      91.945990       0.667966       0.388187      -1.083470       0.048203       0.010488      -0.034970       0.060469       0.008147      -0.007363      -0.013462       0.071346       0.081318      -0.052159       0.016858       0.035300              8.395685      10.668900      -0.422967      -2.403469       7.086180       0.278432       7.431976           0.000101
           66              C       9.212379       3.722094       4.369157      -0.525916      28.973721 0.45873286E+03  0.10916401E+05                                 7.974727                            6.914616       0.238853       2.041144                    0.997323      31.984909      92.120586       0.658535       0.390848      -1.082597       0.031022      -0.012077      -0.052882       0.062488       0.016364      -0.022170       0.000210      -0.014768       0.066589      -0.035506       0.002331       0.033175              8.559546       8.227527      -0.355499      -2.490838       7.070599       0.913146      10.380512           0.000099
           67              C      14.657035       4.190010       4.048252      -0.024194      30.169068 0.38442891E+03  0.87959374E+04                                 8.506919                            6.597999       0.053042       2.003630                    0.999774      28.048303      80.492766       0.630377       0.424658      -1.055179      -0.017452       0.025123      -0.005603       0.031099      -0.003229      -0.002139       0.002826       0.004975       0.003481      -0.005148      -0.000636       0.005784              9.455532      10.456381       0.092933       3.086677      12.181015      -0.026810       5.729201           0.000072
           68              C      10.206693       8.229217       5.650584      -0.128604      50.590996 0.62472313E+03  0.15954521E+05                                11.475161                            8.301887       0.787246       2.148409                    0.999124      33.149016      96.804039       0.579712       0.413711      -1.074360       0.067895       0.014634      -0.057653       0.090265      -0.004960       0.132704       0.004845      -0.161470      -0.172944      -0.187676       0.077954       0.109721             13.738583      18.627496      -1.468621      -9.434808       8.036441       0.766737      14.551811           0.000144
           69              C      14.744324       0.923684       6.344686       0.211174      29.429822 0.38960670E+03  0.89602741E+04                                 8.606003                            6.825802      -0.095949       1.982091                    0.999674      26.313360      76.151135       0.593880       0.448448      -1.039039      -0.060398      -0.007560       0.054416       0.081647       0.002193      -0.014714       0.008029       0.003151       0.125436      -0.026892      -0.019067       0.045958              9.654445      12.982251       0.642902      -1.004986       4.881193       0.415875      11.099890           0.000028
           70              C       1.006279      -0.141649       1.705299      -0.120840      54.253231 0.63090366E+03  0.16193701E+05                                12.121568                            8.390067       0.623381       2.095432                    0.999487      33.508931      98.930189       0.570327       0.418407      -1.068578      -0.033521       0.042757       0.072522       0.090616       0.007378       0.006500      -0.093455       0.040434      -0.496404      -0.199125       0.093576       0.105549             15.362415       7.348294      -0.168519       0.414615       9.032043       4.570416      29.706909           0.000078
           71              C      10.036442       5.557066      10.437495       0.218921      30.906725 0.36332850E+03  0.81697156E+04                                 8.785213                            6.506014       0.020362       2.028846                    0.999628      25.324596      71.276131       0.623501       0.436880      -1.051176      -0.046125       0.013225       0.065373       0.081092       0.010544      -0.023249      -0.022540       0.016754       0.016657      -0.027875      -0.011953       0.039828             10.287079       7.757349       2.513560      -3.765426       9.185051       1.218757      13.918836           0.000011
           72              C       8.329813      -0.602561       9.493134      -0.147930      51.513616 0.61632815E+03  0.15733115E+05                                11.705965                            8.287303       0.643560       2.099524                    0.999598      33.707329      99.361129       0.574193       0.417874      -1.068531      -0.043340      -0.052675       0.058436       0.089821      -0.061207       0.067258       0.122736       0.125879      -0.084882      -0.192202       0.082332       0.109870             14.166497       9.355883       3.921418      -4.719262      16.529712      -9.105849      16.613897           0.000120
           73              C       4.771507       0.943121       6.149950      -0.126179      40.243283 0.50759254E+03  0.12378923E+05                                10.280617                            7.562084       0.112915       2.019227                    0.999447      29.450944      85.648823       0.594483       0.422473      -1.062575       0.086485      -0.001227       0.100460       0.132565       0.003761       0.031428       0.016749       0.073270       0.079197      -0.053471      -0.004932       0.058403             12.435250      17.854625       2.049976       5.324885       6.240596       1.621765      13.210530           0.000020
           74              C      11.135281       5.494879       8.504793       0.213129      30.513895 0.36300103E+03  0.81338255E+04                                 8.632168                            6.443348       0.242712       2.097395                    0.999371      25.075230      69.701076       0.637342       0.428891      -1.059502       0.048048       0.025446      -0.062619       0.082930       0.019123      -0.023534       0.052695      -0.036698       0.084940      -0.065038      -0.005714       0.070752             10.069333       8.392512       1.401423      -4.423602       8.677278       2.374169      13.138208           0.000025
           75              C       4.950611       0.827880       4.792683       0.221386      28.907168 0.36542901E+03  0.82067771E+04                                 8.348576                            6.488330       0.230672       2.098228                    0.999311      24.944380      69.551106       0.631310       0.432010      -1.056954       0.032220      -0.024866      -0.072599       0.083229      -0.002009      -0.000149       0.007394       0.119978      -0.026137      -0.056802      -0.007577       0.064380              9.510130      14.209219      -0.226239      -1.953339       4.698062       0.628025       9.623109           0.000026
           76              C       5.861673       1.014806       7.186888      -0.312447      35.690480 0.48772048E+03  0.11921284E+05                                 9.624608                            7.417841      -0.513851       1.811542                    0.996830      32.039387      97.090723       0.592296       0.423073      -1.049265      -0.051589       0.028975      -0.051486       0.078434      -0.002830       0.007765       0.011004       0.042978       0.018515      -0.028666       0.006369       0.022297             11.499895      13.104024       3.591778       3.979934      11.763369       1.775873       9.632292           0.000048
           77              C      10.232904       4.789034       9.274388      -0.131050      40.578386 0.47649584E+03  0.11371955E+05                                10.145796                            7.174394       0.299217       2.082009                    0.999715      28.600467      80.731537       0.633560       0.405082      -1.080069      -0.070084      -0.105319      -0.022921       0.128566       0.041582      -0.011322       0.028904      -0.064445      -0.047745      -0.058219      -0.008023       0.066242             12.436763      10.330876       6.237470      -0.140492      15.969191       4.207649      11.010223           0.000019
           78              C       6.412813       2.384710       7.449384       0.301266      29.862112 0.34237920E+03  0.76091686E+04                                 8.749956                            6.420357       0.049202       2.056670                    0.999504      24.341583      68.815760       0.610427       0.451484      -1.039285       0.025454      -0.034799       0.013858       0.045287       0.023257      -0.013702       0.010668       0.001217       0.034752      -0.035373       0.015452       0.019921             10.493365      11.549607       2.575755       3.401882      13.855079       1.419675       6.075410           0.000008
           79              C      13.985349       1.051331       7.622650      -0.528393      26.998965 0.44334423E+03  0.10506668E+05                                 7.632830                            6.824676       0.059556       1.978259                    0.997832      32.548523      94.903183       0.656036       0.393962      -1.075712       0.030432      -0.008482      -0.047586       0.057118       0.000070      -0.033710       0.010968       0.039007       0.070898      -0.035097      -0.016098       0.051195              7.856392       8.500094      -0.024278      -0.900484       6.860278       0.048586       8.208805           0.000127
           80              C       8.199114       3.590447       8.301745       0.297244      29.069461 0.34054535E+03  0.75645571E+04                                 8.601488                            6.417665       0.088535       2.071438                    0.999450      24.349245      69.007427       0.607977       0.453535      -1.037244       0.019404      -0.043112       0.004280       0.047470       0.011515      -0.001216       0.004896       0.049578       0.057649      -0.037390       0.017716       0.019674             10.140799      12.462852       1.583718       3.903925      11.634651       1.102141       6.324894           0.000002
           81              C       9.572570       3.488376       8.917929      -0.307217      33.762279 0.46365341E+03  0.11180710E+05                                 9.260488                            7.224221      -0.409799       1.846306                    0.997066      31.622561      94.908608       0.601742       0.422104      -1.050790       0.003704       0.082381       0.005350       0.082637       0.004188      -0.002139       0.009883       0.007544       0.014586      -0.013484       0.002819       0.010665             10.814177      11.963633       3.618842       2.556205      12.065639       2.358453       8.413259           0.000062
           82              C       7.551514       4.780644       8.065337      -0.213434      32.601539 0.45274806E+03  0.10786969E+05                                 8.888059                            7.120285       0.103741       2.006185                    0.999024      30.212350      88.353574       0.612201       0.419923      -1.058589      -0.030676       0.017964      -0.012583       0.037710       0.003861      -0.004649       0.017895      -0.005626       0.026415      -0.018190      -0.004121       0.022311              9.737580      11.493926       0.074784       3.555857      11.439602       0.228963       6.279212           0.000055
           83              C       5.721469       3.550962       7.183425      -0.222826      32.134944 0.43636488E+03  0.10257231E+05                                 8.666986                            6.891313       0.374417       2.090052                    0.999752      29.715730      85.117034       0.638470       0.408118      -1.070740      -0.005721       0.034344       0.005040       0.035180       0.008509       0.000614      -0.006627       0.035749      -0.010061      -0.020642      -0.000863       0.021505              9.518056       9.961931       0.695736       2.761817      12.959134       0.446400       5.633104           0.000059
           84              C       3.609865       7.101994       0.063488      -0.524123      28.870462 0.45200206E+03  0.10752842E+05                                 8.012922                            6.895793       0.106137       1.996031                    0.997435      32.401036      94.340343       0.652625       0.394511      -1.076430       0.034987       0.020392      -0.050064       0.064392      -0.009550      -0.013950      -0.009359       0.010644       0.051111      -0.025142       0.000517       0.024625              8.606761       7.101006       0.856245      -2.148863       7.043790      -0.375869      11.675487           0.000059
           85              C       6.220765       0.796634       3.954751      -0.524099      28.227432 0.44377125E+03  0.10482627E+05                                 7.826428                            6.777729       0.191806       2.028106                    0.997118      31.948254      91.946091       0.667966       0.388187      -1.083470      -0.048204      -0.010488       0.034971       0.060469       0.008147      -0.007363      -0.013463       0.071344       0.081318      -0.052158       0.016857       0.035301              8.395667      10.668857      -0.422968      -2.403439       7.086196       0.278439       7.431949           0.000102
           86              C      11.752977       5.210993       7.174191      -0.525915      28.973822 0.45873409E+03  0.10916439E+05                                 7.974750                            6.914626       0.238850       2.041143                    0.997323      31.984956      92.120785       0.658534       0.390848      -1.082597      -0.031022       0.012077       0.052882       0.062488       0.016365      -0.022170       0.000210      -0.014771       0.066590      -0.035508       0.002333       0.033175              8.559583       8.227545      -0.355512      -2.490863       7.070612       0.913172      10.380591           0.000099
           87              C       6.308321       4.743077       7.495096      -0.024193      30.169054 0.38442854E+03  0.87959281E+04                                 8.506922                            6.597999       0.053039       2.003629                    0.999774      28.048290      80.492766       0.630376       0.424659      -1.055179       0.017452      -0.025122       0.005602       0.031098      -0.003229      -0.002139       0.002826       0.004974       0.003486      -0.005149      -0.000636       0.005784              9.455537      10.456390       0.092940       3.086685      12.181013      -0.026812       5.729206           0.000070
           88              C      10.758663       0.703870       5.892764      -0.128595      50.589582 0.62470252E+03  0.15953854E+05                                11.474955                            8.301750       0.787295       2.148431                    0.999124      33.148417      96.801692       0.579718       0.413711      -1.074360      -0.067889      -0.014633       0.057647       0.090256      -0.004958       0.132700       0.004845      -0.161461      -0.172931      -0.187669       0.077954       0.109714             13.738336      18.627116      -1.468591      -9.434630       8.036315       0.766730      14.551578           0.000144
           89              N      10.195150       2.275902       1.161261      -0.161895      36.059597 0.47781575E+03  0.11320580E+05                                 9.116929                            7.036134      -0.022719       2.012523                    0.999302      27.530415      75.434570       0.665363       0.388543      -1.100134      -0.018996       0.030830       0.130455       0.135388       0.016860      -0.085311      -0.025601       0.022840       0.058979      -0.075593      -0.028175       0.103768             10.675737       7.339278       2.727396      -1.682758      13.083657       3.443992      11.604276           0.000015
           90              N      13.326305       6.513732       3.552234      -0.312410      44.606497 0.56324924E+03  0.13902196E+05                                10.500690                            7.668680      -0.051437       1.998548                    0.998428      28.957897      80.934328       0.633799       0.391536      -1.098241       0.031711      -0.060467       0.017429       0.070467       0.031205      -0.007530       0.024501       0.046247       0.014108      -0.052412       0.015168       0.037244             12.745751      15.663415       4.005153       4.539909      14.848106       2.479613       7.725731           0.000004
           91              N      17.225821       8.182399       7.294703      -0.191724      25.756548 0.35350696E+03  0.78342470E+04                                 7.369789                            6.118363       0.058457       2.077840                    0.998153      25.937948      70.680009       0.695990       0.397104      -1.084857       0.055854       0.007036      -0.077005       0.095389      -0.006812      -0.037968       0.008080       0.115803       0.129090      -0.080125       0.001597       0.078527              8.058198      10.765256       0.327592       1.348574       4.656348       0.394622       8.752989           0.000048
           92              N       6.858897       8.113370       6.370427      -0.197893      36.160269 0.53266535E+03  0.12954409E+05                                 9.148997                            7.439216       0.088174       2.040991                    0.999147      28.220201      78.081176       0.646415       0.389611      -1.100502      -0.126033       0.019803       0.046554       0.135808       0.007170      -0.069896       0.016325       0.084918       0.260657      -0.090398      -0.035666       0.126064             10.555015      15.620465       1.090891       2.522497       5.863694       0.409403      10.180888           0.000015
           93              N      12.956786      10.303771       1.283967      -0.304370      49.507750 0.62982012E+03  0.16129625E+05                                11.588076                            8.532150      -0.283346       1.890363                    0.996790      31.582467      92.587082       0.551781       0.433443      -1.061113       0.032501      -0.007364       0.001780       0.033373      -0.007357       0.027240       0.090735       0.072412      -0.100172      -0.121057       0.046933       0.074124             13.700972       9.920734       4.391956      -4.925582      15.248367      -7.546330      15.933815           0.000060
           94              N       9.546840       2.329973       2.330948      -0.191430      28.992054 0.37316377E+03  0.84207658E+04                                 8.131904                            6.370564      -0.251420       1.963960                    0.998189      26.870627      74.993653       0.665528       0.407838      -1.072751       0.064108       0.005868      -0.078737       0.101705       0.023649      -0.057980       0.023908      -0.017517       0.086012      -0.076090       0.009003       0.067087              9.198546       7.414404       2.648903      -2.268275      10.490850       1.877378       9.690383           0.000051
           95              N       8.669107       8.762313       8.742816      -0.314192      50.024302 0.62233657E+03  0.15842732E+05                                11.530452                            8.373534      -0.081149       1.957796                    0.996766      31.114603      90.054155       0.569479       0.422497      -1.071134       0.018172      -0.002620      -0.007934       0.020001       0.005698       0.032583      -0.051809       0.020503      -0.236701      -0.106440       0.045782       0.060658             14.073329       7.280775       0.107631       1.264369       8.952812       3.625965      25.986399           0.000034
           96              N      11.028106       8.219210       4.848437      -0.328951      52.178110 0.63414290E+03  0.16182056E+05                                11.686744                            8.348110       0.029795       1.976828                    0.999139      31.543214      90.720273       0.582424       0.412117      -1.080297       0.000992       0.006167       0.000631       0.006278      -0.007118       0.058366       0.011365      -0.096495      -0.095090      -0.091512       0.026084       0.065427             14.164255      18.656058      -1.369057     -10.194610       8.251353       0.749308      15.585356           0.000091
           97              N      10.770206       6.657185      10.382087      -0.161900      36.062037 0.47785009E+03  0.11321643E+05                                 9.117446                            7.036463      -0.022892       2.012452                    0.999302      27.531448      75.439221       0.665334       0.388551      -1.100123       0.018997      -0.030822      -0.130457       0.135388       0.016859      -0.085311      -0.025603       0.022824       0.058930      -0.075600      -0.028160       0.103760             10.676415       7.339654       2.727588      -1.682823      13.084543       3.444335      11.605047           0.000018
           98              N       7.639051       2.419355       7.991114      -0.312412      44.606421 0.56324767E+03  0.13902145E+05                                10.500676                            7.668667      -0.051432       1.998551                    0.998428      28.957847      80.934105       0.633800       0.391536      -1.098241      -0.031711       0.060467      -0.017429       0.070467       0.031206      -0.007530       0.024501       0.046248       0.014113      -0.052413       0.015169       0.037244             12.745743      15.663373       4.005168       4.539917      14.848125       2.479617       7.725732           0.000005
           99              N       3.739535       0.750688       4.248645      -0.191724      25.756623 0.35350832E+03  0.78342877E+04                                 7.369814                            6.118383       0.058455       2.077839                    0.998153      25.938000      70.680291       0.695987       0.397105      -1.084856      -0.055854      -0.007036       0.077006       0.095389      -0.006811      -0.037968       0.008080       0.115803       0.129089      -0.080125       0.001597       0.078527              8.058228      10.765290       0.327596       1.348602       4.656365       0.394630       8.753027           0.000047
          100              N      14.106459       0.819717       5.172921      -0.197893      36.159981 0.53266084E+03  0.12954266E+05                                 9.148934                            7.439175       0.088196       2.041000                    0.999147      28.220071      78.080600       0.646419       0.389610      -1.100503       0.126034      -0.019802      -0.046553       0.135808       0.007169      -0.069899       0.016325       0.084919       0.260658      -0.090398      -0.035668       0.126067             10.554933      15.620317       1.090882       2.522473       5.863663       0.409410      10.180820           0.000014
          101              N       8.008570      -1.370684      10.259381      -0.304377      49.511780 0.62987721E+03  0.16131500E+05                                11.588817                            8.532628      -0.283459       1.890311                    0.996790      31.583719      92.592829       0.551755       0.433452      -1.061104      -0.032505       0.007359      -0.001785       0.033375      -0.007352       0.027239       0.090742       0.072424      -0.100226      -0.121072       0.046940       0.074131             13.701918       9.921363       4.392322      -4.925990      15.249415      -7.546950      15.934977           0.000064
          102              N      11.418516       6.603114       9.212400      -0.191429      28.992436 0.37316877E+03  0.84209247E+04                                 8.132035                            6.370650      -0.251469       1.963944                    0.998189      26.870851      74.995000       0.665515       0.407843      -1.072746      -0.064108      -0.005869       0.078736       0.101703       0.023648      -0.057981       0.023909      -0.017521       0.086000      -0.076091       0.009005       0.067086              9.198714       7.414509       2.648932      -2.268316      10.491027       1.877453       9.690607           0.000051
          103              N      12.296249       0.170774       2.800532      -0.314177      50.023840 0.62232540E+03  0.15842378E+05                                11.530357                            8.373440      -0.081185       1.957791                    0.996765      31.114512      90.053718       0.569484       0.422495      -1.071136      -0.018169       0.002614       0.007921       0.019992       0.005692       0.032580      -0.051806       0.020517      -0.236691      -0.106434       0.045772       0.060662             14.073240       7.280721       0.107625       1.264322       8.952764       3.625973      25.986236           0.000037
          104              N       9.937250       0.713877       6.694911      -0.328952      52.177400 0.63413361E+03  0.16181749E+05                                11.686625                            8.348037       0.029836       1.976843                    0.999139      31.542937      90.719067       0.582428       0.412116      -1.080299      -0.000994      -0.006168      -0.000628       0.006279      -0.007116       0.058368       0.011364      -0.096494      -0.095088      -0.091513       0.026087       0.065426             14.164108      18.655827      -1.369027     -10.194493       8.251280       0.749294      15.585216           0.000090

******************************************************
Auxiliary information for the entire system
The total spin magnetic moment of the unit cell is   0.003903
The total net atomic charge of the unit cell is   -0.000000
Accuracy of reproducing the electrostatic potential in the unit cell:
  The inner radius (bohr) =    5.0000
  The outer radius (bohr) =   12.0000
  Valid grid points have density less than (e/(bohr^3)) =    0.0001
  The number of valid grid points were=        31429
  The rms potential error without charges in kcal/mol is=      4.84550
  The rms potential error with partial charges in kcal/mol is=      0.97254
  The RRMSE value at monopole order=      0.20071
  The rms potential error with partial charges and cloud penetration in kcal/mol is=      0.97180
  The RRMSE value at monopole order with cloud penetration is=      0.20056
  The rms potential error with partial charges and atomic dipoles in kcal/mol is=      0.69357
  The RRMSE value at dipole order=      0.14314
  The rms potential error with partial charges, atomic dipoles and cloud penetration in kcal/mol is=      0.68890
  The RRMSE value at dipole order with cloud penetration=      0.14217

******************************************************
The electron densities and ab initio electrostatic potential were computed in VASP using the PBE functional and
projector augmented wave method. See the main text of the journal article for a description of computational details.
The atomic charges, dipoles, and quadrupoles were computed with the DDEC6 method as described in
(a) T. A. Manz and N. Gabaldon Limas, RSC Adv. 6 (2016) 47771-47801 DOI: 10.1039/c6ra04656h
(b) N. Gabaldon Limas and T. A. Manz, RSC Adv. 8 (2018) 2678-2707 DOI: 10.1039/c7ra11829e.
For each atom in the material, the electron cloud parameters were fit to the spherically averaged atom-in-material
electron density using radial positions for which this density was between 10^-4 and 10^-2 electrons per cubic bohr.
The polarizabilities, dispersion coefficients, and quantum Drude oscillator (QDO) parameters were fit using the MCLF method.
The magnetic structure of the system was optimized in VASP from the default ferromagnetic initial guess using spin polarization.
The atomic spin moments (ASMs) were computed on this optimized magnetic structure using the DDEC6 partition as inputs
to the method of T. A. Manz and D. S. Sholl, J. Chem. Theory Comput. 7 (2011) 4146-4164 DOI: 10.1021/ct200539n.
The RMSE and RRMSE were computed using a uniform grid with Ewald summation.
