# Supplementary material for: A collection of forcefield precursors for metal–organic frameworks
Source: RSC Adv. 2019 Nov 13;9(63):36492–507. doi: 10.1039/c9ra07327b (PMC9075174; doi:10.1039/c9ra07327b)
Supplement: RA-009-C9RA07327B-s3498 [file RA-009-C9RA07327B-s3498.xyz]

  544
jmolscript: load "" {1 1 1} spacegroup "x,y,z" unitcell [{      8.538700     0.000000     0.000000 }, {      4.269259    31.069553     0.000000 }, {      4.269367     0.000019    31.069538 }]
Co    11.160544    20.119721    16.877905     0.880924
Co     8.489804    21.864898    17.272799     0.789747
Co    11.160532    26.484637    29.726402     0.881601
Co     8.489802    24.739460    29.331508     0.790708
Co     4.756529    14.191643     4.584932     0.880118
Co    10.624497    13.796750     6.330108     0.789451
Co     4.756528     1.343454    10.949837     0.880120
Co     2.085834     1.738036     9.204661     0.789381
Co     5.916782    10.949851    14.191633     0.880907
Co     8.587522     9.204674    13.796739     0.789727
Co     5.916794     4.584935     1.343136     0.881585
Co     8.587524     6.330112     1.738030     0.790695
Co    12.320754    16.878240    26.484606     0.880127
Co     6.452829    17.272822    24.739430     0.789461
Co    12.320756    29.726429    20.119701     0.880207
Co    14.991492    29.331536    21.864877     0.789383
H      6.282724    20.142400    13.978185     0.120195
H      5.392994    18.977290    12.204115     0.116299
H      8.809334    16.898737    11.859243     0.109466
H      9.697356    18.094916    13.639527     0.120311
H      4.519490    16.973304    11.399413     0.119014
H      3.590482    15.833050     9.625343     0.116130
H      7.183567    15.634204     7.866807     0.119485
H      8.114283    16.799313     9.640878     0.117418
H      4.890927    16.830386    15.494379     0.116502
H      6.455220    15.320406    14.742496     0.113010
H      9.195286    16.951559    17.150385     0.112697
H      7.619892    18.449112    17.933337     0.108501
H     11.893513    18.119775    18.958632     0.168967
H     12.005370    18.303086    20.509002     0.168008
H     10.956820    17.302646    19.912467     0.171128
H      7.320174    22.152604    20.089563     0.156562
H      6.891535    20.922250    20.959510     0.170512
H      7.946062    21.941331    21.512548     0.166730
H      6.156364    17.457995    21.832564     0.172648
H      6.438136    18.781558    21.037184     0.175684
H      7.139167    17.442460    20.611532     0.182110
H     11.474262    19.328384    24.380266     0.175787
H     11.896927    19.207212    22.873394     0.178615
H     11.177111    20.502812    23.386041     0.175945
H      9.459132    18.082495    24.855630     0.297104
H     10.552049    26.461939     1.556584     0.120662
H      9.662314    27.627049     3.330654     0.116134
H     13.078642    29.705602     3.675526     0.110394
H      5.427969    28.509423     1.895242     0.120853
H      8.788799    29.631035     4.135356     0.118235
H      7.859786    30.771289     5.909426     0.116550
H     11.452872    30.970135     7.667962     0.118903
H     12.383593    29.805026     5.893891     0.119030
H      9.160230    29.773953     0.040390     0.114954
H      6.455257     0.214380     0.792273     0.111246
H      9.195255    29.652799    29.453922     0.114832
H     16.158569    28.155246    28.670970     0.109024
H     11.893487    28.484583    27.645675     0.169252
H     12.005344    28.301272    26.095305     0.169760
H     10.956789    29.301712    26.691840     0.169092
H      7.320170    24.451754    26.514744     0.156730
H     15.430224    25.682108    25.644797     0.171529
H      7.946056    24.663027    25.091759     0.167440
H     14.695031    29.146363    24.771743     0.170732
H     14.976812    27.822800    25.567123     0.173525
H     15.677836    29.161898    25.992775     0.181522
H     11.474237    27.275974    22.224041     0.177493
H     11.896903    27.397146    23.730913     0.178245
H     11.177095    26.101546    23.218266     0.176978
H      9.459100    28.521863    21.748677     0.296220
H      8.417403    17.091364     4.607612     0.122358
H      7.527665    18.865435     3.442505     0.117399
H     10.943996    19.210305     1.363953     0.112239
H      3.293327    17.430021     2.560130     0.119326
H      6.654152    19.670135     1.438520     0.117678
H      5.725136    21.444206     0.298268     0.116630
H      9.318215    23.202742     0.099423     0.118713
H     10.248940    21.428671     1.264530     0.117542
H      7.025597    15.575168     1.295600     0.115188
H     12.859251    16.327069    30.855158     0.113861
H      2.791261    13.919161     1.416771     0.113673
H      9.754574    13.136209     2.914323     0.109437
H      5.489496    12.110913     2.584986     0.169465
H      5.601358    10.560543     2.768296     0.167109
H      4.552803    11.157078     1.767857     0.170100
H      9.454874    10.979984     6.617812     0.157881
H      9.026233    10.110036     5.387458     0.169550
H     10.080765     9.556998     6.406539     0.166290
H      8.291052     9.236979     1.923204     0.171833
H      8.572827    10.032361     3.246767     0.174471
H      9.273852    10.458013     1.907670     0.181173
H      5.070263     6.689277     3.793591     0.174042
H      5.492924     8.196150     3.672419     0.177795
H      4.773114     7.683503     4.968019     0.175139
H      3.055130     6.213912     2.547702     0.298421
H     12.686720    29.512975    10.927157     0.120405
H     11.796993    27.738904    12.092264     0.116736
H      6.674629    27.394034    14.170816     0.111338
H      7.562648    29.174318    12.974639     0.119652
H     10.923488    26.934204    14.096249     0.118584
H      9.994483    25.160133    15.236501     0.114763
H     13.587573    23.401597    15.435346     0.117751
H      5.979586    25.175668    14.270239     0.118927
H     11.294909    31.029171    14.239169     0.114993
H     12.859202    30.277289    15.749149     0.113890
H      2.791304     1.615625    14.117998     0.111847
H      9.754611     2.398577    12.620446     0.108626
H      5.489527     3.423873    12.949783     0.171441
H      5.601380     4.974243    12.766473     0.169709
H      4.552830     4.377708    13.766912     0.171679
H      9.454894     4.554802     8.916957     0.155811
H      9.026249     5.424750    10.147311     0.168454
H     10.080777     5.977788     9.128230     0.166393
H      8.291067     6.297807    13.611565     0.171797
H      8.572845     5.502425    12.288002     0.173078
H      9.273875     5.076773    13.627099     0.182080
H      5.070261     8.845509    11.741178     0.175688
H      5.492931     7.338636    11.862350     0.175512
H      4.773116     7.851283    10.566750     0.175936
H      3.055127     9.320874    12.987067     0.298025
H     10.794602    10.927172    17.091353     0.120196
H     11.684332    12.092282    18.865423     0.116297
H      8.267992    14.170835    19.210295     0.109451
H      7.379970    12.974656    17.430011     0.120304
H     12.557836    14.096268    19.670125     0.119013
H     13.486844    15.236522    21.444195     0.116126
H      9.893759    15.435368    23.202731     0.119482
H      8.963043    14.270259    21.428660     0.117414
H     12.186399    14.239186    15.575159     0.116499
H     10.622106    15.749166    16.327042     0.113001
H      7.882040    14.118013    13.919153     0.112699
H      9.457434    12.620460    13.136201     0.108509
H      5.183813    12.949797    12.110906     0.168959
H      5.071956    12.766486    10.560536     0.168004
H      6.120506    13.766926    11.157071     0.171117
H      9.757152     8.916968    10.979975     0.156556
H     10.185791    10.147322    10.110028     0.170504
H      9.131264     9.128241     9.556990     0.166721
H     10.920962    13.611577     9.236974     0.172642
H     10.639190    12.288014    10.032354     0.175682
H      9.938159    13.627112    10.458006     0.182101
H      5.603064    11.741188     6.689272     0.175786
H      5.180399    11.862360     8.196144     0.178609
H      5.900215    10.566760     7.683497     0.175939
H      7.618194    12.987077     6.213908     0.297101
H      6.525277     4.607633    29.512954     0.120664
H      7.415012     3.442523    27.738884     0.116136
H      3.998684     1.363970    27.394012     0.110391
H     11.649357     2.560149    29.174296     0.120852
H      8.288527     1.438537    26.934182     0.118241
H      9.217540     0.298283    25.160112     0.116553
H      5.624454     0.099437    23.401576     0.118904
H      4.693733     1.264546    25.175647     0.119034
H      7.917096     1.295619    31.029148     0.114951
H     10.622069    30.855192    30.277265     0.111242
H      7.882071     1.416773     1.615616     0.114832
H      0.918757     2.914326     2.398568     0.109026
H      5.183839     2.584989     3.423863     0.169248
H      5.071982     2.768300     4.974233     0.169757
H      6.120537     1.767860     4.377698     0.169087
H      9.757156     6.617818     4.554794     0.156734
H      1.647102     5.387464     5.424741     0.171532
H      9.131270     6.406545     5.977779     0.167447
H      2.382295     1.923209     6.297795     0.170731
H      2.100514     3.246772     5.502415     0.173524
H      1.399490     1.907674     5.076763     0.181519
H      5.603089     3.793598     8.845497     0.177494
H      5.180423     3.672426     7.338625     0.178248
H      5.900231     4.968026     7.851272     0.176989
H      7.618226     2.547709     9.320861     0.296221
H      8.659923    13.978208    26.461926     0.122359
H      9.549661    12.204137    27.627033     0.117405
H      6.133330    11.859267    29.705585     0.112248
H     13.783999    13.639551    28.509408     0.119333
H     10.423174    11.399437    29.631018     0.117678
H     11.352190     9.625366    30.771270     0.116633
H      7.759111     7.866830    30.970115     0.118715
H      6.828386     9.640901    29.805008     0.117546
H     10.051729    15.494404    29.773938     0.115193
H      4.218075    14.742503     0.214380     0.113868
H     14.286065    17.150411    29.652767     0.113673
H      7.322752    17.933363    28.155215     0.109432
H     11.587830    18.958659    28.484552     0.169467
H     11.475968    20.509029    28.301242     0.167115
H     12.524523    19.912494    29.301681     0.170112
H      7.622452    20.089588    24.451726     0.157880
H      8.051093    20.959536    25.682080     0.169553
H      6.996561    21.512574    24.662999     0.166292
H      8.786274    21.832593    29.146334     0.171836
H      8.504499    21.037211    27.822771     0.174468
H      7.803474    20.611559    29.161868     0.181177
H     12.007063    24.380295    27.275947     0.174042
H     11.584402    22.873422    27.397119     0.177792
H     12.304212    23.386069    26.101519     0.175130
H     14.022196    24.855660    28.521836     0.298423
H      4.390606     1.556597    20.142381     0.120397
H      5.280333     3.330668    18.977274     0.116725
H     10.402697     3.675538    16.898722     0.111342
H      9.514678     1.895254    18.094899     0.119649
H      6.153838     4.135368    16.973289     0.118575
H      7.082843     5.909439    15.833037     0.114758
H      3.489753     7.667975    15.634192     0.117750
H     11.097740     5.893904    16.799299     0.118922
H      5.782417     0.040401    16.830369     0.114993
H      4.218124     0.792283    15.320389     0.113894
H     14.286022    29.453947    16.951540     0.111843
H      7.322715    28.670995    18.449092     0.108620
H     11.587799    27.645699    18.119755     0.171446
H     11.475946    26.095329    18.303065     0.169702
H     12.524496    26.691864    17.302626     0.171675
H      7.622432    26.514770    22.152581     0.155812
H      8.051077    25.644822    20.922227     0.168450
H      6.996549    25.091784    21.941308     0.166385
H      8.786259    24.771765    17.457973     0.171798
H      8.504481    25.567147    18.781536     0.173086
H      7.803451    25.992799    17.442439     0.182090
H     12.007065    22.224063    19.328360     0.175692
H     11.584395    23.730936    19.207188     0.175521
H     12.304210    23.218289    20.502788     0.175946
H      5.483499    21.748698    18.082471     0.298025
C      8.648799    19.974004    15.168770     0.596434
C      8.072438    19.226780    14.000866    -0.026713
C      6.790778    19.489628    13.557193    -0.088559
C      6.256257    18.786834    12.492129    -0.145893
C      7.000834    17.794783    11.844951     0.071752
C      8.293595    17.548402    12.283342    -0.150160
C      8.828116    18.266109    13.357726    -0.092639
C      6.415935    17.021150    10.705941     0.082389
C      5.057429    16.714494    10.688232    -0.150910
C      4.498999    16.031274     9.620993    -0.098846
C      5.286268    15.639797     8.549715    -0.038312
C      6.643921    15.914452     8.568979    -0.094145
C      7.203204    16.608857     9.639946    -0.148418
C      4.658675    14.924575     7.385851     0.594072
C      5.104389    18.896823    17.138268     0.582621
C      6.104274    17.831759    16.759219    -0.036915
C      5.761020    16.869534    15.819366    -0.098404
C      6.705403    15.965410    15.364508    -0.146091
C      8.017801    15.997723    15.817502     0.075599
C      8.333731    16.931674    16.799299    -0.150090
C      7.387640    17.836420    17.270313    -0.107816
C     11.400830    18.144631    19.780732    -0.531599
C     10.383867    19.244804    19.722632     0.253028
C      9.445464    19.626960    20.690759    -0.167710
C      8.733333    20.679285    20.112555     0.240602
C      7.621592    21.498279    20.724003    -0.526759
C      6.822380    17.959768    21.355647    -0.536821
C      7.968274    18.267979    22.274062     0.230883
C      9.143196    18.975743    21.991330    -0.147799
C      9.901434    18.938771    23.152398     0.242060
C     11.232615    19.550220    23.476764    -0.523487
C      4.379421    26.630335     0.365999     0.598294
C     12.341758    27.377559     1.533903    -0.027285
C     11.060100    27.114711     1.977576    -0.086408
C     10.525576    27.817505     3.042640    -0.149101
C     11.270148    28.809556     3.689818     0.075376
C     12.562906    29.055937     3.251427    -0.150344
C      4.558730    28.338230     2.177043    -0.094642
C     10.685245    29.583189     4.828828     0.080121
C      9.326737    29.889845     4.846537    -0.148539
C      8.768305    30.573065     5.913776    -0.100754
C      9.555572    30.964542     6.985054    -0.035962
C     10.913226    30.689887     6.965790    -0.095371
C     11.472513    29.995482     5.894823    -0.147998
C      4.658717     0.610211     8.148918     0.592705
C     13.643070    27.707535    29.466039     0.576687
C     14.642949    28.772599    29.845088    -0.032348
C     14.299691    29.734824    30.784941    -0.103551
C     10.974701    30.638929     0.170261    -0.140478
C     16.556467    30.606635    30.786805     0.076370
C      8.333701    29.672684    29.805008    -0.152952
C     15.926315    28.767938    29.333994    -0.109057
C     11.400804    28.459727    26.823575    -0.529785
C     10.383848    27.359554    26.881675     0.250613
C      9.445445    26.977398    25.913548    -0.164697
C      8.733321    25.925073    26.491752     0.238053
C      7.621584    25.106079    25.880304    -0.528764
C     15.361051    28.644590    25.248660    -0.531560
C      7.968245    28.336379    24.330245     0.230095
C      9.143173    27.628615    24.612977    -0.147082
C      9.901408    27.665587    23.451909     0.240880
C     11.232593    27.054138    23.127543    -0.526503
C     10.783480    15.900779     4.439216     0.596164
C     10.207114    17.068683     3.691993    -0.026959
C      8.925454    17.512356     3.954841    -0.090488
C      8.390928    18.577420     3.252049    -0.146526
C      9.135500    19.224598     2.259998     0.071347
C     10.428260    18.786206     2.013617    -0.151950
C     10.962787    17.711822     2.731323    -0.090954
C      8.550595    20.363607     1.486367     0.081527
C      7.192088    20.381317     1.179710    -0.149031
C      6.633653    21.448556     0.496491    -0.100323
C      7.420918    22.519833     0.105015    -0.035644
C      8.778572    22.500571     0.379670    -0.092432
C      9.337860    21.429603     1.074074    -0.149435
C     11.062687    23.683717    30.459332     0.590268
C      7.239071    13.931279     3.362035     0.577518
C      8.238951    14.310327     2.296971    -0.032573
C      7.895692    15.250180     1.334747    -0.100343
C      8.840070    15.705038     0.430624    -0.143823
C     10.152470    15.252044     0.462936     0.074680
C     10.468405    14.270247     1.396886    -0.150749
C      9.522319    13.799233     2.301631    -0.110841
C      4.996816    11.288813     2.609841    -0.527907
C      3.979857    11.346914     3.710014     0.248974
C      3.041457    10.378787     4.092169    -0.166219
C      2.329328    10.956992     5.144494     0.240348
C      9.756292    10.345543     5.963487    -0.526217
C      8.957069     9.713897     2.424977    -0.534319
C      1.564266     8.795481     2.733187     0.232998
C      2.739190     9.078215     3.440951    -0.149530
C      3.497430     7.917146     3.403979     0.241489
C      4.828615     7.592780     4.015427    -0.519976
C      6.514090    30.703560    11.095553     0.596642
C      5.937732    29.535656    11.842776    -0.027865
C     13.194774    29.091983    11.579928    -0.085706
C     12.660255    28.026919    12.282720    -0.149937
C     13.404832    27.379741    13.274771     0.074472
C      6.158890    27.818133    13.521152    -0.152924
C      6.693409    28.892517    12.803446    -0.091542
C     12.819935    26.240732    14.048402     0.083081
C     11.461428    26.223022    14.355059    -0.149907
C     10.903001    25.155783    15.038278    -0.096165
C     11.690272    24.084506    15.429754    -0.039080
C     13.047925    24.103768    15.155099    -0.091077
C     13.607206    25.174736    14.460695    -0.153415
C     11.062681    22.920641    16.144975     0.595479
C      7.239112     1.603507    12.172734     0.581406
C      8.238995     1.224459    13.237798    -0.034995
C      7.895743     0.284606    14.200022    -0.101997
C     13.109384    30.899301    15.104145    -0.142020
C     10.152522     0.282742    15.071833     0.073924
C     10.468450     1.264539    14.137883    -0.148761
C      9.522360     1.735553    13.233138    -0.107924
C      4.996842     4.245973    12.924928    -0.535482
C      3.979882     4.187872    11.824755     0.252278
C      3.041476     5.155999    11.442600    -0.164533
C      2.329350     4.577794    10.390275     0.237904
C      9.756309     5.189243     9.571282    -0.522697
C      8.957086     5.820889    13.109792    -0.533792
C     10.102977     6.739305    12.801582     0.232383
C      2.739203     6.456571    12.093818    -0.149469
C      3.497436     7.617640    12.130790     0.241642
C      4.828618     7.942006    11.519342    -0.519979
C      8.428527    11.095568    15.900768     0.596429
C      9.004888    11.842792    17.068672    -0.026710
C     10.286548    11.579944    17.512345    -0.088555
C     10.821069    12.282738    18.577409    -0.145892
C     10.076492    13.274789    19.224587     0.071741
C      8.783731    13.521170    18.786196    -0.150166
C      8.249210    12.803463    17.711812    -0.092641
C     10.661391    14.048422    20.363597     0.082395
C     12.019897    14.355078    20.381306    -0.150908
C     12.578327    15.038298    21.448545    -0.098852
C     11.791058    15.429775    22.519823    -0.038321
C     10.433405    15.155120    22.500559    -0.094151
C      9.874122    14.460715    21.429592    -0.148420
C     12.418651    16.144997    23.683687     0.594109
C     11.972937    12.172749    13.931270     0.582620
C     10.973052    13.237813    14.310319    -0.036909
C     11.316306    14.200038    15.250172    -0.098406
C     10.371923    15.104162    15.705030    -0.146096
C      9.059525    15.071849    15.252036     0.075590
C      8.743595    14.137898    14.270239    -0.150088
C      9.689686    13.233152    13.799225    -0.107811
C      5.676496    12.924941    11.288806    -0.531600
C      6.693459    11.824768    11.346906     0.253023
C      7.631862    11.442612    10.378779    -0.167709
C      8.343993    10.390287    10.956983     0.240600
C      9.455734     9.571293    10.345535    -0.526758
C     10.254946    13.109804     9.713891    -0.536822
C      9.109052    12.801593     8.795476     0.230879
C      7.934130    12.093829     9.078208    -0.147803
C      7.175892    12.130801     7.917140     0.242058
C      5.844711    11.519352     7.592774    -0.523486
C     12.697905     4.439237    30.703539     0.598288
C      4.735568     3.692013    29.535635    -0.027276
C      6.017226     3.954861    29.091962    -0.086403
C      6.551750     3.252067    28.026898    -0.149102
C      5.807178     2.260016    27.379720     0.075368
C      4.514420     2.013635    27.818111    -0.150346
C     12.518596     2.731342    28.892495    -0.094642
C      6.392081     1.486383    26.240710     0.080130
C      7.750589     1.179727    26.223001    -0.148537
C      8.309021     0.496507    25.155762    -0.100753
C      7.521754     0.105030    24.084484    -0.035967
C      6.164100     0.379685    24.103748    -0.095369
C      5.604813     1.074090    25.174715    -0.147999
C     12.418609    30.459361    22.920620     0.592712
C      3.434256     3.362037     1.603499     0.576684
C      2.434377     2.296973     1.224450    -0.032341
C      2.777635     1.334748     0.284597    -0.103554
C      6.102625     0.430643    30.899277    -0.140484
C      0.520859     0.462937     0.282733     0.076363
C      8.743625     1.396888     1.264530    -0.152948
C      1.151011     2.301634     1.735544    -0.109053
C      5.676522     2.609845     4.245963    -0.529785
C      6.693478     3.710018     4.187863     0.250609
C      7.631881     4.092174     5.155990    -0.164701
C      8.344005     5.144499     4.577786     0.238053
C      9.455742     5.963493     5.189234    -0.528765
C      1.716275     2.424982     5.820878    -0.531561
C      9.109081     2.733193     6.739293     0.230095
C      7.934153     3.440957     6.456561    -0.147079
C      7.175918     3.403985     7.617629     0.240881
C      5.844733     4.015434     7.941995    -0.526505
C      6.293846    15.168793    26.630322     0.596179
C      6.870212    14.000889    27.377545    -0.026959
C      8.151872    13.557216    27.114697    -0.090489
C      8.686398    12.492152    27.817489    -0.146526
C      7.941826    11.844974    28.809540     0.071355
C      6.649066    12.283366    29.055921    -0.151946
C      6.114539    13.357750    28.338215    -0.090947
C      8.526731    10.705965    29.583171     0.081522
C      9.885238    10.688255    29.889828    -0.149030
C     10.443673     9.621016    30.573047    -0.100318
C      9.656408     8.549739    30.964523    -0.035635
C      8.298754     8.569001    30.689868    -0.092428
C      7.739466     9.639969    29.995464    -0.149434
C      6.014639     7.385855     0.610206     0.590264
C      9.838255    17.138293    27.707503     0.577533
C      8.838375    16.759245    28.772567    -0.032583
C      9.181634    15.819392    29.734791    -0.100338
C      8.237256    15.364534    30.638914    -0.143819
C      6.924856    15.817528    30.606602     0.074690
C      6.608921    16.799325    29.672652    -0.150749
C      7.555007    17.270339    28.767907    -0.110845
C     12.080510    19.780759    28.459697    -0.527911
C     13.097469    19.722658    27.359524     0.248952
C     14.035869    20.690785    26.977369    -0.166211
C     14.747998    20.112580    25.925044     0.240356
C      7.321034    20.724029    25.106051    -0.526215
C      8.120257    21.355675    28.644561    -0.534319
C      6.974360    22.274091    28.336351     0.233000
C     14.338136    21.991357    27.628587    -0.149532
C     13.579896    23.152426    27.665559     0.241491
C     12.248711    23.476792    27.054111    -0.519974
C     10.563236     0.366012    19.973985     0.596685
C     11.139594     1.533916    19.226762    -0.027880
C      3.882552     1.977589    19.489610    -0.085715
C      4.417071     3.042653    18.786818    -0.149938
C      3.672494     3.689831    17.794767     0.074481
C     10.918436     3.251439    17.548386    -0.152923
C     10.383917     2.177055    18.266092    -0.091543
C      4.257391     4.828840    17.021136     0.083071
C      5.615898     4.846550    16.714479    -0.149913
C      6.174325     5.913789    16.031260    -0.096167
C      5.387054     6.985066    15.639784    -0.039078
C      4.029401     6.965804    15.914439    -0.091077
C      3.470120     5.894836    16.608843    -0.153414
C      6.014645     8.148931    14.924563     0.595476
C      9.838214    29.466065    18.896804     0.581418
C      8.838331    29.845113    17.831740    -0.035005
C      9.181583    30.784966    16.869516    -0.101996
C      3.967942     0.170271    15.965393    -0.142017
C      6.924804    30.786830    15.997705     0.073927
C      6.608876    29.805033    16.931655    -0.148765
C      7.554966    29.334019    17.836400    -0.107929
C     12.080484    26.823599    18.144610    -0.535477
C     13.097444    26.881700    19.244783     0.252264
C     14.035850    25.913573    19.626938    -0.164541
C     14.747976    26.491778    20.679263     0.237896
C      7.321017    25.880329    21.498256    -0.522698
C      8.120240    25.248683    17.959746    -0.533791
C      6.974349    24.330267    18.267956     0.232385
C     14.338123    24.613001    18.975720    -0.149462
C     13.579890    23.451932    18.938748     0.241643
C     12.248708    23.127566    19.550196    -0.519981
N     10.242464    20.024338    18.639859    -0.326535
N      9.201252    20.911996    18.872569    -0.315506
N      7.992184    17.826481    23.550710    -0.261686
N      9.191016    18.244678    24.052794    -0.176361
N     10.242450    26.580020    27.964448    -0.329016
N      9.201243    25.692362    27.731738    -0.312774
N      7.992152    28.777877    23.053597    -0.261244
N      9.190986    28.359680    22.551513    -0.175164
N      3.838453    12.429688     4.489548    -0.323435
N      2.797245    12.196978     5.377205    -0.317653
N      1.588177     7.518833     2.291689    -0.264605
N      2.787013     7.016750     2.709885    -0.175771
N      3.838484     3.105098    11.045221    -0.327965
N      2.797274     3.337808    10.157564    -0.313778
N     10.126882     8.015953    13.243080    -0.263640
N     11.325714     8.518036    12.824884    -0.177042
N      6.834862    11.045234    12.429679    -0.326537
N      7.876074    10.157576    12.196969    -0.315505
N      9.085142    13.243091     7.518828    -0.261694
N      7.886310    12.824894     7.016744    -0.176364
N      6.834876     4.489552     3.105090    -0.329014
N      7.876083     5.377210     3.337800    -0.312772
N      9.085174     2.291695     8.015941    -0.261243
N      7.886340     2.709892     8.518025    -0.175167
N     13.238873    18.639884    26.579990    -0.323336
N     14.280081    18.872594    25.692333    -0.317680
N     15.489149    23.550739    28.777849    -0.264601
N     14.290313    24.052822    28.359653    -0.175767
N     13.238842    27.964474    20.024317    -0.327895
N     14.280052    27.731764    20.911974    -0.313780
N      6.950444    23.053619    17.826458    -0.263645
N      5.751612    22.551536    18.244654    -0.177043
O      9.848487    19.736943    15.463620    -0.551320
O      7.884583    20.773113    15.785811    -0.524016
O      5.383611    14.697767     6.382926    -0.543088
O      3.441911    14.604869     7.502361    -0.554666
O     12.491218    18.768816    16.574666    -0.558620
O      5.389579    19.798152    17.932716    -0.569127
O      5.579108    26.867396     0.071149    -0.555023
O      7.884577    25.831245    30.818496    -0.523865
O      5.383653     0.837019     9.151843    -0.543310
O      3.441952     0.929917     8.032408    -0.553627
O     12.491199    27.835542    30.029641    -0.556081
O     13.928265    26.806206    28.671591    -0.566044
O      3.444468    15.605928     4.202155    -0.553900
O     10.019269    15.283738     5.238324    -0.521746
O     11.787620    24.686643    30.232525    -0.543562
O      9.845922    23.567206    30.139627    -0.552779
O      6.087199    14.494881     3.234028    -0.555978
O      7.524266    13.136831     4.263362    -0.567202
O      7.713777    30.998411    11.332614    -0.552051
O      1.480615     0.251048    10.296445    -0.523946
O     11.787620    21.917715    16.371782    -0.545348
O      9.845917    23.037152    16.464680    -0.553335
O      6.087243     1.039905    12.300741    -0.556728
O      7.524302     2.397955    11.271407    -0.569442
O      7.228839    11.332629    15.605918    -0.551320
O      9.192743    10.296459    15.283727    -0.524016
O     11.693715    16.371805    24.686612    -0.543164
O     13.635415    16.464703    23.567177    -0.554668
O      4.586108    12.300756    14.494872    -0.558623
O     11.687747    11.271420    13.136822    -0.569115
O     11.498218     4.202176    30.998389    -0.555026
O      9.192749     5.238327     0.251042    -0.523867
O     11.693673    30.232553    21.917695    -0.543323
O     13.635374    30.139655    23.037130    -0.553626
O      4.586127     3.234030     1.039897    -0.556088
O      3.149061     4.263366     2.397947    -0.566041
O     13.632858    15.463644    26.867383    -0.553927
O      7.058057    15.785834    25.831214    -0.521748
O      5.289706     6.382929     0.837013    -0.543562
O      7.231404     7.502366     0.929911    -0.552779
O     10.990127    16.574691    27.835510    -0.555972
O      9.553060    17.932741    26.806176    -0.567210
O      9.363549     0.071161    19.736924    -0.552142
O      7.058011    30.818524    20.773093    -0.523944
O      5.289706     9.151857    14.697756    -0.545347
O      7.231409     8.032420    14.604858    -0.553332
O     10.990083    30.029667    18.768797    -0.556757
O      9.553024    28.671617    19.798131    -0.569449

The following XYZ coordinates are in angstroms. Other properties are in atomic units.
The sperically averaged electron density of each atom fit to a function of the form exp(a - br)
eigen_1, eigen_2 and eigen_3 are the three eigenvalues of traceless quadrupole moment tensor
  atom number  atomic symbol              X              Y              Z     net charge C6 coefficient C8 coefficient C10 coefficient fluctuating dipole atomic polarizability isotropic forcefield polarizability              a              b squared Pearson coefficient          <r^3>          <r^4>         wp_QDO          m_QDO          q_QDO       dipole_x       dipole_y       dipole_z         dipole            Qxy            Qxz            Qyz     Q(x^2-y^2)  Q(3z^2 - R^2)        eigen_1        eigen_2        eigen_3 static polarizability      alpha(xx)      alpha(xy)      alpha(xz)      alpha(yy)      alpha(yz)      alpha(zz) atomic spin moment
            1             Co      11.160544      20.119721      16.877905       0.880924     116.599527 0.23417563E+04  0.77794720E+05                                17.909967                           14.607594       0.574523       2.036781                    0.997591      47.316282     126.471038       0.539574       0.341702      -1.205490       0.053496      -0.030775      -0.107271       0.123758       0.017485       0.003775       0.013298      -0.052171      -0.075620      -0.027871      -0.018793       0.046665             21.900860      26.599427      -1.845433      -1.070346      21.252703      -0.199166      17.850449           2.800070
            2             Co       8.489804      21.864898      17.272799       0.789747     123.872790 0.25473783E+04  0.86362075E+05                                18.517317                           15.146841       0.606418       2.032453                    0.996508      49.134972     132.357089       0.534927       0.337740      -1.209892      -0.008874       0.008377      -0.084016       0.084898       0.077048      -0.000365      -0.006415      -0.054665      -0.062027      -0.071643      -0.020711       0.092353             22.798369      22.855012      -3.588196      -2.719008      25.410915       2.655399      20.129179           2.767378
            3             Co      11.160532      26.484637      29.726402       0.881601     116.578540 0.23411839E+04  0.77771418E+05                                17.908861                           14.606636       0.571364       2.035955                    0.997575      47.309834     126.452808       0.539542       0.341740      -1.205448       0.051390       0.030102       0.106858       0.122334      -0.018125      -0.005089       0.012091      -0.053138      -0.068023      -0.025503      -0.020479       0.045983             21.899118      26.595745       1.843339       1.064795      21.247634      -0.199452      17.853974           2.802725
            4             Co       8.489802      24.739460      29.331508       0.790708     123.808211 0.25458752E+04  0.86300159E+05                                18.514451                           15.145244       0.599828       2.030768                    0.996633      49.114716     132.303014       0.534792       0.337868      -1.209752      -0.007586      -0.009209       0.085729       0.086555      -0.079195       0.001042      -0.006564      -0.052516      -0.060235      -0.073565      -0.020219       0.093783             22.794912      22.850758       3.587250       2.721259      25.409182       2.660219      20.124797           2.768508
            5             Co       4.756529      14.191643       4.584932       0.880118     116.616641 0.23423268E+04  0.77815961E+05                                17.909689                           14.607877       0.572539       2.036305                    0.997552      47.322113     126.475484       0.539668       0.341632      -1.205589       0.052566       0.106154      -0.029862       0.122162      -0.004977       0.018177      -0.012743       0.008737       0.117189      -0.026695      -0.020514       0.047209             21.899841      26.599574       1.067614      -1.847115      17.850112       0.197263      21.249838           2.798046
            6             Co      10.624497      13.796750       6.330108       0.789451     123.950275 0.25492708E+04  0.86445220E+05                                18.527572                           15.154238       0.606602       2.032337                    0.996603      49.148559     132.422913       0.534685       0.337819      -1.209780      -0.006900       0.084158       0.008932       0.084911       0.000313       0.077595       0.007298       0.005607       0.111006      -0.071614      -0.021313       0.092927             22.812005      22.863787       2.718634      -3.591648      20.141770      -2.654179      25.430458           2.768785
            7             Co       4.756528       1.343454      10.949837       0.880120     116.640906 0.23431287E+04  0.77848868E+05                                17.910882                           14.609401       0.575884       2.037064                    0.997562      47.333115     126.507876       0.539697       0.341586      -1.205636       0.052588      -0.106449       0.030313       0.122539       0.005008      -0.017747      -0.012600       0.009830       0.117772      -0.027276      -0.019840       0.047117             21.900739      26.598751      -1.073235       1.845663      17.856119       0.200347      21.247346           2.801045
            8             Co       2.085834       1.738036       9.204661       0.789381     123.910869 0.25485666E+04  0.86414274E+05                                18.522749                           15.151749       0.597095       2.030092                    0.996607      49.142073     132.394541       0.534756       0.337801      -1.209811      -0.007528      -0.084356      -0.007087       0.084987      -0.000279      -0.078141       0.006010       0.002656       0.111465      -0.072988      -0.019932       0.092920             22.804658      22.855827      -2.716827       3.580244      20.136851      -2.658525      25.421296           2.767553
            9             Co       5.916782      10.949851      14.191633       0.880907     116.600696 0.23417861E+04  0.77796029E+05                                17.910151                           14.607742       0.574490       2.036768                    0.997591      47.316478     126.472206       0.539567       0.341704      -1.205486      -0.053495       0.030772       0.107272       0.123757       0.017480       0.003777       0.013299      -0.052171      -0.075627      -0.027874      -0.018789       0.046664             21.901089      26.599698      -1.845493      -1.070382      21.252967      -0.199173      17.850602           2.800024
           10             Co       8.587522       9.204674      13.796739       0.789727     123.874184 0.25474148E+04  0.86363679E+05                                18.517498                           15.146988       0.606400       2.032444                    0.996508      49.135238     132.358370       0.534922       0.337741      -1.209889       0.008872      -0.008378       0.084016       0.084898       0.077046      -0.000364      -0.006410      -0.054662      -0.062019      -0.071641      -0.020708       0.092349             22.798611      22.855256      -3.588307      -2.719056      25.411243       2.655422      20.129334           2.767342
           11             Co       5.916794       4.584935       1.343136       0.881585     116.579750 0.23412144E+04  0.77772737E+05                                17.909025                           14.606766       0.571333       2.035943                    0.997575      47.310072     126.453974       0.539538       0.341742      -1.205446      -0.051391      -0.030102      -0.106857       0.122333      -0.018123      -0.005090       0.012091      -0.053136      -0.068022      -0.025504      -0.020477       0.045981             21.899318      26.596028       1.843389       1.064811      21.247802      -0.199435      17.854122           2.802706
           12             Co       8.587524       6.330112       1.738030       0.790695     123.809380 0.25459057E+04  0.86301503E+05                                18.514607                           15.145368       0.599804       2.030758                    0.996633      49.114935     132.304114       0.534788       0.337869      -1.209750       0.007586       0.009208      -0.085729       0.086555      -0.079195       0.001043      -0.006562      -0.052517      -0.060237      -0.073563      -0.020220       0.093783             22.795095      22.850972       3.587320       2.721290      25.409371       2.660252      20.124941           2.768502
           13             Co      12.320754      16.878240      26.484606       0.880127     116.630289 0.23427119E+04  0.77832505E+05                                17.911592                           14.609490       0.571726       2.036070                    0.997549      47.324344     126.487408       0.539612       0.341651      -1.205564      -0.052568      -0.106297       0.029795       0.122271      -0.004889       0.018192      -0.012673       0.008921       0.117607      -0.026789      -0.020513       0.047302             21.902175      26.601766       1.072145      -1.848168      17.854145       0.198110      21.250613           2.797989
           14             Co       6.452829      17.272822      24.739430       0.789461     123.952319 0.25493291E+04  0.86447728E+05                                18.527791                           15.154425       0.606601       2.032332                    0.996604      49.149042     132.424824       0.534680       0.337819      -1.209779       0.006908      -0.084164      -0.008936       0.084918       0.000313       0.077606       0.007302       0.005582       0.111000      -0.071632      -0.021300       0.092932             22.812298      22.864212       2.718478      -3.591753      20.141765      -2.654312      25.430918           2.768814
           15             Co      12.320756      29.726429      20.119701       0.880207     116.624077 0.23426483E+04  0.77828392E+05                                17.908756                           14.607582       0.576431       2.037260                    0.997567      47.329746     126.492414       0.539752       0.341571      -1.205657      -0.052613       0.106641      -0.030355       0.122726       0.005311      -0.017728      -0.012681       0.009850       0.117810      -0.027440      -0.019737       0.047178             21.898193      26.596959      -1.068581       1.845498      17.850888       0.199538      21.246731           2.801202
           16             Co      14.991492      29.331536      21.864877       0.789383     123.909174 0.25485206E+04  0.86412243E+05                                18.522520                           15.151566       0.597211       2.030129                    0.996607      49.141757     132.392904       0.534762       0.337799      -1.209814       0.007526       0.084348       0.007083       0.084979      -0.000274      -0.078137       0.006014       0.002666       0.111480      -0.072982      -0.019939       0.092921             22.804329      22.855281      -2.716996       3.579978      20.136914      -2.658349      25.420792           2.767521
           17              H       6.282724      20.142400      13.978185       0.120195       1.033938 0.73112543E+01  0.69708692E+02                                 1.652286                            1.553858      -0.815209       2.499288                    0.999609       3.254816       8.784741       0.518739       1.238403      -0.719591      -0.025150       0.027777       0.018431       0.041759      -0.011833       0.000465       0.008107       0.010027      -0.019979      -0.015466      -0.001484       0.016950              1.717444       1.592464      -0.331085      -0.169897       1.907075       0.438573       1.652794           0.000016
           18              H       5.392994      18.977290      12.204115       0.116299       1.123222 0.82348380E+01  0.79895619E+02                                 1.667786                            1.590581      -0.855160       2.472169                    0.999276       3.202224       8.375064       0.547962       1.152094      -0.741775      -0.034586       0.011216      -0.008295       0.037293      -0.011389       0.004207       0.009729       0.011153      -0.013158      -0.018381       0.003341       0.015039              1.668314       2.001084      -0.108754       0.290624       1.470442       0.108162       1.533415           0.000047
           19              H       8.809334      16.898737      11.859243       0.109466       1.052058 0.75959647E+01  0.73012737E+02                                 1.653592                            1.570026      -0.880689       2.454992                    0.999070       3.351724       9.040296       0.523634       1.216920      -0.723790       0.022581      -0.025432      -0.014108       0.036820      -0.009444       0.003625       0.010973       0.015201      -0.016670      -0.019095       0.004052       0.015043              1.695601       1.602222      -0.291414      -0.136832       1.764351       0.405645       1.720228           0.000052
           20              H       9.697356      18.094916      13.639527       0.120311       1.048272 0.76925203E+01  0.74486717E+02                                 1.682746                            1.606819      -0.889651       2.464128                    0.998959       3.348472       9.189953       0.502573       1.258625      -0.714712       0.038508      -0.008107       0.011851       0.041098      -0.009167       0.002887       0.006211       0.019702      -0.019961      -0.015447      -0.001344       0.016791              1.704286       2.112949      -0.097504       0.274546       1.451332       0.082562       1.548576          -0.000018
           21              H       4.519490      16.973304      11.399413       0.119014       1.014062 0.71598584E+01  0.67375306E+02                                 1.576174                            1.495381      -0.871448       2.466373                    0.999221       3.177342       8.302777       0.555750       1.171198      -0.735479      -0.022802       0.007674       0.026867       0.036065       0.003333      -0.006408       0.008283       0.022536       0.008849      -0.017491       0.003762       0.013728              1.609770       1.570301      -0.064317      -0.268305       1.406182       0.322163       1.852826           0.000053
           22              H       3.590482      15.833050       9.625343       0.116130       1.035494 0.72816683E+01  0.69109743E+02                                 1.625685                            1.527512      -0.856758       2.471692                    0.999355       3.261082       8.679998       0.537066       1.201627      -0.727621      -0.038557      -0.006571       0.002426       0.039188       0.001783      -0.005563       0.004398       0.027201      -0.000475      -0.015236      -0.000405       0.015640              1.669011       2.181970       0.257358       0.077116       1.396768       0.113700       1.428295          -0.000054
           23              H       7.183567      15.634204       7.866807       0.119485       1.039748 0.74042637E+01  0.71511885E+02                                 1.711272                            1.602683      -1.054547       2.387393                    0.996947       3.489913       9.786582       0.487489       1.300903      -0.703900       0.025371      -0.009991      -0.031080       0.041346       0.002850      -0.008391       0.006269       0.018937       0.008280      -0.014872       0.000557       0.014315              1.780246       1.725771      -0.147537      -0.374389       1.512853       0.313417       2.102113          -0.000034
           24              H       8.114283      16.799313       9.640878       0.117418       1.107900 0.81372236E+01  0.79019050E+02                                 1.678347                            1.601141      -0.859480       2.472331                    0.999275       3.225974       8.548432       0.533871       1.181446      -0.734274       0.036461       0.007334      -0.003757       0.037380       0.003592      -0.006585       0.008441       0.022768       0.001154      -0.017334       0.003022       0.014313              1.688438       2.113630       0.180712       0.045090       1.391727       0.123735       1.559957           0.000053
           25              H       4.890927      16.830386      15.494379       0.116502       1.064620 0.76551386E+01  0.74370418E+02                                 1.723659                            1.618328      -1.030385       2.394098                    0.997584       3.483104       9.717914       0.491414       1.282955      -0.708087      -0.035926      -0.002128      -0.013920       0.038588       0.002319       0.007901       0.008149       0.012032      -0.008728      -0.012682      -0.001152       0.013834              1.785968       2.373741       0.026495       0.207285       1.507667       0.143067       1.476496           0.000141
           26              H       6.455220      15.320406      14.742496       0.113010       0.981053 0.69678390E+01  0.66287257E+02                                 1.648717                            1.557450      -0.836169       2.481848                    0.999196       3.434096       9.559819       0.493188       1.305453      -0.703235      -0.012988      -0.025425      -0.022821       0.036550      -0.001140       0.007122       0.011977       0.005477      -0.010564      -0.016126       0.003910       0.012216              1.720253       1.564827       0.038479       0.075008       1.882949       0.510702       1.712984          -0.000072
           27              H       9.195286      16.951559      17.150385       0.112697       0.924858 0.66689444E+01  0.63051556E+02                                 1.611995                            1.544637      -0.891489       2.456609                    0.998360       3.495047       9.851345       0.482881       1.341612      -0.695132       0.033880       0.003520       0.014254       0.036925      -0.002301       0.008285       0.009347       0.015299      -0.003397      -0.015912       0.002400       0.013512              1.652999       2.013747      -0.076872       0.224482       1.459710       0.149803       1.485540           0.000102
           28              H       7.619892      18.449112      17.933337       0.108501       0.992043 0.71210321E+01  0.69106668E+02                                 1.743091                            1.634922      -1.276565       2.271248                    0.992991       3.852347      11.355630       0.448381       1.407610      -0.680200       0.012345       0.025645       0.026097       0.038615       0.001179       0.008112       0.011552       0.010151       0.002853      -0.015186       0.000235       0.014951              1.843674       1.580715       0.119112       0.180147       1.916972       0.575004       2.033334          -0.000136
           29              H      11.893513      18.119775      18.958632       0.168967       0.949656 0.68282298E+01  0.65341973E+02                                 1.685608                            1.591668      -1.264199       2.295804                    0.996797       3.537806      10.236748       0.460038       1.391324      -0.684596       0.007864       0.000348      -0.013986       0.016049      -0.005086      -0.001859       0.003034       0.005027      -0.008243      -0.005564      -0.002442       0.008006              1.749594       1.758615      -0.017485      -0.515362       1.375443       0.010785       2.114724          -0.000177
           30              H      12.005370      18.303086      20.509002       0.168008       0.848928 0.60942789E+01  0.56180382E+02                                 1.519505                            1.471116      -0.754462       2.539514                    0.999775       3.212689       8.861908       0.498932       1.331689      -0.698338       0.008416       0.005090       0.008401       0.012935      -0.001064       0.003702       0.004005       0.004122      -0.000011      -0.006389       0.001072       0.005317              1.548384       1.636362       0.040191       0.364421       1.254161       0.073482       1.754630           0.000147
           31              H      10.956820      17.302646      19.912467       0.171128       0.887854 0.65578878E+01  0.61905277E+02                                 1.593830                            1.548014      -1.073520       2.391508                    0.997400       3.387249       9.622831       0.473506       1.370304      -0.689638      -0.009448      -0.010462      -0.000540       0.014107       0.003937       0.000463       0.000544       0.003035      -0.012911      -0.004363      -0.002052       0.006416              1.603669       1.465562       0.284527      -0.043966       1.988978      -0.107179       1.356467           0.000219
           32              H       7.320174      22.152604      20.089563       0.156562       1.015593 0.72089900E+01  0.69734949E+02                                 1.725874                            1.603834      -1.530805       2.150995                    0.995203       3.755506      10.827393       0.473210       1.338061      -0.693221      -0.001905       0.007807      -0.011193       0.013779       0.000148      -0.000945      -0.000226       0.000374      -0.009451      -0.003334       0.001338       0.001996              1.807661       1.556888      -0.369228       0.280022       2.032903      -0.534519       1.833193          -0.000134
           33              H       6.891535      20.922250      20.959510       0.170512       0.894469 0.65139098E+01  0.60673273E+02                                 1.539704                            1.495364      -0.811667       2.515457                    0.999699       3.131743       8.506532       0.510819       1.287310      -0.708732      -0.009843      -0.009938      -0.000454       0.013995       0.001337      -0.002613      -0.000023       0.004530      -0.011949      -0.004770      -0.000544       0.005314              1.563687       1.679526       0.314106      -0.151162       1.658364      -0.175236       1.353172           0.000112
           34              H       7.946062      21.941331      21.512548       0.166730       0.914113 0.66287765E+01  0.61220917E+02                                 1.486856                            1.449605      -0.737962       2.543088                    0.999991       2.990903       7.756645       0.557882       1.188768      -0.732345       0.008724       0.005220       0.008411       0.013195       0.002742       0.003959       0.002903       0.005562      -0.000225      -0.004612      -0.002532       0.007143              1.500503       1.281861       0.061678       0.167890       1.445883       0.257782       1.773763           0.000121
           35              H       6.156364      17.457995      21.832564       0.172648       0.897895 0.61347314E+01  0.57053276E+02                                 1.608873                            1.495783      -1.214492       2.315467                    0.997724       3.455991       9.801280       0.481557       1.367644      -0.688761      -0.007363      -0.009411       0.008306       0.014552       0.000876       0.002922       0.000564       0.001964      -0.002709      -0.002882      -0.000789       0.003671              1.679639       1.939126       0.425548      -0.340420       1.513615      -0.233913       1.586175          -0.000327
           36              H       6.438136      18.781558      21.037184       0.175684       0.868805 0.63230560E+01  0.58900775E+02                                 1.550469                            1.504515      -0.902585       2.474678                    0.999216       3.236297       9.009598       0.489795       1.342448      -0.696084      -0.003289       0.010341      -0.003827       0.011506      -0.002161       0.002366      -0.000702      -0.005765      -0.008022      -0.004621      -0.000591       0.005212              1.566588       1.473604      -0.172059       0.127337       1.802032      -0.252109       1.424126           0.000041
           37              H       7.139167      17.442460      20.611532       0.182110       0.837626 0.59530477E+01  0.54222589E+02                                 1.475920                            1.431302      -0.745620       2.555224                    0.999983       3.025236       8.129557       0.521088       1.290490      -0.708196       0.006131      -0.007549      -0.009659       0.013707      -0.002368      -0.000825       0.003767       0.003937      -0.001559      -0.005163       0.000445       0.004718              1.507302       1.348639      -0.092739      -0.184158       1.388846       0.318814       1.784422           0.000002
           38              H      11.474262      19.328384      24.380266       0.175787       0.949014 0.68503858E+01  0.65670440E+02                                 1.693048                            1.601582      -1.230114       2.324865                    0.995176       3.506081      10.186011       0.455027       1.404153      -0.682368       0.001910      -0.003390       0.015618       0.016096       0.004225      -0.000868       0.002260       0.008585       0.001352      -0.007031       0.001233       0.005798              1.764333       1.608337      -0.024298       0.391176       1.385334      -0.156094       2.299327          -0.000125
           39              H      11.896927      19.207212      22.873394       0.178615       0.873007 0.63448491E+01  0.58997259E+02                                 1.543034                            1.498089      -0.803448       2.525091                    0.999705       3.159572       8.711927       0.496604       1.326432      -0.700038       0.008477      -0.007857      -0.007983       0.014047       0.000095      -0.002791       0.003939       0.004954      -0.002156      -0.005845       0.000869       0.004976              1.569418       1.738618      -0.169532      -0.321220       1.322898       0.167966       1.646738           0.000072
           40              H      11.177111      20.502812      23.386041       0.175945       0.870624 0.62364085E+01  0.56318518E+02                                 1.398050                            1.373889      -0.773996       2.531969                    0.999976       2.849879       7.138634       0.597571       1.135011      -0.746217      -0.003539       0.011665       0.000005       0.012190      -0.002216       0.001133       0.000380      -0.002009      -0.015754      -0.005495       0.000428       0.005067              1.396411       1.209526       0.003693       0.021639       1.771685      -0.053445       1.208022           0.000291
           41              H       9.459132      18.082495      24.855630       0.297104       0.564899 0.33017674E+01  0.26864362E+02                                 1.284015                            1.179382      -1.175633       2.413922                    0.999513       2.854686       8.115521       0.476521       1.579769      -0.650439       0.010038      -0.005472       0.026225       0.028608       0.011955      -0.000424      -0.003019       0.007663      -0.018773      -0.010580      -0.005308       0.015888              1.369659       1.164944      -0.047075       0.173948       1.078361      -0.194803       1.865671          -0.000053
           42              H      10.552049      26.461939       1.556584       0.120662       1.032762 0.72989302E+01  0.69549235E+02                                 1.649711                            1.551491      -0.808674       2.501663                    0.999626       3.251230       8.767224       0.519759       1.236718      -0.719967      -0.025335      -0.027416      -0.018562       0.041690       0.011501      -0.000355       0.008097       0.010001      -0.020005      -0.015249      -0.001425       0.016675              1.714705       1.589904       0.330453       0.169674       1.904011       0.437704       1.650201           0.000013
           43              H       9.662314      27.627049       3.330654       0.116134       1.123065 0.82352007E+01  0.79905886E+02                                 1.668180                            1.591060      -0.863681       2.468895                    0.999234       3.203032       8.379541       0.547610       1.152737      -0.741617      -0.034881      -0.011699       0.007664       0.037580       0.011157      -0.004101       0.009591       0.011610      -0.013236      -0.018163       0.003237       0.014926              1.668681       2.001099       0.108698      -0.290491       1.471031       0.108346       1.533914           0.000048
           44              H      13.078642      29.705602       3.675526       0.110394       1.051372 0.75888519E+01  0.72921847E+02                                 1.652164                            1.568689      -0.876701       2.456819                    0.999038       3.350069       9.032236       0.524198       1.215987      -0.723983       0.023196       0.025382       0.013540       0.036954       0.009209      -0.003674       0.010989       0.014993      -0.015599      -0.018942       0.004330       0.014612              1.694142       1.600970       0.291052       0.136699       1.762790       0.405065       1.718665           0.000056
           45              H       5.427969      28.509423       1.895242       0.120853       1.041576 0.76291015E+01  0.73691119E+02                                 1.672820                            1.598042      -0.874927       2.470724                    0.999040       3.336003       9.132818       0.505162       1.255261      -0.715470       0.038640       0.008404      -0.012400       0.041442       0.008957      -0.002733       0.006347       0.019526      -0.019355      -0.015372      -0.001107       0.016478              1.693993       2.098112       0.096416      -0.271572       1.443794       0.081873       1.540072          -0.000015
           46              H       8.788799      29.631035       4.135356       0.118235       1.016836 0.71842470E+01  0.67672529E+02                                 1.580145                            1.498772      -0.878671       2.463243                    0.999182       3.182505       8.324541       0.554567       1.172523      -0.735160      -0.022840      -0.008281      -0.027382       0.036606      -0.003731       0.006553       0.008174       0.022785       0.008835      -0.017675       0.003772       0.013903              1.613990       1.574182       0.064787       0.269799       1.409380       0.323717       1.858410           0.000057
           47              H       7.859786      30.771289       5.909426       0.116550       1.032517 0.72576599E+01  0.68833346E+02                                 1.623540                            1.525797      -0.860674       2.470643                    0.999297       3.257061       8.669660       0.536878       1.202896      -0.727341      -0.038366       0.006692      -0.002199       0.039008      -0.001750       0.005689       0.004343       0.027188      -0.001339      -0.015100      -0.000710       0.015810              1.666668       2.177934      -0.256666      -0.076946       1.395296       0.113507       1.426773          -0.000048
           48              H      11.452872      30.970135       7.667962       0.118903       1.037782 0.73838916E+01  0.71231600E+02                                 1.705732                            1.597862      -1.031202       2.396799                    0.997234       3.483080       9.746306       0.489659       1.296656      -0.704816       0.025726       0.010256       0.031132       0.041668      -0.002769       0.008381       0.006050       0.018840       0.008431      -0.014648       0.000379       0.014269              1.774280       1.720145       0.146719       0.372416       1.508331       0.311638       2.094364          -0.000029
           49              H      12.383593      29.805026       5.893891       0.119030       1.102062 0.80824271E+01  0.78340525E+02                                 1.670830                            1.594417      -0.850105       2.476495                    0.999359       3.217683       8.513557       0.535757       1.179488      -0.734710       0.035379      -0.007615       0.003679       0.036376      -0.003458       0.006506       0.008648       0.022840       0.000392      -0.017428       0.003083       0.014345              1.680772       2.102735      -0.179302      -0.044699       1.386276       0.122782       1.553304           0.000060
           50              H       9.160230      29.773953       0.040390       0.114954       1.064934 0.76543538E+01  0.74285715E+02                                 1.716277                            1.612260      -0.990496       2.409135                    0.997922       3.479305       9.670281       0.495583       1.273483      -0.710118      -0.036395       0.002095       0.013853       0.038999      -0.002471      -0.008144       0.007983       0.012455      -0.008983      -0.012661      -0.001507       0.014169              1.777825       2.360125      -0.026145      -0.205142       1.502243       0.142183       1.471107           0.000146
           51              H       6.455257       0.214380       0.792273       0.111246       0.988224 0.70253688E+01  0.66927237E+02                                 1.651583                            1.559725      -0.823116       2.485637                    0.999343       3.442787       9.569693       0.495124       1.298548      -0.704640      -0.012289       0.025564       0.024096       0.037218       0.000957      -0.007575       0.011885       0.005779      -0.011870      -0.016361       0.003838       0.012523              1.723465       1.566911      -0.038953      -0.075521       1.886963       0.512880       1.716521          -0.000066
           52              H       9.195255      29.652799      29.453922       0.114832       0.919598 0.66252164E+01  0.62572472E+02                                 1.610222                            1.543019      -0.900187       2.454565                    0.998296       3.488395       9.846588       0.481226       1.347639      -0.693940       0.032900      -0.003252      -0.014156       0.035963       0.002194      -0.008111       0.009368       0.015137      -0.004549      -0.015824       0.002475       0.013349              1.651143       2.011108       0.076728      -0.224055       1.458233       0.149573       1.484088           0.000103
           53              H      16.158569      28.155246      28.670970       0.109024       0.985294 0.70598341E+01  0.68336507E+02                                 1.732822                            1.626222      -1.260165       2.279479                    0.993215       3.830172      11.260340       0.450455       1.404741      -0.680831       0.012214      -0.025922      -0.025927       0.038644      -0.001382      -0.007842       0.011694       0.009777       0.003434      -0.015068       0.000134       0.014934              1.832112       1.572247      -0.117532      -0.178001       1.904428       0.568626       2.019660          -0.000135
           54              H      11.893487      28.484583      27.645675       0.169252       0.949903 0.68284055E+01  0.65326515E+02                                 1.683920                            1.590083      -1.252285       2.300547                    0.996873       3.535520      10.219816       0.461089       1.388518      -0.685125       0.007966      -0.000201       0.013889       0.016013       0.005120       0.002274       0.002935       0.005029      -0.007805      -0.005346      -0.002801       0.008147              1.747827       1.756574       0.017383       0.514669       1.374056       0.010703       2.112849          -0.000175
           55              H      12.005344      28.301272      26.095305       0.169760       0.846184 0.60750016E+01  0.56013816E+02                                 1.522664                            1.473955      -0.770102       2.534616                    0.999650       3.214835       8.897465       0.495341       1.341075      -0.696423       0.008554      -0.005013      -0.007730       0.012572       0.001172      -0.003594       0.003909       0.003841      -0.000179      -0.006270       0.001193       0.005077              1.551736       1.640123      -0.040335      -0.365905       1.256374       0.073777       1.758710           0.000147
           56              H      10.956789      29.301712      26.691840       0.169092       0.890910 0.65851268E+01  0.62216839E+02                                 1.596501                            1.550428      -1.071517       2.391344                    0.997325       3.393330       9.639255       0.473578       1.368896      -0.689927      -0.009737       0.010990       0.000415       0.014689      -0.003964      -0.000354       0.000630       0.003100      -0.012884      -0.004379      -0.002064       0.006443              1.606407       1.467853      -0.285391       0.044005       1.993008      -0.107363       1.358362           0.000220
           57              H       7.320170      24.451754      26.514744       0.156730       1.014846 0.72023225E+01  0.69640093E+02                                 1.723422                            1.601881      -1.525065       2.153183                    0.995281       3.752344      10.808696       0.474133       1.336040      -0.693625      -0.001180      -0.008010       0.011012       0.013668       0.000186       0.000995      -0.000140       0.000751      -0.008990      -0.003199       0.001105       0.002094              1.804917       1.554989       0.368285      -0.279215       2.029592      -0.532883       1.830171          -0.000136
           58              H      15.430224      25.682108      25.644797       0.171529       0.891584 0.64864020E+01  0.60344215E+02                                 1.535322                            1.491359      -0.804474       2.518787                    0.999713       3.125244       8.479650       0.512015       1.285855      -0.709038      -0.009312       0.010004       0.000840       0.013693      -0.001596       0.002672      -0.000098       0.004613      -0.012522      -0.004965      -0.000615       0.005580              1.559148       1.674316      -0.312395       0.150392       1.653332      -0.174417       1.349795           0.000112
           59              H       7.946056      24.663027      25.091759       0.167440       0.911707 0.66053721E+01  0.60937597E+02                                 1.482641                            1.445749      -0.727619       2.547752                    0.999994       2.986354       7.735089       0.559498       1.186642      -0.732832       0.009036      -0.004239      -0.008183       0.012907      -0.002547      -0.004170       0.003258       0.005362      -0.000482      -0.004878      -0.002444       0.007323              1.496167       1.278619      -0.061289      -0.166917       1.441844       0.256291       1.768040           0.000121
           60              H      14.695031      29.146363      24.771743       0.170732       0.903160 0.61786005E+01  0.57568639E+02                                 1.615519                            1.501384      -1.218669       2.312822                    0.997712       3.469641       9.851936       0.480491       1.368122      -0.688642      -0.007687       0.009814      -0.009150       0.015463      -0.000880      -0.003167       0.000628       0.002373      -0.003446      -0.003180      -0.000861       0.004042              1.686922       1.948360      -0.428536       0.342726       1.519653      -0.235515       1.592753          -0.000325
           61              H      14.976812      27.822800      25.567123       0.173525       0.873450 0.63624334E+01  0.59330317E+02                                 1.552520                            1.506360      -0.888646       2.479404                    0.999275       3.243778       9.020630       0.491119       1.337413      -0.697083      -0.003695      -0.010798       0.004434       0.012244       0.001945      -0.002594      -0.000624      -0.005789      -0.007814      -0.004810      -0.000244       0.005054              1.568708       1.475406       0.172386      -0.127648       1.804686      -0.252876       1.426033           0.000041
           62              H      15.677836      29.161898      25.992775       0.181522       0.839598 0.59688782E+01  0.54390611E+02                                 1.476669                            1.431916      -0.743773       2.555104                    0.999985       3.028018       8.132819       0.521797       1.288171      -0.708675       0.006543       0.007751       0.009453       0.013865       0.002194       0.000495       0.003968       0.003862      -0.000543      -0.005341       0.000893       0.004449              1.508139       1.349378       0.092903       0.184580       1.389382       0.319131       1.785658           0.000004
           63              H      11.474237      27.275974      22.224041       0.177493       0.946382 0.68278514E+01  0.65407979E+02                                 1.690688                            1.599531      -1.234334       2.323657                    0.995103       3.500957      10.171304       0.455016       1.405181      -0.682165       0.002663       0.003053      -0.015130       0.015663      -0.004330       0.001389       0.002174       0.008719       0.001153      -0.007190       0.001197       0.005993              1.761745       1.605928       0.024136      -0.389882       1.383538      -0.155598       2.295769          -0.000125
           64              H      11.896903      27.397146      23.730913       0.178245       0.874108 0.63605447E+01  0.59227092E+02                                 1.549727                            1.504295      -0.818288       2.519603                    0.999628       3.168338       8.765158       0.493034       1.334144      -0.698466       0.008358       0.007554       0.008409       0.014058      -0.000034       0.002765       0.003911       0.004702      -0.002649      -0.005766       0.000852       0.004913              1.576397       1.747113       0.170604       0.323385       1.328014       0.168977       1.654065           0.000072
           65              H      11.177095      26.101546      23.218266       0.176978       0.868936 0.62212111E+01  0.56148637E+02                                 1.396444                            1.372361      -0.774706       2.532099                    0.999979       2.846463       7.128677       0.597790       1.135254      -0.746156      -0.002941      -0.011568      -0.000250       0.011939       0.002534      -0.001123       0.000464      -0.001460      -0.016074      -0.005611       0.000286       0.005325              1.394807       1.208266      -0.003512      -0.021536       1.769472      -0.053136       1.206684           0.000291
           66              H       9.459100      28.521863      21.748677       0.296220       0.566979 0.33171868E+01  0.27029927E+02                                 1.288666                            1.183247      -1.185706       2.410046                    0.999401       2.865575       8.161057       0.474918       1.582750      -0.649924       0.010227       0.005950      -0.026472       0.028996      -0.011987       0.000292      -0.002905       0.007470      -0.018327      -0.010586      -0.005201       0.015786              1.374967       1.168977       0.047363      -0.174999       1.081859      -0.196097       1.874065          -0.000050
           67              H       8.417403      17.091364       4.607612       0.122358       1.028790 0.72675844E+01  0.69200382E+02                                 1.648150                            1.550282      -0.821989       2.497397                    0.999590       3.245461       8.758540       0.518711       1.240116      -0.719220      -0.025346      -0.017776       0.026778       0.040932      -0.000427      -0.011709      -0.008007       0.014514      -0.004243      -0.015180      -0.001506       0.016686              1.712948       1.588463       0.169153      -0.329622       1.648621      -0.436696       1.901761           0.000019
           68              H       7.527665      18.865435       3.442505       0.117399       1.122094 0.82261058E+01  0.79807036E+02                                 1.668465                            1.591189      -0.863717       2.469133                    0.999224       3.199172       8.372808       0.546989       1.154199      -0.741276      -0.034129       0.008532       0.011508       0.037014      -0.003824      -0.011188      -0.009812       0.012467      -0.009845      -0.018169       0.003134       0.015035              1.669002       2.001903      -0.290757      -0.108840       1.534055      -0.108248       1.471049           0.000048
           69              H      10.943996      19.210305       1.363953       0.112239       1.047459 0.75572112E+01  0.72568725E+02                                 1.650885                            1.567648      -0.886046       2.454060                    0.999011       3.344129       9.024025       0.523060       1.219458      -0.723201       0.022620       0.013326      -0.025267       0.036437      -0.003811      -0.009401      -0.010752       0.014977      -0.014634      -0.018813       0.004210       0.014603              1.692741       1.599753       0.136373      -0.290507       1.717248      -0.404386       1.761222           0.000054
           70              H       3.293327      17.430021       2.560130       0.119326       1.047063 0.76760025E+01  0.74236058E+02                                 1.676286                            1.601007      -0.873207       2.470222                    0.999069       3.344357       9.152588       0.505759       1.252225      -0.716113       0.039050      -0.012212      -0.008711       0.041832      -0.002847      -0.008870      -0.006444       0.019590      -0.018742      -0.015400      -0.000998       0.016398              1.697616       2.103622      -0.272787      -0.096854       1.542950      -0.082055       1.446275          -0.000012
           71              H       6.654152      19.670135       1.438520       0.117678       1.015578 0.71698706E+01  0.67459528E+02                                 1.573911                            1.493375      -0.855675       2.472081                    0.999346       3.180607       8.297199       0.558106       1.166427      -0.736597      -0.023347      -0.027364       0.007798       0.036806       0.006589       0.003572      -0.008211       0.006735      -0.039125      -0.017751       0.003760       0.013991              1.607388       1.567898       0.267630      -0.064161       1.849911      -0.321458       1.404355           0.000056
           72              H       5.725136      21.444206       0.298268       0.116630       1.035043 0.72796218E+01  0.69102679E+02                                 1.627134                            1.528810      -0.870066       2.466545                    0.999264       3.260613       8.686592       0.535909       1.204008      -0.727080      -0.038018      -0.002017      -0.007104       0.038729       0.005942       0.001559      -0.004232       0.014054      -0.040194      -0.015023      -0.000879       0.015901              1.670516       2.184161      -0.077186       0.257699       1.429469      -0.113852       1.397919          -0.000056
           73              H       9.318215      23.202742       0.099423       0.118713       1.042259 0.74230422E+01  0.71714194E+02                                 1.711426                            1.602653      -1.037500       2.393853                    0.997164       3.491745       9.782242       0.488601       1.297562      -0.704593       0.025311       0.030943      -0.010567       0.041350       0.008582       0.002862      -0.006238       0.005421      -0.032699      -0.014934       0.000402       0.014533              1.780478       1.726068       0.374950      -0.147774       2.102508      -0.313585       1.512859          -0.000038
           74              H      10.248940      21.428671       1.264530       0.117542       1.103208 0.80918621E+01  0.78437094E+02                                 1.670203                            1.593928      -0.846136       2.477484                    0.999398       3.220926       8.516115       0.536677       1.177390      -0.735203       0.036351       0.003717       0.007544       0.037311       0.006680       0.003667      -0.008692       0.010574      -0.034161      -0.017460       0.003236       0.014224              1.680110       2.101597      -0.044713       0.179157       1.552822      -0.122732       1.385910           0.000049
           75              H       7.025597      15.575168       1.295600       0.115188       1.069222 0.76931257E+01  0.74795004E+02                                 1.724668                            1.619213      -1.014494       2.399173                    0.997746       3.488713       9.721457       0.492946       1.278017      -0.709121      -0.036411       0.014572      -0.001987       0.039269      -0.007715       0.002515      -0.008168       0.010718      -0.013999      -0.012693      -0.001188       0.013881              1.787034       2.375178      -0.207449       0.026516       1.477383      -0.143252       1.508541           0.000148
           76              H      12.859251      16.327069      30.855158       0.113861       0.977480 0.69337118E+01  0.65853051E+02                                 1.641879                            1.551447      -0.835780       2.482197                    0.999232       3.421690       9.503870       0.495401       1.301785      -0.704036      -0.012160       0.022924      -0.025265       0.036217      -0.007427      -0.001141      -0.011795       0.008577      -0.002978      -0.016225       0.003958       0.012267              1.712768       1.558444      -0.074523       0.038263       1.705661      -0.507188       1.874200          -0.000066
           77              H       2.791261      13.919161       1.416771       0.113673       0.922458 0.66466780E+01  0.62783913E+02                                 1.608770                            1.541733      -0.888378       2.458232                    0.998453       3.488402       9.825790       0.483523       1.341050      -0.695256       0.033979      -0.014435       0.002828       0.037026      -0.008226      -0.002232      -0.009385       0.009159      -0.020810      -0.015825       0.002439       0.013386              1.649576       2.009145      -0.223804      -0.076565       1.482736      -0.149288       1.456848           0.000108
           78              H       9.754574      13.136209       2.914323       0.109437       0.989606 0.71047915E+01  0.68956885E+02                                 1.745220                            1.636938      -1.299258       2.262493                    0.992718       3.856972      11.395351       0.446206       1.414309      -0.678928       0.012172      -0.025600       0.025060       0.037836      -0.008313       0.001048      -0.011730       0.003755      -0.016251      -0.015431       0.000317       0.015114              1.846006       1.582981      -0.180349       0.119106       2.035828      -0.575620       1.919209          -0.000129
           79              H       5.489496      12.110913       2.584986       0.169465       0.951089 0.68387482E+01  0.65453623E+02                                 1.685556                            1.591441      -1.257964       2.298236                    0.996956       3.538260      10.231673       0.460801       1.388788      -0.685056       0.008262       0.013285      -0.000074       0.015644       0.002007      -0.005010      -0.002916       0.006044      -0.004939      -0.005507      -0.002350       0.007857              1.749595       1.758375       0.515815      -0.017326       2.115384      -0.010554       1.375028          -0.000168
           80              H       5.601358      10.560543       2.768296       0.167109       0.849805 0.61048303E+01  0.56331544E+02                                 1.524134                            1.475280      -0.766182       2.535200                    0.999725       3.219253       8.899505       0.496502       1.336924      -0.697288       0.008896      -0.008525       0.004862       0.013246      -0.003496      -0.001067      -0.004045       0.002148      -0.005889      -0.006324       0.001219       0.005105              1.553250       1.641856      -0.366662       0.040532       1.760503      -0.073995       1.257389           0.000152
           81              H       4.552803      11.157078       1.767857       0.170100       0.892076 0.65990038E+01  0.62408647E+02                                 1.600601                            1.554188      -1.082231       2.386949                    0.997345       3.400177       9.677518       0.471823       1.372651      -0.689146      -0.009663       0.000452      -0.010435       0.014229      -0.000399       0.003848      -0.000591       0.007954       0.002013      -0.004382      -0.001940       0.006322              1.610575       1.471427       0.044236       0.286679       1.361351       0.107925       1.998947           0.000225
           82              H       9.454874      10.979984       6.617812       0.157881       1.006993 0.71332394E+01  0.68800714E+02                                 1.714576                            1.594323      -1.511116       2.160594                    0.995202       3.732960      10.736729       0.475229       1.336278      -0.693649      -0.001416       0.010675       0.007140       0.012920       0.000735      -0.000100       0.000224       0.005077       0.004043      -0.003329       0.001352       0.001976              1.795203       1.546947      -0.276818      -0.364850       1.820488       0.528763       2.018175          -0.000131
           83              H       9.026233      10.110036       5.387458       0.169550       0.895676 0.65242200E+01  0.60781417E+02                                 1.539718                            1.495485      -0.800754       2.519844                    0.999755       3.133285       8.506117       0.511443       1.285484      -0.709123      -0.009604       0.000143      -0.010547       0.014265       0.002528       0.001482       0.000270       0.007777      -0.000677      -0.004532      -0.000635       0.005167              1.563644       1.679745       0.151059       0.313785       1.353206       0.174961       1.657980           0.000119
           84              H      10.080765       9.556998       6.406539       0.166290       0.914457 0.66277981E+01  0.61170237E+02                                 1.482486                            1.445612      -0.717222       2.550634                    0.999993       2.991471       7.739190       0.561267       1.182403      -0.733801       0.009045      -0.008187       0.005287       0.013296      -0.004174       0.002620      -0.002932       0.002526      -0.009544      -0.004855      -0.002511       0.007366              1.495990       1.278493      -0.166888       0.061487       1.767412      -0.256597       1.442065           0.000131
           85              H       8.291052       9.236979       1.923204       0.171833       0.901451 0.61642628E+01  0.57393313E+02                                 1.612427                            1.498840      -1.215767       2.313975                    0.997743       3.463631       9.826606       0.481355       1.366661      -0.688927      -0.007423      -0.008959      -0.009402       0.014959      -0.003238       0.000891      -0.000435       0.002714      -0.001554      -0.003259      -0.000726       0.003985              1.683491       1.944095       0.341478       0.427051       1.589592       0.234612       1.516786          -0.000320
           86              H       8.572827      10.032361       3.246767       0.174471       0.872173 0.63495316E+01  0.59166585E+02                                 1.549459                            1.503594      -0.885249       2.480923                    0.999277       3.238254       8.995318       0.492289       1.335214      -0.697527      -0.003442       0.003783       0.010814       0.011962      -0.002464      -0.002149       0.000855       0.000930       0.012528      -0.004660      -0.000573       0.005233              1.565539       1.472613      -0.127153      -0.171742       1.423268       0.251829       1.800736           0.000046
           87              H       9.273852      10.458013       1.907670       0.181173       0.839298 0.59662947E+01  0.54357930E+02                                 1.475948                            1.431329      -0.740100       2.556488                    0.999984       3.027588       8.129390       0.522086       1.287673      -0.708786       0.006277       0.009868      -0.008039       0.014192       0.000816      -0.002021      -0.003849       0.002418      -0.005590      -0.005161       0.000670       0.004491              1.507335       1.348765       0.184236      -0.092691       1.784543      -0.318699       1.388697           0.000011
           88              H       5.070263       6.689277       3.793591       0.174042       0.952882 0.68805527E+01  0.65983244E+02                                 1.692185                            1.600819      -1.211419       2.331553                    0.995302       3.507558      10.167500       0.457302       1.396666      -0.683787       0.001420      -0.015810      -0.003576       0.016271       0.000708       0.004088      -0.002396       0.003064      -0.013568      -0.006996       0.001514       0.005481              1.763350       1.607442      -0.390775      -0.024290       2.297922       0.156002       1.384687          -0.000120
           89              H       5.492924       8.196150       3.672419       0.177795       0.874544 0.63566162E+01  0.59116306E+02                                 1.542767                            1.497804      -0.797571       2.526668                    0.999736       3.160785       8.707437       0.497633       1.323474      -0.700640       0.008661       0.008093      -0.007645       0.014105       0.002823      -0.000111      -0.003888       0.003912      -0.006170      -0.005800       0.000695       0.005105              1.569156       1.738319       0.321256      -0.169574       1.646464      -0.168036       1.322686           0.000078
           90              H       4.773114       7.683503       4.968019       0.175139       0.872258 0.62491605E+01  0.56447426E+02                                 1.397877                            1.373705      -0.765506       2.534890                    0.999984       2.853228       7.141661       0.598807       1.132391      -0.746848      -0.003122      -0.000026       0.011770       0.012177      -0.000992      -0.002647      -0.000508       0.006918       0.011372      -0.005583       0.000033       0.005550              1.396245       1.209339      -0.021609       0.003683       1.207787       0.053408       1.771608           0.000303
           91              H       3.055130       6.213912       2.547702       0.298421       0.564910 0.33038585E+01  0.26911065E+02                                 1.288729                            1.183256      -1.188592       2.410039                    0.999405       2.865362       8.175581       0.473183       1.589158      -0.648862       0.009905      -0.025464      -0.005963       0.027966       0.000251       0.012078       0.002863       0.012878      -0.002932      -0.010744      -0.005103       0.015847              1.375073       1.168994      -0.175142      -0.047409       1.874350       0.196135       1.081874          -0.000047
           92              H      12.686720      29.512975      10.927157       0.120405       1.037038 0.73385102E+01  0.70054951E+02                                 1.657912                            1.558537      -0.822620       2.496478                    0.999571       3.259108       8.810489       0.516913       1.241246      -0.718960      -0.025153       0.018502      -0.027335       0.041499       0.000475       0.011693      -0.007993       0.014748      -0.004343      -0.015223      -0.001498       0.016721              1.723667       1.597805      -0.171278       0.333466       1.658540      -0.441531       1.914655           0.000025
           93              H      11.796993      27.738904      12.092264       0.116736       1.121334 0.82191373E+01  0.79708239E+02                                 1.666130                            1.589237      -0.863650       2.468988                    0.999240       3.200365       8.369387       0.548084       1.152344      -0.741707      -0.034758      -0.008313      -0.011245       0.037466       0.004058       0.011297      -0.009663       0.012299      -0.010457      -0.018241       0.003219       0.015023              1.666596       1.998427       0.289907       0.108489       1.532050      -0.108090       1.469311           0.000060
           94              H       6.674629      27.394034      14.170816       0.111338       1.055018 0.76332442E+01  0.73564872E+02                                 1.666735                            1.581733      -0.877826       2.456835                    0.999085       3.365206       9.130714       0.517078       1.229103      -0.720970       0.022668      -0.013503       0.025624       0.036780       0.003580       0.009129      -0.010870       0.015023      -0.014287      -0.018688       0.004263       0.014425              1.709527       1.614987      -0.138543       0.295086       1.734512      -0.410942       1.779081           0.000058
           95              H       7.562648      29.174318      12.974639       0.119652       1.048976 0.76975155E+01  0.74531488E+02                                 1.681794                            1.606009      -0.881468       2.467061                    0.998975       3.349707       9.186800       0.503431       1.256541      -0.715159       0.039099       0.011856       0.008413       0.041714       0.003101       0.009179      -0.006424       0.019521      -0.019046      -0.015626      -0.000991       0.016617              1.703283       2.111471       0.274361       0.097301       1.547843      -0.082534       1.450535          -0.000007
           96              H      10.923488      26.934204      14.096249       0.118584       1.016525 0.71814236E+01  0.67626974E+02                                 1.578303                            1.497278      -0.872839       2.464988                    0.999206       3.182117       8.317412       0.555611       1.170646      -0.735589      -0.022986       0.027429      -0.008054       0.036682      -0.006441      -0.003739      -0.008257       0.007213      -0.038817      -0.017783       0.003890       0.013894              1.611970       1.572402      -0.268987       0.064522       1.855653      -0.322903       1.407855           0.000060
           97              H       9.994483      25.160133      15.236501       0.114763       1.040885 0.73278299E+01  0.69657473E+02                                 1.631134                            1.532166      -0.861825       2.468448                    0.999275       3.270606       8.712063       0.536348       1.201344      -0.727667      -0.038970       0.002325       0.006789       0.039625      -0.005788      -0.001810      -0.004234       0.013934      -0.041297      -0.015369      -0.000574       0.015943              1.674793       2.191062       0.077571      -0.258944       1.432486      -0.114304       1.400832          -0.000049
           98              H      13.587573      23.401597      15.435346       0.117751       1.041158 0.74123627E+01  0.71579692E+02                                 1.709939                            1.601328      -1.038657       2.393180                    0.997168       3.489236       9.770597       0.488920       1.297285      -0.704686       0.025620      -0.031352       0.010177       0.041748      -0.008286      -0.002592      -0.006138       0.004964      -0.032844      -0.014677       0.000442       0.014234              1.778929       1.724484      -0.374370       0.147540       2.100628      -0.313246       1.511675          -0.000035
           99              H       5.979586      25.175668      14.270239       0.118927       1.099283 0.80586236E+01  0.78057496E+02                                 1.668592                            1.592542      -0.854894       2.474873                    0.999303       3.214972       8.505409       0.535797       1.180191      -0.734550       0.035554      -0.003750      -0.007674       0.036566      -0.006550      -0.003462      -0.008662       0.011283      -0.035090      -0.017576       0.003073       0.014503              1.678492       2.098944       0.044742      -0.178822       1.551794      -0.122639       1.384738           0.000058
          100              H      11.294909      31.029171      14.239169       0.114993       1.069254 0.76955547E+01  0.74838762E+02                                 1.726089                            1.620572      -1.021367       2.396605                    0.997614       3.491287       9.735988       0.492143       1.279759      -0.708744      -0.036877      -0.014032       0.002454       0.039533       0.008001      -0.002218      -0.008081       0.009962      -0.013897      -0.012589      -0.001209       0.013798              1.788524       2.377222       0.207563      -0.026575       1.478518      -0.143443       1.509832           0.000150
          101              H      12.859202      30.277289      15.749149       0.113890       0.979866 0.69572498E+01  0.66168802E+02                                 1.648226                            1.556906      -0.844256       2.478677                    0.999161       3.431296       9.554257       0.492915       1.306528      -0.703011      -0.012097      -0.023013       0.024784       0.035919       0.007323       0.000733      -0.011786       0.008698      -0.003116      -0.016062       0.003636       0.012425              1.719744       1.564089       0.075068      -0.038609       1.712658      -0.510826       1.882486          -0.000063
          102              H       2.791304       1.615625      14.117998       0.111847       0.924046 0.66644692E+01  0.63027789E+02                                 1.614485                            1.546867      -0.906893       2.450821                    0.998263       3.498712       9.878025       0.481025       1.346393      -0.694193       0.034075       0.014168      -0.003478       0.037066       0.008284       0.002369      -0.009384       0.009247      -0.020500      -0.015885       0.002516       0.013369              1.655632       2.017408       0.225175       0.077004       1.487733      -0.150123       1.461754           0.000109
          103              H       9.754611       2.398577      12.620446       0.108626       0.988728 0.70923396E+01  0.68760647E+02                                 1.739720                            1.632111      -1.278505       2.271261                    0.993033       3.845004      11.329423       0.448554       1.408450      -0.680080       0.011828       0.025849      -0.025364       0.038097       0.008278      -0.001327      -0.011777       0.003470      -0.015869      -0.015282       0.000038       0.015244              1.839840       1.577989       0.179440      -0.118590       2.028788      -0.572797       1.912742          -0.000129
          104              H       5.489527       3.423873      12.949783       0.171441       0.948154 0.68166026E+01  0.65215830E+02                                 1.684858                            1.591061      -1.271508       2.292930                    0.996807       3.535924      10.236753       0.459710       1.392634      -0.684299       0.007495      -0.012877      -0.000074       0.014900      -0.002325       0.005019      -0.002888       0.006395      -0.005001      -0.005428      -0.002685       0.008113              1.748782       1.757777      -0.514820       0.017537       2.113606      -0.010877       1.374963          -0.000167
          105              H       5.601380       4.974243      12.766473       0.169709       0.845634 0.60678287E+01  0.55906334E+02                                 1.519183                            1.470842      -0.765289       2.536430                    0.999721       3.209463       8.866448       0.497220       1.336995      -0.697263       0.008001       0.007973      -0.004978       0.012343       0.003779       0.001109      -0.003951       0.002013      -0.006000      -0.006383       0.001054       0.005329              1.548053       1.635928       0.364162      -0.040093       1.754286      -0.073425       1.253944           0.000151
          106              H       4.552830       4.377708      13.766912       0.171679       0.887381 0.65523164E+01  0.61825344E+02                                 1.591612                            1.546002      -1.063072       2.395659                    0.997458       3.384176       9.604769       0.474545       1.367907      -0.690099      -0.009331      -0.001000       0.010397       0.014006       0.000374      -0.004071      -0.000355       0.008341       0.001617      -0.004467      -0.002181       0.006647              1.601391       1.463670      -0.043813      -0.283814       1.354861       0.106826       1.985642           0.000225
          107              H       9.454894       4.554802       8.916957       0.155811       1.015561 0.72051493E+01  0.69653161E+02                                 1.722305                            1.600726      -1.515695       2.157047                    0.995205       3.748870      10.786906       0.475101       1.333589      -0.694154      -0.002133      -0.011095      -0.007627       0.013632      -0.001014      -0.000145       0.000307       0.005039       0.004214      -0.003434       0.001359       0.002075              1.803759       1.553588       0.279036       0.367869       1.829304       0.533000       2.028387          -0.000129
          108              H       9.026249       5.424750      10.147311       0.168454       0.900387 0.65638177E+01  0.61214189E+02                                 1.541634                            1.497118      -0.791299       2.522217                    0.999795       3.140575       8.517306       0.512890       1.280521      -0.710142      -0.010057      -0.000708       0.010936       0.014875      -0.002706      -0.001515       0.000428       0.008507      -0.001341      -0.004818      -0.000852       0.005670              1.565688       1.681949      -0.151583      -0.314790       1.354719       0.175599       1.660395           0.000119
          109              H      10.080777       5.977788       9.128230       0.166393       0.914103 0.66261617E+01  0.61173905E+02                                 1.484918                            1.447761      -0.727146       2.547545                    0.999994       2.990095       7.746139       0.559292       1.186214      -0.732941       0.009150       0.008464      -0.005149       0.013486       0.003988      -0.002618      -0.002883       0.002940      -0.008512      -0.004649      -0.002478       0.007127              1.498526       1.280333       0.167618      -0.061707       1.771164      -0.257398       1.444080           0.000131
          110              H       8.291067       6.297807      13.611565       0.171797       0.900721 0.61575673E+01  0.57315709E+02                                 1.611735                            1.498145      -1.211111       2.316093                    0.997691       3.461971       9.820762       0.481406       1.366879      -0.688896      -0.007737       0.008967       0.008941       0.014840       0.003135      -0.000960      -0.000601       0.002634      -0.000874      -0.003255      -0.000600       0.003855              1.682793       1.943177      -0.341562      -0.426961       1.588989       0.234642       1.516212          -0.000322
          111              H       8.572845       5.502425      12.288002       0.173078       0.873807 0.63633910E+01  0.59321510E+02                                 1.550821                            1.504767      -0.885800       2.480411                    0.999326       3.241146       9.002061       0.492381       1.334385      -0.697713      -0.004025      -0.004477      -0.011192       0.012708       0.002477       0.001796       0.000674       0.001146       0.012599      -0.004684      -0.000287       0.004972              1.566956       1.473753       0.127385       0.172180       1.424358       0.252341       1.802756           0.000046
          112              H       9.273875       5.076773      13.627099       0.182080       0.837136 0.59494249E+01  0.54193669E+02                                 1.476888                            1.432110      -0.746893       2.555128                    0.999985       3.025654       8.137029       0.520144       1.292734      -0.707728       0.005977      -0.009471       0.007647       0.013561      -0.000631       0.002315      -0.003795       0.002466      -0.005772      -0.005265       0.000717       0.004548              1.508377       1.349454      -0.184568       0.092924       1.785985      -0.319354       1.389693           0.000010
          113              H       5.070261       8.845509      11.741178       0.175688       0.950468 0.68612556E+01  0.65781714E+02                                 1.692575                            1.601117      -1.226238       2.326063                    0.995261       3.505718      10.175898       0.455964       1.401115      -0.682935       0.002557       0.015151       0.003420       0.015741      -0.001154      -0.004132      -0.002359       0.003323      -0.014222      -0.007243       0.001562       0.005681              1.763793       1.607532       0.390752       0.024228       2.299100       0.156058       1.384746          -0.000123
          114              H       5.492931       7.338636      11.862350       0.175512       0.880643 0.64133060E+01  0.59777915E+02                                 1.550008                            1.504486      -0.798405       2.525085                    0.999717       3.174852       8.756927       0.496502       1.323506      -0.700613       0.008675      -0.008606       0.008650       0.014972      -0.003189      -0.000181      -0.003810       0.003791      -0.006894      -0.005968       0.000627       0.005341              1.576683       1.747460      -0.323777       0.170787       1.654450      -0.169175       1.328139           0.000077
          115              H       4.773116       7.851283      10.566750       0.175936       0.871133 0.62390944E+01  0.56337737E+02                                 1.397170                            1.372992      -0.771842       2.532372                    0.999976       2.850710       7.135802       0.598664       1.133040      -0.746689      -0.003326       0.000058      -0.011421       0.011895       0.000934       0.002710      -0.000383       0.006897       0.010968      -0.005468      -0.000070       0.005537              1.395536       1.208681       0.021569      -0.003441       1.207071       0.053304       1.770855           0.000301
          116              H       3.055127       9.320874      12.987067       0.298025       0.565625 0.33093913E+01  0.26974033E+02                                 1.291133                            1.185243      -1.193781       2.407521                    0.999350       2.869949       8.197961       0.472075       1.591834      -0.648430       0.009912       0.025604       0.005765       0.028054      -0.000437      -0.011912       0.002933       0.012977      -0.002435      -0.010525      -0.005236       0.015761              1.377824       1.171038       0.175708       0.047560       1.878794       0.196839       1.083642          -0.000049
          117              H      10.794602      10.927172      17.091353       0.120196       1.033926 0.73111291E+01  0.69707051E+02                                 1.652259                            1.553833      -0.815210       2.499290                    0.999609       3.254776       8.784544       0.518750       1.238385      -0.719595       0.025150      -0.027778      -0.018431       0.041760      -0.011833       0.000464       0.008106       0.010027      -0.019980      -0.015466      -0.001484       0.016950              1.717416       1.592440      -0.331080      -0.169896       1.907043       0.438561       1.652764           0.000007
          118              H      11.684332      12.092282      18.865423       0.116297       1.123135 0.82339740E+01  0.79884519E+02                                 1.667635                            1.590446      -0.855150       2.472174                    0.999276       3.202133       8.374471       0.548016       1.152018      -0.741793       0.034586      -0.011217       0.008294       0.037294      -0.011390       0.004208       0.009727       0.011152      -0.013158      -0.018380       0.003340       0.015039              1.668161       2.000885      -0.108739       0.290582       1.470318       0.108144       1.533279           0.000022
          119              H       8.267992      14.170835      19.210295       0.109451       1.052080 0.75961671E+01  0.73015130E+02                                 1.653613                            1.570045      -0.880718       2.454975                    0.999070       3.351765       9.040418       0.523633       1.216917      -0.723791      -0.022581       0.025431       0.014108       0.036820      -0.009444       0.003625       0.010973       0.015202      -0.016669      -0.019095       0.004052       0.015043              1.695623       1.602242      -0.291420      -0.136835       1.764375       0.405654       1.720251           0.000048
          120              H       7.379970      12.974656      17.430011       0.120304       1.048274 0.76925317E+01  0.74486780E+02                                 1.682742                            1.606816      -0.889662       2.464122                    0.998959       3.348466       9.189903       0.502576       1.258618      -0.714714      -0.038509       0.008106      -0.011851       0.041098      -0.009167       0.002887       0.006210       0.019702      -0.019962      -0.015447      -0.001344       0.016791              1.704282       2.112943      -0.097504       0.274545       1.451329       0.082562       1.548572          -0.000023
          121              H      12.557836      14.096268      19.670125       0.119013       1.014049 0.71597372E+01  0.67373822E+02                                 1.576157                            1.495365      -0.871451       2.466375                    0.999221       3.177309       8.302646       0.555755       1.171193      -0.735481       0.022802      -0.007676      -0.026868       0.036066       0.003332      -0.006408       0.008283       0.022536       0.008850      -0.017490       0.003762       0.013729              1.609751       1.570284      -0.064318      -0.268303       1.406166       0.322157       1.852803           0.000047
          122              H      13.486844      15.236522      21.444195       0.116126       1.035494 0.72816675E+01  0.69109674E+02                                 1.625680                            1.527508      -0.856754       2.471693                    0.999355       3.261078       8.679959       0.537070       1.201620      -0.727623       0.038557       0.006569      -0.002427       0.039188       0.001783      -0.005563       0.004398       0.027201      -0.000474      -0.015236      -0.000404       0.015641              1.669006       2.181963       0.257355       0.077116       1.396764       0.113699       1.428290          -0.000062
          123              H       9.893759      15.435368      23.202731       0.119482       1.039745 0.74042342E+01  0.71511470E+02                                 1.711264                            1.602677      -1.054511       2.387408                    0.996947       3.489897       9.786502       0.487492       1.300897      -0.703902      -0.025369       0.009990       0.031080       0.041345       0.002851      -0.008389       0.006271       0.018939       0.008280      -0.014874       0.000561       0.014313              1.780237       1.725762      -0.147536      -0.374388       1.512847       0.313415       2.102101          -0.000039
          124              H       8.963043      14.270259      21.428660       0.117414       1.107886 0.81370806E+01  0.79017165E+02                                 1.678318                            1.601115      -0.859499       2.472323                    0.999275       3.225959       8.548313       0.533883       1.181429      -0.734278      -0.036461      -0.007336       0.003756       0.037381       0.003593      -0.006585       0.008441       0.022767       0.001153      -0.017334       0.003022       0.014312              1.688408       2.113589       0.180708       0.045089       1.391705       0.123731       1.559931           0.000037
          125              H      12.186399      14.239186      15.575159       0.116499       1.064623 0.76551707E+01  0.74370806E+02                                 1.723664                            1.618332      -1.030394       2.394093                    0.997584       3.483110       9.717935       0.491413       1.282956      -0.708087       0.035926       0.002126       0.013921       0.038588       0.002320       0.007902       0.008149       0.012033      -0.008727      -0.012682      -0.001153       0.013834              1.785972       2.373747       0.026494       0.207284       1.507671       0.143068       1.476499           0.000140
          126              H      10.622106      15.749166      16.327042       0.113001       0.981072 0.69680064E+01  0.66289253E+02                                 1.648738                            1.557469      -0.836180       2.481838                    0.999195       3.434142       9.559979       0.493185       1.305454      -0.703235       0.012988       0.025423       0.022822       0.036550      -0.001140       0.007122       0.011978       0.005478      -0.010565      -0.016127       0.003911       0.012216              1.720276       1.564847       0.038479       0.075009       1.882976       0.510712       1.713006          -0.000073
          127              H       7.882040      14.118013      13.919153       0.112699       0.924856 0.66689204E+01  0.63051289E+02                                 1.611994                            1.544635      -0.891492       2.456609                    0.998360       3.495042       9.851336       0.482881       1.341614      -0.695131      -0.033881      -0.003522      -0.014255       0.036926      -0.002301       0.008285       0.009347       0.015299      -0.003396      -0.015912       0.002400       0.013512              1.652998       2.013745      -0.076871       0.224483       1.459709       0.149803       1.485539           0.000103
          128              H       9.457434      12.620460      13.136201       0.108509       0.992024 0.71208680E+01  0.69104709E+02                                 1.743073                            1.634906      -1.276571       2.271250                    0.992991       3.852303      11.355487       0.448381       1.407615      -0.680199      -0.012346      -0.025646      -0.026097       0.038616       0.001179       0.008112       0.011552       0.010151       0.002854      -0.015185       0.000234       0.014951              1.843654       1.580700       0.119110       0.180144       1.916952       0.574994       2.033310          -0.000134
          129              H       5.183813      12.949797      12.110906       0.168959       0.949675 0.68283905E+01  0.65343841E+02                                 1.685624                            1.591682      -1.264221       2.295790                    0.996797       3.537842      10.236850       0.460039       1.391315      -0.684597      -0.007864      -0.000349       0.013985       0.016049      -0.005085      -0.001859       0.003034       0.005027      -0.008243      -0.005563      -0.002442       0.008005              1.749611       1.758633      -0.017485      -0.515370       1.375455       0.010784       2.114745          -0.000175
          130              H       5.071956      12.766486      10.560536       0.168004       0.848922 0.60942214E+01  0.56179705E+02                                 1.519498                            1.471109      -0.754454       2.539519                    0.999775       3.212672       8.861842       0.498933       1.331689      -0.698338      -0.008417      -0.005092      -0.008402       0.012937      -0.001064       0.003702       0.004005       0.004121      -0.000012      -0.006389       0.001071       0.005317              1.548377       1.636354       0.040192       0.364419       1.254156       0.073482       1.754621           0.000149
          131              H       6.120506      13.766926      11.157071       0.171117       0.887877 0.65580896E+01  0.61907591E+02                                 1.593849                            1.548031      -1.073520       2.391501                    0.997400       3.387296       9.622962       0.473507       1.370293      -0.689640       0.009448       0.010461       0.000539       0.014106       0.003937       0.000463       0.000544       0.003035      -0.012912      -0.004363      -0.002052       0.006416              1.603689       1.465579       0.284532      -0.043967       1.989007      -0.107183       1.356482           0.000220
          132              H       9.757152       8.916968      10.979975       0.156556       1.015599 0.72090262E+01  0.69735350E+02                                 1.725877                            1.603836      -1.530797       2.150998                    0.995203       3.755510      10.827390       0.473211       1.338057      -0.693222       0.001905      -0.007807       0.011193       0.013779       0.000148      -0.000945      -0.000226       0.000375      -0.009451      -0.003334       0.001338       0.001996              1.807666       1.556891      -0.369231       0.280024       2.032910      -0.534522       1.833197          -0.000131
          133              H      10.185791      10.147322      10.110028       0.170504       0.894469 0.65139096E+01  0.60673255E+02                                 1.539705                            1.495364      -0.811667       2.515457                    0.999699       3.131740       8.506515       0.510819       1.287311      -0.708732       0.009843       0.009938       0.000454       0.013995       0.001338      -0.002613      -0.000023       0.004530      -0.011950      -0.004770      -0.000544       0.005314              1.563688       1.679527       0.314107      -0.151162       1.658367      -0.175236       1.353172           0.000117
          134              H       9.131264       9.128241       9.556990       0.166721       0.914125 0.66288847E+01  0.61222138E+02                                 1.486867                            1.449615      -0.737984       2.543075                    0.999991       2.990924       7.756702       0.557881       1.188765      -0.732346      -0.008724      -0.005219      -0.008411       0.013195       0.002742       0.003959       0.002902       0.005562      -0.000225      -0.004611      -0.002532       0.007143              1.500514       1.281870       0.061678       0.167892       1.445894       0.257786       1.773778           0.000130
          135              H      10.920962      13.611577       9.236974       0.172642       0.897905 0.61348107E+01  0.57054192E+02                                 1.608885                            1.495793      -1.214491       2.315466                    0.997724       3.456014       9.801358       0.481556       1.367644      -0.688762       0.007363       0.009410      -0.008307       0.014552       0.000877       0.002922       0.000564       0.001965      -0.002708      -0.002881      -0.000789       0.003670              1.679652       1.939143       0.425554      -0.340425       1.513626      -0.233916       1.586188          -0.000323
          136              H      10.639190      12.288014      10.032354       0.175682       0.868795 0.63229570E+01  0.58899635E+02                                 1.550460                            1.504507      -0.902579       2.474684                    0.999216       3.236273       9.009521       0.489795       1.342454      -0.696083       0.003289      -0.010342       0.003826       0.011507      -0.002161       0.002366      -0.000702      -0.005764      -0.008022      -0.004621      -0.000591       0.005212              1.566579       1.473595      -0.172058       0.127335       1.802024      -0.252107       1.424117           0.000044
          137              H       9.938159      13.627112      10.458006       0.182101       0.837650 0.59532613E+01  0.54225022E+02                                 1.475947                            1.431327      -0.745627       2.555214                    0.999983       3.025293       8.129747       0.521084       1.290488      -0.708196      -0.006131       0.007547       0.009658       0.013705      -0.002368      -0.000825       0.003767       0.003938      -0.001558      -0.005163       0.000445       0.004718              1.507330       1.348662      -0.092741      -0.184163       1.388870       0.318823       1.784459           0.000005
          138              H       5.603064      11.741188       6.689272       0.175786       0.949038 0.68505851E+01  0.65672677E+02                                 1.693057                            1.601591      -1.230178       2.324843                    0.995171       3.506098      10.186009       0.455032       1.404128      -0.682372      -0.001911       0.003391      -0.015620       0.016097       0.004225      -0.000867       0.002259       0.008587       0.001356      -0.007032       0.001234       0.005798              1.764342       1.608349      -0.024297       0.391180       1.385342      -0.156092       2.299337          -0.000120
          139              H       5.180399      11.862360       8.196144       0.178609       0.873008 0.63448438E+01  0.58997162E+02                                 1.543032                            1.498086      -0.803436       2.525096                    0.999705       3.159565       8.711887       0.496606       1.326429      -0.700039      -0.008477       0.007856       0.007983       0.014047       0.000095      -0.002791       0.003939       0.004955      -0.002156      -0.005845       0.000869       0.004976              1.569416       1.738617      -0.169533      -0.321220       1.322898       0.167966       1.646735           0.000076
          140              H       5.900215      10.566760       7.683497       0.175939       0.870636 0.62365131E+01  0.56319687E+02                                 1.398062                            1.373900      -0.774014       2.531958                    0.999976       2.849897       7.138688       0.597569       1.135010      -0.746217       0.003539      -0.011665      -0.000004       0.012190      -0.002216       0.001133       0.000379      -0.002008      -0.015753      -0.005495       0.000428       0.005067              1.396424       1.209535       0.003694       0.021639       1.771706      -0.053445       1.208030           0.000302
          141              H       7.618194      12.987077       6.213908       0.297101       0.564897 0.33017518E+01  0.26864206E+02                                 1.284012                            1.179380      -1.175662       2.413908                    0.999513       2.854683       8.115511       0.476521       1.579772      -0.650438      -0.010038       0.005471      -0.026225       0.028608       0.011957      -0.000423      -0.003019       0.007663      -0.018771      -0.010581      -0.005308       0.015889              1.369655       1.164941      -0.047075       0.173945       1.078361      -0.194804       1.865663          -0.000050
          142              H       6.525277       4.607633      29.512954       0.120664       1.032757 0.72988775E+01  0.69548528E+02                                 1.649697                            1.551479      -0.808676       2.501663                    0.999626       3.251212       8.767130       0.519765       1.236707      -0.719969       0.025335       0.027416       0.018563       0.041690       0.011501      -0.000355       0.008096       0.010001      -0.020004      -0.015249      -0.001426       0.016675              1.714691       1.589891       0.330450       0.169673       1.903995       0.437699       1.650188           0.000018
          143              H       7.415012       3.442523      27.738884       0.116136       1.123044 0.82349964E+01  0.79903287E+02                                 1.668146                            1.591030      -0.863666       2.468901                    0.999234       3.203006       8.379399       0.547621       1.152722      -0.741621       0.034881       0.011699      -0.007663       0.037580       0.011157      -0.004101       0.009591       0.011610      -0.013237      -0.018163       0.003237       0.014926              1.668647       2.001054       0.108695      -0.290481       1.471003       0.108342       1.533883           0.000042
          144              H       3.998684       1.363970      27.394012       0.110391       1.051386 0.75889840E+01  0.72923415E+02                                 1.652177                            1.568700      -0.876712       2.456811                    0.999037       3.350098       9.032325       0.524198       1.215983      -0.723984      -0.023195      -0.025381      -0.013539       0.036953       0.009209      -0.003674       0.010989       0.014993      -0.015599      -0.018942       0.004331       0.014612              1.694155       1.600982       0.291055       0.136700       1.762804       0.405069       1.718679           0.000053
          145              H      11.649357       2.560149      29.174296       0.120852       1.041579 0.76291277E+01  0.73691397E+02                                 1.672820                            1.598041      -0.874937       2.470720                    0.999040       3.336005       9.132810       0.505163       1.255256      -0.715471      -0.038640      -0.008404       0.012400       0.041442       0.008957      -0.002733       0.006347       0.019526      -0.019355      -0.015371      -0.001107       0.016478              1.693992       2.098112       0.096416      -0.271572       1.443793       0.081873       1.540071          -0.000015
          146              H       8.288527       1.438537      26.934182       0.118241       1.016827 0.71841581E+01  0.67671462E+02                                 1.580133                            1.498761      -0.878661       2.463249                    0.999182       3.182484       8.324464       0.554570       1.172519      -0.735161       0.022839       0.008282       0.027383       0.036606      -0.003731       0.006553       0.008174       0.022785       0.008835      -0.017675       0.003772       0.013903              1.613977       1.574169       0.064787       0.269796       1.409369       0.323712       1.858394           0.000053
          147              H       9.217540       0.298283      25.160112       0.116553       1.032514 0.72576306E+01  0.68832995E+02                                 1.623536                            1.525793      -0.860666       2.470647                    0.999297       3.257055       8.669638       0.536879       1.202895      -0.727341       0.038366      -0.006692       0.002199       0.039008      -0.001750       0.005689       0.004343       0.027188      -0.001339      -0.015100      -0.000710       0.015810              1.666663       2.177927      -0.256665      -0.076945       1.395293       0.113506       1.426770          -0.000057
          148              H       5.624454       0.099437      23.401576       0.118904       1.037777 0.73838476E+01  0.71231117E+02                                 1.705731                            1.597862      -1.031182       2.396809                    0.997234       3.483072       9.746301       0.489657       1.296663      -0.704815      -0.025725      -0.010256      -0.031133       0.041668      -0.002770       0.008380       0.006051       0.018840       0.008431      -0.014649       0.000380       0.014269              1.774279       1.720145       0.146720       0.372415       1.508330       0.311637       2.094364          -0.000036
          149              H       4.693733       1.264546      25.175647       0.119034       1.102064 0.80824585E+01  0.78341004E+02                                 1.670843                            1.594428      -0.850099       2.476498                    0.999359       3.217682       8.513599       0.535751       1.179500      -0.734707      -0.035379       0.007615      -0.003679       0.036376      -0.003458       0.006506       0.008648       0.022840       0.000393      -0.017428       0.003083       0.014345              1.680784       2.102752      -0.179303      -0.044699       1.386285       0.122784       1.553316           0.000046
          150              H       7.917096       1.295619      31.029148       0.114951       1.064943 0.76544320E+01  0.74286655E+02                                 1.716286                            1.612268      -0.990508       2.409128                    0.997922       3.479322       9.670336       0.495582       1.273481      -0.710118       0.036395      -0.002095      -0.013852       0.038998      -0.002471      -0.008144       0.007983       0.012455      -0.008983      -0.012661      -0.001508       0.014169              1.777834       2.360139      -0.026145      -0.205143       1.502250       0.142184       1.471114           0.000147
          151              H      10.622069      30.855192      30.277265       0.111242       0.988239 0.70255025E+01  0.66928831E+02                                 1.651599                            1.559739      -0.823127       2.485629                    0.999343       3.442823       9.569817       0.495122       1.298547      -0.704640       0.012289      -0.025563      -0.024095       0.037217       0.000957      -0.007575       0.011885       0.005779      -0.011871      -0.016362       0.003839       0.012523              1.723483       1.566926      -0.038953      -0.075522       1.886983       0.512887       1.716538          -0.000069
          152              H       7.882071       1.416773       1.615616       0.114832       0.919593 0.66251638E+01  0.62571841E+02                                 1.610215                            1.543013      -0.900180       2.454570                    0.998296       3.488377       9.846521       0.481227       1.347639      -0.693940      -0.032900       0.003252       0.014157       0.035964       0.002194      -0.008111       0.009368       0.015137      -0.004549      -0.015824       0.002474       0.013349              1.651136       2.011099       0.076727      -0.224054       1.458227       0.149572       1.484082           0.000106
          153              H       0.918757       2.914326       2.398568       0.109026       0.985288 0.70597742E+01  0.68335779E+02                                 1.732815                            1.626215      -1.260162       2.279482                    0.993215       3.830152      11.260267       0.450456       1.404742      -0.680831      -0.012214       0.025922       0.025928       0.038644      -0.001382      -0.007842       0.011694       0.009777       0.003435      -0.015068       0.000134       0.014934              1.832103       1.572240      -0.117532      -0.178000       1.904419       0.568623       2.019651          -0.000130
          154              H       5.183839       2.584989       3.423863       0.169248       0.949904 0.68284138E+01  0.65326606E+02                                 1.683921                            1.590084      -1.252286       2.300546                    0.996873       3.535521      10.219815       0.461089       1.388518      -0.685125      -0.007966       0.000201      -0.013890       0.016013       0.005120       0.002274       0.002935       0.005029      -0.007805      -0.005346      -0.002801       0.008147              1.747828       1.756576       0.017383       0.514670       1.374056       0.010703       2.112851          -0.000170
          155              H       5.071982       2.768300       4.974233       0.169757       0.846187 0.60750246E+01  0.56014073E+02                                 1.522666                            1.473957      -0.770100       2.534616                    0.999650       3.214841       8.897481       0.495341       1.341074      -0.696423      -0.008554       0.005012       0.007730       0.012572       0.001172      -0.003594       0.003909       0.003841      -0.000178      -0.006270       0.001194       0.005077              1.551738       1.640126      -0.040335      -0.365906       1.256375       0.073777       1.758713           0.000151
          156              H       6.120537       1.767860       4.377698       0.169087       0.890912 0.65851451E+01  0.62217043E+02                                 1.596503                            1.550430      -1.071520       2.391342                    0.997325       3.393333       9.639260       0.473578       1.368896      -0.689927       0.009737      -0.010990      -0.000415       0.014689      -0.003964      -0.000354       0.000630       0.003100      -0.012884      -0.004379      -0.002064       0.006443              1.606409       1.467855      -0.285391       0.044005       1.993010      -0.107362       1.358362           0.000224
          157              H       9.757156       6.617818       4.554794       0.156734       1.014838 0.72022557E+01  0.69639315E+02                                 1.723415                            1.601876      -1.525068       2.153183                    0.995281       3.752331      10.808663       0.474132       1.336044      -0.693624       0.001180       0.008011      -0.011012       0.013668       0.000186       0.000995      -0.000140       0.000750      -0.008990      -0.003199       0.001105       0.002094              1.804909       1.554983       0.368281      -0.279212       2.029582      -0.532879       1.830163          -0.000129
          158              H       1.647102       5.387464       5.424741       0.171532       0.891585 0.64864184E+01  0.60344412E+02                                 1.535323                            1.491361      -0.804477       2.518786                    0.999713       3.125249       8.479670       0.512015       1.285854      -0.709038       0.009311      -0.010004      -0.000840       0.013693      -0.001596       0.002672      -0.000098       0.004613      -0.012522      -0.004965      -0.000615       0.005580              1.559149       1.674318      -0.312395       0.150393       1.653333      -0.174417       1.349797           0.000119
          159              H       9.131270       6.406545       5.977779       0.167447       0.911700 0.66053063E+01  0.60936841E+02                                 1.482632                            1.445741      -0.727605       2.547759                    0.999994       2.986341       7.735047       0.559500       1.186641      -0.732832      -0.009036       0.004240       0.008183       0.012907      -0.002547      -0.004170       0.003258       0.005362      -0.000482      -0.004879      -0.002444       0.007323              1.496158       1.278612      -0.061289      -0.166914       1.441835       0.256288       1.768027           0.000131
          160              H       2.382295       1.923209       6.297795       0.170731       0.903161 0.61786081E+01  0.57568717E+02                                 1.615518                            1.501384      -1.218674       2.312820                    0.997712       3.469641       9.851931       0.480492       1.368120      -0.688643       0.007686      -0.009814       0.009149       0.015463      -0.000880      -0.003168       0.000628       0.002373      -0.003446      -0.003181      -0.000861       0.004042              1.686921       1.948359      -0.428535       0.342725       1.519652      -0.235514       1.592752          -0.000320
          161              H       2.100514       3.246772       5.502415       0.173524       0.873455 0.63624799E+01  0.59330848E+02                                 1.552524                            1.506364      -0.888648       2.479401                    0.999275       3.243789       9.020662       0.491120       1.337411      -0.697083       0.003695       0.010798      -0.004434       0.012244       0.001945      -0.002594      -0.000624      -0.005789      -0.007814      -0.004810      -0.000244       0.005054              1.568712       1.475410       0.172387      -0.127648       1.804690      -0.252877       1.426036           0.000046
          162              H       1.399490       1.907674       5.076763       0.181519       0.839596 0.59688509E+01  0.54390278E+02                                 1.476664                            1.431911      -0.743770       2.555107                    0.999985       3.028009       8.132778       0.521798       1.288169      -0.708675      -0.006543      -0.007751      -0.009453       0.013865       0.002194       0.000495       0.003968       0.003862      -0.000543      -0.005341       0.000893       0.004449              1.508134       1.349374       0.092903       0.184579       1.389378       0.319130       1.785651           0.000010
          163              H       5.603089       3.793598       8.845497       0.177494       0.946411 0.68281040E+01  0.65411000E+02                                 1.690718                            1.599556      -1.234348       2.323651                    0.995102       3.501022      10.171537       0.455014       1.405174      -0.682166      -0.002663      -0.003052       0.015129       0.015662      -0.004330       0.001388       0.002175       0.008720       0.001154      -0.007190       0.001197       0.005993              1.761778       1.605957       0.024139      -0.389896       1.383558      -0.155604       2.295820          -0.000119
          164              H       5.180423       3.672426       7.338625       0.178248       0.874103 0.63605050E+01  0.59226657E+02                                 1.549723                            1.504292      -0.818293       2.519602                    0.999628       3.168333       8.765152       0.493034       1.334148      -0.698465      -0.008358      -0.007554      -0.008409       0.014058      -0.000034       0.002765       0.003911       0.004702      -0.002650      -0.005766       0.000853       0.004913              1.576394       1.747108       0.170602       0.323384       1.328009       0.168976       1.654064           0.000078
          165              H       5.900231       4.968026       7.851272       0.176989       0.868915 0.62210234E+01  0.56146506E+02                                 1.396419                            1.372338      -0.774672       2.532118                    0.999979       2.846428       7.128556       0.597797       1.135250      -0.746157       0.002942       0.011569       0.000250       0.011939       0.002534      -0.001123       0.000464      -0.001461      -0.016074      -0.005612       0.000286       0.005325              1.394782       1.208247      -0.003510      -0.021535       1.769434      -0.053136       1.206665           0.000303
          166              H       7.618226       2.547709       9.320861       0.296221       0.566984 0.33172246E+01  0.27030321E+02                                 1.288673                            1.183254      -1.185725       2.410037                    0.999401       2.865598       8.161144       0.474917       1.582750      -0.649924      -0.010227      -0.005950       0.026472       0.028996      -0.011987       0.000291      -0.002906       0.007469      -0.018325      -0.010586      -0.005200       0.015786              1.374975       1.168986       0.047363      -0.175001       1.081862      -0.196096       1.874078          -0.000047
          167              H       8.659923      13.978208      26.461926       0.122359       1.028790 0.72675724E+01  0.69200119E+02                                 1.648137                            1.550270      -0.821992       2.497395                    0.999590       3.245450       8.758451       0.518719       1.240100      -0.719224       0.025346       0.017775      -0.026778       0.040932      -0.000427      -0.011709      -0.008007       0.014515      -0.004244      -0.015180      -0.001506       0.016686              1.712934       1.588447       0.169153      -0.329618       1.648609      -0.436692       1.901747           0.000013
          168              H       9.549661      12.204137      27.627033       0.117405       1.122053 0.82257083E+01  0.79801957E+02                                 1.668396                            1.591127      -0.863712       2.469135                    0.999224       3.199129       8.372543       0.547013       1.154165      -0.741284       0.034129      -0.008533      -0.011509       0.037014      -0.003824      -0.011188      -0.009811       0.012466      -0.009844      -0.018169       0.003133       0.015035              1.668932       2.001809      -0.290736      -0.108833       1.533994      -0.108240       1.470993           0.000040
          169              H       6.133330      11.859267      29.705585       0.112248       1.047446 0.75570863E+01  0.72567197E+02                                 1.650867                            1.567632      -0.886032       2.454070                    0.999011       3.344098       9.023909       0.523064       1.219453      -0.723202      -0.022619      -0.013326       0.025268       0.036437      -0.003810      -0.009401      -0.010752       0.014977      -0.014633      -0.018813       0.004210       0.014603              1.692723       1.599737       0.136373      -0.290504       1.717228      -0.404379       1.761203           0.000058
          170              H      13.783999      13.639551      28.509408       0.119333       1.047048 0.76758617E+01  0.74234296E+02                                 1.676264                            1.600987      -0.873197       2.470228                    0.999069       3.344323       9.152446       0.505765       1.252217      -0.716115      -0.039050       0.012213       0.008710       0.041832      -0.002847      -0.008869      -0.006445       0.019590      -0.018742      -0.015400      -0.000997       0.016397              1.697592       2.103591      -0.272778      -0.096856       1.542929      -0.082051       1.446257          -0.000011
          171              H      10.423174      11.399437      29.631018       0.117678       1.015586 0.71699398E+01  0.67460310E+02                                 1.573915                            1.493379      -0.855676       2.472079                    0.999346       3.180620       8.297228       0.558107       1.166422      -0.736598       0.023346       0.027364      -0.007797       0.036805       0.006589       0.003572      -0.008211       0.006735      -0.039124      -0.017751       0.003760       0.013991              1.607393       1.567903       0.267632      -0.064163       1.849918      -0.321459       1.404358           0.000059
          172              H      11.352190       9.625366      30.771270       0.116633       1.035044 0.72796237E+01  0.69102652E+02                                 1.627129                            1.528805      -0.870072       2.466542                    0.999264       3.260610       8.686561       0.535912       1.204000      -0.727082       0.038018       0.002017       0.007105       0.038729       0.005942       0.001559      -0.004232       0.014054      -0.040193      -0.015022      -0.000879       0.015901              1.670510       2.184153      -0.077185       0.257698       1.429464      -0.113851       1.397914          -0.000049
          173              H       7.759111       7.866830      30.970115       0.118715       1.042259 0.74230363E+01  0.71714119E+02                                 1.711425                            1.602651      -1.037509       2.393850                    0.997164       3.491741       9.782228       0.488602       1.297561      -0.704593      -0.025311      -0.030943       0.010568       0.041350       0.008582       0.002862      -0.006238       0.005420      -0.032699      -0.014934       0.000402       0.014533              1.780477       1.726067       0.374951      -0.147774       2.102507      -0.313585       1.512858          -0.000032
          174              H       6.828386       9.640901      29.805008       0.117546       1.103190 0.80916831E+01  0.78434749E+02                                 1.670166                            1.593895      -0.846125       2.477488                    0.999398       3.220904       8.515962       0.536691       1.177367      -0.735208      -0.036351      -0.003717      -0.007543       0.037311       0.006680       0.003667      -0.008692       0.010574      -0.034159      -0.017460       0.003236       0.014224              1.680072       2.101544      -0.044710       0.179150       1.552789      -0.122727       1.385883           0.000055
          175              H      10.051729      15.494404      29.773938       0.115193       1.069204 0.76929621E+01  0.74793015E+02                                 1.724649                            1.619197      -1.014459       2.399192                    0.997746       3.488674       9.721322       0.492949       1.278018      -0.709120       0.036412      -0.014572       0.001988       0.039270      -0.007715       0.002514      -0.008168       0.010718      -0.013996      -0.012694      -0.001187       0.013881              1.787014       2.375148      -0.207446       0.026517       1.477370      -0.143251       1.508525           0.000148
          176              H       4.218075      14.742503       0.214380       0.113868       0.977465 0.69335780E+01  0.65851495E+02                                 1.641866                            1.551435      -0.835765       2.482208                    0.999232       3.421656       9.503770       0.495401       1.301791      -0.704035       0.012160      -0.022925       0.025266       0.036218      -0.007427      -0.001141      -0.011795       0.008577      -0.002978      -0.016225       0.003958       0.012267              1.712755       1.558431      -0.074522       0.038262       1.705648      -0.507182       1.874185          -0.000063
          177              H      14.286065      17.150411      29.652767       0.113673       0.922457 0.66466647E+01  0.62783737E+02                                 1.608766                            1.541730      -0.888363       2.458238                    0.998453       3.488398       9.825765       0.483525       1.341047      -0.695256      -0.033979       0.014434      -0.002827       0.037026      -0.008225      -0.002232      -0.009384       0.009159      -0.020808      -0.015824       0.002438       0.013386              1.649572       2.009141      -0.223804      -0.076566       1.482731      -0.149288       1.456845           0.000105
          178              H       7.322752      17.933363      28.155215       0.109432       0.989620 0.71049128E+01  0.68958325E+02                                 1.745232                            1.636949      -1.299248       2.262494                    0.992718       3.857002      11.395445       0.446206       1.414304      -0.678929      -0.012172       0.025600      -0.025059       0.037835      -0.008313       0.001047      -0.011730       0.003755      -0.016250      -0.015431       0.000318       0.015114              1.846019       1.582993      -0.180351       0.119109       2.035840      -0.575625       1.919225          -0.000133
          179              H      11.587830      18.958659      28.484552       0.169467       0.951091 0.68387827E+01  0.65454011E+02                                 1.685554                            1.591442      -1.257889       2.298265                    0.996958       3.538268      10.231688       0.460802       1.388782      -0.685057      -0.008263      -0.013283       0.000078       0.015644       0.002008      -0.005010      -0.002917       0.006045      -0.004939      -0.005508      -0.002350       0.007858              1.749592       1.758368       0.515806      -0.017325       2.115375      -0.010548       1.375033          -0.000173
          180              H      11.475968      20.509029      28.301242       0.167115       0.849789 0.61046994E+01  0.56330099E+02                                 1.524123                            1.475271      -0.766189       2.535202                    0.999725       3.219228       8.899451       0.496500       1.336936      -0.697285      -0.008897       0.008526      -0.004861       0.013246      -0.003496      -0.001068      -0.004046       0.002149      -0.005890      -0.006324       0.001220       0.005105              1.553237       1.641840      -0.366656       0.040531       1.760489      -0.073993       1.257381           0.000147
          181              H      12.524523      19.912494      29.301681       0.170112       0.892044 0.65987207E+01  0.62405423E+02                                 1.600577                            1.554167      -1.082222       2.386963                    0.997345       3.400121       9.677378       0.471821       1.372672      -0.689142       0.009663      -0.000452       0.010437       0.014230      -0.000399       0.003848      -0.000591       0.007954       0.002011      -0.004382      -0.001940       0.006322              1.610551       1.471407       0.044236       0.286673       1.361334       0.107924       1.998913           0.000221
          182              H       7.622452      20.089588      24.451726       0.157880       1.007006 0.71333472E+01  0.68801969E+02                                 1.714585                            1.594330      -1.511119       2.160589                    0.995203       3.732980      10.736781       0.475230       1.336270      -0.693650       0.001415      -0.010674      -0.007140       0.012920       0.000736      -0.000100       0.000224       0.005077       0.004042      -0.003328       0.001352       0.001977              1.795213       1.546957      -0.276819      -0.364856       1.820494       0.528765       2.018188          -0.000136
          183              H       8.051093      20.959536      25.682080       0.169553       0.895665 0.65241101E+01  0.60780142E+02                                 1.539706                            1.495473      -0.800749       2.519850                    0.999755       3.133259       8.506031       0.511444       1.285486      -0.709123       0.009604      -0.000142       0.010547       0.014265       0.002529       0.001482       0.000270       0.007777      -0.000678      -0.004532      -0.000635       0.005167              1.563633       1.679734       0.151059       0.313781       1.353197       0.174960       1.657967           0.000113
          184              H       6.996561      21.512574      24.662999       0.166292       0.914447 0.66277070E+01  0.61169196E+02                                 1.482478                            1.445604      -0.717225       2.550635                    0.999993       2.991450       7.739127       0.561268       1.182406      -0.733800      -0.009045       0.008188      -0.005286       0.013297      -0.004174       0.002619      -0.002932       0.002526      -0.009546      -0.004856      -0.002511       0.007366              1.495982       1.278486      -0.166886       0.061486       1.767403      -0.256595       1.442056           0.000121
          185              H       8.786274      21.832593      29.146334       0.171836       0.901441 0.61641818E+01  0.57392371E+02                                 1.612416                            1.498831      -1.215764       2.313978                    0.997743       3.463607       9.826522       0.481356       1.366662      -0.688927       0.007423       0.008959       0.009403       0.014959      -0.003239       0.000891      -0.000435       0.002714      -0.001553      -0.003259      -0.000726       0.003985              1.683479       1.944081       0.341475       0.427047       1.589581       0.234610       1.516777          -0.000326
          186              H       8.504499      21.037211      27.822771       0.174468       0.872179 0.63495809E+01  0.59167122E+02                                 1.549461                            1.503596      -0.885243       2.480923                    0.999277       3.238264       8.995333       0.492291       1.335208      -0.697529       0.003442      -0.003783      -0.010813       0.011961      -0.002464      -0.002149       0.000855       0.000930       0.012528      -0.004660      -0.000573       0.005233              1.565541       1.472616      -0.127153      -0.171743       1.423269       0.251830       1.800739           0.000042
          187              H       7.803474      20.611559      29.161868       0.181177       0.839289 0.59662214E+01  0.54357095E+02                                 1.475938                            1.431321      -0.740097       2.556491                    0.999984       3.027568       8.129324       0.522088       1.287673      -0.708785      -0.006277      -0.009868       0.008040       0.014192       0.000816      -0.002021      -0.003849       0.002418      -0.005588      -0.005161       0.000670       0.004491              1.507325       1.348757       0.184234      -0.092690       1.784528      -0.318696       1.388690           0.000005
          188              H      12.007063      24.380295      27.275947       0.174042       0.952874 0.68804790E+01  0.65982384E+02                                 1.692179                            1.600814      -1.211412       2.331558                    0.995302       3.507541      10.167451       0.457301       1.396672      -0.683786      -0.001420       0.015810       0.003576       0.016272       0.000708       0.004088      -0.002396       0.003064      -0.013568      -0.006996       0.001514       0.005481              1.763344       1.607435      -0.390773      -0.024290       2.297915       0.156003       1.384683          -0.000127
          189              H      11.584402      22.873422      27.397119       0.177792       0.874550 0.63566663E+01  0.59116881E+02                                 1.542773                            1.497809      -0.797571       2.526666                    0.999736       3.160796       8.707471       0.497633       1.323472      -0.700640      -0.008662      -0.008092       0.007645       0.014105       0.002823      -0.000111      -0.003888       0.003912      -0.006171      -0.005801       0.000695       0.005106              1.569162       1.738326       0.321258      -0.169576       1.646470      -0.168038       1.322690           0.000071
          190              H      12.304212      23.386069      26.101519       0.175130       0.872266 0.62492304E+01  0.56448219E+02                                 1.397887                            1.373715      -0.765520       2.534883                    0.999984       2.853241       7.141705       0.598804       1.132394      -0.746847       0.003122       0.000027      -0.011771       0.012177      -0.000992      -0.002647      -0.000508       0.006918       0.011371      -0.005583       0.000033       0.005550              1.396255       1.209346      -0.021609       0.003683       1.207795       0.053409       1.771624           0.000291
          191              H      14.022196      24.855660      28.521836       0.298423       0.564909 0.33038453E+01  0.26910930E+02                                 1.288727                            1.183253      -1.188593       2.410039                    0.999405       2.865355       8.175557       0.473184       1.589158      -0.648862      -0.009905       0.025464       0.005963       0.027966       0.000251       0.012078       0.002863       0.012878      -0.002932      -0.010744      -0.005103       0.015847              1.375070       1.168991      -0.175141      -0.047408       1.874347       0.196134       1.081872          -0.000051
          192              H       4.390606       1.556597      20.142381       0.120397       1.037061 0.73387294E+01  0.70057742E+02                                 1.657954                            1.558575      -0.822622       2.496474                    0.999571       3.259168       8.810767       0.516898       1.241269      -0.718955       0.025153      -0.018501       0.027335       0.041499       0.000475       0.011693      -0.007994       0.014748      -0.004343      -0.015223      -0.001498       0.016721              1.723711       1.597849      -0.171282       0.333477       1.658581      -0.441547       1.914704           0.000015
          193              H       5.280333       3.330668      18.977274       0.116725       1.121393 0.82197246E+01  0.79715767E+02                                 1.666234                            1.589330      -0.863671       2.468980                    0.999240       3.200434       8.369804       0.548046       1.152397      -0.741695       0.034758       0.008315       0.011245       0.037466       0.004058       0.011296      -0.009664       0.012299      -0.010459      -0.018242       0.003220       0.015022              1.666702       1.998567       0.289939       0.108499       1.532143      -0.108102       1.469395           0.000039
          194              H      10.402697       3.675538      16.898722       0.111342       1.055000 0.76330840E+01  0.73562947E+02                                 1.666718                            1.581718      -0.877813       2.456845                    0.999085       3.365170       9.130595       0.517080       1.229105      -0.720970      -0.022668       0.013505      -0.025624       0.036781       0.003580       0.009129      -0.010870       0.015023      -0.014286      -0.018687       0.004263       0.014425              1.709508       1.614970      -0.138540       0.295080       1.734492      -0.410934       1.779062           0.000057
          195              H       9.514678       1.895254      18.094899       0.119649       1.048960 0.76973702E+01  0.74529825E+02                                 1.681788                            1.606004      -0.881421       2.467085                    0.998975       3.349687       9.186768       0.503427       1.256556      -0.715156      -0.039098      -0.011856      -0.008413       0.041714       0.003102       0.009178      -0.006426       0.019518      -0.019047      -0.015627      -0.000988       0.016615              1.703278       2.111464       0.274363       0.097297       1.547839      -0.082535       1.450530          -0.000011
          196              H       6.153838       4.135368      16.973289       0.118575       1.016542 0.71815796E+01  0.67628832E+02                                 1.578323                            1.497296      -0.872859       2.464975                    0.999205       3.182155       8.317544       0.555607       1.170649      -0.735588       0.022987      -0.027428       0.008054       0.036682      -0.006441      -0.003739      -0.008257       0.007213      -0.038817      -0.017784       0.003890       0.013894              1.611991       1.572421      -0.268990       0.064522       1.855677      -0.322911       1.407873           0.000058
          197              H       7.082843       5.909439      15.833037       0.114758       1.040885 0.73278289E+01  0.69657471E+02                                 1.631136                            1.532168      -0.861837       2.468444                    0.999275       3.270605       8.712065       0.536346       1.201347      -0.727667       0.038970      -0.002325      -0.006789       0.039626      -0.005788      -0.001810      -0.004234       0.013935      -0.041297      -0.015369      -0.000574       0.015943              1.674796       2.191066       0.077572      -0.258946       1.432488      -0.114305       1.400834          -0.000054
          198              H       3.489753       7.667975      15.634192       0.117750       1.041153 0.74123177E+01  0.71579138E+02                                 1.709934                            1.601324      -1.038662       2.393179                    0.997168       3.489221       9.770542       0.488921       1.297285      -0.704686      -0.025620       0.031353      -0.010177       0.041749      -0.008286      -0.002591      -0.006138       0.004964      -0.032844      -0.014677       0.000442       0.014235              1.778923       1.724479      -0.374369       0.147539       2.100621      -0.313245       1.511671          -0.000038
          199              H      11.097740       5.893904      16.799299       0.118922       1.099268 0.80584715E+01  0.78055534E+02                                 1.668566                            1.592519      -0.854886       2.474876                    0.999303       3.214952       8.505287       0.535806       1.180178      -0.734554      -0.035555       0.003751       0.007674       0.036567      -0.006550      -0.003462      -0.008661       0.011283      -0.035090      -0.017576       0.003073       0.014503              1.678465       2.098909       0.044741      -0.178818       1.551768      -0.122636       1.384719           0.000046
          200              H       5.782417       0.040401      16.830369       0.114993       1.069239 0.76954202E+01  0.74837118E+02                                 1.726074                            1.620558      -1.021334       2.396623                    0.997614       3.491259       9.735884       0.492145       1.279759      -0.708744       0.036877       0.014032      -0.002454       0.039533       0.008001      -0.002217      -0.008082       0.009963      -0.013898      -0.012589      -0.001208       0.013797              1.788507       2.377198       0.207561      -0.026574       1.478504      -0.143439       1.509820           0.000150
          201              H       4.218124       0.792283      15.320389       0.113894       0.979858 0.69571810E+01  0.66168003E+02                                 1.648219                            1.556900      -0.844258       2.478677                    0.999161       3.431281       9.554214       0.492915       1.306530      -0.703011       0.012097       0.023013      -0.024784       0.035919       0.007323       0.000733      -0.011786       0.008697      -0.003117      -0.016061       0.003636       0.012425              1.719736       1.564083       0.075069      -0.038609       1.712649      -0.510823       1.882476          -0.000061
          202              H      14.286022      29.453947      16.951540       0.111843       0.924047 0.66644681E+01  0.63027719E+02                                 1.614480                            1.546863      -0.906896       2.450818                    0.998263       3.498703       9.877966       0.481028       1.346386      -0.694194      -0.034075      -0.014167       0.003478       0.037066       0.008283       0.002369      -0.009384       0.009247      -0.020499      -0.015884       0.002516       0.013368              1.655627       2.017400       0.225171       0.077005       1.487730      -0.150121       1.461750           0.000107
          203              H       7.322715      28.670995      18.449092       0.108620       0.988739 0.70924431E+01  0.68761930E+02                                 1.739736                            1.632125      -1.278527       2.271248                    0.993033       3.845043      11.329577       0.448551       1.408453      -0.680079      -0.011829      -0.025849       0.025364       0.038097       0.008278      -0.001327      -0.011777       0.003469      -0.015870      -0.015282       0.000038       0.015244              1.839858       1.578002       0.179441      -0.118589       2.028814      -0.572806       1.912759          -0.000131
          204              H      11.587799      27.645699      18.119755       0.171446       0.948128 0.68163678E+01  0.65213206E+02                                 1.684850                            1.591052      -1.271500       2.292946                    0.996805       3.535889      10.236716       0.459702       1.392665      -0.684293      -0.007494       0.012879       0.000076       0.014901      -0.002325       0.005019      -0.002887       0.006392      -0.005003      -0.005428      -0.002684       0.008112              1.748775       1.757772      -0.514823       0.017536       2.113601      -0.010882       1.374951          -0.000170
          205              H      11.475946      26.095329      18.303065       0.169702       0.845653 0.60679910E+01  0.55908162E+02                                 1.519200                            1.470857      -0.765276       2.536430                    0.999721       3.209504       8.866567       0.497220       1.336987      -0.697264      -0.008000      -0.007971       0.004979       0.012342       0.003778       0.001109      -0.003951       0.002013      -0.005999      -0.006383       0.001054       0.005329              1.548070       1.635950       0.364168      -0.040094       1.754305      -0.073426       1.253956           0.000148
          206              H      12.524496      26.691864      17.302626       0.171675       0.887389 0.65523868E+01  0.61826111E+02                                 1.591614                            1.546005      -1.063059       2.395662                    0.997458       3.384186       9.604773       0.474548       1.367897      -0.690101       0.009331       0.001001      -0.010397       0.014006       0.000374      -0.004071      -0.000355       0.008341       0.001618      -0.004467      -0.002181       0.006648              1.601393       1.463673      -0.043812      -0.283813       1.354863       0.106824       1.985643           0.000223
          207              H       7.622432      26.514770      22.152581       0.155812       1.015552 0.72050757E+01  0.69652311E+02                                 1.722300                            1.600721      -1.515691       2.157051                    0.995205       3.748858      10.786881       0.475100       1.333596      -0.694152       0.002133       0.011096       0.007627       0.013632      -0.001014      -0.000145       0.000307       0.005039       0.004215      -0.003434       0.001359       0.002075              1.803755       1.553581       0.279036       0.367865       1.829303       0.533001       2.028380          -0.000135
          208              H       8.051077      25.644822      20.922227       0.168450       0.900400 0.65639494E+01  0.61215720E+02                                 1.541648                            1.497131      -0.791304       2.522211                    0.999795       3.140608       8.517414       0.512888       1.280518      -0.710142       0.010057       0.000710      -0.010936       0.014874      -0.002705      -0.001515       0.000428       0.008508      -0.001340      -0.004818      -0.000852       0.005670              1.565701       1.681963      -0.151583      -0.314795       1.354730       0.175601       1.660411           0.000114
          209              H       6.996549      25.091784      21.941308       0.166385       0.914121 0.66263312E+01  0.61175865E+02                                 1.484938                            1.447780      -0.727166       2.547532                    0.999994       2.990133       7.746264       0.559288       1.186215      -0.732941      -0.009150      -0.008463       0.005149       0.013486       0.003989      -0.002618      -0.002883       0.002940      -0.008510      -0.004648      -0.002479       0.007127              1.498545       1.280348       0.167623      -0.061709       1.771188      -0.257403       1.444100           0.000122
          210              H       8.786259      24.771765      17.457973       0.171798       0.900728 0.61576281E+01  0.57316406E+02                                 1.611741                            1.498151      -1.211111       2.316091                    0.997691       3.461986       9.820810       0.481406       1.366875      -0.688896       0.007736      -0.008966      -0.008941       0.014839       0.003135      -0.000960      -0.000601       0.002634      -0.000875      -0.003255      -0.000600       0.003855              1.682799       1.943185      -0.341562      -0.426962       1.588994       0.234643       1.516217          -0.000323
          211              H       8.504481      25.567147      18.781536       0.173086       0.873792 0.63632629E+01  0.59320065E+02                                 1.550809                            1.504756      -0.885801       2.480415                    0.999326       3.241121       9.001996       0.492380       1.334392      -0.697711       0.004024       0.004479       0.011192       0.012709       0.002477       0.001796       0.000675       0.001146       0.012598      -0.004684      -0.000287       0.004972              1.566944       1.473742       0.127384       0.172178       1.424349       0.252338       1.802741           0.000043
          212              H       7.803451      25.992799      17.442439       0.182090       0.837121 0.59492873E+01  0.54192114E+02                                 1.476871                            1.432094      -0.746889       2.555134                    0.999985       3.025619       8.136918       0.520146       1.292735      -0.707727      -0.005977       0.009472      -0.007647       0.013562      -0.000630       0.002315      -0.003795       0.002466      -0.005774      -0.005265       0.000717       0.004548              1.508360       1.349439      -0.184565       0.092922       1.785963      -0.319347       1.389677           0.000008
          213              H      12.007065      22.224063      19.328360       0.175692       0.950482 0.68613830E+01  0.65783236E+02                                 1.692587                            1.601129      -1.226255       2.326052                    0.995261       3.505752      10.176018       0.455964       1.401110      -0.682935      -0.002557      -0.015150      -0.003421       0.015740      -0.001154      -0.004132      -0.002359       0.003323      -0.014222      -0.007242       0.001562       0.005681              1.763806       1.607546       0.390757       0.024228       2.299116       0.156059       1.384755          -0.000126
          214              H      11.584395      23.730936      19.207188       0.175521       0.880634 0.64132306E+01  0.59777059E+02                                 1.549999                            1.504478      -0.798405       2.525087                    0.999717       3.174837       8.756885       0.496503       1.323507      -0.700613      -0.008674       0.008607      -0.008650       0.014972      -0.003189      -0.000181      -0.003809       0.003790      -0.006893      -0.005967       0.000626       0.005341              1.576673       1.747449      -0.323773       0.170785       1.654439      -0.169172       1.328131           0.000074
          215              H      12.304210      23.218289      20.502788       0.175946       0.871125 0.62390291E+01  0.56337023E+02                                 1.397163                            1.372985      -0.771827       2.532381                    0.999976       2.850698       7.135774       0.598664       1.133042      -0.746688       0.003326      -0.000056       0.011421       0.011896       0.000934       0.002710      -0.000383       0.006897       0.010969      -0.005467      -0.000070       0.005537              1.395529       1.208676       0.021569      -0.003441       1.207066       0.053304       1.770844           0.000292
          216              H       5.483499      21.748698      18.082471       0.298025       0.565628 0.33094121E+01  0.26974253E+02                                 1.291138                            1.185247      -1.193784       2.407518                    0.999350       2.869963       8.198016       0.472073       1.591836      -0.648430      -0.009912      -0.025604      -0.005765       0.028054      -0.000438      -0.011913       0.002933       0.012977      -0.002436      -0.010524      -0.005237       0.015761              1.377830       1.171043       0.175709       0.047560       1.878801       0.196840       1.083645          -0.000050
          217              C       8.648799      19.974004      15.168770       0.596434      24.551751 0.26080453E+03  0.54624712E+04                                 7.849021                            5.759802      -0.117125       2.013755                    0.999366      22.633637      63.915001       0.613057       0.477014      -1.016179       0.025199       0.036025       0.047691       0.064863       0.014274      -0.038772      -0.069019      -0.048562      -0.055141      -0.076578      -0.015706       0.092284              9.923651       9.512489       0.519782       2.526303       9.332571       5.305695      10.925894           0.003190
          218              C       8.072438      19.226780      14.000866      -0.026713      36.781270 0.43950786E+03  0.10305073E+05                                 9.655757                            6.990951      -0.161327       1.957195                    0.998662      27.379698      77.229948       0.626447       0.417001      -1.069600      -0.021752      -0.030188      -0.031979       0.049062       0.000888      -0.003909      -0.000212       0.009156      -0.024881      -0.009149      -0.000514       0.009662             12.625371      10.728303       1.052846       4.158437      11.834999       7.631765      15.312811           0.005826
          219              C       6.790778      19.489628      13.557193      -0.088559      32.553630 0.41855352E+03  0.97793608E+04                                 8.980847                            6.916821      -0.034624       1.967153                    0.999585      29.055437      84.171659       0.611580       0.428641      -1.053060       0.000787      -0.023199      -0.007900       0.024519      -0.019128      -0.021293      -0.000164       0.001025      -0.033417      -0.029466      -0.001435       0.030901             10.744615       9.842709       0.285804       3.314351       9.799117       5.503127      12.592019           0.000117
          220              C       6.256257      18.786834      12.492129      -0.145893      34.152236 0.42811572E+03  0.10034438E+05                                 9.182052                            6.920884       0.119179       2.008004                    0.999668      29.523601      84.970026       0.622846       0.419559      -1.061349       0.015559       0.007022       0.021740       0.027641      -0.015770       0.004454      -0.001012       0.049149      -0.050367      -0.020827      -0.017147       0.037973             11.289251       8.837845       0.200700       2.654076      11.076653       6.983602      13.953256           0.000232
          221              C       7.000834      17.794783      11.844951       0.071752      38.828531 0.42190470E+03  0.97956905E+04                                10.088707                            6.882223      -0.117031       1.970342                    0.999330      26.711179      75.073690       0.626630       0.420993      -1.066627       0.000251       0.003773       0.007300       0.008221       0.013695      -0.001206       0.012960       0.016424       0.039802      -0.026243       0.006804       0.019439             14.066514      10.941117       1.828114       5.344687      12.558206       9.319292      18.700220          -0.000311
          222              C       8.293595      17.548402      12.283342      -0.150160      34.409141 0.44861561E+03  0.10652040E+05                                 9.271930                            7.121029       0.054526       1.985641                    0.999541      29.950719      87.117975       0.608563       0.423879      -1.057299       0.005650       0.009121       0.025073       0.027272      -0.025852      -0.013428       0.012680      -0.001424      -0.014477      -0.023500      -0.013013       0.036513             11.201132      10.355522       0.709929       4.052528       9.449939       5.681962      13.797934           0.000288
          223              C       8.828116      18.266109      13.357726      -0.092639      33.133751 0.43285021E+03  0.10211065E+05                                 9.117643                            7.054171      -0.118559       1.936838                    0.999506      29.492781      86.191299       0.602264       0.431108      -1.050275      -0.025284      -0.009378      -0.007485       0.027987      -0.004379       0.003667      -0.012027       0.039009      -0.049960      -0.026250      -0.002651       0.028901             11.075956       9.339986       0.152732       2.537765      10.651535       6.328408      13.236347           0.000124
          224              C       6.415935      17.021150      10.705941       0.082389      39.016430 0.41701309E+03  0.96505497E+04                                10.121002                            6.841853      -0.124865       1.968581                    0.999295      26.545857      74.402110       0.628745       0.420949      -1.067029      -0.003874       0.002784      -0.006572       0.008121      -0.006389       0.015561       0.010709       0.003002       0.012100      -0.021799       0.003437       0.018362             14.169361      11.482538       3.574451       4.031243      11.178358       9.140312      19.847188          -0.001260
          225              C       5.057429      16.714494      10.688232      -0.150910      34.338943 0.43024621E+03  0.10080054E+05                                 9.174623                            6.916367       0.155663       2.018800                    0.999753      29.378703      84.075156       0.627032       0.416937      -1.064790      -0.003129      -0.012376      -0.022386       0.025770      -0.000669      -0.027484       0.005866       0.008670       0.031989      -0.023988      -0.009518       0.033506             11.138218      11.200356       3.002845       3.029269       8.525236       5.581222      13.689061           0.000393
          226              C       4.498999      16.031274       9.620993      -0.098846      33.740305 0.41725894E+03  0.97192550E+04                                 9.119170                            6.854554       0.070862       1.996110                    0.999746      29.008014      83.279402       0.622723       0.422264      -1.059440       0.023716       0.009584       0.007008       0.026522       0.007565      -0.007488      -0.016773       0.037786      -0.034008      -0.029082      -0.000074       0.029157             11.086627      10.460109       2.178939       1.937799       8.072048       5.447188      14.727722          -0.000556
          227              C       5.286268      15.639797       8.549715      -0.038312      37.649840 0.43939052E+03  0.10276684E+05                                 9.717423                            6.935595       0.077630       2.029113                    0.999350      27.312761      76.338155       0.637905       0.410533      -1.076395       0.017204       0.031817       0.034208       0.049785       0.003775      -0.008054       0.000105       0.013765       0.015993      -0.010870      -0.002259       0.013129             12.591330      12.244583       2.828455       3.515171       8.337732       6.155263      17.191676           0.005711
          228              C       6.643921      15.914452       8.568979      -0.094145      33.882275 0.43297141E+03  0.10205753E+05                                 9.238383                            7.039551      -0.059179       1.956659                    0.999472      29.382614      85.591320       0.605422       0.429202      -1.052354      -0.008532       0.018330       0.018637       0.027498      -0.009096      -0.022995      -0.003217       0.010419       0.018893      -0.024041      -0.003641       0.027682             11.124835      11.232711       2.067138       1.979983       8.018909       5.115547      14.122885          -0.000545
          229              C       7.203204      16.608857       9.639946      -0.148418      34.262789 0.42566139E+03  0.99581337E+04                                 9.184473                            6.878095       0.180540       2.027156                    0.999763      29.450623      84.556747       0.628187       0.416777      -1.063591      -0.014255      -0.005726      -0.023102       0.027743       0.006636      -0.002247      -0.001567       0.051686      -0.045896      -0.019435      -0.015015       0.034449             11.341845       9.369915       1.617062       1.316485       8.538330       6.304304      16.117289           0.000411
          230              C       4.658675      14.924575       7.385851       0.594072      24.762813 0.25519302E+03  0.53137956E+04                                 7.865348                            5.686154       0.008743       2.059506                    0.999630      22.441280      63.103141       0.619114       0.475116      -1.017606      -0.032026      -0.020539      -0.052314       0.064686      -0.045340      -0.005538      -0.061623      -0.075143      -0.131665      -0.082664      -0.018793       0.101458              9.833732      10.487000       2.188218       1.727853       6.198039       3.505662      12.816157           0.001492
          231              C       5.104389      18.896823      17.138268       0.582621      25.360723 0.26522603E+03  0.55695775E+04                                 7.974558                            5.775973      -0.071129       2.023738                    0.999525      22.771544      64.053479       0.618350       0.471700      -1.020657      -0.046527       0.042021      -0.007055       0.063090       0.043487      -0.017110      -0.062388      -0.012368       0.128924      -0.074854      -0.019994       0.094848             10.216477      12.803510      -3.499208      -0.502475      10.876421       3.648495       6.969498           0.002602
          232              C       6.104274      17.831759      16.759219      -0.036915      37.934250 0.45269763E+03  0.10696400E+05                                 9.835024                            7.088385      -0.070214       1.979892                    0.999198      27.714101      78.554304       0.622815       0.416215      -1.069773       0.035271      -0.024436      -0.022099       0.048265       0.006763       0.001595       0.000677       0.011835      -0.001002      -0.008819      -0.000640       0.009460             12.992176      15.978751      -5.721443      -1.108289      13.980165       5.217525       9.017611           0.002556
          233              C       5.761020      16.869534      15.819366      -0.098404      33.991545 0.43604174E+03  0.10300517E+05                                 9.230987                            7.046801      -0.034871       1.960981                    0.999654      29.541081      86.261974       0.607139       0.427058      -1.053240       0.030998       0.000974      -0.001378       0.031044       0.009153       0.009951      -0.008817       0.025143      -0.019579      -0.021663       0.000904       0.020759             11.342457      13.026427      -3.597088      -1.091827      12.377584       5.066839       8.623359           0.000585
          234              C       6.705403      15.965410      15.364508      -0.146091      34.395780 0.45471946E+03  0.10853624E+05                                 9.324177                            7.210276       0.011152       1.976816                    0.999248      29.958500      87.899874       0.598526       0.428738      -1.052337      -0.006457       0.019521       0.006808       0.021660       0.014366       0.009005       0.012194      -0.041777       0.031198      -0.031211       0.000672       0.030539             11.337610      14.490714      -4.404820      -0.900694      11.601042       4.017259       7.921072          -0.000167
          235              C       8.017801      15.997723      15.817502       0.075599      37.290166 0.43589707E+03  0.10235036E+05                                 9.884338                            7.052227      -0.154920       1.959398                    0.999352      27.022693      77.152564       0.609678       0.427858      -1.059044      -0.004764       0.006861       0.000216       0.008355      -0.007085       0.001569       0.011291      -0.001536      -0.047234      -0.020780       0.003849       0.016932             13.422937      15.320923      -6.658342      -2.246693      15.155747       6.155796       9.792142           0.000344
          236              C       8.333731      16.931674      16.799299      -0.150090      35.127370 0.46961051E+03  0.11312494E+05                                 9.504199                            7.352012      -0.021706       1.964036                    0.998967      30.322537      89.708049       0.589087       0.431624      -1.049387      -0.017714       0.021296      -0.008372       0.028938       0.006893       0.011658      -0.011706       0.044803      -0.037682      -0.029066      -0.002989       0.032054             11.846795      11.712780      -4.136543      -1.064260      13.886059       5.926713       9.941547           0.000374
          237              C       7.387640      17.836420      17.270313      -0.107816      34.342873 0.46647661E+03  0.11256425E+05                                 9.453385                            7.398332      -0.258604       1.889211                    0.998644      30.468543      91.225717       0.576855       0.440017      -1.040801       0.007249      -0.010592      -0.031482       0.033998       0.016012       0.005486       0.005491      -0.016673       0.019441      -0.021421       0.002139       0.019282             11.445372      13.654673      -3.505556      -0.080108      11.460325       4.384596       9.221119           0.000550
          238              C      11.400830      18.144631      19.780732      -0.531599      29.136039 0.47588337E+03  0.11468383E+05                                 8.069248                            7.085921       0.030123       1.968604                    0.997195      32.807914      96.165782       0.642364       0.395661      -1.075576      -0.035707       0.044110      -0.011351       0.057874      -0.024152       0.004292       0.010543       0.024862      -0.048892      -0.028997      -0.006383       0.035380              8.619364       9.326887      -1.998174      -0.390377       8.753048      -0.377204       7.778155           0.000687
          239              C      10.383867      19.244804      19.722632       0.253028      30.179427 0.36476677E+03  0.82276773E+04                                 8.690545                            6.553355       0.145666       2.065752                    0.998887      25.378210      72.038250       0.615036       0.441513      -1.046175       0.045758      -0.036632      -0.034485       0.068007      -0.029621       0.016839      -0.008237      -0.011208      -0.095508      -0.037835      -0.011852       0.049687             10.221144      10.507585      -4.366666      -2.225448       9.735129      -1.467482      10.420717           0.010385
          240              C       9.445464      19.626960      20.690759      -0.167710      48.139806 0.51322158E+03  0.12508909E+05                                11.327915                            7.484460       0.188834       2.038325                    0.999369      29.682875      85.361782       0.613966       0.409305      -1.074603      -0.025192      -0.056712       0.083656       0.104160      -0.011815      -0.016262      -0.041901       0.009322       0.125548      -0.054090      -0.009020       0.063110             14.958939       9.954213      -1.039642      -4.546398      11.209833      -7.050873      23.712772           0.006922
          241              C       8.733333      20.679285      20.112555       0.240602      30.494118 0.37384794E+03  0.84825960E+04                                 8.733151                            6.626269      -0.008563       2.012582                    0.999449      25.678001      73.051442       0.612912       0.440427      -1.047055      -0.047823       0.048981      -0.013451       0.069764      -0.017475      -0.039132       0.021634       0.021663      -0.047354      -0.043552      -0.012667       0.056219             10.285742      10.209157      -4.405295      -2.549716       9.945663      -1.132534      10.702405           0.008924
          242              C       7.621592      21.498279      20.724003      -0.526759      28.844192 0.46435431E+03  0.11115921E+05                                 8.028849                            7.019527      -0.006718       1.953002                    0.997191      32.802996      95.655329       0.643003       0.397922      -1.074646       0.046716      -0.031603      -0.031986       0.064840      -0.005793      -0.016402       0.013192       0.024759      -0.038247      -0.025388      -0.003688       0.029076              8.726064       8.797895      -2.416301      -0.783023       9.398153      -0.087529       7.982144           0.000440
          243              C       6.822380      17.959768      21.355647      -0.536821      29.756102 0.46919769E+03  0.11240974E+05                                 8.161701                            7.022724       0.106169       1.997119                    0.997493      32.356080      93.842113       0.648592       0.394173      -1.079114       0.049074       0.002969       0.033618       0.059558       0.012599       0.030927       0.001368       0.023523       0.007465      -0.028510      -0.011249       0.039759              8.972822      10.542516       1.398829       1.598943       6.723325       0.160302       9.652624           0.000077
          244              C       7.968274      18.267979      22.274062       0.230883      31.625990 0.38068618E+03  0.86608356E+04                                 8.917870                            6.661212       0.027094       2.021868                    0.999266      25.655877      72.642509       0.615946       0.437090      -1.051005      -0.062958      -0.036279      -0.023581       0.076393       0.002550       0.031725      -0.002189       0.018042       0.031272      -0.025760      -0.013254       0.039014             10.853912      12.757461       3.079262       2.153364       6.306128      -1.221777      13.498147           0.004971
          245              C       9.143196      18.975743      21.991330      -0.147799      48.106450 0.50741870E+03  0.12336008E+05                                11.355799                            7.465071       0.135705       2.027175                    0.999033      29.390040      84.493532       0.611738       0.411844      -1.072627       0.024812       0.039568      -0.107092       0.116833       0.002668      -0.007130      -0.027797       0.022866       0.064496      -0.035707      -0.000901       0.036608             15.224362      11.331703       2.807347      -1.794800       9.353712      -7.152192      24.987672           0.002699
          246              C       9.901434      18.938771      23.152398       0.242060      30.463925 0.36290316E+03  0.81547044E+04                                 8.726745                            6.519241       0.249332       2.109552                    0.999338      24.897996      69.966337       0.620660       0.439172      -1.050195       0.060242       0.001971       0.048679       0.077476       0.042662      -0.006523      -0.012379       0.040378      -0.019135      -0.045308      -0.007584       0.052892             10.609558      13.711216       2.987432       2.303108       6.240676      -1.334544      11.876783           0.006818
          247              C      11.232615      19.550220      23.476764      -0.523487      27.669509 0.44152326E+03  0.10414828E+05                                 7.746797                            6.791728       0.197889       2.031547                    0.996875      31.837591      91.520964       0.662780       0.391776      -1.081132      -0.049396      -0.023770      -0.008368       0.055453       0.025133       0.007326       0.009054       0.045535      -0.030326      -0.030364      -0.010719       0.041083              8.458129      10.725260       1.199428       1.755808       6.621837       0.278203       8.027291           0.000380
          248              C       4.379421      26.630335       0.365999       0.598294      24.512123 0.26028563E+03  0.54487166E+04                                 7.840199                            5.753423      -0.116639       2.014533                    0.999382      22.610681      63.826665       0.613520       0.476907      -1.016268       0.029413      -0.034192      -0.048814       0.066460      -0.013117       0.039766      -0.068619      -0.047043      -0.056757      -0.077624      -0.013768       0.091391              9.912536       9.501467      -0.518458      -2.522476       9.322621       5.299111      10.913520           0.003188
          249              C      12.341758      27.377559       1.533903      -0.027285      36.784293 0.43952097E+03  0.10305251E+05                                 9.655683                            6.990452      -0.160699       1.957358                    0.998634      27.379819      77.224749       0.626563       0.416929      -1.069667      -0.021190       0.029787       0.029849       0.047194      -0.000445       0.003708      -0.000694       0.005567      -0.031251      -0.011162       0.002400       0.008762             12.627043      10.726939      -1.057185      -4.162092      11.835813       7.634531      15.318377           0.005823
          250              C      11.060100      27.114711       1.977576      -0.086408      32.471729 0.41727956E+03  0.97415166E+04                                 8.964618                            6.905419      -0.027101       1.969852                    0.999587      29.008190      83.981624       0.612241       0.428533      -1.053197       0.003090       0.024986       0.009177       0.026797       0.020205       0.021197      -0.000328       0.000496      -0.032435      -0.029921      -0.001590       0.031511             10.723898       9.824760      -0.284643      -3.307173       9.780047       5.490694      12.566885           0.000110
          251              C      10.525576      27.817505       3.042640      -0.149101      34.261826 0.42986488E+03  0.10085827E+05                                 9.200254                            6.934404       0.122009       2.008052                    0.999651      29.587568      85.201200       0.622313       0.419486      -1.061384       0.011897      -0.007137      -0.021166       0.025307       0.014148      -0.005811      -0.002170       0.046777      -0.048229      -0.019403      -0.016702       0.036105             11.312457       8.853860      -0.202008      -2.660134      11.099483       6.999977      13.984028           0.000232
          252              C      11.270148      28.809556       3.689818       0.075376      38.750172 0.42088621E+03  0.97670324E+04                                10.079986                            6.877033      -0.122415       1.969079                    0.999321      26.675370      74.976175       0.626382       0.421375      -1.066288       0.000971      -0.005036      -0.005648       0.007629      -0.012221       0.000878       0.013017       0.015323       0.041559      -0.025029       0.005280       0.019749             14.053449      10.932041      -1.825706      -5.339297      12.546288       9.309105      18.682019          -0.000307
          253              C      12.562906      29.055937       3.251427      -0.150344      34.424039 0.44882090E+03  0.10658552E+05                                 9.275816                            7.123720       0.058679       1.986661                    0.999510      29.957489      87.155538       0.608288       0.424006      -1.057179       0.005451      -0.011155      -0.027601       0.030265       0.024368       0.012930       0.013296      -0.001478      -0.011291      -0.022498      -0.012612       0.035110             11.206364      10.359066      -0.709600      -4.053097       9.455175       5.685346      13.804850           0.000296
          254              C       4.558730      28.338230       2.177043      -0.094642      33.244006 0.43467646E+03  0.10265488E+05                                 9.141425                            7.072805      -0.120329       1.935524                    0.999440      29.547370      86.413495       0.600958       0.431567      -1.049939      -0.025346       0.006807       0.008030       0.027445       0.004758      -0.002986      -0.012319       0.038265      -0.055418      -0.027230      -0.002170       0.029400             11.107139       9.354543      -0.157389      -2.543571      10.685810       6.353862      13.281064           0.000129
          255              C      10.685245      29.583189       4.828828       0.080121      39.060206 0.41756476E+03  0.96660118E+04                                10.126232                            6.844742      -0.126135       1.968119                    0.999299      26.563919      74.450563       0.628870       0.420747      -1.067211      -0.004362      -0.000246       0.005355       0.006911       0.006354      -0.014591       0.009728       0.002157       0.010258      -0.020503       0.003729       0.016774             14.179113      11.487201      -3.578157      -4.037017      11.187073       9.149177      19.863065          -0.001253
          256              C       9.326737      29.889845       4.846537      -0.148539      34.243355 0.42880511E+03  0.10037011E+05                                 9.153417                            6.901060       0.161583       2.021017                    0.999739      29.334990      83.887883       0.628288       0.416488      -1.065168      -0.004215       0.011667       0.023431       0.026513      -0.000185       0.027420       0.005564       0.007819       0.032539      -0.024333      -0.008864       0.033198             11.110972      11.170593      -2.990924      -3.014683       8.504236       5.566833      13.658085           0.000404
          257              C       8.768305      30.573065       5.913776      -0.100754      33.822701 0.41855084E+03  0.97569942E+04                                 9.134102                            6.865594       0.074189       1.996492                    0.999738      29.048670      83.431873       0.622156       0.422318      -1.059394       0.022871      -0.008830      -0.006727       0.025423      -0.006908       0.007448      -0.018083       0.038024      -0.033432      -0.030412       0.001381       0.029031             11.106275      10.471684      -2.182057      -1.942365       8.087012       5.460598      14.760127          -0.000538
          258              C       9.555572      30.964542       6.985054      -0.035962      37.612008 0.43879779E+03  0.10260602E+05                                 9.716345                            6.934667       0.073367       2.028022                    0.999352      27.291563      76.300882       0.637352       0.410977      -1.075973       0.018244      -0.030372      -0.032990       0.048411      -0.004352       0.006387       0.001685       0.014786       0.018697      -0.012347       0.000515       0.011832             12.590760      12.241766      -2.828729      -3.516438       8.338029       6.155941      17.192484           0.005719
          259              C      10.913226      30.689887       6.965790      -0.095371      33.915112 0.43350849E+03  0.10221469E+05                                 9.244760                            7.044960      -0.065007       1.954677                    0.999472      29.398635      85.647747       0.605062       0.429329      -1.052287      -0.008583      -0.018327      -0.016151       0.025892       0.010545       0.023632      -0.003441       0.010912       0.016554      -0.025528      -0.002900       0.028428             11.132834      11.240168      -2.069551      -1.983395       8.025062       5.119143      14.133273          -0.000530
          260              C      11.472513      29.995482       5.894823      -0.147998      34.283079 0.42596906E+03  0.99677280E+04                                 9.192808                            6.884640       0.177243       2.026398                    0.999758      29.450296      84.582505       0.627296       0.417269      -1.063214      -0.017661       0.006680       0.023650       0.030263      -0.005441       0.003329      -0.000522       0.050752      -0.042564      -0.018865      -0.014420       0.033285             11.353531       9.373138      -1.617846      -1.318760       8.548424       6.313473      16.139032           0.000425
          261              C       4.658717       0.610211       8.148918       0.592705      24.780905 0.25540212E+03  0.53189483E+04                                 7.866665                            5.686623       0.013684       2.060859                    0.999630      22.452518      63.128224       0.619426       0.474805      -1.017828      -0.032281       0.021701       0.054683       0.067106       0.046380       0.005949      -0.061369      -0.076012      -0.131533      -0.083057      -0.019011       0.102068              9.836084      10.488425      -2.188155      -1.727936       6.199325       3.507202      12.820503           0.001509
          262              C      13.643070      27.707535      29.466039       0.576687      25.474462 0.26662716E+03  0.56055171E+04                                 7.991722                            5.786878      -0.071568       2.022874                    0.999534      22.833358      64.232419       0.618556       0.470994      -1.021196      -0.047135      -0.040492       0.007379       0.062576      -0.043445       0.017729      -0.063957      -0.014847       0.131358      -0.075339      -0.021731       0.097070             10.240284      12.834252       3.510978       0.505539      10.902256       3.658233       6.984345           0.002621
          263              C      14.642949      28.772599      29.845088      -0.032348      37.699421 0.44950094E+03  0.10600128E+05                                 9.788789                            7.058580      -0.063127       1.983242                    0.999213      27.613870      78.146994       0.624871       0.415657      -1.070327       0.034302       0.025045       0.023995       0.048781      -0.007538      -0.001518       0.002783       0.009545      -0.003125      -0.008796      -0.001296       0.010093             12.924658      15.892418       5.686770       1.100601      13.906529       5.187499       8.975027           0.002558
          264              C      14.299691      29.734824      30.784941      -0.103551      34.175031 0.43897469E+03  0.10388425E+05                                 9.271337                            7.078213      -0.046794       1.956279                    0.999631      29.636332      86.651289       0.604723       0.427995      -1.052539       0.025546      -0.001533       0.003001       0.025768      -0.011653      -0.012300      -0.009988       0.028483      -0.018792      -0.025546       0.001387       0.024159             11.393386      13.074671       3.618495       1.104186      12.441574       5.096197       8.663914           0.000593
          265              C      10.974701      30.638929       0.170261      -0.140478      34.208981 0.45164835E+03  0.10761749E+05                                 9.289811                            7.185628       0.015207       1.979058                    0.999290      29.861720      87.531836       0.599602       0.428707      -1.052388      -0.011061      -0.019873      -0.007798       0.024044      -0.012226      -0.008785       0.011765      -0.041024       0.022973      -0.028589      -0.000427       0.029017             11.291148      14.422807       4.377143       0.892155      11.554841       4.003126       7.895796          -0.000157
          266              C      16.556467      30.606635      30.786805       0.076370      37.265982 0.43564699E+03  0.10227718E+05                                 9.881090                            7.051424      -0.162841       1.957286                    0.999332      27.009337      77.109527       0.609554       0.428006      -1.058950      -0.004707      -0.008623       0.000427       0.009833       0.006640      -0.001725       0.010840      -0.000032      -0.045088      -0.020020       0.004232       0.015787             13.415232      15.309902       6.652315       2.244268      15.147338       6.152501       9.788456           0.000346
          267              C       8.333701      29.672684      29.805008      -0.152952      35.195417 0.47087851E+03  0.11349933E+05                                 9.510186                            7.357465      -0.020866       1.963979                    0.998994      30.364682      89.840498       0.589444       0.431101      -1.049775      -0.019706      -0.022071       0.008738       0.030852      -0.006944      -0.011506      -0.011820       0.043370      -0.039673      -0.028943      -0.002658       0.031601             11.852344      11.717633       4.137402       1.064110      13.892372       5.928510       9.947026           0.000378
          268              C      15.926315      28.767938      29.333994      -0.109057      34.473315 0.46878831E+03  0.11327384E+05                                 9.483609                            7.423383      -0.268024       1.885370                    0.998576      30.533728      91.513508       0.575036       0.440817      -1.040220       0.007512       0.011580       0.030781       0.033734      -0.017200      -0.005564       0.004712      -0.016187       0.019972      -0.022507       0.003018       0.019489             11.482091      13.706452       3.523986       0.084235      11.495064       4.393492       9.244757           0.000553
          269              C      11.400804      28.459727      26.823575      -0.529785      29.103531 0.47514311E+03  0.11445971E+05                                 8.061182                            7.078142       0.031988       1.969406                    0.997237      32.784596      96.075061       0.643032       0.395408      -1.075759      -0.041103      -0.043434       0.012207       0.061033       0.024463      -0.002876       0.010009       0.019398      -0.057735      -0.028039      -0.008095       0.036134              8.610872       9.316066       1.993009       0.386462       8.744751      -0.377607       7.771800           0.000689
          270              C      10.383848      27.359554      26.881675       0.250613      30.231279 0.36553101E+03  0.82483453E+04                                 8.695610                            6.556914       0.141997       2.064342                    0.998920      25.405767      72.106187       0.615400       0.441069      -1.046551       0.045670       0.035155       0.036452       0.068193       0.027000      -0.016816      -0.009549      -0.013469      -0.093700      -0.037352      -0.010197       0.047548             10.227315      10.513363       4.369942       2.226105       9.741560      -1.469240      10.427023           0.010396
          271              C       9.445445      26.977398      25.913548      -0.164697      47.976860 0.51139818E+03  0.12451898E+05                                11.299791                            7.469087       0.193777       2.040598                    0.999356      29.623625      85.115313       0.614926       0.409079      -1.074880      -0.025331       0.055982      -0.082905       0.103193       0.012412       0.015198      -0.042616       0.009527       0.124181      -0.054537      -0.008483       0.063020             14.918566       9.932041       1.039240       4.533492      11.182299      -7.027171      23.641358           0.006918
          272              C       8.733321      25.925073      26.491752       0.238053      30.558605 0.37477424E+03  0.85083319E+04                                 8.742178                            6.632316      -0.003226       2.013613                    0.999439      25.710450      73.148757       0.612970       0.440141      -1.047293      -0.048230      -0.050561       0.013809       0.071227       0.017291       0.039476       0.022143       0.021542      -0.046654      -0.043963      -0.012595       0.056557             10.296972      10.220910       4.410851       2.553482       9.956260      -1.133828      10.713746           0.008929
          273              C       7.621584      25.106079      25.880304      -0.528764      28.884418 0.46520758E+03  0.11141894E+05                                 8.041298                            7.031258      -0.010907       1.951655                    0.997170      32.821817      95.746259       0.641717       0.398520      -1.074200       0.045690       0.031387       0.031931       0.063972       0.007019       0.016102       0.013713       0.022955      -0.042031      -0.025965      -0.003447       0.029412              8.739973       8.813297       2.425432       0.786715       9.413673      -0.087217       7.992950           0.000439
          274              C      15.361051      28.644590      25.248660      -0.531560      29.694795 0.46781047E+03  0.11202137E+05                                 8.159703                            7.019384       0.096363       1.994522                    0.997395      32.322172      93.793935       0.647613       0.394966      -1.078313       0.047244      -0.004248      -0.033451       0.058043      -0.012065      -0.030645       0.001453       0.022738       0.003599      -0.028144      -0.010889       0.039033              8.971457      10.541923      -1.399884      -1.595172       6.722896       0.158201       9.649552           0.000079
          275              C       7.968245      28.336379      24.330245       0.230095      31.646001 0.38095954E+03  0.86685239E+04                                 8.921623                            6.663453       0.025139       2.021078                    0.999224      25.663760      72.668629       0.615869       0.437070      -1.051027      -0.061849       0.036486       0.022137       0.075143      -0.002178      -0.032807      -0.002497       0.018422       0.032913      -0.026569      -0.013788       0.040357             10.859082      12.767242      -3.081120      -2.158793       6.307864      -1.219944      13.502140           0.004968
          276              C       9.143173      27.628615      24.612977      -0.147082      48.078220 0.50721544E+03  0.12329284E+05                                11.350151                            7.462967       0.130773       2.026130                    0.999046      29.380293      84.447178       0.611926       0.411777      -1.072718       0.023371      -0.038848       0.106296       0.115560      -0.002298       0.007426      -0.028274       0.022462       0.064043      -0.035917      -0.001021       0.036938             15.215266      11.327868      -2.805365       1.791199       9.348415      -7.146010      24.969516           0.002697
          277              C       9.901408      27.665587      23.451909       0.240880      30.481983 0.36315723E+03  0.81614915E+04                                 8.727995                            6.520019       0.244852       2.108142                    0.999351      24.908857      69.991681       0.620865       0.438969      -1.050361       0.062255      -0.004472      -0.049384       0.079590      -0.042505       0.006956      -0.012402       0.040372      -0.018892      -0.045137      -0.007731       0.052868             10.611286      13.716051      -2.987740      -2.299932       6.241041      -1.336037      11.876765           0.006819
          278              C      11.232593      27.054138      23.127543      -0.526503      27.708728 0.44237479E+03  0.10439040E+05                                 7.748252                            6.792973       0.198504       2.031499                    0.996884      31.871891      91.611810       0.663553       0.391166      -1.081647      -0.050009       0.025438       0.010704       0.057119      -0.024479      -0.005842       0.009629       0.045955      -0.032465      -0.030467      -0.010177       0.040644              8.459707      10.730562      -1.198783      -1.750627       6.621727       0.279433       8.026833           0.000382
          279              C      10.783480      15.900779       4.439216       0.596164      24.542868 0.26067665E+03  0.54587965E+04                                 7.845454                            5.757017      -0.111778       2.015592                    0.999378      22.627712      63.879948       0.613461       0.476787      -1.016361       0.029444      -0.048844       0.034121       0.066460       0.039257       0.014561       0.069713       0.005869       0.095391      -0.077595      -0.014722       0.092316              9.919529       9.508460      -2.525532       0.519720      10.922073      -5.303142       9.328054           0.003197
          280              C      10.207114      17.068683       3.691993      -0.026959      36.787942 0.43957502E+03  0.10307045E+05                                 9.656813                            6.991204      -0.161540       1.957006                    0.998647      27.382892      77.240543       0.626473       0.416968      -1.069621      -0.020870       0.028759      -0.030643       0.046922       0.002932       0.000269       0.000822       0.018783       0.004241      -0.010595       0.001444       0.009152             12.628471      10.728446      -4.162378       1.056804      15.320226      -7.635197      11.836742           0.005821
          281              C       8.925454      17.512356       3.954841      -0.090488      32.584646 0.41912696E+03  0.97955011E+04                                 8.984119                            6.919839      -0.025882       1.969284                    0.999545      29.073141      84.217588       0.611713       0.428428      -1.053257       0.003960       0.008718      -0.024186       0.026013       0.020384      -0.017424       0.000065       0.016616       0.013420      -0.027688      -0.001260       0.028949             10.748702       9.846371      -3.318445       0.288563      12.598664      -5.504824       9.801070           0.000119
          282              C       8.390928      18.577420       3.252049      -0.146526      34.174669 0.42848440E+03  0.10045376E+05                                 9.185749                            6.923556       0.127879       2.010295                    0.999668      29.537438      85.023291       0.622759       0.419522      -1.061359       0.016692      -0.023564       0.005912       0.029476      -0.004899      -0.014334       0.001018       0.048147      -0.045550      -0.019273      -0.016903       0.036176             11.294014       8.842376      -2.656169       0.201033      13.959273      -6.986034      11.080392           0.000233
          283              C       9.135500      19.224598       2.259998       0.071347      38.824852 0.42181725E+03  0.97929287E+04                                10.087100                            6.880572      -0.121393       1.969189                    0.999298      26.711322      75.065676       0.626847       0.420878      -1.066724      -0.001691      -0.004926       0.003874       0.006491       0.001100       0.013048      -0.012735      -0.012486      -0.038415      -0.024493       0.005488       0.019004             14.065858      10.939437      -5.345158       1.829256      18.700343      -9.319845      12.557793          -0.000310
          284              C      10.428260      18.786206       2.013617      -0.151950      34.488677 0.44995669E+03  0.10691683E+05                                 9.284255                            7.130193       0.061514       1.986934                    0.999527      29.994826      87.273431       0.608370       0.423705      -1.057426       0.001557      -0.025963       0.012837       0.029005       0.012041      -0.023554      -0.011911       0.005496       0.004537      -0.021803      -0.011333       0.033136             11.217248      10.369093      -4.059997       0.712789      13.819793      -5.691199       9.462859           0.000292
          285              C      10.962787      17.711822       2.731323      -0.090954      33.126255 0.43269622E+03  0.10207328E+05                                 9.122303                            7.058221      -0.118154       1.936938                    0.999441      29.481105      86.178911       0.601365       0.431756      -1.049797      -0.024108       0.008110      -0.007836       0.026615      -0.003610      -0.004569       0.012332       0.046243      -0.030425      -0.027047      -0.002258       0.029305             11.082515       9.340563      -2.538787       0.154927      13.247693      -6.334961      10.659291           0.000133
          286              C       8.550595      20.363607       1.486367       0.081527      39.015985 0.41696461E+03  0.96487713E+04                                10.119071                            6.839982      -0.128460       1.967681                    0.999272      26.545560      74.389279       0.629059       0.420767      -1.067185      -0.003671       0.006153       0.000963       0.007229      -0.015086      -0.007211      -0.010134      -0.000715      -0.011294      -0.021645       0.004369       0.017276             14.168714      11.479745      -4.035531       3.576380      19.847000      -9.141563      11.179396          -0.001258
          287              C       7.192088      20.381317       1.179710      -0.149031      34.316227 0.42981064E+03  0.10067778E+05                                 9.174570                            6.916268       0.154899       2.018761                    0.999734      29.358457      84.021606       0.626544       0.417347      -1.064478      -0.004111       0.022101      -0.011849       0.025412       0.028313      -0.000790      -0.006140      -0.013937      -0.025950      -0.025447      -0.008700       0.034147             11.139075      11.199590      -3.032227       3.004223      13.690868      -5.582857       8.526767           0.000394
          288              C       6.633653      21.448556       0.496491      -0.100323      33.761612 0.41759423E+03  0.97288988E+04                                 9.120525                            6.855253       0.074768       1.997109                    0.999713      29.022385      83.325173       0.622979       0.422011      -1.059612       0.022998      -0.007783       0.009208       0.025967       0.007173       0.005347       0.016802       0.037145      -0.039573      -0.029422       0.000979       0.028443             11.088683      10.461774      -1.938866       2.179700      14.730639      -5.448506       8.073636          -0.000560
          289              C       7.420918      22.519833       0.105015      -0.035644      37.693280 0.43977543E+03  0.10290876E+05                                 9.736305                            6.947024       0.056724       2.022492                    0.999428      27.319180      76.446631       0.636043       0.411527      -1.075437       0.016856      -0.031017       0.031792       0.047507       0.007305       0.004702      -0.002700      -0.002106      -0.029180      -0.012583       0.000286       0.012298             12.619201      12.268076      -3.527191       2.836128      17.234012      -6.172195       8.355515           0.005703
          290              C       8.778572      22.500571       0.379670      -0.092432      33.792688 0.43152516E+03  0.10162866E+05                                 9.221349                            7.027156      -0.060358       1.956866                    0.999474      29.334976      85.407588       0.606054       0.429126      -1.052431      -0.006496      -0.019167       0.017679       0.026872       0.022813      -0.008757       0.003969      -0.003542      -0.031121      -0.023920      -0.004398       0.028318             11.103292      11.211782      -1.971444       2.060616      14.094597      -5.103893       8.003497          -0.000554
          291              C       9.337860      21.429603       1.074074      -0.149435      34.325034 0.42659474E+03  0.99857047E+04                                 9.199398                            6.889354       0.177319       2.026066                    0.999734      29.472764      84.652096       0.627148       0.417227      -1.063275      -0.015574       0.023047      -0.003726       0.028064       0.002664       0.005484       0.002346       0.050758      -0.057908      -0.020733      -0.015007       0.035740             11.362596       9.378023      -1.320626       1.619224      16.153902      -6.320463       8.555862           0.000404
          292              C      11.062687      23.683717      30.459332       0.590268      24.853191 0.25626259E+03  0.53413979E+04                                 7.880090                            5.695112       0.015322       2.060494                    0.999625      22.496593      63.280537       0.619136       0.474625      -1.017917      -0.031131       0.056225      -0.022822       0.068200       0.005621      -0.046905       0.061623       0.026582       0.180404      -0.082995      -0.019753       0.102748              9.854037      10.506789      -1.733690       2.193074      12.845809      -3.515033       6.209512           0.001505
          293              C       7.239071      13.931279       3.362035       0.577518      25.473142 0.26663753E+03  0.56064389E+04                                 7.995483                            5.790451      -0.078815       2.020450                    0.999506      22.832421      64.258112       0.617740       0.471558      -1.020773      -0.048739       0.007018       0.043028       0.065392       0.018321       0.043121       0.063148      -0.073678      -0.038586      -0.074011      -0.022625       0.096635             10.243986      12.842939       0.505435      -3.512895       6.985909      -3.657528      10.903110           0.002630
          294              C       8.238951      14.310327       2.296971      -0.032573      37.704754 0.44963823E+03  0.10603637E+05                                 9.788700                            7.059181      -0.063044       1.983122                    0.999223      27.614513      78.136870       0.624939       0.415601      -1.070418       0.035259       0.021249      -0.022991       0.047152      -0.002953       0.006668      -0.002320       0.005479      -0.016545      -0.008745      -0.001243       0.009987             12.923313      15.895618       1.094879      -5.681013       8.974873      -5.185221      13.899448           0.002561
          295              C       7.895692      15.250180       1.334747      -0.100343      34.026318 0.43659750E+03  0.10316572E+05                                 9.236389                            7.051466      -0.041717       1.958658                    0.999661      29.563030      86.328529       0.606936       0.427080      -1.053264       0.027727       0.000718       0.000990       0.027754      -0.011409       0.010229       0.009505       0.022961      -0.031019      -0.023741       0.001176       0.022565             11.347774      13.035901       1.090404      -3.596989       8.627605      -5.067705      12.379816           0.000599
          296              C       8.840070      15.705038       0.430624      -0.143823      34.377788 0.45451937E+03  0.10847643E+05                                 9.322905                            7.211093       0.012164       1.976892                    0.999262      29.942952      87.849049       0.598194       0.429023      -1.052163      -0.006996      -0.008673       0.022546       0.025149      -0.009542       0.014052      -0.011323      -0.032285       0.042781      -0.028836       0.000059       0.028777             11.333851      14.492098       0.900134      -4.404267       7.916980      -4.011367      11.592475          -0.000153
          297              C      10.152470      15.252044       0.462936       0.074680      37.281248 0.43571404E+03  0.10229639E+05                                 9.883592                            7.051058      -0.164354       1.956746                    0.999326      27.016071      77.128910       0.609690       0.427896      -1.059023      -0.003231      -0.000859       0.006732       0.007516      -0.001321      -0.006761      -0.010865       0.022817       0.024123      -0.020201       0.003929       0.016272             13.421982      15.316646       2.248877      -6.659003       9.793159      -6.157252      15.156141           0.000349
          298              C      10.468405      14.270247       1.396886      -0.150749      35.142746 0.46988959E+03  0.11320344E+05                                 9.504693                            7.352517      -0.023827       1.963604                    0.998955      30.332018      89.726209       0.589298       0.431427      -1.049558      -0.019265       0.010200       0.023614       0.032137      -0.012090       0.007890       0.011609       0.040500      -0.043835      -0.028921      -0.002453       0.031374             11.847279      11.707608       1.066039      -4.135956       9.945150      -5.929990      13.889078           0.000388
          299              C       9.522319      13.799233       2.301631      -0.110841      34.478623 0.46882601E+03  0.11328611E+05                                 9.481185                            7.419146      -0.264561       1.886277                    0.998550      30.545158      91.551383       0.575723       0.440278      -1.040529       0.007622       0.031425      -0.012243       0.034577      -0.007111       0.016432      -0.004099      -0.019409       0.017532      -0.022826       0.003264       0.019562             11.480826      13.696460       0.081393      -3.517591       9.249805      -4.400069      11.496213           0.000565
          300              C       4.996816      11.288813       2.609841      -0.527907      29.058444 0.47416167E+03  0.11417044E+05                                 8.053544                            7.070972       0.033594       1.970155                    0.997159      32.759467      95.996208       0.643303       0.395424      -1.075689      -0.039096       0.010312       0.046440       0.061575      -0.005825      -0.025656      -0.009819       0.037835      -0.004890      -0.029829      -0.007020       0.036849              8.602466       9.307025       0.387604      -1.987189       7.764624       0.376194       8.735749           0.000704
          301              C       3.979857      11.346914       3.710014       0.248974      30.212748 0.36526962E+03  0.82406547E+04                                 8.691687                            6.554178       0.143527       2.065267                    0.998906      25.393425      72.054234       0.615607       0.441016      -1.046622       0.045528       0.034642      -0.035685       0.067426      -0.017734      -0.027604       0.008036       0.039327       0.062794      -0.037080      -0.010184       0.047264             10.222649      10.507543       2.223858      -4.367440      10.422407       1.470146       9.737998           0.010402
          302              C       3.041457      10.378787       4.092169      -0.166219      48.175557 0.51354433E+03  0.12519876E+05                                11.336900                            7.489278       0.186587       2.037339                    0.999371      29.695920      85.435141       0.613410       0.409575      -1.074329      -0.024822      -0.084293      -0.057151       0.104822       0.015983      -0.012651       0.042046      -0.057630      -0.072246      -0.053999      -0.008521       0.062520             14.972418       9.960537       4.551146      -1.038100      23.737577       7.060361      11.219141           0.006934
          303              C       2.329328      10.956992       5.144494       0.240348      30.470034 0.37353730E+03  0.84733219E+04                                 8.726080                            6.621675       0.002925       2.016229                    0.999400      25.668128      73.000691       0.613414       0.440183      -1.047258      -0.048017       0.014237       0.048681       0.069844       0.038626      -0.017267      -0.021890       0.033654      -0.006804      -0.043368      -0.012164       0.055532             10.276483      10.197241       2.547164      -4.396859      10.696987       1.133998       9.935221           0.008931
          304              C       9.756292      10.345543       5.963487      -0.526217      28.827944 0.46416595E+03  0.11110423E+05                                 8.031641                            7.024644      -0.014725       1.951096                    0.997149      32.776632      95.578081       0.641863       0.398664      -1.074132       0.045420       0.029781      -0.033185       0.063648       0.016140      -0.005727      -0.013884       0.033196      -0.017296      -0.026446      -0.002962       0.029408              8.728052       8.803447       0.788718      -2.416250       7.981189       0.082888       9.399521           0.000458
          305              C       8.957069       9.713897       2.424977      -0.534319      29.732093 0.46863618E+03  0.11226361E+05                                 8.166798                            7.026496       0.099422       1.995287                    0.997400      32.344806      93.864643       0.647187       0.395069      -1.078290       0.047879      -0.031172       0.003808       0.057259      -0.030250       0.012199      -0.002414       0.008404      -0.036852      -0.027301      -0.011677       0.038978              8.978960      10.551841      -1.599571       1.402318       9.658528      -0.160435       6.726512           0.000097
          306              C       1.564266       8.795481       2.733187       0.232998      31.598976 0.38027505E+03  0.86497845E+04                                 8.915979                            6.659421       0.025251       2.021488                    0.999255      25.643260      72.617191       0.615733       0.437327      -1.050785      -0.062095       0.022472      -0.037862       0.076120      -0.032087       0.002328       0.002704      -0.007706      -0.043145      -0.026186      -0.013326       0.039512             10.852046      12.755645      -2.153287       3.079402      13.495125       1.220535       6.305368           0.004968
          307              C       2.739190       9.078215       3.440951      -0.149530      48.181783 0.50827948E+03  0.12361789E+05                                11.364752                            7.469384       0.133599       2.026306                    0.998999      29.419409      84.586017       0.611828       0.411622      -1.072805       0.024497       0.105855       0.039544       0.115625       0.006106       0.002056       0.027339      -0.019984      -0.068813      -0.035971       0.000296       0.035675             15.238397      11.340312       1.800440       2.810542      25.013118       7.160521       9.361761           0.002709
          308              C       3.497430       7.917146       3.403979       0.241489      30.457801 0.36284737E+03  0.81525672E+04                                 8.723353                            6.517045       0.260395       2.112803                    0.999376      24.894151      69.935766       0.621051       0.438944      -1.050405       0.060877      -0.047418       0.003246       0.077233       0.005514       0.041617       0.012690       0.029701      -0.050717      -0.044676      -0.007010       0.051686             10.605360      13.703281      -2.298788       2.985456      11.874037       1.335758       6.238762           0.006817
          309              C       4.828615       7.592780       4.015427      -0.519976      27.601406 0.44004931E+03  0.10372587E+05                                 7.741001                            6.787145       0.182729       2.028184                    0.996908      31.784932      91.371262       0.661936       0.392558      -1.080468      -0.048398       0.006630      -0.023902       0.054384      -0.008327       0.024458      -0.008667       0.036251      -0.053702      -0.029760      -0.010562       0.040322              8.451221      10.715372      -1.752167       1.197452       8.020358      -0.277995       6.617932           0.000402
          310              C       6.514090      30.703560      11.095553       0.596642      24.567307 0.26098879E+03  0.54676867E+04                                 7.853745                            5.762839      -0.118104       2.013190                    0.999459      22.646160      63.973252       0.612692       0.477180      -1.016018       0.026765       0.048026      -0.034145       0.064720      -0.038517      -0.012564       0.069883       0.002552       0.098138      -0.077340      -0.014651       0.091991              9.930496       9.516580       2.528008      -0.520739      10.934777      -5.311148       9.340130           0.003205
          311              C       5.937732      29.535656      11.842776      -0.027865      36.827223 0.44008878E+03  0.10321687E+05                                 9.662533                            6.994454      -0.162252       1.956724                    0.998571      27.396922      77.279607       0.626465       0.416868      -1.069728      -0.021445      -0.030247       0.032063       0.049018      -0.002896      -0.000790       0.000811       0.017387       0.004620      -0.009973       0.001461       0.008512             12.637127      10.733766       4.161008      -1.054005      15.329796      -7.643059      11.847818           0.005823
          312              C      13.194774      29.091983      11.579928      -0.085706      32.425733 0.41648810E+03  0.97180396E+04                                 8.952632                            6.895175      -0.028900       1.969374                    0.999591      28.989438      83.894851       0.613212       0.428074      -1.053521       0.001548      -0.009260       0.024032       0.025801      -0.020876       0.018671      -0.000464       0.017364       0.014083      -0.028501      -0.002100       0.030600             10.709760       9.809764       3.295238      -0.278299      12.547808      -5.485468       9.771707           0.000139
          313              C      12.660255      28.026919      12.282720      -0.149937      34.264893 0.42988242E+03  0.10085590E+05                                 9.198785                            6.932797       0.122267       2.008089                    0.999665      29.588468      85.180326       0.622667       0.419275      -1.061596       0.013582       0.021678      -0.007243       0.026587       0.004647       0.013729       0.002407       0.049456      -0.046710      -0.019761      -0.016883       0.036644             11.311353       8.849946       2.656209      -0.200353      13.982931      -7.001840      11.101181           0.000255
          314              C      13.404832      27.379741      13.274771       0.074472      38.801765 0.42144918E+03  0.97837486E+04                                10.089486                            6.882219      -0.121568       1.969183                    0.999291      26.696811      75.060054       0.626041       0.421447      -1.066200      -0.000476       0.006851      -0.004269       0.008086      -0.000722      -0.012216      -0.013522      -0.012507      -0.040442      -0.024565       0.004839       0.019726             14.067680      10.946279       5.344963      -1.825809      18.699243      -9.317732      12.557518          -0.000303
          315              C       6.158890      27.818133      13.521152      -0.152924      34.500133 0.44999673E+03  0.10693898E+05                                 9.284957                            7.127824       0.052676       1.983992                    0.999531      30.012502      87.357360       0.608756       0.423385      -1.057523       0.004172       0.026045      -0.011916       0.028943      -0.013044       0.024280      -0.011065       0.005571       0.006262      -0.022533      -0.011368       0.033901             11.219407      10.369250       4.053305      -0.706140      13.820073      -5.695970       9.468897           0.000305
          316              C       6.693409      28.892517      12.803446      -0.091542      33.122361 0.43251627E+03  0.10201521E+05                                 9.118079                            7.052890      -0.113625       1.938243                    0.999475      29.482771      86.163377       0.602117       0.431284      -1.050136      -0.024256      -0.008578       0.008053       0.026959       0.004194       0.004678       0.012826       0.044109      -0.028128      -0.026812      -0.001330       0.028142             11.079247       9.336007       2.537031      -0.153914      13.244701      -6.335745      10.657034           0.000149
          317              C      12.819935      26.240732      14.048402       0.083081      39.006497 0.41682143E+03  0.96452439E+04                                10.119940                            6.840736      -0.130258       1.967246                    0.999252      26.539771      74.387698       0.628718       0.421005      -1.066967      -0.001787      -0.008309      -0.002461       0.008848       0.013870       0.007893      -0.010211      -0.002135      -0.008716      -0.021318       0.005602       0.015716             14.169444      11.482764       4.035475      -3.576186      19.847863      -9.140477      11.177704          -0.001250
          318              C      11.461428      26.223022      14.355059      -0.149907      34.300333 0.42966719E+03  0.10062517E+05                                 9.165976                            6.910236       0.159040       2.020095                    0.999740      29.358395      83.984569       0.627548       0.416759      -1.064966      -0.002730      -0.022668       0.012890       0.026219      -0.027257       0.001618      -0.005428      -0.013366      -0.030712      -0.023289      -0.010525       0.033815             11.127211      11.190836       3.024942      -2.999228      13.674919      -5.574760       8.515877           0.000408
          319              C      10.903001      25.155783      15.038278      -0.096165      33.640157 0.41573329E+03  0.96744673E+04                                 9.099282                            6.840164       0.077992       1.998659                    0.999735      28.959423      83.089335       0.623655       0.422036      -1.059625       0.022494       0.006316      -0.008497       0.024861      -0.007421      -0.007147       0.016567       0.037734      -0.040303      -0.029372      -0.000311       0.029683             11.060892      10.443107       1.931856      -2.174742      14.687070      -5.430785       8.052499          -0.000542
          320              C      11.690272      24.084506      15.429754      -0.039080      37.738433 0.44056474E+03  0.10311770E+05                                 9.734896                            6.946713       0.078878       2.028815                    0.999348      27.348061      76.483160       0.637092       0.410753      -1.076173       0.019325       0.032668      -0.031666       0.049431      -0.007138      -0.004195      -0.001041      -0.000847      -0.030909      -0.011919      -0.000589       0.012508             12.616627      12.266663       3.524912      -2.835352      17.229489      -6.170438       8.353730           0.005713
          321              C      13.047925      24.103768      15.155099      -0.091077      33.795053 0.43148820E+03  0.10162186E+05                                 9.224126                            7.028569      -0.061123       1.956489                    0.999500      29.333447      85.415150       0.605748       0.429335      -1.052260      -0.005497       0.017992      -0.018824       0.026614      -0.023937       0.009715       0.002375      -0.005382      -0.025986      -0.024732      -0.004299       0.029031             11.108031      11.213368       1.974244      -2.062054      14.103597      -5.108071       8.007129          -0.000542
          322              C      13.607206      25.174736      14.460695      -0.153415      34.401886 0.42773162E+03  0.10018734E+05                                 9.211160                            6.896924       0.174593       2.024902                    0.999763      29.513173      84.788500       0.627038       0.417033      -1.063425      -0.014168      -0.023544       0.006247       0.028180      -0.002497      -0.005848       0.002945       0.050978      -0.053599      -0.020409      -0.014811       0.035221             11.379594       9.386812       1.324554      -1.621651      16.183663      -6.333268       8.568306           0.000421
          323              C      11.062681      22.920641      16.144975       0.595479      24.735716 0.25488835E+03  0.53058369E+04                                 7.858948                            5.682074       0.017855       2.062405                    0.999647      22.429404      63.058997       0.619451       0.475002      -1.017673      -0.030126      -0.054952       0.021600       0.066286      -0.006904       0.045681       0.061098       0.028788       0.176536      -0.083250      -0.017313       0.100563              9.825002      10.478020       1.724296      -2.185469      12.803912      -3.501759       6.193076           0.001497
          324              C       7.239112       1.603507      12.172734       0.581406      25.393232 0.26563668E+03  0.55800710E+04                                 7.979216                            5.779160      -0.067645       2.024595                    0.999561      22.788232      64.100370       0.618418       0.471490      -1.020823      -0.047446      -0.005760      -0.042999       0.064290      -0.018352      -0.043323       0.061876      -0.073365      -0.042536      -0.073996      -0.021587       0.095582             10.222474      12.811540      -0.503495       3.502041       6.973505      -3.651070      10.882376           0.002626
          325              C       8.238995       1.224459      13.237798      -0.034995      37.882103 0.45202131E+03  0.10676174E+05                                 9.824604                            7.081916      -0.072690       1.979059                    0.999203      27.695192      78.478993       0.623269       0.416077      -1.069887       0.034283      -0.023012       0.024726       0.048127       0.001432      -0.006410      -0.002099       0.005111      -0.015875      -0.008527      -0.000270       0.008797             12.975549      15.959189      -1.104268       5.710320       9.007612      -5.209356      13.959847           0.002567
          326              C       7.895743       0.284606      14.200022      -0.101997      34.086426 0.43754080E+03  0.10344939E+05                                 9.247212                            7.058939      -0.040636       1.958727                    0.999670      29.601101      86.478677       0.606604       0.427063      -1.053224       0.027148      -0.002358      -0.002721       0.027386       0.011115      -0.011223       0.010240       0.022715      -0.035557      -0.025153       0.001890       0.023263             11.362183      13.050551      -1.093308       3.602771       8.638012      -5.075899      12.397986           0.000602
          327              C      13.109384      30.899301      15.104145      -0.142020      34.273936 0.45276075E+03  0.10794667E+05                                 9.301365                            7.193863       0.014941       1.978536                    0.999247      29.887336      87.627002       0.599348       0.428634      -1.052454      -0.008489       0.010625      -0.021689       0.025601       0.008426      -0.012603      -0.010808      -0.032242       0.044402      -0.028038       0.000557       0.027481             11.307337      14.451760      -0.896285       4.389676       7.902203      -4.005450      11.568048          -0.000149
          328              C      10.152522       0.282742      15.071833       0.073924      37.318157 0.43634052E+03  0.10247246E+05                                 9.885568                            7.053860      -0.157186       1.958746                    0.999353      27.034474      77.173118       0.609909       0.427621      -1.059274      -0.002371      -0.001318      -0.008248       0.008682       0.000421       0.006978      -0.011381       0.021012       0.021740      -0.019451       0.003063       0.016388             13.422685      15.320295      -2.246066       6.657107       9.793208      -6.155521      15.154553           0.000349
          329              C      10.468450       1.264539      14.137883      -0.148761      35.111419 0.46943670E+03  0.11307474E+05                                 9.500054                            7.349356      -0.020915       1.964435                    0.998996      30.318189      89.697404       0.589338       0.431472      -1.049460      -0.016985      -0.007458      -0.021438       0.028350       0.012847      -0.007881       0.011272       0.043515      -0.047063      -0.029695      -0.003882       0.033578             11.839468      11.709732      -1.061050       4.132634       9.935028      -5.919733      13.873643           0.000388
          330              C       9.522360       1.735553      13.233138      -0.107924      34.378240 0.46713463E+03  0.11277492E+05                                 9.465434                            7.408192      -0.269719       1.885574                    0.998578      30.484350      91.326184       0.575867       0.440569      -1.040363       0.006712      -0.031439       0.010211       0.033730       0.005718      -0.016665      -0.005677      -0.019120       0.015138      -0.022389       0.002408       0.019981             11.459710      13.677540      -0.080611       3.512463       9.229481      -4.386642      11.472110           0.000565
          331              C       4.996842       4.245973      12.924928      -0.535482      29.182378 0.47691384E+03  0.11498411E+05                                 8.074298                            7.090726       0.031360       1.968697                    0.997187      32.838536      96.249360       0.642592       0.395342      -1.075888      -0.039561      -0.009579      -0.046052       0.061462       0.005032       0.025475      -0.010194       0.039018      -0.004301      -0.029835      -0.007280       0.037115              8.624713       9.333208      -0.390199       2.001324       7.783389       0.377409       8.757543           0.000705
          332              C       3.979882       4.187872      11.824755       0.252278      30.197646 0.36500379E+03  0.82342157E+04                                 8.693036                            6.554866       0.138951       2.063695                    0.998893      25.387551      72.065843       0.615063       0.441430      -1.046242       0.045303      -0.036972       0.035716       0.068519       0.017403       0.028405       0.008881       0.041344       0.066751      -0.038192      -0.010792       0.048983             10.224479      10.510639      -2.227382       4.366730      10.426456       1.468341       9.736341           0.010394
          333              C       3.041476       5.155999      11.442600      -0.164533      48.039735 0.51197765E+03  0.12470735E+05                                11.312931                            7.475254       0.191392       2.039426                    0.999362      29.643913      85.216503       0.614374       0.409291      -1.074637      -0.025836       0.085471       0.057255       0.106071      -0.015636       0.012578       0.043405      -0.056404      -0.074539      -0.055067      -0.008114       0.063181             14.939074       9.942259      -4.542150       1.037342      23.681071       7.039481      11.193891           0.006926
          334              C       2.329350       4.577794      10.390275       0.237904      30.523282 0.37429248E+03  0.84949182E+04                                 8.737654                            6.629595      -0.003000       2.014179                    0.999399      25.690991      73.089921       0.612864       0.440346      -1.047139      -0.046238      -0.014393      -0.049290       0.069098      -0.039840       0.017953      -0.021739       0.036377      -0.007650      -0.044680      -0.012597       0.057278             10.291242      10.214120      -2.552318       4.405706      10.711005       1.134484       9.948599           0.008936
          335              C       9.756309       5.189243       9.571282      -0.522697      28.762131 0.46256562E+03  0.11063333E+05                                 8.019860                            7.012196      -0.010609       1.952628                    0.997198      32.738484      95.450696       0.642432       0.398626      -1.074082       0.044546      -0.030690       0.033279       0.063512      -0.016749       0.006787      -0.011904       0.033815      -0.013067      -0.025403      -0.004163       0.029566              8.715755       8.788641      -0.783273       2.409730       7.972748       0.087393       9.385877           0.000459
          336              C       8.957086       5.820889      13.109792      -0.533792      29.700089 0.46799050E+03  0.11205091E+05                                 8.152609                            7.014350       0.108151       1.997924                    0.997469      32.321715      93.720368       0.648871       0.394248      -1.079038       0.047235       0.032187      -0.005419       0.057415       0.030393      -0.011646      -0.001430       0.008167      -0.030615      -0.028194      -0.009568       0.037762              8.962752      10.529349       1.593650      -1.397057       9.641239      -0.159965       6.717667           0.000093
          337              C      10.102977       6.739305      12.801582       0.232383      31.586847 0.38014510E+03  0.86458599E+04                                 8.913268                            6.658171       0.019308       2.019898                    0.999164      25.637647      72.590922       0.615823       0.437312      -1.050821      -0.063389      -0.023013       0.038292       0.077550       0.032309      -0.001896       0.002800      -0.006629      -0.044277      -0.026055      -0.013816       0.039870             10.848252      12.749873       2.152267      -3.077166      13.491967       1.219885       6.302914           0.004968
          338              C       2.739203       6.456571      12.093818      -0.149469      48.219186 0.50877825E+03  0.12377509E+05                                11.372726                            7.474643       0.130797       2.025385                    0.999001      29.432518      84.648383       0.611389       0.411797      -1.072642       0.023070      -0.104016      -0.039011       0.113461      -0.007709      -0.002320       0.027103      -0.020205      -0.067165      -0.035398      -0.000676       0.036074             15.250009      11.347198      -1.803375      -2.812057      25.035162       7.166810       9.367666           0.002705
          339              C       3.497436       7.617640      12.130790       0.241642      30.448816 0.36273548E+03  0.81494948E+04                                 8.722292                            6.516548       0.249312       2.109648                    0.999372      24.889984      69.923625       0.620996       0.439012      -1.050355       0.059718       0.048165      -0.001751       0.076741      -0.007681      -0.042622       0.011874       0.031982      -0.053840      -0.045221      -0.008697       0.053918             10.603920      13.703168       2.295897      -2.984894      11.871206       1.336628       6.237385           0.006821
          340              C       4.828618       7.942006      11.519342      -0.519979      27.584927 0.43971718E+03  0.10362415E+05                                 7.734143                            6.780771       0.191361       2.030615                    0.996909      31.778023      91.329926       0.662831       0.392117      -1.080812      -0.047438      -0.010832       0.024435       0.054450       0.005170      -0.024572      -0.009241       0.038177      -0.058129      -0.031694      -0.008820       0.040514              8.443353      10.705103       1.745296      -1.193637       8.013973      -0.277980       6.610982           0.000396
          341              C       8.428527      11.095568      15.900768       0.596429      24.551728 0.26080466E+03  0.54624717E+04                                 7.849001                            5.759796      -0.117111       2.013760                    0.999366      22.633624      63.914852       0.613059       0.477013      -1.016180      -0.025199      -0.036026      -0.047689       0.064862       0.014276      -0.038770      -0.069018      -0.048565      -0.055133      -0.076574      -0.015710       0.092284              9.923610       9.512446       0.519760       2.526264       9.332552       5.305669      10.925832           0.003182
          342              C       9.004888      11.842792      17.068672      -0.026710      36.780981 0.43950508E+03  0.10304984E+05                                 9.655684                            6.990918      -0.161316       1.957199                    0.998662      27.379582      77.229341       0.626451       0.417000      -1.069601       0.021751       0.030186       0.031980       0.049062       0.000889      -0.003911      -0.000215       0.009154      -0.024886      -0.009151      -0.000512       0.009663             12.625246      10.728176       1.052811       4.158348      11.834920       7.631688      15.312642           0.005816
          343              C      10.286548      11.579944      17.512345      -0.088555      32.553034 0.41854592E+03  0.97791224E+04                                 8.980682                            6.916724      -0.034607       1.967161                    0.999585      29.055151      84.170108       0.611590       0.428636      -1.053065      -0.000787       0.023197       0.007901       0.024518      -0.019125      -0.021293      -0.000167       0.001023      -0.033415      -0.029467      -0.001431       0.030897             10.744378       9.842495       0.285748       3.314209       9.798941       5.502978      12.591699           0.000084
          344              C      10.821069      12.282738      18.577409      -0.145892      34.151808 0.42811150E+03  0.10034287E+05                                 9.181914                            6.920819       0.119200       2.008011                    0.999668      29.523337      84.968288       0.622855       0.419555      -1.061355      -0.015559      -0.007023      -0.021741       0.027642      -0.015772       0.004453      -0.001016       0.049147      -0.050370      -0.020825      -0.017149       0.037974             11.289053       8.837630       0.200687       2.653966      11.076518       6.983491      13.953013           0.000182
          345              C      10.076492      13.274789      19.224587       0.071741      38.828490 0.42190552E+03  0.97957042E+04                                10.088660                            6.882205      -0.117025       1.970342                    0.999330      26.711207      75.073492       0.626635       0.420990      -1.066630      -0.000251      -0.003774      -0.007300       0.008221       0.013696      -0.001204       0.012963       0.016425       0.039810      -0.026246       0.006802       0.019444             14.066415      10.941058       1.828122       5.344672      12.558112       9.319202      18.700077          -0.000322
          346              C       8.783731      13.521170      18.786196      -0.150166      34.409075 0.44861484E+03  0.10652012E+05                                 9.271891                            7.121004       0.054525       1.985639                    0.999541      29.950751      87.117886       0.608566       0.423877      -1.057301      -0.005651      -0.009124      -0.025071       0.027272      -0.025853      -0.013429       0.012678      -0.001420      -0.014479      -0.023501      -0.013013       0.036514             11.201075      10.355456       0.709920       4.052487       9.449911       5.681939      13.797860           0.000269
          347              C       8.249210      12.803463      17.711812      -0.092641      33.133528 0.43284671E+03  0.10210954E+05                                 9.117579                            7.054126      -0.118548       1.936842                    0.999506      29.492666      86.190640       0.602269       0.431105      -1.050277       0.025281       0.009376       0.007487       0.027984      -0.004376       0.003666      -0.012028       0.039007      -0.049959      -0.026251      -0.002648       0.028899             11.075874       9.339896       0.152731       2.537732      10.651476       6.328369      13.236250           0.000102
          348              C      10.661391      14.048422      20.363597       0.082395      39.016138 0.41701034E+03  0.96504667E+04                                10.120944                            6.841828      -0.124873       1.968579                    0.999295      26.545745      74.401633       0.628747       0.420948      -1.067029       0.003874      -0.002787       0.006572       0.008122      -0.006391       0.015559       0.010704       0.003003       0.012095      -0.021796       0.003438       0.018358             14.169243      11.482483       3.574431       4.031219      11.178267       9.140207      19.846980          -0.001268
          349              C      12.019897      14.355078      20.381306      -0.150908      34.338536 0.43024101E+03  0.10079894E+05                                 9.174526                            6.916310       0.155670       2.018805                    0.999753      29.378510      84.074218       0.627038       0.416935      -1.064793       0.003131       0.012369       0.022387       0.025768      -0.000671      -0.027481       0.005865       0.008668       0.031991      -0.023984      -0.009519       0.033503             11.138071      11.200239       3.002793       3.029207       8.525128       5.581122      13.688846           0.000372
          350              C      12.578327      15.038298      21.448545      -0.098852      33.740248 0.41725923E+03  0.97192569E+04                                 9.119129                            6.854537       0.070884       1.996115                    0.999746      29.008052      83.279306       0.622727       0.422262      -1.059442      -0.023715      -0.009592      -0.007006       0.026523       0.007563      -0.007489      -0.016772       0.037793      -0.034013      -0.029084      -0.000076       0.029159             11.086552      10.460062       2.178907       1.937766       8.072012       5.447144      14.727582          -0.000580
          351              C      11.791058      15.429775      22.519823      -0.038321      37.649867 0.43939237E+03  0.10276738E+05                                 9.717419                            6.935607       0.077651       2.029118                    0.999351      27.312832      76.338390       0.637904       0.410533      -1.076395      -0.017207      -0.031824      -0.034202       0.049786       0.003775      -0.008059       0.000113       0.013771       0.016026      -0.010880      -0.002256       0.013136             12.591286      12.244589       2.828454       3.515133       8.337773       6.155262      17.191496           0.005704
          352              C      10.433405      15.155120      22.500559      -0.094151      33.882218 0.43297130E+03  0.10205744E+05                                 9.238349                            7.039536      -0.059149       1.956667                    0.999472      29.382630      85.591194       0.605425       0.429201      -1.052355       0.008536      -0.018336      -0.018630       0.027498      -0.009095      -0.022993      -0.003210       0.010423       0.018913      -0.024034      -0.003649       0.027684             11.124769      11.232669       2.067131       1.979932       8.018901       5.115512      14.122738          -0.000562
          353              C       9.874122      14.460715      21.429592      -0.148420      34.262645 0.42566010E+03  0.99580887E+04                                 9.184426                            6.878073       0.180529       2.027152                    0.999763      29.450566      84.556320       0.628190       0.416775      -1.063593       0.014255       0.005719       0.023103       0.027742       0.006639      -0.002244      -0.001566       0.051684      -0.045892      -0.019435      -0.015013       0.034448             11.341768       9.369851       1.617055       1.316474       8.538294       6.304258      16.117157           0.000381
          354              C      12.418651      16.144997      23.683687       0.594109      24.762696 0.25519133E+03  0.53137626E+04                                 7.865432                            5.686215       0.008478       2.059425                    0.999630      22.441096      63.103063       0.619096       0.475129      -1.017596       0.032018       0.020533       0.052328       0.064692      -0.045339      -0.005543      -0.061631      -0.075141      -0.131705      -0.082679      -0.018784       0.101464              9.833823      10.487157       2.188184       1.727883       6.198140       3.505789      12.816170           0.001484
          355              C      11.972937      12.172749      13.931270       0.582620      25.360727 0.26522604E+03  0.55695762E+04                                 7.974557                            5.775972      -0.071121       2.023742                    0.999525      22.771513      64.053332       0.618351       0.471699      -1.020657       0.046526      -0.042020       0.007055       0.063089       0.043483      -0.017113      -0.062388      -0.012369       0.128925      -0.074849      -0.019999       0.094849             10.216479      12.803506      -3.499212      -0.502479      10.876435       3.648497       6.969495           0.002603
          356              C      10.973052      13.237813      14.310319      -0.036909      37.934074 0.45269505E+03  0.10696325E+05                                 9.835003                            7.088370      -0.070224       1.979891                    0.999198      27.714006      78.554007       0.622815       0.416216      -1.069772      -0.035270       0.024435       0.022100       0.048265       0.006765       0.001594       0.000675       0.011837      -0.000990      -0.008824      -0.000635       0.009460             12.992150      15.978710      -5.721432      -1.108290      13.980149       5.217516       9.017591           0.002558
          357              C      11.316306      14.200038      15.250172      -0.098406      33.991713 0.43604385E+03  0.10300582E+05                                 9.231026                            7.046823      -0.034893       1.960973                    0.999654      29.541172      86.262382       0.607137       0.427059      -1.053240      -0.030998      -0.000979       0.001382       0.031044       0.009151       0.009950      -0.008816       0.025145      -0.019573      -0.021661       0.000903       0.020758             11.342514      13.026490      -3.597123      -1.091845      12.377656       5.066871       8.623394           0.000586
          358              C      10.371923      15.104162      15.705030      -0.146096      34.396102 0.45472413E+03  0.10853768E+05                                 9.324237                            7.210314       0.011133       1.976806                    0.999248      29.958728      87.900793       0.598524       0.428738      -1.052337       0.006455      -0.019527      -0.006802       0.021662       0.014366       0.009007       0.012197      -0.041774       0.031201      -0.031211       0.000669       0.030542             11.337692      14.490814      -4.404856      -0.900705      11.601134       4.017300       7.921129          -0.000166
          359              C       9.059525      15.071849      15.252036       0.075590      37.290423 0.43590068E+03  0.10235140E+05                                 9.884369                            7.052247      -0.154913       1.959398                    0.999352      27.022827      77.152989       0.609679       0.427857      -1.059045       0.004763      -0.006865      -0.000211       0.008358      -0.007088       0.001567       0.011295      -0.001534      -0.047237      -0.020784       0.003847       0.016937             13.422983      15.320976      -6.658361      -2.246696      15.155799       6.155819       9.792173           0.000344
          360              C       8.743595      14.137898      14.270239      -0.150088      35.127375 0.46961089E+03  0.11312506E+05                                 9.504199                            7.352015      -0.021707       1.964035                    0.998967      30.322551      89.708114       0.589087       0.431624      -1.049387       0.017714      -0.021302       0.008376       0.028943       0.006896       0.011661      -0.011703       0.044804      -0.037675      -0.029065      -0.002991       0.032055             11.846791      11.712774      -4.136524      -1.064245      13.886055       5.926709       9.941546           0.000377
          361              C       9.689686      13.233152      13.799225      -0.107811      34.342737 0.46647469E+03  0.11256370E+05                                 9.453378                            7.398331      -0.258629       1.889206                    0.998643      30.468426      91.225390       0.576853       0.440018      -1.040800      -0.007251       0.010589       0.031484       0.033999       0.016011       0.005484       0.005490      -0.016668       0.019443      -0.021419       0.002140       0.019279             11.445362      13.654662      -3.505549      -0.080108      11.460319       4.384587       9.221105           0.000553
          362              C       5.676496      12.924941      11.288806      -0.531600      29.136050 0.47588292E+03  0.11468370E+05                                 8.069247                            7.085915       0.030134       1.968606                    0.997195      32.807961      96.165934       0.642364       0.395661      -1.075576       0.035706      -0.044114       0.011349       0.057877      -0.024147       0.004291       0.010542       0.024859      -0.048893      -0.028992      -0.006383       0.035375              8.619369       9.326879      -1.998166      -0.390386       8.753071      -0.377214       7.778155           0.000693
          363              C       6.693459      11.824768      11.346906       0.253023      30.179452 0.36476699E+03  0.82276823E+04                                 8.690546                            6.553355       0.145666       2.065752                    0.998887      25.378214      72.038226       0.615037       0.441513      -1.046175      -0.045761       0.036629       0.034483       0.068006      -0.029622       0.016840      -0.008237      -0.011208      -0.095509      -0.037835      -0.011852       0.049688             10.221148      10.507582      -4.366675      -2.225444       9.735155      -1.467486      10.420706           0.010388
          364              C       7.631862      11.442612      10.378779      -0.167709      48.139646 0.51321973E+03  0.12508852E+05                                11.327894                            7.484450       0.188829       2.038325                    0.999369      29.682813      85.361571       0.613966       0.409306      -1.074603       0.025190       0.056708      -0.083659       0.104159      -0.011814      -0.016263      -0.041901       0.009325       0.125545      -0.054090      -0.009019       0.063109             14.958905       9.954193      -1.039642      -4.546382      11.209842      -7.050869      23.712681           0.006926
          365              C       8.343993      10.390287      10.956983       0.240600      30.494060 0.37384713E+03  0.84825714E+04                                 8.733137                            6.626260      -0.008554       2.012585                    0.999449      25.677954      73.051235       0.612912       0.440427      -1.047056       0.047820      -0.048983       0.013450       0.069763      -0.017474      -0.039131       0.021633       0.021664      -0.047354      -0.043551      -0.012666       0.056217             10.285729      10.209135      -4.405296      -2.549705       9.945673      -1.132537      10.702378           0.008929
          366              C       9.455734       9.571293      10.345535      -0.526758      28.844033 0.46435055E+03  0.11115806E+05                                 8.028810                            7.019489      -0.006709       1.953006                    0.997191      32.802885      95.654838       0.643006       0.397921      -1.074647      -0.046717       0.031603       0.031985       0.064840      -0.005793      -0.016402       0.013189       0.024763      -0.038249      -0.025386      -0.003690       0.029076              8.726025       8.797843      -2.416286      -0.783005       9.398127      -0.087533       7.982106           0.000455
          367              C      10.254946      13.109804       9.713891      -0.536822      29.756181 0.46919880E+03  0.11241010E+05                                 8.161717                            7.022731       0.106160       1.997115                    0.997493      32.356169      93.842486       0.648591       0.394173      -1.079114      -0.049073      -0.002973      -0.033619       0.059559       0.012599       0.030923       0.001369       0.023527       0.007469      -0.028505      -0.011251       0.039756              8.972843      10.542540       1.398844       1.598930       6.723349       0.160310       9.652639           0.000086
          368              C       9.109052      12.801593       8.795476       0.230879      31.626055 0.38068704E+03  0.86608606E+04                                 8.917880                            6.661219       0.027091       2.021866                    0.999266      25.655927      72.642696       0.615946       0.437090      -1.051005       0.062960       0.036274       0.023580       0.076392       0.002549       0.031726      -0.002188       0.018043       0.031273      -0.025759      -0.013255       0.039015             10.853923      12.757482       3.079278       2.153371       6.306150      -1.221777      13.498136           0.004976
          369              C       7.934130      12.093829       9.078208      -0.147803      48.106530 0.50741975E+03  0.12336042E+05                                11.355816                            7.465083       0.135699       2.027173                    0.999033      29.390080      84.493723       0.611737       0.411844      -1.072626      -0.024810      -0.039572       0.107090       0.116832       0.002668      -0.007131      -0.027796       0.022869       0.064492      -0.035707      -0.000900       0.036607             15.224381      11.331723       2.807363      -1.794807       9.353757      -7.152222      24.987662           0.002703
          370              C       7.175892      12.130801       7.917140       0.242058      30.463956 0.36290329E+03  0.81547069E+04                                 8.726745                            6.519239       0.249328       2.109550                    0.999338      24.897996      69.966300       0.620661       0.439172      -1.050195      -0.060239      -0.001975      -0.048679       0.077475       0.042661      -0.006525      -0.012379       0.040379      -0.019132      -0.045308      -0.007584       0.052892             10.609561      13.711232       2.987453       2.303106       6.240705      -1.334548      11.876745           0.006822
          371              C       5.844711      11.519352       7.592774      -0.523486      27.669263 0.44151715E+03  0.10414643E+05                                 7.746733                            6.791666       0.197895       2.031550                    0.996875      31.837421      91.520172       0.662785       0.391775      -1.081133       0.049396       0.023768       0.008371       0.055452       0.025133       0.007325       0.009052       0.045543      -0.030319      -0.030366      -0.010717       0.041084              8.458060      10.725169       1.199430       1.755782       6.621822       0.278209       8.027191           0.000397
          372              C      12.697905       4.439237      30.703539       0.598288      24.512154 0.26028611E+03  0.54487274E+04                                 7.840195                            5.753421      -0.116640       2.014533                    0.999382      22.610703      63.826669       0.613521       0.476906      -1.016269      -0.029412       0.034190       0.048814       0.066460      -0.013118       0.039765      -0.068618      -0.047044      -0.056751      -0.077621      -0.013770       0.091391              9.912528       9.501458      -0.518450      -2.522467       9.322613       5.299107      10.913514           0.003194
          373              C       4.735568       3.692013      29.535635      -0.027276      36.784080 0.43951819E+03  0.10305166E+05                                 9.655639                            6.990425      -0.160710       1.957355                    0.998634      27.379710      77.224278       0.626565       0.416929      -1.069668       0.021190      -0.029788      -0.029847       0.047193      -0.000446       0.003710      -0.000697       0.005566      -0.031253      -0.011163       0.002401       0.008763             12.626980      10.726876      -1.057173      -4.162059      11.835756       7.634494      15.318309           0.005825
          374              C       6.017226       3.954861      29.091962      -0.086403      32.471437 0.41727533E+03  0.97413873E+04                                 8.964548                            6.905373      -0.027099       1.969854                    0.999587      29.008027      83.980851       0.612245       0.428532      -1.053198      -0.003089      -0.024988      -0.009175       0.026797       0.020203       0.021197      -0.000330       0.000495      -0.032432      -0.029921      -0.001587       0.031509             10.723804       9.824673      -0.284626      -3.307124       9.779966       5.490639      12.566774           0.000115
          375              C       6.551750       3.252067      28.026898      -0.149102      34.261832 0.42986557E+03  0.10085842E+05                                 9.200247                            6.934407       0.122015       2.008053                    0.999651      29.587562      85.201058       0.622314       0.419486      -1.061384      -0.011897       0.007137       0.021167       0.025309       0.014150      -0.005810      -0.002170       0.046779      -0.048232      -0.019404      -0.016703       0.036107             11.312443       8.853831      -0.201998      -2.660108      11.099475       6.999973      13.984023           0.000218
          376              C       5.807178       2.260016      27.379720       0.075368      38.750325 0.42088824E+03  0.97670907E+04                                10.080006                            6.877045      -0.122411       1.969079                    0.999321      26.675450      74.976430       0.626382       0.421374      -1.066288      -0.000971       0.005036       0.005650       0.007631      -0.012221       0.000876       0.013019       0.015324       0.041564      -0.025031       0.005278       0.019753             14.053476      10.932059      -1.825707      -5.339311      12.546292       9.309117      18.682077          -0.000314
          377              C       4.514420       2.013635      27.818111      -0.150346      34.424192 0.44882320E+03  0.10658620E+05                                 9.275834                            7.123732       0.058675       1.986657                    0.999510      29.957609      87.155937       0.608288       0.424005      -1.057179      -0.005450       0.011155       0.027603       0.030266       0.024369       0.012930       0.013296      -0.001477      -0.011292      -0.022499      -0.012612       0.035111             11.206389      10.359083      -0.709599      -4.053105       9.455191       5.685360      13.804892           0.000286
          378              C      12.518596       2.731342      28.892495      -0.094642      33.243931 0.43467505E+03  0.10265443E+05                                 9.141400                            7.072784      -0.120334       1.935523                    0.999440      29.547332      86.413240       0.600960       0.431566      -1.049940       0.025346      -0.006807      -0.008028       0.027445       0.004756      -0.002986      -0.012320       0.038263      -0.055415      -0.027231      -0.002168       0.029398             11.107111       9.354513      -0.157392      -2.543566      10.685778       6.353848      13.281042           0.000126
          379              C       6.392081       1.486383      26.240710       0.080130      39.060064 0.41756282E+03  0.96659588E+04                                10.126222                            6.844735      -0.126136       1.968120                    0.999299      26.563846      74.450402       0.628869       0.420749      -1.067210       0.004362       0.000247      -0.005356       0.006912       0.006355      -0.014590       0.009725       0.002157       0.010257      -0.020501       0.003730       0.016772             14.179095      11.487192      -3.578147      -4.037014      11.187033       9.149150      19.863062          -0.001261
          380              C       7.750589       1.179727      26.223001      -0.148537      34.243270 0.42880389E+03  0.10036975E+05                                 9.153404                            6.901051       0.161595       2.021022                    0.999739      29.334923      83.887634       0.628288       0.416489      -1.065168       0.004215      -0.011665      -0.023431       0.026512      -0.000184       0.027419       0.005563       0.007817       0.032541      -0.024332      -0.008864       0.033196             11.110953      11.170581      -2.990916      -3.014679       8.504205       5.566809      13.658074           0.000388
          381              C       8.309021       0.496507      25.155762      -0.100753      33.822739 0.41855134E+03  0.97570093E+04                                 9.134112                            6.865600       0.074200       1.996495                    0.999738      29.048679      83.431931       0.622155       0.422318      -1.059394      -0.022872       0.008831       0.006726       0.025424      -0.006908       0.007448      -0.018083       0.038025      -0.033435      -0.030412       0.001380       0.029032             11.106290      10.471691      -2.182062      -1.942362       8.086999       5.460588      14.760180          -0.000563
          382              C       7.521754       0.105030      24.084484      -0.035967      37.612170 0.43879946E+03  0.10260655E+05                                 9.716383                            6.934687       0.073377       2.028026                    0.999352      27.291622      76.301185       0.637350       0.410978      -1.075972      -0.018245       0.030373       0.032991       0.048412      -0.004352       0.006390       0.001690       0.014789       0.018706      -0.012352       0.000516       0.011836             12.590822      12.241823      -2.828737      -3.516483       8.337995       6.155922      17.192648           0.005709
          383              C       6.164100       0.379685      24.103748      -0.095369      33.915006 0.43350700E+03  0.10221425E+05                                 9.244743                            7.044948      -0.064991       1.954684                    0.999472      29.398574      85.647550       0.605062       0.429329      -1.052287       0.008584       0.018328       0.016150       0.025893       0.010543       0.023632      -0.003438       0.010912       0.016560      -0.025524      -0.002905       0.028429             11.132810      11.240157      -2.069534      -1.983406       8.025003       5.119103      14.133271          -0.000553
          384              C       5.604813       1.074090      25.174715      -0.147999      34.283191 0.42597060E+03  0.99677788E+04                                 9.192849                            6.884667       0.177247       2.026400                    0.999758      29.450329      84.582823       0.627292       0.417270      -1.063212       0.017661      -0.006677      -0.023650       0.030263      -0.005443       0.003328      -0.000522       0.050751      -0.042560      -0.018865      -0.014419       0.033284             11.353585       9.373186      -1.617853      -1.318777       8.548439       6.313492      16.139128           0.000397
          385              C      12.418609      30.459361      22.920620       0.592712      24.781165 0.25540348E+03  0.53189917E+04                                 7.866781                            5.686683       0.013627       2.060843                    0.999630      22.452558      63.128736       0.619414       0.474813      -1.017822       0.032274      -0.021708      -0.054684       0.067106       0.046382       0.005951      -0.061363      -0.076014      -0.131570      -0.083060      -0.019009       0.102069              9.836260      10.488532      -2.188231      -1.727918       6.199356       3.507176      12.820890           0.001500
          386              C       3.434256       3.362037       1.603499       0.576684      25.474425 0.26662682E+03  0.56055080E+04                                 7.991716                            5.786876      -0.071566       2.022875                    0.999534      22.833333      64.232322       0.618556       0.470994      -1.021196       0.047135       0.040491      -0.007378       0.062576      -0.043444       0.017730      -0.063958      -0.014849       0.131354      -0.075337      -0.021733       0.097070             10.240273      12.834235       3.510969       0.505538      10.902242       3.658233       6.984342           0.002628
          387              C       2.434377       2.296973       1.224450      -0.032341      37.699022 0.44949563E+03  0.10599967E+05                                 9.788717                            7.058535      -0.063113       1.983248                    0.999213      27.613675      78.146224       0.624873       0.415657      -1.070328      -0.034300      -0.025046      -0.023993       0.048780      -0.007539      -0.001517       0.002780       0.009544      -0.003120      -0.008797      -0.001295       0.010092             12.924555      15.892280       5.686708       1.100586      13.906416       5.187461       8.974968           0.002563
          388              C       2.777635       1.334748       0.284597      -0.103554      34.175124 0.43897566E+03  0.10388454E+05                                 9.271355                            7.078221      -0.046797       1.956278                    0.999631      29.636380      86.651473       0.604723       0.427995      -1.052539      -0.025545       0.001532      -0.002999       0.025766      -0.011652      -0.012298      -0.009989       0.028484      -0.018792      -0.025546       0.001388       0.024158             11.393417      13.074708       3.618519       1.104199      12.441608       5.096215       8.663934           0.000595
          389              C       6.102625       0.430643      30.899277      -0.140484      34.209205 0.45165155E+03  0.10761846E+05                                 9.289848                            7.185650       0.015207       1.979055                    0.999291      29.861878      87.532422       0.599602       0.428706      -1.052388       0.011061       0.019874       0.007800       0.024045      -0.012226      -0.008785       0.011766      -0.041023       0.022974      -0.028590      -0.000429       0.029018             11.291200      14.422875       4.377173       0.892165      11.554896       4.003149       7.895830          -0.000159
          390              C       0.520859       0.462937       0.282733       0.076363      37.266082 0.43564841E+03  0.10227758E+05                                 9.881099                            7.051430      -0.162832       1.957288                    0.999332      27.009385      77.109645       0.609554       0.428006      -1.058950       0.004707       0.008623      -0.000426       0.009833       0.006642      -0.001724       0.010841      -0.000031      -0.045089      -0.020021       0.004232       0.015790             13.415244      15.309916       6.652317       2.244266      15.147350       6.152508       9.788466           0.000346
          391              C       8.743625       1.396888       1.264530      -0.152948      35.195192 0.47087519E+03  0.11349830E+05                                 9.510142                            7.357437      -0.020854       1.963985                    0.998994      30.364541      89.839913       0.589446       0.431101      -1.049776       0.019707       0.022072      -0.008737       0.030852      -0.006945      -0.011506      -0.011820       0.043369      -0.039669      -0.028944      -0.002657       0.031601             11.852280      11.717563       4.137359       1.064093      13.892292       5.928481       9.946985           0.000384
          392              C       1.151011       2.301634       1.735544      -0.109053      34.473078 0.46878471E+03  0.11327272E+05                                 9.483566                            7.423355      -0.268019       1.885374                    0.998576      30.533554      91.512806       0.575037       0.440817      -1.040220      -0.007513      -0.011580      -0.030779       0.033733      -0.017201      -0.005563       0.004709      -0.016186       0.019972      -0.022507       0.003020       0.019487             11.482032      13.706375       3.523955       0.084230      11.495002       4.393472       9.244719           0.000563
          393              C       5.676522       2.609845       4.245963      -0.529785      29.103439 0.47514137E+03  0.11445918E+05                                 8.061162                            7.078126       0.031990       1.969407                    0.997237      32.784544      96.074844       0.643033       0.395408      -1.075759       0.041103       0.043434      -0.012207       0.061032       0.024463      -0.002876       0.010007       0.019399      -0.057734      -0.028038      -0.008096       0.036135              8.610846       9.316042       1.993001       0.386464       8.744717      -0.377596       7.771778           0.000701
          394              C       6.693478       3.710018       4.187863       0.250609      30.231326 0.36553181E+03  0.82483671E+04                                 8.695615                            6.556919       0.142000       2.064342                    0.998920      25.405799      72.106274       0.615400       0.441068      -1.046551      -0.045669      -0.035155      -0.036452       0.068193       0.027000      -0.016815      -0.009550      -0.013468      -0.093700      -0.037351      -0.010198       0.047548             10.227317      10.513371       4.369943       2.226114       9.741552      -1.469233      10.427027           0.010402
          395              C       7.631881       4.092174       5.155990      -0.164701      47.977104 0.51140116E+03  0.12451989E+05                                11.299827                            7.469108       0.193773       2.040596                    0.999356      29.623728      85.115694       0.614925       0.409079      -1.074880       0.025332      -0.055984       0.082903       0.103193       0.012413       0.015198      -0.042617       0.009526       0.124182      -0.054539      -0.008483       0.063021             14.918608       9.932074       1.039244       4.533513      11.182313      -7.027184      23.641438           0.006925
          396              C       8.344005       5.144499       4.577786       0.238053      30.558652 0.37477495E+03  0.85083526E+04                                 8.742186                            6.632321      -0.003228       2.013611                    0.999439      25.710485      73.148886       0.612970       0.440141      -1.047293       0.048231       0.050561      -0.013810       0.071227       0.017292       0.039477       0.022142       0.021541      -0.046656      -0.043963      -0.012595       0.056558             10.296976      10.220923       4.410850       2.553488       9.956252      -1.133828      10.713753           0.008938
          397              C       9.455742       5.963493       5.189234      -0.528765      28.884507 0.46520985E+03  0.11141963E+05                                 8.041320                            7.031279      -0.010911       1.951653                    0.997170      32.821880      95.746525       0.641715       0.398521      -1.074199      -0.045690      -0.031387      -0.031933       0.063972       0.007019       0.016102       0.013714       0.022953      -0.042033      -0.025966      -0.003445       0.029411              8.739992       8.813328       2.425440       0.786729       9.413686      -0.087216       7.992962           0.000462
          398              C       1.716275       2.424982       5.820878      -0.531561      29.694732 0.46780947E+03  0.11202107E+05                                 8.159690                            7.019376       0.096361       1.994521                    0.997395      32.322139      93.793794       0.647614       0.394966      -1.078313      -0.047244       0.004246       0.033451       0.058043      -0.012065      -0.030646       0.001452       0.022737       0.003597      -0.028145      -0.010889       0.039034              8.971439      10.541906      -1.399875      -1.595172       6.722876       0.158200       9.649536           0.000094
          399              C       9.109081       2.733193       6.739293       0.230095      31.645956 0.38095899E+03  0.86685077E+04                                 8.921616                            6.663449       0.025141       2.021079                    0.999224      25.663732      72.668523       0.615870       0.437070      -1.051027       0.061848      -0.036488      -0.022138       0.075144      -0.002178      -0.032806      -0.002497       0.018421       0.032911      -0.026569      -0.013787       0.040356             10.859073      12.767240      -3.081116      -2.158786       6.307846      -1.219939      13.502132           0.004975
          400              C       7.934153       3.440957       6.456561      -0.147079      48.078134 0.50721427E+03  0.12329248E+05                                11.350136                            7.462956       0.130778       2.026132                    0.999046      29.380259      84.447041       0.611927       0.411776      -1.072718      -0.023372       0.038845      -0.106297       0.115560      -0.002297       0.007426      -0.028274       0.022460       0.064042      -0.035917      -0.001021       0.036938             15.215239      11.327860      -2.805355       1.791193       9.348376      -7.145981      24.969482           0.002704
          401              C       7.175918       3.403985       7.617629       0.240881      30.482024 0.36315801E+03  0.81615162E+04                                 8.728011                            6.520031       0.244828       2.108134                    0.999351      24.908902      69.991916       0.620863       0.438970      -1.050360      -0.062257       0.004470       0.049383       0.079590      -0.042506       0.006956      -0.012400       0.040371      -0.018895      -0.045137      -0.007733       0.052869             10.611305      13.716102      -2.987725      -2.299962       6.241017      -1.336024      11.876797           0.006824
          402              C       5.844733       4.015434       7.941995      -0.526505      27.708895 0.44237860E+03  0.10439156E+05                                 7.748297                            6.793013       0.198486       2.031491                    0.996884      31.872041      91.612471       0.663549       0.391167      -1.081646       0.050010      -0.025438      -0.010704       0.057119      -0.024479      -0.005842       0.009633       0.045953      -0.032464      -0.030468      -0.010176       0.040644              8.459759      10.730634      -1.198767      -1.750669       6.621714       0.279419       8.026928           0.000402
          403              C       6.293846      15.168793      26.630322       0.596179      24.542107 0.26067330E+03  0.54587138E+04                                 7.845316                            5.756989      -0.111666       2.015630                    0.999378      22.627655      63.879903       0.613461       0.476788      -1.016359      -0.029439       0.048841      -0.034123       0.066456       0.039265       0.014562       0.069717       0.005869       0.095405      -0.077602      -0.014722       0.092325              9.919268       9.507930      -2.525287       0.519617      10.921865      -5.303085       9.328010           0.003193
          404              C       6.870212      14.000889      27.377545      -0.026959      36.787524 0.43957354E+03  0.10306997E+05                                 9.656727                            6.991183      -0.161536       1.957008                    0.998647      27.382834      77.240209       0.626476       0.416966      -1.069622       0.020867      -0.028760       0.030643       0.046921       0.002930       0.000270       0.000822       0.018785       0.004238      -0.010595       0.001443       0.009152             12.628273      10.728177      -4.162164       1.056682      15.320009      -7.635093      11.836633           0.005816
          405              C       8.151872      13.557216      27.114697      -0.090489      32.584487 0.41912634E+03  0.97954748E+04                                 8.984058                            6.919814      -0.025869       1.969286                    0.999546      29.073139      84.217308       0.611717       0.428425      -1.053259      -0.003960      -0.008721       0.024185       0.026013       0.020383      -0.017425       0.000066       0.016616       0.013422      -0.027689      -0.001260       0.028949             10.748589       9.846204      -3.318335       0.288521      12.598549      -5.504775       9.801013           0.000102
          406              C       8.686398      12.492152      27.817489      -0.146526      34.174601 0.42848433E+03  0.10045363E+05                                 9.185713                            6.923544       0.127883       2.010295                    0.999668      29.537385      85.022789       0.622762       0.419521      -1.061361      -0.016692       0.023563      -0.005913       0.029476      -0.004900      -0.014334       0.001020       0.048145      -0.045542      -0.019270      -0.016904       0.036174             11.293953       8.842263      -2.656094       0.201011      13.959231      -6.986017      11.080365           0.000214
          407              C       7.941826      11.844974      28.809540       0.071355      38.824646 0.42181542E+03  0.97928721E+04                                10.087055                            6.880552      -0.121394       1.969189                    0.999298      26.711252      75.065342       0.626849       0.420877      -1.066725       0.001691       0.004926      -0.003873       0.006491       0.001101       0.013048      -0.012733      -0.012484      -0.038406      -0.024490       0.005489       0.019001             14.065756      10.939333      -5.345080       1.829216      18.700232      -9.319770      12.557704          -0.000307
          408              C       6.649066      12.283366      29.055921      -0.151946      34.488454 0.44995458E+03  0.10691614E+05                                 9.284196                            7.130164       0.061523       1.986938                    0.999527      29.994731      87.272894       0.608373       0.423703      -1.057427      -0.001556       0.025963      -0.012835       0.029005       0.012040      -0.023552      -0.011911       0.005495       0.004545      -0.021801      -0.011333       0.033135             11.217141      10.368981      -4.059909       0.712741      13.819670      -5.691126       9.462773           0.000295
          409              C       6.114539      13.357750      28.338215      -0.090947      33.125977 0.43269330E+03  0.10207236E+05                                 9.122240                            7.058189      -0.118151       1.936940                    0.999441      29.480968      86.178242       0.601368       0.431755      -1.049798       0.024108      -0.008108       0.007835       0.026614      -0.003612      -0.004567       0.012331       0.046241      -0.030422      -0.027046      -0.002257       0.029304             11.082404       9.340442      -2.538672       0.154850      13.247566      -6.334887      10.659205           0.000132
          410              C       8.526731      10.705965      29.583171       0.081522      39.016029 0.41696568E+03  0.96487986E+04                                10.119061                            6.839980      -0.128461       1.967680                    0.999272      26.545603      74.389316       0.629061       0.420766      -1.067186       0.003670      -0.006152      -0.000959       0.007227      -0.015087      -0.007210      -0.010136      -0.000716      -0.011292      -0.021646       0.004369       0.017277             14.168669      11.479700      -4.035482       3.576342      19.846955      -9.141521      11.179351          -0.001256
          411              C       9.885238      10.688255      29.889828      -0.149030      34.316205 0.42981068E+03  0.10067776E+05                                 9.174550                            6.916258       0.154891       2.018757                    0.999734      29.358489      84.021605       0.626547       0.417346      -1.064479       0.004109      -0.022099       0.011856       0.025413       0.028314      -0.000790      -0.006139      -0.013936      -0.025948      -0.025448      -0.008699       0.034147             11.139028      11.199539      -3.032177       3.004182      13.690825      -5.582819       8.526722           0.000401
          412              C      10.443673       9.621016      30.573047      -0.100318      33.761454 0.41759207E+03  0.97288317E+04                                 9.120483                            6.855227       0.074755       1.997106                    0.999713      29.022307      83.324755       0.622981       0.422010      -1.059613      -0.022999       0.007786      -0.009202       0.025967       0.007172       0.005348       0.016804       0.037142      -0.039567      -0.029422       0.000981       0.028441             11.088618      10.461708      -1.938828       2.179668      14.730564      -5.448465       8.073582          -0.000545
          413              C       9.656408       8.549739      30.964523      -0.035635      37.692901 0.43977095E+03  0.10290740E+05                                 9.736226                            6.946980       0.056718       2.022492                    0.999428      27.319019      76.445931       0.636047       0.411526      -1.075439      -0.016856       0.031019      -0.031786       0.047504       0.007306       0.004700      -0.002698      -0.002107      -0.029175      -0.012580       0.000283       0.012297             12.619071      12.267956      -3.527118       2.836077      17.233829      -6.172112       8.355426           0.005709
          414              C       8.298754       8.569001      30.689868      -0.092428      33.792524 0.43152297E+03  0.10162800E+05                                 9.221316                            7.027138      -0.060374       1.956863                    0.999474      29.334883      85.407207       0.606055       0.429125      -1.052431       0.006495       0.019170      -0.017674       0.026871       0.022811      -0.008757       0.003969      -0.003544      -0.031116      -0.023919      -0.004396       0.028316             11.103238      11.211724      -1.971400       2.060582      14.094537      -5.103859       8.003454          -0.000539
          415              C       7.739466       9.639969      29.995464      -0.149434      34.325011 0.42659494E+03  0.99857040E+04                                 9.199378                            6.889346       0.177323       2.026066                    0.999734      29.472759      84.651879       0.627150       0.417226      -1.063277       0.015574      -0.023045       0.003732       0.028063       0.002665       0.005483       0.002347       0.050759      -0.057903      -0.020732      -0.015008       0.035740             11.362559       9.377966      -1.320585       1.619190      16.153878      -6.320439       8.555833           0.000413
          416              C       6.014639       7.385855       0.610206       0.590264      24.853213 0.25626309E+03  0.53414098E+04                                 7.880088                            5.695114       0.015324       2.060495                    0.999625      22.496609      63.280550       0.619136       0.474624      -1.017917       0.031130      -0.056224       0.022824       0.068199       0.005619      -0.046904       0.061623       0.026580       0.180402      -0.082993      -0.019755       0.102748              9.854023      10.506782      -1.733673       2.193065      12.845786      -3.515019       6.209500           0.001514
          417              C       9.838255      17.138293      27.707503       0.577533      25.472513 0.26663101E+03  0.56062664E+04                                 7.995355                            5.790373      -0.078796       2.020460                    0.999507      22.832145      64.257088       0.617745       0.471557      -1.020774       0.048741      -0.007023      -0.043031       0.065396       0.018312       0.043122       0.063148      -0.073683      -0.038594      -0.074016      -0.022617       0.096633             10.243841      12.842737       0.505616      -3.512891       6.985762      -3.657547      10.903022           0.002626
          418              C       8.838375      16.759245      28.772567      -0.032583      37.705022 0.44964193E+03  0.10603744E+05                                 9.788741                            7.059206      -0.063031       1.983125                    0.999223      27.614625      78.137217       0.624939       0.415601      -1.070418      -0.035260      -0.021251       0.022993       0.047154      -0.002956       0.006663      -0.002324       0.005488      -0.016543      -0.008741      -0.001249       0.009990             12.923388      15.895637       1.094987      -5.681049       8.974952      -5.185340      13.899577           0.002557
          419              C       9.181634      15.819392      29.734791      -0.100338      34.026059 0.43659350E+03  0.10316448E+05                                 9.236329                            7.051424      -0.041693       1.958668                    0.999661      29.562847      86.327710       0.606940       0.427078      -1.053265      -0.027727      -0.000717      -0.000989       0.027754      -0.011411       0.010228       0.009504       0.022964      -0.031012      -0.023741       0.001174       0.022567             11.347703      13.035767       1.090418      -3.596935       8.627598      -5.067714      12.379744           0.000598
          420              C       8.237256      15.364534      30.638914      -0.143819      34.377552 0.45451595E+03  0.10847538E+05                                 9.322866                            7.211069       0.012173       1.976898                    0.999262      29.942773      87.848372       0.598195       0.429024      -1.052163       0.006997       0.008674      -0.022543       0.025147      -0.009541       0.014051      -0.011321      -0.032284       0.042782      -0.028835       0.000060       0.028775             11.333805      14.492012       0.900151      -4.404240       7.916966      -4.011365      11.592436          -0.000152
          421              C       6.924856      15.817528      30.606602       0.074690      37.281023 0.43571093E+03  0.10229550E+05                                 9.883565                            7.051042      -0.164363       1.956745                    0.999326      27.015955      77.128556       0.609689       0.427897      -1.059022       0.003231       0.000861      -0.006730       0.007515      -0.001322      -0.006757      -0.010862       0.022814       0.024124      -0.020197       0.003931       0.016267             13.421945      15.316589       2.248881      -6.658987       9.793134      -6.157243      15.156114           0.000350
          422              C       6.608921      16.799325      29.672652      -0.150749      35.142691 0.46988852E+03  0.11320311E+05                                 9.504684                            7.352509      -0.023829       1.963604                    0.998955      30.331969      89.726011       0.589298       0.431427      -1.049558       0.019263      -0.010201      -0.023612       0.032135      -0.012087       0.007889       0.011611       0.040505      -0.043830      -0.028923      -0.002450       0.031373             11.847268      11.707592       1.066035      -4.135965       9.945117      -5.929986      13.889095           0.000383
          423              C       7.555007      17.270339      28.767907      -0.110845      34.478711 0.46882771E+03  0.11328661E+05                                 9.481188                            7.419149      -0.264540       1.886281                    0.998550      30.545256      91.551669       0.575724       0.440277      -1.040530      -0.007621      -0.031427       0.012243       0.034578      -0.007111       0.016433      -0.004101      -0.019410       0.017536      -0.022827       0.003262       0.019564             11.480826      13.696449       0.081422      -3.517597       9.249776      -4.400087      11.496255           0.000559
          424              C      12.080510      19.780759      28.459697      -0.527911      29.058720 0.47417078E+03  0.11417327E+05                                 8.053628                            7.071074       0.033529       1.970134                    0.997159      32.759725      95.997445       0.643294       0.395428      -1.075686       0.039094      -0.010307      -0.046431       0.061567      -0.005822      -0.025662      -0.009830       0.037844      -0.004900      -0.029841      -0.007017       0.036858              8.602534       9.307031       0.387591      -1.987170       7.764723       0.376263       8.735847           0.000692
          425              C      13.097469      19.722658      27.359524       0.248952      30.213194 0.36527544E+03  0.82407980E+04                                 8.691681                            6.554168       0.143648       2.065299                    0.998906      25.393500      72.053896       0.615618       0.441007      -1.046630      -0.045523      -0.034637       0.035690       0.067423      -0.017737      -0.027608       0.008047       0.039311       0.062793      -0.037076      -0.010194       0.047270             10.222662      10.507422       2.223997      -4.367249      10.422665       1.470251       9.737899           0.010396
          426              C      14.035869      20.690785      26.977369      -0.166211      48.175574 0.51354019E+03  0.12519750E+05                                11.336911                            7.489257       0.186577       2.037338                    0.999371      29.695767      85.434605       0.613410       0.409576      -1.074329       0.024823       0.084297       0.057154       0.104827       0.015977      -0.012652       0.042039      -0.057620      -0.072235      -0.053992      -0.008517       0.062509             14.972492       9.960620       4.551326      -1.038029      23.737750       7.060361      11.219107           0.006927
          427              C      14.747998      20.112580      25.925044       0.240356      30.470154 0.37353603E+03  0.84732904E+04                                 8.726129                            6.621684       0.002908       2.016225                    0.999400      25.668073      73.000652       0.613410       0.440185      -1.047256       0.048022      -0.014238      -0.048682       0.069848       0.038621      -0.017263      -0.021889       0.033649      -0.006799      -0.043364      -0.012160       0.055524             10.276580      10.197409       2.547292      -4.396893      10.697095       1.133946       9.935236           0.008926
          428              C       7.321034      20.724029      25.106051      -0.526215      28.827887 0.46416307E+03  0.11110335E+05                                 8.031629                            7.024620      -0.014725       1.951098                    0.997149      32.776500      95.577554       0.641864       0.398663      -1.074132      -0.045420      -0.029779       0.033186       0.063648       0.016143      -0.005729      -0.013885       0.033191      -0.017305      -0.026445      -0.002966       0.029411              8.728062       8.803487       0.788753      -2.416274       7.981188       0.082867       9.399510           0.000438
          429              C       8.120257      21.355675      28.644561      -0.534319      29.732034 0.46863507E+03  0.11226325E+05                                 8.166781                            7.026485       0.099437       1.995293                    0.997400      32.344737      93.864316       0.647188       0.395069      -1.078291      -0.047878       0.031173      -0.003805       0.057258      -0.030251       0.012198      -0.002415       0.008405      -0.036842      -0.027302      -0.011677       0.038978              8.978942      10.551833      -1.599563       1.402318       9.658488      -0.160428       6.726504           0.000081
          430              C       6.974360      22.274091      28.336351       0.233000      31.598937 0.38027419E+03  0.86497591E+04                                 8.915969                            6.659413       0.025257       2.021491                    0.999255      25.643216      72.617012       0.615733       0.437327      -1.050785       0.062094      -0.022471       0.037863       0.076120      -0.032087       0.002329       0.002703      -0.007703      -0.043142      -0.026186      -0.013326       0.039512             10.852044      12.755646      -2.153253       3.079406      13.495121       1.220544       6.305366           0.004961
          431              C      14.338136      21.991357      27.628587      -0.149532      48.181889 0.50827911E+03  0.12361776E+05                                11.364766                            7.469380       0.133604       2.026308                    0.998999      29.419384      84.585896       0.611828       0.411622      -1.072805      -0.024498      -0.105856      -0.039544       0.115626       0.006107       0.002058       0.027340      -0.019989      -0.068816      -0.035973       0.000293       0.035679             15.238455      11.340348       1.800533       2.810576      25.013241       7.160547       9.361775           0.002702
          432              C      13.579896      23.152426      27.665559       0.241491      30.457745 0.36284663E+03  0.81525461E+04                                 8.723343                            6.517040       0.260394       2.112803                    0.999376      24.894112      69.935626       0.621051       0.438944      -1.050405      -0.060875       0.047418      -0.003246       0.077232       0.005513       0.041615       0.012688       0.029700      -0.050714      -0.044674      -0.007010       0.051684             10.605348      13.703239      -2.298762       2.985456      11.874046       1.335760       6.238759           0.006810
          433              C      12.248711      23.476792      27.054111      -0.519974      27.601280 0.44004680E+03  0.10372512E+05                                 7.740971                            6.787119       0.182733       2.028187                    0.996908      31.784843      91.370905       0.661938       0.392558      -1.080468       0.048397      -0.006626       0.023902       0.054382      -0.008328       0.024458      -0.008670       0.036255      -0.053702      -0.029761      -0.010563       0.040324              8.451184      10.715301      -1.752143       1.197440       8.020333      -0.277994       6.617919           0.000379
          434              C      10.563236       0.366012      19.973985       0.596685      24.566968 0.26097823E+03  0.54674205E+04                                 7.853755                            5.762783      -0.118219       2.013165                    0.999459      22.645647      63.971924       0.612684       0.477190      -1.016011      -0.026788      -0.048034       0.034139       0.064733      -0.038517      -0.012556       0.069883       0.002564       0.098128      -0.077345      -0.014639       0.091984              9.930562       9.516984       2.528146      -0.520787      10.934726      -5.311049       9.339977           0.003197
          435              C      11.139594       1.533916      19.226762      -0.027880      36.827574 0.44009048E+03  0.10321737E+05                                 9.662591                            6.994462      -0.162202       1.956740                    0.998571      27.396978      77.279790       0.626466       0.416867      -1.069728       0.021445       0.030251      -0.032066       0.049023      -0.002889      -0.000787       0.000806       0.017394       0.004601      -0.009970       0.001455       0.008515             12.637259      10.734079       4.161251      -1.054133      15.329890      -7.643059      11.847809           0.005814
          436              C       3.882552       1.977589      19.489610      -0.085715      32.426334 0.41649513E+03  0.97182585E+04                                 8.952786                            6.895259      -0.028910       1.969368                    0.999591      28.989716      83.896282       0.613204       0.428078      -1.053517      -0.001550       0.009261      -0.024032       0.025801      -0.020876       0.018675      -0.000466       0.017367       0.014081      -0.028501      -0.002104       0.030605             10.709989       9.810054       3.295402      -0.278350      12.548059      -5.485578       9.771855           0.000110
          437              C       4.417071       3.042653      18.786818      -0.149938      34.264936 0.42988147E+03  0.10085580E+05                                 9.198840                            6.932814       0.122256       2.008088                    0.999665      29.588493      85.180957       0.622662       0.419278      -1.061593      -0.013581      -0.021673       0.007244       0.026583       0.004649       0.013726       0.002405       0.049452      -0.046714      -0.019759      -0.016883       0.036642             11.311439       8.850096       2.656313      -0.200385      13.982998      -7.001868      11.101222           0.000214
          438              C       3.672494       3.689831      17.794767       0.074481      38.801534 0.42144591E+03  0.97836580E+04                                10.089470                            6.882207      -0.121570       1.969185                    0.999291      26.696684      75.059746       0.626040       0.421449      -1.066199       0.000476      -0.006848       0.004270       0.008084      -0.000725      -0.012216      -0.013517      -0.012504      -0.040442      -0.024563       0.004843       0.019720             14.067669      10.946315       5.344981      -1.825824      18.699167      -9.317718      12.557525          -0.000310
          439              C      10.918436       3.251439      17.548386      -0.152923      34.500041 0.44999510E+03  0.10693851E+05                                 9.284957                            7.127824       0.052682       1.983996                    0.999531      30.012386      87.357032       0.608755       0.423387      -1.057522      -0.004173      -0.026041       0.011918       0.028941      -0.013045       0.024278      -0.011065       0.005567       0.006258      -0.022533      -0.011367       0.033899             11.219415      10.369305       4.053354      -0.706177      13.820042      -5.695963       9.468899           0.000292
          440              C      10.383917       2.177055      18.266092      -0.091543      33.122286 0.43251504E+03  0.10201488E+05                                 9.118079                            7.052890      -0.113598       1.938253                    0.999475      29.482680      86.163156       0.602115       0.431285      -1.050135       0.024256       0.008579      -0.008051       0.026959       0.004198       0.004679       0.012821       0.044109      -0.028142      -0.026808      -0.001338       0.028145             11.079255       9.336072       2.537127      -0.153992      13.244678      -6.335730      10.657014           0.000132
          441              C       4.257391       4.828840      17.021136       0.083071      39.006616 0.41682339E+03  0.96452970E+04                                10.119943                            6.840741      -0.130245       1.967249                    0.999252      26.539844      74.387840       0.628720       0.421003      -1.066968       0.001788       0.008310       0.002463       0.008849       0.013872       0.007891      -0.010215      -0.002136      -0.008721      -0.021320       0.005601       0.015720             14.169459      11.482789       4.035504      -3.576215      19.847846      -9.140499      11.177744          -0.001258
          442              C       5.615898       4.846550      16.714479      -0.149913      34.300543 0.42967011E+03  0.10062605E+05                                 9.166016                            6.910260       0.159032       2.020090                    0.999740      29.358529      83.985101       0.627546       0.416759      -1.064966       0.002731       0.022670      -0.012888       0.026220      -0.027258       0.001618      -0.005429      -0.013362      -0.030716      -0.023290      -0.010526       0.033816             11.127280      11.190895       3.024986      -2.999268      13.674997      -5.574820       8.515948           0.000394
          443              C       6.174325       5.913789      16.031260      -0.096167      33.640092 0.41573204E+03  0.96744306E+04                                 9.099273                            6.840153       0.077987       1.998658                    0.999735      28.959375      83.089158       0.623655       0.422036      -1.059625      -0.022492      -0.006315       0.008499       0.024860      -0.007420      -0.007147       0.016567       0.037733      -0.040298      -0.029371      -0.000310       0.029681             11.060894      10.443098       1.931876      -2.174757      14.687066      -5.430804       8.052517          -0.000562
          444              C       5.387054       6.985066      15.639784      -0.039078      37.738187 0.44056183E+03  0.10311682E+05                                 9.734851                            6.946688       0.078883       2.028818                    0.999348      27.347952      76.482715       0.637094       0.410752      -1.076174      -0.019324      -0.032666       0.031667       0.049430      -0.007139      -0.004194      -0.001039      -0.000845      -0.030902      -0.011915      -0.000592       0.012507             12.616567      12.266589       3.524884      -2.835334      17.229406      -6.170415       8.353705           0.005706
          445              C       4.029401       6.965804      15.914439      -0.091077      33.794840 0.43148545E+03  0.10162102E+05                                 9.224079                            7.028541      -0.061128       1.956489                    0.999500      29.333330      85.414618       0.605750       0.429334      -1.052261       0.005496      -0.017992       0.018824       0.026613      -0.023935       0.009715       0.002375      -0.005380      -0.025982      -0.024732      -0.004298       0.029029             11.107967      11.213302       1.974218      -2.062038      14.103504      -5.108039       8.007096          -0.000558
          446              C       3.470120       5.894836      16.608843      -0.153414      34.401619 0.42772836E+03  0.10018630E+05                                 9.211087                            6.896879       0.174604       2.024906                    0.999763      29.513050      84.787779       0.627043       0.417031      -1.063427       0.014168       0.023546      -0.006246       0.028181      -0.002499      -0.005847       0.002946       0.050982      -0.053599      -0.020410      -0.014812       0.035222             11.379491       9.386732       1.324537      -1.621636      16.183495      -6.333208       8.568247           0.000393
          447              C       6.014645       8.148931      14.924563       0.595476      24.735703 0.25488831E+03  0.53058344E+04                                 7.858940                            5.682071       0.017857       2.062407                    0.999647      22.429377      63.058846       0.619452       0.475001      -1.017673       0.030125       0.054951      -0.021599       0.066285      -0.006903       0.045680       0.061096       0.028785       0.176538      -0.083247      -0.017315       0.100562              9.824994      10.477999       1.724287      -2.185466      12.803907      -3.501762       6.193076           0.001491
          448              C       9.838214      29.466065      18.896804       0.581418      25.392969 0.26563172E+03  0.55799450E+04                                 7.979162                            5.779106      -0.067701       2.024578                    0.999561      22.788132      64.100122       0.618420       0.471490      -1.020822       0.047457       0.005761       0.042993       0.064294      -0.018351      -0.043329       0.061868      -0.073358      -0.042544      -0.073998      -0.021579       0.095576             10.222394      12.811511      -0.503278       3.502003       6.973483      -3.650920      10.882187           0.002621
          449              C       8.838331      29.845113      17.831740      -0.035005      37.882495 0.45202536E+03  0.10676294E+05                                 9.824669                            7.081947      -0.072697       1.979055                    0.999203      27.695329      78.479496       0.623268       0.416077      -1.069887      -0.034284       0.023013      -0.024728       0.048130       0.001433      -0.006409      -0.002100       0.005116      -0.015880      -0.008527      -0.000272       0.008799             12.975657      15.959346      -1.104211       5.710430       9.007643      -5.209340      13.959982           0.002565
          450              C       9.181583      30.784966      16.869516      -0.101996      34.086284 0.43753868E+03  0.10344876E+05                                 9.247190                            7.058926      -0.040629       1.958731                    0.999670      29.600997      86.478301       0.606604       0.427063      -1.053224      -0.027149       0.002358       0.002720       0.027386       0.011115      -0.011223       0.010238       0.022716      -0.035559      -0.025152       0.001888       0.023264             11.362149      13.050533      -1.093277       3.602779       8.637949      -5.075848      12.397966           0.000601
          451              C       3.967942       0.170271      15.965393      -0.142017      34.273856 0.45275935E+03  0.10794628E+05                                 9.301364                            7.193863       0.014926       1.978534                    0.999247      29.887255      87.626795       0.599346       0.428636      -1.052453       0.008490      -0.010626       0.021689       0.025600       0.008426      -0.012603      -0.010806      -0.032243       0.044403      -0.028039       0.000559       0.027480             11.307335      14.451767      -0.896263       4.389683       7.902187      -4.005436      11.568050          -0.000147
          452              C       6.924804      30.786830      15.997705       0.073927      37.318084 0.43633935E+03  0.10247213E+05                                 9.885561                            7.053854      -0.157192       1.958744                    0.999353      27.034432      77.173000       0.609909       0.427622      -1.059273       0.002371       0.001318       0.008246       0.008681       0.000422       0.006977      -0.011379       0.021011       0.021742      -0.019450       0.003063       0.016387             13.422679      15.320294      -2.246067       6.657114       9.793202      -6.155512      15.154541           0.000350
          453              C       6.608876      29.805033      16.931655      -0.148765      35.111480 0.46943703E+03  0.11307483E+05                                 9.500063                            7.349357      -0.020913       1.964435                    0.998996      30.318201      89.697411       0.589339       0.431472      -1.049460       0.016985       0.007458       0.021436       0.028348       0.012846      -0.007882       0.011272       0.043518      -0.047058      -0.029695      -0.003883       0.033578             11.839493      11.709762      -1.061090       4.132676       9.935066      -5.919746      13.873652           0.000385
          454              C       7.554966      29.334019      17.836400      -0.107929      34.378412 0.46713627E+03  0.11277542E+05                                 9.465458                            7.408199      -0.269722       1.885571                    0.998579      30.484450      91.326542       0.575867       0.440568      -1.040363      -0.006711       0.031440      -0.010212       0.033731       0.005719      -0.016666      -0.005679      -0.019119       0.015136      -0.022389       0.002406       0.019983             11.459760      13.677590      -0.080617       3.512528       9.229547      -4.386657      11.472142           0.000562
          455              C      12.080484      26.823599      18.144610      -0.535477      29.182343 0.47691086E+03  0.11498321E+05                                 8.074287                            7.090696       0.031328       1.968688                    0.997186      32.838441      96.248984       0.642595       0.395341      -1.075889       0.039564       0.009583       0.046057       0.061468       0.005034       0.025471      -0.010194       0.039016      -0.004301      -0.029834      -0.007277       0.037111              8.624722       9.333309      -0.390238       2.001366       7.783356       0.377331       8.757499           0.000699
          456              C      13.097444      26.881700      19.244783       0.252264      30.197713 0.36500785E+03  0.82343302E+04                                 8.693033                            6.554889       0.138825       2.063651                    0.998894      25.387764      72.066545       0.615064       0.441428      -1.046244      -0.045305       0.036961      -0.035725       0.068520       0.017401       0.028405       0.008868       0.041359       0.066751      -0.038196      -0.010785       0.048982             10.224437      10.510792      -2.227249       4.366935      10.426103       1.468192       9.736416           0.010390
          457              C      14.035850      25.913573      19.626938      -0.164541      48.039697 0.51198405E+03  0.12470933E+05                                11.312924                            7.475298       0.191391       2.039422                    0.999362      29.644151      85.217393       0.614372       0.409291      -1.074637       0.025835      -0.085469      -0.057257       0.106069      -0.015639       0.012579       0.043408      -0.056409      -0.074540      -0.055072      -0.008114       0.063186             14.938963       9.942196      -4.541914       1.037456      23.680744       7.039452      11.193948           0.006922
          458              C      14.747976      26.491778      20.679263       0.237896      30.523242 0.37429556E+03  0.84950059E+04                                 8.737639                            6.629615      -0.002997       2.014177                    0.999399      25.691135      73.090418       0.612864       0.440345      -1.047140       0.046236       0.014395       0.049290       0.069098      -0.039841       0.017956      -0.021739       0.036378      -0.007650      -0.044680      -0.012599       0.057280             10.291178      10.213985      -2.552146       4.405705      10.710897       1.134570       9.948651           0.008926
          459              C       7.321017      25.880329      21.498256      -0.522698      28.762126 0.46256727E+03  0.11063386E+05                                 8.019862                            7.012210      -0.010613       1.952624                    0.997198      32.738600      95.451203       0.642431       0.398627      -1.074082      -0.044546       0.030692      -0.033277       0.063512      -0.016745       0.006784      -0.011905       0.033820      -0.013059      -0.025405      -0.004157       0.029562              8.715735       8.788583      -0.783218       2.409693       7.972738       0.087418       9.385883           0.000441
          460              C       8.120240      25.248683      17.959746      -0.533791      29.700097 0.46799079E+03  0.11205099E+05                                 8.152615                            7.014356       0.108152       1.997925                    0.997468      32.321678      93.720249       0.648871       0.394248      -1.079038      -0.047236      -0.032183       0.005420       0.057414       0.030395      -0.011649      -0.001427       0.008166      -0.030627      -0.028197      -0.009568       0.037766              8.962758      10.529354       1.593673      -1.397055       9.641259      -0.159959       6.717661           0.000088
          461              C       6.974349      24.330267      18.267956       0.232385      31.586858 0.38014587E+03  0.86458827E+04                                 8.913270                            6.658178       0.019302       2.019895                    0.999164      25.637684      72.591072       0.615822       0.437312      -1.050821       0.063388       0.023015      -0.038293       0.077551       0.032310      -0.001896       0.002801      -0.006634      -0.044280      -0.026056      -0.013816       0.039872             10.848240      12.749865       2.152310      -3.077153      13.491943       1.219875       6.302911           0.004966
          462              C      14.338123      24.613001      18.975720      -0.149462      48.218708 0.50877547E+03  0.12377425E+05                                11.372654                            7.474623       0.130798       2.025387                    0.999001      29.432437      84.648105       0.611390       0.411798      -1.072642      -0.023070       0.104016       0.039009       0.113461      -0.007708      -0.002317       0.027100      -0.020200      -0.067159      -0.035395      -0.000674       0.036068             15.249841      11.347105      -1.803239      -2.812000      25.034816       7.166723       9.367601           0.002702
          463              C      13.579890      23.451932      18.938748       0.241643      30.448852 0.36273606E+03  0.81495128E+04                                 8.722303                            6.516556       0.249307       2.109646                    0.999372      24.890016      69.923782       0.620995       0.439012      -1.050354      -0.059722      -0.048164       0.001750       0.076743      -0.007682      -0.042624       0.011875       0.031983      -0.053842      -0.045223      -0.008698       0.053921             10.603931      13.703222       2.295923      -2.984899      11.871179       1.336625       6.237393           0.006818
          464              C      12.248708      23.127566      19.550196      -0.519981      27.585125 0.43972132E+03  0.10362540E+05                                 7.734192                            6.780813       0.191352       2.030611                    0.996908      31.778176      91.330581       0.662827       0.392118      -1.080811       0.047441       0.010837      -0.024437       0.054454       0.005169      -0.024572      -0.009237       0.038169      -0.058126      -0.031692      -0.008819       0.040511              8.443411      10.705207       1.745325      -1.193658       8.014010      -0.277979       6.611015           0.000382
          465              N      10.242464      20.024338      18.639859      -0.326535      42.187692 0.61545952E+03  0.15512565E+05                                 9.956379                            7.885145       0.267241       2.055579                    0.999459      30.800796      86.650037       0.641462       0.378836      -1.108667      -0.125572       0.040273       0.121996       0.179647      -0.065802       0.021996       0.009775      -0.020990      -0.193747      -0.077258      -0.021960       0.099217             11.726208      10.419074      -1.977998      -3.174169       9.772811      -2.928353      14.986739           0.040421
          466              N       9.201252      20.911996      18.872569      -0.315506      40.696707 0.59886576E+03  0.14995685E+05                                 9.717915                            7.783968       0.250099       2.051484                    0.999679      30.605464      85.896369       0.644711       0.379406      -1.107944       0.086365      -0.133781       0.067857       0.173091      -0.047975      -0.027941       0.047314       0.062132      -0.068885      -0.070714      -0.018784       0.089497             11.309859       9.687774      -2.635287      -1.650478       9.975245      -3.230345      14.266558           0.043231
          467              N       7.992184      17.826481      23.550710      -0.261686      39.243206 0.51840955E+03  0.12456862E+05                                 9.454970                            7.194572       0.585782       2.201628                    0.999285      28.063983      75.869515       0.680773       0.374428      -1.117349       0.147437       0.069374      -0.022482       0.164487       0.021329       0.094775       0.018416       0.132783       0.078163      -0.083052      -0.056044       0.139097             11.831563      13.250780       2.892238      -2.386188       7.038142      -2.852464      15.205767           0.032253
          468              N       9.191016      18.244678      24.052794      -0.176361      30.951473 0.39626345E+03  0.90908991E+04                                 8.594858                            6.643704      -0.412311       1.909465                    0.996592      27.081447      76.581826       0.639169       0.417703      -1.064767      -0.085040      -0.033056      -0.057495       0.107843       0.058612       0.018179      -0.007248       0.069730      -0.028496      -0.067549      -0.007206       0.074756             10.369989      10.707445       1.426177       0.545359       6.335678      -2.778206      14.066843           0.000946
          469              N      10.242450      26.580020      27.964448      -0.329016      42.251164 0.61656530E+03  0.15547858E+05                                 9.967420                            7.893273       0.261924       2.053778                    0.999494      30.829686      86.760149       0.640986       0.378936      -1.108562      -0.125718      -0.040102      -0.121520       0.179388       0.065124      -0.022365       0.008876      -0.023364      -0.196873      -0.077715      -0.021615       0.099329             11.739687      10.430026       1.980840       3.178416       9.783313      -2.931664      15.005723           0.040427
          470              N       9.201243      25.692362      27.731738      -0.312774      40.569290 0.59668333E+03  0.14925756E+05                                 9.694358                            7.767267       0.256885       2.054036                    0.999689      30.548911      85.662851       0.645788       0.379161      -1.108245       0.086620       0.135117      -0.069138       0.174756       0.049305       0.028675       0.047561       0.062918      -0.068426      -0.071311      -0.019853       0.091164             11.280469       9.665730       2.628239       1.648108       9.948869      -3.217151      14.226808           0.043265
          471              N       7.992152      28.777877      23.053597      -0.261244      39.189874 0.51767964E+03  0.12433524E+05                                 9.441930                            7.186189       0.592560       2.203774                    0.999289      28.046287      75.775764       0.681719       0.374083      -1.117734       0.147169      -0.069233       0.020734       0.163956      -0.020945      -0.095747       0.018855       0.133168       0.078854      -0.083347      -0.056832       0.140178             11.812825      13.230815      -2.886358       2.373836       7.028243      -2.844608      15.179418           0.032276
          472              N       9.190986      28.359680      22.551513      -0.175164      30.955034 0.39620509E+03  0.90904567E+04                                 8.599858                            6.645688      -0.415346       1.908426                    0.996617      27.087074      76.635415       0.638630       0.418014      -1.064424      -0.083145       0.032287       0.057998       0.106392      -0.058676      -0.017123      -0.006274       0.068314      -0.024024      -0.067242      -0.006368       0.073610             10.377692      10.713373      -1.425726      -0.547817       6.338580      -2.781203      14.081122           0.000950
          473              N       3.838453      12.429688       4.489548      -0.323435      42.084981 0.61365559E+03  0.15455163E+05                                 9.940175                            7.873337       0.270555       2.057021                    0.999442      30.753990      86.474220       0.641997       0.378812      -1.108727      -0.127975      -0.124352       0.042073       0.183333      -0.021964      -0.067024      -0.009314       0.085132       0.133725      -0.077567      -0.023272       0.100840             11.706357      10.399691       3.165499      -1.974050      14.960908       2.924536       9.758473           0.040418
          474              N       2.797245      12.196978       5.377205      -0.317653      40.791546 0.60042134E+03  0.15045326E+05                                 9.735087                            7.795528       0.247940       2.050258                    0.999700      30.646381      86.059237       0.644013       0.379548      -1.107772       0.083902      -0.068342      -0.133012       0.171471       0.027625      -0.047743      -0.048379       0.063396      -0.057496      -0.071195      -0.017898       0.089093             11.331985       9.702146       1.651648      -2.639560      14.297693       3.242289       9.996116           0.043273
          475              N       1.588177       7.518833       2.291689      -0.264605      39.311232 0.51946277E+03  0.12488336E+05                                 9.464413                            7.200815       0.584617       2.200809                    0.999257      28.094352      75.967024       0.680637       0.374318      -1.117446       0.146027       0.020822       0.068775       0.162749      -0.095858       0.020201      -0.018530       0.025803      -0.237549      -0.082630      -0.057114       0.139744             11.844528      13.264970       2.387545       2.896027      15.222858       2.855660       7.045757           0.032276
          476              N       2.787013       7.016750       2.709885      -0.175771      30.944452 0.39613571E+03  0.90876282E+04                                 8.593846                            6.641193      -0.416671       1.908027                    0.996645      27.080401      76.588229       0.639470       0.417522      -1.064836      -0.086706       0.060321      -0.032146       0.110408      -0.017847       0.058919       0.005269       0.049783      -0.089995      -0.066784      -0.008644       0.075429             10.370222      10.703320      -0.548667       1.423503      14.072544       2.779497       6.334802           0.000947
          477              N       3.838484       3.105098      11.045221      -0.327965      42.215865 0.61591744E+03  0.15526907E+05                                 9.959952                            7.887577       0.267543       2.055467                    0.999467      30.814190      86.693947       0.641428       0.378788      -1.108709      -0.125828       0.120945      -0.041301       0.179349       0.023165       0.066040      -0.009574       0.086355       0.132031      -0.078464      -0.021506       0.099970             11.730872      10.422419      -3.176022       1.978097      14.994534       2.930054       9.775664           0.040455
          478              N       2.797274       3.337808      10.157564      -0.313778      40.646864 0.59797834E+03  0.14967901E+05                                 9.710690                            7.778689       0.249425       2.051417                    0.999694      30.581246      85.812215       0.644870       0.379454      -1.107910       0.084738       0.070144       0.134828       0.174010      -0.030034       0.048552      -0.047671       0.065488      -0.061176      -0.071047      -0.020425       0.091472             11.301109       9.680449      -1.650006       2.631827      14.256274       3.227132       9.966604           0.043308
          479              N      10.126882       8.015953      13.243080      -0.263640      39.321383 0.51963116E+03  0.12493201E+05                                 9.464961                            7.201169       0.591530       2.202602                    0.999271      28.101239      75.984240       0.680747       0.374233      -1.117527       0.148014      -0.020405      -0.068795       0.164491       0.096192      -0.020639      -0.018658       0.026856      -0.235280      -0.081983      -0.057900       0.139883             11.845508      13.266982      -2.388729      -2.895973      15.223918       2.855189       7.045624           0.032317
          480              N      11.325714       8.518036      12.824884      -0.177042      30.941113 0.39605352E+03  0.90851989E+04                                 8.592312                            6.639339      -0.410964       1.910078                    0.996550      27.079631      76.581762       0.639733       0.417376      -1.064938      -0.083749      -0.058411       0.031950       0.106989       0.017723      -0.059231       0.005654       0.049834      -0.091644      -0.067460      -0.008245       0.075705             10.368938      10.700172       0.549020      -1.422321      14.073519       2.779964       6.333124           0.000948
          481              N       6.834862      11.045234      12.429679      -0.326537      42.187635 0.61545852E+03  0.15512530E+05                                 9.956360                            7.885131       0.267260       2.055585                    0.999459      30.800772      86.649882       0.641463       0.378835      -1.108668       0.125569      -0.040276      -0.121998       0.179648      -0.065802       0.021997       0.009774      -0.020989      -0.193744      -0.077257      -0.021960       0.099217             11.726183      10.419049      -1.978004      -3.174151       9.772818      -2.928354      14.986683           0.040423
          482              N       7.876074      10.157576      12.196969      -0.315505      40.696565 0.59886324E+03  0.14995604E+05                                 9.717888                            7.783949       0.250107       2.051487                    0.999679      30.605395      85.896086       0.644713       0.379405      -1.107944      -0.086367       0.133777      -0.067858       0.173090      -0.047976      -0.027942       0.047314       0.062131      -0.068884      -0.070713      -0.018785       0.089498             11.309829       9.687749      -2.635290      -1.650471       9.975241      -3.230337      14.266495           0.043232
          483              N       9.085142      13.243091       7.518828      -0.261694      39.243531 0.51841468E+03  0.12457019E+05                                 9.455023                            7.194609       0.585789       2.201627                    0.999285      28.064138      75.870084       0.680771       0.374428      -1.117349      -0.147436      -0.069381       0.022481       0.164488       0.021327       0.094774       0.018415       0.132788       0.078168      -0.083056      -0.056042       0.139098             11.831627      13.250857       2.892267      -2.386216       7.038201      -2.852493      15.205822           0.032257
          484              N       7.886310      12.824894       7.016744      -0.176364      30.951557 0.39626515E+03  0.90909481E+04                                 8.594869                            6.643716      -0.412308       1.909464                    0.996593      27.081515      76.582065       0.639168       0.417703      -1.064767       0.085042       0.033051       0.057493       0.107842       0.058616       0.018179      -0.007246       0.069729      -0.028486      -0.067553      -0.007204       0.074757             10.369993      10.707457       1.426181       0.545343       6.335722      -2.778226      14.066799           0.000952
          485              N       6.834876       4.489552       3.105090      -0.329014      42.251051 0.61656333E+03  0.15547795E+05                                 9.967402                            7.893259       0.261926       2.053779                    0.999494      30.829634      86.759957       0.640986       0.378936      -1.108562       0.125717       0.040102       0.121519       0.179387       0.065125      -0.022364       0.008876      -0.023363      -0.196874      -0.077714      -0.021616       0.099330             11.739660      10.430008       1.980837       3.178413       9.783283      -2.931650      15.005688           0.040431
          486              N       7.876083       5.377210       3.337800      -0.312772      40.569192 0.59668156E+03  0.14925699E+05                                 9.694339                            7.767252       0.256891       2.054039                    0.999689      30.548862      85.662653       0.645789       0.379161      -1.108246      -0.086620      -0.135117       0.069137       0.174756       0.049305       0.028675       0.047561       0.062918      -0.068427      -0.071310      -0.019854       0.091164             11.280440       9.665713       2.628231       1.648109       9.948836      -3.217138      14.226771           0.043271
          487              N       9.085174       2.291695       8.015941      -0.261243      39.189822 0.51767808E+03  0.12433478E+05                                 9.441927                            7.186180       0.592559       2.203775                    0.999289      28.046241      75.775637       0.681719       0.374083      -1.117734      -0.147169       0.069230      -0.020735       0.163955      -0.020945      -0.095747       0.018856       0.133166       0.078850      -0.083345      -0.056833       0.140178             11.812833      13.230858      -2.886366       2.373862       7.028222      -2.844601      15.179419           0.032279
          488              N       7.886340       2.709892       8.518025      -0.175167      30.955164 0.39620759E+03  0.90905329E+04                                 8.599892                            6.645718      -0.415367       1.908418                    0.996616      27.087197      76.635961       0.638627       0.418015      -1.064423       0.083146      -0.032290      -0.057999       0.106394      -0.058678      -0.017121      -0.006274       0.068310      -0.024017      -0.067244      -0.006365       0.073609             10.377728      10.713474      -1.425742      -0.547816       6.338565      -2.781175      14.081144           0.000957
          489              N      13.238873      18.639884      26.579990      -0.323336      42.080883 0.61354891E+03  0.15451874E+05                                 9.939685                            7.872752       0.269974       2.056878                    0.999443      30.751686      86.467340       0.642006       0.378822      -1.108715       0.127928       0.124302      -0.042074       0.183267      -0.021873      -0.067020      -0.009305       0.085133       0.133542      -0.077477      -0.023331       0.100809             11.705965      10.399687       3.166131      -1.973758      14.960509       2.924248       9.757697           0.040413
          490              N      14.280081      18.872594      25.692333      -0.317680      40.792801 0.60043690E+03  0.15045793E+05                                 9.735228                            7.795583       0.248074       2.050294                    0.999701      30.646698      86.059971       0.644017       0.379543      -1.107776      -0.083892       0.068347       0.133012       0.171469       0.027626      -0.047753      -0.048383       0.063411      -0.057483      -0.071202      -0.017904       0.089106             11.332218       9.702651       1.651946      -2.639716      14.297852       3.242100       9.996152           0.043269
          491              N      15.489149      23.550739      28.777849      -0.264601      39.311064 0.51945997E+03  0.12488251E+05                                 9.464388                            7.200798       0.584614       2.200810                    0.999257      28.094261      75.966700       0.680638       0.374318      -1.117446      -0.146027      -0.020822      -0.068774       0.162749      -0.095858       0.020201      -0.018530       0.025802      -0.237544      -0.082628      -0.057115       0.139744             11.844505      13.264935       2.387553       2.896022      15.222837       2.855656       7.045744           0.032271
          492              N      14.290313      24.052822      28.359653      -0.175767      30.944364 0.39613411E+03  0.90875820E+04                                 8.593833                            6.641182      -0.416680       1.908026                    0.996645      27.080324      76.587963       0.639470       0.417522      -1.064836       0.086706      -0.060321       0.032146       0.110408      -0.017846       0.058919       0.005268       0.049783      -0.089989      -0.066783      -0.008646       0.075429             10.370213      10.703292      -0.548651       1.423503      14.072551       2.779498       6.334797           0.000938
          493              N      13.238842      27.964474      20.024317      -0.327895      42.214708 0.61593810E+03  0.15527520E+05                                 9.959853                            7.887790       0.267702       2.055507                    0.999467      30.813843      86.692548       0.641411       0.378796      -1.108706       0.125840      -0.120898       0.041299       0.179326       0.023163       0.066072      -0.009556       0.086199       0.132004      -0.078409      -0.021558       0.099967             11.730495      10.421955      -3.175125       1.978322      14.993642       2.930046       9.775887           0.040450
          494              N      14.280052      27.731764      20.911974      -0.313780      40.646335 0.59797582E+03  0.14967828E+05                                 9.710621                            7.778687       0.249344       2.051396                    0.999693      30.581182      85.812106       0.644868       0.379455      -1.107909      -0.084731      -0.070140      -0.134820       0.173998      -0.030036       0.048544      -0.047671       0.065467      -0.061192      -0.071042      -0.020421       0.091463             11.300956       9.680023      -1.649654       2.631705      14.256181       3.227388       9.966666           0.043304
          495              N       6.950444      23.053619      17.826458      -0.263645      39.321665 0.51963614E+03  0.12493352E+05                                 9.465005                            7.201203       0.591527       2.202599                    0.999271      28.101390      75.984778       0.680745       0.374233      -1.117527      -0.148016       0.020405       0.068794       0.164492       0.096192      -0.020640      -0.018658       0.026855      -0.235284      -0.081984      -0.057899       0.139883             11.845547      13.267044      -2.388713      -2.895984      15.223946       2.855198       7.045653           0.032318
          496              N       5.751612      22.551536      18.244654      -0.177043      30.941216 0.39605551E+03  0.90852574E+04                                 8.592330                            6.639354      -0.410963       1.910077                    0.996550      27.079731      76.582141       0.639732       0.417375      -1.064938       0.083749       0.058412      -0.031952       0.106990       0.017722      -0.059231       0.005655       0.049834      -0.091648      -0.067462      -0.008244       0.075705             10.368949      10.700202       0.549040      -1.422321      14.073507       2.779965       6.333137           0.000946
          497              O       9.848487      19.736943      15.463620      -0.551320      37.085483 0.53176090E+03  0.12770068E+05                                 8.841907                            7.138251       0.335227       2.153957                    0.996930      27.733014      73.269261       0.709791       0.359334      -1.136779      -0.013911      -0.003741      -0.020859       0.025350       0.004942       0.014609      -0.053788       0.045081      -0.089406      -0.075490       0.032172       0.043318             10.359746      15.142223       1.392679       5.063506       6.970843       1.885565       8.966171           0.045724
          498              O       7.884583      20.773113      15.785811      -0.524016      35.443140 0.51967552E+03  0.12410584E+05                                 8.615531                            7.072387       0.210265       2.122581                    0.996549      27.313298      72.002773       0.710583       0.360937      -1.135308       0.012884      -0.013884      -0.005044       0.019601      -0.001792      -0.034486       0.013721      -0.049965       0.024066      -0.050064       0.011865       0.038199             10.448045       7.665932      -1.604568      -1.070726      12.765725       6.326442      10.912478           0.049021
          499              O       5.383611      14.697767       6.382926      -0.543088      37.071255 0.54693537E+03  0.13229625E+05                                 8.873541                            7.270421       0.235362       2.124619                    0.996465      27.726137      73.560086       0.698683       0.362422      -1.134141      -0.006092       0.014045       0.021607       0.026481      -0.033045      -0.027994      -0.022861      -0.037363       0.087607      -0.066000       0.022047       0.043952             10.473970       8.428598      -0.404835      -1.176907       6.120520       2.574494      16.872791           0.042131
          500              O       3.441911      14.604869       7.502361      -0.554666      39.720725 0.55433318E+03  0.13438242E+05                                 9.252541                            7.284710       0.261056       2.130346                    0.996643      27.800637      73.562900       0.703800       0.358992      -1.138146       0.019007       0.017133      -0.011609       0.028099       0.012866       0.015986      -0.029614       0.027987      -0.151662      -0.066119       0.021573       0.044546             11.031434      16.858352       4.204770       2.888144       7.021681       1.450658       9.214269           0.043335
          501              O      12.491218      18.768816      16.574666      -0.558620      38.602746 0.53157720E+03  0.12719694E+05                                 9.025361                            7.057515       0.561000       2.229258                    0.998252      27.444285      71.548258       0.728496       0.351373      -1.147196       0.033526       0.005262       0.002489       0.034028      -0.008840       0.022748      -0.025105       0.071077      -0.071036      -0.049897      -0.007332       0.057229             11.089655      18.390189      -3.451197       0.992123       8.329816       1.072371       6.548960           0.058696
          502              O       5.389579      19.798152      17.932716      -0.569127      35.684807 0.52809992E+03  0.12579498E+05                                 8.508654                            7.045143       0.964987       2.364926                    0.998214      27.227316      70.159363       0.729565       0.352448      -1.149625       0.006761      -0.011946      -0.021622       0.025611       0.059949      -0.012971      -0.005429      -0.143992       0.133103      -0.116539       0.041978       0.074561             10.083038       7.883858       0.856451       0.743018      13.858137       4.708879       8.507119           0.010897
          503              O       5.579108      26.867396       0.071149      -0.555023      37.182010 0.53339702E+03  0.12819140E+05                                 8.856051                            7.148262       0.329244       2.151434                    0.996950      27.777212      73.412916       0.709441       0.359237      -1.136861      -0.011046       0.004557       0.019930       0.023237      -0.005837      -0.012555      -0.054113       0.040936      -0.087623      -0.074542       0.033905       0.040637             10.378057      15.167590      -1.396825      -5.074914       6.982929       1.890946       8.983651           0.045765
          504              O       7.884577      25.831245      30.818496      -0.523865      35.475284 0.52023250E+03  0.12427457E+05                                 8.621482                            7.076663       0.218306       2.124885                    0.996760      27.325779      72.050634       0.710282       0.360986      -1.135246       0.013328       0.014626       0.006340       0.020779       0.001556       0.034989       0.014217      -0.049381       0.029071      -0.050534       0.011355       0.039179             10.456215       7.671632       1.606197       1.071709      12.776668       6.332384      10.920346           0.048989
          505              O       5.383653       0.837019       9.151843      -0.543310      37.063568 0.54677509E+03  0.13224492E+05                                 8.871618                            7.268739       0.238284       2.125797                    0.996306      27.724559      73.547187       0.698868       0.362360      -1.134214      -0.005068      -0.013957      -0.020943       0.025672       0.033155       0.027776      -0.022204      -0.038833       0.085391      -0.065799       0.022839       0.042961             10.471812       8.427746       0.405441       1.178944       6.119667       2.574727      16.868023           0.042134
          506              O       3.441952       0.929917       8.032408      -0.553627      39.743515 0.55463145E+03  0.13448299E+05                                 9.260000                            7.289811       0.264995       2.131593                    0.996794      27.795468      73.575125       0.703046       0.359302      -1.137815       0.018003      -0.017143       0.011414       0.027355      -0.013788      -0.018200      -0.029590       0.028600      -0.152839      -0.067330       0.021494       0.045836             11.041334      16.872909      -4.208075      -2.892385       7.026426       1.451997       9.224665           0.043191
          507              O      12.491199      27.835542      30.029641      -0.556081      38.511447 0.53010942E+03  0.12675767E+05                                 9.011525                            7.048113       0.563615       2.230721                    0.998249      27.412295      71.439306       0.728930       0.351408      -1.147171       0.034207      -0.005874      -0.002733       0.034815       0.009459      -0.022499      -0.024574       0.072467      -0.071103      -0.049558      -0.008262       0.057820             11.069967      18.354342       3.441155      -0.992214       8.315121       1.070088       6.540437           0.058597
          508              O      13.928265      26.806206      28.671591      -0.566044      35.637759 0.52719064E+03  0.12553250E+05                                 8.503811                            7.041639       0.962881       2.364635                    0.998177      27.201372      70.094655       0.729300       0.352705      -1.149341       0.006360       0.014373       0.023987       0.028678      -0.059891       0.013760      -0.003957      -0.145073       0.131906      -0.116891       0.042450       0.074440             10.076117       7.878934      -0.856706      -0.743016      13.846311       4.704483       8.503107           0.010891
          509              O       3.444468      15.605928       4.202155      -0.553900      37.138199 0.53265127E+03  0.12796734E+05                                 8.849492                            7.143586       0.322429       2.149440                    0.996847      27.759147      73.352194       0.709625       0.359270      -1.136836      -0.010540       0.019658      -0.003712       0.022613      -0.013952       0.005250       0.053586       0.063793      -0.020846      -0.074160       0.032335       0.041825             10.369627      15.156295      -5.069874       1.395027       8.975776      -1.888233       6.976809           0.045721
          510              O      10.019269      15.283738       5.238324      -0.521746      35.414356 0.51914674E+03  0.12394983E+05                                 8.611988                            7.069617       0.215994       2.124521                    0.996681      27.297950      71.957126       0.710587       0.361021      -1.135225       0.014522       0.006570      -0.014639       0.021642       0.036147      -0.002331      -0.014437      -0.039436       0.060295      -0.051638       0.011248       0.040390             10.443693       7.663134       1.070468      -1.604274      10.908102      -6.322965      12.759842           0.048990
          511              O      11.787620      24.686643      30.232525      -0.543562      37.038698 0.54626733E+03  0.13209041E+05                                 8.867473                            7.265142       0.233789       2.124686                    0.996329      27.714004      73.508524       0.699078       0.362338      -1.134240      -0.005020      -0.021031       0.014611       0.026096       0.027648      -0.033237       0.021533      -0.060890       0.015947      -0.065265       0.023349       0.041916             10.466906       8.422135       1.178191      -0.405745      16.861696      -2.573436       6.116888           0.042167
          512              O       9.845922      23.567206      30.139627      -0.552779      39.668437 0.55336070E+03  0.13409218E+05                                 9.247005                            7.280271       0.272164       2.134446                    0.996780      27.770740      73.476702       0.703709       0.359185      -1.137957       0.020732       0.009931       0.018204       0.029323      -0.016647       0.013858       0.029674       0.091914       0.033643      -0.067326       0.021154       0.046172             11.024786      16.849905      -2.886492       4.202313       9.207264      -1.448833       7.017188           0.043221
          513              O       6.087199      14.494881       3.234028      -0.555978      38.539190 0.53057899E+03  0.12690320E+05                                 9.016787                            7.052179       0.561968       2.229997                    0.998320      27.419904      71.478011       0.728544       0.351502      -1.147047       0.034155      -0.002951       0.006504       0.034894      -0.022547      -0.009490       0.025006       0.073293      -0.072866      -0.050368      -0.008079       0.058447             11.076525      18.366492      -0.991933      -3.445599       6.543449      -1.069957       8.319635           0.058648
          514              O       7.524266      13.136831       4.263362      -0.567202      35.546721 0.52565111E+03  0.12505582E+05                                 8.481701                            7.025768       0.966148       2.365577                    0.998328      27.187365      69.993705       0.731103       0.352145      -1.149969       0.008388       0.022264      -0.013808       0.027508       0.014274       0.058960       0.004416      -0.138394       0.155612      -0.116760       0.041619       0.075141             10.046450       7.857243      -0.740824       0.854008       8.480653      -4.688081      13.801455           0.010899
          515              O       7.713777      30.998411      11.332614      -0.552051      37.075710 0.53163799E+03  0.12766193E+05                                 8.839423                            7.136736       0.331057       2.152476                    0.996917      27.733223      73.263691       0.709980       0.359265      -1.136850      -0.012680      -0.020839       0.002562       0.024528       0.014476      -0.004409       0.053812       0.065891      -0.018923      -0.074908       0.031837       0.043071             10.356195      15.135924       5.061260      -1.391153       8.963937      -1.884430       6.968725           0.045826
          516              O       1.480615       0.251048      10.296445      -0.523946      35.503710 0.52072423E+03  0.12442696E+05                                 8.627091                            7.080927       0.209819       2.122197                    0.996638      27.333863      72.092559       0.709898       0.361080      -1.135122       0.013100      -0.006020       0.013952       0.020062      -0.035474       0.001940      -0.013775      -0.037433       0.061199      -0.050739       0.011823       0.038916             10.463511       7.675196      -1.071169       1.605462      10.929504      -6.338403      12.785832           0.049045
          517              O      11.787620      21.917715      16.371782      -0.545348      37.137851 0.54809722E+03  0.13265452E+05                                 8.886276                            7.279805       0.228761       2.122388                    0.996368      27.748172      73.652465       0.697957       0.362588      -1.133953      -0.005170       0.019954      -0.013548       0.024666      -0.026992       0.032595       0.022978      -0.060778       0.015087      -0.064821       0.021916       0.042905             10.490570       8.441311      -1.178198       0.405425      16.901524      -2.580357       6.128874           0.042105
          518              O       9.845917      23.037152      16.464680      -0.553335      39.716083 0.55421553E+03  0.13435734E+05                                 9.256422                            7.287502       0.260727       2.130302                    0.996729      27.785342      73.542269       0.703094       0.359344      -1.137779       0.019048      -0.011600      -0.017269       0.028207       0.016697      -0.014065       0.029361       0.090278       0.030583      -0.066227       0.020285       0.045943             11.036483      16.867359       2.889259      -4.206776       9.218105      -1.451210       7.023985           0.043164
          519              O       6.087243       1.039905      12.300741      -0.556728      38.543930 0.53064561E+03  0.12691939E+05                                 9.017293                            7.052163       0.562477       2.230062                    0.998214      27.420162      71.471882       0.728637       0.351456      -1.147118       0.033398       0.002498      -0.005822       0.033994       0.022635       0.009425       0.025071       0.071176      -0.070983      -0.049786      -0.007621       0.057407             11.078443      18.370610       0.990829       3.446057       6.543851      -1.071395       8.320869           0.058644
          520              O       7.524302       2.397955      11.271407      -0.569442      35.657828 0.52758691E+03  0.12563853E+05                                 8.502468                            7.040687       0.963068       2.364215                    0.998273      27.221486      70.127984       0.729978       0.352344      -1.149744       0.008271      -0.021437       0.011398       0.025649      -0.013988      -0.058866       0.005597      -0.137550       0.150438      -0.115653       0.041199       0.074454             10.074459       7.877587       0.741990      -0.855523       8.501351      -4.704256      13.844440           0.010908
          521              O       7.228839      11.332629      15.605918      -0.551320      37.085281 0.53175811E+03  0.12769983E+05                                 8.841866                            7.138229       0.335238       2.153961                    0.996930      27.732970      73.269071       0.709793       0.359334      -1.136779       0.013910       0.003736       0.020858       0.025347       0.004942       0.014609      -0.053788       0.045082      -0.089407      -0.075491       0.032173       0.043319             10.359679      15.142115       1.392655       5.063448       6.970816       1.885545       8.966107           0.045715
          522              O       9.192743      10.296459      15.283727      -0.524016      35.442958 0.51967254E+03  0.12410494E+05                                 8.615492                            7.072361       0.210282       2.122586                    0.996549      27.313258      72.002573       0.710586       0.360936      -1.135308      -0.012887       0.013879       0.005043       0.019599      -0.001794      -0.034488       0.013721      -0.049966       0.024063      -0.050066       0.011865       0.038201             10.447986       7.665903      -1.604580      -1.070738      12.765665       6.326385      10.912390           0.049013
          523              O      11.693715      16.371805      24.686612      -0.543164      37.069673 0.54691223E+03  0.13228825E+05                                 8.872931                            7.269982       0.236567       2.124979                    0.996465      27.726461      73.558461       0.698751       0.362393      -1.134172       0.006051      -0.014078      -0.021648       0.026523      -0.033033      -0.028030      -0.022900      -0.037391       0.087379      -0.066005       0.022068       0.043938             10.473124       8.428026      -0.404884      -1.177121       6.120408       2.574785      16.870938           0.042127
          524              O      13.635415      16.464703      23.567177      -0.554668      39.720151 0.55432579E+03  0.13438005E+05                                 9.252395                            7.284618       0.260898       2.130294                    0.996641      27.800595      73.562382       0.703812       0.358988      -1.138151      -0.019007      -0.017144       0.011613       0.028108       0.012864       0.015982      -0.029613       0.027996      -0.151664      -0.066117       0.021569       0.044548             11.031232      16.858064       4.204576       2.888177       7.021512       1.450642       9.214121           0.043330
          525              O       4.586108      12.300756      14.494872      -0.558623      38.602761 0.53157762E+03  0.12719705E+05                                 9.025356                            7.057511       0.561010       2.229260                    0.998252      27.444323      71.548334       0.728498       0.351372      -1.147196      -0.033523      -0.005268      -0.002491       0.034026      -0.008839       0.022748      -0.025107       0.071084      -0.071026      -0.049900      -0.007331       0.057231             11.089648      18.390166      -3.451209       0.992113       8.329824       1.072369       6.548954           0.058691
          526              O      11.687747      11.271420      13.136822      -0.569115      35.684207 0.52808885E+03  0.12579166E+05                                 8.508556                            7.045066       0.964996       2.364933                    0.998214      27.227073      70.158495       0.729570       0.352448      -1.149626      -0.006757       0.011943       0.021618       0.025605       0.059949      -0.012972      -0.005427      -0.143992       0.133110      -0.116540       0.041980       0.074560             10.082919       7.883759       0.856445       0.743008      13.857981       4.708813       8.507018           0.010900
          527              O      11.498218       4.202176      30.998389      -0.555026      37.182031 0.53339749E+03  0.12819154E+05                                 8.856052                            7.148264       0.329238       2.151432                    0.996950      27.777234      73.412991       0.709441       0.359237      -1.136861       0.011047      -0.004555      -0.019926       0.023234      -0.005837      -0.012556      -0.054113       0.040936      -0.087624      -0.074542       0.033905       0.040637             10.378055      15.167587      -1.396817      -5.074909       6.982928       1.890946       8.983651           0.045771
          528              O       9.192749       5.238327       0.251042      -0.523867      35.475293 0.52023277E+03  0.12427465E+05                                 8.621481                            7.076663       0.218305       2.124884                    0.996760      27.325802      72.050700       0.710282       0.360986      -1.135247      -0.013329      -0.014626      -0.006336       0.020778       0.001556       0.034991       0.014217      -0.049381       0.029069      -0.050536       0.011355       0.039181             10.456209       7.671635       1.606204       1.071714      12.776653       6.332377      10.920340           0.048999
          529              O      11.693673      30.232553      21.917695      -0.543323      37.062961 0.54675680E+03  0.13223902E+05                                 8.871380                            7.268502       0.238758       2.125939                    0.996311      27.724480      73.545894       0.698898       0.362349      -1.134226       0.005049       0.013926       0.020956       0.025663       0.033146       0.027784      -0.022189      -0.038852       0.085340      -0.065790       0.022848       0.042942             10.471594       8.427384       0.405438       1.178877       6.119220       2.574119      16.868178           0.042128
          530              O      13.635374      30.139655      23.037130      -0.553626      39.743859 0.55463498E+03  0.13448410E+05                                 9.260069                            7.289842       0.264933       2.131573                    0.996793      27.795526      73.575428       0.703043       0.359303      -1.137814      -0.018003       0.017139      -0.011411       0.027351      -0.013786      -0.018197      -0.029587       0.028598      -0.152851      -0.067329       0.021493       0.045835             11.041440      16.873049      -4.208237      -2.892339       7.026552       1.451991       9.224719           0.043177
          531              O       4.586127       3.234030       1.039897      -0.556088      38.511621 0.53011233E+03  0.12675855E+05                                 9.011554                            7.048134       0.563612       2.230719                    0.998250      27.412359      71.439551       0.728929       0.351408      -1.147171      -0.034206       0.005876       0.002736       0.034814       0.009459      -0.022499      -0.024575       0.072468      -0.071105      -0.049560      -0.008261       0.057821             11.070004      18.354403       3.441175      -0.992210       8.315151       1.070097       6.540457           0.058602
          532              O       3.149061       4.263366       2.397947      -0.566041      35.637587 0.52718770E+03  0.12553161E+05                                 8.503782                            7.041618       0.962888       2.364639                    0.998177      27.201308      70.094419       0.729302       0.352704      -1.149341      -0.006357      -0.014371      -0.023987       0.028676      -0.059891       0.013761      -0.003957      -0.145074       0.131904      -0.116891       0.042449       0.074441             10.076075       7.878908      -0.856713      -0.743021      13.846240       4.704462       8.503078           0.010903
          533              O      13.632858      15.463644      26.867383      -0.553927      37.139243 0.53271192E+03  0.12798557E+05                                 8.849702                            7.144037       0.322576       2.149460                    0.996851      27.760311      73.356355       0.709596       0.359274      -1.136832       0.010526      -0.019690       0.003715       0.022634      -0.013937       0.005264       0.053620       0.063821      -0.020834      -0.074200       0.032376       0.041824             10.369610      15.155707      -5.069527       1.394705       8.975990      -1.888202       6.977135           0.045705
          534              O       7.058057      15.785834      25.831214      -0.521748      35.414248 0.51914492E+03  0.12394925E+05                                 8.611951                            7.069589       0.215959       2.124509                    0.996681      27.297963      71.957043       0.710591       0.361020      -1.135226      -0.014528      -0.006574       0.014641       0.021649       0.036145      -0.002329      -0.014440      -0.039439       0.060301      -0.051639       0.011248       0.040391             10.443651       7.662990       1.070430      -1.604205      10.908081      -6.322992      12.759883           0.048987
          535              O       5.289706       6.382929       0.837013      -0.543562      37.038616 0.54626623E+03  0.13209008E+05                                 8.867457                            7.265133       0.233789       2.124686                    0.996329      27.713985      73.508452       0.699079       0.362338      -1.134240       0.005021       0.021030      -0.014608       0.026093       0.027649      -0.033238       0.021533      -0.060890       0.015944      -0.065266       0.023349       0.041917             10.466876       8.422127       1.178199      -0.405748      16.861631      -2.573415       6.116871           0.042177
          536              O       7.231404       7.502366       0.929911      -0.552779      39.668407 0.55336049E+03  0.13409212E+05                                 9.246997                            7.280268       0.272168       2.134447                    0.996780      27.770740      73.476700       0.703709       0.359185      -1.137957      -0.020732      -0.009932      -0.018200       0.029321      -0.016647       0.013859       0.029676       0.091914       0.033641      -0.067328       0.021155       0.046173             11.024764      16.849875      -2.886466       4.202296       9.207244      -1.448820       7.017173           0.043231
          537              O      10.990127      16.574691      27.835510      -0.555972      38.537915 0.53056777E+03  0.12689979E+05                                 9.016563                            7.052081       0.562362       2.230131                    0.998322      27.419728      71.477241       0.728553       0.351500      -1.147050      -0.034171       0.002919      -0.006506       0.034907      -0.022554      -0.009483       0.025004       0.073226      -0.072750      -0.050344      -0.008062       0.058406             11.076198      18.365743      -0.991404      -3.445229       6.543441      -1.070342       8.319409           0.058645
          538              O       9.553060      17.932741      26.806176      -0.567210      35.548190 0.52567973E+03  0.12506454E+05                                 8.482006                            7.026019       0.966197       2.365594                    0.998326      27.187746      69.995606       0.731079       0.352151      -1.149962      -0.008400      -0.022267       0.013813       0.027517       0.014270       0.058957       0.004417      -0.138387       0.155608      -0.116755       0.041616       0.075138             10.046844       7.857691      -0.740798       0.853972       8.480791      -4.688233      13.802050           0.010897
          539              O       9.363549       0.071161      19.736924      -0.552142      37.079446 0.53166296E+03  0.12766944E+05                                 8.839937                            7.136832       0.331460       2.152589                    0.996918      27.734230      73.266827       0.709986       0.359258      -1.136856       0.012720       0.020886      -0.002596       0.024592       0.014410      -0.004393       0.053827       0.065863      -0.018776      -0.074896       0.031866       0.043030             10.357115      15.138031       5.062060      -1.391617       8.964359      -1.884617       6.968956           0.045829
          540              O       7.058011      30.818524      20.773093      -0.523944      35.503510 0.52072013E+03  0.12442570E+05                                 8.627059                            7.080898       0.209834       2.122205                    0.996638      27.333705      72.092003       0.709899       0.361080      -1.135122      -0.013093       0.006017      -0.013952       0.020057      -0.035473       0.001944      -0.013771      -0.037426       0.061188      -0.050733       0.011821       0.038913             10.463454       7.675318      -1.071243       1.605561      10.929404      -6.338280      12.785639           0.049033
          541              O       5.289706       9.151857      14.697756      -0.545347      37.137619 0.54809308E+03  0.13265324E+05                                 8.886231                            7.279772       0.228777       2.122394                    0.996369      27.748099      73.652150       0.697959       0.362587      -1.133953       0.005172      -0.019952       0.013546       0.024664      -0.026992       0.032596       0.022978      -0.060778       0.015088      -0.064822       0.021916       0.042905             10.490517       8.441262      -1.178198       0.405423      16.901440      -2.580348       6.128849           0.042101
          542              O       7.231409       8.032420      14.604858      -0.553332      39.715732 0.55421016E+03  0.13435569E+05                                 9.256361                            7.287463       0.260745       2.130310                    0.996729      27.785226      73.541822       0.703097       0.359343      -1.137779      -0.019047       0.011602       0.017267       0.028205       0.016696      -0.014065       0.029361       0.090279       0.030585      -0.066228       0.020285       0.045943             11.036404      16.867220       2.889222      -4.206744       9.218044      -1.451198       7.023947           0.043159
          543              O      10.990083      30.029667      18.768797      -0.556757      38.544957 0.53064933E+03  0.12692044E+05                                 9.017413                            7.052156       0.562084       2.229931                    0.998209      27.420409      71.472464       0.728643       0.351453      -1.147121      -0.033407      -0.002509       0.005796       0.033999       0.022631       0.009415       0.025068       0.071166      -0.070956      -0.049780      -0.007612       0.057392             11.078661      18.371080       0.991405       3.446442       6.543799      -1.071016       8.321105           0.058649
          544              O       9.553024      28.671617      19.798131      -0.569449      35.660823 0.52763940E+03  0.12565466E+05                                 8.503117                            7.041186       0.962771       2.364122                    0.998269      27.222080      70.131467       0.729926       0.352359      -1.149727      -0.008267       0.021430      -0.011398       0.025642      -0.013989      -0.058865       0.005595      -0.137543       0.150432      -0.115649       0.041198       0.074451             10.075266       7.878188       0.742121      -0.855624       8.502134      -4.704690      13.845476           0.010898

******************************************************
Auxiliary information for the entire system
The total spin magnetic moment of the unit cell is   47.999218
The total net atomic charge of the unit cell is   0.000008
Accuracy of reproducing the electrostatic potential in the unit cell:
  The inner radius (bohr) =    5.0000
  The outer radius (bohr) =   12.0000
  Valid grid points have density less than (e/(bohr^3)) =    0.0001
  The number of valid grid points were=       393068
  The rms potential error without charges in kcal/mol is=      2.13585
  The rms potential error with partial charges in kcal/mol is=      0.71086
  The RRMSE value at monopole order=      0.33282
  The rms potential error with partial charges and cloud penetration in kcal/mol is=      0.70485
  The RRMSE value at monopole order with cloud penetration is=      0.33001
  The rms potential error with partial charges and atomic dipoles in kcal/mol is=      0.35404
  The RRMSE value at dipole order=      0.16576
  The rms potential error with partial charges, atomic dipoles and cloud penetration in kcal/mol is=      0.34050
  The RRMSE value at dipole order with cloud penetration=      0.15942

******************************************************
The electron densities and ab initio electrostatic potential were computed in VASP using the PBE functional and
projector augmented wave method. See the main text of the journal article for a description of computational details.
The atomic charges, dipoles, and quadrupoles were computed with the DDEC6 method as described in
(a) T. A. Manz and N. Gabaldon Limas, RSC Adv. 6 (2016) 47771-47801 DOI: 10.1039/c6ra04656h
(b) N. Gabaldon Limas and T. A. Manz, RSC Adv. 8 (2018) 2678-2707 DOI: 10.1039/c7ra11829e.
For each atom in the material, the electron cloud parameters were fit to the spherically averaged atom-in-material
electron density using radial positions for which this density was between 10^-4 and 10^-2 electrons per cubic bohr.
The polarizabilities, dispersion coefficients, and quantum Drude oscillator (QDO) parameters were fit using the MCLF method.
The magnetic structure of the system was optimized in VASP from the default ferromagnetic initial guess using spin polarization.
The atomic spin moments (ASMs) were computed on this optimized magnetic structure using the DDEC6 partition as inputs
to the method of T. A. Manz and D. S. Sholl, J. Chem. Theory Comput. 7 (2011) 4146-4164 DOI: 10.1021/ct200539n.
The RMSE and RRMSE were computed using a uniform grid with Ewald summation.
