# Supplementary material for: A collection of forcefield precursors for metal–organic frameworks
Source: RSC Adv. 2019 Nov 13;9(63):36492–507. doi: 10.1039/c9ra07327b (PMC9075174; doi:10.1039/c9ra07327b)
Supplement: RA-009-C9RA07327B-s3499 [file RA-009-C9RA07327B-s3499.xyz]

   82
jmolscript: load "" {1 1 1} spacegroup "x,y,z" unitcell [{      7.977000     0.000000     0.000000 }, {      3.988500     8.381482     0.000000 }, {      2.967089    -0.000007    15.571741 }]
Zn     4.895971     2.943908     7.852985     0.790376
Zn     7.531663     2.943905    15.504627     0.790580
Zn    10.036618     5.437567     7.718756     0.790376
Zn     7.400926     5.437570     0.067114     0.790580
Zn     8.718772     1.080707     3.892935     0.816982
Zn     6.213817     7.300768    11.678806     0.816982
H      9.219239     1.750049     9.257400     0.130869
H      4.611010     0.807972     5.686800     0.368743
H      3.599301     0.377165     4.680865     0.364446
H      8.553419     3.694555     5.574683     0.115563
H     11.185395     1.750047    14.100211     0.131027
H      4.849534     0.807974     2.099071     0.369738
H      5.861244     0.377165     3.105005     0.362958
H      8.884126     3.694556     2.211187     0.113544
H      5.713350     6.631426     6.314341     0.130870
H     10.321579     7.573503     9.884941     0.368743
H     11.333288     8.004310    10.890876     0.364446
H      6.379170     4.686920     9.997058     0.115563
H      3.747194     6.631428     1.471530     0.131027
H     10.083055     7.573501    13.472670     0.369738
H      9.071345     8.004310    12.466736     0.362959
H      6.048463     4.686919    13.360554     0.113544
C      7.038095     1.592478     7.807671     0.571139
C      9.320180     1.042652     8.661002    -0.140334
C     12.423118     8.073040     6.881152    -0.065346
C      8.284365     0.761035     7.767184    -0.038870
C      3.054644     1.959588     5.657214     0.569590
C      9.374388     3.292244     5.742858     0.171689
C     11.397385     7.672406     5.851860     0.628232
C      2.422449     1.592482    -0.021800     0.572037
C     11.084453     1.042650    14.696609    -0.138966
C      5.014427     8.073043     0.904718    -0.063663
C      1.176180     0.761039     0.018686    -0.041631
C      6.405900     1.959590     2.128657     0.566099
C      8.063156     3.292245     2.043012     0.172379
C      6.040159     7.672408     1.934010     0.628394
C      7.894494     6.788997     7.764070     0.571139
C      5.612409     7.338823     6.910739    -0.140335
C      2.509471     0.308435     8.690589    -0.065346
C      6.648224     7.620440     7.804557    -0.038870
C     11.877945     6.421887     9.914527     0.569590
C      5.558201     5.089231     9.828883     0.171689
C      3.535204     0.709069     9.719881     0.628232
C      9.543051     6.789000     0.021800     0.572037
C      3.848136     7.338825     0.875132    -0.138963
C      9.918162     0.308432    14.667023    -0.063660
C     10.789320     7.620443    -0.018686    -0.041632
C      8.526689     6.421885    13.443084     0.566099
C      6.869433     5.089230    13.528729     0.172379
C      8.892430     0.709067    13.637731     0.628393
N      3.341546     2.864788     6.597747    -0.343786
N      3.852406     0.921961     5.297506    -0.734174
N      9.810831     2.192593     5.102860    -0.443913
N     10.235415     3.733109     6.632004    -0.184406
N      6.118999     2.864790     1.188124    -0.342813
N      5.608138     0.921962     2.488364    -0.731810
N      7.626713     2.192594     2.683011    -0.442220
N      7.202129     3.733112     1.153866    -0.184692
N     11.591043     5.516687     8.973994    -0.343786
N     11.080183     7.459514    10.274235    -0.734174
N      5.121758     6.188882    10.468881    -0.443913
N      4.697174     4.648366     8.939737    -0.184406
N      8.813590     5.516685    14.383617    -0.342813
N      9.324451     7.459513    13.083377    -0.731810
N      7.305876     6.188881    12.888730    -0.442220
N      7.730460     4.648363    14.417875    -0.184692
O      6.080240     1.305832     7.050884    -0.546382
O      6.961887     2.561377     8.592487    -0.540955
O     10.646584     6.693449     6.085436    -0.530599
O     11.406425     8.244024     4.722909    -0.550137
O      3.380304     1.305835     0.734986    -0.545720
O      5.465746     2.561374    14.765125    -0.541657
O      6.790960     6.693451     1.700434    -0.531149
O      6.031120     8.244024     3.062961    -0.551163
O      8.852349     7.075643     8.520857    -0.546382
O      7.970702     5.820098     6.979254    -0.540955
O      4.286005     1.688026     9.486305    -0.530599
O      3.526164     0.137451    10.848832    -0.550137
O     11.552285     7.075640    14.836755    -0.545720
O      9.466843     5.820101     0.806616    -0.541657
O      8.141629     1.688024    13.871307    -0.531149
O      8.901469     0.137451    12.508780    -0.551163

The following XYZ coordinates are in angstroms. Other properties are in atomic units.
The sperically averaged electron density of each atom fit to a function of the form exp(a - br)
eigen_1, eigen_2 and eigen_3 are the three eigenvalues of traceless quadrupole moment tensor
  atom number  atomic symbol              X              Y              Z     net charge C6 coefficient C8 coefficient C10 coefficient fluctuating dipole atomic polarizability isotropic forcefield polarizability              a              b squared Pearson coefficient          <r^3>          <r^4>         wp_QDO          m_QDO          q_QDO       dipole_x       dipole_y       dipole_z         dipole            Qxy            Qxz            Qyz     Q(x^2-y^2)  Q(3z^2 - R^2)        eigen_1        eigen_2        eigen_3 static polarizability      alpha(xx)      alpha(xy)      alpha(xz)      alpha(yy)      alpha(yz)      alpha(zz) atomic spin moment
            1             Zn       4.895971       2.943908       7.852985       0.790376      93.715538 0.19792489E+04  0.63925407E+05                                16.958261                           14.633387       0.499678       1.996352                    0.997221      48.300410     133.196880       0.467426       0.405715      -1.138925       0.055766      -0.048411       0.017229       0.075831       0.019901      -0.056386      -0.077085       0.032516       0.100743      -0.086798      -0.027150       0.113948             18.918920      20.624503      -4.193971       1.384830      22.144025       1.953368      13.988231          -0.000005
            2             Zn       7.531663       2.943905      15.504627       0.790580      93.690410 0.19785215E+04  0.63896663E+05                                16.956854                           14.631677       0.497266       1.995890                    0.997150      48.289289     133.164983       0.467401       0.405769      -1.138876      -0.055635      -0.048089      -0.017819       0.075666      -0.020749      -0.056861       0.076212       0.031739       0.100753      -0.085618      -0.028408       0.114027             18.918300      20.624746       4.194084       1.384908      22.144084      -1.952902      13.986069          -0.000005
            3             Zn      10.036618       5.437567       7.718756       0.790376      93.715545 0.19792491E+04  0.63925416E+05                                16.958262                           14.633388       0.499678       1.996351                    0.997221      48.300412     133.196888       0.467426       0.405715      -1.138925      -0.055766       0.048411      -0.017229       0.075831       0.019901      -0.056386      -0.077085       0.032516       0.100743      -0.086798      -0.027150       0.113948             18.918921      20.624504      -4.193972       1.384829      22.144027       1.953368      13.988232          -0.000005
            4             Zn       7.400926       5.437570       0.067114       0.790580      93.690420 0.19785217E+04  0.63896674E+05                                16.956855                           14.631678       0.497266       1.995890                    0.997150      48.289292     133.164994       0.467401       0.405769      -1.138876       0.055635       0.048089       0.017819       0.075666      -0.020749      -0.056861       0.076212       0.031739       0.100753      -0.085618      -0.028408       0.114027             18.918301      20.624746       4.194084       1.384907      22.144088      -1.952902      13.986069          -0.000005
            5             Zn       8.718772       1.080707       3.892935       0.816982      90.291087 0.18840862E+04  0.59973875E+05                                16.305286                           14.135081       0.418438       1.989854                    0.996535      46.826745     127.273957       0.483858       0.397674      -1.147177      -0.000317      -0.072493      -0.000332       0.072495       0.000170      -0.010375      -0.000247       0.017036      -0.137945      -0.047347       0.014471       0.032876             18.159028      15.199391       0.000720       2.824050      14.574419       0.002391      24.703274          -0.000004
            6             Zn       6.213817       7.300768      11.678806       0.816982      90.291097 0.18840864E+04  0.59973884E+05                                16.305287                           14.135081       0.418438       1.989854                    0.996535      46.826748     127.273968       0.483858       0.397674      -1.147177       0.000317       0.072493       0.000332       0.072495       0.000169      -0.010375      -0.000247       0.017036      -0.137945      -0.047347       0.014471       0.032876             18.159029      15.199392       0.000720       2.824049      14.574421       0.002391      24.703275          -0.000004
            7              H       9.219239       1.750049       9.257400       0.130869       1.063744 0.83192979E+01  0.82807254E+02                                 1.755495                            1.717927      -1.035879       2.402848                    0.997349       3.490371       9.968938       0.462563       1.330313      -0.699278      -0.002472       0.029843       0.028191       0.041127       0.002917       0.005592       0.015904      -0.006428       0.017899      -0.013365      -0.007310       0.020675              1.748425       1.595024      -0.117335      -0.011785       1.889347       0.316134       1.760904          -0.000001
            8              H       4.611010       0.807972       5.686800       0.368743       0.437950 0.25492528E+01  0.19566137E+02                                 1.118308                            1.064627      -1.241365       2.439842                    0.999880       2.502987       7.055306       0.478631       1.667298      -0.637685       0.015187      -0.008108       0.006559       0.018423      -0.009686       0.002355       0.012386      -0.010827      -0.014452      -0.016561      -0.001404       0.017965              1.143132       1.402365      -0.086520       0.214801       0.946429      -0.018825       1.080604           0.000000
            9              H       3.599301       0.377165       4.680865       0.364446       0.468726 0.28189279E+01  0.21906383E+02                                 1.118005                            1.079401      -1.184374       2.463625                    0.999977       2.377437       6.468775       0.508518       1.549934      -0.657740      -0.000491      -0.015335      -0.010820       0.018774      -0.016244       0.003049       0.009338       0.000705      -0.028208      -0.019554      -0.002055       0.021609              1.132406       1.031511       0.062592       0.097871       1.091952       0.216972       1.273756          -0.000001
           10              H       8.553419       3.694555       5.574683       0.115563       1.079199 0.76800646E+01  0.74795596E+02                                 1.759532                            1.640829      -0.895626       2.471559                    0.998870       3.402232       9.554877       0.478412       1.314598      -0.702635      -0.049972       0.026763      -0.010549       0.057661      -0.009016       0.009257       0.003282       0.016640      -0.027378      -0.016078      -0.002711       0.018789              1.791700       2.172094      -0.437248       0.146265       1.725710      -0.027998       1.477296          -0.000001
           11              H      11.185395       1.750047      14.100211       0.131027       1.063051 0.83129563E+01  0.82738058E+02                                 1.755763                            1.718116      -1.044755       2.399681                    0.997326       3.489103       9.968767       0.462142       1.331621      -0.699024       0.002071       0.029987      -0.028213       0.041224      -0.002724       0.005259      -0.015811      -0.006245       0.017096      -0.013326      -0.006974       0.020300              1.748699       1.595081       0.117393      -0.011875       1.889816      -0.316421       1.761201          -0.000001
           12              H       4.849534       0.807974       2.099071       0.369738       0.436816 0.25405322E+01  0.19479369E+02                                 1.115668                            1.062242      -1.239450       2.441086                    0.999911       2.497142       7.031549       0.479626       1.665534      -0.637956      -0.015143      -0.008111      -0.006948       0.018530       0.009836       0.002290      -0.012348      -0.010972      -0.014458      -0.016569      -0.001517       0.018086              1.140379       1.398506       0.085976       0.214147       0.944391       0.018649       1.078240           0.000000
           13              H       5.861244       0.377165       3.105005       0.362958       0.470823 0.28375093E+01  0.22105056E+02                                 1.125128                            1.085996      -1.185121       2.463372                    0.999978       2.390976       6.530995       0.504430       1.558658      -0.656282       0.000095      -0.015722       0.010756       0.019049       0.016236       0.002991      -0.009304       0.000587      -0.028025      -0.019470      -0.002111       0.021581              1.139734       1.037675      -0.063088       0.098748       1.098944      -0.219274       1.282583          -0.000001
           14              H       8.884126       3.694556       2.211187       0.113544       1.086009 0.77336158E+01  0.75375626E+02                                 1.758926                            1.640297      -0.877650       2.476443                    0.999091       3.409917       9.550160       0.481686       1.304649      -0.704648       0.050829       0.026863       0.010024       0.058358       0.009229       0.009593      -0.003147       0.016768      -0.027834      -0.016333      -0.002873       0.019207              1.791063       2.171229       0.437005       0.146175       1.725121       0.027986       1.476838          -0.000001
           15              H       5.713350       6.631426       6.314341       0.130870       1.063743 0.83192916E+01  0.82807176E+02                                 1.755494                            1.717926      -1.035878       2.402848                    0.997349       3.490370       9.968934       0.462563       1.330313      -0.699278       0.002472      -0.029843      -0.028191       0.041127       0.002917       0.005592       0.015904      -0.006428       0.017899      -0.013365      -0.007310       0.020675              1.748424       1.595023      -0.117335      -0.011784       1.889346       0.316134       1.760903          -0.000001
           16              H      10.321579       7.573503       9.884941       0.368743       0.437950 0.25492522E+01  0.19566132E+02                                 1.118308                            1.064627      -1.241365       2.439842                    0.999880       2.502987       7.055307       0.478631       1.667298      -0.637685      -0.015187       0.008108      -0.006559       0.018423      -0.009686       0.002355       0.012386      -0.010827      -0.014452      -0.016561      -0.001404       0.017965              1.143132       1.402365      -0.086520       0.214801       0.946429      -0.018825       1.080604           0.000000
           17              H      11.333288       8.004310      10.890876       0.364446       0.468726 0.28189269E+01  0.21906375E+02                                 1.118005                            1.079402      -1.184375       2.463625                    0.999977       2.377437       6.468777       0.508517       1.549935      -0.657740       0.000491       0.015335       0.010820       0.018774      -0.016244       0.003049       0.009338       0.000705      -0.028208      -0.019554      -0.002055       0.021609              1.132407       1.031512       0.062592       0.097871       1.091952       0.216972       1.273756          -0.000001
           18              H       6.379170       4.686920       9.997058       0.115563       1.079199 0.76800677E+01  0.74795631E+02                                 1.759532                            1.640829      -0.895626       2.471559                    0.998870       3.402233       9.554879       0.478412       1.314598      -0.702636       0.049972      -0.026763       0.010549       0.057661      -0.009016       0.009257       0.003282       0.016640      -0.027378      -0.016078      -0.002711       0.018789              1.791700       2.172094      -0.437248       0.146265       1.725710      -0.027998       1.477296          -0.000001
           19              H       3.747194       6.631428       1.471530       0.131027       1.063052 0.83129679E+01  0.82738196E+02                                 1.755764                            1.718117      -1.044755       2.399681                    0.997326       3.489105       9.968772       0.462142       1.331620      -0.699024      -0.002071      -0.029987       0.028213       0.041224      -0.002724       0.005259      -0.015811      -0.006245       0.017096      -0.013326      -0.006974       0.020300              1.748700       1.595081       0.117393      -0.011875       1.889817      -0.316422       1.761201          -0.000001
           20              H      10.083055       7.573501      13.472670       0.369738       0.436816 0.25405322E+01  0.19479369E+02                                 1.115668                            1.062242      -1.239450       2.441086                    0.999911       2.497142       7.031549       0.479626       1.665534      -0.637956       0.015143       0.008111       0.006948       0.018530       0.009836       0.002290      -0.012348      -0.010972      -0.014458      -0.016569      -0.001517       0.018086              1.140379       1.398506       0.085976       0.214147       0.944391       0.018649       1.078240           0.000000
           21              H       9.071345       8.004310      12.466736       0.362959       0.470823 0.28375099E+01  0.22105062E+02                                 1.125127                            1.085996      -1.185121       2.463372                    0.999978       2.390976       6.530995       0.504430       1.558657      -0.656282      -0.000095       0.015722      -0.010756       0.019049       0.016236       0.002991      -0.009304       0.000587      -0.028025      -0.019470      -0.002111       0.021581              1.139734       1.037675      -0.063088       0.098748       1.098943      -0.219274       1.282582          -0.000001
           22              H       6.048463       4.686919      13.360554       0.113544       1.086009 0.77336189E+01  0.75375669E+02                                 1.758927                            1.640298      -0.877651       2.476443                    0.999091       3.409918       9.550166       0.481686       1.304650      -0.704648      -0.050829      -0.026863      -0.010024       0.058358       0.009229       0.009593      -0.003147       0.016768      -0.027834      -0.016333      -0.002873       0.019207              1.791064       2.171230       0.437005       0.146175       1.725122       0.027986       1.476839          -0.000001
           23              C       7.038095       1.592478       7.807671       0.571139      22.671318 0.25845496E+03  0.54172610E+04                                 7.481008                            5.740935      -0.162210       1.998457                    0.999115      23.009688      65.641311       0.611082       0.478202      -1.012504      -0.052429       0.014880       0.012104       0.055827       0.044422      -0.031991      -0.050618      -0.024118       0.090121      -0.061584      -0.028677       0.090262              8.679856      12.211892      -3.510129       0.661229       8.068192       1.453108       5.759484           0.000008
           24              C       9.320180       1.042652       8.661002      -0.140334      32.378819 0.47294425E+03  0.11486666E+05                                 9.141624                            7.494611      -0.367790       1.852190                    0.997612      31.192006      94.628526       0.566243       0.445368      -1.034515       0.001711      -0.014615      -0.016742       0.022289       0.018473      -0.020114       0.007664      -0.044554       0.066582      -0.046755       0.017831       0.028924             10.204585      14.353597      -2.737108       3.174333       8.052262       0.597415       8.207897          -0.000003
           25              C      12.423118       8.073040       6.881152      -0.065346      35.029034 0.49368866E+03  0.11998301E+05                                 9.524238                            7.617507      -0.274968       1.902533                    0.998835      29.228748      85.827994       0.571789       0.440762      -1.047717       0.029601      -0.003471       0.038878       0.048987       0.011901      -0.023114      -0.017836      -0.003493      -0.000451      -0.024896      -0.010622       0.035518             10.742760      13.299474      -2.089259       3.304803       8.856665       1.873498      10.072143           0.000003
           26              C       8.284365       0.761035       7.767184      -0.038870      36.645855 0.48480724E+03  0.11723662E+05                                 9.840130                            7.528042      -0.222578       1.930666                    0.998310      28.672347      83.856727       0.577811       0.438355      -1.049639       0.038454      -0.024549       0.010191       0.046747       0.013633       0.000258       0.001372       0.000917      -0.018592      -0.010689      -0.006107       0.016796             11.645519      16.384891      -4.575105       1.964485      10.025671       1.674403       8.525996           0.000004
           27              C       3.054644       1.959588       5.657214       0.569590      22.361348 0.26696359E+03  0.56321481E+04                                 7.398715                            5.828799      -0.271508       1.966373                    0.999611      22.661865      64.524258       0.608340       0.477241      -1.014623       0.017729      -0.038343      -0.022430       0.047829      -0.030957       0.004430       0.003534      -0.008607      -0.052938      -0.026186      -0.013893       0.040079              8.188587       8.890302      -3.055994       0.376169       8.987721       2.525585       6.687738           0.000004
           28              C       9.374388       3.292244       5.742858       0.171689      23.159907 0.30471940E+03  0.66105138E+04                                 7.231070                            5.955848       0.179956       2.080641                    0.999590      25.592555      72.652660       0.646774       0.436534      -1.042878       0.035500      -0.035687      -0.023877       0.055713      -0.000835      -0.023476      -0.032688       0.006724      -0.037908      -0.045297       0.008069       0.037228              7.748382       8.504037      -1.710911       1.390083       8.278384       2.025086       6.462726          -0.000005
           29              C      11.397385       7.672406       5.851860       0.628232      23.835073 0.25469692E+03  0.53021531E+04                                 7.619863                            5.688067      -0.164541       2.001341                    0.999004      22.313702      62.785631       0.617647       0.476362      -1.016697      -0.047137      -0.018190      -0.057067       0.076219      -0.087506      -0.031535       0.044610       0.030954      -0.097469      -0.078833      -0.044322       0.123154              8.718058       7.732110       2.474541       0.832410       7.995670      -2.666888      10.426395           0.000007
           30              C       2.422449       1.592482      -0.021800       0.572037      22.685144 0.25862377E+03  0.54221703E+04                                 7.486445                            5.744510      -0.165140       1.997312                    0.999059      23.021237      65.701797       0.610566       0.478485      -1.012263       0.051501       0.014746      -0.013269       0.055189      -0.043097      -0.032600       0.050074      -0.024738       0.091216      -0.060366      -0.029322       0.089688              8.686925      12.223199       3.514912       0.660996       8.074895      -1.454034       5.762680           0.000008
           31              C      11.084453       1.042650      14.696609      -0.138966      32.329221 0.47202437E+03  0.11458489E+05                                 9.130867                            7.485684      -0.371008       1.851855                    0.997626      31.160831      94.502995       0.566778       0.445174      -1.034651      -0.000194      -0.015127       0.018662       0.024023      -0.018046      -0.020532      -0.007811      -0.043782       0.065504      -0.046361       0.017440       0.028922             10.192675      14.335609       2.733185       3.169747       8.043731      -0.598115       8.198686          -0.000003
           32              C       5.014427       8.073043       0.904718      -0.063663      35.079949 0.49451709E+03  0.12027963E+05                                 9.548322                            7.635608      -0.281855       1.899555                    0.998837      29.280198      86.118109       0.569584       0.442117      -1.046522      -0.027638      -0.003338      -0.037217       0.046477      -0.011763      -0.022487       0.015330      -0.004132       0.003228      -0.023505      -0.009923       0.033428             10.771270      13.337289       2.094342       3.316231       8.877882      -1.877119      10.098638           0.000003
           33              C       1.176180       0.761039       0.018686      -0.041631      36.679452 0.48533092E+03  0.11738980E+05                                 9.843001                            7.529556      -0.217799       1.931989                    0.998319      28.691998      83.911702       0.578072       0.438058      -1.049862      -0.038914      -0.024008      -0.010210       0.046851      -0.012543      -0.001109      -0.000660       0.000957      -0.019266      -0.009800      -0.005968       0.015768             11.649959      16.393070       4.578132       1.965405      10.028954      -1.674191       8.527853           0.000004
           34              C       6.405900       1.959590       2.128657       0.566099      22.397722 0.26746148E+03  0.56444129E+04                                 7.400401                            5.829711      -0.268418       1.967051                    0.999574      22.685390      64.568865       0.609094       0.476501      -1.015173      -0.017455      -0.037152       0.021803       0.046480       0.029606       0.003538      -0.003052      -0.008262      -0.049179      -0.024417      -0.013673       0.038090              8.190725       8.889544       3.056767       0.374716       8.992592      -2.528696       6.690040           0.000004
           35              C       8.063156       3.292245       2.043012       0.172379      23.137699 0.30423544E+03  0.65981207E+04                                 7.231460                            5.956295       0.171254       2.078420                    0.999595      25.574967      72.618471       0.645835       0.437294      -1.042310      -0.033330      -0.033340       0.025310       0.053507       0.000496      -0.022134       0.032475       0.008865      -0.036650      -0.044344       0.007976       0.036368              7.748763       8.504041       1.711107       1.389743       8.279434      -2.025363       6.462813          -0.000005
           36              C       6.040159       7.672408       1.934010       0.628394      23.813780 0.25442056E+03  0.52948463E+04                                 7.614371                            5.684085      -0.158615       2.003432                    0.998962      22.302235      62.739657       0.618023       0.476212      -1.016799       0.049019      -0.018225       0.059338       0.079095       0.087584      -0.031974      -0.044034       0.030614      -0.095780      -0.078460      -0.044520       0.122980              8.711683       7.726978      -2.473260       0.831603       7.990133       2.664165      10.417937           0.000007
           37              C       7.894494       6.788997       7.764070       0.571139      22.671320 0.25845497E+03  0.54172613E+04                                 7.481008                            5.740934      -0.162209       1.998457                    0.999115      23.009688      65.641309       0.611082       0.478202      -1.012504       0.052429      -0.014880      -0.012104       0.055827       0.044421      -0.031991      -0.050618      -0.024118       0.090121      -0.061584      -0.028677       0.090262              8.679856      12.211892      -3.510130       0.661229       8.068193       1.453108       5.759484           0.000008
           38              C       5.612409       7.338823       6.910739      -0.140335      32.378835 0.47294453E+03  0.11486674E+05                                 9.141628                            7.494614      -0.367790       1.852189                    0.997612      31.192015      94.628566       0.566242       0.445369      -1.034515      -0.001711       0.014615       0.016742       0.022289       0.018473      -0.020114       0.007664      -0.044554       0.066582      -0.046755       0.017831       0.028924             10.204590      14.353605      -2.737110       3.174335       8.052265       0.597415       8.207900          -0.000003
           39              C       2.509471       0.308435       8.690589      -0.065346      35.029048 0.49368891E+03  0.11998309E+05                                 9.524241                            7.617510      -0.274969       1.902532                    0.998835      29.228758      85.828037       0.571789       0.440762      -1.047717      -0.029601       0.003471      -0.038878       0.048987       0.011901      -0.023114      -0.017836      -0.003493      -0.000451      -0.024896      -0.010622       0.035518             10.742764      13.299479      -2.089260       3.304804       8.856668       1.873498      10.072147           0.000003
           40              C       6.648224       7.620440       7.804557      -0.038870      36.645854 0.48480723E+03  0.11723662E+05                                 9.840130                            7.528042      -0.222578       1.930666                    0.998310      28.672348      83.856729       0.577811       0.438355      -1.049639      -0.038454       0.024549      -0.010191       0.046747       0.013633       0.000258       0.001372       0.000917      -0.018591      -0.010689      -0.006107       0.016796             11.645519      16.384890      -4.575105       1.964485      10.025671       1.674403       8.525996           0.000005
           41              C      11.877945       6.421887       9.914527       0.569590      22.361348 0.26696359E+03  0.56321480E+04                                 7.398715                            5.828799      -0.271507       1.966373                    0.999611      22.661865      64.524259       0.608340       0.477241      -1.014623      -0.017729       0.038343       0.022430       0.047829      -0.030957       0.004430       0.003534      -0.008607      -0.052938      -0.026186      -0.013893       0.040079              8.188587       8.890303      -3.055994       0.376169       8.987721       2.525585       6.687738           0.000004
           42              C       5.558201       5.089231       9.828883       0.171689      23.159909 0.30471942E+03  0.66105148E+04                                 7.231072                            5.955849       0.179955       2.080641                    0.999590      25.592557      72.652673       0.646774       0.436534      -1.042878      -0.035500       0.035686       0.023877       0.055713      -0.000835      -0.023476      -0.032688       0.006724      -0.037908      -0.045297       0.008069       0.037228              7.748384       8.504038      -1.710911       1.390084       8.278386       2.025087       6.462727          -0.000005
           43              C       3.535204       0.709069       9.719881       0.628232      23.835073 0.25469692E+03  0.53021532E+04                                 7.619863                            5.688067      -0.164541       2.001341                    0.999004      22.313703      62.785636       0.617647       0.476362      -1.016697       0.047137       0.018190       0.057067       0.076219      -0.087506      -0.031535       0.044610       0.030954      -0.097469      -0.078833      -0.044322       0.123154              8.718058       7.732110       2.474541       0.832410       7.995670      -2.666888      10.426395           0.000007
           44              C       9.543051       6.789000       0.021800       0.572037      22.685148 0.25862382E+03  0.54221717E+04                                 7.486446                            5.744511      -0.165141       1.997312                    0.999059      23.021241      65.701814       0.610566       0.478486      -1.012263      -0.051501      -0.014746       0.013269       0.055189      -0.043097      -0.032600       0.050074      -0.024738       0.091216      -0.060366      -0.029322       0.089688              8.686926      12.223200       3.514912       0.660996       8.074896      -1.454034       5.762681           0.000008
           45              C       3.848136       7.338825       0.875132      -0.138963      32.329149 0.47202306E+03  0.11458449E+05                                 9.130851                            7.485672      -0.371006       1.851856                    0.997626      31.160788      94.502815       0.566779       0.445174      -1.034651       0.000194       0.015127      -0.018662       0.024024      -0.018046      -0.020532      -0.007811      -0.043782       0.065504      -0.046361       0.017440       0.028922             10.192657      14.335581       2.733180       3.169739       8.043718      -0.598116       8.198671          -0.000003
           46              C       9.918162       0.308432      14.667023      -0.063660      35.079863 0.49451562E+03  0.12027917E+05                                 9.548300                            7.635591      -0.281848       1.899558                    0.998837      29.280137      86.117840       0.569586       0.442116      -1.046523       0.027638       0.003338       0.037217       0.046477      -0.011763      -0.022487       0.015330      -0.004132       0.003228      -0.023505      -0.009923       0.033428             10.771244      13.337256       2.094338       3.316221       8.877863      -1.877115      10.098614           0.000003
           47              C      10.789320       7.620443      -0.018686      -0.041632      36.679494 0.48533157E+03  0.11739000E+05                                 9.843009                            7.529562      -0.217799       1.931989                    0.998319      28.692015      83.911766       0.578071       0.438059      -1.049862       0.038914       0.024008       0.010211       0.046850      -0.012543      -0.001109      -0.000660       0.000957      -0.019266      -0.009800      -0.005968       0.015768             11.649970      16.393087       4.578138       1.965407      10.028963      -1.674192       8.527859           0.000005
           48              C       8.526689       6.421885      13.443084       0.566099      22.397722 0.26746148E+03  0.56444127E+04                                 7.400400                            5.829711      -0.268418       1.967051                    0.999574      22.685389      64.568856       0.609094       0.476501      -1.015173       0.017455       0.037153      -0.021803       0.046480       0.029606       0.003538      -0.003052      -0.008262      -0.049179      -0.024417      -0.013673       0.038090              8.190724       8.889543       3.056767       0.374716       8.992591      -2.528695       6.690039           0.000004
           49              C       6.869433       5.089230      13.528729       0.172379      23.137702 0.30423549E+03  0.65981220E+04                                 7.231460                            5.956296       0.171254       2.078420                    0.999595      25.574970      72.618482       0.645835       0.437294      -1.042310       0.033330       0.033340      -0.025310       0.053507       0.000496      -0.022134       0.032475       0.008865      -0.036650      -0.044344       0.007976       0.036368              7.748764       8.504042       1.711107       1.389743       8.279435      -2.025363       6.462814          -0.000005
           50              C       8.892430       0.709067      13.637731       0.628393      23.813785 0.25442063E+03  0.52948481E+04                                 7.614372                            5.684086      -0.158615       2.003432                    0.998962      22.302237      62.739664       0.618023       0.476212      -1.016799      -0.049019       0.018225      -0.059338       0.079095       0.087584      -0.031974      -0.044034       0.030614      -0.095780      -0.078460      -0.044520       0.122980              8.711685       7.726979      -2.473261       0.831603       7.990135       2.664165      10.417939           0.000007
           51              N       3.341546       2.864788       6.597747      -0.343786      36.231947 0.55056506E+03  0.13467444E+05                                 8.964764                            7.468669       0.126526       2.049433                    0.998012      29.115339      80.140624       0.659053       0.379935      -1.110188      -0.126958       0.063344      -0.017499       0.142958      -0.086645      -0.013750       0.018221      -0.038625      -0.095262      -0.072906      -0.035458       0.108363              9.736856      10.312881      -1.336717       2.931275       9.721858       2.462956       9.175830          -0.000001
           52              N       3.852406       0.921961       5.297506      -0.734174      33.183740 0.51874512E+03  0.12588210E+05                                 8.595595                            7.350870      -0.240491       1.939470                    0.994172      30.685152      86.043050       0.646162       0.390620      -1.094934      -0.026853       0.023582       0.021127       0.041516      -0.078517       0.034076       0.071841      -0.041137      -0.146465      -0.126469       0.011251       0.115218              9.149557      10.489909      -3.161852      -0.033550       8.815627       1.925503       8.143135          -0.000004
           53              N       9.810831       2.192593       5.102860      -0.443913      39.111668 0.58811011E+03  0.14626828E+05                                 9.465554                            7.714269       0.098437       2.035935                    0.997659      29.918967      83.072334       0.649012       0.379457      -1.110404       0.013076       0.062489       0.054250       0.083779      -0.050787      -0.018895       0.019023      -0.018569      -0.145261      -0.054114      -0.027225       0.081339             10.556792      10.689259      -0.352013       3.314960      10.038926       3.807066      10.942191          -0.000003
           54              N      10.235415       3.733109       6.632004      -0.184406      35.248493 0.50155435E+03  0.11995375E+05                                 8.932407                            7.195970       0.161807       2.074810                    0.999000      27.573723      75.240725       0.661482       0.387161      -1.104101       0.085059      -0.130090      -0.080974       0.175258      -0.050048       0.036637      -0.025505       0.082101      -0.130097      -0.059860      -0.040110       0.099971             10.043250       8.552309      -1.268652       1.456292      13.305356       3.992108       8.272085          -0.000001
           55              N       6.118999       2.864790       1.188124      -0.342813      36.225684 0.55038015E+03  0.13462397E+05                                 8.965855                            7.469184       0.124238       2.048768                    0.998044      29.109031      80.133502       0.658767       0.380115      -1.110007       0.126938       0.063242       0.017829       0.142935       0.087005      -0.013030      -0.018244      -0.038009      -0.096115      -0.073081      -0.035556       0.108637              9.738327      10.313196       1.337051       2.930933       9.724834      -2.464315       9.176951          -0.000001
           56              N       5.608138       0.921962       2.488364      -0.731810      33.194870 0.51895885E+03  0.12596565E+05                                 8.601307                            7.355267      -0.247914       1.937063                    0.994199      30.693599      86.119341       0.645493       0.390927      -1.094557       0.030782       0.024762      -0.019558       0.044082       0.078947       0.033359      -0.073484      -0.041927      -0.146336      -0.127366       0.010743       0.116623              9.155773      10.490565       3.161585      -0.034262       8.824427      -1.931760       8.152326          -0.000004
           57              N       7.626713       2.192594       2.683011      -0.442220      39.068623 0.58736107E+03  0.14603038E+05                                 9.457302                            7.708627       0.094555       2.034957                    0.997685      29.898287      82.990842       0.649363       0.379385      -1.110495      -0.013448       0.063735      -0.056147       0.085997       0.050920      -0.019401      -0.019680      -0.018871      -0.144880      -0.054319      -0.027447       0.081766             10.546777      10.679592       0.353448       3.309924      10.030660      -3.802219      10.930077          -0.000003
           58              N       7.202129       3.733112       1.153866      -0.184692      35.258593 0.50172573E+03  0.12000775E+05                                 8.934738                            7.197617       0.161836       2.074641                    0.998981      27.576778      75.258798       0.661334       0.387206      -1.104044      -0.084266      -0.130848       0.081599       0.175728       0.048980       0.037612       0.025985       0.082266      -0.130911      -0.060675      -0.039289       0.099964             10.046278       8.554152       1.269729       1.455948      13.311090      -3.993611       8.273593          -0.000002
           59              N      11.591043       5.516687       8.973994      -0.343786      36.231945 0.55056500E+03  0.13467442E+05                                 8.964763                            7.468668       0.126527       2.049433                    0.998012      29.115338      80.140617       0.659053       0.379935      -1.110188       0.126958      -0.063344       0.017499       0.142958      -0.086645      -0.013750       0.018221      -0.038625      -0.095262      -0.072906      -0.035458       0.108363              9.736855      10.312880      -1.336717       2.931274       9.721857       2.462956       9.175829          -0.000001
           60              N      11.080183       7.459514      10.274235      -0.734174      33.183744 0.51874522E+03  0.12588213E+05                                 8.595595                            7.350871      -0.240492       1.939469                    0.994172      30.685154      86.043057       0.646162       0.390620      -1.094934       0.026853      -0.023582      -0.021127       0.041516      -0.078517       0.034076       0.071841      -0.041137      -0.146465      -0.126469       0.011251       0.115218              9.149558      10.489909      -3.161852      -0.033549       8.815628       1.925503       8.143136          -0.000004
           61              N       5.121758       6.188882      10.468881      -0.443913      39.111672 0.58811018E+03  0.14626830E+05                                 9.465554                            7.714269       0.098436       2.035935                    0.997659      29.918969      83.072341       0.649012       0.379457      -1.110404      -0.013076      -0.062489      -0.054250       0.083779      -0.050787      -0.018895       0.019023      -0.018569      -0.145261      -0.054114      -0.027225       0.081339             10.556793      10.689259      -0.352013       3.314960      10.038926       3.807066      10.942192          -0.000003
           62              N       4.697174       4.648366       8.939737      -0.184406      35.248493 0.50155436E+03  0.11995375E+05                                 8.932407                            7.195970       0.161807       2.074809                    0.999000      27.573723      75.240728       0.661482       0.387161      -1.104101      -0.085059       0.130090       0.080974       0.175258      -0.050048       0.036637      -0.025505       0.082101      -0.130097      -0.059860      -0.040110       0.099971             10.043251       8.552309      -1.268652       1.456292      13.305357       3.992109       8.272086          -0.000002
           63              N       8.813590       5.516685      14.383617      -0.342813      36.225671 0.55037992E+03  0.13462389E+05                                 8.965852                            7.469182       0.124239       2.048768                    0.998044      29.109025      80.133474       0.658767       0.380115      -1.110007      -0.126938      -0.063242      -0.017829       0.142935       0.087005      -0.013030      -0.018244      -0.038009      -0.096115      -0.073081      -0.035556       0.108637              9.738324      10.313193       1.337051       2.930931       9.724831      -2.464314       9.176948          -0.000001
           64              N       9.324451       7.459513      13.083377      -0.731810      33.194867 0.51895878E+03  0.12596563E+05                                 8.601307                            7.355267      -0.247914       1.937063                    0.994199      30.693597      86.119335       0.645493       0.390927      -1.094557      -0.030782      -0.024762       0.019558       0.044082       0.078947       0.033359      -0.073484      -0.041927      -0.146336      -0.127366       0.010743       0.116623              9.155772      10.490565       3.161585      -0.034262       8.824427      -1.931760       8.152326          -0.000004
           65              N       7.305876       6.188881      12.888730      -0.442220      39.068627 0.58736113E+03  0.14603040E+05                                 9.457302                            7.708628       0.094555       2.034957                    0.997685      29.898289      82.990849       0.649363       0.379385      -1.110495       0.013448      -0.063735       0.056147       0.085997       0.050920      -0.019401      -0.019680      -0.018871      -0.144880      -0.054319      -0.027447       0.081766             10.546777      10.679593       0.353449       3.309924      10.030661      -3.802219      10.930078          -0.000003
           66              N       7.730460       4.648363      14.417875      -0.184692      35.258592 0.50172573E+03  0.12000775E+05                                 8.934737                            7.197616       0.161836       2.074641                    0.998981      27.576778      75.258795       0.661334       0.387206      -1.104044       0.084266       0.130848      -0.081599       0.175728       0.048980       0.037612       0.025985       0.082266      -0.130911      -0.060675      -0.039289       0.099964             10.046278       8.554152       1.269729       1.455948      13.311089      -3.993610       8.273592          -0.000002
           67              O       6.080240       1.305832       7.050884      -0.546382      35.370089 0.57662488E+03  0.14108080E+05                                 8.619330                            7.495437       0.188994       2.123703                    0.994114      27.485565      72.912695       0.685172       0.365369      -1.133872       0.005114      -0.014912       0.030488       0.034323       0.024134       0.031713      -0.012999       0.054455       0.012829      -0.050170       0.000097       0.050073              9.387337      13.820690      -1.214249       2.591709       6.754293       0.770064       7.587028          -0.000000
           68              O       6.961887       2.561377       8.592487      -0.540955      32.908076 0.52086088E+03  0.12421709E+05                                 8.130570                            7.067980       0.477857       2.210195                    0.996563      27.340628      71.567240       0.714079       0.359667      -1.138529      -0.016579      -0.030001       0.003723       0.034479      -0.012277      -0.040386       0.016897      -0.068692       0.018071      -0.061549       0.009967       0.051581              8.730749       8.566263      -2.544316      -1.014843      10.792521       2.881764       6.833463          -0.000006
           69              O      10.646584       6.693449       6.085436      -0.530599      35.353222 0.51218409E+03  0.12152853E+05                                 8.506538                            6.984109       0.322469       2.158761                    0.997505      27.123847      70.615592       0.722814       0.357131      -1.141552      -0.006530       0.013928      -0.006366       0.016648      -0.010353      -0.077176      -0.025646      -0.019426      -0.175539      -0.110933       0.043069       0.067864              9.412260       9.046321       4.718034      -1.993584      12.029877      -3.140395       7.160584          -0.000006
           70              O      11.406425       8.244024       4.722909      -0.550137      38.760976 0.53359691E+03  0.12778803E+05                                 9.039528                            7.101536       0.407959       2.196863                    0.995571      27.046929      70.518133       0.721617       0.354423      -1.144838      -0.011359      -0.022677       0.016695       0.030364      -0.024596      -0.046293      -0.057512      -0.014583       0.026908      -0.085890       0.017720       0.068170             10.464464       6.562918       0.959868      -1.015455       8.480090      -5.755893      16.350384          -0.000004
           71              O       3.380304       1.305835       0.734986      -0.545720      35.340405 0.57601472E+03  0.14089387E+05                                 8.614574                            7.491466       0.188527       2.123813                    0.993991      27.471838      72.865955       0.685356       0.365369      -1.133875      -0.005778      -0.014982      -0.030880       0.034806      -0.023625       0.031582       0.013244       0.054502       0.011363      -0.049854       0.000022       0.049833              9.382214      13.813655       1.213367       2.590461       6.750566      -0.769207       7.582422          -0.000000
           72              O       5.465746       2.561374      14.765125      -0.541657      32.916672 0.52100310E+03  0.12426161E+05                                 8.132664                            7.069574       0.480496       2.211140                    0.996563      27.340080      71.572857       0.713891       0.359731      -1.138459       0.016899      -0.028824      -0.004148       0.033669       0.012117      -0.040130      -0.016518      -0.067720       0.019158      -0.061008       0.010116       0.050892              8.733274       8.569098       2.545938      -1.015616      10.796158      -2.882443       6.834567          -0.000006
           73              O       6.790960       6.693451       1.700434      -0.531149      35.378254 0.51260752E+03  0.12165519E+05                                 8.511052                            6.987375       0.321414       2.158384                    0.997486      27.131589      70.645349       0.722580       0.357169      -1.141511       0.006783       0.013341       0.005890       0.016084       0.010638      -0.077037       0.025053      -0.017619      -0.175195      -0.110416       0.042278       0.068137              9.417686       9.052488      -4.722208      -1.994591      12.036880       3.141862       7.163690          -0.000006
           74              O       6.031120       8.244024       3.062961      -0.551163      38.783549 0.53397581E+03  0.12790218E+05                                 9.043027                            7.104177       0.412187       2.198130                    0.995720      27.056279      70.550263       0.721460       0.354436      -1.144822       0.010978      -0.022053      -0.015594       0.029155       0.024640      -0.046502       0.056671      -0.015028       0.025251      -0.085534       0.018196       0.067338             10.468626       6.565131      -0.961018      -1.016589       8.483407       5.758409      16.357341          -0.000004
           75              O       8.852349       7.075643       8.520857      -0.546382      35.370097 0.57662503E+03  0.14108085E+05                                 8.619331                            7.495438       0.188994       2.123703                    0.994114      27.485568      72.912707       0.685172       0.365369      -1.133872      -0.005114       0.014912      -0.030488       0.034323       0.024134       0.031713      -0.012999       0.054455       0.012829      -0.050170       0.000097       0.050073              9.387338      13.820693      -1.214250       2.591709       6.754294       0.770064       7.587029          -0.000000
           76              O       7.970702       5.820098       6.979254      -0.540955      32.908059 0.52086054E+03  0.12421699E+05                                 8.130567                            7.067978       0.477858       2.210195                    0.996563      27.340621      71.567213       0.714079       0.359667      -1.138529       0.016579       0.030001      -0.003723       0.034479      -0.012277      -0.040386       0.016897      -0.068692       0.018072      -0.061549       0.009967       0.051581              8.730746       8.566259      -2.544314      -1.014842      10.792517       2.881763       6.833461          -0.000006
           77              O       4.286005       1.688026       9.486305      -0.530599      35.353224 0.51218414E+03  0.12152855E+05                                 8.506539                            6.984110       0.322469       2.158761                    0.997505      27.123848      70.615595       0.722814       0.357131      -1.141552       0.006530      -0.013928       0.006366       0.016648      -0.010353      -0.077176      -0.025646      -0.019426      -0.175539      -0.110933       0.043069       0.067864              9.412261       9.046321       4.718034      -1.993584      12.029878      -3.140396       7.160584          -0.000006
           78              O       3.526164       0.137451      10.848832      -0.550137      38.760982 0.53359700E+03  0.12778806E+05                                 9.039528                            7.101536       0.407959       2.196863                    0.995571      27.046931      70.518140       0.721617       0.354423      -1.144838       0.011359       0.022677      -0.016695       0.030364      -0.024596      -0.046293      -0.057512      -0.014583       0.026908      -0.085890       0.017720       0.068170             10.464465       6.562919       0.959868      -1.015455       8.480091      -5.755894      16.350386          -0.000004
           79              O      11.552285       7.075640      14.836755      -0.545720      35.340418 0.57601497E+03  0.14089394E+05                                 8.614576                            7.491468       0.188527       2.123812                    0.993991      27.471844      72.865975       0.685356       0.365369      -1.133875       0.005778       0.014982       0.030880       0.034806      -0.023625       0.031582       0.013244       0.054502       0.011363      -0.049854       0.000022       0.049832              9.382216      13.813658       1.213368       2.590462       6.750567      -0.769207       7.582423          -0.000000
           80              O       9.466843       5.820101       0.806616      -0.541657      32.916663 0.52100292E+03  0.12426156E+05                                 8.132663                            7.069572       0.480496       2.211140                    0.996563      27.340077      71.572845       0.713891       0.359731      -1.138459      -0.016899       0.028824       0.004148       0.033669       0.012117      -0.040130      -0.016518      -0.067720       0.019158      -0.061008       0.010116       0.050892              8.733272       8.569096       2.545937      -1.015616      10.796155      -2.882442       6.834566          -0.000006
           81              O       8.141629       1.688024      13.871307      -0.531149      35.378247 0.51260740E+03  0.12165515E+05                                 8.511051                            6.987374       0.321415       2.158384                    0.997486      27.131587      70.645340       0.722580       0.357169      -1.141511      -0.006783      -0.013341      -0.005890       0.016083       0.010638      -0.077037       0.025053      -0.017619      -0.175195      -0.110416       0.042278       0.068137              9.417684       9.052486      -4.722206      -1.994591      12.036877       3.141862       7.163690          -0.000006
           82              O       8.901469       0.137451      12.508780      -0.551163      38.783559 0.53397599E+03  0.12790224E+05                                 9.043028                            7.104178       0.412187       2.198129                    0.995720      27.056283      70.550279       0.721460       0.354436      -1.144822      -0.010978       0.022053       0.015594       0.029155       0.024640      -0.046502       0.056671      -0.015028       0.025251      -0.085534       0.018196       0.067338             10.468628       6.565132      -0.961018      -1.016590       8.483409       5.758411      16.357344          -0.000004

******************************************************
Auxiliary information for the entire system
The total spin magnetic moment of the unit cell is   -0.000068
The total net atomic charge of the unit cell is   0.000003
Accuracy of reproducing the electrostatic potential in the unit cell:
  The inner radius (bohr) =    5.0000
  The outer radius (bohr) =   12.0000
  Valid grid points have density less than (e/(bohr^3)) =    0.0001
  The number of valid grid points were=         6844
  The rms potential error without charges in kcal/mol is=      5.11491
  The rms potential error with partial charges in kcal/mol is=      1.26623
  The RRMSE value at monopole order=      0.24756
  The rms potential error with partial charges and cloud penetration in kcal/mol is=      1.28441
  The RRMSE value at monopole order with cloud penetration is=      0.25111
  The rms potential error with partial charges and atomic dipoles in kcal/mol is=      0.56196
  The RRMSE value at dipole order=      0.10987
  The rms potential error with partial charges, atomic dipoles and cloud penetration in kcal/mol is=      0.57915
  The RRMSE value at dipole order with cloud penetration=      0.11323

******************************************************
The electron densities and ab initio electrostatic potential were computed in VASP using the PBE functional and
projector augmented wave method. See the main text of the journal article for a description of computational details.
The atomic charges, dipoles, and quadrupoles were computed with the DDEC6 method as described in
(a) T. A. Manz and N. Gabaldon Limas, RSC Adv. 6 (2016) 47771-47801 DOI: 10.1039/c6ra04656h
(b) N. Gabaldon Limas and T. A. Manz, RSC Adv. 8 (2018) 2678-2707 DOI: 10.1039/c7ra11829e.
For each atom in the material, the electron cloud parameters were fit to the spherically averaged atom-in-material
electron density using radial positions for which this density was between 10^-4 and 10^-2 electrons per cubic bohr.
The polarizabilities, dispersion coefficients, and quantum Drude oscillator (QDO) parameters were fit using the MCLF method.
The magnetic structure of the system was optimized in VASP from the default ferromagnetic initial guess using spin polarization.
The atomic spin moments (ASMs) were computed on this optimized magnetic structure using the DDEC6 partition as inputs
to the method of T. A. Manz and D. S. Sholl, J. Chem. Theory Comput. 7 (2011) 4146-4164 DOI: 10.1021/ct200539n.
The RMSE and RRMSE were computed using a uniform grid with Ewald summation.
