# Supplementary material for: A collection of forcefield precursors for metal–organic frameworks
Source: RSC Adv. 2019 Nov 13;9(63):36492–507. doi: 10.1039/c9ra07327b (PMC9075174; doi:10.1039/c9ra07327b)
Supplement: RA-009-C9RA07327B-s3500 [file RA-009-C9RA07327B-s3500.xyz]

  288
jmolscript: load "" {1 1 1} spacegroup "x,y,z" unitcell [{     12.700000     0.000000     0.000000 }, {      0.000000    12.700000     0.000000 }, {      0.000000     0.000000    25.364000 }]
Zn     0.489585    11.820398    11.097511     0.701293
Zn     5.860415     7.229602    11.097511     0.701294
Zn     7.229602     0.489585    11.097511     0.701294
Zn    11.820398     5.860415    11.097511     0.701293
Zn     5.860415    11.820398     1.584489     0.701294
Zn     0.489585     7.229602     1.584489     0.701293
Zn    11.820398     0.489585     1.584489     0.701293
Zn     7.229602     5.860415     1.584489     0.701294
Zn    12.210415     0.879602    14.266489     0.701293
Zn     6.839585     5.470398    14.266489     0.701293
Zn     5.470398    12.210415    14.266489     0.701293
Zn     0.879602     6.839585    14.266489     0.701293
Zn     6.839585     0.879602    23.779511     0.701293
Zn    12.210415     5.470398    23.779511     0.701294
Zn     0.879602    12.210415    23.779511     0.701293
Zn     5.470398     6.839585    23.779511     0.701293
H      3.514090    11.934190    11.888107     0.125574
H      0.905510    11.772900     6.021414     0.106855
H      2.331720    11.832590     4.200278     0.112088
H      3.251200     0.410210    16.377535     0.362482
H      1.771650     0.570230    16.420654     0.367249
H      2.835910     7.115810    11.888107     0.125574
H      5.444490     7.277100     6.021414     0.106855
H      4.018280     7.217410     4.200278     0.112088
H      3.098800     5.939790    16.377535     0.362482
H      4.578350     5.779770    16.420654     0.367249
H      7.115810     3.514090    11.888107     0.125574
H      7.277100     0.905510     6.021414     0.106855
H      7.217410     2.331720     4.200278     0.112088
H      5.939790     3.251200    16.377535     0.362483
H      5.779770     1.771650    16.420654     0.367249
H     11.934190     2.835910    11.888107     0.125574
H     11.772900     5.444490     6.021414     0.106855
H     11.832590     4.018280     4.200278     0.112088
H      0.410210     3.098800    16.377535     0.362483
H      0.570230     4.578350    16.420654     0.367249
H      2.835910    11.934190     0.793893     0.125574
H      5.444490    11.772900     6.660586     0.106855
H      4.018280    11.832590     8.481722     0.112088
H      3.098800     0.410210    21.668465     0.362482
H      4.578350     0.570230    21.625346     0.367249
H      3.514090     7.115810     0.793893     0.125574
H      0.905510     7.277100     6.660586     0.106855
H      2.331720     7.217410     8.481722     0.112088
H      3.251200     5.939790    21.668465     0.362483
H      1.771650     5.779770    21.625346     0.367249
H     11.934190     3.514090     0.793893     0.125574
H     11.772900     0.905510     6.660586     0.106855
H     11.832590     2.331720     8.481722     0.112088
H      0.410210     3.251200    21.668465     0.362483
H      0.570230     1.771650    21.625346     0.367249
H      7.115810     2.835910     0.793893     0.125574
H      7.277100     5.444490     6.660586     0.106855
H      7.217410     4.018280     8.481722     0.112088
H      5.939790     3.098800    21.668465     0.362483
H      5.779770     4.578350    21.625346     0.367249
H      9.185910     0.765810    13.475893     0.125574
H     11.794490     0.927100    19.342586     0.106855
H     10.368280     0.867410    21.163722     0.112088
H      9.448800    12.289790     8.986465     0.362482
H     10.928350    12.129770     8.943346     0.367249
H      9.864090     5.584190    13.475893     0.125574
H      7.255510     5.422900    19.342586     0.106855
H      8.681720     5.482590    21.163722     0.112088
H      9.601200     6.760210     8.986465     0.362482
H      8.121650     6.920230     8.943346     0.367249
H      5.584190     9.185910    13.475893     0.125574
H      5.422900    11.794490    19.342586     0.106855
H      5.482590    10.368280    21.163722     0.112088
H      6.760210     9.448800     8.986465     0.362483
H      6.920230    10.928350     8.943346     0.367249
H      0.765810     9.864090    13.475893     0.125574
H      0.927100     7.255510    19.342586     0.106855
H      0.867410     8.681720    21.163722     0.112088
H     12.289790     9.601200     8.986465     0.362483
H     12.129770     8.121650     8.943346     0.367249
H      9.864090     0.765810    24.570107     0.125574
H      7.255510     0.927100    18.703414     0.106855
H      8.681720     0.867410    16.882278     0.112088
H      9.601200    12.289790     3.695535     0.362483
H      8.121650    12.129770     3.738654     0.367249
H      9.185910     5.584190    24.570107     0.125574
H     11.794490     5.422900    18.703414     0.106855
H     10.368280     5.482590    16.882278     0.112088
H      9.448800     6.760210     3.695535     0.362483
H     10.928350     6.920230     3.738654     0.367249
H      0.765810     9.185910    24.570107     0.125574
H      0.927100    11.794490    18.703414     0.106855
H      0.867410    10.368280    16.882278     0.112088
H     12.289790     9.448800     3.695535     0.362483
H     12.129770    10.928350     3.738654     0.367249
H      5.584190     9.864090    24.570107     0.125574
H      5.422900     7.255510    18.703414     0.106855
H      5.482590     8.681720    16.882278     0.112088
H      6.760210     9.601200     3.695535     0.362483
H      6.920230     8.121650     3.738654     0.367249
C      2.418080     0.058420    14.773262     0.569892
C      3.009900    12.174220    12.631526     0.127293
C      2.311400    11.818620     7.424043    -0.015746
C      1.824990    11.799570     6.158379    -0.110182
C      2.679700    11.819890     5.062654    -0.106034
C      1.365250    11.824970     8.593323     0.590162
C      3.931920     6.291580    14.773262     0.569892
C      3.340100     6.875780    12.631526     0.127293
C      4.038600     7.231380     7.424043    -0.015746
C      4.525010     7.250430     6.158379    -0.110181
C      3.670300     7.230110     5.062654    -0.106034
C      4.984750     7.225030     8.593323     0.590162
C      6.291580     2.418080    14.773262     0.569893
C      6.875780     3.009900    12.631526     0.127293
C      7.231380     2.311400     7.424043    -0.015746
C      7.250430     1.824990     6.158379    -0.110181
C      7.230110     2.679700     5.062654    -0.106035
C      7.225030     1.365250     8.593323     0.590162
C      0.058420     3.931920    14.773262     0.569893
C     12.174220     3.340100    12.631526     0.127293
C     11.818620     4.038600     7.424043    -0.015746
C     11.799570     4.525010     6.158379    -0.110181
C     11.819890     3.670300     5.062654    -0.106034
C     11.824970     4.984750     8.593323     0.590162
C      3.931920     0.058420    23.272738     0.569892
C      3.340100    12.174220     0.050474     0.127293
C      4.038600    11.818620     5.257957    -0.015749
C      4.525010    11.799570     6.523621    -0.110181
C      3.670300    11.819890     7.619346    -0.106038
C      4.984750    11.824970     4.088677     0.590162
C      2.418080     6.291580    23.272738     0.569892
C      3.009900     6.875780     0.050474     0.127293
C      2.311400     7.231380     5.257957    -0.015749
C      1.824990     7.250430     6.523621    -0.110181
C      2.679700     7.230110     7.619346    -0.106038
C      1.365250     7.225030     4.088677     0.590162
C      0.058420     2.418080    23.272738     0.569893
C     12.174220     3.009900     0.050474     0.127293
C     11.818620     2.311400     5.257957    -0.015749
C     11.799570     1.824990     6.523621    -0.110181
C     11.819890     2.679700     7.619346    -0.106038
C     11.824970     1.365250     4.088677     0.590161
C      6.291580     3.931920    23.272738     0.569893
C      6.875780     3.340100     0.050474     0.127293
C      7.231380     4.038600     5.257957    -0.015749
C      7.250430     4.525010     6.523621    -0.110181
C      7.230110     3.670300     7.619346    -0.106038
C      7.225030     4.984750     4.088677     0.590162
C     10.281920    12.641580    10.590738     0.569892
C      9.690100     0.525780    12.732474     0.127293
C     10.388600     0.881380    17.939957    -0.015746
C     10.875010     0.900430    19.205621    -0.110181
C     10.020300     0.880110    20.301346    -0.106034
C     11.334750     0.875030    16.770677     0.590162
C      8.768080     6.408420    10.590738     0.569892
C      9.359900     5.824220    12.732474     0.127293
C      8.661400     5.468620    17.939957    -0.015746
C      8.174990     5.449570    19.205621    -0.110182
C      9.029700     5.469890    20.301346    -0.106034
C      7.715250     5.474970    16.770677     0.590162
C      6.408420    10.281920    10.590738     0.569893
C      5.824220     9.690100    12.732474     0.127293
C      5.468620    10.388600    17.939957    -0.015746
C      5.449570    10.875010    19.205621    -0.110181
C      5.469890    10.020300    20.301346    -0.106034
C      5.474970    11.334750    16.770677     0.590162
C     12.641580     8.768080    10.590738     0.569893
C      0.525780     9.359900    12.732474     0.127293
C      0.881380     8.661400    17.939957    -0.015746
C      0.900430     8.174990    19.205621    -0.110182
C      0.880110     9.029700    20.301346    -0.106034
C      0.875030     7.715250    16.770677     0.590162
C      8.768080    12.641580     2.091262     0.569892
C      9.359900     0.525780    25.313526     0.127293
C      8.661400     0.881380    20.106043    -0.015749
C      8.174990     0.900430    18.840379    -0.110181
C      9.029700     0.880110    17.744654    -0.106038
C      7.715250     0.875030    21.275323     0.590162
C     10.281920     6.408420     2.091262     0.569892
C      9.690100     5.824220    25.313526     0.127293
C     10.388600     5.468620    20.106043    -0.015749
C     10.875010     5.449570    18.840379    -0.110181
C     10.020300     5.469890    17.744654    -0.106038
C     11.334750     5.474970    21.275323     0.590162
C     12.641580    10.281920     2.091262     0.569893
C      0.525780     9.690100    25.313526     0.127293
C      0.881380    10.388600    20.106043    -0.015749
C      0.900430    10.875010    18.840379    -0.110182
C      0.880110    10.020300    17.744654    -0.106038
C      0.875030    11.334750    21.275323     0.590162
C      6.408420     8.768080     2.091262     0.569893
C      5.824220     9.359900    25.313526     0.127293
C      5.468620     8.661400    20.106043    -0.015749
C      5.449570     8.174990    18.840379    -0.110181
C      5.469890     9.029700    17.744654    -0.106038
C      5.474970     7.715250    21.275323     0.590162
N      1.236980     0.020320    13.985710    -0.361446
N      1.602740    12.359640    12.661962    -0.204684
N      3.514090    12.420600    13.936250    -0.441983
N      2.487930     0.379730    15.984393    -0.689069
N      5.113020     6.329680    13.985710    -0.361446
N      4.747260     6.690360    12.661962    -0.204684
N      2.835910     6.629400    13.936250    -0.441983
N      3.862070     5.970270    15.984393    -0.689068
N      6.329680     1.236980    13.985710    -0.361446
N      6.690360     1.602740    12.661962    -0.204684
N      6.629400     3.514090    13.936250    -0.441983
N      5.970270     2.487930    15.984393    -0.689069
N      0.020320     5.113020    13.985710    -0.361446
N     12.359640     4.747260    12.661962    -0.204684
N     12.420600     2.835910    13.936250    -0.441984
N      0.379730     3.862070    15.984393    -0.689069
N      5.113020     0.020320    24.060290    -0.361446
N      4.747260    12.359640     0.020038    -0.204684
N      2.835910    12.420600    24.109750    -0.441983
N      3.862070     0.379730    22.061607    -0.689069
N      1.236980     6.329680    24.060290    -0.361446
N      1.602740     6.690360     0.020038    -0.204684
N      3.514090     6.629400    24.109750    -0.441983
N      2.487930     5.970270    22.061607    -0.689069
N      0.020320     1.236980    24.060290    -0.361446
N     12.359640     1.602740     0.020038    -0.204684
N     12.420600     3.514090    24.109750    -0.441984
N      0.379730     2.487930    22.061607    -0.689069
N      6.329680     5.113020    24.060290    -0.361446
N      6.690360     4.747260     0.020038    -0.204684
N      6.629400     2.835910    24.109750    -0.441984
N      5.970270     3.862070    22.061607    -0.689069
N     11.463020    -0.020320    11.378290    -0.361446
N     11.097260     0.340360    12.702038    -0.204684
N      9.185910     0.279400    11.427750    -0.441983
N     10.212070    12.320270     9.379607    -0.689069
N      7.586980     6.370320    11.378290    -0.361446
N      7.952740     6.009640    12.702038    -0.204684
N      9.864090     6.070600    11.427750    -0.441983
N      8.837930     6.729730     9.379607    -0.689068
N      6.370320    11.463020    11.378290    -0.361446
N      6.009640    11.097260    12.702038    -0.204684
N      6.070600     9.185910    11.427750    -0.441984
N      6.729730    10.212070     9.379607    -0.689069
N     -0.020320     7.586980    11.378290    -0.361446
N      0.340360     7.952740    12.702038    -0.204684
N      0.279400     9.864090    11.427750    -0.441984
N     12.320270     8.837930     9.379607    -0.689069
N      7.586980    -0.020320     1.303710    -0.361446
N      7.952740     0.340360    -0.020038    -0.204684
N      9.864090     0.279400     1.254250    -0.441983
N      8.837930    12.320270     3.302393    -0.689069
N     11.463020     6.370320     1.303710    -0.361446
N     11.097260     6.009640    -0.020038    -0.204684
N      9.185910     6.070600     1.254250    -0.441983
N     10.212070     6.729730     3.302393    -0.689069
N     -0.020320    11.463020     1.303710    -0.361446
N      0.340360    11.097260    -0.020038    -0.204684
N      0.279400     9.185910     1.254250    -0.441984
N     12.320270    10.212070     3.302393    -0.689069
N      6.370320     7.586980     1.303710    -0.361446
N      6.009640     7.952740    -0.020038    -0.204684
N      6.070600     9.864090     1.254250    -0.441984
N      6.729730     8.837930     3.302393    -0.689069
O      1.859280    12.058650     9.734703    -0.538209
O      0.158750    11.581130     8.443676    -0.595533
O      4.490720     6.991350     9.734703    -0.538209
O      6.191250     7.468870     8.443676    -0.595533
O      6.991350     1.859280     9.734703    -0.538209
O      7.468870     0.158750     8.443676    -0.595533
O     12.058650     4.490720     9.734703    -0.538209
O     11.581130     6.191250     8.443676    -0.595533
O      4.490720    12.058650     2.947297    -0.538209
O      6.191250    11.581130     4.238324    -0.595533
O      1.859280     6.991350     2.947297    -0.538209
O      0.158750     7.468870     4.238324    -0.595533
O     12.058650     1.859280     2.947297    -0.538209
O     11.581130     0.158750     4.238324    -0.595533
O      6.991350     4.490720     2.947297    -0.538209
O      7.468870     6.191250     4.238324    -0.595533
O     10.840720     0.641350    15.629297    -0.538209
O     12.541250     1.118870    16.920324    -0.595533
O      8.209280     5.708650    15.629297    -0.538209
O      6.508750     5.231130    16.920324    -0.595533
O      5.708650    10.840720    15.629297    -0.538209
O      5.231130    12.541250    16.920324    -0.595533
O      0.641350     8.209280    15.629297    -0.538209
O      1.118870     6.508750    16.920324    -0.595533
O      8.209280     0.641350    22.416703    -0.538209
O      6.508750     1.118870    21.125676    -0.595533
O     10.840720     5.708650    22.416703    -0.538209
O     12.541250     5.231130    21.125676    -0.595533
O      0.641350    10.840720    22.416703    -0.538209
O      1.118870    12.541250    21.125676    -0.595533
O      5.708650     8.209280    22.416703    -0.538209
O      5.231130     6.508750    21.125676    -0.595533

The following XYZ coordinates are in angstroms. Other properties are in atomic units.
The sperically averaged electron density of each atom fit to a function of the form exp(a - br)
eigen_1, eigen_2 and eigen_3 are the three eigenvalues of traceless quadrupole moment tensor
  atom number  atomic symbol              X              Y              Z     net charge C6 coefficient C8 coefficient C10 coefficient fluctuating dipole atomic polarizability isotropic forcefield polarizability              a              b squared Pearson coefficient          <r^3>          <r^4>         wp_QDO          m_QDO          q_QDO       dipole_x       dipole_y       dipole_z         dipole            Qxy            Qxz            Qyz     Q(x^2-y^2)  Q(3z^2 - R^2)        eigen_1        eigen_2        eigen_3 static polarizability      alpha(xx)      alpha(xy)      alpha(xz)      alpha(yy)      alpha(yz)      alpha(zz) atomic spin moment
            1             Zn       0.489585      11.820398      11.097511       0.701293     101.053736 0.21137834E+04  0.69461664E+05                                17.615657                           14.957702       0.359532       1.939216                    0.997659      50.403766     140.596929       0.469592       0.396918      -1.144204       0.029435       0.011587      -0.038801       0.050062       0.006278      -0.026448      -0.025107       0.016605       0.087474      -0.033954      -0.017824       0.051779             20.027108      20.553803      -2.949569      -2.248267      19.724958       1.089880      19.802564           0.000001
            2             Zn       5.860415       7.229602      11.097511       0.701294     101.053736 0.21137834E+04  0.69461664E+05                                17.615657                           14.957702       0.359532       1.939216                    0.997659      50.403766     140.596930       0.469592       0.396918      -1.144204      -0.029435      -0.011587      -0.038801       0.050062       0.006278       0.026448       0.025107       0.016606       0.087474      -0.033955      -0.017824       0.051779             20.027108      20.553803      -2.949569       2.248266      19.724958      -1.089880      19.802563           0.000001
            3             Zn       7.229602       0.489585      11.097511       0.701294     101.053731 0.21137833E+04  0.69461658E+05                                17.615657                           14.957701       0.359532       1.939216                    0.997659      50.403764     140.596923       0.469592       0.396918      -1.144204      -0.011587       0.029435      -0.038801       0.050062      -0.006278       0.025106      -0.026448      -0.016606       0.087474      -0.033954      -0.017824       0.051779             20.027108      19.724958       2.949569      -1.089880      20.553803      -2.248267      19.802563           0.000001
            4             Zn      11.820398       5.860415      11.097511       0.701293     101.053740 0.21137835E+04  0.69461668E+05                                17.615658                           14.957702       0.359532       1.939216                    0.997659      50.403767     140.596934       0.469592       0.396918      -1.144204       0.011587      -0.029435      -0.038801       0.050062      -0.006278      -0.025107       0.026448      -0.016606       0.087474      -0.033955      -0.017824       0.051779             20.027109      19.724959       2.949569       1.089880      20.553804       2.248267      19.802564           0.000001
            5             Zn       5.860415      11.820398       1.584489       0.701294     101.053734 0.21137833E+04  0.69461661E+05                                17.615657                           14.957701       0.359532       1.939216                    0.997659      50.403765     140.596927       0.469592       0.396918      -1.144204      -0.029435       0.011587       0.038801       0.050062      -0.006278      -0.026448       0.025106       0.016606       0.087474      -0.033954      -0.017824       0.051779             20.027108      20.553803       2.949569      -2.248267      19.724958      -1.089880      19.802563           0.000001
            6             Zn       0.489585       7.229602       1.584489       0.701293     101.053749 0.21137837E+04  0.69461677E+05                                17.615659                           14.957703       0.359532       1.939216                    0.997659      50.403769     140.596944       0.469592       0.396918      -1.144204       0.029435      -0.011587       0.038802       0.050062      -0.006278       0.026448      -0.025106       0.016606       0.087474      -0.033954      -0.017824       0.051779             20.027111      20.553805       2.949570       2.248268      19.724960       1.089880      19.802567           0.000001
            7             Zn      11.820398       0.489585       1.584489       0.701293     101.053740 0.21137835E+04  0.69461666E+05                                17.615658                           14.957702       0.359532       1.939216                    0.997659      50.403766     140.596933       0.469592       0.396918      -1.144204       0.011587       0.029435       0.038801       0.050062       0.006278       0.025107       0.026448      -0.016606       0.087474      -0.033954      -0.017824       0.051779             20.027109      19.724959      -2.949569      -1.089880      20.553804       2.248267      19.802565           0.000001
            8             Zn       7.229602       5.860415       1.584489       0.701294     101.053735 0.21137834E+04  0.69461662E+05                                17.615657                           14.957702       0.359532       1.939216                    0.997659      50.403765     140.596928       0.469592       0.396918      -1.144204      -0.011587      -0.029435       0.038801       0.050062       0.006278      -0.025107      -0.026448      -0.016606       0.087474      -0.033954      -0.017824       0.051779             20.027108      19.724959      -2.949570       1.089880      20.553803      -2.248267      19.802564           0.000001
            9             Zn      12.210415       0.879602      14.266489       0.701293     101.053745 0.21137836E+04  0.69461673E+05                                17.615658                           14.957703       0.359532       1.939216                    0.997659      50.403768     140.596939       0.469592       0.396918      -1.144204      -0.029435      -0.011587       0.038801       0.050062       0.006278      -0.026448      -0.025106       0.016606       0.087474      -0.033955      -0.017824       0.051779             20.027110      20.553805      -2.949569      -2.248266      19.724959       1.089880      19.802565           0.000001
           10             Zn       6.839585       5.470398      14.266489       0.701293     101.053740 0.21137835E+04  0.69461669E+05                                17.615658                           14.957702       0.359532       1.939216                    0.997659      50.403767     140.596935       0.469592       0.396918      -1.144204       0.029435       0.011587       0.038801       0.050062       0.006278       0.026448       0.025107       0.016606       0.087474      -0.033954      -0.017824       0.051779             20.027109      20.553804      -2.949569       2.248266      19.724959      -1.089880      19.802565           0.000001
           11             Zn       5.470398      12.210415      14.266489       0.701293     101.053736 0.21137834E+04  0.69461665E+05                                17.615657                           14.957702       0.359532       1.939216                    0.997659      50.403766     140.596930       0.469592       0.396918      -1.144204       0.011587      -0.029435       0.038801       0.050062      -0.006278       0.025107      -0.026448      -0.016606       0.087474      -0.033954      -0.017824       0.051779             20.027108      19.724958       2.949569      -1.089880      20.553802      -2.248266      19.802564           0.000001
           12             Zn       0.879602       6.839585      14.266489       0.701293     101.053740 0.21137835E+04  0.69461669E+05                                17.615657                           14.957702       0.359532       1.939216                    0.997659      50.403767     140.596934       0.469592       0.396918      -1.144204      -0.011587       0.029435       0.038801       0.050062      -0.006278      -0.025107       0.026448      -0.016606       0.087474      -0.033954      -0.017824       0.051779             20.027109      19.724959       2.949570       1.089880      20.553804       2.248266      19.802564           0.000001
           13             Zn       6.839585       0.879602      23.779511       0.701293     101.053746 0.21137836E+04  0.69461674E+05                                17.615659                           14.957703       0.359532       1.939216                    0.997659      50.403768     140.596942       0.469592       0.396918      -1.144204       0.029435      -0.011587      -0.038801       0.050062      -0.006278      -0.026448       0.025107       0.016606       0.087474      -0.033954      -0.017824       0.051779             20.027111      20.553805       2.949569      -2.248267      19.724960      -1.089880      19.802567           0.000001
           14             Zn      12.210415       5.470398      23.779511       0.701294     101.053743 0.21137835E+04  0.69461669E+05                                17.615658                           14.957702       0.359532       1.939216                    0.997659      50.403767     140.596937       0.469592       0.396918      -1.144204      -0.029435       0.011587      -0.038801       0.050062      -0.006278       0.026448      -0.025107       0.016606       0.087474      -0.033955      -0.017824       0.051779             20.027110      20.553804       2.949569       2.248267      19.724959       1.089880      19.802566           0.000001
           15             Zn       0.879602      12.210415      23.779511       0.701293     101.053745 0.21137836E+04  0.69461674E+05                                17.615658                           14.957703       0.359532       1.939216                    0.997659      50.403768     140.596940       0.469592       0.396918      -1.144204      -0.011587      -0.029435      -0.038801       0.050062       0.006278       0.025106       0.026448      -0.016606       0.087474      -0.033954      -0.017824       0.051779             20.027110      19.724960      -2.949570      -1.089880      20.553804       2.248267      19.802565           0.000001
           16             Zn       5.470398       6.839585      23.779511       0.701293     101.053744 0.21137836E+04  0.69461672E+05                                17.615658                           14.957702       0.359532       1.939216                    0.997659      50.403768     140.596939       0.469592       0.396918      -1.144204       0.011587       0.029435      -0.038801       0.050062       0.006278      -0.025106      -0.026448      -0.016606       0.087474      -0.033955      -0.017824       0.051779             20.027110      19.724960      -2.949570       1.089880      20.553804      -2.248267      19.802565           0.000001
           17              H       3.514090      11.934190      11.888107       0.125574       1.071821 0.77057836E+01  0.75858202E+02                                 1.805624                            1.682626      -1.294044       2.284350                    0.994717       3.648296      10.640750       0.451576       1.377811      -0.687574       0.030273      -0.012526      -0.048122       0.058216      -0.001557      -0.004893       0.010925       0.011251       0.027349      -0.015133      -0.000676       0.015809              1.853873       1.938309      -0.186014      -0.438112       1.472649       0.238505       2.150662          -0.000002
           18              H       0.905510      11.772900       6.021414       0.106855       1.149930 0.85005985E+01  0.84970441E+02                                 1.815278                            1.704384      -1.299461       2.253496                    0.994327       3.763873      10.732086       0.478158       1.281494      -0.706664      -0.033690      -0.000695      -0.006187       0.034261       0.003051       0.005645       0.002862       0.017234       0.003908      -0.010159      -0.001812       0.011971              1.854026       2.442906      -0.110412       0.137084       1.459220       0.001097       1.659954          -0.000001
           19              H       2.331720      11.832590       4.200278       0.112088       1.062516 0.77085454E+01  0.75229190E+02                                 1.736159                            1.635624      -1.045211       2.381848                    0.997173       3.564289      10.058233       0.482243       1.301445      -0.703592      -0.014635       0.003327      -0.033763       0.036948      -0.002772       0.007834       0.000627       0.015625       0.024985      -0.012670      -0.001546       0.014216              1.770632       1.669380      -0.003754       0.284073       1.339415       0.012284       2.303102          -0.000001
           20              H       3.251200       0.410210      16.377535       0.362482       0.484159 0.27926292E+01  0.21456011E+02                                 1.099460                            1.039854      -1.171107       2.460632                    0.999978       2.316330       6.084010       0.549044       1.451987      -0.674645       0.010256       0.002106       0.009144       0.013901       0.000490      -0.004754       0.011284       0.010502       0.042625      -0.016807      -0.002427       0.019234              1.128315       1.414329      -0.017099       0.226529       0.910167      -0.008295       1.060448          -0.000000
           21              H       1.771650       0.570230      16.420654       0.367249       0.468433 0.26452149E+01  0.20212671E+02                                 1.112231                            1.040039      -1.182112       2.465003                    0.999981       2.342707       6.300906       0.522725       1.533451      -0.660136      -0.008244       0.001584       0.012033       0.014672       0.002047       0.005210       0.007958       0.009121       0.044623      -0.014213      -0.004292       0.018504              1.150631       1.385762      -0.134028      -0.255164       0.960758       0.051306       1.105373          -0.000000
           22              H       2.835910       7.115810      11.888107       0.125574       1.071820 0.77057786E+01  0.75858144E+02                                 1.805623                            1.682626      -1.294044       2.284351                    0.994717       3.648295      10.640748       0.451576       1.377812      -0.687574      -0.030273       0.012526      -0.048122       0.058216      -0.001557       0.004893      -0.010925       0.011250       0.027349      -0.015133      -0.000676       0.015809              1.853873       1.938309      -0.186014       0.438112       1.472649      -0.238505       2.150662          -0.000002
           23              H       5.444490       7.277100       6.021414       0.106855       1.149930 0.85005978E+01  0.84970430E+02                                 1.815278                            1.704384      -1.299461       2.253497                    0.994327       3.763873      10.732085       0.478158       1.281494      -0.706664       0.033690       0.000695      -0.006187       0.034261       0.003051      -0.005645      -0.002862       0.017235       0.003908      -0.010159      -0.001812       0.011971              1.854026       2.442906      -0.110412      -0.137084       1.459219      -0.001097       1.659953          -0.000001
           24              H       4.018280       7.217410       4.200278       0.112088       1.062516 0.77085448E+01  0.75229186E+02                                 1.736160                            1.635624      -1.045211       2.381848                    0.997173       3.564289      10.058234       0.482243       1.301445      -0.703592       0.014635      -0.003327      -0.033763       0.036948      -0.002772      -0.007834      -0.000627       0.015625       0.024985      -0.012670      -0.001546       0.014216              1.770632       1.669380      -0.003754      -0.284073       1.339415      -0.012284       2.303102          -0.000001
           25              H       3.098800       5.939790      16.377535       0.362482       0.484159 0.27926296E+01  0.21456015E+02                                 1.099460                            1.039854      -1.171107       2.460632                    0.999978       2.316330       6.084009       0.549045       1.451987      -0.674645      -0.010256      -0.002106       0.009144       0.013901       0.000490       0.004754      -0.011284       0.010502       0.042625      -0.016807      -0.002427       0.019234              1.128315       1.414329      -0.017099      -0.226529       0.910167       0.008295       1.060448          -0.000000
           26              H       4.578350       5.779770      16.420654       0.367249       0.468433 0.26452154E+01  0.20212675E+02                                 1.112231                            1.040039      -1.182112       2.465003                    0.999981       2.342707       6.300905       0.522726       1.533450      -0.660136       0.008244      -0.001584       0.012033       0.014672       0.002047      -0.005210      -0.007958       0.009121       0.044623      -0.014213      -0.004292       0.018504              1.150631       1.385762      -0.134028       0.255163       0.960758      -0.051306       1.105373          -0.000000
           27              H       7.115810       3.514090      11.888107       0.125574       1.071821 0.77057843E+01  0.75858212E+02                                 1.805624                            1.682626      -1.294045       2.284350                    0.994717       3.648296      10.640751       0.451576       1.377812      -0.687574       0.012526       0.030273      -0.048122       0.058216       0.001557      -0.010925      -0.004893      -0.011251       0.027349      -0.015133      -0.000676       0.015809              1.853874       1.472649       0.186014      -0.238505       1.938309      -0.438112       2.150662          -0.000002
           28              H       7.277100       0.905510       6.021414       0.106855       1.149930 0.85005985E+01  0.84970441E+02                                 1.815278                            1.704384      -1.299461       2.253497                    0.994327       3.763873      10.732086       0.478158       1.281494      -0.706664       0.000695      -0.033690      -0.006187       0.034261      -0.003051      -0.002862       0.005645      -0.017234       0.003908      -0.010159      -0.001812       0.011971              1.854026       1.459220       0.110412      -0.001097       2.442906       0.137084       1.659954          -0.000001
           29              H       7.217410       2.331720       4.200278       0.112088       1.062516 0.77085454E+01  0.75229190E+02                                 1.736159                            1.635624      -1.045211       2.381848                    0.997173       3.564289      10.058233       0.482243       1.301445      -0.703592      -0.003327      -0.014635      -0.033763       0.036948       0.002772      -0.000627       0.007834      -0.015625       0.024985      -0.012670      -0.001546       0.014216              1.770632       1.339415       0.003754      -0.012284       1.669380       0.284073       2.303102          -0.000001
           30              H       5.939790       3.251200      16.377535       0.362483       0.484158 0.27926254E+01  0.21455974E+02                                 1.099458                            1.039853      -1.171107       2.460632                    0.999978       2.316328       6.084002       0.549045       1.451986      -0.674645      -0.002106       0.010256       0.009144       0.013901      -0.000490      -0.011284      -0.004754      -0.010502       0.042625      -0.016807      -0.002427       0.019234              1.128313       0.910166       0.017099       0.008295       1.414327       0.226529       1.060447          -0.000000
           31              H       5.779770       1.771650      16.420654       0.367249       0.468433 0.26452128E+01  0.20212651E+02                                 1.112230                            1.040039      -1.182112       2.465003                    0.999981       2.342706       6.300902       0.522726       1.533450      -0.660136      -0.001584      -0.008244       0.012033       0.014672      -0.002047      -0.007958       0.005210      -0.009121       0.044622      -0.014212      -0.004292       0.018504              1.150630       0.960757       0.134028      -0.051306       1.385761      -0.255163       1.105373          -0.000000
           32              H      11.934190       2.835910      11.888107       0.125574       1.071821 0.77057843E+01  0.75858212E+02                                 1.805624                            1.682626      -1.294044       2.284350                    0.994717       3.648296      10.640751       0.451576       1.377812      -0.687574      -0.012526      -0.030273      -0.048122       0.058216       0.001557       0.010925       0.004893      -0.011250       0.027349      -0.015133      -0.000676       0.015809              1.853874       1.472649       0.186014       0.238505       1.938309       0.438112       2.150662          -0.000002
           33              H      11.772900       5.444490       6.021414       0.106855       1.149930 0.85005985E+01  0.84970441E+02                                 1.815278                            1.704384      -1.299461       2.253496                    0.994327       3.763873      10.732086       0.478158       1.281494      -0.706664      -0.000695       0.033690      -0.006187       0.034261      -0.003051       0.002862      -0.005645      -0.017235       0.003908      -0.010159      -0.001812       0.011971              1.854026       1.459220       0.110412       0.001097       2.442906      -0.137084       1.659954          -0.000001
           34              H      11.832590       4.018280       4.200278       0.112088       1.062516 0.77085489E+01  0.75229230E+02                                 1.736159                            1.635624      -1.045211       2.381848                    0.997173       3.564290      10.058235       0.482244       1.301444      -0.703592       0.003327       0.014635      -0.033763       0.036948       0.002772       0.000627      -0.007834      -0.015625       0.024985      -0.012670      -0.001546       0.014216              1.770632       1.339415       0.003754       0.012284       1.669380      -0.284073       2.303102          -0.000001
           35              H       0.410210       3.098800      16.377535       0.362483       0.484159 0.27926281E+01  0.21455999E+02                                 1.099459                            1.039853      -1.171107       2.460632                    0.999978       2.316329       6.084005       0.549045       1.451986      -0.674645       0.002106      -0.010256       0.009144       0.013901      -0.000490       0.011284       0.004754      -0.010502       0.042625      -0.016807      -0.002427       0.019234              1.128314       0.910167       0.017099      -0.008295       1.414328      -0.226529       1.060447          -0.000000
           36              H       0.570230       4.578350      16.420654       0.367249       0.468433 0.26452125E+01  0.20212650E+02                                 1.112231                            1.040039      -1.182112       2.465003                    0.999981       2.342706       6.300904       0.522725       1.533451      -0.660136       0.001584       0.008244       0.012033       0.014672      -0.002047       0.007958      -0.005210      -0.009121       0.044622      -0.014212      -0.004292       0.018504              1.150631       0.960758       0.134028       0.051306       1.385762       0.255163       1.105373          -0.000000
           37              H       2.835910      11.934190       0.793893       0.125574       1.071820 0.77057793E+01  0.75858154E+02                                 1.805624                            1.682626      -1.294044       2.284351                    0.994717       3.648295      10.640749       0.451575       1.377812      -0.687574      -0.030273      -0.012526       0.048122       0.058216       0.001557      -0.004893      -0.010925       0.011250       0.027349      -0.015133      -0.000676       0.015809              1.853873       1.938309       0.186014      -0.438112       1.472649      -0.238505       2.150662          -0.000002
           38              H       5.444490      11.772900       6.660586       0.106855       1.149930 0.85005991E+01  0.84970442E+02                                 1.815278                            1.704384      -1.299460       2.253497                    0.994327       3.763873      10.732083       0.478158       1.281494      -0.706664       0.033690      -0.000695       0.006187       0.034261      -0.003051       0.005645      -0.002862       0.017234       0.003908      -0.010159      -0.001812       0.011971              1.854026       2.442906       0.110412       0.137084       1.459219      -0.001097       1.659953          -0.000001
           39              H       4.018280      11.832590       8.481722       0.112088       1.062515 0.77085328E+01  0.75229036E+02                                 1.736158                            1.635623      -1.045210       2.381849                    0.997173       3.564287      10.058225       0.482244       1.301445      -0.703592       0.014635       0.003327       0.033763       0.036948       0.002772       0.007834      -0.000627       0.015625       0.024985      -0.012670      -0.001546       0.014216              1.770630       1.669379       0.003754       0.284072       1.339414      -0.012284       2.303099          -0.000001
           40              H       3.098800       0.410210      21.668465       0.362482       0.484159 0.27926270E+01  0.21455990E+02                                 1.099459                            1.039854      -1.171107       2.460632                    0.999978       2.316329       6.084006       0.549045       1.451987      -0.674645      -0.010256       0.002106      -0.009144       0.013901      -0.000490      -0.004754      -0.011284       0.010502       0.042625      -0.016807      -0.002427       0.019234              1.128314       1.414328       0.017099       0.226529       0.910167       0.008295       1.060448          -0.000000
           41              H       4.578350       0.570230      21.625346       0.367249       0.468433 0.26452120E+01  0.20212646E+02                                 1.112231                            1.040039      -1.182112       2.465003                    0.999981       2.342706       6.300905       0.522725       1.533452      -0.660136       0.008244       0.001584      -0.012033       0.014672      -0.002047       0.005210      -0.007958       0.009121       0.044623      -0.014213      -0.004292       0.018504              1.150631       1.385762       0.134028      -0.255163       0.960758      -0.051306       1.105373          -0.000000
           42              H       3.514090       7.115810       0.793893       0.125574       1.071821 0.77057836E+01  0.75858202E+02                                 1.805624                            1.682626      -1.294044       2.284351                    0.994717       3.648296      10.640750       0.451576       1.377811      -0.687574       0.030273       0.012526       0.048122       0.058216       0.001557       0.004893       0.010925       0.011251       0.027349      -0.015133      -0.000676       0.015809              1.853873       1.938309       0.186014       0.438112       1.472649       0.238505       2.150662          -0.000002
           43              H       0.905510       7.277100       6.660586       0.106855       1.149930 0.85005940E+01  0.84970382E+02                                 1.815277                            1.704383      -1.299460       2.253497                    0.994327       3.763872      10.732081       0.478158       1.281494      -0.706664      -0.033690       0.000695       0.006187       0.034261      -0.003051      -0.005645       0.002862       0.017235       0.003908      -0.010159      -0.001812       0.011971              1.854026       2.442905       0.110412      -0.137084       1.459219       0.001097       1.659953          -0.000001
           44              H       2.331720       7.217410       8.481722       0.112088       1.062514 0.77085285E+01  0.75228985E+02                                 1.736157                            1.635622      -1.045209       2.381849                    0.997173       3.564286      10.058222       0.482244       1.301445      -0.703592      -0.014635      -0.003327       0.033763       0.036948       0.002772      -0.007834       0.000627       0.015625       0.024985      -0.012670      -0.001546       0.014216              1.770630       1.669378       0.003754      -0.284072       1.339413       0.012284       2.303098          -0.000001
           45              H       3.251200       5.939790      21.668465       0.362483       0.484159 0.27926271E+01  0.21455992E+02                                 1.099459                            1.039854      -1.171107       2.460632                    0.999978       2.316329       6.084007       0.549045       1.451987      -0.674645       0.010256      -0.002106      -0.009144       0.013901      -0.000490       0.004754       0.011284       0.010502       0.042625      -0.016807      -0.002427       0.019234              1.128314       1.414328       0.017099      -0.226529       0.910167      -0.008295       1.060448          -0.000000
           46              H       1.771650       5.779770      21.625346       0.367249       0.468433 0.26452143E+01  0.20212667E+02                                 1.112231                            1.040039      -1.182112       2.465003                    0.999981       2.342707       6.300907       0.522725       1.533451      -0.660136      -0.008244      -0.001584      -0.012033       0.014672      -0.002047      -0.005210       0.007958       0.009121       0.044623      -0.014212      -0.004292       0.018504              1.150631       1.385762       0.134028       0.255164       0.960758       0.051306       1.105373          -0.000000
           47              H      11.934190       3.514090       0.793893       0.125574       1.071821 0.77057836E+01  0.75858206E+02                                 1.805624                            1.682627      -1.294045       2.284350                    0.994717       3.648296      10.640752       0.451576       1.377812      -0.687574      -0.012526       0.030273       0.048122       0.058216      -0.001557      -0.010925       0.004893      -0.011251       0.027349      -0.015133      -0.000676       0.015809              1.853874       1.472649      -0.186014      -0.238505       1.938309       0.438112       2.150663          -0.000002
           48              H      11.772900       0.905510       6.660586       0.106855       1.149930 0.85005947E+01  0.84970393E+02                                 1.815278                            1.704384      -1.299460       2.253497                    0.994327       3.763872      10.732082       0.478158       1.281494      -0.706664      -0.000695      -0.033690       0.006187       0.034261       0.003051      -0.002862      -0.005645      -0.017235       0.003908      -0.010159      -0.001812       0.011971              1.854026       1.459219      -0.110412      -0.001097       2.442906      -0.137084       1.659953          -0.000001
           49              H      11.832590       2.331720       8.481722       0.112088       1.062514 0.77085280E+01  0.75228981E+02                                 1.736158                            1.635622      -1.045209       2.381849                    0.997173       3.564286      10.058223       0.482244       1.301445      -0.703592       0.003327      -0.014635       0.033763       0.036948      -0.002772      -0.000627      -0.007834      -0.015625       0.024985      -0.012670      -0.001546       0.014216              1.770630       1.339414      -0.003754      -0.012284       1.669378      -0.284072       2.303098          -0.000001
           50              H       0.410210       3.251200      21.668465       0.362483       0.484158 0.27926254E+01  0.21455974E+02                                 1.099458                            1.039853      -1.171107       2.460632                    0.999978       2.316328       6.084002       0.549045       1.451986      -0.674645       0.002106       0.010256      -0.009144       0.013901       0.000490      -0.011284       0.004754      -0.010502       0.042625      -0.016807      -0.002427       0.019234              1.128313       0.910166      -0.017099       0.008295       1.414327      -0.226529       1.060447          -0.000000
           51              H       0.570230       1.771650      21.625346       0.367249       0.468432 0.26452094E+01  0.20212621E+02                                 1.112230                            1.040039      -1.182112       2.465003                    0.999981       2.342705       6.300902       0.522725       1.533452      -0.660136       0.001584      -0.008244      -0.012033       0.014672       0.002047      -0.007958      -0.005210      -0.009121       0.044622      -0.014212      -0.004292       0.018504              1.150630       0.960757      -0.134028      -0.051306       1.385761       0.255163       1.105373          -0.000000
           52              H       7.115810       2.835910       0.793893       0.125574       1.071821 0.77057843E+01  0.75858212E+02                                 1.805624                            1.682626      -1.294044       2.284350                    0.994717       3.648296      10.640751       0.451576       1.377812      -0.687574       0.012526      -0.030273       0.048122       0.058216      -0.001557       0.010925      -0.004893      -0.011251       0.027349      -0.015133      -0.000676       0.015809              1.853874       1.472649      -0.186014       0.238505       1.938309      -0.438112       2.150662          -0.000002
           53              H       7.277100       5.444490       6.660586       0.106855       1.149930 0.85005942E+01  0.84970388E+02                                 1.815278                            1.704384      -1.299460       2.253497                    0.994327       3.763872      10.732083       0.478158       1.281495      -0.706664       0.000695       0.033690       0.006187       0.034261       0.003051       0.002862       0.005645      -0.017235       0.003908      -0.010159      -0.001812       0.011971              1.854026       1.459219      -0.110412       0.001097       2.442906       0.137084       1.659953          -0.000001
           54              H       7.217410       4.018280       8.481722       0.112088       1.062514 0.77085280E+01  0.75228981E+02                                 1.736158                            1.635622      -1.045209       2.381849                    0.997173       3.564286      10.058223       0.482244       1.301445      -0.703592      -0.003327       0.014635       0.033763       0.036948      -0.002772       0.000627       0.007834      -0.015625       0.024985      -0.012670      -0.001546       0.014216              1.770630       1.339414      -0.003754       0.012284       1.669378       0.284072       2.303098          -0.000001
           55              H       5.939790       3.098800      21.668465       0.362483       0.484158 0.27926259E+01  0.21455977E+02                                 1.099458                            1.039853      -1.171107       2.460632                    0.999978       2.316328       6.084001       0.549045       1.451986      -0.674645      -0.002106      -0.010256      -0.009144       0.013901       0.000490       0.011284      -0.004754      -0.010502       0.042625      -0.016807      -0.002427       0.019234              1.128313       0.910166      -0.017099      -0.008295       1.414327       0.226529       1.060447          -0.000000
           56              H       5.779770       4.578350      21.625346       0.367249       0.468432 0.26452094E+01  0.20212621E+02                                 1.112230                            1.040039      -1.182112       2.465003                    0.999981       2.342705       6.300902       0.522725       1.533452      -0.660136      -0.001584       0.008244      -0.012033       0.014672       0.002047       0.007958       0.005210      -0.009121       0.044622      -0.014212      -0.004292       0.018504              1.150630       0.960757      -0.134028       0.051306       1.385761      -0.255163       1.105373          -0.000000
           57              H       9.185910       0.765810      13.475893       0.125574       1.071821 0.77057829E+01  0.75858196E+02                                 1.805624                            1.682626      -1.294044       2.284350                    0.994717       3.648296      10.640751       0.451576       1.377812      -0.687574      -0.030273       0.012526       0.048122       0.058216      -0.001557      -0.004893       0.010925       0.011250       0.027349      -0.015133      -0.000676       0.015809              1.853873       1.938309      -0.186014      -0.438112       1.472649       0.238505       2.150662          -0.000002
           58              H      11.794490       0.927100      19.342586       0.106855       1.149930 0.85005978E+01  0.84970430E+02                                 1.815278                            1.704384      -1.299461       2.253497                    0.994327       3.763873      10.732085       0.478158       1.281494      -0.706664       0.033690       0.000695       0.006187       0.034261       0.003051       0.005645       0.002862       0.017234       0.003908      -0.010159      -0.001812       0.011971              1.854026       2.442906      -0.110412       0.137084       1.459219       0.001097       1.659953          -0.000001
           59              H      10.368280       0.867410      21.163722       0.112088       1.062517 0.77085496E+01  0.75229241E+02                                 1.736160                            1.635624      -1.045212       2.381848                    0.997173       3.564290      10.058236       0.482244       1.301445      -0.703592       0.014635      -0.003327       0.033763       0.036948      -0.002772       0.007834       0.000627       0.015625       0.024985      -0.012670      -0.001546       0.014216              1.770632       1.669380      -0.003754       0.284073       1.339415       0.012284       2.303102          -0.000001
           60              H       9.448800      12.289790       8.986465       0.362482       0.484159 0.27926301E+01  0.21456018E+02                                 1.099460                            1.039854      -1.171107       2.460632                    0.999978       2.316330       6.084008       0.549045       1.451986      -0.674645      -0.010256      -0.002106      -0.009144       0.013901       0.000490      -0.004754       0.011284       0.010502       0.042625      -0.016807      -0.002427       0.019234              1.128315       1.414329      -0.017099       0.226529       0.910167      -0.008295       1.060448          -0.000000
           61              H      10.928350      12.129770       8.943346       0.367249       0.468433 0.26452157E+01  0.20212679E+02                                 1.112231                            1.040039      -1.182112       2.465003                    0.999981       2.342707       6.300906       0.522725       1.533450      -0.660136       0.008244      -0.001584      -0.012033       0.014672       0.002047       0.005210       0.007959       0.009121       0.044623      -0.014213      -0.004292       0.018504              1.150631       1.385762      -0.134028      -0.255164       0.960758       0.051306       1.105373          -0.000000
           62              H       9.864090       5.584190      13.475893       0.125574       1.071821 0.77057836E+01  0.75858202E+02                                 1.805624                            1.682626      -1.294044       2.284350                    0.994717       3.648296      10.640750       0.451576       1.377811      -0.687574       0.030273      -0.012526       0.048122       0.058216      -0.001557       0.004893      -0.010925       0.011250       0.027349      -0.015133      -0.000676       0.015809              1.853873       1.938309      -0.186014       0.438112       1.472649      -0.238505       2.150662          -0.000002
           63              H       7.255510       5.422900      19.342586       0.106855       1.149930 0.85005978E+01  0.84970430E+02                                 1.815278                            1.704384      -1.299461       2.253497                    0.994327       3.763873      10.732085       0.478158       1.281494      -0.706664      -0.033690      -0.000695       0.006187       0.034261       0.003051      -0.005645      -0.002862       0.017234       0.003908      -0.010159      -0.001812       0.011971              1.854026       2.442906      -0.110412      -0.137084       1.459219      -0.001097       1.659953          -0.000001
           64              H       8.681720       5.482590      21.163722       0.112088       1.062517 0.77085496E+01  0.75229241E+02                                 1.736160                            1.635624      -1.045211       2.381848                    0.997173       3.564290      10.058236       0.482244       1.301445      -0.703592      -0.014635       0.003327       0.033763       0.036948      -0.002772      -0.007834      -0.000627       0.015625       0.024985      -0.012670      -0.001546       0.014216              1.770632       1.669380      -0.003754      -0.284073       1.339415      -0.012284       2.303102          -0.000001
           65              H       9.601200       6.760210       8.986465       0.362482       0.484159 0.27926297E+01  0.21456015E+02                                 1.099460                            1.039854      -1.171107       2.460632                    0.999978       2.316330       6.084009       0.549045       1.451987      -0.674645       0.010256       0.002106      -0.009144       0.013901       0.000490       0.004754      -0.011284       0.010502       0.042625      -0.016807      -0.002427       0.019234              1.128315       1.414329      -0.017099      -0.226529       0.910167       0.008295       1.060448          -0.000001
           66              H       8.121650       6.920230       8.943346       0.367249       0.468433 0.26452157E+01  0.20212679E+02                                 1.112231                            1.040039      -1.182112       2.465003                    0.999981       2.342707       6.300906       0.522725       1.533450      -0.660136      -0.008244       0.001584      -0.012033       0.014672       0.002047      -0.005210      -0.007958       0.009121       0.044623      -0.014213      -0.004292       0.018504              1.150631       1.385762      -0.134028       0.255164       0.960758      -0.051306       1.105373          -0.000000
           67              H       5.584190       9.185910      13.475893       0.125574       1.071821 0.77057850E+01  0.75858223E+02                                 1.805624                            1.682627      -1.294045       2.284350                    0.994717       3.648296      10.640752       0.451576       1.377812      -0.687574      -0.012526      -0.030273       0.048122       0.058216       0.001557      -0.010925      -0.004893      -0.011251       0.027349      -0.015133      -0.000676       0.015809              1.853874       1.472649       0.186014      -0.238505       1.938310      -0.438112       2.150663          -0.000002
           68              H       5.422900      11.794490      19.342586       0.106855       1.149930 0.85005990E+01  0.84970446E+02                                 1.815278                            1.704384      -1.299461       2.253497                    0.994327       3.763873      10.732085       0.478158       1.281494      -0.706664      -0.000695       0.033690       0.006187       0.034261      -0.003051      -0.002862       0.005645      -0.017234       0.003908      -0.010159      -0.001812       0.011971              1.854026       1.459219       0.110412      -0.001097       2.442906       0.137084       1.659953          -0.000001
           69              H       5.482590      10.368280      21.163722       0.112088       1.062516 0.77085459E+01  0.75229194E+02                                 1.736159                            1.635624      -1.045211       2.381848                    0.997173       3.564289      10.058232       0.482244       1.301445      -0.703592       0.003327       0.014635       0.033763       0.036948       0.002772      -0.000627       0.007834      -0.015625       0.024985      -0.012670      -0.001546       0.014216              1.770632       1.339414       0.003754      -0.012284       1.669380       0.284073       2.303101          -0.000001
           70              H       6.760210       9.448800       8.986465       0.362483       0.484158 0.27926254E+01  0.21455974E+02                                 1.099458                            1.039853      -1.171107       2.460632                    0.999978       2.316328       6.084002       0.549045       1.451986      -0.674645       0.002106      -0.010256      -0.009144       0.013901      -0.000490      -0.011284      -0.004754      -0.010502       0.042625      -0.016807      -0.002427       0.019234              1.128313       0.910166       0.017099       0.008295       1.414327       0.226529       1.060447          -0.000001
           71              H       6.920230      10.928350       8.943346       0.367249       0.468432 0.26452094E+01  0.20212621E+02                                 1.112230                            1.040039      -1.182112       2.465003                    0.999981       2.342705       6.300902       0.522725       1.533452      -0.660136       0.001584       0.008244      -0.012033       0.014672      -0.002047      -0.007958       0.005210      -0.009121       0.044622      -0.014212      -0.004292       0.018504              1.150630       0.960757       0.134028      -0.051306       1.385761      -0.255163       1.105373          -0.000000
           72              H       0.765810       9.864090      13.475893       0.125574       1.071821 0.77057837E+01  0.75858206E+02                                 1.805624                            1.682627      -1.294045       2.284350                    0.994717       3.648296      10.640752       0.451576       1.377812      -0.687574       0.012526       0.030273       0.048122       0.058216       0.001557       0.010925       0.004893      -0.011251       0.027349      -0.015133      -0.000676       0.015809              1.853874       1.472649       0.186014       0.238505       1.938310       0.438112       2.150663          -0.000002
           73              H       0.927100       7.255510      19.342586       0.106855       1.149930 0.85005934E+01  0.84970381E+02                                 1.815278                            1.704384      -1.299461       2.253497                    0.994327       3.763872      10.732084       0.478157       1.281495      -0.706664       0.000695      -0.033690       0.006187       0.034261      -0.003051       0.002862      -0.005645      -0.017234       0.003908      -0.010159      -0.001812       0.011971              1.854026       1.459219       0.110412       0.001097       2.442906      -0.137084       1.659953          -0.000001
           74              H       0.867410       8.681720      21.163722       0.112088       1.062516 0.77085459E+01  0.75229194E+02                                 1.736159                            1.635624      -1.045211       2.381848                    0.997173       3.564289      10.058232       0.482244       1.301445      -0.703592      -0.003327      -0.014635       0.033763       0.036948       0.002772       0.000627      -0.007834      -0.015625       0.024985      -0.012670      -0.001546       0.014216              1.770632       1.339414       0.003754       0.012284       1.669380      -0.284073       2.303101          -0.000001
           75              H      12.289790       9.601200       8.986465       0.362483       0.484158 0.27926254E+01  0.21455974E+02                                 1.099458                            1.039853      -1.171107       2.460632                    0.999978       2.316328       6.084002       0.549045       1.451986      -0.674645      -0.002106       0.010256      -0.009144       0.013901      -0.000490       0.011284       0.004754      -0.010502       0.042625      -0.016807      -0.002427       0.019234              1.128313       0.910166       0.017099      -0.008295       1.414327      -0.226529       1.060447          -0.000000
           76              H      12.129770       8.121650       8.943346       0.367249       0.468433 0.26452123E+01  0.20212647E+02                                 1.112230                            1.040039      -1.182112       2.465003                    0.999981       2.342706       6.300903       0.522725       1.533451      -0.660136      -0.001584      -0.008244      -0.012033       0.014672      -0.002047       0.007958      -0.005210      -0.009121       0.044623      -0.014212      -0.004292       0.018504              1.150630       0.960757       0.134028       0.051306       1.385761       0.255163       1.105373          -0.000000
           77              H       9.864090       0.765810      24.570107       0.125574       1.071821 0.77057829E+01  0.75858196E+02                                 1.805624                            1.682626      -1.294044       2.284350                    0.994717       3.648296      10.640751       0.451576       1.377812      -0.687574       0.030273       0.012526      -0.048122       0.058216       0.001557      -0.004893      -0.010925       0.011251       0.027349      -0.015133      -0.000676       0.015809              1.853873       1.938309       0.186014      -0.438112       1.472649      -0.238505       2.150662          -0.000002
           78              H       7.255510       0.927100      18.703414       0.106855       1.149930 0.85005934E+01  0.84970378E+02                                 1.815278                            1.704384      -1.299460       2.253497                    0.994327       3.763872      10.732082       0.478158       1.281494      -0.706664      -0.033690       0.000695      -0.006187       0.034261      -0.003051       0.005645      -0.002862       0.017235       0.003908      -0.010159      -0.001812       0.011971              1.854026       2.442906       0.110412       0.137084       1.459219      -0.001097       1.659953          -0.000001
           79              H       8.681720       0.867410      16.882278       0.112088       1.062514 0.77085293E+01  0.75228996E+02                                 1.736158                            1.635623      -1.045210       2.381849                    0.997173       3.564286      10.058223       0.482244       1.301445      -0.703592      -0.014635      -0.003327      -0.033763       0.036948       0.002772       0.007834      -0.000627       0.015625       0.024985      -0.012670      -0.001546       0.014216              1.770630       1.669378       0.003754       0.284072       1.339414      -0.012284       2.303099          -0.000001
           80              H       9.601200      12.289790       3.695535       0.362483       0.484159 0.27926281E+01  0.21455998E+02                                 1.099459                            1.039853      -1.171107       2.460632                    0.999978       2.316329       6.084005       0.549045       1.451986      -0.674645       0.010256      -0.002106       0.009144       0.013901      -0.000490      -0.004754      -0.011284       0.010502       0.042625      -0.016807      -0.002427       0.019234              1.128314       1.414328       0.017099       0.226529       0.910167       0.008295       1.060447          -0.000001
           81              H       8.121650      12.129770       3.738654       0.367249       0.468433 0.26452115E+01  0.20212642E+02                                 1.112231                            1.040039      -1.182112       2.465003                    0.999981       2.342706       6.300906       0.522725       1.533453      -0.660136      -0.008244      -0.001584       0.012033       0.014672      -0.002047       0.005210      -0.007958       0.009121       0.044623      -0.014213      -0.004292       0.018504              1.150631       1.385762       0.134028      -0.255163       0.960758      -0.051306       1.105373          -0.000000
           82              H       9.185910       5.584190      24.570107       0.125574       1.071821 0.77057836E+01  0.75858206E+02                                 1.805624                            1.682627      -1.294044       2.284350                    0.994717       3.648296      10.640752       0.451576       1.377812      -0.687574      -0.030273      -0.012526      -0.048122       0.058216       0.001557       0.004893       0.010925       0.011251       0.027349      -0.015133      -0.000676       0.015809              1.853874       1.938309       0.186014       0.438112       1.472649       0.238505       2.150663          -0.000002
           83              H      11.794490       5.422900      18.703414       0.106855       1.149930 0.85005934E+01  0.84970377E+02                                 1.815278                            1.704384      -1.299460       2.253497                    0.994327       3.763872      10.732082       0.478158       1.281494      -0.706664       0.033690      -0.000695      -0.006187       0.034261      -0.003051      -0.005645       0.002862       0.017235       0.003908      -0.010159      -0.001812       0.011971              1.854026       2.442906       0.110412      -0.137084       1.459219       0.001097       1.659953          -0.000001
           84              H      10.368280       5.482590      16.882278       0.112088       1.062514 0.77085291E+01  0.75228989E+02                                 1.736157                            1.635622      -1.045209       2.381849                    0.997173       3.564286      10.058221       0.482244       1.301445      -0.703592       0.014635       0.003327      -0.033763       0.036948       0.002772      -0.007834       0.000627       0.015625       0.024985      -0.012670      -0.001546       0.014216              1.770630       1.669378       0.003754      -0.284072       1.339413       0.012284       2.303098          -0.000001
           85              H       9.448800       6.760210       3.695535       0.362483       0.484159 0.27926276E+01  0.21455995E+02                                 1.099459                            1.039854      -1.171107       2.460632                    0.999978       2.316329       6.084006       0.549045       1.451987      -0.674645      -0.010256       0.002106       0.009144       0.013901      -0.000490       0.004754       0.011284       0.010502       0.042625      -0.016807      -0.002427       0.019234              1.128314       1.414328       0.017099      -0.226529       0.910167      -0.008295       1.060448          -0.000000
           86              H      10.928350       6.920230       3.738654       0.367249       0.468433 0.26452149E+01  0.20212671E+02                                 1.112231                            1.040039      -1.182112       2.465003                    0.999981       2.342707       6.300906       0.522725       1.533451      -0.660136       0.008244       0.001584       0.012033       0.014672      -0.002047      -0.005210       0.007958       0.009121       0.044622      -0.014212      -0.004292       0.018504              1.150631       1.385762       0.134028       0.255163       0.960758       0.051306       1.105373          -0.000000
           87              H       0.765810       9.185910      24.570107       0.125574       1.071821 0.77057850E+01  0.75858223E+02                                 1.805624                            1.682627      -1.294045       2.284350                    0.994717       3.648296      10.640752       0.451576       1.377812      -0.687574       0.012526      -0.030273      -0.048122       0.058216      -0.001557      -0.010925       0.004893      -0.011250       0.027349      -0.015133      -0.000676       0.015809              1.853874       1.472649      -0.186014      -0.238505       1.938310       0.438112       2.150663          -0.000002
           88              H       0.927100      11.794490      18.703414       0.106855       1.149930 0.85005946E+01  0.84970387E+02                                 1.815277                            1.704383      -1.299460       2.253497                    0.994327       3.763872      10.732080       0.478158       1.281494      -0.706664       0.000695       0.033690      -0.006187       0.034261       0.003051      -0.002862      -0.005645      -0.017235       0.003908      -0.010159      -0.001812       0.011971              1.854026       1.459219      -0.110412      -0.001097       2.442905      -0.137084       1.659953          -0.000001
           89              H       0.867410      10.368280      16.882278       0.112088       1.062514 0.77085298E+01  0.75229000E+02                                 1.736158                            1.635622      -1.045210       2.381849                    0.997173       3.564286      10.058222       0.482244       1.301445      -0.703592      -0.003327       0.014635      -0.033763       0.036948      -0.002772      -0.000627      -0.007834      -0.015625       0.024985      -0.012670      -0.001546       0.014216              1.770630       1.339414      -0.003754      -0.012284       1.669378      -0.284072       2.303098          -0.000001
           90              H      12.289790       9.448800       3.695535       0.362483       0.484158 0.27926264E+01  0.21455981E+02                                 1.099458                            1.039853      -1.171107       2.460632                    0.999978       2.316328       6.084000       0.549046       1.451985      -0.674645      -0.002106      -0.010256       0.009144       0.013901       0.000490      -0.011284       0.004754      -0.010502       0.042625      -0.016807      -0.002427       0.019234              1.128313       0.910166      -0.017099       0.008295       1.414327      -0.226529       1.060447          -0.000000
           91              H      12.129770      10.928350       3.738654       0.367249       0.468432 0.26452094E+01  0.20212621E+02                                 1.112230                            1.040039      -1.182112       2.465003                    0.999981       2.342705       6.300902       0.522725       1.533452      -0.660136      -0.001584       0.008244       0.012033       0.014672       0.002047      -0.007958      -0.005210      -0.009121       0.044622      -0.014212      -0.004292       0.018504              1.150630       0.960757      -0.134028      -0.051306       1.385761       0.255163       1.105373          -0.000000
           92              H       5.584190       9.864090      24.570107       0.125574       1.071821 0.77057843E+01  0.75858212E+02                                 1.805624                            1.682626      -1.294044       2.284350                    0.994717       3.648296      10.640751       0.451576       1.377812      -0.687574      -0.012526       0.030273      -0.048122       0.058216      -0.001557       0.010925      -0.004893      -0.011250       0.027349      -0.015133      -0.000676       0.015809              1.853874       1.472649      -0.186014       0.238505       1.938309      -0.438112       2.150663          -0.000002
           93              H       5.422900       7.255510      18.703414       0.106855       1.149930 0.85005953E+01  0.84970398E+02                                 1.815278                            1.704384      -1.299460       2.253497                    0.994327       3.763872      10.732081       0.478158       1.281494      -0.706664      -0.000695      -0.033690      -0.006187       0.034261       0.003051       0.002862       0.005645      -0.017235       0.003908      -0.010159      -0.001812       0.011971              1.854026       1.459219      -0.110412       0.001097       2.442906       0.137084       1.659953          -0.000001
           94              H       5.482590       8.681720      16.882278       0.112088       1.062514 0.77085285E+01  0.75228985E+02                                 1.736157                            1.635622      -1.045210       2.381849                    0.997173       3.564286      10.058222       0.482244       1.301445      -0.703592       0.003327      -0.014635      -0.033763       0.036948      -0.002772       0.000627       0.007834      -0.015625       0.024985      -0.012670      -0.001546       0.014216              1.770630       1.339413      -0.003754       0.012284       1.669378       0.284072       2.303098          -0.000001
           95              H       6.760210       9.601200       3.695535       0.362483       0.484158 0.27926259E+01  0.21455977E+02                                 1.099458                            1.039853      -1.171107       2.460632                    0.999978       2.316328       6.084001       0.549045       1.451986      -0.674645       0.002106       0.010256       0.009144       0.013901       0.000490       0.011284      -0.004754      -0.010502       0.042625      -0.016807      -0.002427       0.019234              1.128313       0.910166      -0.017099      -0.008295       1.414327       0.226529       1.060447          -0.000000
           96              H       6.920230       8.121650       3.738654       0.367249       0.468432 0.26452094E+01  0.20212621E+02                                 1.112230                            1.040039      -1.182112       2.465003                    0.999981       2.342705       6.300902       0.522725       1.533452      -0.660136       0.001584      -0.008244       0.012033       0.014672       0.002047       0.007958       0.005210      -0.009121       0.044622      -0.014212      -0.004292       0.018504              1.150630       0.960757      -0.134028       0.051306       1.385761      -0.255163       1.105373          -0.000000
           97              C       2.418080       0.058420      14.773262       0.569892      23.443761 0.26602335E+03  0.55774598E+04                                 7.492547                            5.742573       0.066671       2.076232                    0.999268      22.263815      62.099574       0.628442       0.464863      -1.026787       0.016362       0.010443       0.050475       0.054078      -0.004745      -0.004692       0.002917       0.021629       0.051833      -0.020546       0.001482       0.019064              8.339226       8.505212      -0.698344       0.379295       4.478428       1.720245      12.034038          -0.000002
           98              C       3.009900      12.174220      12.631526       0.127293      27.628974 0.37768171E+03  0.86043195E+04                                 8.071283                            6.580308       0.138150       2.040685                    0.999703      27.170113      77.831870       0.625342       0.429930      -1.051816       0.008506       0.024328       0.047194       0.053772       0.012250       0.001981       0.004234      -0.008993       0.045173      -0.020597       0.003664       0.016933              8.830414      11.551026      -0.914148      -0.561665       4.944848       1.727561       9.995368          -0.000004
           99              C       2.311400      11.818620       7.424043      -0.015746      35.376358 0.41634856E+03  0.96180481E+04                                 9.327100                            6.764872       0.030483       2.020565                    0.999314      26.828681      74.790056       0.643255       0.412186      -1.074136       0.029412       0.005458      -0.035098       0.046117       0.004632       0.000984       0.003310      -0.021380      -0.016443      -0.008939      -0.006031       0.014970             11.214389      13.121723      -0.134599      -3.890462       4.712567      -0.105509      15.808878           0.000001
          100              C       1.824990      11.799570       6.158379      -0.110182      32.813669 0.43221625E+03  0.10208804E+05                                 9.057756                            7.058751      -0.088982       1.946017                    0.999459      29.697969      87.303076       0.599855       0.432301      -1.047860       0.033682       0.006626      -0.005846       0.034822      -0.001203       0.010415      -0.003015      -0.007636      -0.090313      -0.032717       0.013119       0.019598             10.174620      11.085494      -0.498078      -1.907572       4.841532       0.026376      14.596835           0.000002
          101              C       2.679700      11.819890       5.062654      -0.106034      31.969149 0.42379559E+03  0.99335792E+04                                 8.823187                            6.926263       0.039775       1.987934                    0.999646      29.250891      84.898154       0.615579       0.424495      -1.055528       0.005852       0.009810       0.028967       0.031138      -0.004364       0.019221      -0.003514      -0.036066       0.030353      -0.032028       0.010231       0.021797              9.831600      12.593149      -0.170629      -2.251482       4.587502       0.134324      12.314149           0.000002
          102              C       1.365250      11.824970       8.593323       0.590162      23.279397 0.25446541E+03  0.52808770E+04                                 7.524525                            5.645315       0.033070       2.065883                    0.999646      22.266192      61.968004       0.628420       0.469655      -1.023254      -0.033855       0.010960       0.050075       0.061431      -0.028890       0.023984      -0.023106      -0.139183      -0.142886      -0.070789      -0.033379       0.104168              8.835961       9.777041       0.444819      -3.254557       4.314982       0.152428      12.415859           0.000000
          103              C       3.931920       6.291580      14.773262       0.569892      23.443759 0.26602334E+03  0.55774593E+04                                 7.492547                            5.742573       0.066672       2.076232                    0.999268      22.263814      62.099571       0.628442       0.464863      -1.026787      -0.016362      -0.010443       0.050475       0.054078      -0.004745       0.004692      -0.002917       0.021629       0.051833      -0.020546       0.001482       0.019064              8.339226       8.505212      -0.698344      -0.379295       4.478427      -1.720245      12.034038          -0.000002
          104              C       3.340100       6.875780      12.631526       0.127293      27.628975 0.37768173E+03  0.86043201E+04                                 8.071283                            6.580308       0.138150       2.040685                    0.999703      27.170113      77.831871       0.625342       0.429930      -1.051816      -0.008506      -0.024328       0.047194       0.053772       0.012250      -0.001981      -0.004234      -0.008993       0.045173      -0.020597       0.003664       0.016933              8.830414      11.551026      -0.914148       0.561665       4.944848      -1.727561       9.995368          -0.000004
          105              C       4.038600       7.231380       7.424043      -0.015746      35.376356 0.41634856E+03  0.96180478E+04                                 9.327099                            6.764871       0.030483       2.020565                    0.999314      26.828681      74.790053       0.643255       0.412186      -1.074136      -0.029412      -0.005458      -0.035098       0.046117       0.004632      -0.000984      -0.003310      -0.021380      -0.016443      -0.008939      -0.006031       0.014970             11.214389      13.121722      -0.134599       3.890462       4.712567       0.105509      15.808877           0.000001
          106              C       4.525010       7.250430       6.158379      -0.110181      32.813668 0.43221623E+03  0.10208803E+05                                 9.057756                            7.058750      -0.088982       1.946018                    0.999459      29.697968      87.303070       0.599855       0.432301      -1.047860      -0.033682      -0.006626      -0.005846       0.034822      -0.001203      -0.010415       0.003015      -0.007636      -0.090313      -0.032717       0.013119       0.019598             10.174619      11.085493      -0.498078       1.907572       4.841532      -0.026376      14.596834           0.000002
          107              C       3.670300       7.230110       5.062654      -0.106034      31.969153 0.42379567E+03  0.99335816E+04                                 8.823188                            6.926264       0.039774       1.987934                    0.999646      29.250894      84.898166       0.615579       0.424495      -1.055528      -0.005852      -0.009810       0.028967       0.031138      -0.004364      -0.019221       0.003514      -0.036066       0.030353      -0.032028       0.010231       0.021797              9.831601      12.593150      -0.170629       2.251483       4.587502      -0.134324      12.314151           0.000002
          108              C       4.984750       7.225030       8.593323       0.590162      23.279396 0.25446540E+03  0.52808766E+04                                 7.524524                            5.645314       0.033071       2.065884                    0.999646      22.266191      61.967999       0.628420       0.469655      -1.023254       0.033855      -0.010960       0.050075       0.061431      -0.028890      -0.023984       0.023106      -0.139183      -0.142886      -0.070789      -0.033379       0.104168              8.835960       9.777041       0.444818       3.254557       4.314982      -0.152428      12.415858           0.000000
          109              C       6.291580       2.418080      14.773262       0.569893      23.443752 0.26602325E+03  0.55774570E+04                                 7.492545                            5.742572       0.066671       2.076232                    0.999268      22.263810      62.099558       0.628442       0.464863      -1.026787      -0.010443       0.016362       0.050475       0.054079       0.004745      -0.002917      -0.004692      -0.021629       0.051833      -0.020546       0.001482       0.019064              8.339224       4.478427       0.698344      -1.720244       8.505211       0.379294      12.034035          -0.000002
          110              C       6.875780       3.009900      12.631526       0.127293      27.628965 0.37768155E+03  0.86043147E+04                                 8.071281                            6.580307       0.138150       2.040685                    0.999703      27.170107      77.831846       0.625342       0.429930      -1.051816      -0.024328       0.008506       0.047194       0.053772      -0.012250      -0.004234       0.001981       0.008993       0.045173      -0.020597       0.003664       0.016933              8.830412       4.944847       0.914148      -1.727561      11.551022      -0.561666       9.995366          -0.000004
          111              C       7.231380       2.311400       7.424043      -0.015746      35.376357 0.41634856E+03  0.96180479E+04                                 9.327100                            6.764871       0.030483       2.020565                    0.999314      26.828681      74.790055       0.643255       0.412186      -1.074136      -0.005458       0.029412      -0.035098       0.046117      -0.004632      -0.003310       0.000984       0.021380      -0.016443      -0.008939      -0.006031       0.014970             11.214389       4.712567       0.134599       0.105509      13.121722      -3.890463      15.808878           0.000001
          112              C       7.250430       1.824990       6.158379      -0.110181      32.813666 0.43221619E+03  0.10208802E+05                                 9.057755                            7.058750      -0.088982       1.946018                    0.999459      29.697967      87.303067       0.599855       0.432301      -1.047860      -0.006626       0.033682      -0.005846       0.034822       0.001203       0.003015       0.010415       0.007636      -0.090313      -0.032717       0.013119       0.019598             10.174619       4.841531       0.498078      -0.026375      11.085493      -1.907572      14.596833           0.000002
          113              C       7.230110       2.679700       5.062654      -0.106035      31.969162 0.42379580E+03  0.99335857E+04                                 8.823190                            6.926266       0.039774       1.987934                    0.999646      29.250899      84.898188       0.615579       0.424495      -1.055528      -0.009810       0.005852       0.028967       0.031138       0.004364       0.003514       0.019221       0.036066       0.030353      -0.032028       0.010231       0.021797              9.831604       4.587503       0.170629      -0.134324      12.593154      -2.251483      12.314154           0.000002
          114              C       7.225030       1.365250       8.593323       0.590162      23.279398 0.25446543E+03  0.52808774E+04                                 7.524525                            5.645315       0.033070       2.065883                    0.999646      22.266193      61.968009       0.628420       0.469655      -1.023254      -0.010960      -0.033855       0.050075       0.061431       0.028890       0.023106       0.023984       0.139183      -0.142886      -0.070789      -0.033379       0.104168              8.835961       4.314982      -0.444819      -0.152428       9.777042      -3.254558      12.415860           0.000000
          115              C       0.058420       3.931920      14.773262       0.569893      23.443752 0.26602324E+03  0.55774569E+04                                 7.492545                            5.742572       0.066671       2.076232                    0.999268      22.263810      62.099557       0.628442       0.464862      -1.026787       0.010443      -0.016362       0.050475       0.054078       0.004745       0.002917       0.004692      -0.021629       0.051833      -0.020546       0.001482       0.019064              8.339224       4.478427       0.698344       1.720244       8.505210      -0.379294      12.034035          -0.000002
          116              C      12.174220       3.340100      12.631526       0.127293      27.628966 0.37768157E+03  0.86043154E+04                                 8.071281                            6.580307       0.138150       2.040685                    0.999703      27.170108      77.831850       0.625342       0.429930      -1.051816       0.024328      -0.008506       0.047194       0.053773      -0.012250       0.004234      -0.001981       0.008993       0.045173      -0.020597       0.003664       0.016933              8.830412       4.944847       0.914148       1.727561      11.551023       0.561666       9.995366          -0.000004
          117              C      11.818620       4.038600       7.424043      -0.015746      35.376357 0.41634856E+03  0.96180479E+04                                 9.327099                            6.764871       0.030483       2.020565                    0.999314      26.828681      74.790053       0.643255       0.412186      -1.074136       0.005458      -0.029412      -0.035098       0.046117      -0.004632       0.003310      -0.000984       0.021380      -0.016443      -0.008939      -0.006031       0.014970             11.214389       4.712567       0.134599      -0.105509      13.121722       3.890462      15.808878           0.000001
          118              C      11.799570       4.525010       6.158379      -0.110181      32.813664 0.43221616E+03  0.10208801E+05                                 9.057755                            7.058749      -0.088982       1.946018                    0.999459      29.697966      87.303061       0.599855       0.432301      -1.047860       0.006626      -0.033682      -0.005846       0.034822       0.001203      -0.003015      -0.010415       0.007636      -0.090313      -0.032717       0.013119       0.019598             10.174618       4.841531       0.498078       0.026375      11.085492       1.907572      14.596832           0.000002
          119              C      11.819890       3.670300       5.062654      -0.106034      31.969160 0.42379577E+03  0.99335845E+04                                 8.823190                            6.926265       0.039774       1.987934                    0.999646      29.250898      84.898183       0.615579       0.424495      -1.055528       0.009810      -0.005852       0.028967       0.031138       0.004364      -0.003514      -0.019221       0.036066       0.030353      -0.032028       0.010231       0.021797              9.831603       4.587503       0.170629       0.134324      12.593152       2.251483      12.314153           0.000002
          120              C      11.824970       4.984750       8.593323       0.590162      23.279395 0.25446539E+03  0.52808764E+04                                 7.524524                            5.645314       0.033071       2.065884                    0.999646      22.266191      61.968001       0.628420       0.469655      -1.023254       0.010960       0.033855       0.050075       0.061431       0.028890      -0.023106      -0.023984       0.139183      -0.142886      -0.070789      -0.033379       0.104168              8.835960       4.314982      -0.444819       0.152428       9.777041       3.254557      12.415859           0.000001
          121              C       3.931920       0.058420      23.272738       0.569892      23.443759 0.26602333E+03  0.55774592E+04                                 7.492547                            5.742573       0.066671       2.076232                    0.999268      22.263814      62.099571       0.628442       0.464863      -1.026787      -0.016362       0.010443      -0.050475       0.054078       0.004745      -0.004692      -0.002917       0.021629       0.051833      -0.020546       0.001482       0.019064              8.339226       8.505212       0.698344       0.379294       4.478427      -1.720244      12.034037          -0.000002
          122              C       3.340100      12.174220       0.050474       0.127293      27.628976 0.37768176E+03  0.86043208E+04                                 8.071283                            6.580309       0.138150       2.040685                    0.999703      27.170114      77.831875       0.625342       0.429930      -1.051816      -0.008506       0.024328      -0.047194       0.053772      -0.012250       0.001981      -0.004234      -0.008993       0.045173      -0.020597       0.003664       0.016933              8.830415      11.551027       0.914148      -0.561665       4.944848      -1.727561       9.995369          -0.000004
          123              C       4.038600      11.818620       5.257957      -0.015749      35.376401 0.41634916E+03  0.96180653E+04                                 9.327108                            6.764877       0.030482       2.020564                    0.999314      26.828701      74.790128       0.643254       0.412186      -1.074136      -0.029412       0.005458       0.035098       0.046117      -0.004632       0.000984      -0.003310      -0.021380      -0.016443      -0.008939      -0.006031       0.014970             11.214400      13.121734       0.134599      -3.890468       4.712571       0.105509      15.808895           0.000001
          124              C       4.525010      11.799570       6.523621      -0.110181      32.813648 0.43221585E+03  0.10208792E+05                                 9.057753                            7.058748      -0.088983       1.946018                    0.999459      29.697958      87.303042       0.599855       0.432301      -1.047860      -0.033682       0.006626       0.005846       0.034822       0.001203       0.010415       0.003015      -0.007637      -0.090313      -0.032717       0.013119       0.019598             10.174617      11.085490       0.498078      -1.907573       4.841531      -0.026376      14.596830           0.000002
          125              C       3.670300      11.819890       7.619346      -0.106038      31.969229 0.42379688E+03  0.99336179E+04                                 8.823205                            6.926277       0.039771       1.987932                    0.999646      29.250935      84.898340       0.615578       0.424496      -1.055528      -0.005852       0.009810      -0.028967       0.031138       0.004364       0.019221       0.003514      -0.036067       0.030352      -0.032028       0.010231       0.021797              9.831621      12.593178       0.170629      -2.251491       4.587511      -0.134324      12.314175           0.000002
          126              C       4.984750      11.824970       4.088677       0.590162      23.279397 0.25446541E+03  0.52808770E+04                                 7.524525                            5.645315       0.033070       2.065883                    0.999646      22.266193      61.968012       0.628420       0.469655      -1.023254       0.033855       0.010960      -0.050075       0.061431       0.028890       0.023984       0.023106      -0.139183      -0.142886      -0.070789      -0.033379       0.104168              8.835961       9.777041      -0.444818      -3.254558       4.314982      -0.152428      12.415860           0.000000
          127              C       2.418080       6.291580      23.272738       0.569892      23.443760 0.26602335E+03  0.55774596E+04                                 7.492547                            5.742573       0.066671       2.076232                    0.999268      22.263815      62.099575       0.628442       0.464863      -1.026787       0.016362      -0.010443      -0.050475       0.054078       0.004745       0.004692       0.002917       0.021629       0.051833      -0.020546       0.001482       0.019064              8.339226       8.505212       0.698344      -0.379294       4.478428       1.720245      12.034038          -0.000002
          128              C       3.009900       6.875780       0.050474       0.127293      27.628974 0.37768171E+03  0.86043195E+04                                 8.071283                            6.580308       0.138150       2.040685                    0.999703      27.170113      77.831870       0.625342       0.429930      -1.051816       0.008506      -0.024328      -0.047194       0.053772      -0.012250      -0.001981       0.004234      -0.008993       0.045173      -0.020597       0.003664       0.016933              8.830414      11.551026       0.914148       0.561665       4.944848       1.727561       9.995368          -0.000004
          129              C       2.311400       7.231380       5.257957      -0.015749      35.376404 0.41634918E+03  0.96180661E+04                                 9.327109                            6.764877       0.030481       2.020564                    0.999314      26.828702      74.790134       0.643254       0.412186      -1.074136       0.029412      -0.005458       0.035098       0.046117      -0.004632      -0.000984       0.003310      -0.021380      -0.016443      -0.008939      -0.006031       0.014970             11.214401      13.121735       0.134599       3.890468       4.712571      -0.105509      15.808897           0.000001
          130              C       1.824990       7.250430       6.523621      -0.110181      32.813647 0.43221585E+03  0.10208792E+05                                 9.057753                            7.058747      -0.088982       1.946018                    0.999459      29.697957      87.303037       0.599855       0.432301      -1.047860       0.033682      -0.006626       0.005846       0.034822       0.001203      -0.010415      -0.003015      -0.007637      -0.090313      -0.032717       0.013119       0.019598             10.174616      11.085489       0.498078       1.907572       4.841530       0.026376      14.596830           0.000001
          131              C       2.679700       7.230110       7.619346      -0.106038      31.969230 0.42379692E+03  0.99336190E+04                                 8.823205                            6.926277       0.039771       1.987932                    0.999646      29.250936      84.898341       0.615578       0.424496      -1.055528       0.005852      -0.009810      -0.028967       0.031138       0.004364      -0.019221      -0.003514      -0.036067       0.030352      -0.032028       0.010231       0.021797              9.831621      12.593177       0.170629       2.251491       4.587511       0.134324      12.314175           0.000002
          132              C       1.365250       7.225030       4.088677       0.590162      23.279398 0.25446542E+03  0.52808773E+04                                 7.524525                            5.645315       0.033069       2.065883                    0.999646      22.266194      61.968017       0.628420       0.469655      -1.023254      -0.033855      -0.010960      -0.050075       0.061431       0.028890      -0.023984      -0.023106      -0.139183      -0.142886      -0.070789      -0.033379       0.104168              8.835962       9.777042      -0.444818       3.254558       4.314982       0.152428      12.415861           0.000000
          133              C       0.058420       2.418080      23.272738       0.569893      23.443751 0.26602324E+03  0.55774568E+04                                 7.492545                            5.742572       0.066671       2.076232                    0.999268      22.263810      62.099558       0.628442       0.464863      -1.026787       0.010443       0.016362      -0.050475       0.054079      -0.004745      -0.002917       0.004692      -0.021629       0.051833      -0.020546       0.001482       0.019064              8.339224       4.478427      -0.698344      -1.720244       8.505210      -0.379294      12.034034          -0.000002
          134              C      12.174220       3.009900       0.050474       0.127293      27.628966 0.37768157E+03  0.86043153E+04                                 8.071281                            6.580306       0.138150       2.040685                    0.999703      27.170108      77.831849       0.625342       0.429930      -1.051816       0.024328       0.008506      -0.047194       0.053773       0.012250      -0.004234      -0.001981       0.008993       0.045173      -0.020597       0.003664       0.016933              8.830412       4.944847      -0.914148      -1.727561      11.551023       0.561666       9.995366          -0.000004
          135              C      11.818620       2.311400       5.257957      -0.015749      35.376401 0.41634915E+03  0.96180651E+04                                 9.327108                            6.764877       0.030482       2.020564                    0.999314      26.828701      74.790130       0.643254       0.412186      -1.074136       0.005458       0.029412       0.035098       0.046117       0.004632      -0.003310      -0.000984       0.021380      -0.016443      -0.008939      -0.006031       0.014970             11.214400       4.712571      -0.134599       0.105509      13.121733       3.890468      15.808896           0.000001
          136              C      11.799570       1.824990       6.523621      -0.110181      32.813648 0.43221587E+03  0.10208793E+05                                 9.057753                            7.058748      -0.088983       1.946017                    0.999459      29.697958      87.303044       0.599855       0.432301      -1.047860       0.006626       0.033682       0.005846       0.034822      -0.001203       0.003015      -0.010415       0.007637      -0.090313      -0.032717       0.013119       0.019598             10.174617       4.841531      -0.498078      -0.026376      11.085490       1.907573      14.596831           0.000001
          137              C      11.819890       2.679700       7.619346      -0.106038      31.969234 0.42379698E+03  0.99336209E+04                                 8.823206                            6.926278       0.039771       1.987932                    0.999646      29.250938      84.898352       0.615578       0.424496      -1.055528       0.009810       0.005852      -0.028967       0.031138      -0.004364       0.003514      -0.019221       0.036067       0.030352      -0.032028       0.010231       0.021797              9.831622       4.587511      -0.170629      -0.134324      12.593179       2.251492      12.314176           0.000002
          138              C      11.824970       1.365250       4.088677       0.590161      23.279398 0.25446543E+03  0.52808774E+04                                 7.524526                            5.645315       0.033070       2.065883                    0.999646      22.266194      61.968016       0.628420       0.469655      -1.023254       0.010960      -0.033855      -0.050075       0.061431      -0.028890       0.023106      -0.023984       0.139183      -0.142886      -0.070789      -0.033379       0.104168              8.835962       4.314982       0.444819      -0.152428       9.777042       3.254558      12.415862           0.000000
          139              C       6.291580       3.931920      23.272738       0.569893      23.443750 0.26602321E+03  0.55774562E+04                                 7.492545                            5.742572       0.066671       2.076232                    0.999268      22.263809      62.099557       0.628442       0.464863      -1.026787      -0.010443      -0.016362      -0.050475       0.054079      -0.004745       0.002917      -0.004692      -0.021629       0.051833      -0.020546       0.001482       0.019064              8.339224       4.478427      -0.698344       1.720244       8.505211       0.379294      12.034034          -0.000002
          140              C       6.875780       3.340100       0.050474       0.127293      27.628966 0.37768157E+03  0.86043153E+04                                 8.071281                            6.580307       0.138150       2.040685                    0.999703      27.170108      77.831849       0.625342       0.429930      -1.051816      -0.024328      -0.008506      -0.047194       0.053772       0.012250       0.004234       0.001981       0.008993       0.045173      -0.020597       0.003664       0.016933              8.830412       4.944847      -0.914148       1.727561      11.551023      -0.561666       9.995366          -0.000004
          141              C       7.231380       4.038600       5.257957      -0.015749      35.376401 0.41634915E+03  0.96180651E+04                                 9.327108                            6.764877       0.030481       2.020564                    0.999314      26.828701      74.790131       0.643254       0.412186      -1.074136      -0.005458      -0.029412       0.035098       0.046117       0.004632       0.003310       0.000984       0.021380      -0.016443      -0.008939      -0.006031       0.014970             11.214400       4.712571      -0.134599      -0.105509      13.121734      -3.890468      15.808896           0.000001
          142              C       7.250430       4.525010       6.523621      -0.110181      32.813651 0.43221592E+03  0.10208794E+05                                 9.057753                            7.058748      -0.088983       1.946017                    0.999459      29.697960      87.303050       0.599855       0.432301      -1.047860      -0.006626      -0.033682       0.005846       0.034822      -0.001203      -0.003015       0.010415       0.007637      -0.090313      -0.032717       0.013119       0.019598             10.174617       4.841531      -0.498078       0.026376      11.085491      -1.907573      14.596831           0.000002
          143              C       7.230110       3.670300       7.619346      -0.106038      31.969235 0.42379700E+03  0.99336215E+04                                 8.823206                            6.926278       0.039771       1.987932                    0.999646      29.250939      84.898355       0.615578       0.424496      -1.055528      -0.009810      -0.005852      -0.028967       0.031138      -0.004364      -0.003514       0.019221       0.036067       0.030352      -0.032028       0.010231       0.021797              9.831622       4.587511      -0.170629       0.134324      12.593179      -2.251492      12.314177           0.000002
          144              C       7.225030       4.984750       4.088677       0.590162      23.279397 0.25446541E+03  0.52808771E+04                                 7.524525                            5.645315       0.033070       2.065883                    0.999646      22.266193      61.968013       0.628420       0.469655      -1.023254      -0.010960       0.033855      -0.050075       0.061431      -0.028890      -0.023106       0.023984       0.139183      -0.142886      -0.070789      -0.033379       0.104168              8.835962       4.314982       0.444819       0.152428       9.777042      -3.254558      12.415861           0.000000
          145              C      10.281920      12.641580      10.590738       0.569892      23.443761 0.26602336E+03  0.55774598E+04                                 7.492547                            5.742573       0.066671       2.076232                    0.999268      22.263815      62.099573       0.628442       0.464862      -1.026787      -0.016362      -0.010443      -0.050475       0.054078      -0.004745      -0.004692       0.002917       0.021629       0.051833      -0.020546       0.001482       0.019064              8.339226       8.505212      -0.698344       0.379294       4.478427       1.720245      12.034038          -0.000002
          146              C       9.690100       0.525780      12.732474       0.127293      27.628971 0.37768166E+03  0.86043181E+04                                 8.071282                            6.580308       0.138150       2.040685                    0.999703      27.170111      77.831864       0.625342       0.429930      -1.051816      -0.008506      -0.024328      -0.047194       0.053772       0.012250       0.001981       0.004234      -0.008993       0.045173      -0.020597       0.003664       0.016933              8.830414      11.551025      -0.914148      -0.561665       4.944848       1.727561       9.995368          -0.000004
          147              C      10.388600       0.881380      17.939957      -0.015746      35.376357 0.41634856E+03  0.96180479E+04                                 9.327099                            6.764871       0.030483       2.020565                    0.999314      26.828681      74.790052       0.643255       0.412186      -1.074136      -0.029412      -0.005458       0.035098       0.046117       0.004632       0.000984       0.003310      -0.021380      -0.016443      -0.008939      -0.006031       0.014970             11.214389      13.121722      -0.134599      -3.890462       4.712567      -0.105509      15.808878           0.000001
          148              C      10.875010       0.900430      19.205621      -0.110181      32.813668 0.43221623E+03  0.10208803E+05                                 9.057756                            7.058750      -0.088982       1.946018                    0.999459      29.697968      87.303072       0.599855       0.432301      -1.047860      -0.033682      -0.006626       0.005846       0.034822      -0.001203       0.010415      -0.003015      -0.007636      -0.090313      -0.032717       0.013119       0.019598             10.174620      11.085493      -0.498078      -1.907573       4.841532       0.026376      14.596835           0.000002
          149              C      10.020300       0.880110      20.301346      -0.106034      31.969153 0.42379565E+03  0.99335810E+04                                 8.823188                            6.926264       0.039774       1.987934                    0.999646      29.250894      84.898167       0.615579       0.424495      -1.055528      -0.005852      -0.009810      -0.028967       0.031138      -0.004364       0.019221      -0.003514      -0.036066       0.030353      -0.032028       0.010231       0.021797              9.831601      12.593150      -0.170629      -2.251482       4.587502       0.134324      12.314151           0.000002
          150              C      11.334750       0.875030      16.770677       0.590162      23.279395 0.25446539E+03  0.52808763E+04                                 7.524524                            5.645314       0.033070       2.065883                    0.999646      22.266191      61.968001       0.628420       0.469655      -1.023254       0.033855      -0.010960      -0.050075       0.061431      -0.028890       0.023984      -0.023106      -0.139183      -0.142886      -0.070789      -0.033379       0.104168              8.835960       9.777041       0.444819      -3.254557       4.314982       0.152428      12.415859           0.000000
          151              C       8.768080       6.408420      10.590738       0.569892      23.443761 0.26602335E+03  0.55774597E+04                                 7.492547                            5.742573       0.066671       2.076232                    0.999268      22.263815      62.099573       0.628442       0.464862      -1.026787       0.016362       0.010443      -0.050475       0.054078      -0.004745       0.004692      -0.002917       0.021629       0.051833      -0.020546       0.001482       0.019064              8.339226       8.505212      -0.698344      -0.379295       4.478427      -1.720245      12.034038          -0.000002
          152              C       9.359900       5.824220      12.732474       0.127293      27.628966 0.37768158E+03  0.86043155E+04                                 8.071281                            6.580307       0.138150       2.040685                    0.999703      27.170108      77.831850       0.625342       0.429930      -1.051816       0.008506       0.024328      -0.047194       0.053772       0.012250      -0.001981      -0.004234      -0.008993       0.045173      -0.020597       0.003664       0.016933              8.830412      11.551023      -0.914148       0.561665       4.944847      -1.727561       9.995366          -0.000004
          153              C       8.661400       5.468620      17.939957      -0.015746      35.376357 0.41634856E+03  0.96180478E+04                                 9.327099                            6.764871       0.030483       2.020565                    0.999314      26.828681      74.790053       0.643255       0.412186      -1.074136       0.029412       0.005458       0.035098       0.046117       0.004632      -0.000984      -0.003310      -0.021380      -0.016443      -0.008939      -0.006031       0.014970             11.214389      13.121722      -0.134599       3.890462       4.712567       0.105509      15.808878           0.000001
          154              C       8.174990       5.449570      19.205621      -0.110182      32.813672 0.43221628E+03  0.10208804E+05                                 9.057757                            7.058751      -0.088982       1.946017                    0.999459      29.697970      87.303081       0.599855       0.432301      -1.047860       0.033682       0.006626       0.005846       0.034822      -0.001203      -0.010415       0.003015      -0.007636      -0.090313      -0.032717       0.013119       0.019598             10.174621      11.085494      -0.498078       1.907573       4.841532      -0.026376      14.596836           0.000002
          155              C       9.029700       5.469890      20.301346      -0.106034      31.969154 0.42379566E+03  0.99335814E+04                                 8.823188                            6.926264       0.039774       1.987934                    0.999646      29.250895      84.898168       0.615579       0.424495      -1.055528       0.005852       0.009810      -0.028967       0.031138      -0.004364      -0.019221       0.003514      -0.036066       0.030353      -0.032028       0.010230       0.021797              9.831601      12.593150      -0.170629       2.251482       4.587502      -0.134324      12.314151           0.000002
          156              C       7.715250       5.474970      16.770677       0.590162      23.279397 0.25446542E+03  0.52808771E+04                                 7.524525                            5.645315       0.033070       2.065883                    0.999646      22.266192      61.968004       0.628420       0.469655      -1.023254      -0.033855       0.010960      -0.050075       0.061431      -0.028890      -0.023984       0.023106      -0.139183      -0.142886      -0.070789      -0.033379       0.104168              8.835961       9.777041       0.444819       3.254558       4.314982      -0.152428      12.415860           0.000001
          157              C       6.408420      10.281920      10.590738       0.569893      23.443753 0.26602326E+03  0.55774574E+04                                 7.492545                            5.742572       0.066671       2.076232                    0.999268      22.263811      62.099560       0.628442       0.464862      -1.026787       0.010443      -0.016362      -0.050475       0.054079       0.004745      -0.002917      -0.004692      -0.021629       0.051833      -0.020546       0.001482       0.019064              8.339224       4.478427       0.698344      -1.720244       8.505211       0.379294      12.034034          -0.000002
          158              C       5.824220       9.690100      12.732474       0.127293      27.628957 0.37768142E+03  0.86043110E+04                                 8.071279                            6.580305       0.138151       2.040686                    0.999703      27.170103      77.831826       0.625343       0.429930      -1.051816       0.024328      -0.008506      -0.047194       0.053773      -0.012250      -0.004234       0.001981       0.008993       0.045173      -0.020597       0.003664       0.016933              8.830409       4.944846       0.914147      -1.727560      11.551019      -0.561666       9.995364          -0.000004
          159              C       5.468620      10.388600      17.939957      -0.015746      35.376354 0.41634853E+03  0.96180468E+04                                 9.327099                            6.764871       0.030483       2.020565                    0.999314      26.828680      74.790047       0.643255       0.412186      -1.074136       0.005458      -0.029412       0.035098       0.046117      -0.004632      -0.003310       0.000984       0.021380      -0.016443      -0.008939      -0.006031       0.014970             11.214388       4.712567       0.134599       0.105509      13.121721      -3.890462      15.808876           0.000001
          160              C       5.449570      10.875010      19.205621      -0.110181      32.813666 0.43221619E+03  0.10208802E+05                                 9.057755                            7.058750      -0.088982       1.946018                    0.999459      29.697967      87.303064       0.599855       0.432301      -1.047860       0.006626      -0.033682       0.005846       0.034822       0.001203       0.003015       0.010415       0.007637      -0.090313      -0.032717       0.013119       0.019598             10.174619       4.841531       0.498078      -0.026375      11.085492      -1.907572      14.596832           0.000002
          161              C       5.469890      10.020300      20.301346      -0.106034      31.969158 0.42379574E+03  0.99335838E+04                                 8.823189                            6.926265       0.039774       1.987934                    0.999646      29.250897      84.898176       0.615579       0.424495      -1.055528       0.009810      -0.005852      -0.028967       0.031138       0.004364       0.003514       0.019221       0.036066       0.030353      -0.032028       0.010231       0.021797              9.831602       4.587503       0.170629      -0.134324      12.593151      -2.251483      12.314152           0.000002
          162              C       5.474970      11.334750      16.770677       0.590162      23.279397 0.25446541E+03  0.52808770E+04                                 7.524525                            5.645315       0.033070       2.065883                    0.999646      22.266192      61.968004       0.628420       0.469655      -1.023254       0.010960       0.033855      -0.050075       0.061431       0.028890       0.023106       0.023984       0.139183      -0.142886      -0.070789      -0.033379       0.104168              8.835961       4.314982      -0.444819      -0.152428       9.777041      -3.254557      12.415859           0.000000
          163              C      12.641580       8.768080      10.590738       0.569893      23.443752 0.26602324E+03  0.55774569E+04                                 7.492546                            5.742572       0.066671       2.076232                    0.999268      22.263810      62.099559       0.628442       0.464863      -1.026787      -0.010443       0.016362      -0.050475       0.054079       0.004745       0.002917       0.004692      -0.021629       0.051833      -0.020546       0.001482       0.019064              8.339224       4.478427       0.698344       1.720244       8.505211      -0.379294      12.034035          -0.000002
          164              C       0.525780       9.359900      12.732474       0.127293      27.628963 0.37768152E+03  0.86043138E+04                                 8.071280                            6.580306       0.138151       2.040685                    0.999703      27.170106      77.831841       0.625342       0.429930      -1.051816      -0.024328       0.008506      -0.047194       0.053772      -0.012250       0.004234      -0.001981       0.008993       0.045173      -0.020597       0.003664       0.016933              8.830411       4.944846       0.914148       1.727561      11.551022       0.561666       9.995365          -0.000004
          165              C       0.881380       8.661400      17.939957      -0.015746      35.376352 0.41634850E+03  0.96180462E+04                                 9.327098                            6.764871       0.030483       2.020565                    0.999314      26.828679      74.790044       0.643255       0.412186      -1.074136      -0.005458       0.029412       0.035098       0.046117      -0.004632       0.003310      -0.000984       0.021380      -0.016443      -0.008939      -0.006031       0.014970             11.214387       4.712566       0.134599      -0.105509      13.121720       3.890461      15.808875           0.000001
          166              C       0.900430       8.174990      19.205621      -0.110182      32.813665 0.43221619E+03  0.10208802E+05                                 9.057755                            7.058750      -0.088982       1.946018                    0.999459      29.697966      87.303062       0.599855       0.432301      -1.047860      -0.006626       0.033682       0.005846       0.034822       0.001203      -0.003015      -0.010415       0.007637      -0.090313      -0.032717       0.013119       0.019598             10.174619       4.841531       0.498078       0.026375      11.085492       1.907572      14.596832           0.000002
          167              C       0.880110       9.029700      20.301346      -0.106034      31.969153 0.42379567E+03  0.99335816E+04                                 8.823188                            6.926264       0.039774       1.987934                    0.999646      29.250894      84.898165       0.615579       0.424495      -1.055528      -0.009810       0.005852      -0.028967       0.031138       0.004364      -0.003514      -0.019221       0.036066       0.030352      -0.032028       0.010231       0.021797              9.831601       4.587502       0.170629       0.134324      12.593150       2.251482      12.314150           0.000002
          168              C       0.875030       7.715250      16.770677       0.590162      23.279394 0.25446538E+03  0.52808761E+04                                 7.524524                            5.645314       0.033071       2.065884                    0.999646      22.266190      61.967996       0.628420       0.469655      -1.023254      -0.010960      -0.033855      -0.050075       0.061431       0.028890      -0.023106      -0.023984       0.139183      -0.142886      -0.070789      -0.033379       0.104168              8.835960       4.314981      -0.444819       0.152428       9.777040       3.254557      12.415858           0.000000
          169              C       8.768080      12.641580       2.091262       0.569892      23.443758 0.26602332E+03  0.55774591E+04                                 7.492547                            5.742573       0.066671       2.076232                    0.999268      22.263814      62.099573       0.628442       0.464863      -1.026787       0.016362      -0.010443       0.050475       0.054078       0.004745      -0.004692      -0.002917       0.021629       0.051833      -0.020546       0.001482       0.019064              8.339226       8.505212       0.698344       0.379294       4.478428      -1.720245      12.034037          -0.000002
          170              C       9.359900       0.525780      25.313526       0.127293      27.628971 0.37768166E+03  0.86043181E+04                                 8.071283                            6.580308       0.138150       2.040685                    0.999703      27.170111      77.831865       0.625342       0.429930      -1.051816       0.008506      -0.024328       0.047194       0.053772      -0.012250       0.001981      -0.004234      -0.008993       0.045173      -0.020597       0.003664       0.016933              8.830414      11.551025       0.914148      -0.561665       4.944848      -1.727561       9.995368          -0.000004
          171              C       8.661400       0.881380      20.106043      -0.015749      35.376406 0.41634921E+03  0.96180669E+04                                 9.327109                            6.764878       0.030481       2.020564                    0.999314      26.828703      74.790139       0.643254       0.412186      -1.074136       0.029412      -0.005458      -0.035098       0.046117      -0.004632       0.000984      -0.003310      -0.021380      -0.016443      -0.008939      -0.006031       0.014970             11.214402      13.121735       0.134599      -3.890469       4.712571       0.105509      15.808898           0.000001
          172              C       8.174990       0.900430      18.840379      -0.110181      32.813650 0.43221590E+03  0.10208794E+05                                 9.057753                            7.058748      -0.088983       1.946017                    0.999459      29.697959      87.303046       0.599855       0.432301      -1.047860       0.033682      -0.006626      -0.005846       0.034822       0.001203       0.010415       0.003015      -0.007637      -0.090313      -0.032717       0.013119       0.019598             10.174617      11.085490       0.498078      -1.907573       4.841531      -0.026375      14.596831           0.000002
          173              C       9.029700       0.880110      17.744654      -0.106038      31.969227 0.42379686E+03  0.99336173E+04                                 8.823205                            6.926276       0.039771       1.987932                    0.999646      29.250934      84.898334       0.615578       0.424496      -1.055528       0.005852      -0.009810       0.028967       0.031138       0.004364       0.019221       0.003514      -0.036067       0.030352      -0.032028       0.010231       0.021797              9.831620      12.593176       0.170629      -2.251491       4.587510      -0.134324      12.314174           0.000002
          174              C       7.715250       0.875030      21.275323       0.590162      23.279398 0.25446542E+03  0.52808772E+04                                 7.524526                            5.645315       0.033069       2.065883                    0.999646      22.266194      61.968018       0.628420       0.469655      -1.023254      -0.033855      -0.010960       0.050075       0.061431       0.028890       0.023984       0.023106      -0.139183      -0.142886      -0.070789      -0.033379       0.104168              8.835962       9.777042      -0.444819      -3.254558       4.314982      -0.152428      12.415862           0.000001
          175              C      10.281920       6.408420       2.091262       0.569892      23.443760 0.26602335E+03  0.55774596E+04                                 7.492547                            5.742573       0.066671       2.076232                    0.999268      22.263815      62.099575       0.628442       0.464863      -1.026787      -0.016362       0.010443       0.050475       0.054078       0.004745       0.004692       0.002917       0.021629       0.051833      -0.020546       0.001482       0.019064              8.339226       8.505212       0.698344      -0.379294       4.478428       1.720245      12.034038          -0.000002
          176              C       9.690100       5.824220      25.313526       0.127293      27.628972 0.37768167E+03  0.86043183E+04                                 8.071282                            6.580307       0.138150       2.040685                    0.999703      27.170112      77.831865       0.625342       0.429930      -1.051816      -0.008506       0.024328       0.047194       0.053772      -0.012250      -0.001981       0.004234      -0.008993       0.045173      -0.020597       0.003664       0.016933              8.830413      11.551025       0.914148       0.561666       4.944848       1.727561       9.995368          -0.000004
          177              C      10.388600       5.468620      20.106043      -0.015749      35.376406 0.41634921E+03  0.96180669E+04                                 9.327109                            6.764878       0.030481       2.020564                    0.999314      26.828703      74.790140       0.643254       0.412186      -1.074136      -0.029412       0.005458      -0.035098       0.046117      -0.004632      -0.000984       0.003310      -0.021380      -0.016443      -0.008939      -0.006031       0.014970             11.214402      13.121736       0.134599       3.890469       4.712571      -0.105509      15.808898           0.000001
          178              C      10.875010       5.449570      18.840379      -0.110181      32.813652 0.43221592E+03  0.10208794E+05                                 9.057753                            7.058748      -0.088983       1.946017                    0.999459      29.697960      87.303049       0.599855       0.432301      -1.047860      -0.033682       0.006626      -0.005846       0.034822       0.001203      -0.010415      -0.003015      -0.007637      -0.090313      -0.032717       0.013119       0.019598             10.174617      11.085490       0.498078       1.907573       4.841531       0.026376      14.596831           0.000002
          179              C      10.020300       5.469890      17.744654      -0.106038      31.969227 0.42379686E+03  0.99336173E+04                                 8.823205                            6.926277       0.039771       1.987932                    0.999646      29.250934      84.898334       0.615578       0.424496      -1.055528      -0.005852       0.009810       0.028967       0.031138       0.004364      -0.019221      -0.003514      -0.036067       0.030352      -0.032028       0.010231       0.021798              9.831620      12.593177       0.170629       2.251491       4.587510       0.134324      12.314174           0.000002
          180              C      11.334750       5.474970      21.275323       0.590162      23.279398 0.25446541E+03  0.52808771E+04                                 7.524526                            5.645315       0.033069       2.065883                    0.999646      22.266194      61.968018       0.628420       0.469655      -1.023254       0.033855       0.010960       0.050075       0.061431       0.028890      -0.023984      -0.023106      -0.139183      -0.142886      -0.070789      -0.033379       0.104168              8.835962       9.777042      -0.444819       3.254558       4.314982       0.152428      12.415862           0.000001
          181              C      12.641580      10.281920       2.091262       0.569893      23.443752 0.26602324E+03  0.55774568E+04                                 7.492545                            5.742572       0.066671       2.076232                    0.999268      22.263810      62.099558       0.628442       0.464863      -1.026787      -0.010443      -0.016362       0.050475       0.054079      -0.004745      -0.002917       0.004692      -0.021629       0.051833      -0.020546       0.001482       0.019064              8.339224       4.478427      -0.698344      -1.720244       8.505211      -0.379294      12.034034          -0.000002
          182              C       0.525780       9.690100      25.313526       0.127293      27.628956 0.37768140E+03  0.86043102E+04                                 8.071278                            6.580304       0.138151       2.040686                    0.999703      27.170102      77.831821       0.625343       0.429930      -1.051816      -0.024328      -0.008506       0.047194       0.053772       0.012250      -0.004234      -0.001981       0.008993       0.045173      -0.020597       0.003664       0.016933              8.830409       4.944845      -0.914147      -1.727560      11.551018       0.561666       9.995363          -0.000004
          183              C       0.881380      10.388600      20.106043      -0.015749      35.376397 0.41634910E+03  0.96180636E+04                                 9.327107                            6.764877       0.030482       2.020564                    0.999314      26.828699      74.790122       0.643254       0.412186      -1.074136      -0.005458      -0.029412      -0.035098       0.046117       0.004632      -0.003310      -0.000984       0.021380      -0.016443      -0.008939      -0.006031       0.014970             11.214399       4.712570      -0.134599       0.105509      13.121732       3.890467      15.808894           0.000001
          184              C       0.900430      10.875010      18.840379      -0.110182      32.813650 0.43221590E+03  0.10208793E+05                                 9.057754                            7.058748      -0.088982       1.946018                    0.999459      29.697959      87.303046       0.599855       0.432301      -1.047860      -0.006626      -0.033682      -0.005846       0.034822      -0.001203       0.003015      -0.010415       0.007637      -0.090313      -0.032717       0.013119       0.019598             10.174618       4.841531      -0.498078      -0.026376      11.085490       1.907573      14.596831           0.000002
          185              C       0.880110      10.020300      17.744654      -0.106038      31.969231 0.42379694E+03  0.99336197E+04                                 8.823206                            6.926277       0.039771       1.987932                    0.999646      29.250937      84.898346       0.615578       0.424496      -1.055528      -0.009810      -0.005852       0.028967       0.031138      -0.004364       0.003514      -0.019221       0.036067       0.030352      -0.032028       0.010231       0.021797              9.831621       4.587511      -0.170629      -0.134324      12.593178       2.251491      12.314175           0.000002
          186              C       0.875030      11.334750      21.275323       0.590162      23.279396 0.25446540E+03  0.52808767E+04                                 7.524525                            5.645315       0.033070       2.065883                    0.999646      22.266192      61.968010       0.628420       0.469655      -1.023254      -0.010960       0.033855       0.050075       0.061431      -0.028890       0.023106      -0.023984       0.139183      -0.142886      -0.070789      -0.033379       0.104168              8.835961       4.314982       0.444819      -0.152428       9.777041       3.254558      12.415861           0.000001
          187              C       6.408420       8.768080       2.091262       0.569893      23.443750 0.26602322E+03  0.55774562E+04                                 7.492545                            5.742571       0.066671       2.076232                    0.999268      22.263809      62.099554       0.628442       0.464863      -1.026787       0.010443       0.016362       0.050475       0.054079      -0.004745       0.002917      -0.004692      -0.021629       0.051833      -0.020546       0.001482       0.019064              8.339223       4.478426      -0.698344       1.720244       8.505210       0.379294      12.034033          -0.000002
          188              C       5.824220       9.359900      25.313526       0.127293      27.628956 0.37768140E+03  0.86043104E+04                                 8.071278                            6.580305       0.138151       2.040686                    0.999703      27.170102      77.831822       0.625343       0.429930      -1.051816       0.024328       0.008506       0.047194       0.053772       0.012250       0.004234       0.001981       0.008993       0.045173      -0.020597       0.003664       0.016933              8.830409       4.944845      -0.914147       1.727560      11.551019      -0.561666       9.995363          -0.000004
          189              C       5.468620       8.661400      20.106043      -0.015749      35.376398 0.41634912E+03  0.96180642E+04                                 9.327107                            6.764877       0.030482       2.020564                    0.999314      26.828700      74.790124       0.643254       0.412186      -1.074136       0.005458       0.029412      -0.035098       0.046117       0.004632       0.003310       0.000984       0.021380      -0.016443      -0.008939      -0.006031       0.014970             11.214399       4.712570      -0.134599      -0.105509      13.121733      -3.890467      15.808894           0.000001
          190              C       5.449570       8.174990      18.840379      -0.110181      32.813648 0.43221586E+03  0.10208792E+05                                 9.057753                            7.058748      -0.088982       1.946018                    0.999459      29.697958      87.303040       0.599855       0.432301      -1.047860       0.006626       0.033682      -0.005846       0.034822      -0.001203      -0.003015       0.010415       0.007637      -0.090313      -0.032717       0.013119       0.019598             10.174616       4.841530      -0.498078       0.026376      11.085490      -1.907573      14.596830           0.000002
          191              C       5.469890       9.029700      17.744654      -0.106038      31.969232 0.42379696E+03  0.99336201E+04                                 8.823206                            6.926278       0.039771       1.987932                    0.999646      29.250937      84.898348       0.615578       0.424496      -1.055528       0.009810       0.005852       0.028967       0.031138      -0.004364      -0.003514       0.019221       0.036067       0.030352      -0.032028       0.010231       0.021798              9.831622       4.587511      -0.170629       0.134324      12.593179      -2.251492      12.314176           0.000002
          192              C       5.474970       7.715250      21.275323       0.590162      23.279395 0.25446539E+03  0.52808765E+04                                 7.524525                            5.645315       0.033070       2.065883                    0.999646      22.266192      61.968010       0.628420       0.469655      -1.023254       0.010960      -0.033855       0.050075       0.061431      -0.028890      -0.023106       0.023984       0.139183      -0.142886      -0.070789      -0.033379       0.104168              8.835961       4.314982       0.444819       0.152428       9.777041      -3.254558      12.415860           0.000001
          193              N       1.236980       0.020320      13.985710      -0.361446      41.860232 0.61416648E+03  0.15373180E+05                                 9.812588                            7.824111       0.308731       2.095961                    0.998930      29.650881      81.407846       0.654656       0.373779      -1.119537       0.075877      -0.022543      -0.124756       0.147748      -0.022227       0.005443       0.050031       0.025498       0.306955      -0.088293      -0.027925       0.116218             11.191156      15.182746      -3.030895       0.820836       7.420457       1.894356      10.970266           0.000003
          194              N       1.602740      12.359640      12.661962      -0.204684      37.995007 0.55287017E+03  0.13526141E+05                                 9.372063                            7.550170       0.078727       2.038282                    0.998601      28.342942      77.798924       0.647491       0.386653      -1.106300       0.043832       0.030819       0.161382       0.170045      -0.013720      -0.061277       0.046728       0.070601       0.127885      -0.076697      -0.027407       0.104104             10.560996      13.234436      -0.350048       1.842856       6.631181       2.583603      11.817372           0.000002
          195              N       3.514090      12.420600      13.936250      -0.441983      42.459606 0.65363680E+03  0.16619503E+05                                 9.933238                            8.087430       0.118191       2.030699                    0.998354      30.410311      84.175675       0.641961       0.375246      -1.118335      -0.065109      -0.001180      -0.058821       0.087752      -0.007141      -0.005119       0.019516       0.012962       0.229569      -0.049993      -0.029934       0.079928             11.186336      16.703741      -1.114851       0.162046       5.841099       1.539586      11.014169          -0.000001
          196              N       2.487930       0.379730      15.984393      -0.689069      30.278045 0.41892911E+03  0.96701286E+04                                 8.116352                            6.637486      -0.139625       1.987370                    0.995941      29.306145      81.047228       0.672847       0.394365      -1.088597      -0.001919      -0.019993      -0.026595       0.033327       0.000242      -0.000072       0.034309       0.047728       0.210361      -0.067480      -0.011195       0.078675              8.731565       9.190273      -0.726313       0.065827       5.197938       1.157284      11.806485           0.000003
          197              N       5.113020       6.329680      13.985710      -0.361446      41.860229 0.61416645E+03  0.15373178E+05                                 9.812588                            7.824111       0.308731       2.095961                    0.998930      29.650880      81.407844       0.654656       0.373779      -1.119537      -0.075877       0.022543      -0.124756       0.147748      -0.022227      -0.005443      -0.050031       0.025498       0.306954      -0.088293      -0.027925       0.116218             11.191156      15.182746      -3.030895      -0.820836       7.420457      -1.894356      10.970266           0.000003
          198              N       4.747260       6.690360      12.661962      -0.204684      37.995011 0.55287023E+03  0.13526143E+05                                 9.372064                            7.550171       0.078727       2.038282                    0.998601      28.342944      77.798931       0.647491       0.386653      -1.106300      -0.043832      -0.030819       0.161382       0.170045      -0.013720       0.061277      -0.046728       0.070601       0.127885      -0.076697      -0.027407       0.104105             10.560997      13.234437      -0.350048      -1.842856       6.631181      -2.583603      11.817373           0.000002
          199              N       2.835910       6.629400      13.936250      -0.441983      42.459602 0.65363673E+03  0.16619501E+05                                 9.933237                            8.087430       0.118191       2.030699                    0.998354      30.410309      84.175670       0.641961       0.375246      -1.118335       0.065109       0.001180      -0.058821       0.087752      -0.007141       0.005119      -0.019516       0.012962       0.229569      -0.049993      -0.029934       0.079928             11.186336      16.703741      -1.114851      -0.162046       5.841099      -1.539586      11.014169          -0.000001
          200              N       3.862070       5.970270      15.984393      -0.689068      30.278042 0.41892907E+03  0.96701272E+04                                 8.116351                            6.637485      -0.139625       1.987370                    0.995941      29.306144      81.047223       0.672847       0.394365      -1.088597       0.001919       0.019993      -0.026595       0.033327       0.000242       0.000072      -0.034309       0.047728       0.210361      -0.067480      -0.011195       0.078675              8.731565       9.190272      -0.726313      -0.065827       5.197938      -1.157284      11.806484           0.000003
          201              N       6.329680       1.236980      13.985710      -0.361446      41.860229 0.61416644E+03  0.15373178E+05                                 9.812587                            7.824111       0.308731       2.095961                    0.998930      29.650880      81.407840       0.654656       0.373779      -1.119537       0.022543       0.075876      -0.124756       0.147748       0.022227      -0.050031       0.005443      -0.025498       0.306954      -0.088293      -0.027925       0.116218             11.191155       7.420457       3.030895      -1.894356      15.182744       0.820836      10.970265           0.000003
          202              N       6.690360       1.602740      12.661962      -0.204684      37.995010 0.55287023E+03  0.13526143E+05                                 9.372064                            7.550171       0.078727       2.038282                    0.998601      28.342943      77.798930       0.647491       0.386653      -1.106300      -0.030819       0.043832       0.161382       0.170045       0.013720      -0.046728      -0.061277      -0.070601       0.127885      -0.076697      -0.027407       0.104104             10.560997       6.631181       0.350048      -2.583603      13.234437       1.842856      11.817373           0.000002
          203              N       6.629400       3.514090      13.936250      -0.441983      42.459609 0.65363687E+03  0.16619505E+05                                 9.933238                            8.087430       0.118191       2.030699                    0.998354      30.410312      84.175679       0.641961       0.375246      -1.118335       0.001180      -0.065108      -0.058821       0.087752       0.007141      -0.019516      -0.005119      -0.012962       0.229569      -0.049993      -0.029934       0.079928             11.186337       5.841099       1.114851      -1.539587      16.703742       0.162046      11.014170          -0.000001
          204              N       5.970270       2.487930      15.984393      -0.689069      30.278055 0.41892933E+03  0.96701349E+04                                 8.116355                            6.637489      -0.139625       1.987370                    0.995941      29.306149      81.047246       0.672847       0.394365      -1.088597       0.019993      -0.001919      -0.026595       0.033327      -0.000242      -0.034309      -0.000072      -0.047728       0.210361      -0.067480      -0.011195       0.078675              8.731568       5.197940       0.726313      -1.157284       9.190275       0.065826      11.806490           0.000003
          205              N       0.020320       5.113020      13.985710      -0.361446      41.860234 0.61416653E+03  0.15373181E+05                                 9.812588                            7.824112       0.308731       2.095960                    0.998930      29.650882      81.407851       0.654656       0.373779      -1.119537      -0.022543      -0.075877      -0.124756       0.147748       0.022227       0.050031      -0.005443      -0.025498       0.306955      -0.088293      -0.027925       0.116218             11.191157       7.420458       3.030895       1.894356      15.182747      -0.820836      10.970267           0.000003
          206              N      12.359640       4.747260      12.661962      -0.204684      37.995013 0.55287028E+03  0.13526144E+05                                 9.372065                            7.550171       0.078727       2.038282                    0.998601      28.342945      77.798935       0.647491       0.386653      -1.106300       0.030819      -0.043832       0.161382       0.170045       0.013720       0.046728       0.061277      -0.070601       0.127885      -0.076697      -0.027407       0.104104             10.560997       6.631181       0.350048       2.583604      13.234437      -1.842856      11.817374           0.000002
          207              N      12.420600       2.835910      13.936250      -0.441984      42.459611 0.65363690E+03  0.16619506E+05                                 9.933239                            8.087431       0.118191       2.030699                    0.998354      30.410313      84.175682       0.641961       0.375246      -1.118335      -0.001180       0.065109      -0.058821       0.087752       0.007141       0.019516       0.005119      -0.012962       0.229569      -0.049993      -0.029934       0.079928             11.186338       5.841099       1.114851       1.539587      16.703743      -0.162046      11.014170          -0.000001
          208              N       0.379730       3.862070      15.984393      -0.689069      30.278056 0.41892934E+03  0.96701352E+04                                 8.116355                            6.637489      -0.139625       1.987370                    0.995941      29.306150      81.047251       0.672847       0.394365      -1.088597      -0.019993       0.001919      -0.026595       0.033327      -0.000242       0.034309       0.000072      -0.047728       0.210361      -0.067480      -0.011195       0.078675              8.731569       5.197940       0.726313       1.157284       9.190275      -0.065826      11.806490           0.000003
          209              N       5.113020       0.020320      24.060290      -0.361446      41.860229 0.61416644E+03  0.15373178E+05                                 9.812587                            7.824111       0.308731       2.095961                    0.998930      29.650880      81.407842       0.654656       0.373779      -1.119537      -0.075877      -0.022543       0.124756       0.147748       0.022227       0.005443      -0.050031       0.025498       0.306954      -0.088293      -0.027925       0.116218             11.191156      15.182745       3.030895       0.820836       7.420457      -1.894356      10.970265           0.000003
          210              N       4.747260      12.359640       0.020038      -0.204684      37.995012 0.55287025E+03  0.13526143E+05                                 9.372064                            7.550171       0.078727       2.038282                    0.998601      28.342944      77.798933       0.647491       0.386653      -1.106300      -0.043832       0.030819      -0.161382       0.170045       0.013720      -0.061277      -0.046728       0.070601       0.127885      -0.076697      -0.027407       0.104105             10.560997      13.234438       0.350048       1.842856       6.631181      -2.583604      11.817374           0.000002
          211              N       2.835910      12.420600      24.109750      -0.441983      42.459601 0.65363671E+03  0.16619500E+05                                 9.933237                            8.087429       0.118191       2.030699                    0.998354      30.410309      84.175667       0.641961       0.375246      -1.118335       0.065109      -0.001180       0.058821       0.087752       0.007141      -0.005119      -0.019516       0.012962       0.229569      -0.049993      -0.029934       0.079928             11.186335      16.703740       1.114851       0.162046       5.841098      -1.539586      11.014168          -0.000001
          212              N       3.862070       0.379730      22.061607      -0.689069      30.278048 0.41892919E+03  0.96701308E+04                                 8.116353                            6.637487      -0.139625       1.987370                    0.995941      29.306145      81.047231       0.672847       0.394365      -1.088597       0.001919      -0.019993       0.026595       0.033327      -0.000242      -0.000072      -0.034309       0.047728       0.210361      -0.067480      -0.011195       0.078675              8.731566       9.190273       0.726313       0.065826       5.197939      -1.157284      11.806486           0.000003
          213              N       1.236980       6.329680      24.060290      -0.361446      41.860232 0.61416648E+03  0.15373180E+05                                 9.812588                            7.824111       0.308731       2.095961                    0.998930      29.650881      81.407847       0.654656       0.373779      -1.119537       0.075877       0.022543       0.124756       0.147748       0.022227      -0.005443       0.050031       0.025498       0.306954      -0.088293      -0.027925       0.116218             11.191157      15.182746       3.030895      -0.820836       7.420458       1.894356      10.970266           0.000003
          214              N       1.602740       6.690360       0.020038      -0.204684      37.995012 0.55287024E+03  0.13526143E+05                                 9.372064                            7.550171       0.078727       2.038282                    0.998601      28.342944      77.798932       0.647491       0.386653      -1.106300       0.043832      -0.030819      -0.161382       0.170045       0.013720       0.061277       0.046728       0.070601       0.127885      -0.076697      -0.027407       0.104105             10.560997      13.234437       0.350048      -1.842856       6.631181       2.583604      11.817374           0.000002
          215              N       3.514090       6.629400      24.109750      -0.441983      42.459602 0.65363673E+03  0.16619501E+05                                 9.933237                            8.087430       0.118191       2.030699                    0.998354      30.410309      84.175669       0.641961       0.375246      -1.118335      -0.065109       0.001180       0.058821       0.087752       0.007141       0.005119       0.019516       0.012962       0.229569      -0.049993      -0.029934       0.079928             11.186336      16.703741       1.114851      -0.162046       5.841098       1.539586      11.014169          -0.000000
          216              N       2.487930       5.970270      22.061607      -0.689069      30.278054 0.41892928E+03  0.96701336E+04                                 8.116354                            6.637488      -0.139625       1.987370                    0.995941      29.306149      81.047247       0.672847       0.394365      -1.088597      -0.001919       0.019993       0.026595       0.033327      -0.000242       0.000072       0.034309       0.047728       0.210361      -0.067480      -0.011195       0.078675              8.731568       9.190275       0.726313      -0.065826       5.197940       1.157284      11.806489           0.000003
          217              N       0.020320       1.236980      24.060290      -0.361446      41.860232 0.61416649E+03  0.15373180E+05                                 9.812588                            7.824111       0.308731       2.095961                    0.998930      29.650881      81.407846       0.654656       0.373779      -1.119537      -0.022543       0.075876       0.124756       0.147748      -0.022227      -0.050031      -0.005443      -0.025498       0.306955      -0.088293      -0.027925       0.116218             11.191156       7.420457      -3.030895      -1.894356      15.182746      -0.820836      10.970266           0.000003
          218              N      12.359640       1.602740       0.020038      -0.204684      37.995015 0.55287031E+03  0.13526145E+05                                 9.372066                            7.550172       0.078726       2.038282                    0.998601      28.342945      77.798940       0.647491       0.386653      -1.106300       0.030819       0.043832      -0.161382       0.170045      -0.013720      -0.046728       0.061277      -0.070601       0.127885      -0.076697      -0.027407       0.104104             10.560999       6.631182      -0.350048      -2.583604      13.234439      -1.842857      11.817375           0.000002
          219              N      12.420600       3.514090      24.109750      -0.441984      42.459612 0.65363691E+03  0.16619507E+05                                 9.933239                            8.087431       0.118191       2.030699                    0.998354      30.410313      84.175684       0.641961       0.375246      -1.118335      -0.001180      -0.065109       0.058821       0.087752      -0.007141      -0.019516       0.005119      -0.012962       0.229569      -0.049993      -0.029934       0.079928             11.186338       5.841099      -1.114851      -1.539587      16.703744      -0.162047      11.014171          -0.000001
          220              N       0.379730       2.487930      22.061607      -0.689069      30.278062 0.41892948E+03  0.96701392E+04                                 8.116356                            6.637490      -0.139625       1.987370                    0.995941      29.306152      81.047261       0.672847       0.394365      -1.088597      -0.019993      -0.001919       0.026595       0.033327       0.000242      -0.034309       0.000072      -0.047728       0.210361      -0.067480      -0.011195       0.078675              8.731570       5.197941      -0.726313      -1.157285       9.190276      -0.065826      11.806492           0.000003
          221              N       6.329680       5.113020      24.060290      -0.361446      41.860233 0.61416650E+03  0.15373180E+05                                 9.812588                            7.824112       0.308731       2.095961                    0.998930      29.650881      81.407848       0.654656       0.373779      -1.119537       0.022543      -0.075876       0.124756       0.147748      -0.022227       0.050031       0.005443      -0.025498       0.306954      -0.088293      -0.027925       0.116218             11.191157       7.420458      -3.030895       1.894356      15.182747       0.820836      10.970266           0.000003
          222              N       6.690360       4.747260       0.020038      -0.204684      37.995009 0.55287021E+03  0.13526142E+05                                 9.372064                            7.550171       0.078727       2.038282                    0.998601      28.342943      77.798927       0.647491       0.386653      -1.106300      -0.030819      -0.043832      -0.161382       0.170045      -0.013720       0.046728      -0.061277      -0.070601       0.127885      -0.076697      -0.027407       0.104104             10.560996       6.631181      -0.350048       2.583603      13.234436       1.842856      11.817372           0.000002
          223              N       6.629400       2.835910      24.109750      -0.441984      42.459612 0.65363691E+03  0.16619507E+05                                 9.933239                            8.087431       0.118191       2.030699                    0.998354      30.410313      84.175684       0.641961       0.375246      -1.118335       0.001180       0.065109       0.058821       0.087752      -0.007141       0.019516      -0.005119      -0.012962       0.229569      -0.049993      -0.029934       0.079928             11.186338       5.841099      -1.114851       1.539587      16.703744       0.162046      11.014171          -0.000001
          224              N       5.970270       3.862070      22.061607      -0.689069      30.278064 0.41892952E+03  0.96701403E+04                                 8.116356                            6.637490      -0.139625       1.987370                    0.995941      29.306154      81.047266       0.672847       0.394365      -1.088597       0.019993       0.001919       0.026595       0.033327       0.000242       0.034309      -0.000072      -0.047728       0.210361      -0.067480      -0.011195       0.078675              8.731570       5.197941      -0.726313       1.157285       9.190276       0.065826      11.806492           0.000003
          225              N      11.463020      -0.020320      11.378290      -0.361446      41.860229 0.61416644E+03  0.15373178E+05                                 9.812587                            7.824111       0.308731       2.095961                    0.998930      29.650880      81.407843       0.654656       0.373779      -1.119537      -0.075877       0.022543       0.124756       0.147748      -0.022227       0.005443       0.050031       0.025498       0.306954      -0.088293      -0.027925       0.116218             11.191156      15.182745      -3.030895       0.820836       7.420457       1.894356      10.970266           0.000003
          226              N      11.097260       0.340360      12.702038      -0.204684      37.995013 0.55287026E+03  0.13526144E+05                                 9.372065                            7.550171       0.078727       2.038282                    0.998601      28.342944      77.798936       0.647491       0.386653      -1.106300      -0.043832      -0.030819      -0.161382       0.170045      -0.013720      -0.061277       0.046728       0.070601       0.127885      -0.076697      -0.027407       0.104105             10.560998      13.234438      -0.350048       1.842857       6.631182       2.583604      11.817375           0.000002
          227              N       9.185910       0.279400      11.427750      -0.441983      42.459604 0.65363677E+03  0.16619502E+05                                 9.933237                            8.087430       0.118191       2.030699                    0.998354      30.410310      84.175672       0.641961       0.375246      -1.118335       0.065109       0.001180       0.058821       0.087752      -0.007141      -0.005119       0.019516       0.012962       0.229569      -0.049993      -0.029934       0.079928             11.186336      16.703741      -1.114851       0.162046       5.841099       1.539586      11.014169          -0.000001
          228              N      10.212070      12.320270       9.379607      -0.689069      30.278043 0.41892908E+03  0.96701275E+04                                 8.116352                            6.637486      -0.139625       1.987370                    0.995941      29.306145      81.047226       0.672847       0.394365      -1.088597       0.001919       0.019993       0.026595       0.033327       0.000242      -0.000072       0.034309       0.047728       0.210361      -0.067480      -0.011195       0.078675              8.731565       9.190272      -0.726313       0.065826       5.197938       1.157284      11.806485           0.000003
          229              N       7.586980       6.370320      11.378290      -0.361446      41.860236 0.61416655E+03  0.15373182E+05                                 9.812588                            7.824112       0.308731       2.095960                    0.998930      29.650883      81.407853       0.654656       0.373779      -1.119537       0.075877      -0.022543       0.124756       0.147748      -0.022227      -0.005443      -0.050031       0.025498       0.306954      -0.088293      -0.027925       0.116218             11.191157      15.182747      -3.030895      -0.820836       7.420458      -1.894356      10.970267           0.000003
          230              N       7.952740       6.009640      12.702038      -0.204684      37.995014 0.55287029E+03  0.13526144E+05                                 9.372065                            7.550171       0.078727       2.038282                    0.998601      28.342945      77.798937       0.647491       0.386653      -1.106300       0.043832       0.030819      -0.161382       0.170045      -0.013720       0.061277      -0.046728       0.070601       0.127885      -0.076697      -0.027407       0.104105             10.560998      13.234438      -0.350048      -1.842857       6.631182      -2.583604      11.817374           0.000002
          231              N       9.864090       6.070600      11.427750      -0.441983      42.459607 0.65363683E+03  0.16619504E+05                                 9.933238                            8.087430       0.118191       2.030699                    0.998354      30.410311      84.175678       0.641961       0.375246      -1.118335      -0.065109      -0.001180       0.058821       0.087752      -0.007141       0.005119      -0.019516       0.012962       0.229569      -0.049993      -0.029934       0.079928             11.186337      16.703743      -1.114851      -0.162046       5.841099      -1.539586      11.014170          -0.000001
          232              N       8.837930       6.729730       9.379607      -0.689068      30.278046 0.41892913E+03  0.96701292E+04                                 8.116352                            6.637486      -0.139625       1.987370                    0.995941      29.306146      81.047233       0.672847       0.394365      -1.088597      -0.001919      -0.019993       0.026595       0.033327       0.000242       0.000072      -0.034309       0.047728       0.210361      -0.067480      -0.011195       0.078675              8.731566       9.190273      -0.726313      -0.065826       5.197938      -1.157284      11.806486           0.000003
          233              N       6.370320      11.463020      11.378290      -0.361446      41.860234 0.61416652E+03  0.15373181E+05                                 9.812588                            7.824112       0.308731       2.095961                    0.998930      29.650882      81.407850       0.654656       0.373779      -1.119537      -0.022543      -0.075876       0.124756       0.147748       0.022227      -0.050031       0.005443      -0.025498       0.306955      -0.088293      -0.027925       0.116218             11.191157       7.420458       3.030895      -1.894356      15.182747       0.820836      10.970266           0.000003
          234              N       6.009640      11.097260      12.702038      -0.204684      37.995015 0.55287031E+03  0.13526145E+05                                 9.372065                            7.550172       0.078727       2.038282                    0.998601      28.342945      77.798939       0.647491       0.386653      -1.106300       0.030819      -0.043832      -0.161382       0.170045       0.013720      -0.046728      -0.061277      -0.070601       0.127885      -0.076697      -0.027407       0.104104             10.560999       6.631182       0.350048      -2.583604      13.234439       1.842856      11.817375           0.000002
          235              N       6.070600       9.185910      11.427750      -0.441984      42.459616 0.65363700E+03  0.16619510E+05                                 9.933240                            8.087431       0.118191       2.030699                    0.998354      30.410315      84.175690       0.641961       0.375246      -1.118335      -0.001180       0.065108       0.058821       0.087752       0.007141      -0.019516      -0.005119      -0.012962       0.229569      -0.049993      -0.029934       0.079928             11.186339       5.841100       1.114851      -1.539587      16.703746       0.162046      11.014171          -0.000001
          236              N       6.729730      10.212070       9.379607      -0.689069      30.278054 0.41892932E+03  0.96701346E+04                                 8.116354                            6.637488      -0.139624       1.987370                    0.995941      29.306148      81.047240       0.672847       0.394365      -1.088597      -0.019993       0.001919       0.026595       0.033327      -0.000242      -0.034309      -0.000072      -0.047728       0.210361      -0.067480      -0.011195       0.078675              8.731567       5.197940       0.726313      -1.157284       9.190274       0.065826      11.806489           0.000003
          237              N      -0.020320       7.586980      11.378290      -0.361446      41.860232 0.61416649E+03  0.15373180E+05                                 9.812588                            7.824112       0.308731       2.095961                    0.998930      29.650881      81.407848       0.654656       0.373779      -1.119537       0.022543       0.075876       0.124756       0.147748       0.022227       0.050031      -0.005443      -0.025498       0.306954      -0.088293      -0.027925       0.116218             11.191157       7.420458       3.030895       1.894356      15.182747      -0.820836      10.970266           0.000003
          238              N       0.340360       7.952740      12.702038      -0.204684      37.995014 0.55287030E+03  0.13526145E+05                                 9.372065                            7.550171       0.078726       2.038282                    0.998601      28.342945      77.798937       0.647491       0.386653      -1.106300      -0.030819       0.043832      -0.161382       0.170045       0.013720       0.046728       0.061277      -0.070601       0.127885      -0.076697      -0.027407       0.104104             10.560998       6.631182       0.350048       2.583604      13.234438      -1.842856      11.817374           0.000002
          239              N       0.279400       9.864090      11.427750      -0.441984      42.459614 0.65363695E+03  0.16619508E+05                                 9.933239                            8.087431       0.118191       2.030699                    0.998354      30.410314      84.175687       0.641961       0.375246      -1.118335       0.001180      -0.065109       0.058821       0.087752       0.007141       0.019516       0.005119      -0.012962       0.229569      -0.049993      -0.029934       0.079928             11.186338       5.841100       1.114851       1.539587      16.703745      -0.162046      11.014171          -0.000001
          240              N      12.320270       8.837930       9.379607      -0.689069      30.278058 0.41892938E+03  0.96701364E+04                                 8.116355                            6.637489      -0.139625       1.987370                    0.995941      29.306151      81.047252       0.672847       0.394365      -1.088597       0.019993      -0.001919       0.026595       0.033327      -0.000242       0.034309       0.000072      -0.047728       0.210361      -0.067480      -0.011195       0.078675              8.731569       5.197940       0.726313       1.157284       9.190275      -0.065826      11.806490           0.000003
          241              N       7.586980      -0.020320       1.303710      -0.361446      41.860232 0.61416648E+03  0.15373180E+05                                 9.812588                            7.824112       0.308731       2.095961                    0.998930      29.650881      81.407848       0.654656       0.373779      -1.119537       0.075877       0.022543      -0.124756       0.147748       0.022227       0.005443      -0.050031       0.025498       0.306955      -0.088293      -0.027925       0.116218             11.191157      15.182746       3.030895       0.820836       7.420458      -1.894356      10.970266           0.000003
          242              N       7.952740       0.340360      -0.020038      -0.204684      37.995016 0.55287033E+03  0.13526146E+05                                 9.372065                            7.550172       0.078727       2.038282                    0.998601      28.342946      77.798941       0.647491       0.386653      -1.106300       0.043832      -0.030819       0.161382       0.170045       0.013720      -0.061277      -0.046728       0.070601       0.127885      -0.076697      -0.027407       0.104104             10.560998      13.234438       0.350048       1.842857       6.631182      -2.583604      11.817375           0.000002
          243              N       9.864090       0.279400       1.254250      -0.441983      42.459609 0.65363686E+03  0.16619505E+05                                 9.933238                            8.087430       0.118191       2.030699                    0.998354      30.410312      84.175680       0.641961       0.375246      -1.118335      -0.065109       0.001180      -0.058821       0.087752       0.007141      -0.005119      -0.019516       0.012962       0.229569      -0.049993      -0.029934       0.079928             11.186337      16.703743       1.114851       0.162046       5.841099      -1.539586      11.014170          -0.000001
          244              N       8.837930      12.320270       3.302393      -0.689069      30.278050 0.41892924E+03  0.96701322E+04                                 8.116353                            6.637487      -0.139625       1.987370                    0.995941      29.306147      81.047237       0.672847       0.394365      -1.088597      -0.001919       0.019993      -0.026595       0.033327      -0.000242      -0.000072      -0.034309       0.047728       0.210361      -0.067480      -0.011195       0.078675              8.731567       9.190274       0.726313       0.065826       5.197939      -1.157284      11.806487           0.000003
          245              N      11.463020       6.370320       1.303710      -0.361446      41.860229 0.61416644E+03  0.15373178E+05                                 9.812588                            7.824111       0.308731       2.095961                    0.998930      29.650880      81.407844       0.654656       0.373779      -1.119537      -0.075877      -0.022543      -0.124756       0.147748       0.022227      -0.005443       0.050031       0.025498       0.306955      -0.088293      -0.027925       0.116218             11.191156      15.182746       3.030895      -0.820836       7.420457       1.894356      10.970266           0.000003
          246              N      11.097260       6.009640      -0.020038      -0.204684      37.995020 0.55287038E+03  0.13526147E+05                                 9.372066                            7.550172       0.078726       2.038282                    0.998601      28.342947      77.798948       0.647491       0.386653      -1.106300      -0.043832       0.030819       0.161382       0.170045       0.013720       0.061277       0.046728       0.070601       0.127885      -0.076697      -0.027407       0.104105             10.561000      13.234440       0.350048      -1.842857       6.631183       2.583604      11.817377           0.000002
          247              N       9.185910       6.070600       1.254250      -0.441983      42.459610 0.65363686E+03  0.16619505E+05                                 9.933239                            8.087431       0.118191       2.030699                    0.998354      30.410312      84.175682       0.641961       0.375246      -1.118335       0.065109      -0.001180      -0.058821       0.087752       0.007141       0.005119       0.019516       0.012962       0.229569      -0.049993      -0.029934       0.079928             11.186338      16.703744       1.114851      -0.162047       5.841099       1.539587      11.014170          -0.000001
          248              N      10.212070       6.729730       3.302393      -0.689069      30.278053 0.41892926E+03  0.96701329E+04                                 8.116354                            6.637488      -0.139625       1.987370                    0.995941      29.306149      81.047245       0.672847       0.394365      -1.088597       0.001919      -0.019993      -0.026595       0.033327      -0.000242       0.000072       0.034309       0.047728       0.210361      -0.067480      -0.011195       0.078675              8.731567       9.190274       0.726313      -0.065826       5.197940       1.157284      11.806488           0.000003
          249              N      -0.020320      11.463020       1.303710      -0.361446      41.860232 0.61416648E+03  0.15373180E+05                                 9.812588                            7.824111       0.308731       2.095961                    0.998930      29.650881      81.407846       0.654656       0.373779      -1.119537       0.022543      -0.075877      -0.124756       0.147748      -0.022227      -0.050031      -0.005443      -0.025498       0.306955      -0.088293      -0.027925       0.116218             11.191156       7.420458      -3.030895      -1.894356      15.182746      -0.820836      10.970266           0.000003
          250              N       0.340360      11.097260      -0.020038      -0.204684      37.995017 0.55287034E+03  0.13526146E+05                                 9.372065                            7.550172       0.078727       2.038282                    0.998601      28.342946      77.798941       0.647491       0.386653      -1.106300      -0.030819      -0.043832       0.161382       0.170045      -0.013720      -0.046728       0.061277      -0.070601       0.127885      -0.076697      -0.027407       0.104105             10.560999       6.631182      -0.350048      -2.583604      13.234439      -1.842856      11.817375           0.000002
          251              N       0.279400       9.185910       1.254250      -0.441984      42.459613 0.65363693E+03  0.16619508E+05                                 9.933239                            8.087431       0.118191       2.030699                    0.998354      30.410313      84.175685       0.641961       0.375246      -1.118335       0.001180       0.065109      -0.058821       0.087752      -0.007141      -0.019516       0.005119      -0.012962       0.229570      -0.049993      -0.029934       0.079928             11.186339       5.841100      -1.114851      -1.539587      16.703745      -0.162046      11.014171          -0.000001
          252              N      12.320270      10.212070       3.302393      -0.689069      30.278059 0.41892942E+03  0.96701376E+04                                 8.116356                            6.637490      -0.139625       1.987370                    0.995941      29.306151      81.047255       0.672847       0.394365      -1.088597       0.019993       0.001919      -0.026595       0.033327       0.000242      -0.034309       0.000072      -0.047728       0.210361      -0.067480      -0.011195       0.078675              8.731569       5.197941      -0.726313      -1.157284       9.190275      -0.065826      11.806491           0.000003
          253              N       6.370320       7.586980       1.303710      -0.361446      41.860235 0.61416653E+03  0.15373181E+05                                 9.812588                            7.824112       0.308731       2.095961                    0.998930      29.650882      81.407851       0.654656       0.373779      -1.119537      -0.022543       0.075876      -0.124756       0.147748      -0.022227       0.050031       0.005443      -0.025498       0.306954      -0.088293      -0.027925       0.116218             11.191157       7.420458      -3.030895       1.894356      15.182747       0.820836      10.970267           0.000003
          254              N       6.009640       7.952740      -0.020038      -0.204684      37.995015 0.55287032E+03  0.13526145E+05                                 9.372066                            7.550172       0.078727       2.038282                    0.998601      28.342945      77.798940       0.647491       0.386653      -1.106300       0.030819       0.043832       0.161382       0.170045      -0.013720       0.046728      -0.061277      -0.070601       0.127885      -0.076697      -0.027407       0.104105             10.560999       6.631182      -0.350048       2.583604      13.234439       1.842857      11.817375           0.000002
          255              N       6.070600       9.864090       1.254250      -0.441984      42.459613 0.65363693E+03  0.16619507E+05                                 9.933239                            8.087431       0.118191       2.030699                    0.998354      30.410313      84.175684       0.641961       0.375246      -1.118335      -0.001180      -0.065108      -0.058821       0.087752      -0.007141       0.019516      -0.005119      -0.012962       0.229569      -0.049993      -0.029934       0.079928             11.186338       5.841100      -1.114851       1.539587      16.703745       0.162046      11.014171          -0.000001
          256              N       6.729730       8.837930       3.302393      -0.689069      30.278063 0.41892949E+03  0.96701396E+04                                 8.116356                            6.637490      -0.139625       1.987370                    0.995941      29.306153      81.047263       0.672847       0.394365      -1.088597      -0.019993      -0.001919      -0.026595       0.033327       0.000242       0.034309      -0.000072      -0.047728       0.210361      -0.067480      -0.011195       0.078675              8.731570       5.197941      -0.726313       1.157284       9.190276       0.065826      11.806492           0.000003
          257              O       1.859280      12.058650       9.734703      -0.538209      32.522848 0.48209855E+03  0.11286370E+05                                 8.059587                            6.751600       0.369291       2.175933                    0.997769      27.021909      70.268704       0.737868       0.354576      -1.141659      -0.031878      -0.006027      -0.010545       0.034113      -0.011129       0.005421       0.002036      -0.042871       0.195771      -0.057051      -0.008483       0.065534              8.925091       6.840787       0.316446      -0.738241       4.991217       0.647336      14.943268           0.000000
          258              O       0.158750      11.581130       8.443676      -0.595533      31.507156 0.49222985E+03  0.11520497E+05                                 7.764069                            6.764536       0.929298       2.357210                    0.997377      27.116130      69.257039       0.750695       0.348610      -1.152795       0.034026       0.018696      -0.001102       0.038840      -0.000463       0.006924      -0.026507      -0.007548      -0.293748      -0.102751       0.045272       0.057479              8.348437      11.955393       0.334049      -1.587821       6.088775      -0.698726       7.001143           0.000000
          259              O       4.490720       6.991350       9.734703      -0.538209      32.522840 0.48209840E+03  0.11286366E+05                                 8.059585                            6.751599       0.369291       2.175933                    0.997769      27.021907      70.268693       0.737868       0.354576      -1.141659       0.031878       0.006027      -0.010545       0.034113      -0.011129      -0.005421      -0.002036      -0.042871       0.195771      -0.057051      -0.008483       0.065534              8.925089       6.840786       0.316446       0.738241       4.991216      -0.647335      14.943264           0.000000
          260              O       6.191250       7.468870       8.443676      -0.595533      31.507157 0.49222986E+03  0.11520497E+05                                 7.764070                            6.764536       0.929298       2.357210                    0.997377      27.116129      69.257039       0.750695       0.348610      -1.152795      -0.034026      -0.018696      -0.001102       0.038840      -0.000463      -0.006924       0.026507      -0.007548      -0.293748      -0.102751       0.045272       0.057479              8.348438      11.955394       0.334049       1.587821       6.088775       0.698726       7.001144           0.000000
          261              O       6.991350       1.859280       9.734703      -0.538209      32.522851 0.48209859E+03  0.11286372E+05                                 8.059588                            6.751601       0.369291       2.175932                    0.997769      27.021910      70.268708       0.737868       0.354576      -1.141659       0.006027      -0.031878      -0.010545       0.034113       0.011129      -0.002036       0.005420       0.042871       0.195771      -0.057051      -0.008483       0.065534              8.925091       4.991217      -0.316446      -0.647336       6.840788      -0.738242      14.943269           0.000000
          262              O       7.468870       0.158750       8.443676      -0.595533      31.507156 0.49222985E+03  0.11520497E+05                                 7.764069                            6.764536       0.929298       2.357210                    0.997377      27.116130      69.257039       0.750695       0.348610      -1.152795      -0.018696       0.034026      -0.001102       0.038840       0.000463       0.026507       0.006924       0.007548      -0.293748      -0.102751       0.045272       0.057479              8.348437       6.088775      -0.334050       0.698726      11.955392      -1.587821       7.001143           0.000000
          263              O      12.058650       4.490720       9.734703      -0.538209      32.522850 0.48209859E+03  0.11286371E+05                                 8.059588                            6.751601       0.369290       2.175932                    0.997769      27.021910      70.268708       0.737868       0.354576      -1.141659      -0.006027       0.031878      -0.010545       0.034113       0.011129       0.002036      -0.005421       0.042871       0.195771      -0.057051      -0.008483       0.065534              8.925091       4.991217      -0.316446       0.647336       6.840788       0.738242      14.943269           0.000000
          264              O      11.581130       6.191250       8.443676      -0.595533      31.507158 0.49222989E+03  0.11520498E+05                                 7.764070                            6.764536       0.929298       2.357210                    0.997377      27.116130      69.257041       0.750695       0.348610      -1.152795       0.018696      -0.034026      -0.001102       0.038840       0.000463      -0.026507      -0.006924       0.007548      -0.293748      -0.102751       0.045272       0.057479              8.348437       6.088775      -0.334050      -0.698726      11.955393       1.587821       7.001144           0.000000
          265              O       4.490720      12.058650       2.947297      -0.538209      32.522851 0.48209860E+03  0.11286372E+05                                 8.059588                            6.751600       0.369291       2.175933                    0.997769      27.021911      70.268710       0.737868       0.354576      -1.141659       0.031878      -0.006027       0.010545       0.034113       0.011129       0.005421      -0.002036      -0.042871       0.195771      -0.057051      -0.008483       0.065534              8.925091       6.840787      -0.316446      -0.738241       4.991217      -0.647336      14.943269           0.000000
          266              O       6.191250      11.581130       4.238324      -0.595533      31.507159 0.49222992E+03  0.11520499E+05                                 7.764070                            6.764537       0.929298       2.357210                    0.997377      27.116130      69.257043       0.750695       0.348610      -1.152795      -0.034026       0.018696       0.001102       0.038839       0.000463       0.006924       0.026507      -0.007548      -0.293748      -0.102751       0.045272       0.057479              8.348438      11.955395      -0.334049      -1.587821       6.088776       0.698726       7.001144           0.000000
          267              O       1.859280       6.991350       2.947297      -0.538209      32.522864 0.48209882E+03  0.11286378E+05                                 8.059590                            6.751603       0.369290       2.175932                    0.997769      27.021914      70.268727       0.737868       0.354576      -1.141659      -0.031878       0.006027       0.010545       0.034113       0.011129      -0.005421       0.002036      -0.042871       0.195771      -0.057051      -0.008483       0.065534              8.925094       6.840790      -0.316446       0.738242       4.991218       0.647336      14.943275           0.000000
          268              O       0.158750       7.468870       4.238324      -0.595533      31.507157 0.49222986E+03  0.11520497E+05                                 7.764070                            6.764536       0.929298       2.357210                    0.997377      27.116129      69.257039       0.750695       0.348610      -1.152795       0.034026      -0.018696       0.001102       0.038839       0.000463      -0.006924      -0.026507      -0.007548      -0.293748      -0.102751       0.045272       0.057479              8.348437      11.955394      -0.334049       1.587821       6.088775      -0.698726       7.001143           0.000000
          269              O      12.058650       1.859280       2.947297      -0.538209      32.522860 0.48209875E+03  0.11286376E+05                                 8.059590                            6.751602       0.369290       2.175932                    0.997769      27.021912      70.268721       0.737868       0.354576      -1.141659      -0.006027      -0.031878       0.010545       0.034113      -0.011129      -0.002036      -0.005421       0.042871       0.195771      -0.057051      -0.008483       0.065534              8.925094       4.991218       0.316446      -0.647336       6.840789       0.738242      14.943274           0.000000
          270              O      11.581130       0.158750       4.238324      -0.595533      31.507149 0.49222970E+03  0.11520493E+05                                 7.764068                            6.764535       0.929298       2.357210                    0.997377      27.116126      69.257026       0.750695       0.348610      -1.152795       0.018696       0.034026       0.001102       0.038839      -0.000463       0.026507      -0.006924       0.007548      -0.293748      -0.102751       0.045272       0.057479              8.348436       6.088774       0.334050       0.698726      11.955391       1.587820       7.001142           0.000000
          271              O       6.991350       4.490720       2.947297      -0.538209      32.522852 0.48209861E+03  0.11286372E+05                                 8.059588                            6.751601       0.369291       2.175932                    0.997769      27.021910      70.268710       0.737868       0.354576      -1.141659       0.006027       0.031878       0.010545       0.034113      -0.011129       0.002036       0.005421       0.042871       0.195771      -0.057051      -0.008483       0.065534              8.925092       4.991217       0.316446       0.647336       6.840788      -0.738242      14.943270           0.000000
          272              O       7.468870       6.191250       4.238324      -0.595533      31.507154 0.49222981E+03  0.11520496E+05                                 7.764069                            6.764536       0.929298       2.357210                    0.997377      27.116128      69.257034       0.750695       0.348610      -1.152795      -0.018696      -0.034026       0.001102       0.038839      -0.000463      -0.026507       0.006924       0.007548      -0.293748      -0.102751       0.045272       0.057479              8.348437       6.088775       0.334050      -0.698726      11.955393      -1.587821       7.001143           0.000000
          273              O      10.840720       0.641350      15.629297      -0.538209      32.522852 0.48209862E+03  0.11286372E+05                                 8.059588                            6.751601       0.369290       2.175932                    0.997769      27.021911      70.268711       0.737868       0.354576      -1.141659       0.031878       0.006027       0.010545       0.034113      -0.011129       0.005420       0.002036      -0.042871       0.195771      -0.057051      -0.008483       0.065534              8.925092       6.840788       0.316446      -0.738242       4.991217       0.647336      14.943270           0.000000
          274              O      12.541250       1.118870      16.920324      -0.595533      31.507160 0.49222992E+03  0.11520499E+05                                 7.764070                            6.764537       0.929298       2.357210                    0.997377      27.116130      69.257043       0.750695       0.348610      -1.152795      -0.034026      -0.018696       0.001102       0.038839      -0.000463       0.006924      -0.026507      -0.007548      -0.293748      -0.102751       0.045272       0.057479              8.348438      11.955394       0.334050      -1.587821       6.088776      -0.698726       7.001144           0.000000
          275              O       8.209280       5.708650      15.629297      -0.538209      32.522844 0.48209847E+03  0.11286368E+05                                 8.059586                            6.751600       0.369291       2.175933                    0.997769      27.021908      70.268699       0.737868       0.354576      -1.141659      -0.031878      -0.006027       0.010545       0.034113      -0.011129      -0.005421      -0.002036      -0.042871       0.195771      -0.057051      -0.008483       0.065534              8.925090       6.840786       0.316446       0.738241       4.991216      -0.647336      14.943267           0.000000
          276              O       6.508750       5.231130      16.920324      -0.595533      31.507155 0.49222982E+03  0.11520496E+05                                 7.764069                            6.764536       0.929298       2.357210                    0.997377      27.116129      69.257037       0.750695       0.348610      -1.152795       0.034026       0.018696       0.001102       0.038840      -0.000463      -0.006924       0.026507      -0.007548      -0.293748      -0.102751       0.045272       0.057479              8.348437      11.955393       0.334049       1.587821       6.088775       0.698726       7.001143           0.000000
          277              O       5.708650      10.840720      15.629297      -0.538209      32.522846 0.48209852E+03  0.11286369E+05                                 8.059587                            6.751600       0.369291       2.175932                    0.997769      27.021909      70.268703       0.737868       0.354576      -1.141659      -0.006027       0.031878       0.010545       0.034113       0.011129      -0.002036       0.005420       0.042871       0.195771      -0.057051      -0.008483       0.065534              8.925090       4.991217      -0.316446      -0.647336       6.840787      -0.738241      14.943267           0.000000
          278              O       5.231130      12.541250      16.920324      -0.595533      31.507156 0.49222986E+03  0.11520497E+05                                 7.764070                            6.764536       0.929298       2.357210                    0.997377      27.116129      69.257038       0.750695       0.348610      -1.152795       0.018696      -0.034026       0.001102       0.038840       0.000463       0.026507       0.006924       0.007548      -0.293748      -0.102751       0.045272       0.057479              8.348437       6.088775      -0.334050       0.698726      11.955393      -1.587821       7.001143           0.000000
          279              O       0.641350       8.209280      15.629297      -0.538209      32.522844 0.48209848E+03  0.11286368E+05                                 8.059586                            6.751600       0.369291       2.175933                    0.997769      27.021908      70.268699       0.737868       0.354576      -1.141659       0.006027      -0.031878       0.010545       0.034113       0.011129       0.002036      -0.005420       0.042871       0.195771      -0.057051      -0.008483       0.065534              8.925090       4.991216      -0.316446       0.647336       6.840787       0.738241      14.943266           0.000001
          280              O       1.118870       6.508750      16.920324      -0.595533      31.507155 0.49222983E+03  0.11520496E+05                                 7.764069                            6.764536       0.929298       2.357210                    0.997377      27.116128      69.257035       0.750695       0.348610      -1.152795      -0.018696       0.034026       0.001102       0.038839       0.000463      -0.026507      -0.006924       0.007548      -0.293748      -0.102751       0.045272       0.057479              8.348437       6.088775      -0.334050      -0.698726      11.955393       1.587821       7.001143           0.000000
          281              O       8.209280       0.641350      22.416703      -0.538209      32.522864 0.48209883E+03  0.11286379E+05                                 8.059590                            6.751602       0.369290       2.175932                    0.997769      27.021915      70.268729       0.737868       0.354576      -1.141659      -0.031878       0.006027      -0.010545       0.034113       0.011129       0.005421      -0.002036      -0.042871       0.195771      -0.057051      -0.008483       0.065534              8.925094       6.840790      -0.316446      -0.738242       4.991218      -0.647336      14.943275           0.000001
          282              O       6.508750       1.118870      21.125676      -0.595533      31.507158 0.49222988E+03  0.11520498E+05                                 7.764070                            6.764536       0.929298       2.357210                    0.997377      27.116130      69.257041       0.750695       0.348610      -1.152795       0.034026      -0.018696      -0.001102       0.038839       0.000463       0.006924       0.026507      -0.007548      -0.293748      -0.102751       0.045272       0.057479              8.348437      11.955394      -0.334050      -1.587821       6.088775       0.698726       7.001143           0.000000
          283              O      10.840720       5.708650      22.416703      -0.538209      32.522864 0.48209882E+03  0.11286378E+05                                 8.059591                            6.751603       0.369290       2.175932                    0.997769      27.021914      70.268727       0.737868       0.354576      -1.141659       0.031878      -0.006027      -0.010545       0.034113       0.011129      -0.005421       0.002036      -0.042871       0.195771      -0.057051      -0.008483       0.065534              8.925095       6.840790      -0.316446       0.738242       4.991218       0.647336      14.943276           0.000001
          284              O      12.541250       5.231130      21.125676      -0.595533      31.507161 0.49222994E+03  0.11520500E+05                                 7.764071                            6.764537       0.929298       2.357210                    0.997377      27.116130      69.257044       0.750695       0.348610      -1.152795      -0.034026       0.018696      -0.001102       0.038839       0.000463      -0.006924      -0.026507      -0.007548      -0.293748      -0.102751       0.045272       0.057479              8.348438      11.955395      -0.334050       1.587821       6.088776      -0.698726       7.001144           0.000000
          285              O       0.641350      10.840720      22.416703      -0.538209      32.522848 0.48209855E+03  0.11286370E+05                                 8.059587                            6.751600       0.369291       2.175933                    0.997769      27.021909      70.268705       0.737868       0.354576      -1.141659       0.006027       0.031878      -0.010545       0.034113      -0.011129      -0.002036      -0.005421       0.042871       0.195771      -0.057051      -0.008483       0.065534              8.925091       4.991217       0.316446      -0.647336       6.840787       0.738241      14.943268           0.000001
          286              O       1.118870      12.541250      21.125676      -0.595533      31.507153 0.49222980E+03  0.11520495E+05                                 7.764069                            6.764536       0.929298       2.357210                    0.997377      27.116128      69.257034       0.750695       0.348610      -1.152795      -0.018696      -0.034026      -0.001102       0.038839      -0.000463       0.026507      -0.006924       0.007548      -0.293748      -0.102751       0.045272       0.057479              8.348437       6.088775       0.334050       0.698726      11.955392       1.587821       7.001143           0.000000
          287              O       5.708650       8.209280      22.416703      -0.538209      32.522853 0.48209864E+03  0.11286373E+05                                 8.059588                            6.751601       0.369291       2.175932                    0.997769      27.021911      70.268713       0.737868       0.354576      -1.141659      -0.006027      -0.031878      -0.010545       0.034113      -0.011129       0.002036       0.005420       0.042871       0.195771      -0.057051      -0.008483       0.065534              8.925092       4.991217       0.316446       0.647336       6.840788      -0.738242      14.943270           0.000001
          288              O       5.231130       6.508750      21.125676      -0.595533      31.507156 0.49222986E+03  0.11520497E+05                                 7.764070                            6.764536       0.929298       2.357210                    0.997377      27.116129      69.257038       0.750695       0.348610      -1.152795       0.018696       0.034026      -0.001102       0.038839      -0.000463      -0.026507       0.006924       0.007548      -0.293748      -0.102751       0.045272       0.057479              8.348437       6.088775       0.334050      -0.698726      11.955393      -1.587821       7.001143           0.000000

******************************************************
Auxiliary information for the entire system
The total spin magnetic moment of the unit cell is   0.000047
The total net atomic charge of the unit cell is   0.000005
Accuracy of reproducing the electrostatic potential in the unit cell:
  The inner radius (bohr) =    5.0000
  The outer radius (bohr) =   12.0000
  Valid grid points have density less than (e/(bohr^3)) =    0.0001
  The number of valid grid points were=        74452
  The rms potential error without charges in kcal/mol is=      8.07926
  The rms potential error with partial charges in kcal/mol is=      0.96021
  The RRMSE value at monopole order=      0.11885
  The rms potential error with partial charges and cloud penetration in kcal/mol is=      0.93967
  The RRMSE value at monopole order with cloud penetration is=      0.11631
  The rms potential error with partial charges and atomic dipoles in kcal/mol is=      1.35158
  The RRMSE value at dipole order=      0.16729
  The rms potential error with partial charges, atomic dipoles and cloud penetration in kcal/mol is=      1.36494
  The RRMSE value at dipole order with cloud penetration=      0.16894

******************************************************
The electron densities and ab initio electrostatic potential were computed in VASP using the PBE functional and
projector augmented wave method. See the main text of the journal article for a description of computational details.
The atomic charges, dipoles, and quadrupoles were computed with the DDEC6 method as described in
(a) T. A. Manz and N. Gabaldon Limas, RSC Adv. 6 (2016) 47771-47801 DOI: 10.1039/c6ra04656h
(b) N. Gabaldon Limas and T. A. Manz, RSC Adv. 8 (2018) 2678-2707 DOI: 10.1039/c7ra11829e.
For each atom in the material, the electron cloud parameters were fit to the spherically averaged atom-in-material
electron density using radial positions for which this density was between 10^-4 and 10^-2 electrons per cubic bohr.
The polarizabilities, dispersion coefficients, and quantum Drude oscillator (QDO) parameters were fit using the MCLF method.
The magnetic structure of the system was optimized in VASP from the default ferromagnetic initial guess using spin polarization.
The atomic spin moments (ASMs) were computed on this optimized magnetic structure using the DDEC6 partition as inputs
to the method of T. A. Manz and D. S. Sholl, J. Chem. Theory Comput. 7 (2011) 4146-4164 DOI: 10.1021/ct200539n.
The RMSE and RRMSE were computed using a uniform grid with Ewald summation.
