# Supplementary material for: A collection of forcefield precursors for metal–organic frameworks
Source: RSC Adv. 2019 Nov 13;9(63):36492–507. doi: 10.1039/c9ra07327b (PMC9075174; doi:10.1039/c9ra07327b)
Supplement: RA-009-C9RA07327B-s3501 [file RA-009-C9RA07327B-s3501.xyz]

  128
jmolscript: load "" {1 1 1} spacegroup "x,y,z" unitcell [{     13.090300     0.000000     0.000000 }, {      0.000000    13.953300     0.000000 }, {     -6.545137    -1.922050    14.451301 }]
Tb     3.897118     5.690633     5.362589     2.048244
Tb    -2.648029    -0.636033     9.088712     2.047448
Tb     2.648045     6.340617     9.088712     2.048244
Tb     9.193192    12.667283     5.362589     2.047449
H      1.100896     7.356844     1.589643     0.117956
H     -5.848733     6.436188    14.009091     0.113287
H     -1.987095     7.238144    13.613126     0.112762
H      4.933735     8.242777     1.286166     0.119494
H      6.194339     6.649919     9.936715     0.136281
H     -4.068456     9.427183    10.373144     0.128856
H      7.351519     8.829732     6.766099     0.129534
H     -3.324925     8.038741    12.052385     0.078731
H     -5.444244    11.651056    12.861658     0.119343
H      0.696404    12.571712     0.442210     0.112163
H      4.558043    11.769756     0.838175     0.113360
H     -1.611404    10.765123    13.165135     0.118453
H     -0.350816    12.357981     4.514586     0.137196
H      2.476688     9.580717     4.078157     0.128331
H      0.806369    10.178168     7.685202     0.129940
H      3.220216    10.969159     2.398916     0.078245
H      5.444267     4.674406    12.861658     0.117956
H     12.393896     5.595062     0.442210     0.113287
H      8.532258     4.793106     0.838175     0.112762
H      1.611428     3.788473    13.165135     0.119494
H      0.350824     5.381331     4.514586     0.136281
H     10.613619     2.604067     4.078157     0.128856
H     -0.806356     3.201518     7.685202     0.129534
H      9.870088     3.992509     2.398916     0.078731
H     11.989407     0.380194     1.589643     0.119343
H      5.848759    -0.540462    14.009091     0.112163
H      1.987120     0.261494    13.613126     0.113360
H      8.156567     1.266127     1.286166     0.118453
H      6.895979    -0.326731     9.936715     0.137196
H      4.068475     2.450533    10.373144     0.128331
H      5.738794     1.853082     6.766099     0.129940
H      3.324947     1.062091    12.052385     0.078245
C      3.321012     6.961576     2.924943     0.581106
C      3.068368     7.661511     1.606985    -0.002662
C      1.806462     7.719642     1.106970    -0.096905
C     -4.978228     6.391354    14.335691    -0.118658
C     -3.968967     6.909230    13.610235     0.077662
C     -2.692662     6.882566    14.104470    -0.152126
C      4.078938     8.230203     0.919103    -0.109275
C     -4.152232     7.478332    12.237362     0.066819
C      5.661561     6.908366     7.332590     0.649328
C      6.611918     7.629330     8.217010    -0.015526
C      6.741513     7.305707     9.569652    -0.184978
C      7.655217     7.934707    10.358693     0.229068
C      8.418381     8.973413     9.829775    -0.180321
C      8.275695     9.333557     8.485804    -0.011564
C      7.406499     8.632284     7.673641    -0.121473
C      9.045404    10.493314     7.927984     0.682250
C     -3.224131    12.046324    11.526358     0.578458
C     -3.476772    11.346389    12.844316    -0.006079
C     -4.738677    11.288258    13.344331    -0.097634
C      1.566909    12.616546     0.115610    -0.117456
C      2.576172    12.098670     0.841066     0.077065
C      3.852476    12.125334     0.346831    -0.150935
C     -2.466200    10.777697    13.532198    -0.106358
C      2.392909    11.529568     2.213939     0.066167
C     -0.883589    12.099534     7.118711     0.648993
C      0.066766    11.378570     6.234291    -0.017716
C      0.196359    11.702193     4.881649    -0.186158
C      1.110061    11.073193     4.092608     0.229720
C      1.873226    10.034487     4.621526    -0.179343
C      1.730543     9.674343     5.965497    -0.011845
C      0.861348    10.375616     6.777660    -0.119838
C      2.500253     8.514586     6.523317     0.683085
C      3.224151     5.069674    11.526358     0.581106
C      3.476795     4.369739    12.844316    -0.002662
C      4.738701     4.311608    13.344331    -0.096905
C     11.523391     5.639896     0.115610    -0.118658
C     10.514130     5.122020     0.841066     0.077662
C      9.237825     5.148684     0.346831    -0.152126
C      2.466225     3.801047    13.532198    -0.109275
C     10.697395     4.552918     2.213939     0.066819
C      0.883602     5.122884     7.118711     0.649328
C     -0.066755     4.401920     6.234291    -0.015526
C     -0.196350     4.725543     4.881649    -0.184978
C     -1.110054     4.096543     4.092608     0.229068
C     -1.873218     3.057837     4.621526    -0.180321
C     -1.730532     2.697693     5.965497    -0.011564
C     -0.861336     3.398966     6.777660    -0.121473
C     -2.500241     1.537936     6.523317     0.682250
C      9.769294    -0.015074     2.924943     0.578458
C     10.021935     0.684861     1.606985    -0.006079
C     11.283840     0.742992     1.106970    -0.097634
C      4.978254    -0.585296    14.335691    -0.117456
C      3.968991    -0.067420    13.610235     0.077065
C      2.692687    -0.094084    14.104470    -0.150935
C      9.011363     1.253553     0.919103    -0.106358
C      4.152254     0.501682    12.237362     0.066167
C      7.428752    -0.068284     7.332590     0.648993
C      6.478397     0.652680     8.217010    -0.017716
C      6.348804     0.329057     9.569652    -0.186158
C      5.435102     0.958057    10.358693     0.229720
C      4.671937     1.996763     9.829775    -0.179343
C      4.814620     2.356907     8.485804    -0.011845
C      5.683815     1.655634     7.673641    -0.119838
C      4.044910     3.516664     7.927984     0.683085
N     -5.315960     7.477186    11.689946    -0.275596
N      1.229182    11.530714     2.761355    -0.275341
N     -1.229177     4.554064     2.761355    -0.275596
N      5.315981     0.500536    11.689946    -0.275341
O      2.365420     6.498932     3.581321    -0.636908
O      4.520084     6.873990     3.321198    -0.663222
O      4.601247     6.388842     7.829137    -0.762184
O      5.901113     6.800701     6.106831    -0.598926
O     -3.226751    11.049046     8.669914    -0.616515
O      8.787524    10.810325     6.729971    -0.724381
O     -4.179723    -1.444332    10.869980    -0.634058
O     -2.025059    12.133910    11.130103    -0.662947
O     -1.943904    12.619058     6.622164    -0.761820
O     -0.644035    12.207199     8.344470    -0.598545
O      3.318396     7.958854     5.781387    -0.617550
O      2.242375     8.197575     7.721330    -0.724502
O      4.179743     5.532318    10.869980    -0.636908
O      2.025079     5.157260    11.130103    -0.663222
O      1.943916     5.642408     6.622164    -0.762184
O      0.644050     5.230549     8.344470    -0.598926
O      9.771914     0.982204     5.781387    -0.616515
O     -2.242361     1.220925     7.721330    -0.724381
O     10.724886    -0.477718     3.581321    -0.634058
O      8.570222    -0.102660     3.321198    -0.662947
O      8.489067    -0.587808     7.829137    -0.761820
O      7.189198    -0.175949     6.106831    -0.598545
O      3.226767     4.072396     8.669914    -0.617550
O      4.302788     3.833675     6.729971    -0.724502

The following XYZ coordinates are in angstroms. Other properties are in atomic units.
The sperically averaged electron density of each atom fit to a function of the form exp(a - br)
eigen_1, eigen_2 and eigen_3 are the three eigenvalues of traceless quadrupole moment tensor
  atom number  atomic symbol              X              Y              Z     net charge C6 coefficient C8 coefficient C10 coefficient fluctuating dipole atomic polarizability isotropic forcefield polarizability              a              b squared Pearson coefficient          <r^3>          <r^4>         wp_QDO          m_QDO          q_QDO       dipole_x       dipole_y       dipole_z         dipole            Qxy            Qxz            Qyz     Q(x^2-y^2)  Q(3z^2 - R^2)        eigen_1        eigen_2        eigen_3 static polarizability      alpha(xx)      alpha(xy)      alpha(xz)      alpha(yy)      alpha(yz)      alpha(zz) atomic spin moment
            1             Tb       3.897118       5.690633       5.362589       2.048244     103.812184 0.22788249E+04  0.72279422E+05                                14.655981                           12.831998       2.353496       2.479303                    0.999859      73.856846     169.554247       0.712678       0.270962      -1.328908       0.000347      -0.013778       0.006341       0.015171      -0.052558      -0.055066       0.152153      -0.065713      -0.250895      -0.178275      -0.017793       0.196068             17.107831      14.460626      -1.603704       3.941512      16.775931      -4.712713      20.086937          -0.000006
            2             Tb      -2.648029      -0.636033       9.088712       2.047448     104.020855 0.22844408E+04  0.72504943E+05                                14.679148                           12.851010       2.354075       2.479308                    0.999864      73.893247     169.714677       0.711857       0.271098      -1.328691       0.002962       0.014403      -0.006039       0.015896       0.051960       0.055874       0.152233      -0.066033      -0.250641      -0.178487      -0.017662       0.196149             17.136952      14.483819       1.606524      -3.949512      16.802908      -4.721938      20.124128          -0.000006
            3             Tb       2.648045       6.340617       9.088712       2.048244     103.812180 0.22788248E+04  0.72279418E+05                                14.655980                           12.831997       2.353496       2.479303                    0.999859      73.856846     169.554245       0.712678       0.270962      -1.328908      -0.000347       0.013778      -0.006341       0.015171      -0.052558      -0.055066       0.152153      -0.065713      -0.250895      -0.178275      -0.017793       0.196068             17.107831      14.460626      -1.603704       3.941512      16.775930      -4.712713      20.086936          -0.000006
            4             Tb       9.193192      12.667283       5.362589       2.047449     104.020809 0.22844395E+04  0.72504894E+05                                14.679143                           12.851005       2.354075       2.479308                    0.999864      73.893242     169.714648       0.711857       0.271098      -1.328691      -0.002962      -0.014403       0.006039       0.015896       0.051960       0.055874       0.152233      -0.066033      -0.250641      -0.178487      -0.017662       0.196149             17.136945      14.483814       1.606523      -3.949510      16.802902      -4.721936      20.124120          -0.000006
            5              H       1.100896       7.356844       1.589643       0.117956       1.143660 0.83402811E+01  0.82392121E+02                                 1.781857                            1.671132      -1.001382       2.408971                    0.997834       3.434840       9.515876       0.493775       1.255660      -0.715271      -0.030116      -0.013136       0.021014       0.039001       0.000308      -0.002337      -0.005219       0.022911      -0.003198      -0.013189       0.000728       0.012461              1.820204       1.979898       0.378573      -0.290541       1.650646      -0.278098       1.830068          -0.000003
            6              H      -5.848733       6.436188      14.009091       0.113287       1.257919 0.94597585E+01  0.96280889E+02                                 1.880911                            1.766246      -1.199671       2.308197                    0.995873       3.585896      10.029200       0.486623       1.236669      -0.719192      -0.033430       0.002530      -0.007589       0.034374       0.003043      -0.004771      -0.002271       0.021358      -0.029225      -0.011186      -0.005744       0.016931              1.911035       2.368709       0.110487       0.394498       1.554382      -0.079692       1.810013          -0.000005
            7              H      -1.987095       7.238144      13.613126       0.112762       1.155488 0.84506114E+01  0.82715101E+02                                 1.712105                            1.620609      -0.878092       2.459196                    0.999015       3.280717       8.684664       0.536920       1.165466      -0.737902       0.031940       0.011629      -0.017000       0.038005       0.006185      -0.000028      -0.007656       0.029094      -0.000472      -0.018761       0.002707       0.016053              1.741369       1.951513       0.173848      -0.306965       1.535715      -0.211985       1.736877           0.000000
            8              H       4.933735       8.242777       1.286166       0.119494       1.141869 0.82372610E+01  0.79998442E+02                                 1.692134                            1.594017      -0.906640       2.451118                    0.998974       3.215951       8.440421       0.545222       1.156736      -0.740349       0.036207       0.000071       0.016568       0.039818       0.007170       0.002122      -0.006378       0.026877      -0.002653      -0.017494       0.001804       0.015691              1.732814       2.174903      -0.053132       0.308140       1.396151      -0.081383       1.627390           0.000000
            9              H       6.194339       6.649919       9.936715       0.136281       1.117617 0.80045618E+01  0.79566858E+02                                 1.858038                            1.711596      -1.395337       2.235227                    0.992936       3.719494      10.907561       0.448968       1.372450      -0.688120      -0.020445      -0.030331       0.014791       0.039455       0.008289      -0.001523      -0.000523      -0.015756      -0.004561      -0.010829      -0.001451       0.012280              1.937629       2.005199       0.619903      -0.120510       2.059975      -0.260423       1.747714          -0.000003
           10              H      -4.068456       9.427183      10.373144       0.128856       1.049098 0.77467680E+01  0.76120618E+02                                 1.754991                            1.664020      -1.313775       2.267072                    0.993827       3.667570      10.576723       0.465047       1.340380      -0.694528       0.022757       0.020961       0.018657       0.036129       0.006686       0.003826       0.003847       0.005377      -0.002080      -0.007104      -0.003072       0.010176              1.797057       1.670603       0.338450       0.323056       1.789201       0.164218       1.931368          -0.000001
           11              H       7.351519       8.829732       6.766099       0.129534       1.123862 0.84374414E+01  0.83253459E+02                                 1.731256                            1.657302      -1.140803       2.348644                    0.996784       3.387502       9.255080       0.508500       1.220741      -0.723275      -0.001401       0.006535      -0.040558       0.041105       0.000684       0.003807      -0.001819       0.007652       0.039459      -0.010671      -0.003454       0.014125              1.748782       1.512214       0.157553       0.083163       1.583528      -0.153863       2.150604           0.000000
           12              H      -3.324925       8.038741      12.052385       0.078731       1.663279 0.14335830E+02  0.16058830E+03                                 2.192583                            2.111531      -1.394960       2.182456                    0.994744       4.083035      11.668614       0.468826       1.166281      -0.735719       0.032772       0.027748       0.009660       0.044015       0.006717       0.003598      -0.005761       0.010928      -0.011095      -0.012189       0.001630       0.010559              2.213591       2.323984       0.381143      -0.005950       2.140641      -0.279275       2.176148          -0.000001
           13              H      -5.444244      11.651056      12.861658       0.119343       1.138835 0.82966019E+01  0.81848975E+02                                 1.776460                            1.666431      -0.993126       2.413083                    0.997884       3.426658       9.485179       0.494638       1.255179      -0.715375      -0.029376       0.013340      -0.020734       0.038352      -0.000495       0.002383      -0.004964       0.023411      -0.002109      -0.013315       0.000743       0.012572              1.814536       1.973567      -0.376719       0.289198       1.645801      -0.276668       1.824240          -0.000003
           14              H       0.696404      12.571712       0.442210       0.112163       1.255569 0.94322837E+01  0.95867291E+02                                 1.872697                            1.759068      -1.120596       2.342173                    0.996619       3.582778       9.991620       0.489861       1.230211      -0.720616      -0.033980      -0.001750       0.007463       0.034834      -0.002201       0.004440      -0.002436       0.021170      -0.029371      -0.011314      -0.005224       0.016539              1.902504       2.357056      -0.109611      -0.391747       1.548383      -0.079120       1.802071          -0.000005
           15              H       4.558043      11.769756       0.838175       0.113360       1.157494 0.84695060E+01  0.82957914E+02                                 1.715187                            1.623283      -0.887061       2.455970                    0.998962       3.282289       8.695819       0.535975       1.166707      -0.737603       0.031802      -0.011798       0.016321       0.037642      -0.006256       0.000226      -0.007217       0.028855       0.000663      -0.018483       0.002665       0.015818              1.744559       1.955429      -0.174519       0.308129       1.538231      -0.212687       1.740018           0.000000
           16              H      -1.611404      10.765123      13.165135       0.118453       1.146241 0.82744621E+01  0.80430519E+02                                 1.694201                            1.595817      -0.900367       2.452940                    0.999000       3.223262       8.456536       0.545968       1.154138      -0.740948       0.036360      -0.000124      -0.016562       0.039954      -0.007252      -0.002121      -0.006126       0.027225      -0.002427      -0.017516       0.001666       0.015850              1.734961       2.178078       0.053250      -0.308885       1.397543      -0.081530       1.629261           0.000000
           17              H      -0.350816      12.357981       4.514586       0.137196       1.114326 0.79756274E+01  0.79188923E+02                                 1.852461                            1.707033      -1.386399       2.238666                    0.993114       3.712035      10.871150       0.450253       1.370094      -0.688577      -0.019826       0.029609      -0.014793       0.038582      -0.008723       0.001829      -0.000607      -0.015799      -0.006029      -0.010992      -0.001895       0.012887              1.931509       1.998648      -0.616551       0.119804       2.053115      -0.259036       1.742765          -0.000003
           18              H       2.476688       9.580717       4.078157       0.128331       1.051044 0.77679461E+01  0.76421556E+02                                 1.761264                            1.669511      -1.318279       2.265527                    0.993702       3.676001      10.625968       0.462693       1.345562      -0.693488       0.023091      -0.020927      -0.018620       0.036302      -0.007104      -0.003912       0.003896       0.005536      -0.001126      -0.007626      -0.002902       0.010528              1.803697       1.676502      -0.340581      -0.325063       1.795781       0.165379       1.938808          -0.000001
           19              H       0.806369      10.178168       7.685202       0.129940       1.126277 0.84618858E+01  0.83582497E+02                                 1.736493                            1.661889      -1.154337       2.343132                    0.996597       3.390037       9.276819       0.506629       1.223962      -0.722562      -0.001580      -0.006117       0.040439       0.040929      -0.000603      -0.003768      -0.002011       0.007696       0.038570      -0.010565      -0.003300       0.013865              1.754167       1.516107      -0.158276      -0.083583       1.587831      -0.154851       2.158561           0.000000
           20              H       3.220216      10.969159       2.398916       0.078245       1.659525 0.14292702E+02  0.15995397E+03                                 2.187273                            2.106741      -1.382437       2.187043                    0.994704       4.079824      11.646636       0.469987       1.164499      -0.736142       0.032899      -0.027468      -0.009981       0.044005      -0.007091      -0.003374      -0.005987       0.010907      -0.011446      -0.012477       0.001612       0.010866              2.208116       2.318086      -0.379523       0.005839       2.135463      -0.278216       2.170801          -0.000001
           21              H       5.444267       4.674406      12.861658       0.117956       1.143661 0.83402854E+01  0.82392170E+02                                 1.781857                            1.671132      -1.001383       2.408971                    0.997834       3.434841       9.515878       0.493775       1.255659      -0.715271       0.030116       0.013136      -0.021014       0.039001       0.000308      -0.002337      -0.005219       0.022911      -0.003198      -0.013189       0.000728       0.012461              1.820204       1.979898       0.378573      -0.290541       1.650646      -0.278098       1.830068          -0.000003
           22              H      12.393896       5.595062       0.442210       0.113287       1.257920 0.94597628E+01  0.96280942E+02                                 1.880911                            1.766246      -1.199672       2.308197                    0.995873       3.585897      10.029203       0.486623       1.236669      -0.719192       0.033430      -0.002530       0.007589       0.034374       0.003043      -0.004771      -0.002271       0.021358      -0.029225      -0.011186      -0.005744       0.016931              1.911035       2.368710       0.110487       0.394498       1.554382      -0.079692       1.810014          -0.000005
           23              H       8.532258       4.793106       0.838175       0.112762       1.155488 0.84506103E+01  0.82715083E+02                                 1.712104                            1.620609      -0.878092       2.459196                    0.999015       3.280717       8.684662       0.536921       1.165465      -0.737902      -0.031940      -0.011629       0.017000       0.038005       0.006185      -0.000028      -0.007656       0.029094      -0.000472      -0.018761       0.002707       0.016053              1.741368       1.951512       0.173848      -0.306964       1.535715      -0.211985       1.736877           0.000000
           24              H       1.611428       3.788473      13.165135       0.119494       1.141869 0.82372583E+01  0.79998414E+02                                 1.692135                            1.594017      -0.906640       2.451118                    0.998974       3.215950       8.440420       0.545221       1.156737      -0.740349      -0.036207      -0.000071      -0.016568       0.039818       0.007170       0.002122      -0.006378       0.026877      -0.002653      -0.017494       0.001804       0.015691              1.732815       2.174903      -0.053132       0.308140       1.396151      -0.081383       1.627390           0.000000
           25              H       0.350824       5.381331       4.514586       0.136281       1.117617 0.80045611E+01  0.79566852E+02                                 1.858038                            1.711597      -1.395337       2.235227                    0.992936       3.719494      10.907562       0.448967       1.372450      -0.688119       0.020445       0.030331      -0.014791       0.039455       0.008289      -0.001523      -0.000523      -0.015756      -0.004561      -0.010829      -0.001451       0.012280              1.937630       2.005199       0.619903      -0.120510       2.059976      -0.260423       1.747714          -0.000003
           26              H      10.613619       2.604067       4.078157       0.128856       1.049098 0.77467643E+01  0.76120575E+02                                 1.754991                            1.664020      -1.313774       2.267072                    0.993827       3.667569      10.576721       0.465046       1.340380      -0.694528      -0.022757      -0.020961      -0.018657       0.036129       0.006686       0.003826       0.003847       0.005377      -0.002080      -0.007104      -0.003072       0.010176              1.797057       1.670603       0.338450       0.323056       1.789201       0.164218       1.931368          -0.000001
           27              H      -0.806356       3.201518       7.685202       0.129534       1.123862 0.84374415E+01  0.83253462E+02                                 1.731257                            1.657302      -1.140804       2.348644                    0.996784       3.387502       9.255081       0.508500       1.220741      -0.723275       0.001401      -0.006535       0.040558       0.041105       0.000684       0.003807      -0.001819       0.007652       0.039459      -0.010671      -0.003454       0.014125              1.748782       1.512215       0.157553       0.083163       1.583528      -0.153863       2.150604           0.000000
           28              H       9.870088       3.992509       2.398916       0.078731       1.663278 0.14335828E+02  0.16058827E+03                                 2.192583                            2.111531      -1.394960       2.182456                    0.994744       4.083034      11.668612       0.468826       1.166281      -0.735719      -0.032772      -0.027748      -0.009660       0.044015       0.006717       0.003598      -0.005761       0.010928      -0.011095      -0.012189       0.001630       0.010559              2.213591       2.323984       0.381143      -0.005950       2.140641      -0.279275       2.176149          -0.000001
           29              H      11.989407       0.380194       1.589643       0.119343       1.138836 0.82966031E+01  0.81848992E+02                                 1.776460                            1.666432      -0.993126       2.413083                    0.997884       3.426658       9.485180       0.494638       1.255180      -0.715375       0.029376      -0.013340       0.020734       0.038352      -0.000495       0.002383      -0.004964       0.023411      -0.002109      -0.013315       0.000743       0.012572              1.814536       1.973568      -0.376719       0.289198       1.645801      -0.276669       1.824240          -0.000003
           30              H       5.848759      -0.540462      14.009091       0.112163       1.255569 0.94322837E+01  0.95867291E+02                                 1.872697                            1.759068      -1.120596       2.342173                    0.996619       3.582778       9.991620       0.489861       1.230211      -0.720616       0.033980       0.001750      -0.007463       0.034834      -0.002201       0.004440      -0.002436       0.021170      -0.029371      -0.011314      -0.005225       0.016539              1.902504       2.357056      -0.109611      -0.391747       1.548383      -0.079120       1.802071          -0.000005
           31              H       1.987120       0.261494      13.613126       0.113360       1.157494 0.84695060E+01  0.82957914E+02                                 1.715187                            1.623283      -0.887061       2.455970                    0.998962       3.282289       8.695819       0.535975       1.166707      -0.737603      -0.031802       0.011798      -0.016321       0.037642      -0.006256       0.000226      -0.007217       0.028855       0.000663      -0.018483       0.002665       0.015818              1.744559       1.955429      -0.174519       0.308129       1.538231      -0.212687       1.740018           0.000000
           32              H       8.156567       1.266127       1.286166       0.118453       1.146240 0.82744603E+01  0.80430495E+02                                 1.694200                            1.595817      -0.900367       2.452940                    0.999000       3.223262       8.456535       0.545968       1.154138      -0.740948      -0.036360       0.000124       0.016562       0.039954      -0.007252      -0.002121      -0.006126       0.027225      -0.002427      -0.017516       0.001666       0.015850              1.734960       2.178078       0.053250      -0.308885       1.397543      -0.081530       1.629261           0.000000
           33              H       6.895979      -0.326731       9.936715       0.137196       1.114326 0.79756294E+01  0.79188945E+02                                 1.852461                            1.707033      -1.386399       2.238666                    0.993114       3.712035      10.871149       0.450253       1.370094      -0.688577       0.019826      -0.029609       0.014793       0.038582      -0.008723       0.001829      -0.000607      -0.015799      -0.006029      -0.010992      -0.001895       0.012887              1.931509       1.998648      -0.616551       0.119804       2.053115      -0.259036       1.742765          -0.000003
           34              H       4.068475       2.450533      10.373144       0.128331       1.051044 0.77679461E+01  0.76421556E+02                                 1.761264                            1.669511      -1.318279       2.265527                    0.993702       3.676001      10.625968       0.462693       1.345562      -0.693488      -0.023091       0.020927       0.018620       0.036302      -0.007104      -0.003912       0.003896       0.005536      -0.001126      -0.007626      -0.002902       0.010528              1.803697       1.676502      -0.340580      -0.325063       1.795781       0.165379       1.938808          -0.000001
           35              H       5.738794       1.853082       6.766099       0.129940       1.126277 0.84618857E+01  0.83582494E+02                                 1.736492                            1.661889      -1.154337       2.343132                    0.996597       3.390037       9.276818       0.506629       1.223962      -0.722562       0.001580       0.006117      -0.040439       0.040929      -0.000603      -0.003768      -0.002011       0.007696       0.038570      -0.010565      -0.003300       0.013865              1.754166       1.516107      -0.158276      -0.083583       1.587831      -0.154851       2.158561           0.000000
           36              H       3.324947       1.062091      12.052385       0.078245       1.659525 0.14292706E+02  0.15995401E+03                                 2.187272                            2.106740      -1.382438       2.187043                    0.994704       4.079825      11.646636       0.469988       1.164498      -0.736142      -0.032899       0.027468       0.009981       0.044005      -0.007091      -0.003374      -0.005987       0.010907      -0.011446      -0.012477       0.001612       0.010866              2.208116       2.318085      -0.379522       0.005839       2.135462      -0.278216       2.170800          -0.000001
           37              C       3.321012       6.961576       2.924943       0.581106      24.869462 0.26722744E+03  0.56305561E+04                                 7.901936                            5.808065      -0.151407       1.992663                    0.999433      23.094273      65.388750       0.614077       0.473384      -1.018228       0.005344      -0.001880       0.042679       0.043053       0.009540      -0.019061       0.103968      -0.049351      -0.126502      -0.115101       0.000367       0.114735              9.553969       8.426132      -0.105697       1.020403       6.742219      -4.313386      13.493556           0.000000
           38              C       3.068368       7.661511       1.606985      -0.002662      34.633192 0.40357055E+03  0.92601623E+04                                 9.263950                            6.699345       0.061184       2.038987                    0.999337      26.480004      73.820856       0.640074       0.417039      -1.069880      -0.004599       0.012194      -0.034945       0.037296      -0.002945      -0.000250       0.009094       0.011321      -0.008230      -0.012847       0.004111       0.008736             11.396140       9.756337       0.135474       1.630482       7.833506      -5.559845      16.598576          -0.000001
           39              C       1.806462       7.719642       1.106970      -0.096905      31.190803 0.39976274E+03  0.92309012E+04                                 8.670778                            6.712060       0.158114       2.033481                    0.999770      28.627609      82.364184       0.627659       0.422611      -1.057114       0.012910       0.010269      -0.013431       0.021272       0.001743      -0.022917       0.008870      -0.007794      -0.013487      -0.027786       0.006265       0.021521              9.911468       9.446474       0.438932       1.975885       6.811161      -3.814840      13.476769          -0.000006
           40              C      -4.978228       6.391354      14.335691      -0.118658      32.011019 0.40769792E+03  0.94875480E+04                                 8.891351                            6.827814       0.018864       1.988273                    0.999558      29.188607      85.094766       0.613811       0.428801      -1.050276       0.011719      -0.004502       0.019276       0.023004      -0.006023       0.000882       0.020137      -0.004803      -0.057880      -0.029465       0.005995       0.023470             10.229612       9.146955       0.969412       0.777623       7.219344      -4.354515      14.322536          -0.000007
           41              C      -3.968967       6.909230      13.610235       0.077662      34.978564 0.40328233E+03  0.92945828E+04                                 9.502887                            6.800356      -0.246367       1.935087                    0.999385      26.599355      75.443719       0.618016       0.430017      -1.056838      -0.008196      -0.003170       0.005551       0.010394      -0.007185       0.008223      -0.010032      -0.022340       0.035961      -0.020223      -0.001960       0.022182             11.999348      10.006123       0.087930       2.443210       7.658419      -5.450848      18.333501          -0.000001
           42              C      -2.692662       6.882566      14.104470      -0.152126      32.963441 0.43728801E+03  0.10307673E+05                                 8.942122                            6.991636       0.089890       1.993563                    0.999748      29.828828      86.195474       0.619857       0.419200      -1.061187       0.007425      -0.018559       0.027334       0.033864       0.016340      -0.020778      -0.000226       0.027515      -0.029570      -0.025189      -0.009429       0.034618             10.231228      10.235620      -0.270443       2.069954       6.866104      -3.674580      13.591960           0.000000
           43              C       4.078938       8.230203       0.919103      -0.109275      32.200989 0.41334133E+03  0.96131943E+04                                 8.840151                            6.827934       0.073469       1.997385                    0.999737      29.073991      83.628086       0.622653       0.422962      -1.058136      -0.018346       0.000341      -0.021627       0.028362      -0.005963       0.016818       0.002807       0.028773      -0.032510      -0.020492      -0.007258       0.027750             10.127245       9.511686       0.393642       0.514470       7.129117      -4.247988      13.740932          -0.000000
           44              C      -4.152232       7.478332      12.237362       0.066819      32.645456 0.36078710E+03  0.80885354E+04                                 8.930093                            6.312477       0.084849       2.031869                    0.999055      26.795062      75.005379       0.659640       0.414171      -1.066589      -0.014539      -0.017625      -0.006355       0.023715      -0.042749      -0.024286       0.046950      -0.105647      -0.009935      -0.067482      -0.029543       0.097024             11.487141       9.244281      -0.411622       5.481903       6.930966      -4.048008      18.286178          -0.000001
           45              C       5.661561       6.908366       7.332590       0.649328      23.690784 0.24352203E+03  0.50269424E+04                                 7.753241                            5.602999      -0.184008       2.003781                    0.999308      22.074692      62.416461       0.613771       0.483431      -1.010145      -0.042441      -0.036642      -0.027130       0.062289      -0.074124      -0.014256      -0.076005      -0.119190      -0.159539      -0.114780      -0.027852       0.142632              9.678472      11.741998       4.576056       2.853046       7.453770       2.077644       9.839649          -0.000001
           46              C       6.611918       7.629330       8.217010      -0.015526      39.933201 0.42218887E+03  0.97625680E+04                                10.071453                            6.763906       0.097281       2.040921                    0.999306      26.694606      73.847808       0.651822       0.406368      -1.080657       0.035119       0.013265       0.032722       0.049800      -0.000981      -0.011373      -0.009690      -0.000639       0.017477      -0.014773      -0.001893       0.016665             13.331190      14.160196       7.283662       4.985886      12.000224       1.368456      13.833149          -0.000002
           47              C       6.741513       7.305707       9.569652      -0.184978      39.688060 0.46479017E+03  0.11181365E+05                                10.321496                            7.322376      -0.193246       1.907971                    0.998612      30.700358      91.132628       0.588559       0.432592      -1.047502       0.004286      -0.012028      -0.026742       0.029635      -0.025558      -0.031066      -0.003533      -0.047075      -0.092694      -0.056006       0.004587       0.051420             12.746053      12.162299       4.664964       5.520034       9.582187       0.502809      16.493671          -0.000007
           48              C       7.655217       7.934707      10.358693       0.229068      35.637939 0.34995901E+03  0.77947622E+04                                 9.594609                            6.348320      -0.155648       1.972876                    0.999158      25.062243      70.176773       0.636779       0.431849      -1.054348      -0.001587      -0.013576       0.047564       0.049489      -0.008859      -0.003523       0.009420      -0.005935       0.043738      -0.016896      -0.003117       0.020013             12.520828       9.775796       3.010386       4.875379       9.696391      -2.303365      18.090296          -0.000002
           49              C       8.418381       8.973413       9.829775      -0.180321      36.184138 0.46905053E+03  0.11271269E+05                                 9.624210                            7.308192      -0.043081       1.955554                    0.999311      30.359189      89.075652       0.596927       0.427004      -1.054489       0.000330       0.020465      -0.020802       0.029183      -0.031736       0.000143       0.033357       0.019993      -0.061992      -0.050837       0.000887       0.049950             11.309161       7.759555       3.761030       0.403601      11.762349      -3.947368      14.405580          -0.000003
           50              C       8.275695       9.333557       8.485804      -0.011564      38.259184 0.41455215E+03  0.95283494E+04                                 9.744370                            6.675906       0.122266       2.050379                    0.999254      26.469149      72.654797       0.660990       0.403155      -1.084392      -0.028577      -0.036628       0.026941       0.053703      -0.011293       0.009369       0.007011       0.010848       0.044223      -0.023104       0.004034       0.019070             12.615291      10.476498       7.020549       0.124522      15.212120      -3.156587      12.157255          -0.000003
           51              C       7.406499       8.632284       7.673641      -0.121473      35.406693 0.42949565E+03  0.10093382E+05                                 9.473754                            6.985449      -0.081528       1.944677                    0.999503      29.539463      85.639551       0.611740       0.426051      -1.055346       0.005225      -0.005841       0.013878       0.015938      -0.041447      -0.007453       0.000106      -0.001520       0.034007      -0.047591       0.010693       0.036898             11.483362      11.824123       7.228434       1.554022      12.964028       0.014892       9.661934          -0.000002
           52              C       9.045404      10.493314       7.927984       0.682250      21.294505 0.22832830E+03  0.46380665E+04                                 7.232633                            5.444077      -0.192545       2.014037                    0.999078      21.398826      60.023386       0.619454       0.486766      -1.008396       0.033234       0.053234      -0.038904       0.073836      -0.092740      -0.026236       0.045494       0.068842      -0.076866      -0.094714      -0.032065       0.126779              8.684920       7.317648       4.068516      -0.226347      10.581339      -2.340712       8.155773          -0.000002
           53              C      -3.224131      12.046324      11.526358       0.578458      24.919044 0.26781984E+03  0.56461138E+04                                 7.911103                            5.813726      -0.154266       1.991561                    0.999463      23.123775      65.488258       0.613905       0.473258      -1.018304       0.007353       0.000958      -0.041990       0.042640      -0.007123       0.017996       0.105136      -0.050509      -0.123231      -0.114655      -0.001598       0.116253              9.566200       8.434083       0.105940      -1.021594       6.750634      -4.321117      13.513883          -0.000000
           54              C      -3.476772      11.346389      12.844316      -0.006079      34.708906 0.40458901E+03  0.92890221E+04                                 9.273827                            6.705500       0.064850       2.039868                    0.999291      26.520374      73.945872       0.640134       0.416754      -1.070104      -0.005371      -0.010769       0.033977       0.036045       0.004230      -0.000293       0.010309       0.011676      -0.003507      -0.014304       0.004722       0.009582             11.409714       9.763328      -0.134687      -1.632674       7.843368      -5.569356      16.622447          -0.000001
           55              C      -4.738677      11.288258      13.344331      -0.097634      31.187620 0.39976284E+03  0.92306657E+04                                 8.670315                            6.712622       0.155508       2.032563                    0.999782      28.622022      82.340105       0.627570       0.422681      -1.057097       0.014024      -0.011343       0.012873       0.022160      -0.000685       0.020129       0.008502      -0.007565      -0.018323      -0.025218       0.006032       0.019186              9.910697       9.444073      -0.437268      -1.977352       6.811273      -3.814349      13.476746          -0.000006
           56              C       1.566909      12.616546       0.115610      -0.117456      31.983214 0.40725318E+03  0.94748305E+04                                 8.890563                            6.828400       0.011048       1.986334                    0.999516      29.164344      85.019785       0.613189       0.429343      -1.049920       0.011016       0.005043      -0.018831       0.022392       0.008898      -0.002760       0.019891      -0.004969      -0.058377      -0.030153       0.005551       0.024602             10.228717       9.141180      -0.968286      -0.776509       7.220355      -4.355473      14.324616          -0.000007
           57              C       2.576172      12.098670       0.841066       0.077065      35.019372 0.40384792E+03  0.93108257E+04                                 9.509186                            6.804463      -0.244351       1.935316                    0.999407      26.619146      75.511424       0.617923       0.429933      -1.056896      -0.009559       0.002699      -0.005025       0.011132       0.007706      -0.007558      -0.010770      -0.021220       0.040466      -0.020391      -0.002831       0.023222             12.008611      10.011152      -0.085368      -2.449854       7.663405      -5.455219      18.351276          -0.000001
           58              C       3.852476      12.125334       0.346831      -0.150935      32.896695 0.43619182E+03  0.10274788E+05                                 8.927795                            6.980774       0.094970       1.995418                    0.999738      29.792098      86.043532       0.620654       0.418949      -1.061407       0.005137       0.018138      -0.027452       0.033302      -0.014553       0.020790      -0.000900       0.028541      -0.027781      -0.023670      -0.010360       0.034030             10.214557      10.219761       0.268434      -2.063616       6.855423      -3.668455      13.568487           0.000000
           59              C      -2.466200      10.777697      13.532198      -0.106358      32.131298 0.41219659E+03  0.95801395E+04                                 8.829490                            6.820117       0.071768       1.997537                    0.999709      29.032778      83.487588       0.622771       0.423166      -1.057984      -0.018753       0.000804       0.018924       0.026654       0.005220      -0.016302       0.002879       0.031907      -0.030197      -0.019665      -0.008654       0.028319             10.114902       9.501068      -0.393286      -0.514300       7.120628      -4.242283      13.723009          -0.000000
           60              C       2.392909      11.529568       2.213939       0.066167      32.652332 0.36084650E+03  0.80903040E+04                                 8.933499                            6.314572       0.083605       2.031484                    0.999042      26.794661      75.009427       0.659276       0.414378      -1.066442      -0.013233       0.017086       0.006496       0.022566       0.041372       0.026276       0.046295      -0.107248      -0.010956      -0.068115      -0.028801       0.096916             11.492813       9.246788       0.414200      -5.487036       6.933365      -4.050440      18.298287          -0.000001
           61              C      -0.883589      12.099534       7.118711       0.648993      23.722173 0.24385208E+03  0.50355547E+04                                 7.759884                            5.606626      -0.188345       2.002269                    0.999358      22.092268      62.481153       0.613589       0.483401      -1.010141      -0.042788       0.035870       0.026644       0.061866       0.074410       0.014507      -0.075053      -0.119395      -0.157030      -0.114321      -0.027675       0.141996              9.688200      11.754912      -4.581856      -2.857829       7.460759       2.080767       9.848929          -0.000001
           62              C       0.066766      11.378570       6.234291      -0.017716      40.042727 0.42339879E+03  0.97985008E+04                                10.091784                            6.775299       0.088898       2.038161                    0.999280      26.737573      74.020108       0.650965       0.406573      -1.080416       0.033980      -0.011802      -0.033792       0.049354       0.001597       0.010898      -0.008098      -0.002510       0.020248      -0.014136      -0.001462       0.015599             13.361181      14.195472      -7.303596      -5.000762      12.026802       1.375248      13.861268          -0.000002
           63              C       0.196359      11.702193       4.881649      -0.186158      39.747420 0.46554752E+03  0.11204757E+05                                10.335647                            7.331548      -0.197730       1.906361                    0.998651      30.721875      91.233853       0.587772       0.432971      -1.047216       0.005140       0.012120       0.028169       0.031094       0.026147       0.031374      -0.003195      -0.045843      -0.098090      -0.056874       0.004365       0.052509             12.765783      12.180802      -4.669490      -5.536486       9.591795       0.508444      16.524751          -0.000007
           64              C       1.110061      11.073193       4.092608       0.229720      35.616293 0.34967868E+03  0.77867692E+04                                 9.590477                            6.345291      -0.156533       1.972669                    0.999160      25.050948      70.131706       0.637020       0.431783      -1.054414      -0.001803       0.014002      -0.048909       0.050905       0.008849       0.003226       0.008889      -0.005586       0.041272      -0.016431      -0.002508       0.018939             12.516188       9.772303      -3.009489      -4.874160       9.692633      -2.301195      18.083629          -0.000002
           65              C       1.873226      10.034487       4.621526      -0.179343      36.138989 0.46834209E+03  0.11250040E+05                                 9.614664                            7.300610      -0.037192       1.957224                    0.999265      30.338823      89.000466       0.597488       0.426763      -1.054634       0.001043      -0.020962       0.020396       0.029266       0.031494      -0.000630       0.033510       0.018606      -0.063875      -0.051030       0.001253       0.049777             11.297579       7.754949      -3.759496      -0.406679      11.749719      -3.936628      14.388067          -0.000003
           66              C       1.730543       9.674343       5.965497      -0.011845      38.290076 0.41493818E+03  0.95395694E+04                                 9.750588                            6.680017       0.121862       2.049886                    0.999287      26.479456      72.695218       0.660629       0.403277      -1.084296      -0.028383       0.036865      -0.027672       0.054133       0.009241      -0.008364       0.007066       0.010301       0.037828      -0.020191       0.003365       0.016826             12.623556      10.483583      -7.025725      -0.126542      15.221035      -3.156592      12.166052          -0.000003
           67              C       0.861348      10.375616       6.777660      -0.119838      35.298767 0.42799846E+03  0.10048203E+05                                 9.447248                            6.967148      -0.076357       1.946733                    0.999539      29.498214      85.443646       0.613424       0.425304      -1.055937       0.004338       0.006955      -0.014290       0.016474       0.039956       0.008618      -0.000377      -0.002412       0.028124      -0.045426       0.008906       0.036520             11.448753      11.784279      -7.200411      -1.548367      12.920342       0.012278       9.641638          -0.000002
           68              C       2.500253       8.514586       6.523317       0.683085      21.281482 0.22819613E+03  0.46347712E+04                                 7.229259                            5.442408      -0.195487       2.013227                    0.999107      21.394753      60.010565       0.619557       0.486749      -1.008391       0.032539      -0.054118       0.038407       0.073910       0.091206       0.026301       0.045149       0.067508      -0.081259      -0.092612      -0.033102       0.125714              8.679664       7.313214      -4.064821       0.225897      10.573947      -2.338766       8.151830          -0.000002
           69              C       3.224151       5.069674      11.526358       0.581106      24.869460 0.26722742E+03  0.56305556E+04                                 7.901935                            5.808065      -0.151407       1.992663                    0.999433      23.094272      65.388745       0.614077       0.473384      -1.018228      -0.005344       0.001880      -0.042679       0.043053       0.009540      -0.019061       0.103968      -0.049351      -0.126502      -0.115101       0.000367       0.114735              9.553968       8.426132      -0.105697       1.020403       6.742219      -4.313386      13.493555          -0.000000
           70              C       3.476795       4.369739      12.844316      -0.002662      34.633189 0.40357053E+03  0.92601615E+04                                 9.263949                            6.699345       0.061184       2.038987                    0.999337      26.480003      73.820850       0.640074       0.417039      -1.069880       0.004599      -0.012194       0.034945       0.037296      -0.002945      -0.000250       0.009094       0.011321      -0.008230      -0.012847       0.004111       0.008736             11.396139       9.756337       0.135474       1.630482       7.833506      -5.559844      16.598574          -0.000001
           71              C       4.738701       4.311608      13.344331      -0.096905      31.190801 0.39976270E+03  0.92309001E+04                                 8.670778                            6.712059       0.158114       2.033481                    0.999770      28.627608      82.364180       0.627659       0.422611      -1.057114      -0.012910      -0.010269       0.013431       0.021272       0.001743      -0.022917       0.008870      -0.007794      -0.013487      -0.027786       0.006265       0.021521              9.911468       9.446474       0.438932       1.975885       6.811160      -3.814840      13.476769          -0.000006
           72              C      11.523391       5.639896       0.115610      -0.118658      32.011018 0.40769790E+03  0.94875475E+04                                 8.891351                            6.827813       0.018864       1.988273                    0.999558      29.188607      85.094764       0.613811       0.428801      -1.050276      -0.011719       0.004502      -0.019276       0.023004      -0.006023       0.000882       0.020137      -0.004803      -0.057880      -0.029465       0.005995       0.023470             10.229611       9.146955       0.969412       0.777623       7.219343      -4.354515      14.322535          -0.000007
           73              C      10.514130       5.122020       0.841066       0.077662      34.978563 0.40328233E+03  0.92945828E+04                                 9.502887                            6.800356      -0.246367       1.935087                    0.999385      26.599355      75.443715       0.618016       0.430017      -1.056838       0.008196       0.003170      -0.005551       0.010394      -0.007185       0.008223      -0.010032      -0.022340       0.035961      -0.020223      -0.001960       0.022182             11.999347      10.006122       0.087930       2.443210       7.658419      -5.450848      18.333499          -0.000001
           74              C       9.237825       5.148684       0.346831      -0.152126      32.963439 0.43728798E+03  0.10307672E+05                                 8.942121                            6.991635       0.089890       1.993563                    0.999748      29.828827      86.195463       0.619857       0.419200      -1.061187      -0.007425       0.018559      -0.027334       0.033864       0.016340      -0.020778      -0.000226       0.027515      -0.029570      -0.025189      -0.009429       0.034618             10.231227      10.235619      -0.270444       2.069954       6.866103      -3.674579      13.591958           0.000000
           75              C       2.466225       3.801047      13.532198      -0.109275      32.200987 0.41334131E+03  0.96131937E+04                                 8.840150                            6.827934       0.073469       1.997385                    0.999737      29.073990      83.628081       0.622653       0.422962      -1.058136       0.018346      -0.000341       0.021627       0.028362      -0.005963       0.016818       0.002807       0.028773      -0.032510      -0.020492      -0.007258       0.027750             10.127244       9.511686       0.393642       0.514471       7.129116      -4.247987      13.740930          -0.000000
           76              C      10.697395       4.552918       2.213939       0.066819      32.645452 0.36078706E+03  0.80885343E+04                                 8.930092                            6.312477       0.084849       2.031869                    0.999055      26.795061      75.005373       0.659641       0.414171      -1.066589       0.014539       0.017625       0.006355       0.023715      -0.042749      -0.024286       0.046950      -0.105647      -0.009935      -0.067482      -0.029543       0.097024             11.487140       9.244280      -0.411622       5.481902       6.930965      -4.048007      18.286174          -0.000001
           77              C       0.883602       5.122884       7.118711       0.649328      23.690784 0.24352203E+03  0.50269424E+04                                 7.753241                            5.602999      -0.184008       2.003781                    0.999308      22.074692      62.416461       0.613771       0.483431      -1.010145       0.042441       0.036642       0.027130       0.062289      -0.074124      -0.014256      -0.076005      -0.119190      -0.159539      -0.114780      -0.027852       0.142632              9.678472      11.741997       4.576056       2.853046       7.453770       2.077643       9.839649          -0.000001
           78              C      -0.066755       4.401920       6.234291      -0.015526      39.933201 0.42218887E+03  0.97625680E+04                                10.071453                            6.763906       0.097281       2.040921                    0.999306      26.694606      73.847808       0.651822       0.406368      -1.080657      -0.035119      -0.013265      -0.032722       0.049800      -0.000981      -0.011373      -0.009690      -0.000639       0.017477      -0.014773      -0.001893       0.016665             13.331190      14.160195       7.283662       4.985886      12.000224       1.368456      13.833149          -0.000002
           79              C      -0.196350       4.725543       4.881649      -0.184978      39.688057 0.46479013E+03  0.11181364E+05                                10.321495                            7.322375      -0.193246       1.907971                    0.998612      30.700356      91.132622       0.588559       0.432592      -1.047502      -0.004286       0.012028       0.026742       0.029635      -0.025558      -0.031066      -0.003533      -0.047075      -0.092694      -0.056006       0.004587       0.051420             12.746052      12.162299       4.664964       5.520034       9.582187       0.502809      16.493670          -0.000007
           80              C      -1.110054       4.096543       4.092608       0.229068      35.637937 0.34995898E+03  0.77947616E+04                                 9.594609                            6.348320      -0.155648       1.972876                    0.999158      25.062242      70.176771       0.636779       0.431849      -1.054348       0.001587       0.013576      -0.047564       0.049489      -0.008859      -0.003523       0.009420      -0.005935       0.043738      -0.016896      -0.003117       0.020013             12.520828       9.775796       3.010386       4.875379       9.696391      -2.303365      18.090295          -0.000002
           81              C      -1.873218       3.057837       4.621526      -0.180321      36.184135 0.46905049E+03  0.11271268E+05                                 9.624209                            7.308192      -0.043081       1.955554                    0.999311      30.359187      89.075643       0.596927       0.427004      -1.054489      -0.000330      -0.020465       0.020802       0.029183      -0.031736       0.000143       0.033357       0.019993      -0.061993      -0.050837       0.000887       0.049950             11.309160       7.759554       3.761030       0.403601      11.762348      -3.947368      14.405578          -0.000003
           82              C      -1.730532       2.697693       5.965497      -0.011564      38.259184 0.41455215E+03  0.95283492E+04                                 9.744369                            6.675906       0.122266       2.050379                    0.999254      26.469149      72.654795       0.660990       0.403155      -1.084392       0.028577       0.036628      -0.026941       0.053703      -0.011293       0.009370       0.007011       0.010848       0.044223      -0.023104       0.004034       0.019070             12.615291      10.476498       7.020548       0.124522      15.212120      -3.156587      12.157255          -0.000003
           83              C      -0.861336       3.398966       6.777660      -0.121473      35.406695 0.42949568E+03  0.10093383E+05                                 9.473754                            6.985450      -0.081528       1.944677                    0.999503      29.539464      85.639556       0.611740       0.426051      -1.055346      -0.005225       0.005841      -0.013878       0.015938      -0.041447      -0.007453       0.000106      -0.001520       0.034007      -0.047591       0.010693       0.036898             11.483362      11.824124       7.228434       1.554022      12.964029       0.014892       9.661935          -0.000002
           84              C      -2.500241       1.537936       6.523317       0.682250      21.294505 0.22832830E+03  0.46380665E+04                                 7.232633                            5.444077      -0.192545       2.014037                    0.999078      21.398826      60.023387       0.619454       0.486766      -1.008396      -0.033234      -0.053234       0.038904       0.073836      -0.092740      -0.026236       0.045494       0.068842      -0.076866      -0.094714      -0.032065       0.126779              8.684920       7.317648       4.068516      -0.226347      10.581339      -2.340712       8.155773          -0.000002
           85              C       9.769294      -0.015074       2.924943       0.578458      24.919044 0.26781984E+03  0.56461137E+04                                 7.911102                            5.813726      -0.154266       1.991562                    0.999463      23.123775      65.488255       0.613906       0.473258      -1.018305      -0.007353      -0.000958       0.041990       0.042640      -0.007123       0.017996       0.105136      -0.050509      -0.123231      -0.114655      -0.001598       0.116253              9.566199       8.434083       0.105940      -1.021593       6.750634      -4.321117      13.513882          -0.000000
           86              C      10.021935       0.684861       1.606985      -0.006079      34.708906 0.40458902E+03  0.92890222E+04                                 9.273828                            6.705500       0.064850       2.039868                    0.999291      26.520374      73.945874       0.640134       0.416754      -1.070104       0.005371       0.010769      -0.033977       0.036045       0.004230      -0.000293       0.010309       0.011676      -0.003507      -0.014304       0.004722       0.009582             11.409715       9.763328      -0.134687      -1.632674       7.843369      -5.569356      16.622447          -0.000001
           87              C      11.283840       0.742992       1.106970      -0.097634      31.187617 0.39976281E+03  0.92306648E+04                                 8.670315                            6.712621       0.155508       2.032563                    0.999782      28.622021      82.340102       0.627570       0.422681      -1.057097      -0.014024       0.011343      -0.012873       0.022160      -0.000685       0.020129       0.008502      -0.007565      -0.018323      -0.025218       0.006032       0.019186              9.910697       9.444073      -0.437268      -1.977352       6.811273      -3.814349      13.476745          -0.000006
           88              C       4.978254      -0.585296      14.335691      -0.117456      31.983214 0.40725318E+03  0.94748305E+04                                 8.890563                            6.828400       0.011048       1.986334                    0.999516      29.164344      85.019785       0.613189       0.429343      -1.049920      -0.011016      -0.005043       0.018831       0.022392       0.008898      -0.002760       0.019891      -0.004969      -0.058377      -0.030153       0.005551       0.024602             10.228717       9.141180      -0.968286      -0.776509       7.220355      -4.355472      14.324616          -0.000007
           89              C       3.968991      -0.067420      13.610235       0.077065      35.019372 0.40384795E+03  0.93108264E+04                                 9.509185                            6.804463      -0.244351       1.935316                    0.999407      26.619147      75.511424       0.617923       0.429933      -1.056896       0.009559      -0.002699       0.005025       0.011132       0.007706      -0.007558      -0.010770      -0.021220       0.040466      -0.020391      -0.002831       0.023222             12.008610      10.011152      -0.085368      -2.449854       7.663405      -5.455218      18.351275          -0.000001
           90              C       2.692687      -0.094084      14.104470      -0.150935      32.896697 0.43619185E+03  0.10274789E+05                                 8.927796                            6.980774       0.094970       1.995418                    0.999738      29.792099      86.043537       0.620654       0.418949      -1.061407      -0.005137      -0.018138       0.027452       0.033302      -0.014553       0.020790      -0.000900       0.028541      -0.027781      -0.023670      -0.010360       0.034030             10.214557      10.219762       0.268433      -2.063616       6.855423      -3.668455      13.568487           0.000000
           91              C       9.011363       1.253553       0.919103      -0.106358      32.131300 0.41219663E+03  0.95801406E+04                                 8.829490                            6.820118       0.071768       1.997537                    0.999709      29.032779      83.487592       0.622771       0.423166      -1.057984       0.018753      -0.000804      -0.018924       0.026654       0.005220      -0.016302       0.002879       0.031907      -0.030197      -0.019665      -0.008654       0.028319             10.114902       9.501068      -0.393286      -0.514300       7.120629      -4.242283      13.723010          -0.000000
           92              C       4.152254       0.501682      12.237362       0.066167      32.652327 0.36084646E+03  0.80903026E+04                                 8.933497                            6.314571       0.083605       2.031484                    0.999042      26.794660      75.009418       0.659276       0.414378      -1.066442       0.013233      -0.017086      -0.006496       0.022566       0.041372       0.026276       0.046295      -0.107248      -0.010956      -0.068115      -0.028801       0.096916             11.492811       9.246786       0.414200      -5.487035       6.933364      -4.050439      18.298284          -0.000001
           93              C       7.428752      -0.068284       7.332590       0.648993      23.722173 0.24385207E+03  0.50355546E+04                                 7.759884                            5.606626      -0.188345       2.002269                    0.999358      22.092268      62.481155       0.613589       0.483401      -1.010141       0.042788      -0.035870      -0.026644       0.061866       0.074410       0.014507      -0.075053      -0.119395      -0.157030      -0.114321      -0.027675       0.141996              9.688200      11.754913      -4.581856      -2.857829       7.460759       2.080767       9.848929          -0.000001
           94              C       6.478397       0.652680       8.217010      -0.017716      40.042729 0.42339882E+03  0.97985016E+04                                10.091784                            6.775299       0.088898       2.038161                    0.999280      26.737574      74.020111       0.650965       0.406573      -1.080416      -0.033980       0.011802       0.033792       0.049354       0.001597       0.010898      -0.008098      -0.002510       0.020248      -0.014136      -0.001462       0.015599             13.361181      14.195473      -7.303597      -5.000762      12.026803       1.375248      13.861268          -0.000002
           95              C       6.348804       0.329057       9.569652      -0.186158      39.747412 0.46554743E+03  0.11204754E+05                                10.335646                            7.331547      -0.197730       1.906361                    0.998651      30.721872      91.233841       0.587772       0.432971      -1.047216      -0.005140      -0.012120      -0.028169       0.031094       0.026147       0.031374      -0.003196      -0.045843      -0.098090      -0.056874       0.004365       0.052509             12.765781      12.180801      -4.669490      -5.536485       9.591794       0.508444      16.524749          -0.000007
           96              C       5.435102       0.958057      10.358693       0.229720      35.616291 0.34967866E+03  0.77867687E+04                                 9.590477                            6.345290      -0.156533       1.972669                    0.999160      25.050947      70.131703       0.637020       0.431783      -1.054414       0.001803      -0.014002       0.048909       0.050905       0.008849       0.003226       0.008889      -0.005586       0.041272      -0.016431      -0.002508       0.018939             12.516188       9.772303      -3.009489      -4.874160       9.692633      -2.301195      18.083628          -0.000002
           97              C       4.671937       1.996763       9.829775      -0.179343      36.138992 0.46834213E+03  0.11250042E+05                                 9.614665                            7.300610      -0.037192       1.957224                    0.999265      30.338824      89.000473       0.597487       0.426763      -1.054634      -0.001043       0.020962      -0.020396       0.029266       0.031494      -0.000630       0.033510       0.018606      -0.063875      -0.051030       0.001253       0.049777             11.297580       7.754950      -3.759496      -0.406679      11.749721      -3.936629      14.388069          -0.000004
           98              C       4.814620       2.356907       8.485804      -0.011845      38.290070 0.41493811E+03  0.95395675E+04                                 9.750587                            6.680017       0.121863       2.049886                    0.999287      26.479454      72.695209       0.660629       0.403277      -1.084296       0.028383      -0.036865       0.027672       0.054133       0.009241      -0.008364       0.007066       0.010301       0.037828      -0.020191       0.003365       0.016826             12.623555      10.483581      -7.025724      -0.126542      15.221033      -3.156591      12.166050          -0.000003
           99              C       5.683815       1.655634       7.673641      -0.119838      35.298768 0.42799847E+03  0.10048203E+05                                 9.447248                            6.967148      -0.076357       1.946733                    0.999539      29.498214      85.443647       0.613424       0.425304      -1.055937      -0.004338      -0.006955       0.014290       0.016474       0.039956       0.008618      -0.000377      -0.002412       0.028124      -0.045426       0.008906       0.036520             11.448753      11.784280      -7.200411      -1.548367      12.920343       0.012278       9.641638          -0.000002
          100              C       4.044910       3.516664       7.927984       0.683085      21.281483 0.22819614E+03  0.46347713E+04                                 7.229260                            5.442408      -0.195487       2.013227                    0.999107      21.394753      60.010565       0.619557       0.486749      -1.008391      -0.032539       0.054118      -0.038407       0.073910       0.091206       0.026301       0.045149       0.067508      -0.081259      -0.092612      -0.033102       0.125714              8.679664       7.313214      -4.064821       0.225897      10.573947      -2.338766       8.151830          -0.000002
          101              N      -5.315960       7.477186      11.689946      -0.275596      45.846061 0.49799312E+03  0.11846708E+05                                10.638969                            7.133230       0.399286       2.129412                    0.999751      28.249090      75.988061       0.671972       0.383160      -1.110925       0.137068       0.101877      -0.095371       0.195607      -0.101869       0.112720       0.047302      -0.129840       0.230528      -0.210719       0.079631       0.131088             14.066947      10.811772      -0.971898       8.115682       7.248596      -4.092890      24.140473          -0.000007
          102              N       1.229182      11.530714       2.761355      -0.275341      45.870487 0.49826507E+03  0.11854940E+05                                10.642772                            7.135240       0.402068       2.130120                    0.999757      28.256801      76.017491       0.671861       0.383167      -1.110906       0.137357      -0.102089       0.094629       0.195560       0.102460      -0.113179       0.047589      -0.130285       0.226872      -0.211296       0.080742       0.130554             14.073306      10.815263       0.972977      -8.120149       7.251421      -4.094862      24.153234          -0.000007
          103              N      -1.229177       4.554064       2.761355      -0.275596      45.846065 0.49799317E+03  0.11846710E+05                                10.638970                            7.133231       0.399286       2.129412                    0.999751      28.249091      75.988066       0.671972       0.383160      -1.110925      -0.137068      -0.101877       0.095371       0.195607      -0.101869       0.112720       0.047302      -0.129840       0.230528      -0.210719       0.079631       0.131088             14.066948      10.811772      -0.971898       8.115683       7.248597      -4.092890      24.140474          -0.000007
          104              N       5.315981       0.500536      11.689946      -0.275341      45.870478 0.49826497E+03  0.11854937E+05                                10.642770                            7.135239       0.402068       2.130120                    0.999757      28.256799      76.017481       0.671861       0.383167      -1.110906      -0.137357       0.102089      -0.094629       0.195560       0.102460      -0.113179       0.047589      -0.130285       0.226872      -0.211296       0.080742       0.130554             14.073303      10.815261       0.972977      -8.120147       7.251420      -4.094862      24.153229          -0.000007
          105              O       2.365420       6.498932       3.581321      -0.636908      37.298762 0.57886840E+03  0.14194225E+05                                 8.903113                            7.480820       0.455779       2.170624                    0.997236      29.072039      77.517979       0.689008       0.362535      -1.134681      -0.052990       0.072120      -0.048025       0.101566       0.034170      -0.069540       0.046317       0.000927      -0.023446      -0.102508       0.033544       0.068964              9.903342       9.482864       2.611655      -2.456460       8.407905      -3.394944      11.819256          -0.000006
          106              O       4.520084       6.873990       3.321198      -0.663222      34.443339 0.53570949E+03  0.12873008E+05                                 8.320418                            7.087702       0.441832       2.151940                    0.998269      29.326427      77.195472       0.724841       0.351652      -1.144331       0.012534       0.096480      -0.053296       0.110933      -0.001132       0.043802       0.062930       0.072448      -0.088490      -0.096148       0.017883       0.078264              9.231558      11.365564      -1.298895       2.922996       6.015509      -1.536614      10.313601           0.000001
          107              O       4.601247       6.388842       7.829137      -0.762184      54.782434 0.89552772E+03  0.24510916E+05                                11.612985                            9.411735      -0.123299       1.937354                    0.997798      32.717513      92.427837       0.603301       0.370930      -1.127235       0.107257      -0.014546       0.003034       0.108281      -0.031718      -0.004313      -0.063321      -0.046338      -0.235416      -0.104777       0.008164       0.096613             13.841032      19.220309       6.796660      -0.098455      12.879730      -1.216817       9.423056          -0.000003
          108              O       5.901113       6.800701       6.106831      -0.598926      30.053368 0.47481155E+03  0.11066502E+05                                 7.590981                            6.678099       0.503273       2.202039                    0.998013      27.773475      71.913565       0.746107       0.352221      -1.144289       0.049678       0.066033       0.014624       0.083917      -0.055062      -0.013285      -0.032703      -0.074416       0.136246      -0.094542       0.024788       0.069754              8.179021       7.319773       0.690159       0.910989       5.682644       1.199765      11.534644          -0.000001
          109              O      -3.226751      11.049046       8.669914      -0.616515      37.290275 0.60222787E+03  0.14936246E+05                                 8.986704                            7.729300       0.060705       2.059072                    0.995869      28.725957      77.412396       0.663857       0.372007      -1.125694      -0.001450      -0.068084      -0.011419       0.069050      -0.054045      -0.001156       0.044295       0.095008      -0.024136      -0.088321       0.007569       0.080753              9.953642      10.145720       4.330320       1.076176      11.174627       1.125063       8.540580          -0.000003
          110              O       8.787524      10.810325       6.729971      -0.724381      37.794321 0.60846733E+03  0.15100808E+05                                 8.911664                            7.596808       0.318513       2.104401                    0.998938      30.310014      81.195135       0.693884       0.355677      -1.140593      -0.009447      -0.062319       0.088999       0.109059      -0.060056      -0.010602       0.008967       0.015503       0.012051      -0.062564       0.000687       0.061877             10.057978       6.685947       1.598596      -0.876774      11.071602      -4.518073      12.416384          -0.000003
          111              O      -4.179723      -1.444332      10.869980      -0.634058      37.246866 0.57782116E+03  0.14162266E+05                                 8.895580                            7.474672       0.456701       2.171443                    0.997268      29.045273      77.431811       0.689199       0.362595      -1.134624      -0.050607      -0.072570       0.049721       0.101488      -0.034701       0.070700       0.045638       0.002692      -0.019607      -0.102979       0.032362       0.070617              9.894805       9.474487      -2.609207       2.455624       8.400981      -3.392110      11.808946          -0.000006
          112              O      -2.025059      12.133910      11.130103      -0.662947      34.411812 0.53509414E+03  0.12854484E+05                                 8.315188                            7.083575       0.445546       2.153284                    0.998288      29.312911      77.147828       0.725063       0.351646      -1.144339       0.012650      -0.096926       0.053298       0.111335       0.001299      -0.043765       0.062386       0.071550      -0.087036      -0.095361       0.017680       0.077680              9.225460      11.357252       1.298201      -2.921348       6.012245      -1.535811      10.306884           0.000001
          113              O      -1.943904      12.619058       6.622164      -0.761820      54.761219 0.89490863E+03  0.24489827E+05                                11.610728                            9.408653      -0.126410       1.936786                    0.997830      32.706123      92.388959       0.603381       0.370943      -1.127221       0.107031       0.015296      -0.003037       0.108161       0.032513       0.004721      -0.062918      -0.045578      -0.235706      -0.104799       0.008241       0.096558             13.840204      19.221479      -6.798479       0.097057      12.878591      -1.214989       9.420542          -0.000003
          114              O      -0.644035      12.207199       8.344470      -0.598545      30.009160 0.47390980E+03  0.11039946E+05                                 7.582672                            6.670969       0.500289       2.201375                    0.998030      27.754907      71.841268       0.746657       0.352138      -1.144386       0.049576      -0.066087      -0.015188       0.083999       0.055120       0.013292      -0.032483      -0.074887       0.137056      -0.094786       0.025051       0.069735              8.169967       7.310354      -0.688783      -0.909765       5.676657       1.198704      11.522892          -0.000001
          115              O       3.318396       7.958854       5.781387      -0.617550      37.331589 0.60309462E+03  0.14963027E+05                                 8.992525                            7.734456       0.052539       2.056540                    0.995934      28.744003      77.473120       0.663692       0.371968      -1.125730      -0.000428       0.068183       0.010807       0.069035       0.055038       0.001113       0.044548       0.094651      -0.023963      -0.088959       0.007504       0.081455              9.959962      10.151846      -4.333329      -1.076314      11.181965       1.125209       8.546075          -0.000003
          116              O       2.242375       8.197575       7.721330      -0.724502      37.828619 0.60919687E+03  0.15124148E+05                                 8.918928                            7.603132       0.378447       2.119710                    0.998708      30.319381      81.246642       0.693321       0.355843      -1.140407      -0.009396       0.062834      -0.088511       0.108952       0.060439       0.010760       0.008766       0.015206       0.009358      -0.062480      -0.000110       0.062590             10.065923       6.691069      -1.600504       0.877639      11.080863      -4.521731      12.425836          -0.000003
          117              O       4.179743       5.532318      10.869980      -0.636908      37.298757 0.57886831E+03  0.14194222E+05                                 8.903112                            7.480819       0.455779       2.170624                    0.997236      29.072038      77.517973       0.689008       0.362535      -1.134681       0.052990      -0.072120       0.048025       0.101566       0.034170      -0.069540       0.046317       0.000927      -0.023446      -0.102508       0.033544       0.068964              9.903340       9.482864       2.611655      -2.456460       8.407904      -3.394943      11.819254          -0.000006
          118              O       2.025079       5.157260      11.130103      -0.663222      34.443340 0.53570951E+03  0.12873009E+05                                 8.320419                            7.087703       0.441832       2.151940                    0.998269      29.326426      77.195471       0.724841       0.351652      -1.144331      -0.012534      -0.096480       0.053296       0.110932      -0.001133       0.043802       0.062930       0.072448      -0.088490      -0.096148       0.017883       0.078264              9.231558      11.365564      -1.298895       2.922996       6.015509      -1.536615      10.313601           0.000001
          119              O       1.943916       5.642408       6.622164      -0.762184      54.782433 0.89552771E+03  0.24510915E+05                                11.612985                            9.411735      -0.123299       1.937354                    0.997798      32.717513      92.427835       0.603301       0.370930      -1.127235      -0.107257       0.014546      -0.003034       0.108281      -0.031718      -0.004313      -0.063321      -0.046338      -0.235416      -0.104777       0.008164       0.096613             13.841031      19.220308       6.796660      -0.098455      12.879729      -1.216818       9.423056          -0.000003
          120              O       0.644050       5.230549       8.344470      -0.598926      30.053370 0.47481159E+03  0.11066503E+05                                 7.590981                            6.678099       0.503273       2.202039                    0.998013      27.773475      71.913567       0.746107       0.352221      -1.144289      -0.049678      -0.066033      -0.014624       0.083917      -0.055062      -0.013284      -0.032703      -0.074416       0.136246      -0.094542       0.024788       0.069754              8.179021       7.319774       0.690159       0.910989       5.682645       1.199765      11.534645          -0.000001
          121              O       9.771914       0.982204       5.781387      -0.616515      37.290273 0.60222783E+03  0.14936245E+05                                 8.986704                            7.729300       0.060705       2.059072                    0.995869      28.725956      77.412393       0.663857       0.372007      -1.125694       0.001450       0.068084       0.011419       0.069050      -0.054045      -0.001156       0.044295       0.095008      -0.024136      -0.088321       0.007569       0.080753              9.953642      10.145720       4.330320       1.076176      11.174626       1.125063       8.540580          -0.000003
          122              O      -2.242361       1.220925       7.721330      -0.724381      37.794321 0.60846733E+03  0.15100808E+05                                 8.911664                            7.596808       0.318513       2.104401                    0.998938      30.310013      81.195132       0.693884       0.355677      -1.140593       0.009447       0.062319      -0.088999       0.109059      -0.060056      -0.010602       0.008967       0.015503       0.012051      -0.062564       0.000687       0.061877             10.057978       6.685947       1.598596      -0.876774      11.071603      -4.518073      12.416384          -0.000003
          123              O      10.724886      -0.477718       3.581321      -0.634058      37.246866 0.57782115E+03  0.14162266E+05                                 8.895580                            7.474672       0.456701       2.171443                    0.997268      29.045273      77.431811       0.689199       0.362595      -1.134624       0.050607       0.072570      -0.049721       0.101488      -0.034701       0.070700       0.045638       0.002692      -0.019607      -0.102979       0.032362       0.070617              9.894804       9.474487      -2.609207       2.455624       8.400981      -3.392110      11.808945          -0.000006
          124              O       8.570222      -0.102660       3.321198      -0.662947      34.411810 0.53509410E+03  0.12854483E+05                                 8.315188                            7.083575       0.445546       2.153284                    0.998288      29.312910      77.147825       0.725063       0.351646      -1.144339      -0.012650       0.096926      -0.053298       0.111335       0.001299      -0.043765       0.062386       0.071550      -0.087036      -0.095361       0.017681       0.077680              9.225460      11.357252       1.298201      -2.921348       6.012245      -1.535811      10.306883           0.000001
          125              O       8.489067      -0.587808       7.829137      -0.761820      54.761219 0.89490862E+03  0.24489827E+05                                11.610728                            9.408653      -0.126410       1.936786                    0.997830      32.706123      92.388959       0.603381       0.370943      -1.127221      -0.107031      -0.015296       0.003037       0.108161       0.032513       0.004721      -0.062918      -0.045578      -0.235706      -0.104799       0.008241       0.096558             13.840204      19.221479      -6.798479       0.097058      12.878591      -1.214989       9.420542          -0.000003
          126              O       7.189198      -0.175949       6.106831      -0.598545      30.009161 0.47390981E+03  0.11039946E+05                                 7.582672                            6.670970       0.500289       2.201375                    0.998030      27.754907      71.841269       0.746657       0.352138      -1.144386      -0.049576       0.066087       0.015188       0.083999       0.055120       0.013292      -0.032483      -0.074887       0.137056      -0.094786       0.025051       0.069735              8.169968       7.310354      -0.688783      -0.909764       5.676657       1.198704      11.522892          -0.000001
          127              O       3.226767       4.072396       8.669914      -0.617550      37.331589 0.60309463E+03  0.14963028E+05                                 8.992524                            7.734455       0.052539       2.056540                    0.995934      28.744004      77.473121       0.663692       0.371968      -1.125730       0.000428      -0.068183      -0.010807       0.069035       0.055038       0.001113       0.044548       0.094651      -0.023963      -0.088959       0.007504       0.081455              9.959962      10.151846      -4.333329      -1.076314      11.181965       1.125209       8.546075          -0.000003
          128              O       4.302788       3.833675       6.729971      -0.724502      37.828618 0.60919684E+03  0.15124147E+05                                 8.918927                            7.603132       0.378447       2.119710                    0.998708      30.319381      81.246641       0.693321       0.355843      -1.140407       0.009396      -0.062834       0.088511       0.108952       0.060439       0.010760       0.008766       0.015206       0.009358      -0.062480      -0.000110       0.062590             10.065922       6.691069      -1.600504       0.877639      11.080863      -4.521731      12.425836          -0.000003

******************************************************
Auxiliary information for the entire system
The total spin magnetic moment of the unit cell is   -0.000312
The total net atomic charge of the unit cell is   0.000001
Accuracy of reproducing the electrostatic potential in the unit cell:
  The inner radius (bohr) =    5.0000
  The outer radius (bohr) =   12.0000
  Valid grid points have density less than (e/(bohr^3)) =    0.0001
  The number of valid grid points were=       205232
  The rms potential error without charges in kcal/mol is=      6.84077
  The rms potential error with partial charges in kcal/mol is=      1.74754
  The RRMSE value at monopole order=      0.25546
  The rms potential error with partial charges and cloud penetration in kcal/mol is=      1.73974
  The RRMSE value at monopole order with cloud penetration is=      0.25432
  The rms potential error with partial charges and atomic dipoles in kcal/mol is=      0.56286
  The RRMSE value at dipole order=      0.08228
  The rms potential error with partial charges, atomic dipoles and cloud penetration in kcal/mol is=      0.54366
  The RRMSE value at dipole order with cloud penetration=      0.07947

******************************************************
The electron densities and ab initio electrostatic potential were computed in VASP using the PBE functional and
projector augmented wave method. See the main text of the journal article for a description of computational details.
The atomic charges, dipoles, and quadrupoles were computed with the DDEC6 method as described in
(a) T. A. Manz and N. Gabaldon Limas, RSC Adv. 6 (2016) 47771-47801 DOI: 10.1039/c6ra04656h
(b) N. Gabaldon Limas and T. A. Manz, RSC Adv. 8 (2018) 2678-2707 DOI: 10.1039/c7ra11829e.
For each atom in the material, the electron cloud parameters were fit to the spherically averaged atom-in-material
electron density using radial positions for which this density was between 10^-4 and 10^-2 electrons per cubic bohr.
The polarizabilities, dispersion coefficients, and quantum Drude oscillator (QDO) parameters were fit using the MCLF method.
The magnetic structure of the system was optimized in VASP from the default ferromagnetic initial guess using spin polarization.
The atomic spin moments (ASMs) were computed on this optimized magnetic structure using the DDEC6 partition as inputs
to the method of T. A. Manz and D. S. Sholl, J. Chem. Theory Comput. 7 (2011) 4146-4164 DOI: 10.1021/ct200539n.
The RMSE and RRMSE were computed using a uniform grid with Ewald summation.
