# Supplementary material for: A collection of forcefield precursors for metal–organic frameworks
Source: RSC Adv. 2019 Nov 13;9(63):36492–507. doi: 10.1039/c9ra07327b (PMC9075174; doi:10.1039/c9ra07327b)
Supplement: RA-009-C9RA07327B-s3502 [file RA-009-C9RA07327B-s3502.xyz]

  128
jmolscript: load "" {1 1 1} spacegroup "x,y,z" unitcell [{     12.699000     0.000000     0.000000 }, {      0.000000    14.260200     0.000000 }, {     -6.349598    -1.914842    14.501630 }]
Eu     2.531636     5.814414     5.380685     1.364110
Eu    -3.817889    -0.599156     9.120945     1.363535
Eu     3.817766     6.530944     9.120945     1.364113
Eu    10.167291    12.944514     5.380685     1.363534
H      1.390532     8.300496     1.212336     0.121003
H     -4.578082     7.354779    13.666336     0.113137
H     -0.673142     6.676184    14.075282     0.113175
H      5.281503     7.533528     1.577777     0.119964
H     -3.238326     7.890943    11.949343     0.088588
H      0.312328     6.851426     9.951019     0.143410
H     -2.515742     9.673946    10.412170     0.133215
H     -0.836910     9.068010     6.804165     0.132940
H     -4.959049    11.174962    13.289294     0.123355
H      1.771505    12.120679     0.835294     0.111926
H      5.676450    12.799274     0.426348     0.111819
H     -1.068073    11.941930    12.923853     0.120945
H      3.111238    11.584515     2.552287     0.088321
H      6.661865    12.624032     4.550611     0.141914
H      3.833800     9.801512     4.089460     0.136068
H      5.512584    10.407448     7.697465     0.132307
H      4.958870     4.044862    13.289294     0.121004
H     10.927484     4.990579     0.835294     0.113138
H      7.022544     5.669174     0.426348     0.113176
H      1.067899     4.811830    12.923853     0.119965
H      9.587728     4.454415     2.552287     0.088589
H      6.037074     5.493932     4.550611     0.143411
H      8.865144     2.671412     4.089460     0.133215
H      7.186312     3.277348     7.697465     0.132941
H     11.308451     1.170396     1.212336     0.123357
H      4.577897     0.224679    13.666336     0.111926
H      0.672952    -0.453916    14.075282     0.111819
H      7.417475     0.403428     1.577777     0.120945
H      3.238164     0.760843    11.949343     0.088321
H     -0.312463    -0.278674     9.951019     0.141913
H      2.515602     2.543846    10.412170     0.136067
H      0.836818     1.937910     6.804165     0.132306
C      3.101076     7.087567     2.903226     0.549100
C      3.320778     7.841613     1.609681    -0.002855
C      2.255336     8.353093     0.878799    -0.100964
C     -3.860592     7.021966    14.156491    -0.141360
C     -2.599577     7.126828    13.643134     0.064281
C     -1.543026     6.606580    14.397218    -0.117464
C      4.572902     7.906824     1.105024    -0.106130
C     -2.379876     7.703917    12.285781     0.080368
C      0.787288     7.083230     7.363928     0.592906
C     -0.124506     7.825655     8.242726     0.005959
C     -0.233726     7.511060     9.588478    -0.186127
C     -1.144250     8.165323    10.400569     0.228503
C     -1.901107     9.223532     9.881411    -0.177872
C     -1.711883     9.589847     8.532759    -0.004603
C     -0.887712     8.867241     7.709067    -0.106481
C     -2.470009    10.755154     7.958495     0.610824
C     -3.248483    12.387891    11.598404     0.550745
C     -3.028799    11.633845    12.891949    -0.005615
C     -4.094250    11.122365    13.622831    -0.104961
C      2.489002    12.453492     0.345139    -0.141226
C      3.750009    12.348630     0.858496     0.068014
C      4.806571    12.868878     0.104412    -0.117349
C     -1.776681    11.568634    13.396606    -0.103676
C      3.969692    11.771541     2.215849     0.080590
C      7.136790    12.392228     7.137702     0.591249
C      6.225008    11.649803     6.258904     0.006299
C      6.115805    11.964398     4.913152    -0.181348
C      5.205292    11.310135     4.101061     0.229158
C      4.448428    10.251926     4.620219    -0.183161
C      4.637634     9.885611     5.968871    -0.003585
C      5.461794    10.608217     6.792563    -0.108834
C      3.879500     8.720304     6.543135     0.611783
C      3.248326     5.257791    11.598404     0.549098
C      3.028624     4.503745    12.891949    -0.002856
C      4.094066     3.992265    13.622831    -0.100963
C     10.209994     5.323392     0.345139    -0.141360
C      8.948979     5.218530     0.858496     0.064281
C      7.892428     5.738778     0.104412    -0.117465
C      1.776500     4.438534    13.396606    -0.106129
C      8.729278     4.641441     2.215849     0.080368
C      5.562114     5.262128     7.137702     0.592908
C      6.473908     4.519703     6.258904     0.005959
C      6.583128     4.834298     4.913152    -0.186127
C      7.493652     4.180035     4.101061     0.228502
C      8.250509     3.121826     4.620219    -0.177874
C      8.061285     2.755511     5.968871    -0.004603
C      7.237114     3.478117     6.792563    -0.106481
C      8.819411     1.590204     6.543135     0.610822
C      9.597885    -0.042533     2.903226     0.550739
C      9.378201     0.711513     1.609681    -0.005612
C     10.443652     1.222993     0.878799    -0.104961
C      3.860400    -0.108134    14.156491    -0.141227
C      2.599393    -0.003272    13.643134     0.068013
C      1.542831    -0.523520    14.397218    -0.117349
C      8.126083     0.776724     1.105024    -0.103677
C      2.379710     0.573817    12.285781     0.080589
C     -0.787388    -0.046870     7.363928     0.591245
C      0.124394     0.695555     8.242726     0.006300
C      0.233597     0.380960     9.588478    -0.181348
C      1.144110     1.035223    10.400569     0.229159
C      1.900974     2.093432     9.881411    -0.183159
C      1.711768     2.459747     8.532759    -0.003586
C      0.887608     1.737141     7.709067    -0.108832
C      2.469902     3.625054     7.958495     0.611784
N     -1.282678     7.720683    11.737619    -0.217932
N      5.066882    11.754775     2.764011    -0.219526
N      7.632080     4.624675     2.764011    -0.217932
N      1.282520     0.590583    11.737619    -0.219523
O      1.887049     6.977954     3.312172    -0.541080
O      4.039528     6.663604     3.576102    -0.541540
O      1.828603     6.508865     7.836681    -0.610703
O      0.524427     6.958490     6.148691    -0.512825
O     -2.254118    11.054007     6.775162    -0.577312
O     -3.267512    11.350503     8.741583    -0.515997
O     -4.462504    12.497504    11.189458    -0.541176
O     -2.310022    -1.448346    10.925528    -0.542758
O      8.178111    12.966593     6.664949    -0.609556
O      6.873912    12.516968     8.352939    -0.512178
O      4.095375     8.421451     7.726468    -0.576657
O      3.082008     8.124955     5.760047    -0.516669
O      4.462353     5.367404    11.189458    -0.541071
O      2.309874     5.681754    10.925528    -0.541536
O      4.520799     5.836493     6.664949    -0.610706
O      5.824975     5.386868     8.352939    -0.512828
O      8.603520     1.291351     7.726468    -0.577313
O      9.616914     0.994855     5.760047    -0.515989
O     10.811906    -0.152146     3.312172    -0.541177
O      8.659424    -0.466496     3.576102    -0.542757
O     -1.828709    -0.621235     7.836681    -0.609554
O     -0.524510    -0.171610     6.148691    -0.512173
O      2.254027     3.923907     6.775162    -0.576655
O      3.267394     4.220403     8.741583    -0.516678

The following XYZ coordinates are in angstroms. Other properties are in atomic units.
The sperically averaged electron density of each atom fit to a function of the form exp(a - br)
eigen_1, eigen_2 and eigen_3 are the three eigenvalues of traceless quadrupole moment tensor
  atom number  atomic symbol              X              Y              Z     net charge C6 coefficient C8 coefficient C10 coefficient fluctuating dipole atomic polarizability isotropic forcefield polarizability              a              b squared Pearson coefficient          <r^3>          <r^4>         wp_QDO          m_QDO          q_QDO       dipole_x       dipole_y       dipole_z         dipole            Qxy            Qxz            Qyz     Q(x^2-y^2)  Q(3z^2 - R^2)        eigen_1        eigen_2        eigen_3 static polarizability      alpha(xx)      alpha(xy)      alpha(xz)      alpha(yy)      alpha(yz)      alpha(zz) atomic spin moment
            1             Eu       2.531636       5.814414       5.380685       1.364110     189.765734 0.49945569E+04  0.19559875E+06                                23.130011                           20.181421       0.552322       1.870742                    0.998696      92.641453     247.918976       0.511445       0.305800      -1.270556      -0.005358      -0.002153       0.004034       0.007043       0.047605       0.038746       0.149210      -0.068214      -0.251873      -0.173703      -0.012402       0.186105             26.962883      22.115806       2.050357      -5.928031      26.421577      -7.174043      32.351265           0.017729
            2             Eu      -3.817889      -0.599156       9.120945       1.363535     189.967700 0.50011939E+04  0.19592893E+06                                23.149542                           20.197545       0.549497       1.869885                    0.998675      92.672247     248.067448       0.511124       0.305883      -1.270437      -0.003956       0.002523      -0.004091       0.006225      -0.047135      -0.038074       0.149214      -0.069626      -0.249445      -0.172998      -0.012936       0.185933             26.986775      22.132986      -2.051958       5.935099      26.444104      -7.180618      32.383236           0.017727
            3             Eu       3.817766       6.530944       9.120945       1.364113     189.765352 0.49945435E+04  0.19559809E+06                                23.129981                           20.181394       0.552316       1.870741                    0.998696      92.641343     247.918584       0.511446       0.305800      -1.270556       0.005359       0.002163      -0.004044       0.007053       0.047605       0.038746       0.149206      -0.068216      -0.251877      -0.173700      -0.012403       0.186103             26.962851      22.115780       2.050360      -5.928030      26.421565      -7.174031      32.351209           0.017727
            4             Eu      10.167291      12.944514       5.380685       1.363534     189.967815 0.50011996E+04  0.19592922E+06                                23.149557                           20.197561       0.549483       1.869881                    0.998675      92.672250     248.067521       0.511124       0.305883      -1.270437       0.003958      -0.002516       0.004080       0.006217      -0.047135      -0.038076       0.149212      -0.069629      -0.249445      -0.172995      -0.012937       0.185933             26.986785      22.132999      -2.051943       5.935096      26.444086      -7.180625      32.383272           0.017726
            5              H       1.390532       8.300496       1.212336       0.121003       1.165224 0.83957862E+01  0.81984936E+02                                 1.720803                            1.613854      -0.929556       2.442849                    0.998831       3.232331       8.526124       0.539182       1.163317      -0.738782      -0.038807      -0.002245       0.012740       0.040906      -0.005589      -0.000241      -0.005143       0.030263      -0.008583      -0.016599      -0.000985       0.017584              1.767216       2.253184       0.119216      -0.302740       1.414075      -0.100922       1.634389           0.000681
            6              H      -4.578082       7.354779      13.666336       0.113137       1.137637 0.82828556E+01  0.80570381E+02                                 1.688278                            1.599232      -0.822658       2.486735                    0.999394       3.238391       8.512363       0.543797       1.157909      -0.739996      -0.030916       0.009813      -0.015212       0.035826      -0.004660      -0.000870      -0.008324       0.027096       0.001906      -0.018326       0.004293       0.014033              1.716020       1.945405      -0.164221       0.307409       1.492733      -0.197600       1.709920           0.000028
            7              H      -0.673142       6.676184      14.075282       0.113175       1.254703 0.94774363E+01  0.96375320E+02                                 1.870529                            1.763027      -1.099373       2.355280                    0.996836       3.548897       9.877555       0.489748       1.229867      -0.721160       0.035979       0.002216      -0.006599       0.036646      -0.002287       0.004518      -0.002127       0.023006      -0.025359      -0.010298      -0.006536       0.016834              1.897544       2.339012      -0.065750      -0.385433       1.552388      -0.090202       1.801233           0.000478
            8              H       5.281503       7.533528       1.577777       0.119964       1.158287 0.84953070E+01  0.84199552E+02                                 1.787736                            1.679450      -1.024307       2.396698                    0.997774       3.434309       9.488988       0.496351       1.245048      -0.717738       0.029816      -0.013383       0.017967       0.037295      -0.001675       0.002769      -0.003665       0.023639      -0.011088      -0.011664      -0.002642       0.014306              1.824015       1.996672      -0.378710       0.283996       1.655046      -0.274704       1.820328           0.000322
            9              H      -3.238326       7.890943      11.949343       0.088588       1.271613 0.10136701E+02  0.10416761E+03                                 1.846829                            1.790116      -0.983818       2.397002                    0.997723       3.551851       9.735094       0.502774       1.185488      -0.732423      -0.037765       0.000058      -0.005292       0.038134       0.001655       0.000524       0.000897       0.017248      -0.005008      -0.008058      -0.001590       0.009649              1.857186       2.119687      -0.106687       0.131293       1.562422      -0.198012       1.889449           0.003928
           10              H       0.312328       6.851426       9.951019       0.143410       1.099258 0.78426051E+01  0.77181303E+02                                 1.801620                            1.666993      -1.397367       2.236467                    0.993334       3.612319      10.373416       0.468399       1.328735      -0.697111       0.021128      -0.027076       0.013035       0.036735      -0.004696       0.000888      -0.001167      -0.011108      -0.009303      -0.005796      -0.003190       0.008986              1.873155       1.927070      -0.581611       0.118330       1.991152      -0.251540       1.701242           0.000176
           11              H      -2.515742       9.673946      10.412170       0.133215       1.095830 0.81886227E+01  0.81485126E+02                                 1.800169                            1.706723      -1.330511       2.261422                    0.993767       3.665349      10.594423       0.461415       1.333972      -0.696221      -0.024421       0.021096       0.018252       0.037075      -0.005868      -0.005488       0.003936       0.006789       0.000526      -0.006982      -0.003927       0.010909              1.841592       1.724210      -0.357391      -0.327209       1.848831       0.175695       1.951735           0.000699
           12              H      -0.836910       9.068010       6.804165       0.132940       1.134540 0.85282720E+01  0.84204454E+02                                 1.727344                            1.654750      -1.184962       2.328710                    0.996651       3.372020       9.154978       0.515225       1.204024      -0.727245       0.001569       0.006303      -0.039300       0.039833       0.002315      -0.003394      -0.003114       0.010100       0.039604      -0.012378      -0.002049       0.014427              1.743887       1.500947      -0.152637      -0.084403       1.587301      -0.156033       2.143412           0.000621
           13              H      -4.959049      11.174962      13.289294       0.123355       1.161089 0.83613744E+01  0.81587382E+02                                 1.718959                            1.612287      -0.983631       2.419561                    0.998455       3.224894       8.510888       0.538421       1.165839      -0.738181      -0.037818       0.001168      -0.012152       0.039739       0.005051       0.000240      -0.005215       0.030041      -0.008953      -0.016366      -0.000992       0.017358              1.765275       2.250268      -0.118961       0.302028       1.412857      -0.100730       1.632701           0.000679
           14              H       1.771505      12.120679       0.835294       0.111926       1.135931 0.82655269E+01  0.80340784E+02                                 1.684779                            1.596124      -0.815839       2.489295                    0.999409       3.237574       8.500434       0.545188       1.155830      -0.740503      -0.031777      -0.010203       0.015975       0.037001       0.004339       0.001261      -0.008367       0.026591       0.001764      -0.018109       0.004417       0.013692              1.712415       1.940986       0.163643      -0.306348       1.489949      -0.196881       1.706310           0.000028
           15              H       5.676450      12.799274       0.426348       0.111819       1.263226 0.95562563E+01  0.97376026E+02                                 1.878682                            1.770085      -1.110865       2.349635                    0.996671       3.560823       9.920160       0.488889       1.229509      -0.721229       0.036093      -0.001841       0.006904       0.036794       0.002006      -0.004552      -0.002290       0.023684      -0.025275      -0.010565      -0.006538       0.017104              1.906007       2.350848       0.066178       0.388462       1.558165      -0.090826       1.809008           0.000481
           16              H      -1.068073      11.941930      12.923853       0.120945       1.159091 0.85051608E+01  0.84352546E+02                                 1.791569                            1.682798      -1.033810       2.393730                    0.997670       3.434838       9.504931       0.494627       1.248570      -0.716968       0.029337       0.013395      -0.017709       0.036793       0.001721      -0.002801      -0.004023       0.023927      -0.011445      -0.012031      -0.002498       0.014529              1.828002       2.001317       0.380134      -0.285042       1.658430      -0.275697       1.824258           0.000321
           17              H       3.111238      11.584515       2.552287       0.088321       1.266472 0.10079254E+02  0.10337584E+03                                 1.836973                            1.781062      -0.963209       2.404528                    0.998032       3.546872       9.695324       0.506005       1.180214      -0.733626      -0.038708      -0.000118       0.005358       0.039077      -0.001564      -0.000433       0.000993       0.016314      -0.005265      -0.007583      -0.001626       0.009208              1.847114       2.107530       0.105810      -0.130328       1.554956      -0.196225       1.878854           0.003927
           18              H       6.661865      12.624032       4.550611       0.141914       1.101525 0.78582029E+01  0.77333380E+02                                 1.800140                            1.665618      -1.396226       2.236187                    0.993343       3.612282      10.355774       0.470114       1.323911      -0.698105       0.021396       0.027545      -0.013004       0.037224       0.004794      -0.000703      -0.001383      -0.011182      -0.009122      -0.005856      -0.003225       0.009081              1.871559       1.925376       0.581102      -0.118473       1.989605      -0.251477       1.699697           0.000177
           19              H       3.833800       9.801512       4.089460       0.136068       1.088405 0.81286511E+01  0.80824458E+02                                 1.800568                            1.707214      -1.341376       2.259083                    0.993640       3.658143      10.605645       0.458134       1.344587      -0.694115      -0.023940      -0.020201      -0.017442       0.035853       0.006131       0.005547       0.003824       0.006898       0.000949      -0.007250      -0.003826       0.011076              1.841995       1.724465       0.357307       0.326955       1.849307       0.175442       1.952212           0.000692
           20              H       5.512584      10.407448       7.697465       0.132307       1.135022 0.85327826E+01  0.84254616E+02                                 1.727277                            1.654737      -1.183733       2.328945                    0.996578       3.373886       9.158393       0.515471       1.203369      -0.727392       0.001873      -0.006489       0.039664       0.040235      -0.001936       0.003296      -0.003197       0.010347       0.039692      -0.012408      -0.002007       0.014415              1.743820       1.501026       0.152693       0.084372       1.587369      -0.155943       2.143066           0.000630
           21              H       4.958870       4.044862      13.289294       0.121004       1.165216 0.83957111E+01  0.81984014E+02                                 1.720794                            1.613846      -0.929540       2.442858                    0.998831       3.232318       8.526078       0.539183       1.163317      -0.738782       0.038807       0.002246      -0.012741       0.040906      -0.005589      -0.000241      -0.005144       0.030263      -0.008582      -0.016599      -0.000984       0.017583              1.767207       2.253171       0.119215      -0.302737       1.414069      -0.100921       1.634381           0.000681
           22              H      10.927484       4.990579       0.835294       0.113138       1.137637 0.82828567E+01  0.80570391E+02                                 1.688277                            1.599232      -0.822657       2.486735                    0.999394       3.238392       8.512364       0.543797       1.157908      -0.739996       0.030916      -0.009813       0.015212       0.035826      -0.004660      -0.000870      -0.008324       0.027096       0.001906      -0.018326       0.004293       0.014033              1.716019       1.945405      -0.164221       0.307408       1.492732      -0.197599       1.709919           0.000028
           23              H       7.022544       5.669174       0.426348       0.113176       1.254702 0.94774205E+01  0.96375115E+02                                 1.870526                            1.763025      -1.099370       2.355282                    0.996836       3.548895       9.877546       0.489749       1.229866      -0.721160      -0.035979      -0.002216       0.006599       0.036646      -0.002287       0.004519      -0.002127       0.023006      -0.025359      -0.010298      -0.006536       0.016834              1.897542       2.339008      -0.065750      -0.385432       1.552387      -0.090202       1.801231           0.000479
           24              H       1.067899       4.811830      12.923853       0.119965       1.158282 0.84952639E+01  0.84199011E+02                                 1.787730                            1.679445      -1.024298       2.396702                    0.997774       3.434301       9.488957       0.496352       1.245047      -0.717738      -0.029816       0.013383      -0.017967       0.037295      -0.001675       0.002769      -0.003665       0.023639      -0.011087      -0.011664      -0.002642       0.014306              1.824010       1.996666      -0.378708       0.283994       1.655041      -0.274703       1.820322           0.000321
           25              H       9.587728       4.454415       2.552287       0.088589       1.271612 0.10136687E+02  0.10416741E+03                                 1.846827                            1.790114      -0.983819       2.397001                    0.997723       3.551849       9.735082       0.502775       1.185487      -0.732423       0.037765      -0.000058       0.005292       0.038134       0.001655       0.000524       0.000896       0.017248      -0.005008      -0.008058      -0.001590       0.009648              1.857183       2.119683      -0.106687       0.131292       1.562419      -0.198011       1.889446           0.003929
           26              H       6.037074       5.493932       4.550611       0.143411       1.099258 0.78426046E+01  0.77181297E+02                                 1.801619                            1.666992      -1.397368       2.236467                    0.993334       3.612319      10.373416       0.468399       1.328734      -0.697111      -0.021128       0.027076      -0.013035       0.036734      -0.004696       0.000888      -0.001167      -0.011108      -0.009303      -0.005796      -0.003190       0.008986              1.873154       1.927070      -0.581611       0.118330       1.991152      -0.251540       1.701241           0.000177
           27              H       8.865144       2.671412       4.089460       0.133215       1.095833 0.81886570E+01  0.81485547E+02                                 1.800172                            1.706726      -1.330521       2.261417                    0.993767       3.665355      10.594443       0.461415       1.333971      -0.696221       0.024421      -0.021096      -0.018251       0.037075      -0.005868      -0.005488       0.003936       0.006789       0.000526      -0.006982      -0.003927       0.010909              1.841596       1.724213      -0.357392      -0.327209       1.848835       0.175695       1.951739           0.000699
           28              H       7.186312       3.277348       7.697465       0.132941       1.134539 0.85282698E+01  0.84204449E+02                                 1.727346                            1.654752      -1.184962       2.328711                    0.996651       3.372020       9.154987       0.515224       1.204026      -0.727244      -0.001569      -0.006303       0.039300       0.039833       0.002315      -0.003394      -0.003114       0.010100       0.039603      -0.012378      -0.002049       0.014427              1.743888       1.500948      -0.152638      -0.084403       1.587303      -0.156033       2.143414           0.000621
           29              H      11.308451       1.170396       1.212336       0.123357       1.161075 0.83612505E+01  0.81585864E+02                                 1.718945                            1.612275      -0.983612       2.419571                    0.998455       3.224873       8.510814       0.538424       1.165838      -0.738181       0.037817      -0.001168       0.012152       0.039739       0.005051       0.000240      -0.005216       0.030040      -0.008952      -0.016366      -0.000991       0.017357              1.765260       2.250247      -0.118960       0.302024       1.412847      -0.100728       1.632688           0.000678
           30              H       4.577897       0.224679      13.666336       0.111926       1.135932 0.82655303E+01  0.80340830E+02                                 1.684780                            1.596125      -0.815839       2.489295                    0.999409       3.237574       8.500436       0.545188       1.155830      -0.740503       0.031777       0.010203      -0.015975       0.037001       0.004339       0.001261      -0.008367       0.026591       0.001764      -0.018109       0.004417       0.013692              1.712416       1.940987       0.163643      -0.306348       1.489950      -0.196881       1.706311           0.000029
           31              H       0.672952      -0.453916      14.075282       0.111819       1.263225 0.95562495E+01  0.97375946E+02                                 1.878682                            1.770085      -1.110865       2.349636                    0.996671       3.560821       9.920156       0.488889       1.229510      -0.721229      -0.036093       0.001841      -0.006904       0.036794       0.002006      -0.004552      -0.002291       0.023684      -0.025275      -0.010565      -0.006538       0.017104              1.906007       2.350848       0.066178       0.388462       1.558165      -0.090826       1.809008           0.000480
           32              H       7.417475       0.403428       1.577777       0.120945       1.159086 0.85051143E+01  0.84351979E+02                                 1.791566                            1.682795      -1.033804       2.393734                    0.997671       3.434829       9.504904       0.494627       1.248572      -0.716968      -0.029337      -0.013396       0.017709       0.036793       0.001721      -0.002801      -0.004023       0.023927      -0.011444      -0.012031      -0.002498       0.014529              1.827998       2.001312       0.380132      -0.285041       1.658427      -0.275696       1.824254           0.000321
           33              H       3.238164       0.760843      11.949343       0.088321       1.266470 0.10079234E+02  0.10337559E+03                                 1.836971                            1.781060      -0.963208       2.404529                    0.998032       3.546869       9.695313       0.506005       1.180214      -0.733626       0.038708       0.000118      -0.005358       0.039077      -0.001564      -0.000433       0.000993       0.016314      -0.005265      -0.007583      -0.001626       0.009208              1.847112       2.107528       0.105810      -0.130328       1.554955      -0.196224       1.878852           0.003927
           34              H      -0.312463      -0.278674       9.951019       0.141913       1.101528 0.78582287E+01  0.77333691E+02                                 1.800142                            1.665620      -1.396229       2.236185                    0.993343       3.612287      10.355789       0.470114       1.323910      -0.698105      -0.021396      -0.027545       0.013004       0.037224       0.004793      -0.000703      -0.001383      -0.011181      -0.009123      -0.005856      -0.003225       0.009081              1.871562       1.925379       0.581104      -0.118473       1.989609      -0.251477       1.699700           0.000177
           35              H       2.515602       2.543846      10.412170       0.136067       1.088409 0.81286834E+01  0.80824843E+02                                 1.800571                            1.707216      -1.341378       2.259081                    0.993639       3.658149      10.605660       0.458135       1.344585      -0.694115       0.023940       0.020201       0.017443       0.035853       0.006130       0.005547       0.003824       0.006898       0.000949      -0.007250      -0.003826       0.011076              1.841997       1.724467       0.357308       0.326955       1.849310       0.175443       1.952215           0.000691
           36              H       0.836818       1.937910       6.804165       0.132306       1.135020 0.85327624E+01  0.84254350E+02                                 1.727274                            1.654734      -1.183727       2.328947                    0.996579       3.373881       9.158370       0.515472       1.203367      -0.727392      -0.001873       0.006489      -0.039664       0.040235      -0.001936       0.003296      -0.003197       0.010347       0.039692      -0.012408      -0.002007       0.014415              1.743817       1.501024       0.152692       0.084372       1.587366      -0.155943       2.143062           0.000628
           37              C       3.101076       7.087567       2.903226       0.549100      25.137764 0.27128936E+03  0.57149483E+04                                 7.880064                            5.802879      -0.106074       2.008718                    0.999383      22.960561      64.163699       0.624656       0.465463      -1.026610      -0.006411      -0.014844       0.049257       0.051843       0.001177       0.002096       0.079904      -0.077424      -0.060899      -0.072813      -0.028570       0.101382              9.500020       8.299469       0.112678      -0.787911       6.705016      -4.343019      13.495575          -0.002918
           38              C       3.320778       7.841613       1.609681      -0.002855      35.852055 0.42379791E+03  0.98368106E+04                                 9.462353                            6.863110       0.035625       2.023148                    0.999342      26.853046      75.115379       0.633135       0.416787      -1.070814       0.004887       0.020044      -0.036684       0.042088       0.001819       0.003249       0.013738       0.002563       0.003978      -0.014188      -0.000293       0.014481             11.589451      10.067447      -0.077014      -1.377601       7.818088      -5.570323      16.882819           0.013330
           39              C       2.255336       8.353093       0.878799      -0.100964      32.287517 0.41180357E+03  0.95675099E+04                                 8.848441                            6.815884       0.068231       1.997113                    0.999673      28.968843      83.254046       0.623177       0.423044      -1.058195       0.016572      -0.000273      -0.020276       0.026188      -0.002200      -0.005799       0.008125       0.035706      -0.044756      -0.021330      -0.005112       0.026442             10.120333       9.883992      -0.104848      -0.425342       6.948185      -4.177417      13.528822           0.002553
           40              C      -3.860592       7.021966      14.156491      -0.141360      32.257006 0.41610881E+03  0.96895426E+04                                 8.798727                            6.813441       0.113075       2.005755                    0.999778      29.367818      84.406706       0.628713       0.418367      -1.061486      -0.000339      -0.020406       0.024705       0.032044      -0.015106       0.021052       0.003808       0.024702      -0.035771      -0.028176      -0.004612       0.032787             10.100609      10.257021       0.578832      -2.238351       6.724886      -3.731043      13.319921           0.001365
           41              C      -2.599577       7.126828      13.643134       0.064281      36.377953 0.41701174E+03  0.96610116E+04                                 9.683898                            6.872918      -0.154494       1.962650                    0.999459      26.582475      74.810523       0.622396       0.424781      -1.063456       0.002740      -0.005060       0.000992       0.005839       0.002202       0.000300      -0.019815      -0.004554       0.072784      -0.019784      -0.013574       0.033358             12.335150      10.331118       0.412893      -3.069671       7.653897      -5.555870      19.020436           0.008441
           42              C      -1.543026       6.606580      14.397218      -0.117464      32.437730 0.42461748E+03  0.99633150E+04                                 8.938256                            6.947167       0.049438       1.993987                    0.999566      29.363939      85.429200       0.612423       0.426235      -1.053852      -0.013748      -0.010007       0.020008       0.026258       0.005630       0.001230       0.021198       0.010626      -0.066881      -0.033719       0.011308       0.022411             10.216904       9.195202      -0.742861      -0.812257       7.208996      -4.342501      14.246516           0.006509
           43              C       4.572902       7.906824       1.105024      -0.106130      31.244276 0.40212174E+03  0.93088842E+04                                 8.690510                            6.744092       0.100445       2.011793                    0.999740      28.915472      83.586015       0.623800       0.424151      -1.055036      -0.007294       0.008327      -0.017374       0.020601       0.002028       0.021475       0.016023      -0.006412      -0.027826      -0.029766       0.003381       0.026385              9.889520       9.534305      -0.328488      -2.006252       6.831617      -3.837740      13.302637           0.000681
           44              C      -2.379876       7.703917      12.285781       0.080368      29.970008 0.31452440E+03  0.68329019E+04                                 8.514943                            5.950772       0.088141       2.049948                    0.998879      25.813122      71.790269       0.667777       0.422205      -1.058474       0.008820      -0.000774       0.006166       0.010790       0.018424       0.021239       0.047900      -0.151601      -0.061704      -0.073968      -0.034042       0.108009             11.015592       9.191995       1.107335      -5.227444       6.212961      -4.037506      17.641821           0.005034
           45              C       0.787288       7.083230       7.363928       0.592906      24.463021 0.25133990E+03  0.52106326E+04                                 7.827502                            5.632541      -0.075008       2.034594                    0.999476      22.252677      62.315837       0.624164       0.473346      -1.019154       0.041455      -0.029468      -0.028503       0.058303       0.065131      -0.005342      -0.055314      -0.097401      -0.142168      -0.079891      -0.041291       0.121181              9.770565      11.617329      -4.773540      -2.797487       7.803121       2.259042       9.891245          -0.004017
           46              C      -0.124506       7.825655       8.242726       0.005959      38.885096 0.41062504E+03  0.94329864E+04                                 9.901800                            6.682467       0.078039       2.037429                    0.999217      26.404299      72.893800       0.653797       0.407811      -1.079297      -0.033208       0.017032       0.027695       0.046475       0.011865       0.017459      -0.008311      -0.002653      -0.009312      -0.025961       0.008714       0.017247             13.019735      13.340437      -7.126037      -4.750204      12.171317       1.477976      13.547452           0.012238
           47              C      -0.233726       7.511060       9.588478      -0.186127      38.638342 0.45795780E+03  0.10950537E+05                                10.076726                            7.234072      -0.092635       1.941881                    0.999019      30.308302      89.011483       0.597757       0.428520      -1.052451      -0.001501      -0.002846      -0.021871       0.022106       0.034988       0.027566      -0.001885      -0.027897      -0.121241      -0.056648      -0.003304       0.059952             12.355629      11.623617      -4.472558      -5.231001       9.362295       0.513999      16.080973           0.011332
           48              C      -1.144250       8.165323      10.400569       0.228503      36.204160 0.35814184E+03  0.80037531E+04                                 9.654149                            6.398965      -0.151082       1.976150                    0.999413      24.997793      69.558532       0.639252       0.428742      -1.058826       0.007120      -0.010766       0.039174       0.041245       0.011680      -0.000422       0.003436       0.001889       0.037951      -0.018300       0.004890       0.013410             12.625909       9.699650      -2.842099      -5.063127       9.828342      -2.399499      18.349734           0.026961
           49              C      -1.901107       9.223532       9.881411      -0.177872      36.099442 0.47448291E+03  0.11436633E+05                                 9.618161                            7.358937      -0.057186       1.950438                    0.999189      30.468303      89.582182       0.593728       0.427997      -1.053697      -0.001411       0.022843      -0.021808       0.031613       0.037502       0.000171       0.031621       0.017164      -0.066315      -0.051345      -0.003810       0.055155             11.239561       7.671623      -3.615275      -0.632449      11.843277      -3.837960      14.203784           0.041846
           50              C      -1.711883       9.589847       8.532759      -0.004603      38.271058 0.41966640E+03  0.96821270E+04                                 9.756100                            6.731620       0.076765       2.032331                    0.999245      26.643849      73.435302       0.655652       0.404917      -1.082471       0.027667      -0.031810       0.029407       0.051401       0.017262      -0.006723       0.009636       0.011362       0.024434      -0.026257       0.012137       0.014119             12.541918      10.125703      -6.776444      -0.428985      15.335198      -2.938082      12.164855           0.006606
           51              C      -0.887712       8.867241       7.709067      -0.106481      35.022268 0.42422049E+03  0.99505142E+04                                 9.461085                            6.986869      -0.120089       1.937557                    0.999457      29.353851      85.352440       0.605128       0.431524      -1.050730       0.001056      -0.007657       0.012402       0.014613       0.057572       0.011963       0.001902       0.024836      -0.029230      -0.054849      -0.010396       0.065245             11.439537      11.400308      -7.133166      -1.615249      13.290363       0.114965       9.627940           0.049402
           52              C      -2.470009      10.755154       7.958495       0.610824      22.712013 0.24647046E+03  0.50792181E+04                                 7.436844                            5.583236      -0.073640       2.040958                    0.999384      21.923138      60.992398       0.626665       0.474284      -1.019760      -0.028208       0.054907      -0.030823       0.068996       0.073132       0.029012       0.034654       0.046980      -0.108818      -0.065555      -0.042763       0.108318              8.931771       7.210396      -4.089523       0.243449      11.012350      -2.430865       8.572567          -0.002182
           53              C      -3.248483      12.387891      11.598404       0.550745      25.159411 0.27151903E+03  0.57217203E+04                                 7.888321                            5.808118      -0.109233       2.007336                    0.999397      22.970332      64.228379       0.623847       0.465910      -1.026234      -0.004447       0.015522      -0.048952       0.051546      -0.000194      -0.001596       0.078658      -0.078585      -0.063176      -0.071927      -0.028736       0.100664              9.510930       8.306849      -0.113256       0.789699       6.712233      -4.349384      13.513710          -0.002937
           54              C      -3.028799      11.633845      12.891949      -0.005615      35.883730 0.42418159E+03  0.98477802E+04                                 9.466638                            6.865302       0.034105       2.022767                    0.999288      26.869221      75.164414       0.633171       0.416676      -1.070903       0.001352      -0.021029       0.035734       0.041484      -0.001490      -0.002546       0.014085       0.001099       0.003820      -0.014123      -0.000620       0.014743             11.595569      10.072473       0.077250       1.378455       7.821918      -5.573919      16.892315           0.013333
           55              C      -4.094250      11.122365      13.622831      -0.104961      32.348126 0.41277063E+03  0.95953803E+04                                 8.857691                            6.822445       0.069082       1.997027                    0.999673      29.004918      83.374877       0.623089       0.422866      -1.058331       0.019126       0.002828       0.020257       0.028003       0.001673       0.006413       0.008364       0.032941      -0.047574      -0.021770      -0.003891       0.025661             10.131572       9.892602       0.105360       0.424230       6.956363      -4.183211      13.545751           0.002550
           56              C       2.489002      12.453492       0.345139      -0.141226      32.294691 0.41665838E+03  0.97058283E+04                                 8.807347                            6.819475       0.107740       2.004128                    0.999778      29.385160      84.479874       0.628204       0.418555      -1.061335      -0.004708       0.021259      -0.026837       0.034559       0.015364      -0.020941       0.003458       0.025104      -0.030033      -0.027440      -0.005110       0.032549             10.111412      10.266895      -0.580792       2.243225       6.731954      -3.735240      13.335387           0.001367
           57              C       3.750009      12.348630       0.858496       0.068014      36.309263 0.41605908E+03  0.96343591E+04                                 9.678071                            6.869211      -0.153703       1.963090                    0.999466      26.543643      74.706979       0.621940       0.425295      -1.063033       0.000030       0.005276      -0.001985       0.005637      -0.000969      -0.000565      -0.019950      -0.003070       0.073998      -0.019961      -0.013664       0.033625             12.327462      10.328699      -0.413138       3.070374       7.648852      -5.550389      19.004836           0.008437
           58              C       4.806571      12.868878       0.104412      -0.117349      32.375419 0.42358053E+03  0.99321620E+04                                 8.922952                            6.935173       0.052144       1.995074                    0.999574      29.335493      85.296157       0.613463       0.425804      -1.054198      -0.011345       0.008936      -0.019103       0.023948      -0.006395      -0.000405       0.020847       0.013378      -0.066815      -0.033817       0.011015       0.022802             10.199014       9.186116       0.740439       0.815271       7.194640      -4.332109      14.216284           0.006505
           59              C      -1.776681      11.568634      13.396606      -0.103676      31.189435 0.40126633E+03  0.92840862E+04                                 8.680398                            6.736247       0.104711       2.013055                    0.999772      28.881061      83.462568       0.624259       0.424067      -1.055095      -0.011334      -0.008984       0.017674       0.022837      -0.002565      -0.018927       0.015765      -0.005098      -0.029862      -0.027612       0.002745       0.024867              9.877921       9.526005       0.328742       2.003845       6.823337      -3.832553      13.284422           0.000676
           60              C       3.969692      11.771541       2.215849       0.080590      29.975804 0.31459317E+03  0.68346727E+04                                 8.519374                            5.953965       0.081238       2.048135                    0.998873      25.807490      71.772739       0.667180       0.422566      -1.058263       0.011018       0.000238      -0.006079       0.012586      -0.018222      -0.021459       0.048446      -0.152055      -0.062081      -0.074286      -0.034287       0.108573             11.022647       9.191708      -1.109915       5.233059       6.217804      -4.042228      17.658429           0.005036
           61              C       7.136790      12.392228       7.137702       0.591249      24.505797 0.25184700E+03  0.52237186E+04                                 7.835603                            5.637391      -0.076586       2.033641                    0.999496      22.277516      62.398490       0.624040       0.473207      -1.019241       0.040543       0.029120       0.028703       0.057581      -0.064021       0.006866      -0.055151      -0.098249      -0.144617      -0.078455      -0.042791       0.121246              9.781921      11.632765       4.781477       2.801825       7.812815       2.262249       9.900183          -0.004023
           62              C       6.225008      11.649803       6.258904       0.006299      38.892602 0.41064301E+03  0.94345399E+04                                 9.908118                            6.685959       0.070532       2.035179                    0.999269      26.401549      72.916806       0.653064       0.408220      -1.078908      -0.033127      -0.019273      -0.026321       0.046493      -0.009993      -0.018644      -0.007930      -0.001804      -0.011481      -0.025748       0.007882       0.017867             13.029305      13.351981       7.133087       4.755510      12.180278       1.481517      13.555655           0.012243
           63              C       6.115805      11.964398       4.913152      -0.181348      38.497218 0.45596532E+03  0.10891124E+05                                10.056195                            7.220938      -0.096581       1.941686                    0.999046      30.233654      88.747225       0.597969       0.428832      -1.052249      -0.002042       0.003290       0.020984       0.021339      -0.033299      -0.027657      -0.001339      -0.028069      -0.112707      -0.054594      -0.002632       0.057226             12.328682      11.597007       4.461988       5.216136       9.343226       0.511423      16.045814           0.011324
           64              C       5.205292      11.310135       4.101061       0.229158      36.180050 0.35783491E+03  0.79955097E+04                                 9.652347                            6.397591      -0.149468       1.976918                    0.999432      24.986511      69.530495       0.639089       0.428925      -1.058669       0.004062       0.008935      -0.040215       0.041396      -0.011185       0.000099       0.001845       0.000665       0.038405      -0.017655       0.004611       0.013044             12.623857       9.695836       2.840798       5.060090       9.826813      -2.401394      18.348921           0.026976
           65              C       4.448428      10.251926       4.620219      -0.183161      36.249429 0.47696216E+03  0.11510882E+05                                 9.639200                            7.373375      -0.058266       1.949152                    0.999209      30.547510      89.858961       0.593747       0.427445      -1.054082      -0.000295      -0.022342       0.023524       0.032444      -0.038757      -0.001120       0.032098       0.015882      -0.064041      -0.051531      -0.005006       0.056537             11.266244       7.686534       3.622905       0.632649      11.871110      -3.851401      14.241088           0.041869
           66              C       4.637634       9.885611       5.968871      -0.003585      38.228051 0.41902558E+03  0.96640172E+04                                 9.751210                            6.727991       0.075473       2.031993                    0.999259      26.621297      73.369628       0.655583       0.405099      -1.082308       0.029710       0.035303      -0.029641       0.054842      -0.018173       0.006846       0.011765       0.010265       0.025553      -0.028133       0.012428       0.015705             12.536069      10.121015       6.772161       0.430111      15.325884      -2.935749      12.161309           0.006608
           67              C       5.461794      10.608217       6.792563      -0.108834      35.073790 0.42492488E+03  0.99713743E+04                                 9.470879                            6.993045      -0.121356       1.936741                    0.999451      29.379821      85.452221       0.604800       0.431570      -1.050680       0.000727       0.005912      -0.009572       0.011274      -0.058638      -0.012925       0.002999       0.022571      -0.028589      -0.055727      -0.010618       0.066345             11.452923      11.415443       7.143738       1.619139      13.306198       0.117575       9.637127           0.049460
           68              C       3.879500       8.720304       6.543135       0.611783      22.707322 0.24639206E+03  0.50771465E+04                                 7.435494                            5.582142      -0.069791       2.042064                    0.999288      21.918141      60.973720       0.626768       0.474249      -1.019789      -0.028199      -0.053702       0.029212       0.067323      -0.071311      -0.030179       0.035480       0.045153      -0.108768      -0.064394      -0.042906       0.107300              8.930528       7.209277       4.089045      -0.243726      11.010893      -2.430926       8.571414          -0.002183
           69              C       3.248326       5.257791      11.598404       0.549098      25.137698 0.27128861E+03  0.57149276E+04                                 7.880046                            5.802867      -0.106077       2.008718                    0.999383      22.960518      64.163520       0.624657       0.465463      -1.026611       0.006410       0.014843      -0.049256       0.051842       0.001176       0.002096       0.079902      -0.077418      -0.060895      -0.072811      -0.028567       0.101378              9.499997       8.299453       0.112677      -0.787909       6.705000      -4.343005      13.495538          -0.002924
           70              C       3.028624       4.503745      12.891949      -0.002856      35.852020 0.42379756E+03  0.98367997E+04                                 9.462346                            6.863107       0.035630       2.023150                    0.999342      26.853031      75.115306       0.633135       0.416787      -1.070814      -0.004886      -0.020044       0.036684       0.042087       0.001819       0.003249       0.013737       0.002565       0.003977      -0.014188      -0.000292       0.014480             11.589442      10.067436      -0.077013      -1.377601       7.818083      -5.570318      16.882807           0.013327
           71              C       4.094066       3.992265      13.622831      -0.100963      32.287462 0.41180285E+03  0.95674882E+04                                 8.848430                            6.815877       0.068237       1.997116                    0.999673      28.968804      83.253882       0.623178       0.423044      -1.058195      -0.016572       0.000273       0.020275       0.026188      -0.002200      -0.005800       0.008124       0.035706      -0.044754      -0.021329      -0.005113       0.026442             10.120319       9.883976      -0.104848      -0.425340       6.948177      -4.177411      13.528805           0.002551
           72              C      10.209994       5.323392       0.345139      -0.141360      32.257039 0.41610941E+03  0.96895603E+04                                 8.798734                            6.813447       0.113072       2.005754                    0.999778      29.367840      84.406793       0.628712       0.418367      -1.061486       0.000339       0.020405      -0.024705       0.032044      -0.015107       0.021052       0.003808       0.024702      -0.035771      -0.028176      -0.004612       0.032788             10.100617      10.257031       0.578833      -2.238353       6.724891      -3.731044      13.319928           0.001364
           73              C       8.948979       5.218530       0.858496       0.064281      36.377960 0.41701182E+03  0.96610142E+04                                 9.683899                            6.872918      -0.154497       1.962648                    0.999459      26.582480      74.810545       0.622396       0.424781      -1.063456      -0.002740       0.005060      -0.000992       0.005839       0.002202       0.000300      -0.019815      -0.004554       0.072784      -0.019784      -0.013574       0.033358             12.335152      10.331120       0.412893      -3.069673       7.653897      -5.555870      19.020438           0.008441
           74              C       7.892428       5.738778       0.104412      -0.117465      32.437745 0.42461780E+03  0.99633243E+04                                 8.938259                            6.947170       0.049437       1.993986                    0.999566      29.363948      85.429234       0.612422       0.426235      -1.053852       0.013748       0.010007      -0.020009       0.026258       0.005630       0.001231       0.021198       0.010626      -0.066881      -0.033719       0.011309       0.022411             10.216908       9.195205      -0.742862      -0.812256       7.208999      -4.342502      14.246521           0.006508
           75              C       1.776500       4.438534      13.396606      -0.106129      31.244247 0.40212139E+03  0.93088735E+04                                 8.690504                            6.744089       0.100447       2.011794                    0.999740      28.915450      83.585924       0.623800       0.424151      -1.055036       0.007294      -0.008327       0.017374       0.020601       0.002027       0.021475       0.016022      -0.006412      -0.027825      -0.029766       0.003381       0.026384              9.889513       9.534296      -0.328487      -2.006251       6.831613      -3.837737      13.302630           0.000679
           76              C       8.729278       4.641441       2.215849       0.080368      29.970022 0.31452456E+03  0.68329062E+04                                 8.514945                            5.950773       0.088140       2.049948                    0.998879      25.813130      71.790290       0.667777       0.422205      -1.058474      -0.008820       0.000774      -0.006166       0.010790       0.018424       0.021239       0.047900      -0.151601      -0.061703      -0.073967      -0.034041       0.108009             11.015595       9.191996       1.107336      -5.227446       6.212963      -4.037507      17.641827           0.005032
           77              C       5.562114       5.262128       7.137702       0.592908      24.462983 0.25133949E+03  0.52106218E+04                                 7.827492                            5.632535      -0.075005       2.034595                    0.999476      22.252665      62.315785       0.624164       0.473346      -1.019155      -0.041455       0.029468       0.028503       0.058303       0.065130      -0.005342      -0.055314      -0.097400      -0.142167      -0.079890      -0.041290       0.121181              9.770551      11.617310      -4.773531      -2.797481       7.803111       2.259038       9.891232          -0.004015
           78              C       6.473908       4.519703       6.258904       0.005959      38.885077 0.41062480E+03  0.94329792E+04                                 9.901796                            6.682464       0.078041       2.037430                    0.999217      26.404290      72.893759       0.653797       0.407811      -1.079297       0.033208      -0.017032      -0.027695       0.046475       0.011866       0.017459      -0.008311      -0.002653      -0.009312      -0.025961       0.008714       0.017247             13.019729      13.340429      -7.126033      -4.750202      12.171311       1.477975      13.547448           0.012239
           79              C       6.583128       4.834298       4.913152      -0.186127      38.638337 0.45795771E+03  0.10950534E+05                                10.076724                            7.234070      -0.092636       1.941881                    0.999019      30.308299      89.011461       0.597757       0.428520      -1.052451       0.001501       0.002846       0.021871       0.022107       0.034988       0.027566      -0.001885      -0.027897      -0.121242      -0.056648      -0.003304       0.059952             12.355626      11.623614      -4.472557      -5.230999       9.362294       0.513998      16.080970           0.011335
           80              C       7.493652       4.180035       4.101061       0.228502      36.204142 0.35814159E+03  0.80037462E+04                                 9.654146                            6.398963      -0.151081       1.976151                    0.999413      24.997785      69.558507       0.639252       0.428742      -1.058826      -0.007120       0.010766      -0.039174       0.041245       0.011681      -0.000422       0.003436       0.001889       0.037951      -0.018301       0.004891       0.013410             12.625905       9.699647      -2.842098      -5.063124       9.828340      -2.399499      18.349728           0.026960
           81              C       8.250509       3.121826       4.620219      -0.177874      36.099511 0.47448389E+03  0.11436664E+05                                 9.618176                            7.358947      -0.057194       1.950435                    0.999189      30.468341      89.582353       0.593727       0.427997      -1.053696       0.001411      -0.022843       0.021808       0.031613       0.037503       0.000171       0.031621       0.017164      -0.066317      -0.051346      -0.003811       0.055156             11.239581       7.671634      -3.615279      -0.632451      11.843295      -3.837969      14.203813           0.041846
           82              C       8.061285       2.755511       5.968871      -0.004603      38.271057 0.41966633E+03  0.96821251E+04                                 9.756098                            6.731619       0.076763       2.032331                    0.999245      26.643852      73.435306       0.655652       0.404917      -1.082471      -0.027667       0.031811      -0.029407       0.051402       0.017262      -0.006723       0.009637       0.011363       0.024433      -0.026258       0.012138       0.014120             12.541915      10.125696      -6.776437      -0.428984      15.335190      -2.938086      12.164859           0.006606
           83              C       7.237114       3.478117       6.792563      -0.106481      35.022289 0.42422076E+03  0.99505225E+04                                 9.461090                            6.986872      -0.120089       1.937557                    0.999457      29.353858      85.352482       0.605128       0.431524      -1.050730      -0.001056       0.007657      -0.012402       0.014613       0.057573       0.011964       0.001902       0.024837      -0.029232      -0.054849      -0.010397       0.065246             11.439544      11.400314      -7.133171      -1.615251      13.290372       0.114966       9.627946           0.049402
           84              C       8.819411       1.590204       6.543135       0.610822      22.712139 0.24647201E+03  0.50792578E+04                                 7.436870                            5.583253      -0.073638       2.040957                    0.999384      21.923211      60.992641       0.626665       0.474284      -1.019760       0.028208      -0.054907       0.030822       0.068996       0.073134       0.029013       0.034654       0.046980      -0.108820      -0.065556      -0.042764       0.108320              8.931805       7.210421      -4.089542       0.243451      11.012397      -2.430877       8.572596          -0.002177
           85              C       9.597885      -0.042533       2.903226       0.550739      25.159298 0.27151764E+03  0.57216844E+04                                 7.888303                            5.808107      -0.109242       2.007335                    0.999397      22.970267      64.228185       0.623847       0.465910      -1.026234       0.004445      -0.015522       0.048951       0.051545      -0.000193      -0.001596       0.078657      -0.078581      -0.063173      -0.071926      -0.028734       0.100660              9.510906       8.306836      -0.113256       0.789698       6.712217      -4.349369      13.513667          -0.002935
           86              C       9.378201       0.711513       1.609681      -0.005612      35.883604 0.42417998E+03  0.98477330E+04                                 9.466619                            6.865290       0.034113       2.022771                    0.999288      26.869157      75.164186       0.633171       0.416676      -1.070903      -0.001352       0.021028      -0.035733       0.041484      -0.001490      -0.002546       0.014084       0.001101       0.003818      -0.014123      -0.000619       0.014742             11.595543      10.072450       0.077247       1.378456       7.821903      -5.573906      16.892276           0.013334
           87              C      10.443652       1.222993       0.878799      -0.104961      32.348081 0.41277016E+03  0.95953653E+04                                 8.857682                            6.822440       0.069091       1.997031                    0.999673      29.004877      83.374698       0.623089       0.422866      -1.058331      -0.019126      -0.002829      -0.020256       0.028002       0.001673       0.006415       0.008362       0.032940      -0.047570      -0.021768      -0.003892       0.025660             10.131560       9.892582       0.105361       0.424224       6.956358      -4.183207      13.545739           0.002551
           88              C       3.860400      -0.108134      14.156491      -0.141227      32.294710 0.41665882E+03  0.97058417E+04                                 8.807352                            6.819479       0.107738       2.004128                    0.999778      29.385176      84.479945       0.628203       0.418556      -1.061335       0.004708      -0.021260       0.026836       0.034559       0.015364      -0.020941       0.003458       0.025104      -0.030033      -0.027439      -0.005110       0.032549             10.111415      10.266902      -0.580791       2.243221       6.731957      -3.735239      13.335388           0.001370
           89              C       2.599393      -0.003272      13.643134       0.068013      36.309247 0.41605903E+03  0.96343581E+04                                 9.678069                            6.869211      -0.153701       1.963091                    0.999466      26.543642      74.706983       0.621940       0.425295      -1.063033      -0.000030      -0.005276       0.001985       0.005637      -0.000968      -0.000565      -0.019950      -0.003070       0.073997      -0.019961      -0.013664       0.033625             12.327456      10.328698      -0.413135       3.070368       7.648849      -5.550384      19.004821           0.008439
           90              C       1.542831      -0.523520      14.397218      -0.117349      32.375410 0.42358050E+03  0.99321615E+04                                 8.922952                            6.935173       0.052145       1.995074                    0.999574      29.335490      85.296154       0.613463       0.425804      -1.054197       0.011345      -0.008937       0.019103       0.023948      -0.006395      -0.000405       0.020847       0.013378      -0.066815      -0.033817       0.011015       0.022802             10.199011       9.186117       0.740441       0.815269       7.194639      -4.332107      14.216278           0.006506
           91              C       8.126083       0.776724       1.105024      -0.103677      31.189425 0.40126633E+03  0.92840857E+04                                 8.680396                            6.736247       0.104715       2.013056                    0.999772      28.881049      83.462518       0.624259       0.424067      -1.055095       0.011334       0.008983      -0.017674       0.022837      -0.002565      -0.018927       0.015764      -0.005098      -0.029859      -0.027611       0.002745       0.024866              9.877919       9.526001       0.328741       2.003846       6.823335      -3.832551      13.284419           0.000677
           92              C       2.379710       0.573817      12.285781       0.080589      29.975799 0.31459319E+03  0.68346732E+04                                 8.519373                            5.953966       0.081241       2.048136                    0.998873      25.807484      71.772716       0.667180       0.422566      -1.058263      -0.011018      -0.000238       0.006079       0.012586      -0.018222      -0.021460       0.048446      -0.152055      -0.062081      -0.074285      -0.034287       0.108572             11.022645       9.191707      -1.109915       5.233057       6.217803      -4.042226      17.658424           0.005036
           93              C      -0.787388      -0.046870       7.363928       0.591245      24.505807 0.25184718E+03  0.52237228E+04                                 7.835602                            5.637390      -0.076590       2.033640                    0.999496      22.277522      62.398492       0.624040       0.473206      -1.019241      -0.040544      -0.029119      -0.028702       0.057580      -0.064019       0.006866      -0.055151      -0.098247      -0.144614      -0.078454      -0.042790       0.121244              9.781919      11.632761       4.781475       2.801822       7.812813       2.262248       9.900182          -0.004029
           94              C       0.124394       0.695555       8.242726       0.006300      38.892530 0.41064218E+03  0.94345167E+04                                 9.908110                            6.685955       0.070533       2.035180                    0.999269      26.401514      72.916704       0.653063       0.408220      -1.078908       0.033127       0.019273       0.026320       0.046493      -0.009994      -0.018645      -0.007929      -0.001804      -0.011482      -0.025749       0.007882       0.017868             13.029293      13.351968       7.133080       4.755504      12.180268       1.481515      13.555643           0.012241
           95              C       0.233597       0.380960       9.588478      -0.181348      38.497184 0.45596491E+03  0.10891112E+05                                10.056190                            7.220936      -0.096580       1.941687                    0.999046      30.233640      88.747175       0.597969       0.428832      -1.052249       0.002042      -0.003290      -0.020984       0.021338      -0.033300      -0.027657      -0.001338      -0.028068      -0.112708      -0.054594      -0.002633       0.057226             12.328674      11.597000       4.461989       5.216127       9.343225       0.511422      16.045797           0.011324
           96              C       1.144110       1.035223      10.400569       0.229159      36.179993 0.35783437E+03  0.79954947E+04                                 9.652339                            6.397588      -0.149469       1.976918                    0.999432      24.986483      69.530402       0.639089       0.428925      -1.058669      -0.004062      -0.008935       0.040215       0.041395      -0.011186       0.000098       0.001845       0.000667       0.038403      -0.017655       0.004612       0.013043             12.623845       9.695830       2.840799       5.060082       9.826809      -2.401390      18.348895           0.026979
           97              C       1.900974       2.093432       9.881411      -0.183159      36.249372 0.47696119E+03  0.11510854E+05                                 9.639194                            7.373370      -0.058269       1.949151                    0.999209      30.547476      89.858862       0.593747       0.427445      -1.054082       0.000295       0.022341      -0.023524       0.032443      -0.038759      -0.001120       0.032099       0.015882      -0.064044      -0.051533      -0.005007       0.056540             11.266237       7.686533       3.622906       0.632648      11.871105      -3.851396      14.241073           0.041873
           98              C       1.711768       2.459747       8.532759      -0.003586      38.228045 0.41902554E+03  0.96640157E+04                                 9.751208                            6.727989       0.075474       2.031994                    0.999259      26.621294      73.369604       0.655583       0.405099      -1.082308      -0.029711      -0.035303       0.029641       0.054842      -0.018174       0.006846       0.011765       0.010265       0.025552      -0.028133       0.012427       0.015706             12.536065      10.121015       6.772162       0.430112      15.325881      -2.935745      12.161300           0.006606
           99              C       0.887608       1.737141       7.709067      -0.108832      35.073686 0.42492339E+03  0.99713303E+04                                 9.470864                            6.993035      -0.121358       1.936742                    0.999451      29.379755      85.451990       0.604800       0.431571      -1.050680      -0.000727      -0.005913       0.009572       0.011275      -0.058640      -0.012925       0.003000       0.022572      -0.028592      -0.055728      -0.010619       0.066347             11.452904      11.415425       7.143725       1.619136      13.306176       0.117577       9.637111           0.049463
          100              C       2.469902       3.625054       7.958495       0.611784      22.707340 0.24639230E+03  0.50771529E+04                                 7.435498                            5.582145      -0.069793       2.042063                    0.999288      21.918159      60.973787       0.626768       0.474249      -1.019789       0.028199       0.053703      -0.029213       0.067324      -0.071312      -0.030180       0.035480       0.045154      -0.108771      -0.064395      -0.042907       0.107302              8.930533       7.209281       4.089048      -0.243726      11.010900      -2.430928       8.571419          -0.002185
          101              N      -1.282678       7.720683      11.737619      -0.217932      42.154510 0.43794464E+03  0.10098425E+05                                10.083701                            6.709033       0.428897       2.157825                    0.999751      26.970378      71.647478       0.689191       0.385418      -1.108245      -0.133015       0.061128      -0.090430       0.172067       0.061543      -0.106760       0.035185      -0.174503       0.188734      -0.188485       0.075283       0.113202             13.361314      10.478261       1.302020      -7.827974       6.977455      -4.225333      22.628225           0.073969
          102              N       5.066882      11.754775       2.764011      -0.219526      42.217754 0.43873069E+03  0.10121250E+05                                10.092963                            6.714808       0.429690       2.157883                    0.999770      26.994722      71.732590       0.688921       0.385390      -1.108247      -0.132706      -0.061344       0.090262       0.171817      -0.062143       0.106691       0.035669      -0.172649       0.185959      -0.187982       0.075341       0.112641             13.374438      10.481183      -1.303438       7.831559       6.985864      -4.233863      22.656267           0.073942
          103              N       7.632080       4.624675       2.764011      -0.217932      42.154558 0.43794513E+03  0.10098440E+05                                10.083712                            6.709039       0.428895       2.157824                    0.999751      26.970386      71.647530       0.689190       0.385418      -1.108244       0.133014      -0.061128       0.090429       0.172067       0.061543      -0.106759       0.035185      -0.174502       0.188734      -0.188484       0.075282       0.113201             13.361329      10.478270       1.302022      -7.827982       6.977463      -4.225340      22.628254           0.073968
          104              N       1.282520       0.590583      11.737619      -0.219523      42.217570 0.43872872E+03  0.10121193E+05                                10.092935                            6.714794       0.429693       2.157885                    0.999770      26.994658      71.732370       0.688922       0.385390      -1.108247       0.132704       0.061344      -0.090260       0.171814      -0.062143       0.106689       0.035669      -0.172646       0.185960      -0.187979       0.075340       0.112639             13.374396      10.481154      -1.303433       7.831531       6.985846      -4.233848      22.656189           0.073954
          105              O       1.887049       6.977954       3.312172      -0.541080      29.276791 0.44404968E+03  0.10147468E+05                                 7.394914                            6.391675       0.591971       2.232406                    0.998767      27.071250      68.737208       0.776874       0.345008      -1.153647       0.016161       0.054047      -0.009766       0.057251       0.000427      -0.035920       0.007125       0.070398      -0.011146      -0.036790      -0.021296       0.058087              8.114266       9.977150       1.188657      -2.356650       5.418891      -1.275909       8.946757           0.168303
          106              O       4.039528       6.663604       3.576102      -0.541540      32.590584 0.48716381E+03  0.11420769E+05                                 8.082790                            6.817563       0.568215       2.236898                    0.997887      27.107189      70.257144       0.730249       0.357779      -1.140494       0.002499       0.040154      -0.011681       0.041893      -0.020974       0.051773       0.025879      -0.020752      -0.008808      -0.070970       0.024235       0.046736              8.971815       8.583153      -2.233880       2.324287       7.486667      -2.987570      10.845626           0.073506
          107              O       1.828603       6.508865       7.836681      -0.610703      45.549547 0.70929105E+03  0.18296271E+05                                10.287581                            8.370203      -0.094988       1.997597                    0.995988      29.440631      80.481847       0.641046       0.370407      -1.128747      -0.055501      -0.010942      -0.011225       0.057672       0.007426       0.014832      -0.033888      -0.004646      -0.135296      -0.062140       0.023436       0.038705             12.190731      16.563092      -6.185516       0.237247      11.657443      -1.041644       8.351658           0.094091
          108              O       0.524427       6.958490       6.148691      -0.512825      26.839490 0.41443815E+03  0.93236979E+04                                 6.996058                            6.205333       0.580568       2.247804                    0.998392      26.336363      66.697828       0.781405       0.348419      -1.148972       0.001417       0.030335       0.017426       0.035013       0.030537      -0.001678      -0.007663      -0.054286       0.129111      -0.062400       0.017071       0.045329              7.481887       6.598018      -0.559043      -0.591105       5.313827       1.214307      10.533815           0.112729
          109              O      -2.254118      11.054007       6.775162      -0.577312      30.263382 0.45578379E+03  0.10478255E+05                                 7.554017                            6.469231       0.628662       2.248335                    0.999188      27.006254      68.660268       0.773746       0.344332      -1.154818      -0.005565      -0.018451       0.056197       0.059410       0.043072       0.002825      -0.007301       0.024946       0.058020      -0.055272       0.019809       0.035463              8.428203       5.604813      -1.122910       0.631105       9.030048      -3.674046      10.649748           0.080780
          110              O      -3.267512      11.350503       8.741583      -0.515997      34.798170 0.55585591E+03  0.13496172E+05                                 8.588601                            7.424174       0.055494       2.078376                    0.995707      27.390336      72.740725       0.678410       0.371848      -1.127195       0.015043      -0.025128      -0.015439       0.033107       0.009400      -0.007447       0.029151       0.045705       0.029883      -0.045868       0.019423       0.026445              9.476085       9.261256      -3.975630      -1.071756      10.896099       1.271425       8.270899           0.141817
          111              O      -4.462504      12.497504      11.189458      -0.541176      29.264435 0.44380550E+03  0.10140321E+05                                 7.391919                            6.389112       0.597590       2.234149                    0.998794      27.067166      68.717715       0.777190       0.344921      -1.153739       0.015686      -0.053690       0.009148       0.056678      -0.000282       0.035103       0.007840       0.068622      -0.011479      -0.036457      -0.020309       0.056766              8.110994       9.973248      -1.188304       2.356241       5.416862      -1.275246       8.942872           0.168331
          112              O      -2.310022      -1.448346      10.925528      -0.542758      32.602379 0.48737466E+03  0.11426854E+05                                 8.083637                            6.818267       0.567782       2.236541                    0.997916      27.114739      70.278336       0.730342       0.357698      -1.140568       0.002963      -0.040512       0.010601       0.041981       0.020961      -0.050931       0.025524      -0.020246      -0.011338      -0.070103       0.024458       0.045645              8.972686       8.583035       2.233744      -2.324111       7.487245      -2.988078      10.847779           0.073483
          113              O       8.178111      12.966593       6.664949      -0.609556      45.493243 0.70817022E+03  0.18259760E+05                                10.278667                            8.362891      -0.101717       1.995978                    0.996106      29.421545      80.407487       0.641420       0.370345      -1.128817      -0.056088       0.010096       0.011417       0.058122      -0.007348      -0.014700      -0.033006      -0.004185      -0.134065      -0.061210       0.023421       0.037789             12.179982      16.548336       6.180709      -0.238681      11.648059      -1.041548       8.343551           0.094029
          114              O       6.873912      12.516968       8.352939      -0.512178      26.818127 0.41402954E+03  0.93121185E+04                                 6.992239                            6.202149       0.580446       2.247884                    0.998384      26.324730      66.657718       0.781636       0.348405      -1.148994       0.001121      -0.030630      -0.017861       0.035475      -0.031090       0.001894      -0.006875      -0.055484       0.130741      -0.063469       0.017941       0.045528              7.477716       6.594017       0.558534       0.591132       5.311286       1.213939      10.527846           0.112562
          115              O       4.095375       8.421451       7.726468      -0.576657      30.274969 0.45599201E+03  0.10484533E+05                                 7.557231                            6.471765       0.628175       2.248009                    0.999168      27.006760      68.672733       0.773383       0.344445      -1.154691      -0.005569       0.017878      -0.057434       0.060410      -0.042680      -0.003297      -0.006525       0.025529       0.062204      -0.055595       0.021293       0.034302              8.432226       5.607291       1.124282      -0.632041       9.035182      -3.676334      10.654204           0.080704
          116              O       3.082008       8.124955       5.760047      -0.516669      34.792655 0.55572095E+03  0.13491856E+05                                 8.586984                            7.422777       0.049923       2.077051                    0.995632      27.390006      72.733180       0.678553       0.371798      -1.127251       0.014299       0.026089       0.014858       0.033254      -0.009182       0.006823       0.029734       0.044896       0.031735      -0.045984       0.018880       0.027104              9.474464       9.259605       3.975156       1.071335      10.894837       1.270523       8.268950           0.141700
          117              O       4.462353       5.367404      11.189458      -0.541071      29.276582 0.44404564E+03  0.10147358E+05                                 7.394910                            6.391673       0.591959       2.232405                    0.998767      27.071000      68.736631       0.776869       0.345011      -1.153643      -0.016160      -0.054051       0.009774       0.057255       0.000419      -0.035904       0.007113       0.070411      -0.011116      -0.036782      -0.021293       0.058076              8.114263       9.977147       1.188655      -2.356648       5.418888      -1.275907       8.946752           0.168320
          118              O       2.309874       5.681754      10.925528      -0.541536      32.590493 0.48716212E+03  0.11420724E+05                                 8.082797                            6.817569       0.568200       2.236895                    0.997887      27.107077      70.256923       0.730246       0.357781      -1.140492      -0.002503      -0.040156       0.011684       0.041896      -0.020973       0.051765       0.025877      -0.020734      -0.008814      -0.070960       0.024229       0.046731              8.971823       8.583160      -2.233882       2.324287       7.486673      -2.987572      10.845635           0.073511
          119              O       4.520799       5.836493       6.664949      -0.610706      45.549662 0.70929326E+03  0.18296344E+05                                10.287598                            8.370217      -0.094987       1.997597                    0.995988      29.440675      80.482012       0.641045       0.370407      -1.128747       0.055501       0.010942       0.011225       0.057672       0.007426       0.014832      -0.033888      -0.004646      -0.135298      -0.062141       0.023436       0.038705             12.190752      16.563119      -6.185527       0.237250      11.657463      -1.041648       8.351675           0.094084
          120              O       5.824975       5.386868       8.352939      -0.512828      26.839625 0.41444077E+03  0.93237728E+04                                 6.996088                            6.205357       0.580562       2.247801                    0.998392      26.336407      66.698030       0.781402       0.348419      -1.148971      -0.001416      -0.030335      -0.017426       0.035013       0.030537      -0.001678      -0.007663      -0.054285       0.129108      -0.062399       0.017071       0.045328              7.481920       6.598050      -0.559047      -0.591110       5.313849       1.214313      10.533860           0.112721
          121              O       8.603520       1.291351       7.726468      -0.577313      30.263434 0.45578467E+03  0.10478281E+05                                 7.554029                            6.469240       0.628662       2.248334                    0.999188      27.006267      68.660343       0.773745       0.344333      -1.154817       0.005567       0.018450      -0.056197       0.059409       0.043073       0.002828      -0.007301       0.024945       0.058012      -0.055272       0.019807       0.035465              8.428219       5.604822      -1.122914       0.631110       9.030071      -3.674057      10.649763           0.080787
          122              O       9.616914       0.994855       5.760047      -0.515989      34.797950 0.55585153E+03  0.13496026E+05                                 8.588517                            7.424105       0.055526       2.078387                    0.995707      27.390367      72.740471       0.678420       0.371844      -1.127199      -0.015042       0.025127       0.015441       0.033107       0.009403      -0.007453       0.029162       0.045711       0.029860      -0.045880       0.019429       0.026450              9.475986       9.261164      -3.975579      -1.071753      10.895974       1.271419       8.270819           0.141845
          123              O      10.811906      -0.152146       3.312172      -0.541177      29.264422 0.44380506E+03  0.10140317E+05                                 7.391966                            6.389149       0.597555       2.234141                    0.998794      27.066937      68.717351       0.777180       0.344925      -1.153734      -0.015684       0.053694      -0.009155       0.056682      -0.000273       0.035085       0.007826       0.068633      -0.011445      -0.036446      -0.020308       0.056753              8.111047       9.973314      -1.188312       2.356257       5.416894      -1.275257       8.942933           0.168311
          124              O       8.659424      -0.466496       3.576102      -0.542757      32.602350 0.48737415E+03  0.11426843E+05                                 8.083651                            6.818279       0.567768       2.236537                    0.997916      27.114658      70.278211       0.730338       0.357699      -1.140566      -0.002966       0.040514      -0.010605       0.041984       0.020960      -0.050924       0.025521      -0.020228      -0.011343      -0.070092       0.024451       0.045641              8.972702       8.583055       2.233749      -2.324115       7.487258      -2.988083      10.847794           0.073488
          125              O      -1.828709      -0.621235       7.836681      -0.609554      45.493183 0.70816909E+03  0.18259725E+05                                10.278663                            8.362888      -0.101716       1.995978                    0.996106      29.421517      80.407419       0.641419       0.370345      -1.128817       0.056088      -0.010095      -0.011417       0.058121      -0.007347      -0.014702      -0.033004      -0.004185      -0.134054      -0.061207       0.023421       0.037786             12.179976      16.548328       6.180706      -0.238682      11.648054      -1.041548       8.343547           0.094038
          126              O      -0.524510      -0.171610       6.148691      -0.512173      26.818050 0.41402805E+03  0.93120789E+04                                 6.992239                            6.202150       0.580440       2.247883                    0.998384      26.324628      66.657495       0.781633       0.348406      -1.148993      -0.001119       0.030632       0.017862       0.035477      -0.031084       0.001893      -0.006875      -0.055473       0.130725      -0.063459       0.017936       0.045523              7.477717       6.594017       0.558534       0.591132       5.311286       1.213939      10.527848           0.112573
          127              O       2.254027       3.923907       6.775162      -0.576655      30.274906 0.45599088E+03  0.10484498E+05                                 7.557210                            6.471748       0.628180       2.248010                    0.999168      27.006772      68.672685       0.773386       0.344444      -1.154692       0.005569      -0.017878       0.057435       0.060411      -0.042682      -0.003298      -0.006525       0.025528       0.062206      -0.055597       0.021294       0.034302              8.432199       5.607275       1.124275      -0.632036       9.035147      -3.676317      10.654174           0.080712
          128              O       3.267394       4.220403       8.741583      -0.516678      34.792946 0.55572675E+03  0.13492032E+05                                 8.587025                            7.422810       0.049926       2.077050                    0.995632      27.390159      72.733666       0.678552       0.371798      -1.127252      -0.014298      -0.026088      -0.014859       0.033254      -0.009185       0.006825       0.029738       0.044900       0.031724      -0.045990       0.018885       0.027105              9.474511       9.259650       3.975182       1.071336      10.894898       1.270525       8.268985           0.141673

******************************************************
Auxiliary information for the entire system
The total spin magnetic moment of the unit cell is   3.787421
The total net atomic charge of the unit cell is   -0.000003
Accuracy of reproducing the electrostatic potential in the unit cell:
  The inner radius (bohr) =    5.0000
  The outer radius (bohr) =   12.0000
  Valid grid points have density less than (e/(bohr^3)) =    0.0001
  The number of valid grid points were=       180192
  The rms potential error without charges in kcal/mol is=      4.67184
  The rms potential error with partial charges in kcal/mol is=      1.34880
  The RRMSE value at monopole order=      0.28871
  The rms potential error with partial charges and cloud penetration in kcal/mol is=      1.34245
  The RRMSE value at monopole order with cloud penetration is=      0.28735
  The rms potential error with partial charges and atomic dipoles in kcal/mol is=      0.57370
  The RRMSE value at dipole order=      0.12280
  The rms potential error with partial charges, atomic dipoles and cloud penetration in kcal/mol is=      0.55149
  The RRMSE value at dipole order with cloud penetration=      0.11804

******************************************************
The electron densities and ab initio electrostatic potential were computed in VASP using the PBE functional and
projector augmented wave method. See the main text of the journal article for a description of computational details.
The atomic charges, dipoles, and quadrupoles were computed with the DDEC6 method as described in
(a) T. A. Manz and N. Gabaldon Limas, RSC Adv. 6 (2016) 47771-47801 DOI: 10.1039/c6ra04656h
(b) N. Gabaldon Limas and T. A. Manz, RSC Adv. 8 (2018) 2678-2707 DOI: 10.1039/c7ra11829e.
For each atom in the material, the electron cloud parameters were fit to the spherically averaged atom-in-material
electron density using radial positions for which this density was between 10^-4 and 10^-2 electrons per cubic bohr.
The polarizabilities, dispersion coefficients, and quantum Drude oscillator (QDO) parameters were fit using the MCLF method.
The magnetic structure of the system was optimized in VASP from the default ferromagnetic initial guess using spin polarization.
The atomic spin moments (ASMs) were computed on this optimized magnetic structure using the DDEC6 partition as inputs
to the method of T. A. Manz and D. S. Sholl, J. Chem. Theory Comput. 7 (2011) 4146-4164 DOI: 10.1021/ct200539n.
The RMSE and RRMSE were computed using a uniform grid with Ewald summation.
