# Supplementary material for: A collection of forcefield precursors for metal–organic frameworks
Source: RSC Adv. 2019 Nov 13;9(63):36492–507. doi: 10.1039/c9ra07327b (PMC9075174; doi:10.1039/c9ra07327b)
Supplement: RA-009-C9RA07327B-s3503 [file RA-009-C9RA07327B-s3503.xyz]

  128
jmolscript: load "" {1 1 1} spacegroup "x,y,z" unitcell [{     13.551500     0.000000     0.000000 }, {      0.000000    14.314000     0.000000 }, {     -2.445799    -7.156926    14.195111 }]
Sm    12.088612    10.199754     5.182351     2.055143
Sm     5.792839     3.042774     9.012760     2.056676
Sm    -0.982911    -3.042680     9.012760     2.055143
Sm     5.312862     4.114300     5.182351     2.056676
H      0.398939    13.207536     1.569979     0.119907
H     -1.031845     6.520099    13.743706     0.116585
H     -0.504285     2.629550    13.096409     0.113879
H      0.935270     9.325576     0.942555     0.117506
H      0.128045     3.993666    11.526430     0.071988
H      1.575370     6.467099     6.524073     0.132113
H      1.953821     4.660691    10.092724     0.132203
H     -0.614482     7.719591     9.669710     0.140214
H      3.931012     6.050594    12.625132     0.120327
H      5.361796    13.677029     0.451405     0.117831
H      4.834236     9.786488     1.098702     0.114128
H      3.394681     2.168640    13.252556     0.116272
H      4.201906    11.150620     2.668681     0.072679
H      2.754581    -0.689895     7.671038     0.131849
H      2.376130    11.817660     4.102387     0.132149
H      4.944433     0.562564     4.525401     0.139231
H     10.706762    -6.050462    12.625132     0.119907
H     12.137546     0.636975     0.451405     0.116585
H     11.609986     4.527524     1.098702     0.113879
H     10.170431    -2.168502    13.252556     0.117506
H     10.977656     3.163408     2.668681     0.071988
H      9.530331     0.689975     7.671038     0.132113
H      9.151880     2.496383     4.102387     0.132203
H     11.720183    -0.562517     4.525401     0.140214
H      7.174689     1.106480     1.569979     0.120327
H      5.743905    -6.519955    13.743706     0.117831
H      6.271465    -2.629414    13.096409     0.114128
H      7.711020     4.988434     0.942555     0.116272
H      6.903795    -3.993546    11.526430     0.072679
H      8.351120     7.846969     6.524073     0.131849
H      8.729571    -4.660586    10.092724     0.132149
H      6.161268     6.594510     9.669710     0.139231
C     -0.187458    10.911576     2.739656     0.592951
C      0.528761    11.227909     1.453579    -0.011353
C      0.700949    12.509010     1.036243    -0.097859
C     -1.127702     5.639789    14.024770    -0.122808
C     -0.652062     4.590569    13.238361     0.078385
C     -0.808140     3.325213    13.632985    -0.149842
C      1.018931    10.207317     0.661492    -0.104137
C     -0.079191     4.853939    11.895503     0.073709
C     -0.255210     8.307883     7.089038     0.646429
C      0.376539     7.251514     7.960618    -0.015792
C      1.340841     6.399828     7.421204    -0.128153
C      1.943187     5.453677     8.227486    -0.009483
C      1.552131     5.304818     9.553310    -0.185680
C      0.537914     6.139327    10.075690     0.229183
C      0.001521     7.126989     9.303476    -0.190937
C      3.059041     4.586246     7.705106     0.674556
C      4.517409     3.754622    11.455455     0.590348
C      3.801190     4.070968    12.741532    -0.010245
C      3.629002     5.352073    13.158868    -0.098773
C      5.457653    12.796717     0.170341    -0.123003
C      4.982013    11.747505     0.956750     0.078494
C      5.138091    10.482145     0.562126    -0.152769
C      3.311020     3.050384    13.533619    -0.102340
C      4.409142    12.010889     2.299608     0.074682
C      4.585161     1.150883     7.106073     0.646872
C      3.953412     0.094505     6.234493    -0.018386
C      2.989110    -0.757175     6.773907    -0.126459
C      2.386764    -1.703335     5.967625    -0.010801
C      2.777820    -1.852207     4.641801    -0.184139
C      3.792037    -1.017704     4.119421     0.227707
C      4.328430    -0.030034     4.891635    -0.188048
C      1.270910    -2.570761     6.490005     0.674661
C     11.293159    -3.754502    11.455455     0.592951
C     10.576940    -4.070835    12.741532    -0.011353
C     10.404752    -5.351936    13.158868    -0.097858
C     12.233403     1.517285     0.170341    -0.122808
C     11.757763     2.566505     0.956750     0.078385
C     11.913841     3.831861     0.562126    -0.149842
C     10.086770    -3.050243    13.533619    -0.104137
C     11.184892     2.303135     2.299608     0.073709
C     11.360911    -1.150809     7.106073     0.646429
C     10.729162    -0.094440     6.234493    -0.015792
C      9.764860     0.757246     6.773907    -0.128154
C      9.162514     1.703397     5.967625    -0.009483
C      9.553570     1.852256     4.641801    -0.185680
C     10.567787     1.017747     4.119421     0.229182
C     11.104180     0.030085     4.891635    -0.190937
C      8.046660     2.570828     6.490005     0.674556
C      6.588292     3.402452     2.739656     0.590348
C      7.304511     3.086106     1.453579    -0.010245
C      7.476699     1.805001     1.036243    -0.098773
C      5.648048    -5.639643    14.024770    -0.123003
C      6.123688    -4.590431    13.238361     0.078494
C      5.967610    -3.325071    13.632985    -0.152769
C      7.794681     4.106690     0.661492    -0.102340
C      6.696559    -4.853815    11.895503     0.074682
C      6.520540     6.006191     7.089038     0.646872
C      7.152289     7.062569     7.960618    -0.018386
C      8.116591     7.914249     7.421204    -0.126459
C      8.718937     8.860409     8.227486    -0.010802
C      8.327881     9.009281     9.553310    -0.184139
C      7.313664     8.174778    10.075690     0.227707
C      6.777271     7.187108     9.303476    -0.188048
C      9.834791     9.727835     7.705106     0.674661
N      0.050985     5.993331    11.399526    -0.269812
N      4.278966    -1.163714     2.795585    -0.271263
N     11.054716     1.163743     2.795585    -0.269812
N      6.826735     8.320788    11.399526    -0.271263
O     12.876786    11.854873     3.420454    -0.649786
O     -0.286581     9.723516     3.086869    -0.656729
O     -0.763546     9.342788     7.624762    -0.760732
O     -0.286925     8.140402     5.849521    -0.597457
O      3.565214     3.750312     8.487541    -0.628623
O      3.400668     4.765164     6.493128    -0.716221
O      5.004665     4.697911    10.774657    -0.648169
O      4.616532     2.566558    11.108242    -0.655979
O      5.093497     2.185782     6.570349    -0.760644
O      4.616876     0.983415     8.345590    -0.597859
O      0.764737    10.907298     5.707570    -0.628253
O      0.929283    -2.391829     7.701983    -0.716122
O     -1.771085    -4.697799    10.774657    -0.649786
O     11.392282    -2.566442    11.108242    -0.656729
O     11.869247    -2.185714     6.570349    -0.760732
O     11.392626    -0.983328     8.345590    -0.597457
O      7.540487     3.406762     5.707570    -0.628623
O      7.705033     2.391910     7.701983    -0.716221
O      6.101036     2.459163     3.420454    -0.648169
O      6.489169     4.590516     3.086869    -0.655979
O      6.012204     4.971292     7.624762    -0.760644
O      6.488825     6.173659     5.849521    -0.597859
O     10.340964    -3.750224     8.487541    -0.628253
O     10.176418     9.548903     6.493128    -0.716122

The following XYZ coordinates are in angstroms. Other properties are in atomic units.
The sperically averaged electron density of each atom fit to a function of the form exp(a - br)
eigen_1, eigen_2 and eigen_3 are the three eigenvalues of traceless quadrupole moment tensor
  atom number  atomic symbol              X              Y              Z     net charge C6 coefficient C8 coefficient C10 coefficient fluctuating dipole atomic polarizability isotropic forcefield polarizability              a              b squared Pearson coefficient          <r^3>          <r^4>         wp_QDO          m_QDO          q_QDO       dipole_x       dipole_y       dipole_z         dipole            Qxy            Qxz            Qyz     Q(x^2-y^2)  Q(3z^2 - R^2)        eigen_1        eigen_2        eigen_3 static polarizability      alpha(xx)      alpha(xy)      alpha(xz)      alpha(yy)      alpha(yz)      alpha(zz) atomic spin moment
            1             Sm      12.088612      10.199754       5.182351       2.055143     122.140587 0.28069083E+04  0.93912692E+05                                16.228052                           14.148205       2.493128       2.471467                    0.999774      80.542096     190.711167       0.684549       0.267427      -1.331551       0.003794      -0.000433       0.005491       0.006689       0.031918       0.130902       0.073985       0.051661      -0.268068      -0.175944       0.003911       0.172033             19.166282      18.263587       2.458875      -4.985386      17.082421      -5.532132      22.152839           0.000007
            2             Sm       5.792839       3.042774       9.012760       2.056676     121.800386 0.27971078E+04  0.93497547E+05                                16.193043                           14.118843       2.497504       2.473091                    0.999771      80.477595     190.433370       0.685638       0.267252      -1.331847      -0.002739      -0.000768      -0.007047       0.007599      -0.032315       0.129089      -0.073560       0.054607      -0.267751      -0.174100       0.002754       0.171346             19.123515      18.225229      -2.454105      -4.973043      17.045022       5.517580      22.100296           0.000007
            3             Sm      -0.982911      -3.042680       9.012760       2.055143     122.140564 0.28069077E+04  0.93912666E+05                                16.228050                           14.148204       2.493128       2.471468                    0.999774      80.542093     190.711152       0.684549       0.267427      -1.331551      -0.003794       0.000433      -0.005491       0.006689       0.031918       0.130902       0.073985       0.051661      -0.268068      -0.175944       0.003911       0.172033             19.166279      18.263584       2.458874      -4.985385      17.082418      -5.532130      22.152835           0.000007
            4             Sm       5.312862       4.114300       5.182351       2.056676     121.800372 0.27971073E+04  0.93497527E+05                                16.193042                           14.118842       2.497504       2.473091                    0.999771      80.477592     190.433356       0.685638       0.267252      -1.331847       0.002739       0.000768       0.007047       0.007599      -0.032315       0.129089      -0.073560       0.054607      -0.267751      -0.174100       0.002754       0.171346             19.123514      18.225227      -2.454105      -4.973043      17.045020       5.517580      22.100294           0.000007
            5              H       0.398939      13.207536       1.569979       0.119907       1.122839 0.82860772E+01  0.81913396E+02                                 1.778766                            1.680736      -0.967071       2.427456                    0.998178       3.434232       9.589984       0.484640       1.278443      -0.710410      -0.010892       0.028908       0.023137       0.038595       0.001057      -0.004471       0.004485      -0.024462      -0.000355      -0.013880       0.000133       0.013747              1.809379       1.607344      -0.307288      -0.253271       1.946879       0.310647       1.873916          -0.000001
            6              H      -1.031845       6.520099      13.743706       0.116585       1.246797 0.94738243E+01  0.96626392E+02                                 1.881744                            1.777677      -1.206675       2.307309                    0.995715       3.600860      10.138574       0.480091       1.250869      -0.715906       0.002511       0.035763      -0.006197       0.036383      -0.000991      -0.001052       0.005623      -0.024248      -0.022069      -0.009381      -0.007771       0.017152              1.903304       1.579502      -0.047302      -0.099298       2.355833      -0.348293       1.774576          -0.000002
            7              H      -0.504285       2.629550      13.096409       0.113879       1.157334 0.84161236E+01  0.82082946E+02                                 1.698380                            1.604958      -0.872581       2.462559                    0.999062       3.241386       8.493864       0.547165       1.147749      -0.742632       0.009024      -0.029382      -0.017145       0.035195      -0.001887      -0.008796       0.001049      -0.029357      -0.000503      -0.018804       0.003717       0.015087              1.727759       1.473105      -0.148026      -0.208748       1.938590       0.332232       1.771582           0.000010
            8              H       0.935270       9.325576       0.942555       0.117506       1.130655 0.80944365E+01  0.78137200E+02                                 1.667157                            1.568920      -0.904646       2.451393                    0.998885       3.203348       8.336153       0.556402       1.140371      -0.744238      -0.003275      -0.038976       0.012418       0.041038      -0.003245      -0.007283       0.000577      -0.029319      -0.006402      -0.017346       0.001153       0.016193              1.708950       1.378312       0.130383      -0.108636       2.185917      -0.255159       1.562622           0.000010
            9              H       0.128045       3.993666      11.526430       0.071988       1.451483 0.12053038E+02  0.12907218E+03                                 1.995914                            1.933157      -1.187551       2.289461                    0.996470       3.797177      10.552533       0.491927       1.162704      -0.737512       0.003791      -0.035742      -0.003965       0.036160       0.000089      -0.000698      -0.000972      -0.014179      -0.005187      -0.006331      -0.001721       0.008052              2.008867       1.700590      -0.109405      -0.264729       2.244038       0.170017       2.081974           0.000005
           10              H       1.575370       6.467099       6.524073       0.132113       1.134086 0.85022947E+01  0.84040346E+02                                 1.741876                            1.664167      -1.156692       2.343449                    0.996616       3.378530       9.233704       0.507301       1.221487      -0.723283       0.008817       0.002004      -0.039499       0.040521      -0.000244      -0.003785      -0.004208      -0.005450       0.037156      -0.009735      -0.004269       0.014004              1.760204       1.579802      -0.150195      -0.187135       1.542815      -0.089708       2.157995           0.000004
           11              H       1.953821       4.660691      10.092724       0.132203       1.070247 0.79921729E+01  0.79141606E+02                                 1.780436                            1.692268      -1.329712       2.262681                    0.993567       3.665954      10.610794       0.460322       1.343707      -0.694142       0.020418      -0.024410       0.019168       0.037150      -0.007215       0.003738      -0.005040      -0.009288       0.005281      -0.009543      -0.002085       0.011628              1.818508       1.781971      -0.341345       0.132494       1.742381      -0.322504       1.931173           0.000002
           12              H      -0.614482       7.719591       9.669710       0.140214       1.071180 0.76180821E+01  0.75089673E+02                                 1.832360                            1.689242      -1.422760       2.224859                    0.992646       3.744398      11.076202       0.442387       1.404654      -0.681448      -0.027739       0.020790       0.015430       0.037944      -0.007689      -0.001572       0.001258       0.012729      -0.001035      -0.009833      -0.000675       0.010507              1.909981       1.975889      -0.601143      -0.256373       2.035646       0.125896       1.718407           0.000000
           13              H       3.931012       6.050594      12.625132       0.120327       1.122274 0.82821074E+01  0.81872819E+02                                 1.779063                            1.681062      -0.971974       2.425634                    0.998176       3.432958       9.589591       0.484227       1.279552      -0.710183       0.010664       0.028890      -0.023102       0.038497      -0.001265      -0.004594      -0.004338      -0.024309      -0.000774      -0.013875       0.000236       0.013639              1.809655       1.607625       0.307301      -0.253289       1.947091      -0.310584       1.874250          -0.000001
           14              H       5.361796      13.677029       0.451405       0.117831       1.244666 0.94561200E+01  0.96430041E+02                                 1.882357                            1.778190      -1.219125       2.302991                    0.995543       3.596932      10.136747       0.478996       1.253934      -0.715251      -0.003318       0.035289       0.006281       0.035997       0.001630      -0.000753      -0.005844      -0.024033      -0.022495      -0.009070      -0.008203       0.017273              1.903932       1.579885       0.047281      -0.099346       2.356767       0.348615       1.775145          -0.000002
           15              H       4.834236       9.786488       1.098702       0.114128       1.151620 0.83639045E+01  0.81424230E+02                                 1.690276                            1.597956      -0.864576       2.466284                    0.999164       3.236253       8.464969       0.549553       1.144858      -0.743307      -0.009891      -0.029144       0.017257       0.035284       0.001986      -0.008206      -0.001172      -0.029040      -0.000283      -0.018247       0.003312       0.014935              1.719297       1.466848       0.146632      -0.206953       1.928294      -0.329201       1.762751           0.000009
           16              H       3.394681       2.168640      13.252556       0.116272       1.132689 0.81095841E+01  0.78297251E+02                                 1.666677                            1.568381      -0.896027       2.454179                    0.999031       3.208031       8.341151       0.557728       1.137459      -0.744931       0.002390      -0.039043      -0.012274       0.040996       0.002648      -0.007589      -0.000356      -0.029823      -0.006396      -0.017722       0.001448       0.016274              1.708497       1.377869      -0.130372      -0.108558       2.185573       0.255155       1.562048           0.000010
           17              H       4.201906      11.150620       2.668681       0.072679       1.446942 0.12007014E+02  0.12847469E+03                                 1.993418                            1.930847      -1.189770       2.289346                    0.996469       3.789714      10.532402       0.491622       1.164373      -0.737143      -0.003742      -0.035899       0.003939       0.036308      -0.000095      -0.000657       0.001171      -0.013699      -0.005167      -0.006088      -0.001768       0.007856              2.006349       1.698712       0.109268      -0.264122       2.241075      -0.169772       2.079260           0.000005
           18              H       2.754581      -0.689895       7.671038       0.131849       1.131936 0.84793082E+01  0.83728935E+02                                 1.736949                            1.659743      -1.132345       2.353253                    0.996857       3.375531       9.210988       0.509141       1.218295      -0.723994      -0.008546       0.002321       0.039636       0.040614       0.000290      -0.003998       0.004189      -0.005278       0.036204      -0.009618      -0.004158       0.013777              1.755131       1.575577       0.149425      -0.186365       1.538691       0.089201       2.151123           0.000004
           19              H       2.376130      11.817660       4.102387       0.132149       1.066865 0.79587248E+01  0.78700803E+02                                 1.774219                            1.686836      -1.315788       2.268599                    0.993831       3.657199      10.566246       0.461995       1.340705      -0.694769      -0.020579      -0.024782      -0.019126       0.037462       0.007061       0.003706       0.005245      -0.009013       0.005346      -0.009328      -0.002302       0.011630              1.811985       1.775755       0.339220       0.131484       1.736251       0.320365       1.923948           0.000002
           20              H       4.944433       0.562564       4.525401       0.139231       1.073074 0.76348580E+01  0.75308633E+02                                 1.835843                            1.692133      -1.426457       2.223252                    0.992589       3.749899      11.102302       0.441533       1.406370      -0.681130       0.027719       0.021281      -0.015092       0.038065       0.007644      -0.001585      -0.001231       0.012955      -0.000595      -0.009941      -0.000536       0.010477              1.913768       1.979926       0.603129      -0.257228       2.039859      -0.126347       1.721520           0.000000
           21              H      10.706762      -6.050462      12.625132       0.119907       1.122839 0.82860769E+01  0.81913397E+02                                 1.778766                            1.680736      -0.967071       2.427456                    0.998178       3.434232       9.589986       0.484639       1.278443      -0.710410       0.010892      -0.028908      -0.023137       0.038595       0.001057      -0.004471       0.004485      -0.024462      -0.000355      -0.013880       0.000133       0.013747              1.809380       1.607344      -0.307288      -0.253271       1.946879       0.310647       1.873916          -0.000001
           22              H      12.137546       0.636975       0.451405       0.116585       1.246797 0.94738229E+01  0.96626370E+02                                 1.881744                            1.777677      -1.206675       2.307309                    0.995715       3.600860      10.138572       0.480092       1.250868      -0.715907      -0.002511      -0.035763       0.006197       0.036383      -0.000991      -0.001052       0.005623      -0.024248      -0.022069      -0.009381      -0.007771       0.017152              1.903303       1.579502      -0.047302      -0.099298       2.355832      -0.348293       1.774575          -0.000002
           23              H      11.609986       4.527524       1.098702       0.113879       1.157333 0.84161210E+01  0.82082910E+02                                 1.698379                            1.604958      -0.872581       2.462559                    0.999062       3.241386       8.493862       0.547166       1.147748      -0.742632      -0.009024       0.029382       0.017145       0.035195      -0.001887      -0.008796       0.001049      -0.029357      -0.000503      -0.018804       0.003717       0.015087              1.727758       1.473105      -0.148026      -0.208747       1.938589       0.332232       1.771582           0.000009
           24              H      10.170431      -2.168502      13.252556       0.117506       1.130655 0.80944325E+01  0.78137153E+02                                 1.667157                            1.568920      -0.904646       2.451394                    0.998885       3.203347       8.336150       0.556402       1.140372      -0.744238       0.003275       0.038976      -0.012418       0.041038      -0.003245      -0.007283       0.000577      -0.029319      -0.006402      -0.017346       0.001153       0.016193              1.708950       1.378312       0.130383      -0.108636       2.185916      -0.255159       1.562622           0.000010
           25              H      10.977656       3.163408       2.668681       0.071988       1.451483 0.12053040E+02  0.12907220E+03                                 1.995914                            1.933157      -1.187551       2.289461                    0.996470       3.797177      10.552533       0.491927       1.162704      -0.737512      -0.003791       0.035742       0.003965       0.036160       0.000089      -0.000698      -0.000972      -0.014179      -0.005187      -0.006331      -0.001721       0.008053              2.008868       1.700590      -0.109405      -0.264729       2.244038       0.170017       2.081974           0.000005
           26              H       9.530331       0.689975       7.671038       0.132113       1.134086 0.85022909E+01  0.84040305E+02                                 1.741877                            1.664167      -1.156692       2.343449                    0.996616       3.378529       9.233703       0.507300       1.221488      -0.723283      -0.008817      -0.002004       0.039499       0.040521      -0.000244      -0.003785      -0.004208      -0.005450       0.037156      -0.009735      -0.004269       0.014004              1.760204       1.579802      -0.150195      -0.187135       1.542815      -0.089708       2.157995           0.000004
           27              H       9.151880       2.496383       4.102387       0.132203       1.070247 0.79921729E+01  0.79141606E+02                                 1.780436                            1.692268      -1.329713       2.262681                    0.993567       3.665954      10.610794       0.460322       1.343707      -0.694142      -0.020418       0.024410      -0.019168       0.037150      -0.007215       0.003738      -0.005040      -0.009288       0.005281      -0.009543      -0.002085       0.011628              1.818508       1.781971      -0.341345       0.132494       1.742381      -0.322504       1.931173           0.000002
           28              H      11.720183      -0.562517       4.525401       0.140214       1.071181 0.76180872E+01  0.75089733E+02                                 1.832361                            1.689242      -1.422761       2.224859                    0.992646       3.744399      11.076204       0.442387       1.404654      -0.681448       0.027739      -0.020790      -0.015430       0.037944      -0.007689      -0.001572       0.001258       0.012729      -0.001035      -0.009833      -0.000675       0.010507              1.909981       1.975890      -0.601143      -0.256374       2.035646       0.125897       1.718408           0.000000
           29              H       7.174689       1.106480       1.569979       0.120327       1.122274 0.82821086E+01  0.81872836E+02                                 1.779064                            1.681062      -0.971974       2.425634                    0.998176       3.432958       9.589592       0.484227       1.279552      -0.710183      -0.010664      -0.028890       0.023102       0.038497      -0.001265      -0.004594      -0.004338      -0.024309      -0.000774      -0.013875       0.000236       0.013639              1.809656       1.607625       0.307301      -0.253289       1.947091      -0.310584       1.874250          -0.000001
           30              H       5.743905      -6.519955      13.743706       0.117831       1.244666 0.94561201E+01  0.96430035E+02                                 1.882356                            1.778189      -1.219124       2.302991                    0.995543       3.596932      10.136744       0.478997       1.253933      -0.715251       0.003318      -0.035289      -0.006281       0.035997       0.001630      -0.000754      -0.005844      -0.024033      -0.022495      -0.009070      -0.008203       0.017273              1.903932       1.579884       0.047281      -0.099346       2.356766       0.348615       1.775145          -0.000002
           31              H       6.271465      -2.629414      13.096409       0.114128       1.151620 0.83639006E+01  0.81424183E+02                                 1.690276                            1.597955      -0.864576       2.466284                    0.999164       3.236252       8.464966       0.549553       1.144858      -0.743307       0.009891       0.029144      -0.017257       0.035284       0.001986      -0.008206      -0.001172      -0.029040      -0.000283      -0.018247       0.003312       0.014935              1.719297       1.466847       0.146632      -0.206953       1.928293      -0.329201       1.762751           0.000009
           32              H       7.711020       4.988434       0.942555       0.116272       1.132688 0.81095797E+01  0.78297201E+02                                 1.666677                            1.568380      -0.896027       2.454179                    0.999031       3.208030       8.341149       0.557728       1.137459      -0.744931      -0.002390       0.039043       0.012274       0.040996       0.002648      -0.007589      -0.000356      -0.029823      -0.006396      -0.017722       0.001448       0.016274              1.708497       1.377869      -0.130372      -0.108558       2.185573       0.255155       1.562047           0.000010
           33              H       6.903795      -3.993546      11.526430       0.072679       1.446942 0.12007011E+02  0.12847465E+03                                 1.993417                            1.930847      -1.189771       2.289346                    0.996469       3.789714      10.532400       0.491622       1.164372      -0.737143       0.003742       0.035899      -0.003939       0.036308      -0.000095      -0.000657       0.001171      -0.013699      -0.005167      -0.006088      -0.001768       0.007856              2.006348       1.698711       0.109268      -0.264122       2.241074      -0.169772       2.079259           0.000005
           34              H       8.351120       7.846969       6.524073       0.131849       1.131936 0.84793098E+01  0.83728959E+02                                 1.736949                            1.659743      -1.132346       2.353253                    0.996857       3.375531       9.210990       0.509141       1.218296      -0.723994       0.008546      -0.002321      -0.039636       0.040614       0.000290      -0.003998       0.004189      -0.005278       0.036204      -0.009618      -0.004158       0.013777              1.755131       1.575578       0.149425      -0.186365       1.538692       0.089201       2.151124           0.000004
           35              H       8.729571      -4.660586      10.092724       0.132149       1.066865 0.79587255E+01  0.78700809E+02                                 1.774219                            1.686836      -1.315788       2.268599                    0.993831       3.657199      10.566245       0.461995       1.340705      -0.694769       0.020579       0.024782       0.019126       0.037462       0.007061       0.003706       0.005245      -0.009013       0.005346      -0.009328      -0.002302       0.011630              1.811985       1.775755       0.339220       0.131484       1.736251       0.320365       1.923948           0.000002
           36              H       6.161268       6.594510       9.669710       0.139231       1.073073 0.76348565E+01  0.75308619E+02                                 1.835843                            1.692134      -1.426457       2.223251                    0.992589       3.749899      11.102304       0.441532       1.406370      -0.681130      -0.027719      -0.021281       0.015092       0.038065       0.007644      -0.001585      -0.001231       0.012955      -0.000595      -0.009941      -0.000536       0.010477              1.913768       1.979926       0.603129      -0.257228       2.039859      -0.126347       1.721520           0.000000
           37              C      -0.187458      10.911576       2.739656       0.592951      24.370427 0.25956597E+03  0.54328612E+04                                 7.808213                            5.732381      -0.155498       1.995254                    0.999404      22.874081      64.680919       0.616413       0.474738      -1.016871      -0.005190      -0.009232       0.040880       0.042230      -0.007574       0.102912       0.022034       0.052189      -0.111065      -0.111777      -0.003036       0.114813              9.455665       6.762688       0.383779      -4.319368       8.561089      -1.451457      13.043217           0.000002
           38              C       0.528761      11.227909       1.453579      -0.011353      35.458473 0.41547917E+03  0.95944094E+04                                 9.395786                            6.787104       0.081026       2.042268                    0.999327      26.653914      74.326028       0.637949       0.415768      -1.071652       0.012944       0.011578      -0.032078       0.036478      -0.003633       0.005284       0.002609      -0.012262      -0.011219      -0.010362       0.001246       0.009116             11.610550       7.987831       0.671355      -5.883841      10.049290      -1.914428      16.794528           0.000001
           39              C       0.700949      12.509010       1.036243      -0.097859      31.139619 0.40757776E+03  0.94640848E+04                                 8.679863                            6.791558       0.123712       2.020777                    0.999744      28.850665      83.441417       0.621553       0.424385      -1.055220       0.009089      -0.016234      -0.013079       0.022742      -0.004306       0.009890       0.020719       0.007943      -0.009187      -0.026657       0.007373       0.019285              9.882453       6.877555       0.233266      -3.958255       9.578024      -1.956968      13.191779           0.000000
           40              C      -1.127702       5.639789      14.024770      -0.122808      32.623209 0.43211781E+03  0.10193260E+05                                 9.013932                            7.036610      -0.008759       1.976897                    0.999225      29.518366      86.368638       0.604281       0.429691      -1.050749      -0.003925      -0.009987       0.014932       0.018387       0.004401       0.018355       0.003111      -0.006050      -0.048556      -0.026775       0.007564       0.019211             10.321719       7.374789      -0.510550      -4.469138       9.295599      -0.812887      14.294771          -0.000001
           41              C      -0.652062       4.590569      13.238361       0.078385      35.107868 0.40197843E+03  0.92515645E+04                                 9.518904                            6.784956      -0.211261       1.948386                    0.999432      26.443385      74.804285       0.619685       0.429460      -1.057806      -0.000947       0.007779       0.007097       0.010573       0.000246      -0.014974      -0.000004       0.017640       0.061813      -0.019127      -0.009040       0.028167             12.059652       7.766583       0.767704      -5.717379      10.341357      -2.823527      18.071015           0.000000
           42              C      -0.808140       3.325213      13.632985      -0.149842      32.243451 0.41460625E+03  0.96508621E+04                                 8.804336                            6.803416       0.107425       2.002488                    0.999768      29.498543      84.910846       0.628530       0.418648      -1.060754      -0.016203      -0.007621       0.029930       0.034877      -0.013636      -0.000595       0.019507      -0.022113      -0.011265      -0.021721      -0.007734       0.029456             10.105054       6.857367       0.933983      -3.949748      10.332588      -2.127553      13.125206           0.000011
           43              C       1.018931      10.207317       0.661492      -0.104137      32.705761 0.41875723E+03  0.97608275E+04                                 8.925657                            6.867745       0.083492       1.999203                    0.999662      29.075990      83.445239       0.622135       0.422374      -1.059596       0.007218       0.022402      -0.016324       0.028643       0.002494      -0.000127      -0.013050      -0.039867      -0.038808      -0.016977      -0.013493       0.030471             10.268078       7.186013       0.235145      -4.533708       9.711898      -0.581861      13.906324           0.000013
           44              C      -0.079191       4.853939      11.895503       0.073709      30.859822 0.32888844E+03  0.72262562E+04                                 8.666134                            6.066814       0.051198       2.028775                    0.999123      26.315582      73.639087       0.664259       0.419666      -1.059912      -0.002999       0.011293       0.006386       0.013316       0.004509       0.048690       0.015354       0.145736      -0.043883      -0.070501      -0.030850       0.101351             11.177698       6.736802       1.561480      -4.739693       9.389181      -5.224743      17.407111           0.000002
           45              C      -0.255210       8.307883       7.089038       0.646429      23.611349 0.24479189E+03  0.50591364E+04                                 7.732793                            5.617246      -0.201678       1.997669                    0.999220      22.138077      62.608708       0.613120       0.483372      -1.010294      -0.030031       0.050280      -0.024885       0.063633       0.075609      -0.058890       0.022232       0.135389      -0.171081      -0.113594      -0.027006       0.140600              9.628609       6.882988      -4.293808       1.528636      12.194501      -3.048981       9.808337           0.000002
           46              C       0.376539       7.251514       7.960618      -0.015792      40.218990 0.43131441E+03  0.10021877E+05                                10.116728                            6.832459       0.092620       2.036629                    0.999277      26.868145      74.382212       0.649471       0.405874      -1.081543       0.010903      -0.036858       0.031088       0.049436      -0.002336      -0.006421       0.009635       0.002743       0.028510      -0.010792      -0.005640       0.016432             13.387533      11.268489      -7.115655       0.728394      15.374128      -5.046285      13.519982           0.000001
           47              C       1.340841       6.399828       7.421204      -0.128153      35.770408 0.43503133E+03  0.10258076E+05                                 9.535259                            7.030664      -0.101852       1.936040                    0.999427      29.753044      86.454659       0.609617       0.426092      -1.055133      -0.006219      -0.005366       0.017499       0.019331       0.037621       0.000061       0.007191       0.013698       0.043981      -0.046067       0.013893       0.032174             11.534284      12.065539      -7.172005      -0.239170      12.850907      -1.645541       9.686405           0.000005
           48              C       1.943187       5.453677       8.227486      -0.009483      38.146621 0.41643489E+03  0.95906662E+04                                 9.747514                            6.705546       0.103358       2.042946                    0.999270      26.593987      73.274322       0.656829       0.404904      -1.082294      -0.034645       0.033000       0.021605       0.052499       0.012163       0.006655      -0.005603      -0.009368       0.048534      -0.023036       0.004894       0.018142             12.616049      14.326213      -7.276436      -3.102582      11.599644      -0.109020      11.922289           0.000001
           49              C       1.552131       5.304818       9.553310      -0.185680      36.328610 0.47622091E+03  0.11486417E+05                                 9.648259                            7.356150      -0.046797       1.951769                    0.999289      30.557137      89.807700       0.595945       0.426112      -1.055099       0.025079       0.002072      -0.016791       0.030252       0.027802       0.033996      -0.001172      -0.015793      -0.046894      -0.048440       0.003828       0.044612             11.357542      11.728883      -3.956285      -4.190365       8.222454      -0.221854      14.121289           0.000004
           50              C       0.537914       6.139327      10.075690       0.229183      36.198816 0.35873358E+03  0.80346613E+04                                 9.694146                            6.426804      -0.198909       1.960058                    0.999416      25.167331      70.518754       0.633375       0.431767      -1.055075      -0.010138       0.004180       0.045307       0.046615       0.005086       0.003692      -0.000860       0.017945       0.045479      -0.017990       0.001898       0.016092             12.654420       9.683908      -2.741145      -3.028660      10.528172      -5.098118      17.751180           0.000001
           51              C       0.001521       7.126989       9.303476      -0.190937      39.639532 0.47151567E+03  0.11381797E+05                                10.307183                            7.371712      -0.184389       1.909613                    0.998668      30.825116      91.601485       0.587110       0.432187      -1.047948      -0.009780       0.000292      -0.025923       0.027709       0.024149      -0.001884       0.030056       0.056931      -0.078085      -0.054414       0.002961       0.051453             12.656884       9.094602      -4.331161      -0.210349      12.928612      -5.564648      15.947437           0.000000
           52              C       3.059041       4.586246       7.705106       0.674556      21.876196 0.23682773E+03  0.48489671E+04                                 7.346115                            5.530629      -0.181914       2.013417                    0.999123      21.573702      60.512876       0.617649       0.484337      -1.010887       0.049785      -0.041791      -0.033525       0.073136       0.098768       0.041932       0.018535      -0.047882      -0.080261      -0.095796      -0.030103       0.125900              8.850499      10.286669      -4.389761      -2.342626       7.915922       0.535373       8.348905           0.000001
           53              C       4.517409       3.754622      11.455455       0.590348      24.417495 0.26015415E+03  0.54481736E+04                                 7.816449                            5.737711      -0.162294       1.992939                    0.999436      22.904827      64.782572       0.616323       0.474545      -1.016989       0.004873      -0.009485      -0.038966       0.040399       0.007501       0.103773      -0.021791       0.051477      -0.112387      -0.112746      -0.002629       0.115375              9.466286       6.769922      -0.384776      -4.325001       8.569485       1.453916      13.059450           0.000002
           54              C       3.801190       4.070968      12.741532      -0.010245      35.449413 0.41532982E+03  0.95902751E+04                                 9.395115                            6.786464       0.078561       2.041827                    0.999334      26.647691      74.310487       0.637886       0.415839      -1.071587      -0.013146       0.010113       0.032733       0.036695       0.004003       0.005514      -0.002932      -0.015102      -0.010694      -0.011470       0.000949       0.010521             11.610220       7.987641      -0.671577      -5.884166      10.047423       1.914773      16.795594           0.000001
           55              C       3.629002       5.352073      13.158868      -0.098773      31.167666 0.40804405E+03  0.94774142E+04                                 8.683537                            6.794326       0.125520       2.021213                    0.999737      28.869399      83.500670       0.621593       0.424245      -1.055329      -0.009855      -0.016607       0.012578       0.023045       0.004382       0.010166      -0.020985       0.010244      -0.011168      -0.027585       0.008421       0.019164              9.887040       6.880602      -0.233813      -3.960692       9.580795       1.958979      13.199723           0.000000
           56              C       5.457653      12.796717       0.170341      -0.123003      32.624886 0.43218731E+03  0.10194223E+05                                 9.008568                            7.032498      -0.004650       1.978236                    0.999223      29.522237      86.347012       0.605126       0.429120      -1.051210       0.005955      -0.011761      -0.014585       0.019660      -0.003463       0.018436      -0.004342      -0.004028      -0.047718      -0.026530       0.007211       0.019319             10.315569       7.369999       0.509900      -4.466116       9.290603       0.813093      14.286103          -0.000001
           57              C       4.982013      11.747505       0.956750       0.078494      35.100986 0.40181184E+03  0.92471454E+04                                 9.518916                            6.784395      -0.215273       1.947413                    0.999406      26.440648      74.804039       0.619570       0.429567      -1.057697       0.000444       0.004650      -0.007691       0.008998      -0.001239      -0.013502       0.001421       0.016146       0.059347      -0.018064      -0.008282       0.026347             12.060717       7.767376      -0.768481      -5.718762      10.339319       2.825304      18.075456           0.000000
           58              C       5.138091      10.482145       0.562126      -0.152769      32.332870 0.41606792E+03  0.96940371E+04                                 8.824928                            6.819533       0.094796       1.998530                    0.999763      29.541446      85.092483       0.627176       0.419157      -1.060364       0.016371      -0.008967      -0.029682       0.035064       0.013124       0.001132      -0.018900      -0.024302      -0.010111      -0.022300      -0.006567       0.028868             10.129732       6.874311      -0.940581      -3.960089      10.354777       2.141212      13.160108           0.000011
           59              C       3.311020       3.050384      13.533619      -0.102340      32.642383 0.41771236E+03  0.97307033E+04                                 8.916597                            6.861046       0.081478       1.999032                    0.999703      29.037666      83.319224       0.622164       0.422605      -1.059417      -0.006776       0.020748       0.017850       0.028196      -0.004561      -0.000275       0.014290      -0.042136      -0.037100      -0.017554      -0.014728       0.032283             10.257457       7.178434      -0.235614      -4.527401       9.704347       0.582888      13.889591           0.000013
           60              C       4.409142      12.010889       2.299608       0.074682      30.894257 0.32926301E+03  0.72365001E+04                                 8.671822                            6.069674       0.058193       2.030613                    0.999137      26.328783      73.684785       0.664204       0.419584      -1.059970       0.003291       0.013817      -0.007212       0.015930      -0.004767       0.048444      -0.014667       0.146586      -0.043783      -0.070430      -0.031088       0.101517             11.186853       6.741855      -1.563485      -4.744691       9.394142       5.230882      17.424563           0.000002
           61              C       4.585161       1.150883       7.106073       0.646872      23.605062 0.24471139E+03  0.50569524E+04                                 7.730166                            5.615447      -0.194488       2.000025                    0.999205      22.136348      62.596373       0.613375       0.483221      -1.010394       0.027446       0.048994       0.024708       0.061353      -0.078225      -0.059420      -0.021658       0.133535      -0.166894      -0.114343      -0.027043       0.141386              9.625116       6.880277       4.291273       1.528192      12.189156       3.048552       9.805916           0.000002
           62              C       3.953412       0.094505       6.234493      -0.018386      40.339699 0.43279975E+03  0.10065103E+05                                10.133999                            6.842675       0.095614       2.036934                    0.999211      26.920527      74.561099       0.649200       0.405692      -1.081658      -0.011553      -0.037111      -0.031073       0.049762       0.000662      -0.007066      -0.009893       0.003178       0.027524      -0.011900      -0.004427       0.016328             13.412055      11.287513       7.130120       0.732022      15.404715       5.058930      13.543936           0.000001
           63              C       2.989110      -0.757175       6.773907      -0.126459      35.745700 0.43463831E+03  0.10246924E+05                                 9.535709                            7.031451      -0.111895       1.933322                    0.999383      29.730939      86.394339       0.609042       0.426573      -1.054791       0.004159      -0.006420      -0.016936       0.018584      -0.035831       0.001014      -0.007509       0.016111       0.039562      -0.043803       0.012022       0.031781             11.535217      12.068202       7.174518      -0.238672      12.854318       1.644787       9.683132           0.000005
           64              C       2.386764      -1.703335       5.967625      -0.010801      38.083272 0.41574280E+03  0.95687650E+04                                 9.728655                            6.693825       0.115496       2.047197                    0.999292      26.576685      73.154352       0.658445       0.404162      -1.083015       0.036006       0.031756      -0.021343       0.052540      -0.011361       0.007047       0.005770      -0.007979       0.043190      -0.021538       0.004812       0.016726             12.590950      14.297970       7.261270      -3.096516      11.577934       0.107362      11.896946           0.000001
           65              C       2.777820      -1.852207       4.641801      -0.184139      36.395088 0.47724174E+03  0.11518148E+05                                 9.666125                            7.369434      -0.044903       1.951844                    0.999292      30.579880      89.926378       0.594704       0.426738      -1.054626      -0.024953       0.003788       0.017121       0.030498      -0.028174       0.033101       0.001864      -0.015006      -0.044960      -0.047804       0.003808       0.043995             11.380576      11.755400       3.964095      -4.205691       8.235841       0.217706      14.150488           0.000004
           66              C       3.792037      -1.017704       4.119421       0.227707      36.203774 0.35880418E+03  0.80357155E+04                                 9.689639                            6.423619      -0.198314       1.960477                    0.999391      25.173121      70.506223       0.634170       0.431254      -1.055510       0.011228       0.004271      -0.046891       0.048406      -0.006162       0.004314       0.001509       0.017285       0.044743      -0.018304       0.002144       0.016159             12.649111       9.678261       2.739447      -3.025904      10.524798       5.097749      17.744274           0.000001
           67              C       4.328430      -0.030034       4.891635      -0.188048      39.578382 0.47059316E+03  0.11354809E+05                                10.299548                            7.366231      -0.188433       1.908863                    0.998665      30.794968      91.515008       0.587078       0.432391      -1.047747       0.009792      -0.000047       0.025936       0.027723      -0.023126      -0.003663      -0.029740       0.056960      -0.078759      -0.054402       0.003942       0.050460             12.647269       9.088825       4.328860      -0.211090      12.919383       5.558414      15.933601           0.000000
           68              C       1.270910      -2.570761       6.490005       0.674661      21.900649 0.23711042E+03  0.48564285E+04                                 7.353663                            5.535406      -0.185837       2.011693                    0.999072      21.584844      60.563748       0.617107       0.484596      -1.010706      -0.050720      -0.041561       0.034196       0.073954      -0.099271       0.042951      -0.018528      -0.048584      -0.079811      -0.096909      -0.029778       0.126686              8.860798      10.299420       4.396202      -2.346601       7.924952      -0.536702       8.358021           0.000001
           69              C      11.293159      -3.754502      11.455455       0.592951      24.370425 0.25956596E+03  0.54328609E+04                                 7.808213                            5.732381      -0.155498       1.995254                    0.999404      22.874080      64.680916       0.616413       0.474738      -1.016871       0.005190       0.009232      -0.040880       0.042230      -0.007574       0.102912       0.022034       0.052188      -0.111065      -0.111777      -0.003036       0.114813              9.455664       6.762688       0.383779      -4.319368       8.561089      -1.451457      13.043216           0.000002
           70              C      10.576940      -4.070835      12.741532      -0.011353      35.458474 0.41547920E+03  0.95944102E+04                                 9.395786                            6.787104       0.081026       2.042268                    0.999327      26.653915      74.326030       0.637949       0.415768      -1.071652      -0.012944      -0.011578       0.032078       0.036478      -0.003633       0.005284       0.002609      -0.012262      -0.011219      -0.010362       0.001246       0.009116             11.610550       7.987831       0.671355      -5.883841      10.049290      -1.914428      16.794528           0.000001
           71              C      10.404752      -5.351936      13.158868      -0.097858      31.139617 0.40757774E+03  0.94640841E+04                                 8.679862                            6.791557       0.123712       2.020777                    0.999744      28.850664      83.441411       0.621553       0.424384      -1.055220      -0.009089       0.016234       0.013079       0.022742      -0.004306       0.009890       0.020719       0.007943      -0.009187      -0.026657       0.007373       0.019285              9.882451       6.877554       0.233266      -3.958254       9.578023      -1.956968      13.191777           0.000000
           72              C      12.233403       1.517285       0.170341      -0.122808      32.623205 0.43211774E+03  0.10193258E+05                                 9.013931                            7.036609      -0.008759       1.976897                    0.999225      29.518363      86.368625       0.604281       0.429691      -1.050749       0.003925       0.009987      -0.014932       0.018387       0.004401       0.018355       0.003111      -0.006050      -0.048557      -0.026775       0.007564       0.019212             10.321718       7.374788      -0.510550      -4.469138       9.295597      -0.812886      14.294770          -0.000001
           73              C      11.757763       2.566505       0.956750       0.078385      35.107870 0.40197846E+03  0.92515653E+04                                 9.518904                            6.784956      -0.211261       1.948386                    0.999432      26.443386      74.804287       0.619685       0.429460      -1.057806       0.000947      -0.007779      -0.007097       0.010573       0.000246      -0.014974      -0.000004       0.017640       0.061813      -0.019127      -0.009040       0.028167             12.059652       7.766583       0.767704      -5.717379      10.341356      -2.823527      18.071015           0.000000
           74              C      11.913841       3.831861       0.562126      -0.149842      32.243450 0.41460624E+03  0.96508618E+04                                 8.804335                            6.803417       0.107425       2.002488                    0.999768      29.498542      84.910842       0.628530       0.418649      -1.060754       0.016203       0.007621      -0.029930       0.034877      -0.013636      -0.000595       0.019507      -0.022113      -0.011265      -0.021721      -0.007734       0.029456             10.105054       6.857367       0.933984      -3.949748      10.332588      -2.127553      13.125206           0.000012
           75              C      10.086770      -3.050243      13.533619      -0.104137      32.705761 0.41875723E+03  0.97608277E+04                                 8.925657                            6.867745       0.083493       1.999203                    0.999662      29.075990      83.445237       0.622135       0.422374      -1.059596      -0.007218      -0.022402       0.016324       0.028643       0.002494      -0.000127      -0.013050      -0.039867      -0.038808      -0.016977      -0.013493       0.030471             10.268078       7.186013       0.235145      -4.533708       9.711897      -0.581861      13.906324           0.000013
           76              C      11.184892       2.303135       2.299608       0.073709      30.859821 0.32888843E+03  0.72262559E+04                                 8.666134                            6.066814       0.051198       2.028775                    0.999123      26.315582      73.639084       0.664259       0.419666      -1.059912       0.002999      -0.011293      -0.006386       0.013316       0.004509       0.048690       0.015354       0.145736      -0.043883      -0.070501      -0.030850       0.101351             11.177697       6.736802       1.561480      -4.739693       9.389180      -5.224742      17.407109           0.000002
           77              C      11.360911      -1.150809       7.106073       0.646429      23.611349 0.24479189E+03  0.50591365E+04                                 7.732793                            5.617246      -0.201678       1.997669                    0.999220      22.138077      62.608706       0.613120       0.483372      -1.010294       0.030031      -0.050280       0.024885       0.063633       0.075609      -0.058890       0.022232       0.135389      -0.171081      -0.113594      -0.027006       0.140600              9.628608       6.882988      -4.293807       1.528636      12.194500      -3.048981       9.808336           0.000002
           78              C      10.729162      -0.094440       6.234493      -0.015792      40.218985 0.43131435E+03  0.10021876E+05                                10.116727                            6.832458       0.092620       2.036629                    0.999277      26.868143      74.382204       0.649471       0.405874      -1.081543      -0.010903       0.036858      -0.031088       0.049436      -0.002336      -0.006421       0.009635       0.002743       0.028510      -0.010792      -0.005640       0.016432             13.387532      11.268488      -7.115654       0.728393      15.374126      -5.046284      13.519980           0.000001
           79              C       9.764860       0.757246       6.773907      -0.128154      35.770409 0.43503134E+03  0.10258077E+05                                 9.535259                            7.030664      -0.101852       1.936040                    0.999427      29.753044      86.454659       0.609617       0.426092      -1.055133       0.006219       0.005366      -0.017499       0.019331       0.037621       0.000061       0.007191       0.013698       0.043981      -0.046067       0.013893       0.032174             11.534284      12.065539      -7.172005      -0.239170      12.850908      -1.645541       9.686405           0.000005
           80              C       9.162514       1.703397       5.967625      -0.009483      38.146623 0.41643492E+03  0.95906670E+04                                 9.747514                            6.705546       0.103358       2.042946                    0.999270      26.593988      73.274326       0.656829       0.404904      -1.082294       0.034645      -0.033000      -0.021605       0.052499       0.012164       0.006655      -0.005603      -0.009368       0.048534      -0.023036       0.004894       0.018142             12.616049      14.326214      -7.276436      -3.102582      11.599645      -0.109020      11.922289           0.000001
           81              C       9.553570       1.852256       4.641801      -0.185680      36.328608 0.47622087E+03  0.11486416E+05                                 9.648259                            7.356150      -0.046797       1.951769                    0.999289      30.557136      89.807696       0.595945       0.426112      -1.055099      -0.025079      -0.002072       0.016791       0.030252       0.027802       0.033996      -0.001172      -0.015793      -0.046894      -0.048440       0.003828       0.044612             11.357541      11.728882      -3.956285      -4.190364       8.222454      -0.221854      14.121288           0.000004
           82              C      10.567787       1.017747       4.119421       0.229182      36.198816 0.35873358E+03  0.80346613E+04                                 9.694146                            6.426804      -0.198909       1.960058                    0.999416      25.167331      70.518755       0.633375       0.431767      -1.055075       0.010138      -0.004180      -0.045307       0.046615       0.005086       0.003692      -0.000860       0.017945       0.045479      -0.017990       0.001898       0.016092             12.654420       9.683908      -2.741145      -3.028660      10.528172      -5.098118      17.751180           0.000001
           83              C      11.104180       0.030085       4.891635      -0.190937      39.639528 0.47151562E+03  0.11381796E+05                                10.307183                            7.371712      -0.184390       1.909613                    0.998668      30.825115      91.601481       0.587110       0.432187      -1.047948       0.009780      -0.000292       0.025923       0.027709       0.024149      -0.001884       0.030056       0.056931      -0.078085      -0.054414       0.002961       0.051453             12.656883       9.094602      -4.331161      -0.210349      12.928611      -5.564647      15.947436           0.000000
           84              C       8.046660       2.570828       6.490005       0.674556      21.876198 0.23682775E+03  0.48489676E+04                                 7.346115                            5.530629      -0.181914       2.013417                    0.999123      21.573703      60.512879       0.617649       0.484337      -1.010887      -0.049785       0.041791       0.033525       0.073136       0.098768       0.041932       0.018535      -0.047882      -0.080261      -0.095796      -0.030104       0.125900              8.850499      10.286669      -4.389761      -2.342626       7.915922       0.535373       8.348905           0.000002
           85              C       6.588292       3.402452       2.739656       0.590348      24.417495 0.26015414E+03  0.54481736E+04                                 7.816450                            5.737711      -0.162294       1.992939                    0.999436      22.904828      64.782583       0.616322       0.474546      -1.016989      -0.004873       0.009485       0.038966       0.040399       0.007501       0.103773      -0.021791       0.051477      -0.112387      -0.112746      -0.002629       0.115375              9.466287       6.769923      -0.384777      -4.325001       8.569486       1.453916      13.059452           0.000002
           86              C       7.304511       3.086106       1.453579      -0.010245      35.449418 0.41532988E+03  0.95902768E+04                                 9.395116                            6.786464       0.078561       2.041827                    0.999334      26.647693      74.310497       0.637886       0.415839      -1.071587       0.013146      -0.010113      -0.032733       0.036695       0.004003       0.005514      -0.002932      -0.015102      -0.010694      -0.011470       0.000949       0.010521             11.610221       7.987642      -0.671577      -5.884168      10.047425       1.914774      16.795597           0.000001
           87              C       7.476699       1.805001       1.036243      -0.098773      31.167667 0.40804407E+03  0.94774147E+04                                 8.683537                            6.794326       0.125520       2.021213                    0.999737      28.869400      83.500675       0.621593       0.424245      -1.055329       0.009855       0.016607      -0.012578       0.023045       0.004382       0.010165      -0.020985       0.010244      -0.011168      -0.027585       0.008421       0.019164              9.887040       6.880602      -0.233812      -3.960692       9.580795       1.958979      13.199724           0.000000
           88              C       5.648048      -5.639643      14.024770      -0.123003      32.624887 0.43218731E+03  0.10194222E+05                                 9.008568                            7.032498      -0.004650       1.978236                    0.999223      29.522237      86.347011       0.605126       0.429120      -1.051210      -0.005955       0.011761       0.014585       0.019660      -0.003463       0.018436      -0.004342      -0.004028      -0.047718      -0.026530       0.007211       0.019319             10.315569       7.370000       0.509899      -4.466117       9.290603       0.813093      14.286105          -0.000000
           89              C       6.123688      -4.590431      13.238361       0.078494      35.100987 0.40181184E+03  0.92471454E+04                                 9.518916                            6.784395      -0.215273       1.947413                    0.999406      26.440648      74.804040       0.619570       0.429567      -1.057697      -0.000444      -0.004650       0.007691       0.008998      -0.001239      -0.013502       0.001421       0.016146       0.059347      -0.018064      -0.008282       0.026347             12.060718       7.767377      -0.768481      -5.718762      10.339319       2.825305      18.075457           0.000000
           90              C       5.967610      -3.325071      13.632985      -0.152769      32.332870 0.41606791E+03  0.96940370E+04                                 8.824928                            6.819533       0.094796       1.998530                    0.999763      29.541445      85.092481       0.627176       0.419157      -1.060364      -0.016371       0.008967       0.029682       0.035064       0.013124       0.001132      -0.018900      -0.024302      -0.010111      -0.022300      -0.006567       0.028868             10.129733       6.874312      -0.940582      -3.960089      10.354778       2.141212      13.160109           0.000011
           91              C       7.794681       4.106690       0.661492      -0.102340      32.642386 0.41771241E+03  0.97307050E+04                                 8.916598                            6.861046       0.081478       1.999032                    0.999703      29.037667      83.319231       0.622164       0.422605      -1.059417       0.006776      -0.020748      -0.017850       0.028196      -0.004561      -0.000275       0.014290      -0.042136      -0.037100      -0.017554      -0.014728       0.032283             10.257459       7.178435      -0.235614      -4.527402       9.704348       0.582888      13.889593           0.000013
           92              C       6.696559      -4.853815      11.895503       0.074682      30.894259 0.32926302E+03  0.72365004E+04                                 8.671823                            6.069674       0.058192       2.030613                    0.999137      26.328783      73.684785       0.664204       0.419584      -1.059970      -0.003291      -0.013817       0.007212       0.015930      -0.004767       0.048444      -0.014667       0.146586      -0.043783      -0.070430      -0.031088       0.101517             11.186854       6.741856      -1.563485      -4.744692       9.394142       5.230883      17.424566           0.000002
           93              C       6.520540       6.006191       7.089038       0.646872      23.605061 0.24471138E+03  0.50569522E+04                                 7.730166                            5.615446      -0.194488       2.000025                    0.999205      22.136348      62.596374       0.613375       0.483221      -1.010394      -0.027446      -0.048994      -0.024708       0.061353      -0.078225      -0.059420      -0.021658       0.133535      -0.166894      -0.114343      -0.027043       0.141386              9.625116       6.880277       4.291273       1.528192      12.189156       3.048552       9.805916           0.000002
           94              C       7.152289       7.062569       7.960618      -0.018386      40.339700 0.43279975E+03  0.10065103E+05                                10.133999                            6.842675       0.095614       2.036934                    0.999211      26.920527      74.561099       0.649200       0.405692      -1.081658       0.011553       0.037110       0.031073       0.049762       0.000662      -0.007066      -0.009893       0.003178       0.027524      -0.011900      -0.004427       0.016328             13.412055      11.287513       7.130120       0.732021      15.404715       5.058930      13.543937           0.000001
           95              C       8.116591       7.914249       7.421204      -0.126459      35.745705 0.43463837E+03  0.10246926E+05                                 9.535710                            7.031452      -0.111896       1.933322                    0.999383      29.730941      86.394351       0.609042       0.426573      -1.054791      -0.004159       0.006420       0.016936       0.018584      -0.035831       0.001014      -0.007509       0.016111       0.039562      -0.043803       0.012022       0.031781             11.535219      12.068203       7.174519      -0.238672      12.854320       1.644787       9.683134           0.000005
           96              C       8.718937       8.860409       8.227486      -0.010802      38.083274 0.41574283E+03  0.95687658E+04                                 9.728656                            6.693825       0.115496       2.047197                    0.999292      26.576686      73.154357       0.658445       0.404162      -1.083015      -0.036006      -0.031756       0.021343       0.052540      -0.011361       0.007047       0.005770      -0.007980       0.043190      -0.021538       0.004812       0.016726             12.590951      14.297972       7.261270      -3.096517      11.577935       0.107362      11.896947           0.000001
           97              C       8.327881       9.009281       9.553310      -0.184139      36.395085 0.47724168E+03  0.11518146E+05                                 9.666125                            7.369434      -0.044903       1.951844                    0.999292      30.579878      89.926374       0.594704       0.426738      -1.054626       0.024953      -0.003788      -0.017121       0.030498      -0.028174       0.033101       0.001864      -0.015006      -0.044960      -0.047804       0.003808       0.043995             11.380576      11.755400       3.964095      -4.205692       8.235841       0.217706      14.150489           0.000004
           98              C       7.313664       8.174778      10.075690       0.227707      36.203774 0.35880418E+03  0.80357156E+04                                 9.689639                            6.423619      -0.198314       1.960477                    0.999391      25.173121      70.506224       0.634170       0.431254      -1.055510      -0.011228      -0.004271       0.046891       0.048406      -0.006162       0.004314       0.001509       0.017285       0.044743      -0.018304       0.002144       0.016159             12.649112       9.678262       2.739447      -3.025904      10.524798       5.097749      17.744275           0.000001
           99              C       6.777271       7.187108       9.303476      -0.188048      39.578386 0.47059320E+03  0.11354811E+05                                10.299549                            7.366231      -0.188433       1.908863                    0.998665      30.794969      91.515015       0.587078       0.432391      -1.047747      -0.009792       0.000047      -0.025936       0.027723      -0.023126      -0.003663      -0.029740       0.056960      -0.078759      -0.054402       0.003942       0.050460             12.647271       9.088826       4.328860      -0.211090      12.919384       5.558414      15.933602           0.000000
          100              C       9.834791       9.727835       7.705106       0.674661      21.900649 0.23711042E+03  0.48564286E+04                                 7.353663                            5.535406      -0.185837       2.011693                    0.999072      21.584844      60.563747       0.617107       0.484596      -1.010706       0.050720       0.041561      -0.034196       0.073954      -0.099271       0.042951      -0.018528      -0.048584      -0.079810      -0.096909      -0.029778       0.126686              8.860798      10.299420       4.396202      -2.346601       7.924952      -0.536702       8.358021           0.000002
          101              N       0.050985       5.993331      11.399526      -0.269812      44.893794 0.48437757E+03  0.11454637E+05                                10.499462                            7.051660       0.397625       2.131573                    0.999774      28.059817      75.500695       0.672789       0.384973      -1.108510       0.057899      -0.152242      -0.111775       0.197544       0.055644       0.028986      -0.139536       0.203989       0.163068      -0.217861       0.088245       0.129616             13.803652       7.802394       1.902373      -5.217433      11.018521      -7.988788      22.590041          -0.000000
          102              N       4.278966      -1.163714       2.795585      -0.271263      44.929672 0.48474844E+03  0.11465723E+05                                10.505332                            7.054692       0.401270       2.132601                    0.999785      28.071218      75.541613       0.672589       0.385009      -1.108472      -0.058379      -0.150651       0.112244       0.196730      -0.055450       0.029253       0.139521       0.204267       0.161083      -0.217811       0.088686       0.129126             13.812782       7.806820      -1.903596      -5.221365      11.024144       7.994897      22.607383          -0.000000
          103              N      11.054716       1.163743       2.795585      -0.269812      44.893792 0.48437756E+03  0.11454637E+05                                10.499461                            7.051659       0.397625       2.131573                    0.999774      28.059817      75.500694       0.672789       0.384973      -1.108510      -0.057899       0.152242       0.111775       0.197544       0.055644       0.028986      -0.139536       0.203989       0.163068      -0.217861       0.088245       0.129616             13.803651       7.802393       1.902373      -5.217433      11.018521      -7.988787      22.590039          -0.000000
          104              N       6.826735       8.320788      11.399526      -0.271263      44.929668 0.48474839E+03  0.11465721E+05                                10.505331                            7.054692       0.401270       2.132601                    0.999785      28.071217      75.541608       0.672590       0.385009      -1.108472       0.058379       0.150651      -0.112244       0.196730      -0.055450       0.029253       0.139521       0.204267       0.161083      -0.217811       0.088686       0.129126             13.812781       7.806819      -1.903596      -5.221365      11.024143       7.994896      22.607382          -0.000000
          105              O      12.876786      11.854873       3.420454      -0.649786      37.770005 0.59556653E+03  0.14703044E+05                                 8.971094                            7.582089       0.477019       2.172838                    0.996991      29.375280      78.508395       0.685410       0.361975      -1.135492       0.066120       0.054581      -0.048324       0.098418      -0.039760       0.040457       0.072918      -0.001772      -0.011523      -0.104108       0.031619       0.072490              9.929190       8.546807      -2.486835      -3.448077       9.430429       2.265707      11.810334           0.000001
          106              O      -0.286581       9.723516       3.086869      -0.656729      33.818126 0.51346702E+03  0.12222625E+05                                 8.242093                            6.951836       0.429965       2.153900                    0.998235      29.039903      76.371166       0.729015       0.352954      -1.141945       0.084146      -0.003534      -0.057560       0.102011       0.001618       0.063105      -0.034489      -0.051993      -0.074431      -0.088280       0.022533       0.065747              9.235364       5.989674       1.395614      -1.640357      11.598296      -3.215162      10.118124           0.000020
          107              O      -0.763546       9.342788       7.624762      -0.760732      53.997490 0.88462514E+03  0.24155143E+05                                11.514239                            9.369273      -0.140391       1.932088                    0.997564      32.739421      92.588617       0.602798       0.372121      -1.125555      -0.000800      -0.104621      -0.001169       0.104631       0.036656      -0.051680       0.014808       0.062393      -0.231501      -0.099730       0.002817       0.096913             13.628381      12.177784      -6.259762      -1.296921      19.308189       0.031483       9.399170          -0.000001
          108              O      -0.286925       8.140402       5.849521      -0.597457      29.999005 0.46950236E+03  0.10912395E+05                                 7.579086                            6.636744       0.521173       2.208982                    0.997931      27.720678      71.684795       0.749066       0.351806      -1.144589       0.065785      -0.046771       0.016157       0.082318       0.052706      -0.025854       0.010821       0.080919       0.127988      -0.091178       0.027410       0.063768              8.207938       5.507652      -0.795387       0.733761       7.450051      -1.407558      11.666111           0.000012
          109              O       3.565214       3.750312       8.487541      -0.628623      37.505575 0.61102012E+03  0.15203406E+05                                 9.006451                            7.767057       0.082447       2.060126                    0.996054      28.991549      78.155253       0.664863       0.370245      -1.127469      -0.073699       0.006075      -0.014652       0.075387       0.055379       0.045460      -0.006522      -0.071292      -0.036374      -0.085579       0.010170       0.075409              9.960290      10.796213      -4.413309       1.111728      10.577911      -1.124977       8.506746           0.000003
          110              O       3.400668       4.765164       6.493128      -0.716221      37.437331 0.60304812E+03  0.14932489E+05                                 8.854916                            7.560250       0.312699       2.102277                    0.998778      30.275053      81.002860       0.695944       0.355428      -1.140823      -0.063621       0.021764       0.079559       0.104168       0.064731       0.004399       0.009932      -0.003133       0.018556      -0.068039       0.004568       0.063470             10.004857      10.676568      -1.972615      -4.320990       6.945722       1.526997      12.392281           0.000007
          111              O       5.004665       4.697911      10.774657      -0.648169      37.757121 0.59527626E+03  0.14694569E+05                                 8.970851                            7.581705       0.477703       2.173276                    0.997031      29.363031      78.480587       0.685206       0.362115      -1.135345      -0.067128       0.052971       0.049486       0.098797       0.040989       0.040149      -0.074203      -0.002896      -0.010208      -0.105504       0.031288       0.074216              9.928897       8.547079       2.487371      -3.448156       9.429590      -2.266522      11.810021           0.000001
          112              O       4.616532       2.566558      11.108242      -0.655979      33.800113 0.51311841E+03  0.12212485E+05                                 8.240137                            6.950281       0.427884       2.153544                    0.998152      29.029111      76.341761       0.728956       0.353036      -1.141857      -0.084140      -0.002806       0.056811       0.101562      -0.001708       0.062824       0.033401      -0.051169      -0.076941      -0.087834       0.023247       0.064587              9.232933       5.988241      -1.395517      -1.639064      11.596548       3.214264      10.114012           0.000020
          113              O       5.093497       2.185782       6.570349      -0.760644      54.081098 0.88630755E+03  0.24213293E+05                                11.526639                            9.378857      -0.130960       1.934286                    0.997628      32.768335      92.702672       0.602407       0.372175      -1.125481       0.001943      -0.106040       0.001951       0.106076      -0.037387      -0.051119      -0.015753       0.060391      -0.230236      -0.099664       0.003588       0.096076             13.644561      12.192705       6.268517      -1.297039      19.332540      -0.027397       9.408440          -0.000001
          114              O       4.616876       0.983415       8.345590      -0.597859      29.985488 0.46921558E+03  0.10903899E+05                                 7.576464                            6.634380       0.527519       2.211066                    0.997954      27.715856      71.662763       0.749268       0.351771      -1.144635      -0.064799      -0.047143      -0.015841       0.081684      -0.051915      -0.026350      -0.010419       0.081611       0.125193      -0.090272       0.026229       0.064043              8.205099       5.505519       0.794361       0.733027       7.446708       1.406967      11.663072           0.000012
          115              O       0.764737      10.907298       5.707570      -0.628253      37.453602 0.60994705E+03  0.15169463E+05                                 8.996488                            7.758771       0.075543       2.058252                    0.996032      28.973593      78.078528       0.665431       0.370105      -1.127618       0.074676       0.006664       0.014348       0.076333      -0.054340       0.045385       0.006369      -0.070242      -0.035741      -0.084650       0.010405       0.074245              9.948617      10.782479       4.406883       1.111323      10.565971       1.124909       8.497400           0.000003
          116              O       0.929283      -2.391829       7.701983      -0.716122      37.404040 0.60235701E+03  0.14910948E+05                                 8.849329                            7.555570       0.377466       2.119520                    0.998512      30.260763      80.949895       0.696214       0.355395      -1.140860       0.062364       0.021198      -0.078083       0.102155      -0.064066       0.002993      -0.009785      -0.001884       0.018201      -0.067414       0.004913       0.062502              9.998130      10.668431       1.969952      -4.317791       6.940985      -1.525021      12.384974           0.000007
          117              O      -1.771085      -4.697799      10.774657      -0.649786      37.770004 0.59556652E+03  0.14703043E+05                                 8.971094                            7.582089       0.477019       2.172838                    0.996991      29.375279      78.508393       0.685410       0.361975      -1.135492      -0.066120      -0.054581       0.048324       0.098418      -0.039760       0.040457       0.072918      -0.001772      -0.011523      -0.104108       0.031619       0.072490              9.929190       8.546807      -2.486835      -3.448077       9.430429       2.265707      11.810334           0.000001
          118              O      11.392282      -2.566442      11.108242      -0.656729      33.818119 0.51346691E+03  0.12222622E+05                                 8.242092                            6.951835       0.429965       2.153900                    0.998235      29.039901      76.371157       0.729015       0.352954      -1.141945      -0.084146       0.003534       0.057560       0.102011       0.001618       0.063105      -0.034489      -0.051993      -0.074431      -0.088280       0.022533       0.065747              9.235363       5.989673       1.395613      -1.640357      11.598294      -3.215162      10.118122           0.000020
          119              O      11.869247      -2.185714       6.570349      -0.760732      53.997489 0.88462514E+03  0.24155143E+05                                11.514239                            9.369273      -0.140391       1.932088                    0.997564      32.739421      92.588616       0.602798       0.372121      -1.125555       0.000800       0.104621       0.001169       0.104631       0.036656      -0.051680       0.014808       0.062393      -0.231502      -0.099730       0.002817       0.096913             13.628381      12.177784      -6.259762      -1.296921      19.308188       0.031483       9.399170          -0.000001
          120              O      11.392626      -0.983328       8.345590      -0.597457      29.999002 0.46950230E+03  0.10912394E+05                                 7.579085                            6.636743       0.521173       2.208982                    0.997931      27.720677      71.684791       0.749066       0.351806      -1.144589      -0.065785       0.046771      -0.016157       0.082318       0.052706      -0.025854       0.010821       0.080919       0.127988      -0.091178       0.027410       0.063768              8.207938       5.507652      -0.795387       0.733761       7.450050      -1.407558      11.666110           0.000012
          121              O       7.540487       3.406762       5.707570      -0.628623      37.505577 0.61102017E+03  0.15203408E+05                                 9.006451                            7.767057       0.082447       2.060126                    0.996054      28.991550      78.155256       0.664863       0.370245      -1.127469       0.073699      -0.006075       0.014652       0.075387       0.055379       0.045460      -0.006522      -0.071292      -0.036374      -0.085579       0.010170       0.075409              9.960290      10.796213      -4.413309       1.111728      10.577911      -1.124977       8.506746           0.000003
          122              O       7.705033       2.391910       7.701983      -0.716221      37.437328 0.60304806E+03  0.14932488E+05                                 8.854915                            7.560250       0.312699       2.102277                    0.998778      30.275052      81.002856       0.695944       0.355428      -1.140823       0.063621      -0.021764      -0.079559       0.104168       0.064731       0.004399       0.009932      -0.003133       0.018556      -0.068039       0.004568       0.063470             10.004856      10.676567      -1.972615      -4.320990       6.945721       1.526997      12.392280           0.000007
          123              O       6.101036       2.459163       3.420454      -0.648169      37.757129 0.59527642E+03  0.14694574E+05                                 8.970853                            7.581707       0.477704       2.173276                    0.997031      29.363033      78.480597       0.685206       0.362115      -1.135345       0.067128      -0.052971      -0.049486       0.098797       0.040989       0.040149      -0.074203      -0.002895      -0.010208      -0.105504       0.031288       0.074216              9.928898       8.547080       2.487371      -3.448156       9.429592      -2.266523      11.810023           0.000001
          124              O       6.489169       4.590516       3.086869      -0.655979      33.800131 0.51311873E+03  0.12212495E+05                                 8.240141                            6.950284       0.427884       2.153544                    0.998152      29.029114      76.341781       0.728956       0.353036      -1.141857       0.084140       0.002806      -0.056811       0.101562      -0.001708       0.062824       0.033401      -0.051169      -0.076941      -0.087834       0.023247       0.064587              9.232938       5.988243      -1.395518      -1.639065      11.596553       3.214266      10.114018           0.000020
          125              O       6.012204       4.971292       7.624762      -0.760644      54.081102 0.88630762E+03  0.24213295E+05                                11.526640                            9.378857      -0.130960       1.934286                    0.997628      32.768336      92.702677       0.602407       0.372175      -1.125481      -0.001943       0.106040      -0.001951       0.106076      -0.037387      -0.051119      -0.015753       0.060391      -0.230236      -0.099664       0.003588       0.096076             13.644562      12.192705       6.268517      -1.297039      19.332541      -0.027397       9.408440          -0.000001
          126              O       6.488825       6.173659       5.849521      -0.597859      29.985497 0.46921574E+03  0.10903904E+05                                 7.576466                            6.634382       0.527519       2.211066                    0.997954      27.715857      71.662772       0.749268       0.351771      -1.144635       0.064799       0.047143       0.015841       0.081684      -0.051915      -0.026350      -0.010419       0.081611       0.125193      -0.090272       0.026229       0.064043              8.205102       5.505520       0.794361       0.733028       7.446710       1.406968      11.663075           0.000012
          127              O      10.340964      -3.750224       8.487541      -0.628253      37.453598 0.60994697E+03  0.15169460E+05                                 8.996488                            7.758770       0.075544       2.058252                    0.996032      28.973591      78.078522       0.665431       0.370105      -1.127618      -0.074676      -0.006664      -0.014348       0.076333      -0.054340       0.045385       0.006369      -0.070242      -0.035741      -0.084650       0.010404       0.074245              9.948616      10.782478       4.406883       1.111323      10.565971       1.124909       8.497400           0.000003
          128              O      10.176418       9.548903       6.493128      -0.716122      37.404040 0.60235701E+03  0.14910948E+05                                 8.849329                            7.555570       0.377466       2.119520                    0.998512      30.260764      80.949896       0.696214       0.355395      -1.140860      -0.062364      -0.021198       0.078083       0.102155      -0.064066       0.002993      -0.009785      -0.001884       0.018201      -0.067415       0.004913       0.062502              9.998130      10.668431       1.969952      -4.317791       6.940985      -1.525021      12.384974           0.000007

******************************************************
Auxiliary information for the entire system
The total spin magnetic moment of the unit cell is   0.000488
The total net atomic charge of the unit cell is   0.000000
Accuracy of reproducing the electrostatic potential in the unit cell:
  The inner radius (bohr) =    5.0000
  The outer radius (bohr) =   12.0000
  Valid grid points have density less than (e/(bohr^3)) =    0.0001
  The number of valid grid points were=       220020
  The rms potential error without charges in kcal/mol is=      6.44060
  The rms potential error with partial charges in kcal/mol is=      1.98717
  The RRMSE value at monopole order=      0.30854
  The rms potential error with partial charges and cloud penetration in kcal/mol is=      1.98357
  The RRMSE value at monopole order with cloud penetration is=      0.30798
  The rms potential error with partial charges and atomic dipoles in kcal/mol is=      0.60279
  The RRMSE value at dipole order=      0.09359
  The rms potential error with partial charges, atomic dipoles and cloud penetration in kcal/mol is=      0.58340
  The RRMSE value at dipole order with cloud penetration=      0.09058

******************************************************
The electron densities and ab initio electrostatic potential were computed in VASP using the PBE functional and
projector augmented wave method. See the main text of the journal article for a description of computational details.
The atomic charges, dipoles, and quadrupoles were computed with the DDEC6 method as described in
(a) T. A. Manz and N. Gabaldon Limas, RSC Adv. 6 (2016) 47771-47801 DOI: 10.1039/c6ra04656h
(b) N. Gabaldon Limas and T. A. Manz, RSC Adv. 8 (2018) 2678-2707 DOI: 10.1039/c7ra11829e.
For each atom in the material, the electron cloud parameters were fit to the spherically averaged atom-in-material
electron density using radial positions for which this density was between 10^-4 and 10^-2 electrons per cubic bohr.
The polarizabilities, dispersion coefficients, and quantum Drude oscillator (QDO) parameters were fit using the MCLF method.
The magnetic structure of the system was optimized in VASP from the default ferromagnetic initial guess using spin polarization.
The atomic spin moments (ASMs) were computed on this optimized magnetic structure using the DDEC6 partition as inputs
to the method of T. A. Manz and D. S. Sholl, J. Chem. Theory Comput. 7 (2011) 4146-4164 DOI: 10.1021/ct200539n.
The RMSE and RRMSE were computed using a uniform grid with Ewald summation.
