# Supplementary material for: A collection of forcefield precursors for metal–organic frameworks
Source: RSC Adv. 2019 Nov 13;9(63):36492–507. doi: 10.1039/c9ra07327b (PMC9075174; doi:10.1039/c9ra07327b)
Supplement: RA-009-C9RA07327B-s3504 [file RA-009-C9RA07327B-s3504.xyz]

  128
jmolscript: load "" {1 1 1} spacegroup "x,y,z" unitcell [{     13.634700     0.000000     0.000000 }, {      0.000000    14.314500     0.000000 }, {     -2.418815    -7.157278    14.234436 }]
Pr    -0.950653    -4.112860     9.060788     2.060001
Pr     5.349188     3.044398     5.173648     2.060387
Pr    12.166538    11.270082     5.173648     2.060001
Pr     5.866697     4.112824     9.060788     2.060387
H     10.283344    -4.995787    13.343360     0.113667
H     11.883893     2.593785     1.204233     0.115262
H     12.175443     6.515959     0.475430     0.117254
H     10.768948    -1.116556    12.660107     0.120762
H     11.542042     4.093941     2.846887     0.072132
H      9.596542     6.462982     7.692289     0.129094
H      9.178115     4.692285     4.096671     0.131397
H     11.769111     7.721232     4.543632     0.138888
H      7.749891     2.161488     0.891076     0.114317
H      6.149342    -4.563488    13.030203     0.117023
H      5.857792    -0.641317    13.759006     0.118030
H      7.264287     6.040716     1.574329     0.118683
H      6.491193    -3.063325    11.387549     0.072204
H      8.436693    -0.694266     6.542147     0.129838
H      8.855120    -2.464977    10.137765     0.132951
H      6.264124     0.563972     9.690804     0.138120
H      0.932541    12.153009     0.891076     0.113668
H     -0.668008     4.563437    13.030203     0.115262
H     -0.959558     0.641263    13.759006     0.117254
H      0.446937     8.273778     1.574329     0.120762
H     -0.326157     3.063281    11.387549     0.072132
H      1.619343     0.694240     6.542147     0.129094
H      2.037770     2.464937    10.137765     0.131397
H     -0.553226    -0.564010     9.690804     0.138888
H      3.465994     4.995734    13.343360     0.114317
H      5.066543    11.720710     1.204233     0.117023
H      5.358093     7.798539     0.475430     0.118029
H      3.951598     1.116506    12.660107     0.118683
H      4.724692    10.220547     2.846887     0.072204
H      2.779192     7.851488     7.692289     0.129838
H      2.360765     9.622199     4.096671     0.132951
H      4.951761     6.593250     4.543632     0.138120
C     11.383677    -3.401148    11.529893     0.604368
C     10.679709    -3.094820    12.808146    -0.017261
C     10.216275    -4.115446    13.633743    -0.096353
C     12.084357     3.292334     0.626315    -0.153763
C     11.832430     4.604973     0.993564     0.080154
C     12.281877     5.632755     0.202129    -0.127263
C     10.486543    -1.813673    13.206710    -0.097771
C     11.267888     4.849748     2.325907     0.071549
C     11.466026     8.283787     7.145687     0.641898
C     10.825664     7.228810     6.260305    -0.017734
C      9.845250     6.381391     6.798367    -0.127219
C      9.244518     5.418026     5.992698    -0.012892
C      9.614171     5.299219     4.651814    -0.182340
C     10.649652     6.102263     4.150762     0.223346
C     11.175744     7.112865     4.922268    -0.191410
C      8.143810     4.600667     6.516525     0.667675
C      6.649558     3.756119     2.704543     0.600598
C      7.353526     4.062452     1.426290    -0.017501
C      7.816960     3.041830     0.600693    -0.096878
C      5.948878    -3.864942    13.608121    -0.157364
C      6.200805    -2.552301    13.240872     0.080698
C      5.751358    -1.524522    14.032307    -0.127075
C      7.546692     5.343601     1.027726    -0.095309
C      6.765347    -2.307521    11.908529     0.071538
C      6.567209     1.126537     7.088749     0.638019
C      7.207571     0.071557     7.974131    -0.015122
C      8.187985    -0.775861     7.436069    -0.130312
C      8.788717    -1.739228     8.241738    -0.010041
C      8.419064    -1.858041     9.582622    -0.186452
C      7.383583    -1.054998    10.083674     0.224359
C      6.857491    -0.044393     9.312168    -0.191510
C      9.889425    -2.556585     7.717911     0.664667
C     -0.167792    10.558370     2.704543     0.604368
C      0.536176    10.252042     1.426290    -0.017261
C      0.999610    11.272668     0.600693    -0.096354
C     -0.868472     3.864888    13.608121    -0.153763
C     -0.616545     2.552249    13.240872     0.080154
C     -1.065992     1.524467    14.032307    -0.127263
C      0.729342     8.970895     1.027726    -0.097771
C     -0.052003     2.307474    11.908529     0.071549
C     -0.250141    -1.126565     7.088749     0.641898
C      0.390221    -0.071588     7.974131    -0.017734
C      1.370635     0.775831     7.436069    -0.127219
C      1.971367     1.739196     8.241738    -0.012893
C      1.601714     1.858003     9.582622    -0.182340
C      0.566233     1.054959    10.083674     0.223346
C      0.040141     0.044357     9.312168    -0.191410
C      3.072075     2.556555     7.717911     0.667675
C      4.566327     3.401103    11.529893     0.600598
C      3.862359     3.094770    12.808146    -0.017501
C      3.398925     4.115392    13.633743    -0.096878
C      5.267007    11.022164     0.626315    -0.157363
C      5.015080     9.709523     0.993564     0.080698
C      5.464527     8.681744     0.202129    -0.127075
C      3.669193     1.813621    13.206710    -0.095309
C      4.450538     9.464743     2.325907     0.071538
C      4.648676     6.030685     7.145687     0.638019
C      4.008314     7.085665     6.260305    -0.015122
C      3.027900     7.933083     6.798367    -0.130313
C      2.427168     8.896450     5.992698    -0.010041
C      2.796821     9.015263     4.651814    -0.186452
C      3.832302     8.212220     4.150762     0.224359
C      4.358394     7.201615     4.922268    -0.191510
C      1.326460     9.713807     6.516525     0.664667
N     11.122533     5.970572     2.804184    -0.258268
N      6.910702    -1.186695    11.430252    -0.257719
N      0.093352     1.186650    11.430252    -0.258269
N      4.305183     8.343917     2.804184    -0.257719
O     -1.763176    -2.467841    10.849487    -0.658988
O     11.490726    -4.574936    11.196807    -0.653476
O     11.984522     9.314432     6.613888    -0.752354
O     11.478318     8.104853     8.381236    -0.593089
O      7.808198     4.746673     7.729299    -0.707302
O      7.616134     3.750388     5.722243    -0.640121
O      6.161711     4.689424     3.384949    -0.657244
O      6.542509     2.582330     3.037629    -0.652034
O      6.048713     2.157180     7.620548    -0.749198
O      6.554917     0.947608     5.853200    -0.592913
O     10.225037    -2.410575     6.505137    -0.705447
O     10.417101    -3.406868     8.512193    -0.639149
O     12.979061     9.625063     3.384949    -0.658988
O     -0.274841    11.732158     3.037629    -0.653476
O     -0.768637    -2.157210     7.620548    -0.752354
O     -0.262433    -0.947631     5.853200    -0.593089
O      3.407687     2.410549     6.505137    -0.707302
O      3.599751     3.406834     8.512193    -0.640121
O      5.054174     2.467798    10.849487    -0.657244
O      4.673376     4.574892    11.196807    -0.652034
O      5.167172     5.000042     6.613888    -0.749198
O      4.660968     6.209614     8.381236    -0.592913
O      0.990848     9.567797     7.729299    -0.705447
O      0.798784    10.564090     5.722243    -0.639149

The following XYZ coordinates are in angstroms. Other properties are in atomic units.
The sperically averaged electron density of each atom fit to a function of the form exp(a - br)
eigen_1, eigen_2 and eigen_3 are the three eigenvalues of traceless quadrupole moment tensor
  atom number  atomic symbol              X              Y              Z     net charge C6 coefficient C8 coefficient C10 coefficient fluctuating dipole atomic polarizability isotropic forcefield polarizability              a              b squared Pearson coefficient          <r^3>          <r^4>         wp_QDO          m_QDO          q_QDO       dipole_x       dipole_y       dipole_z         dipole            Qxy            Qxz            Qyz     Q(x^2-y^2)  Q(3z^2 - R^2)        eigen_1        eigen_2        eigen_3 static polarizability      alpha(xx)      alpha(xy)      alpha(xz)      alpha(yy)      alpha(yz)      alpha(zz) atomic spin moment
            1             Pr      -0.950653      -4.112860       9.060788       2.060001     145.509090 0.35386818E+04  0.12576276E+06                                18.180553                           15.848740       2.651228       2.461473                    0.999734      88.505523     217.719330       0.647465       0.266182      -1.329852      -0.028746       0.008220      -0.019586       0.035742      -0.024655       0.110180      -0.074653       0.039571      -0.294806      -0.169556       0.018500       0.151056             21.487200      20.499651      -2.823897      -5.587584      18.953892       6.251199      25.008058           0.000008
            2             Pr       5.349188       3.044398       5.173648       2.060387     145.320457 0.35328149E+04  0.12549858E+06                                18.162235                           15.832765       2.650757       2.461510                    0.999716      88.478817     217.585032       0.647984       0.266087      -1.330009       0.029952       0.007874       0.017813       0.035727       0.025441       0.110538       0.074713       0.039876      -0.293926      -0.169451       0.017572       0.151879             21.465828      20.483227       2.822830      -5.582080      18.934093      -6.244787      24.980163           0.000008
            3             Pr      12.166538      11.270082       5.173648       2.060001     145.509035 0.35386801E+04  0.12576268E+06                                18.180547                           15.848735       2.651229       2.461473                    0.999734      88.505517     217.719294       0.647465       0.266182      -1.329852       0.028746      -0.008220       0.019586       0.035742      -0.024655       0.110180      -0.074653       0.039571      -0.294806      -0.169556       0.018500       0.151056             21.487194      20.499645      -2.823896      -5.587583      18.953885       6.251196      25.008051           0.000006
            4             Pr       5.866697       4.112824       9.060788       2.060387     145.320441 0.35328144E+04  0.12549856E+06                                18.162234                           15.832763       2.650757       2.461510                    0.999716      88.478815     217.585020       0.647984       0.266087      -1.330009      -0.029952      -0.007874      -0.017813       0.035727       0.025441       0.110538       0.074713       0.039876      -0.293926      -0.169451       0.017572       0.151878             21.465826      20.483225       2.822830      -5.582080      18.934091      -6.244787      24.980161           0.000008
            5              H      10.283344      -4.995787      13.343360       0.113667       1.146122 0.82523366E+01  0.80064345E+02                                 1.683820                            1.585063      -0.888817       2.455749                    0.998931       3.232352       8.438803       0.552964       1.141687      -0.743864      -0.001009      -0.038032      -0.012703       0.040111       0.004077      -0.006027      -0.000716      -0.031417      -0.003044      -0.017795       0.000930       0.016865              1.724971       1.377812      -0.113342      -0.104850       2.205554       0.271245       1.591548           0.000009
            6              H      11.883893       2.593785       1.204233       0.115262       1.159408 0.84053802E+01  0.81954631E+02                                 1.700941                            1.604549      -0.873581       2.463315                    0.999076       3.235324       8.477654       0.546903       1.148629      -0.742466      -0.002360      -0.030830       0.019555       0.036585      -0.001501      -0.006477      -0.002924      -0.032359       0.002403      -0.018888       0.002556       0.016332              1.732627       1.414702       0.089398      -0.164751       1.948146      -0.374931       1.835032           0.000008
            7              H      12.175443       6.515959       0.475430       0.117254       1.259170 0.96545767E+01  0.98978812E+02                                 1.899099                            1.798542      -1.207606       2.307415                    0.995841       3.614090      10.216411       0.475508       1.256433      -0.714805      -0.001685       0.035448       0.006778       0.036130       0.002026       0.000033      -0.005888      -0.024956      -0.015992      -0.010052      -0.006806       0.016858              1.917807       1.590854       0.028705      -0.103328       2.379068       0.329539       1.783499          -0.000002
            8              H      10.768948      -1.116556      12.660107       0.120762       1.108924 0.81797449E+01  0.80569260E+02                                 1.762615                            1.669328      -0.894118       2.461472                    0.998906       3.402479       9.471681       0.486745       1.277541      -0.710820       0.009343       0.028588      -0.024351       0.038698      -0.000140      -0.004688      -0.005932      -0.025083       0.001153      -0.014389      -0.000506       0.014895              1.791026       1.576479       0.278597      -0.236456       1.928037      -0.313539       1.868562          -0.000001
            9              H      11.542042       4.093941       2.846887       0.072132       1.495003 0.12628750E+02  0.13647315E+03                                 2.016410                            1.962657      -1.209123       2.273991                    0.996631       3.818168      10.570206       0.495518       1.143825      -0.742440       0.035483      -0.020852       0.014860       0.043757      -0.011991       0.010426       0.003203      -0.001921       0.006487      -0.018076       0.004337       0.013739              2.024470       1.657712      -0.229326      -0.045263       2.196556      -0.262361       2.219143           0.000003
           10              H       9.596542       6.462982       7.692289       0.129094       1.156064 0.87410205E+01  0.87038556E+02                                 1.766357                            1.688819      -1.177561       2.330619                    0.996319       3.424878       9.408433       0.502714       1.223589      -0.722654      -0.010015       0.003841       0.039899       0.041316      -0.000355      -0.004560       0.005160      -0.005889       0.035804      -0.009953      -0.004444       0.014397              1.784943       1.609825       0.150993      -0.196227       1.567315       0.102019       2.177689           0.000003
           11              H       9.178115       4.692285       4.096671       0.131397       1.102210 0.82950208E+01  0.83006992E+02                                 1.824102                            1.730756      -1.345890       2.253130                    0.993375       3.723326      10.875921       0.451984       1.354208      -0.691965      -0.023747      -0.022670      -0.020427       0.038667       0.008581       0.005429       0.005092      -0.007785       0.009785      -0.011328      -0.001814       0.013142              1.864349       1.860773       0.370535       0.181823       1.748477       0.319473       1.983799           0.000002
           12              H      11.769111       7.721232       4.543632       0.138888       1.061255 0.75553858E+01  0.74275899E+02                                 1.817243                            1.679591      -1.397883       2.235267                    0.992875       3.727787      10.992200       0.444972       1.400173      -0.682379       0.025196       0.020900      -0.016244       0.036545       0.007294      -0.002746      -0.000847       0.010927       0.001626      -0.009408      -0.000311       0.009719              1.891085       1.928320       0.581283      -0.257886       2.027244      -0.138833       1.717693           0.000000
           13              H       7.749891       2.161488       0.891076       0.114317       1.142774 0.82232319E+01  0.79722245E+02                                 1.681782                            1.583254      -0.892797       2.454848                    0.998960       3.227059       8.425528       0.552687       1.143115      -0.743532       0.000470      -0.038168       0.013092       0.040353      -0.004217      -0.005612       0.001060      -0.031006      -0.002803      -0.017395       0.000670       0.016726              1.722865       1.376438       0.113088      -0.104635       2.202461      -0.270599       1.589697           0.000009
           14              H       6.149342      -4.563488      13.030203       0.117023       1.150533 0.83271315E+01  0.81008212E+02                                 1.692908                            1.597586      -0.870044       2.466064                    0.999117       3.223101       8.438170       0.547783       1.149382      -0.742288       0.002899      -0.030850      -0.019407       0.036561       0.001620      -0.006100       0.002541      -0.031427       0.002114      -0.018212       0.002411       0.015801              1.724246       1.408997      -0.088574      -0.163378       1.937947       0.371629       1.825794           0.000008
           15              H       5.857792      -0.641317      13.759006       0.118030       1.262790 0.96945460E+01  0.99557254E+02                                 1.908713                            1.806997      -1.231311       2.298237                    0.995603       3.618560      10.259914       0.472217       1.263044      -0.713395       0.002112       0.034739      -0.006825       0.035466      -0.002107       0.000114       0.005999      -0.025074      -0.015654      -0.010208      -0.006723       0.016931              1.927676       1.597846      -0.028943      -0.104184       2.392924      -0.332443       1.792259          -0.000002
           16              H       7.264287       6.040716       1.574329       0.118683       1.113260 0.82198943E+01  0.81066241E+02                                 1.767543                            1.673725      -0.899016       2.459086                    0.998835       3.410465       9.500760       0.485959       1.278006      -0.710735      -0.009457       0.029895       0.024966       0.040081       0.000396      -0.004810       0.005595      -0.025181       0.001118      -0.014525      -0.000152       0.014677              1.796106       1.580585      -0.279890      -0.237573       1.933711       0.314929       1.874021          -0.000001
           17              H       6.491193      -3.063325      11.387549       0.072204       1.488958 0.12561921E+02  0.13555129E+03                                 2.009599                            1.956364      -1.191942       2.281289                    0.996706       3.811186      10.538104       0.496802       1.142549      -0.742756      -0.036144      -0.020457      -0.015297       0.044259       0.011666       0.010030      -0.003167      -0.002296       0.005912      -0.017556       0.004327       0.013228              2.017543       1.652828       0.228024      -0.044949       2.188711       0.261166       2.211091           0.000003
           18              H       8.436693      -0.694266       6.542147       0.129838       1.155300 0.87379104E+01  0.87033088E+02                                 1.768845                            1.691153      -1.187468       2.327264                    0.996163       3.423576       9.417979       0.501003       1.227409      -0.721815       0.009952       0.004255      -0.039447       0.040905       0.000166      -0.004435      -0.004996      -0.005798       0.036377      -0.009975      -0.004431       0.014406              1.787533       1.612255      -0.151540      -0.196483       1.569723      -0.102225       2.180620           0.000003
           19              H       8.855120      -2.464977      10.137765       0.132951       1.098636 0.82697815E+01  0.82769324E+02                                 1.827859                            1.734194      -1.355970       2.250333                    0.993226       3.723583      10.911167       0.448743       1.363744      -0.690102       0.024042      -0.022138       0.020082       0.038359      -0.008283       0.005241      -0.005107      -0.007811       0.009467      -0.010986      -0.001880       0.012866              1.868308       1.864854      -0.371642       0.182027       1.751917      -0.320144       1.988152           0.000002
           20              H       6.264124       0.563972       9.690804       0.138120       1.064189 0.75792538E+01  0.74545146E+02                                 1.817867                            1.680128      -1.402493       2.232947                    0.992771       3.731168      10.993076       0.445886       1.396657      -0.683030      -0.025379       0.021263       0.016098       0.036815      -0.007145      -0.002616       0.000855       0.010952       0.002075      -0.009364      -0.000135       0.009500              1.891747       1.928973      -0.581533      -0.257985       2.027922       0.138825       1.718344           0.000000
           21              H       0.932541      12.153009       0.891076       0.113668       1.146122 0.82523369E+01  0.80064351E+02                                 1.683820                            1.585063      -0.888817       2.455749                    0.998931       3.232352       8.438804       0.552964       1.141687      -0.743864       0.001009       0.038032       0.012703       0.040110       0.004077      -0.006027      -0.000716      -0.031417      -0.003044      -0.017795       0.000930       0.016865              1.724971       1.377812      -0.113342      -0.104850       2.205554       0.271245       1.591548           0.000009
           22              H      -0.668008       4.563437      13.030203       0.115262       1.159408 0.84053841E+01  0.81954678E+02                                 1.700941                            1.604549      -0.873581       2.463315                    0.999076       3.235325       8.477657       0.546903       1.148629      -0.742466       0.002360       0.030830      -0.019555       0.036585      -0.001501      -0.006477      -0.002924      -0.032359       0.002403      -0.018888       0.002556       0.016332              1.732627       1.414702       0.089398      -0.164751       1.948146      -0.374932       1.835033           0.000008
           23              H      -0.959558       0.641263      13.759006       0.117254       1.259170 0.96545768E+01  0.98978810E+02                                 1.899099                            1.798542      -1.207606       2.307415                    0.995841       3.614090      10.216410       0.475508       1.256432      -0.714805       0.001685      -0.035448      -0.006778       0.036130       0.002026       0.000033      -0.005888      -0.024956      -0.015992      -0.010052      -0.006806       0.016858              1.917807       1.590854       0.028705      -0.103328       2.379068       0.329539       1.783499          -0.000002
           24              H       0.446937       8.273778       1.574329       0.120762       1.108925 0.81797494E+01  0.80569308E+02                                 1.762615                            1.669328      -0.894118       2.461472                    0.998906       3.402480       9.471681       0.486746       1.277540      -0.710821      -0.009343      -0.028588       0.024351       0.038698      -0.000140      -0.004688      -0.005932      -0.025083       0.001153      -0.014389      -0.000506       0.014895              1.791026       1.576479       0.278597      -0.236456       1.928036      -0.313539       1.868562          -0.000001
           25              H      -0.326157       3.063281      11.387549       0.072132       1.495003 0.12628745E+02  0.13647308E+03                                 2.016410                            1.962657      -1.209123       2.273991                    0.996631       3.818167      10.570204       0.495518       1.143826      -0.742440      -0.035483       0.020852      -0.014860       0.043757      -0.011991       0.010426       0.003203      -0.001921       0.006487      -0.018076       0.004337       0.013739              2.024470       1.657712      -0.229326      -0.045263       2.196555      -0.262361       2.219143           0.000003
           26              H       1.619343       0.694240       6.542147       0.129094       1.156064 0.87410204E+01  0.87038552E+02                                 1.766357                            1.688819      -1.177561       2.330619                    0.996319       3.424878       9.408432       0.502714       1.223589      -0.722654       0.010015      -0.003841      -0.039899       0.041316      -0.000355      -0.004560       0.005160      -0.005890       0.035804      -0.009953      -0.004444       0.014397              1.784943       1.609825       0.150993      -0.196227       1.567315       0.102019       2.177689           0.000003
           27              H       2.037770       2.464937      10.137765       0.131397       1.102210 0.82950214E+01  0.83006998E+02                                 1.824102                            1.730756      -1.345890       2.253130                    0.993375       3.723326      10.875920       0.451985       1.354208      -0.691965       0.023747       0.022670       0.020427       0.038667       0.008581       0.005429       0.005092      -0.007785       0.009785      -0.011328      -0.001814       0.013142              1.864349       1.860772       0.370535       0.181823       1.748477       0.319473       1.983799           0.000002
           28              H      -0.553226      -0.564010       9.690804       0.138888       1.061255 0.75553881E+01  0.74275930E+02                                 1.817243                            1.679591      -1.397883       2.235267                    0.992875       3.727788      10.992204       0.444972       1.400173      -0.682379      -0.025196      -0.020900       0.016244       0.036545       0.007294      -0.002746      -0.000847       0.010927       0.001626      -0.009408      -0.000311       0.009719              1.891086       1.928321       0.581283      -0.257886       2.027244      -0.138833       1.717693           0.000000
           29              H       3.465994       4.995734      13.343360       0.114317       1.142774 0.82232331E+01  0.79722265E+02                                 1.681783                            1.583255      -0.892797       2.454848                    0.998960       3.227059       8.425530       0.552687       1.143116      -0.743531      -0.000470       0.038168      -0.013092       0.040353      -0.004217      -0.005612       0.001060      -0.031006      -0.002803      -0.017395       0.000670       0.016726              1.722866       1.376438       0.113088      -0.104635       2.202462      -0.270599       1.589698           0.000008
           30              H       5.066543      11.720710       1.204233       0.117023       1.150534 0.83271334E+01  0.81008237E+02                                 1.692908                            1.597586      -0.870044       2.466064                    0.999117       3.223101       8.438171       0.547782       1.149382      -0.742288      -0.002899       0.030850       0.019407       0.036561       0.001620      -0.006100       0.002541      -0.031427       0.002114      -0.018212       0.002411       0.015801              1.724247       1.408997      -0.088574      -0.163378       1.937948       0.371629       1.825795           0.000008
           31              H       5.358093       7.798539       0.475430       0.118029       1.262789 0.96945444E+01  0.99557231E+02                                 1.908713                            1.806997      -1.231311       2.298237                    0.995603       3.618560      10.259913       0.472217       1.263045      -0.713395      -0.002112      -0.034739       0.006825       0.035466      -0.002107       0.000114       0.005999      -0.025074      -0.015654      -0.010208      -0.006723       0.016931              1.927676       1.597846      -0.028943      -0.104184       2.392924      -0.332443       1.792259          -0.000002
           32              H       3.951598       1.116506      12.660107       0.118683       1.113260 0.82198953E+01  0.81066258E+02                                 1.767543                            1.673725      -0.899016       2.459086                    0.998835       3.410465       9.500762       0.485958       1.278007      -0.710735       0.009457      -0.029895      -0.024966       0.040081       0.000396      -0.004810       0.005595      -0.025181       0.001118      -0.014525      -0.000152       0.014677              1.796107       1.580586      -0.279890      -0.237573       1.933712       0.314929       1.874022          -0.000001
           33              H       4.724692      10.220547       2.846887       0.072204       1.488958 0.12561928E+02  0.13555139E+03                                 2.009601                            1.956366      -1.191943       2.281289                    0.996706       3.811186      10.538107       0.496802       1.142549      -0.742756       0.036144       0.020457       0.015297       0.044259       0.011666       0.010030      -0.003167      -0.002296       0.005912      -0.017556       0.004328       0.013228              2.017544       1.652829       0.228024      -0.044949       2.188712       0.261166       2.211092           0.000003
           34              H       2.779192       7.851488       7.692289       0.129838       1.155300 0.87379144E+01  0.87033135E+02                                 1.768845                            1.691153      -1.187468       2.327264                    0.996163       3.423577       9.417981       0.501003       1.227409      -0.721815      -0.009952      -0.004255       0.039447       0.040905       0.000166      -0.004435      -0.004996      -0.005798       0.036377      -0.009975      -0.004431       0.014406              1.787533       1.612255      -0.151540      -0.196483       1.569723      -0.102225       2.180620           0.000003
           35              H       2.360765       9.622199       4.096671       0.132951       1.098636 0.82697829E+01  0.82769341E+02                                 1.827859                            1.734194      -1.355970       2.250333                    0.993226       3.723583      10.911167       0.448743       1.363744      -0.690102      -0.024042       0.022138      -0.020082       0.038359      -0.008283       0.005241      -0.005107      -0.007811       0.009467      -0.010986      -0.001880       0.012866              1.868308       1.864854      -0.371642       0.182028       1.751917      -0.320144       1.988152           0.000002
           36              H       4.951761       6.593250       4.543632       0.138120       1.064189 0.75792538E+01  0.74545146E+02                                 1.817867                            1.680128      -1.402493       2.232947                    0.992771       3.731168      10.993076       0.445886       1.396657      -0.683030       0.025379      -0.021263      -0.016098       0.036815      -0.007145      -0.002616       0.000855       0.010952       0.002075      -0.009364      -0.000136       0.009500              1.891747       1.928973      -0.581533      -0.257985       2.027922       0.138825       1.718344           0.000000
           37              C      11.383677      -3.401148      11.529893       0.604368      23.625548 0.24815961E+03  0.51431835E+04                                 7.672110                            5.621143      -0.190304       1.988960                    0.999384      22.628973      63.960933       0.618950       0.477474      -1.014011       0.007924      -0.007006      -0.041138       0.042476       0.006557       0.100926      -0.022231       0.058647      -0.103956      -0.107907      -0.007289       0.115197              9.275790       6.594967      -0.371226      -4.214887       8.425493       1.359491      12.806910           0.000002
           38              C      10.679709      -3.094820      12.808146      -0.017261      35.883258 0.41724736E+03  0.96470002E+04                                 9.467643                            6.800255       0.066208       2.036929                    0.999345      26.722686      74.601749       0.637411       0.415612      -1.071583      -0.013446       0.001823       0.034287       0.036874       0.005660       0.005498      -0.001211      -0.012575      -0.013302      -0.010992       0.000263       0.010729             11.724339       7.927332      -0.757458      -5.928985      10.082613       1.774313      17.163073           0.000002
           39              C      10.216275      -4.115446      13.633743      -0.096353      32.541253 0.41165259E+03  0.95663265E+04                                 8.915946                            6.826295       0.018617       1.979868                    0.999696      29.023097      83.511344       0.620899       0.424493      -1.056937      -0.007451       0.024627       0.006278       0.026485      -0.001176       0.003294       0.008862      -0.046122      -0.044186      -0.019527      -0.012581       0.032108             10.258769       6.847703      -0.140273      -4.349294       9.614547       0.448214      14.314058           0.000013
           40              C      12.084357       3.292334       0.626315      -0.153763      32.935884 0.42395880E+03  0.99166992E+04                                 8.917031                            6.873152       0.111639       2.002108                    0.999783      29.628384      85.294052       0.626676       0.417849      -1.062015       0.013234      -0.003788      -0.020128       0.024385       0.013521       0.003770      -0.017433      -0.043639      -0.018444      -0.026918      -0.008034       0.034952             10.232349       6.611471      -1.224039      -3.794923      10.476269       1.919785      13.609307           0.000011
           41              C      11.832430       4.604973       0.993564       0.080154      35.882447 0.40839797E+03  0.94321020E+04                                 9.655227                            6.835749      -0.186628       1.955990                    0.999424      26.456622      74.855124       0.618104       0.429062      -1.058557      -0.001627       0.000926      -0.005628       0.005931      -0.006341      -0.003870       0.009145       0.008911       0.081435      -0.022198      -0.007387       0.029585             12.310385       7.734411      -1.035298      -5.788983      10.353029       2.810570      18.843715           0.000001
           42              C      12.281877       5.632755       0.202129      -0.127263      32.717049 0.43465583E+03  0.10269675E+05                                 9.030155                            7.051981      -0.004370       1.977312                    0.999187      29.641200      86.840048       0.604208       0.429050      -1.050985       0.013293      -0.009204      -0.019573       0.025387      -0.006891       0.017953      -0.000700      -0.005950      -0.022464      -0.022280       0.004149       0.018131             10.363264       7.259107       0.350083      -4.454407       9.263203       0.738282      14.567481           0.000000
           43              C      10.486543      -1.813673      13.206710      -0.097771      31.624428 0.41722194E+03  0.97409728E+04                                 8.779798                            6.877898       0.116482       2.016531                    0.999746      28.988742      83.960789       0.617014       0.425183      -1.055142      -0.013105      -0.008232       0.018329       0.023989       0.005054       0.007895      -0.020355       0.006832       0.002532      -0.024921       0.005486       0.019434             10.008670       6.889221      -0.381026      -3.991286       9.687270       1.921161      13.449519           0.000000
           44              C      11.267888       4.849748       2.325907       0.071549      30.166909 0.32094716E+03  0.70193547E+04                                 8.571119                            6.004666       0.041162       2.025937                    0.999273      26.286342      73.749140       0.664763       0.421284      -1.057302      -0.025026       0.013406      -0.023287       0.036719       0.028547       0.039374       0.005810       0.172614      -0.091159      -0.075720      -0.041135       0.116855             11.090576       6.817936      -2.342101      -4.560663       8.881423       4.880317      17.572369           0.000003
           45              C      11.466026       8.283787       7.145687       0.641898      23.599958 0.24663772E+03  0.51050828E+04                                 7.717617                            5.631299      -0.186152       2.001155                    0.999131      22.208950      62.785499       0.613725       0.482158      -1.011283       0.029656       0.049227       0.025291       0.062789      -0.074771      -0.056664      -0.021462       0.130303      -0.175713      -0.111076      -0.027084       0.138160              9.563145       6.900486       4.260264       1.467979      12.016961       2.886171       9.771989           0.000002
           46              C      10.825664       7.228810       6.260305      -0.017734      40.242284 0.43503107E+03  0.10131904E+05                                10.124354                            6.864043       0.079900       2.030735                    0.999242      26.999554      74.880808       0.647537       0.406136      -1.081160      -0.010524      -0.036370      -0.027585       0.046845       0.001833      -0.006228      -0.011039       0.003169       0.022902      -0.011976      -0.004144       0.016120             13.358128      11.291299       7.056521       0.766313      15.131085       5.002080      13.652001           0.000002
           47              C       9.845250       6.381391       6.798367      -0.127219      36.236436 0.44459553E+03  0.10541128E+05                                 9.634051                            7.114915      -0.105661       1.933334                    0.999386      29.907053      87.150414       0.605032       0.426978      -1.054547       0.005445      -0.002344      -0.017674       0.018642      -0.035306      -0.000027      -0.005563       0.012488       0.049672      -0.044434       0.015791       0.028643             11.666047      12.318907       7.273672      -0.314219      12.946095       1.626330       9.733138           0.000005
           48              C       9.244518       5.418026       5.992698      -0.012892      38.529414 0.41443813E+03  0.95443357E+04                                 9.833263                            6.702326       0.064321       2.031478                    0.999268      26.633395      73.661493       0.654331       0.406465      -1.079994       0.037707       0.025750      -0.024813       0.051967      -0.009615       0.008692       0.004580      -0.014308       0.043629      -0.021903       0.004710       0.017193             12.802513      14.617765       7.407094      -3.407244      11.619361      -0.175833      12.170412           0.000002
           49              C       9.614171       5.299219       4.651814      -0.182340      37.034107 0.48015158E+03  0.11622068E+05                                 9.812984                            7.412169      -0.105049       1.932203                    0.999109      30.775296      91.042995       0.589736       0.429085      -1.051724      -0.032702       0.010385       0.021025       0.040241      -0.019925       0.032269      -0.002669      -0.024719      -0.041211      -0.044246       0.005649       0.038597             11.640391      12.292734       4.148381      -4.301355       8.188888       0.079854      14.439550           0.000004
           50              C      10.649652       6.102263       4.150762       0.223346      37.077069 0.36676155E+03  0.82591433E+04                                 9.859376                            6.500949      -0.209369       1.955117                    0.999402      25.319623      71.112851       0.629439       0.432117      -1.054977       0.009662       0.006702      -0.041590       0.043220      -0.004225      -0.001793       0.007226       0.026432       0.041516      -0.022115       0.006080       0.016035             12.945661      10.129133       2.729499      -3.435230      10.622197       5.107342      18.085652           0.000002
           51              C      11.175744       7.112865       4.922268      -0.191410      39.456540 0.47240443E+03  0.11407451E+05                                10.268990                            7.374583      -0.155043       1.917430                    0.998796      30.865383      91.707328       0.587542       0.431710      -1.048345       0.005835      -0.000920       0.019867       0.020727      -0.022086      -0.004855      -0.028997       0.066534      -0.075712      -0.055518       0.002762       0.052756             12.570906       8.942024       4.268335      -0.269997      12.878771       5.408277      15.891922          -0.000001
           52              C       8.143810       4.600667       6.516525       0.667675      22.508388 0.23939326E+03  0.49160396E+04                                 7.483678                            5.554813      -0.194867       2.005481                    0.999194      21.714394      61.051483       0.617084       0.483346      -1.011133      -0.048738      -0.042444       0.033195       0.072656      -0.096121       0.041580      -0.015498      -0.049641      -0.080094      -0.094844      -0.027493       0.122337              9.108450      10.704348       4.599748      -2.588112       8.031758      -0.731289       8.589244           0.000001
           53              C       6.649558       3.756119       2.704543       0.600598      23.661390 0.24860218E+03  0.51542583E+04                                 7.676478                            5.623934      -0.192703       1.988076                    0.999453      22.652552      64.023434       0.619210       0.477097      -1.014289      -0.007433      -0.006981       0.040263       0.041535      -0.005897       0.100846       0.020900       0.061830      -0.103586      -0.106757      -0.009420       0.116176              9.281427       6.598456       0.371785      -4.217921       8.430116      -1.361342      12.815708           0.000002
           54              C       7.353526       4.062452       1.426290      -0.017501      35.870192 0.41703182E+03  0.96409246E+04                                 9.466373                            6.799152       0.061560       2.035765                    0.999329      26.716039      74.582837       0.637360       0.415692      -1.071515       0.013238       0.000283      -0.033426       0.035953      -0.005351       0.006237       0.001145      -0.011204      -0.013327      -0.011257       0.001157       0.010099             11.722756       7.925863       0.757360      -5.927736      10.082837      -1.774703      17.159569           0.000002
           55              C       7.816960       3.041830       0.600693      -0.096878      32.591683 0.41243302E+03  0.95892581E+04                                 8.924892                            6.832602       0.021129       1.980246                    0.999687      29.052519      83.624200       0.620618       0.424473      -1.056921       0.008961       0.025296      -0.007604       0.027893       0.001611       0.003087      -0.007957      -0.044258      -0.045366      -0.018991      -0.012095       0.031086             10.269499       6.855217       0.140986      -4.354426       9.623908      -0.449543      14.329371           0.000013
           56              C       5.948878      -3.864942      13.608121      -0.157364      33.053689 0.42587382E+03  0.99728605E+04                                 8.938827                            6.889459       0.111864       2.001521                    0.999796      29.692388      85.530917       0.625816       0.417946      -1.061939      -0.014497      -0.002919       0.021159       0.025815      -0.012274       0.004347       0.016393      -0.039518      -0.019224      -0.025189      -0.006991       0.032181             10.258475       6.629139       1.230565      -3.805991      10.500916      -1.933011      13.645371           0.000011
           57              C       6.200805      -2.552301      13.240872       0.080698      35.880218 0.40831497E+03  0.94298882E+04                                 9.655381                            6.835388      -0.185895       1.956220                    0.999476      26.455888      74.856598       0.618063       0.429104      -1.058511       0.000243      -0.000329       0.005919       0.005933       0.006958      -0.005140      -0.010571       0.008713       0.076946      -0.022109      -0.007176       0.029285             12.310760       7.735184       1.035352      -5.789549      10.354893      -2.811522      18.842204           0.000001
           58              C       5.751358      -1.524522      14.032307      -0.127075      32.677274 0.43403814E+03  0.10250876E+05                                 9.017772                            7.041879       0.005697       1.980437                    0.999172      29.626056      86.762423       0.605331       0.428431      -1.051422      -0.013042      -0.009920       0.020502       0.026246       0.005283       0.017342       0.000876      -0.004959      -0.022486      -0.021243       0.004358       0.016886             10.348326       7.246846      -0.349014      -4.445409       9.257912      -0.740092      14.540222           0.000000
           59              C       7.546692       5.343601       1.027726      -0.095309      31.601132 0.41682581E+03  0.97294918E+04                                 8.775160                            6.873905       0.118115       2.017137                    0.999806      28.978279      83.923066       0.617287       0.425093      -1.055189       0.011262      -0.008706      -0.016416       0.021728      -0.005318       0.007078       0.021702       0.006099       0.001421      -0.025839       0.005297       0.020542             10.003331       6.884764       0.380061      -3.988955       9.684551      -1.919239      13.440677           0.000000
           60              C       6.765347      -2.307521      11.908529       0.071538      30.188732 0.32115563E+03  0.70250456E+04                                 8.576762                            6.008063       0.036950       2.024735                    0.999290      26.288717      73.761437       0.664336       0.421487      -1.057176       0.024407       0.011730       0.023980       0.036171      -0.029457       0.039111      -0.006743       0.171429      -0.090894      -0.075487      -0.041026       0.116513             11.099328       6.823860       2.343224      -4.567450       8.884227      -4.886169      17.589898           0.000003
           61              C       6.567209       1.126537       7.088749       0.638019      23.659206 0.24737175E+03  0.51240202E+04                                 7.729316                            5.639084      -0.192274       1.998959                    0.999146      22.244761      62.907262       0.613405       0.482057      -1.011348      -0.028788       0.047321      -0.026739       0.061506       0.076057      -0.057026       0.020777       0.131607      -0.173646      -0.111346      -0.028069       0.139415              9.578485       6.911395      -4.268938       1.470406      12.038285      -2.891910       9.785775           0.000002
           62              C       7.207571       0.071557       7.974131      -0.015122      40.108406 0.43346967E+03  0.10085595E+05                                10.099987                            6.849922       0.081426       2.031800                    0.999245      26.950787      74.687612       0.648514       0.405923      -1.081395       0.010379      -0.037742       0.027289       0.047717      -0.001918      -0.006780       0.009510       0.003097       0.022392      -0.010703      -0.004566       0.015269             13.322249      11.260773      -7.032469       0.760081      15.085597      -4.985128      13.620378           0.000002
           63              C       8.187985      -0.775861       7.436069      -0.130312      36.345224 0.44620149E+03  0.10589076E+05                                 9.653833                            7.128279      -0.112071       1.931024                    0.999463      29.958032      87.348596       0.604379       0.427041      -1.054476      -0.005447      -0.002743       0.017042       0.018100       0.036285       0.000684       0.006021       0.011179       0.047062      -0.044839       0.014594       0.030245             11.691468      12.345653      -7.291501      -0.314444      12.975215      -1.631246       9.753537           0.000005
           64              C       8.788717      -1.739228       8.241738      -0.010041      38.352274 0.41236005E+03  0.94826199E+04                                 9.797176                            6.681008       0.076064       2.035921                    0.999251      26.566143      73.373020       0.656169       0.405918      -1.080578      -0.038477       0.026818       0.025051       0.053171       0.009569       0.009141      -0.004900      -0.015491       0.041528      -0.022210       0.005371       0.016839             12.750944      14.551018      -7.368895      -3.389953      11.571314       0.169799      12.130499           0.000002
           65              C       8.419064      -1.858041       9.582622      -0.186452      37.192626 0.48268371E+03  0.11697978E+05                                 9.834043                            7.426163      -0.099149       1.932915                    0.999070      30.859456      91.329879       0.589876       0.428447      -1.052183       0.032575       0.009085      -0.021485       0.040066       0.022151       0.032776       0.003062      -0.025018      -0.038748      -0.045105       0.004385       0.040720             11.667341      12.321429      -4.158856      -4.313160       8.206457      -0.080309      14.474137           0.000004
           66              C       7.383583      -1.054998      10.083674       0.224359      37.043321 0.36639716E+03  0.82485112E+04                                 9.851543                            6.496303      -0.216317       1.953383                    0.999368      25.309374      71.063025       0.629899       0.431928      -1.055140      -0.009068       0.007049       0.041488       0.043048       0.004764      -0.001937      -0.007183       0.027597       0.041976      -0.022846       0.006543       0.016303             12.934403      10.121827      -2.728926      -3.430895      10.614060      -5.101218      18.067323           0.000002
           67              C       6.857491      -0.044393       9.312168      -0.191510      39.476725 0.47265137E+03  0.11414788E+05                                10.273054                            7.377133      -0.156743       1.916837                    0.998779      30.874666      91.737359       0.587373       0.431783      -1.048311      -0.005738       0.000266      -0.018362       0.019239       0.021904      -0.005422       0.028236       0.066905      -0.079496      -0.055263       0.001909       0.053354             12.576117       8.945423      -4.270211      -0.269831      12.883550      -5.411201      15.899378          -0.000001
           68              C       9.889425      -2.556585       7.717911       0.664667      22.562846 0.24008243E+03  0.49333035E+04                                 7.492127                            5.560862      -0.195011       2.004588                    0.999171      21.745278      61.140070       0.617126       0.483009      -1.011398       0.047321      -0.042339      -0.031963       0.071088       0.096682       0.042339       0.016436      -0.050778      -0.081329      -0.095435      -0.028277       0.123712              9.119067      10.717317      -4.605871      -2.592002       8.040625       0.732439       8.599260           0.000001
           69              C      -0.167792      10.558370       2.704543       0.604368      23.625548 0.24815962E+03  0.51431837E+04                                 7.672110                            5.621143      -0.190304       1.988960                    0.999384      22.628973      63.960933       0.618950       0.477474      -1.014011      -0.007924       0.007006       0.041138       0.042476       0.006557       0.100926      -0.022231       0.058647      -0.103956      -0.107907      -0.007289       0.115197              9.275790       6.594967      -0.371226      -4.214888       8.425493       1.359491      12.806911           0.000002
           70              C       0.536176      10.252042       1.426290      -0.017261      35.883260 0.41724738E+03  0.96470010E+04                                 9.467644                            6.800255       0.066208       2.036929                    0.999345      26.722687      74.601754       0.637411       0.415612      -1.071583       0.013446      -0.001823      -0.034287       0.036874       0.005660       0.005498      -0.001211      -0.012575      -0.013302      -0.010992       0.000263       0.010729             11.724340       7.927333      -0.757458      -5.928986      10.082613       1.774313      17.163075           0.000002
           71              C       0.999610      11.272668       0.600693      -0.096354      32.541260 0.41165269E+03  0.95663294E+04                                 8.915947                            6.826296       0.018617       1.979868                    0.999696      29.023101      83.511360       0.620899       0.424493      -1.056937       0.007451      -0.024627      -0.006278       0.026485      -0.001176       0.003294       0.008862      -0.046122      -0.044186      -0.019527      -0.012581       0.032108             10.258771       6.847704      -0.140273      -4.349295       9.614548       0.448214      14.314061           0.000013
           72              C      -0.868472       3.864888      13.608121      -0.153763      32.935886 0.42395881E+03  0.99166998E+04                                 8.917032                            6.873153       0.111639       2.002108                    0.999783      29.628385      85.294060       0.626676       0.417849      -1.062015      -0.013234       0.003788       0.020128       0.024385       0.013521       0.003770      -0.017433      -0.043639      -0.018443      -0.026918      -0.008034       0.034952             10.232350       6.611472      -1.224039      -3.794924      10.476269       1.919785      13.609308           0.000011
           73              C      -0.616545       2.552249      13.240872       0.080154      35.882446 0.40839795E+03  0.94321014E+04                                 9.655228                            6.835750      -0.186628       1.955990                    0.999424      26.456621      74.855124       0.618103       0.429062      -1.058557       0.001627      -0.000926       0.005628       0.005931      -0.006341      -0.003870       0.009145       0.008911       0.081435      -0.022198      -0.007387       0.029585             12.310386       7.734412      -1.035299      -5.788983      10.353030       2.810571      18.843716           0.000001
           74              C      -1.065992       1.524467      14.032307      -0.127263      32.717047 0.43465581E+03  0.10269674E+05                                 9.030155                            7.051981      -0.004370       1.977312                    0.999187      29.641199      86.840044       0.604208       0.429050      -1.050985      -0.013293       0.009204       0.019572       0.025387      -0.006891       0.017953      -0.000700      -0.005950      -0.022464      -0.022280       0.004149       0.018131             10.363263       7.259107       0.350083      -4.454407       9.263203       0.738282      14.567480           0.000000
           75              C       0.729342       8.970895       1.027726      -0.097771      31.624426 0.41722190E+03  0.97409717E+04                                 8.779798                            6.877898       0.116482       2.016531                    0.999746      28.988741      83.960787       0.617014       0.425183      -1.055142       0.013105       0.008232      -0.018329       0.023989       0.005054       0.007895      -0.020355       0.006832       0.002532      -0.024921       0.005486       0.019434             10.008670       6.889221      -0.381026      -3.991286       9.687270       1.921161      13.449519           0.000000
           76              C      -0.052003       2.307474      11.908529       0.071549      30.166908 0.32094714E+03  0.70193542E+04                                 8.571119                            6.004665       0.041162       2.025937                    0.999273      26.286341      73.749136       0.664763       0.421284      -1.057302       0.025026      -0.013406       0.023287       0.036719       0.028547       0.039374       0.005810       0.172614      -0.091159      -0.075720      -0.041135       0.116855             11.090576       6.817936      -2.342101      -4.560663       8.881423       4.880317      17.572368           0.000003
           77              C      -0.250141      -1.126565       7.088749       0.641898      23.599959 0.24663772E+03  0.51050830E+04                                 7.717617                            5.631299      -0.186152       2.001155                    0.999131      22.208950      62.785499       0.613725       0.482158      -1.011283      -0.029656      -0.049227      -0.025291       0.062789      -0.074771      -0.056664      -0.021462       0.130303      -0.175713      -0.111076      -0.027084       0.138160              9.563146       6.900486       4.260264       1.467980      12.016961       2.886171       9.771989           0.000002
           78              C       0.390221      -0.071588       7.974131      -0.017734      40.242285 0.43503108E+03  0.10131904E+05                                10.124355                            6.864044       0.079900       2.030735                    0.999242      26.999554      74.880812       0.647536       0.406136      -1.081160       0.010524       0.036370       0.027585       0.046845       0.001833      -0.006228      -0.011039       0.003169       0.022902      -0.011976      -0.004144       0.016120             13.358130      11.291300       7.056522       0.766313      15.131086       5.002080      13.652002           0.000002
           79              C       1.370635       0.775831       7.436069      -0.127219      36.236440 0.44459558E+03  0.10541130E+05                                 9.634052                            7.114916      -0.105661       1.933334                    0.999386      29.907055      87.150422       0.605032       0.426978      -1.054547      -0.005445       0.002343       0.017674       0.018642      -0.035306      -0.000027      -0.005563       0.012488       0.049672      -0.044434       0.015791       0.028643             11.666048      12.318908       7.273673      -0.314219      12.946096       1.626330       9.733139           0.000005
           80              C       1.971367       1.739196       8.241738      -0.012893      38.529424 0.41443823E+03  0.95443389E+04                                 9.833265                            6.702328       0.064320       2.031477                    0.999268      26.633399      73.661510       0.654331       0.406465      -1.079994      -0.037707      -0.025750       0.024813       0.051967      -0.009615       0.008692       0.004580      -0.014308       0.043629      -0.021903       0.004710       0.017193             12.802516      14.617769       7.407096      -3.407246      11.619365      -0.175833      12.170414           0.000002
           81              C       1.601714       1.858003       9.582622      -0.182340      37.034108 0.48015159E+03  0.11622068E+05                                 9.812984                            7.412169      -0.105049       1.932203                    0.999109      30.775297      91.042999       0.589736       0.429085      -1.051724       0.032702      -0.010385      -0.021025       0.040241      -0.019925       0.032269      -0.002669      -0.024719      -0.041211      -0.044246       0.005649       0.038597             11.640391      12.292735       4.148381      -4.301356       8.188888       0.079854      14.439550           0.000004
           82              C       0.566233       1.054959      10.083674       0.223346      37.077074 0.36676159E+03  0.82591446E+04                                 9.859377                            6.500949      -0.209370       1.955117                    0.999402      25.319625      71.112861       0.629439       0.432117      -1.054976      -0.009662      -0.006702       0.041590       0.043220      -0.004225      -0.001793       0.007226       0.026432       0.041516      -0.022115       0.006080       0.016035             12.945663      10.129134       2.729499      -3.435231      10.622198       5.107343      18.085655           0.000002
           83              C       0.040141       0.044357       9.312168      -0.191410      39.456546 0.47240451E+03  0.11407454E+05                                10.268992                            7.374583      -0.155043       1.917430                    0.998796      30.865386      91.707343       0.587542       0.431710      -1.048345      -0.005835       0.000920      -0.019867       0.020726      -0.022086      -0.004855      -0.028997       0.066534      -0.075713      -0.055518       0.002762       0.052756             12.570908       8.942026       4.268336      -0.269997      12.878773       5.408278      15.891924          -0.000001
           84              C       3.072075       2.556555       7.717911       0.667675      22.508390 0.23939327E+03  0.49160401E+04                                 7.483679                            5.554813      -0.194867       2.005481                    0.999194      21.714395      61.051486       0.617084       0.483346      -1.011133       0.048738       0.042444      -0.033195       0.072656      -0.096121       0.041580      -0.015498      -0.049641      -0.080094      -0.094844      -0.027493       0.122337              9.108451      10.704349       4.599749      -2.588112       8.031759      -0.731290       8.589244           0.000001
           85              C       4.566327       3.401103      11.529893       0.600598      23.661390 0.24860219E+03  0.51542584E+04                                 7.676479                            5.623934      -0.192704       1.988076                    0.999453      22.652553      64.023439       0.619210       0.477097      -1.014289       0.007433       0.006981      -0.040263       0.041535      -0.005897       0.100846       0.020900       0.061830      -0.103586      -0.106757      -0.009420       0.116176              9.281427       6.598456       0.371784      -4.217921       8.430116      -1.361342      12.815708           0.000002
           86              C       3.862359       3.094770      12.808146      -0.017501      35.870191 0.41703180E+03  0.96409240E+04                                 9.466373                            6.799152       0.061560       2.035765                    0.999329      26.716038      74.582834       0.637360       0.415692      -1.071515      -0.013238      -0.000283       0.033426       0.035953      -0.005351       0.006237       0.001145      -0.011204      -0.013327      -0.011257       0.001157       0.010099             11.722756       7.925863       0.757359      -5.927735      10.082837      -1.774703      17.159568           0.000002
           87              C       3.398925       4.115392      13.633743      -0.096878      32.591683 0.41243301E+03  0.95892578E+04                                 8.924892                            6.832602       0.021129       1.980246                    0.999687      29.052519      83.624199       0.620618       0.424473      -1.056921      -0.008961      -0.025296       0.007604       0.027893       0.001611       0.003087      -0.007957      -0.044258      -0.045365      -0.018991      -0.012095       0.031086             10.269498       6.855217       0.140986      -4.354425       9.623907      -0.449543      14.329370           0.000013
           88              C       5.267007      11.022164       0.626315      -0.157363      33.053685 0.42587376E+03  0.99728588E+04                                 8.938826                            6.889458       0.111864       2.001521                    0.999796      29.692386      85.530910       0.625816       0.417946      -1.061939       0.014497       0.002919      -0.021159       0.025815      -0.012274       0.004347       0.016393      -0.039518      -0.019224      -0.025189      -0.006991       0.032181             10.258474       6.629138       1.230565      -3.805990      10.500915      -1.933011      13.645369           0.000012
           89              C       5.015080       9.709523       0.993564       0.080698      35.880216 0.40831495E+03  0.94298877E+04                                 9.655381                            6.835388      -0.185894       1.956220                    0.999476      26.455887      74.856594       0.618063       0.429104      -1.058511      -0.000243       0.000329      -0.005919       0.005933       0.006958      -0.005140      -0.010571       0.008713       0.076946      -0.022109      -0.007176       0.029285             12.310760       7.735183       1.035352      -5.789549      10.354892      -2.811521      18.842203           0.000001
           90              C       5.464527       8.681744       0.202129      -0.127075      32.677272 0.43403811E+03  0.10250875E+05                                 9.017771                            7.041878       0.005697       1.980437                    0.999172      29.626055      86.762414       0.605331       0.428430      -1.051422       0.013042       0.009920      -0.020502       0.026246       0.005283       0.017342       0.000876      -0.004959      -0.022486      -0.021243       0.004358       0.016886             10.348325       7.246845      -0.349014      -4.445408       9.257911      -0.740092      14.540220           0.000000
           91              C       3.669193       1.813621      13.206710      -0.095309      31.601129 0.41682577E+03  0.97294906E+04                                 8.775159                            6.873904       0.118115       2.017137                    0.999806      28.978278      83.923057       0.617287       0.425093      -1.055190      -0.011262       0.008706       0.016416       0.021728      -0.005318       0.007078       0.021702       0.006099       0.001420      -0.025839       0.005297       0.020542             10.003329       6.884762       0.380061      -3.988954       9.684550      -1.919238      13.440675           0.000000
           92              C       4.450538       9.464743       2.325907       0.071538      30.188730 0.32115562E+03  0.70250452E+04                                 8.576762                            6.008062       0.036950       2.024735                    0.999290      26.288717      73.761436       0.664336       0.421487      -1.057176      -0.024407      -0.011730      -0.023980       0.036171      -0.029457       0.039111      -0.006743       0.171430      -0.090894      -0.075487      -0.041026       0.116513             11.099327       6.823859       2.343223      -4.567449       8.884227      -4.886168      17.589895           0.000003
           93              C       4.648676       6.030685       7.145687       0.638019      23.659207 0.24737175E+03  0.51240205E+04                                 7.729316                            5.639084      -0.192274       1.998959                    0.999146      22.244762      62.907267       0.613405       0.482057      -1.011348       0.028788      -0.047321       0.026739       0.061506       0.076057      -0.057026       0.020777       0.131607      -0.173646      -0.111346      -0.028069       0.139415              9.578486       6.911396      -4.268938       1.470407      12.038286      -2.891910       9.785775           0.000002
           94              C       4.008314       7.085665       6.260305      -0.015122      40.108414 0.43346976E+03  0.10085597E+05                                10.099989                            6.849923       0.081426       2.031800                    0.999245      26.950790      74.687625       0.648514       0.405923      -1.081395      -0.010379       0.037742      -0.027289       0.047717      -0.001918      -0.006780       0.009510       0.003097       0.022392      -0.010703      -0.004566       0.015269             13.322252      11.260775      -7.032471       0.760081      15.085600      -4.985129      13.620380           0.000002
           95              C       3.027900       7.933083       6.798367      -0.130313      36.345228 0.44620153E+03  0.10589077E+05                                 9.653834                            7.128280      -0.112071       1.931024                    0.999463      29.958034      87.348606       0.604379       0.427041      -1.054476       0.005447       0.002743      -0.017042       0.018100       0.036285       0.000684       0.006021       0.011179       0.047062      -0.044839       0.014594       0.030245             11.691470      12.345655      -7.291503      -0.314444      12.975217      -1.631247       9.753538           0.000005
           96              C       2.427168       8.896450       5.992698      -0.010041      38.352272 0.41236004E+03  0.94826197E+04                                 9.797175                            6.681007       0.076064       2.035921                    0.999251      26.566143      73.373018       0.656169       0.405918      -1.080578       0.038477      -0.026818      -0.025051       0.053171       0.009569       0.009141      -0.004900      -0.015491       0.041528      -0.022210       0.005371       0.016839             12.750943      14.551017      -7.368894      -3.389952      11.571314       0.169798      12.130498           0.000002
           97              C       2.796821       9.015263       4.651814      -0.186452      37.192624 0.48268369E+03  0.11697977E+05                                 9.834042                            7.426162      -0.099149       1.932915                    0.999070      30.859456      91.329875       0.589876       0.428447      -1.052183      -0.032575      -0.009085       0.021485       0.040066       0.022151       0.032776       0.003062      -0.025018      -0.038748      -0.045105       0.004385       0.040720             11.667339      12.321427      -4.158856      -4.313159       8.206456      -0.080309      14.474135           0.000004
           98              C       3.832302       8.212220       4.150762       0.224359      37.043320 0.36639717E+03  0.82485113E+04                                 9.851542                            6.496303      -0.216316       1.953383                    0.999368      25.309374      71.063021       0.629899       0.431928      -1.055140       0.009068      -0.007049      -0.041488       0.043048       0.004764      -0.001937      -0.007183       0.027597       0.041976      -0.022846       0.006543       0.016303             12.934402      10.121826      -2.728925      -3.430895      10.614060      -5.101217      18.067321           0.000002
           99              C       4.358394       7.201615       4.922268      -0.191510      39.476722 0.47265133E+03  0.11414787E+05                                10.273054                            7.377132      -0.156743       1.916837                    0.998779      30.874665      91.737354       0.587373       0.431783      -1.048311       0.005738      -0.000266       0.018362       0.019239       0.021904      -0.005422       0.028236       0.066905      -0.079496      -0.055263       0.001909       0.053354             12.576116       8.945422      -4.270211      -0.269831      12.883549      -5.411201      15.899377          -0.000001
          100              C       1.326460       9.713807       6.516525       0.664667      22.562845 0.24008243E+03  0.49333033E+04                                 7.492126                            5.560861      -0.195011       2.004588                    0.999171      21.745277      61.140063       0.617126       0.483009      -1.011398      -0.047321       0.042339       0.031963       0.071088       0.096682       0.042339       0.016436      -0.050778      -0.081329      -0.095435      -0.028277       0.123712              9.119067      10.717316      -4.605871      -2.592001       8.040624       0.732438       8.599260           0.000001
          101              N      11.122533       5.970572       2.804184      -0.258268      43.916418 0.47520298E+03  0.11194820E+05                                10.400438                            7.006174       0.382681       2.130227                    0.999789      27.894918      75.148995       0.671204       0.387359      -1.105736       0.000160      -0.151933       0.121078       0.194277       0.006633       0.003189       0.156154       0.259640       0.113920      -0.237417       0.108820       0.128597             13.722843       8.094314      -2.305195      -5.741774      10.799599       7.685278      22.274615          -0.000000
          102              N       6.910702      -1.186695      11.430252      -0.257719      43.921065 0.47520962E+03  0.11195322E+05                                10.402182                            7.007286       0.380157       2.129753                    0.999779      27.891448      75.147534       0.670979       0.387477      -1.105622       0.000637      -0.151909      -0.121340       0.194422      -0.007452       0.003349      -0.156793       0.260584       0.114857      -0.238382       0.108847       0.129535             13.725599       8.096585       2.304344      -5.744573      10.797574      -7.684822      22.282637          -0.000000
          103              N       0.093352       1.186650      11.430252      -0.258269      43.916430 0.47520312E+03  0.11194824E+05                                10.400440                            7.006175       0.382681       2.130227                    0.999789      27.894922      75.149009       0.671203       0.387359      -1.105736      -0.000161       0.151933      -0.121078       0.194277       0.006633       0.003189       0.156154       0.259640       0.113920      -0.237417       0.108820       0.128597             13.722846       8.094316      -2.305195      -5.741775      10.799602       7.685280      22.274621          -0.000000
          104              N       4.305183       8.343917       2.804184      -0.257719      43.921055 0.47520952E+03  0.11195319E+05                                10.402180                            7.007285       0.380157       2.129753                    0.999779      27.891446      75.147523       0.670979       0.387477      -1.105622      -0.000637       0.151909       0.121340       0.194422      -0.007452       0.003349      -0.156793       0.260584       0.114857      -0.238381       0.108847       0.129535             13.725595       8.096583       2.304343      -5.744571      10.797572      -7.684821      22.282631          -0.000000
          105              O      -1.763176      -2.467841      10.849487      -0.658988      37.526970 0.58795884E+03  0.14466871E+05                                 8.916296                            7.519094       0.499898       2.179646                    0.997245      29.341927      78.257064       0.690340       0.360591      -1.136720      -0.064989       0.044786       0.047526       0.092131       0.036167       0.035308      -0.068223      -0.001490      -0.008004      -0.095208       0.027193       0.068015              9.887025       8.459708       2.428582      -3.468469       9.355635      -2.323931      11.845732           0.000001
          106              O      11.490726      -4.574936      11.196807      -0.653476      33.254077 0.50134297E+03  0.11868709E+05                                 8.155410                            6.875596       0.427193       2.157533                    0.998046      28.826036      75.721084       0.731679       0.353604      -1.140865      -0.077506       0.005967       0.053666       0.094461      -0.001004       0.061579       0.030638      -0.034081      -0.068556      -0.081683       0.020602       0.061081              9.119006       5.917198      -1.398917      -1.618022      11.522892       3.163345       9.916929           0.000018
          107              O      11.984522       9.314432       6.613888      -0.752354      53.298533 0.87067196E+03  0.23677384E+05                                11.416977                            9.297703      -0.139330       1.937239                    0.997296      32.461263      91.583972       0.604921       0.372330      -1.125514       0.003221      -0.097311       0.000416       0.097365      -0.032871      -0.047213      -0.018187       0.052466      -0.215939      -0.094341       0.007938       0.086403             13.492268      12.186643       6.242836      -1.282713      18.989385      -0.118177       9.300776          -0.000001
          108              O      11.478318       8.104853       8.381236      -0.593089      29.838660 0.46720054E+03  0.10848254E+05                                 7.556001                            6.627996       0.524942       2.211796                    0.997777      27.653367      71.533673       0.748096       0.352608      -1.143654      -0.063862      -0.041821      -0.016341       0.078067      -0.049689      -0.025503      -0.010353       0.077515       0.117079      -0.085962       0.024844       0.061118              8.153220       5.499068       0.779428       0.681092       7.354950       1.239007      11.605643           0.000011
          109              O       7.808198       4.746673       7.729299      -0.707302      37.409654 0.59536102E+03  0.14697712E+05                                 8.863673                            7.516425       0.356269       2.115572                    0.998480      30.102888      80.470360       0.697209       0.355855      -1.140265       0.062000       0.015243      -0.079403       0.101888      -0.063394      -0.001605      -0.015584       0.001752       0.006257      -0.066640       0.002701       0.063940             10.068755      10.687202       2.014791      -4.431953       6.939553      -1.673593      12.579511           0.000005
          110              O       7.616134       3.750388       5.722243      -0.640121      38.332463 0.62949463E+03  0.15765652E+05                                 9.130490                            7.867464       0.125815       2.071077                    0.995778      29.205275      78.751708       0.663250       0.368730      -1.129664       0.074681       0.007270       0.015819       0.076684      -0.043527       0.050939       0.013836      -0.068032      -0.042925      -0.085958       0.021768       0.064190             10.131510      11.131702       4.588138       1.147057      10.749194       1.128577       8.513635           0.000003
          111              O       6.161711       4.689424       3.384949      -0.657244      37.511529 0.58763268E+03  0.14457163E+05                                 8.914800                            7.517976       0.500805       2.180187                    0.997321      29.332338      78.232634       0.690243       0.360684      -1.136621       0.066240       0.043589      -0.049345       0.093395      -0.037200       0.034859       0.069639      -0.002072      -0.007039      -0.096567       0.026838       0.069729              9.885050       8.457850      -2.428074      -3.467510       9.353686       2.323303      11.843613           0.000001
          112              O       6.542509       2.582330       3.037629      -0.652034      33.239405 0.50104016E+03  0.11859886E+05                                 8.153648                            6.874056       0.432605       2.159095                    0.998080      28.817325      75.695790       0.731667       0.353659      -1.140807       0.078314       0.007697      -0.054433       0.095683       0.001920       0.061620      -0.031193      -0.035361      -0.071061      -0.082664       0.021785       0.060879              9.117120       5.915857       1.398642      -1.617303      11.521006      -3.163203       9.914497           0.000018
          113              O       6.048713       2.157180       7.620548      -0.749198      53.197686 0.86864246E+03  0.23609192E+05                                11.405209                            9.288885      -0.137062       1.938398                    0.997158      32.422011      91.457874       0.604991       0.372492      -1.125354      -0.001686      -0.099843      -0.001625       0.099870       0.031683      -0.047612       0.018718       0.052013      -0.215953      -0.094639       0.009027       0.085612             13.476354      12.173634      -6.233555      -1.283269      18.964811       0.120794       9.290616          -0.000001
          114              O       6.554917       0.947608       5.853200      -0.592913      29.831139 0.46706695E+03  0.10844293E+05                                 7.554007                            6.626565       0.528946       2.213113                    0.997788      27.652929      71.527879       0.748264       0.352557      -1.143704       0.063842      -0.042275       0.016686       0.078367       0.050459      -0.025399       0.010156       0.078301       0.118879      -0.086999       0.025382       0.061616              8.150708       5.497989      -0.778938       0.680415       7.352740      -1.238080      11.601396           0.000011
          115              O      10.225037      -2.410575       6.505137      -0.705447      37.374339 0.59466943E+03  0.14676229E+05                                 8.857370                            7.511801       0.357756       2.115674                    0.998450      30.088444      80.417079       0.697467       0.355831      -1.140295      -0.062445       0.015589       0.081717       0.104020       0.063212      -0.001539       0.015506       0.000922       0.011026      -0.067137       0.004101       0.063037             10.060523      10.677442      -2.012196      -4.426398       6.934737       1.671020      12.569389           0.000005
          116              O      10.417101      -3.406868       8.512193      -0.639149      38.277642 0.62837843E+03  0.15730142E+05                                 9.119571                            7.859069       0.126042       2.071062                    0.995882      29.189351      78.680514       0.663808       0.368597      -1.129807      -0.073994       0.007470      -0.016813       0.076246       0.044304       0.050912      -0.014289      -0.067817      -0.041376      -0.086420       0.021990       0.064430             10.117911      11.115277      -4.579186       1.145303      10.734081      -1.127486       8.504374           0.000003
          117              O      12.979061       9.625063       3.384949      -0.658988      37.526965 0.58795873E+03  0.14466868E+05                                 8.916296                            7.519093       0.499898       2.179646                    0.997245      29.341925      78.257057       0.690340       0.360591      -1.136720       0.064989      -0.044786      -0.047526       0.092131       0.036167       0.035309      -0.068223      -0.001490      -0.008004      -0.095208       0.027193       0.068015              9.887024       8.459708       2.428582      -3.468469       9.355634      -2.323931      11.845731           0.000001
          118              O      -0.274841      11.732158       3.037629      -0.653476      33.254071 0.50134287E+03  0.11868706E+05                                 8.155409                            6.875596       0.427194       2.157533                    0.998046      28.826035      75.721078       0.731679       0.353604      -1.140865       0.077507      -0.005967      -0.053666       0.094461      -0.001004       0.061579       0.030638      -0.034081      -0.068556      -0.081683       0.020602       0.061081              9.119005       5.917197      -1.398917      -1.618022      11.522890       3.163345       9.916928           0.000017
          119              O      -0.768637      -2.157210       7.620548      -0.752354      53.298532 0.87067192E+03  0.23677383E+05                                11.416977                            9.297703      -0.139330       1.937239                    0.997296      32.461262      91.583970       0.604921       0.372330      -1.125514      -0.003221       0.097311      -0.000416       0.097365      -0.032871      -0.047213      -0.018187       0.052466      -0.215939      -0.094341       0.007938       0.086403             13.492268      12.186643       6.242837      -1.282713      18.989385      -0.118177       9.300775          -0.000001
          120              O      -0.262433      -0.947631       5.853200      -0.593089      29.838655 0.46720044E+03  0.10848251E+05                                 7.556000                            6.627995       0.524942       2.211796                    0.997777      27.653366      71.533667       0.748096       0.352608      -1.143654       0.063862       0.041821       0.016341       0.078067      -0.049689      -0.025503      -0.010353       0.077515       0.117079      -0.085962       0.024844       0.061118              8.153219       5.499068       0.779428       0.681091       7.354949       1.239007      11.605641           0.000011
          121              O       3.407687       2.410549       6.505137      -0.707302      37.409647 0.59536087E+03  0.14697707E+05                                 8.863672                            7.516424       0.356270       2.115572                    0.998480      30.102886      80.470350       0.697209       0.355855      -1.140265      -0.062000      -0.015243       0.079403       0.101888      -0.063394      -0.001605      -0.015584       0.001752       0.006257      -0.066640       0.002701       0.063939             10.068754      10.687200       2.014790      -4.431952       6.939552      -1.673593      12.579509           0.000005
          122              O       3.599751       3.406834       8.512193      -0.640121      38.332465 0.62949466E+03  0.15765653E+05                                 9.130490                            7.867465       0.125815       2.071077                    0.995778      29.205275      78.751709       0.663250       0.368730      -1.129664      -0.074681      -0.007270      -0.015819       0.076684      -0.043527       0.050939       0.013836      -0.068032      -0.042926      -0.085958       0.021768       0.064190             10.131511      11.131703       4.588139       1.147057      10.749195       1.128577       8.513635           0.000003
          123              O       5.054174       2.467798      10.849487      -0.657244      37.511536 0.58763280E+03  0.14457166E+05                                 8.914801                            7.517977       0.500805       2.180187                    0.997321      29.332340      78.232643       0.690243       0.360684      -1.136621      -0.066240      -0.043589       0.049345       0.093395      -0.037200       0.034859       0.069639      -0.002072      -0.007039      -0.096567       0.026838       0.069729              9.885051       8.457851      -2.428075      -3.467511       9.353687       2.323304      11.843614           0.000000
          124              O       4.673376       4.574892      11.196807      -0.652034      33.239416 0.50104035E+03  0.11859892E+05                                 8.153651                            6.874058       0.432605       2.159095                    0.998080      28.817327      75.695803       0.731666       0.353659      -1.140807      -0.078314      -0.007697       0.054433       0.095683       0.001919       0.061620      -0.031193      -0.035361      -0.071061      -0.082664       0.021785       0.060879              9.117123       5.915859       1.398643      -1.617303      11.521009      -3.163204       9.914500           0.000018
          125              O       5.167172       5.000042       6.613888      -0.749198      53.197684 0.86864241E+03  0.23609190E+05                                11.405209                            9.288885      -0.137062       1.938398                    0.997158      32.422010      91.457872       0.604991       0.372492      -1.125354       0.001686       0.099843       0.001625       0.099870       0.031683      -0.047612       0.018718       0.052013      -0.215953      -0.094639       0.009027       0.085612             13.476354      12.173634      -6.233555      -1.283269      18.964811       0.120795       9.290616          -0.000001
          126              O       4.660968       6.209614       8.381236      -0.592913      29.831146 0.46706709E+03  0.10844297E+05                                 7.554009                            6.626567       0.528945       2.213112                    0.997788      27.652931      71.527889       0.748264       0.352557      -1.143704      -0.063842       0.042275      -0.016686       0.078367       0.050459      -0.025399       0.010156       0.078301       0.118879      -0.086999       0.025382       0.061616              8.150710       5.497990      -0.778938       0.680415       7.352742      -1.238080      11.601399           0.000011
          127              O       0.990848       9.567797       7.729299      -0.705447      37.374329 0.59466924E+03  0.14676223E+05                                 8.857368                            7.511799       0.357757       2.115674                    0.998450      30.088441      80.417064       0.697467       0.355831      -1.140295       0.062445      -0.015589      -0.081717       0.104020       0.063212      -0.001539       0.015506       0.000922       0.011026      -0.067137       0.004101       0.063037             10.060520      10.677439      -2.012196      -4.426397       6.934736       1.671019      12.569386           0.000005
          128              O       0.798784      10.564090       5.722243      -0.639149      38.277637 0.62837832E+03  0.15730139E+05                                 9.119570                            7.859068       0.126043       2.071063                    0.995882      29.189349      78.680506       0.663808       0.368597      -1.129807       0.073994      -0.007470       0.016813       0.076246       0.044304       0.050912      -0.014289      -0.067817      -0.041377      -0.086420       0.021990       0.064430             10.117910      11.115276      -4.579186       1.145303      10.734080      -1.127486       8.504373           0.000003

******************************************************
Auxiliary information for the entire system
The total spin magnetic moment of the unit cell is   0.000464
The total net atomic charge of the unit cell is   0.000011
Accuracy of reproducing the electrostatic potential in the unit cell:
  The inner radius (bohr) =    5.0000
  The outer radius (bohr) =   12.0000
  Valid grid points have density less than (e/(bohr^3)) =    0.0001
  The number of valid grid points were=       213326
  The rms potential error without charges in kcal/mol is=      6.79053
  The rms potential error with partial charges in kcal/mol is=      2.08641
  The RRMSE value at monopole order=      0.30725
  The rms potential error with partial charges and cloud penetration in kcal/mol is=      2.08071
  The RRMSE value at monopole order with cloud penetration is=      0.30641
  The rms potential error with partial charges and atomic dipoles in kcal/mol is=      0.64486
  The RRMSE value at dipole order=      0.09496
  The rms potential error with partial charges, atomic dipoles and cloud penetration in kcal/mol is=      0.62701
  The RRMSE value at dipole order with cloud penetration=      0.09234

******************************************************
The electron densities and ab initio electrostatic potential were computed in VASP using the PBE functional and
projector augmented wave method. See the main text of the journal article for a description of computational details.
The atomic charges, dipoles, and quadrupoles were computed with the DDEC6 method as described in
(a) T. A. Manz and N. Gabaldon Limas, RSC Adv. 6 (2016) 47771-47801 DOI: 10.1039/c6ra04656h
(b) N. Gabaldon Limas and T. A. Manz, RSC Adv. 8 (2018) 2678-2707 DOI: 10.1039/c7ra11829e.
For each atom in the material, the electron cloud parameters were fit to the spherically averaged atom-in-material
electron density using radial positions for which this density was between 10^-4 and 10^-2 electrons per cubic bohr.
The polarizabilities, dispersion coefficients, and quantum Drude oscillator (QDO) parameters were fit using the MCLF method.
The magnetic structure of the system was optimized in VASP from the default ferromagnetic initial guess using spin polarization.
The atomic spin moments (ASMs) were computed on this optimized magnetic structure using the DDEC6 partition as inputs
to the method of T. A. Manz and D. S. Sholl, J. Chem. Theory Comput. 7 (2011) 4146-4164 DOI: 10.1021/ct200539n.
The RMSE and RRMSE were computed using a uniform grid with Ewald summation.
