# Supplementary material for: A collection of forcefield precursors for metal–organic frameworks
Source: RSC Adv. 2019 Nov 13;9(63):36492–507. doi: 10.1039/c9ra07327b (PMC9075174; doi:10.1039/c9ra07327b)
Supplement: RA-009-C9RA07327B-s3505 [file RA-009-C9RA07327B-s3505.xyz]

  128
jmolscript: load "" {1 1 1} spacegroup "x,y,z" unitcell [{     13.509700     0.000000     0.000000 }, {      0.000000    14.568500     0.000000 }, {     -2.551856    -7.284123    14.298595 }]
Ce    12.006215    10.402392     5.185242     1.913748
Ce     5.706479     3.118177     9.113353     1.915085
Ce    -1.048371    -3.118015     9.113353     1.914064
Ce     5.251365     4.166200     5.185242     1.914206
H      0.770472     9.540918     0.837898     0.118006
H     -0.752482     2.686548    13.103232     0.113395
H     -0.992386     6.630247    13.826741     0.120495
H      0.470615    13.443826     1.564266     0.119556
H      1.820310     4.713000    10.117686     0.132391
H     -0.706303     7.840853     9.703027     0.140810
H      1.474408     6.563168     6.560195     0.128013
H     -0.042350     3.991873    11.667654     0.072429
H      3.432522     2.256780    13.460697     0.118404
H      4.955476     9.970692     1.195363     0.114547
H      5.195380    13.914379     0.471854     0.120452
H      3.732379     6.159675    12.734329     0.119696
H      2.382684    11.997197     4.180909     0.132469
H      4.909297     0.556558     4.595568     0.139221
H      2.728586    -0.721072     7.738400     0.127816
H      4.245344    11.276042     2.630941     0.074240
H     10.187372    -2.256541    13.460697     0.118010
H     11.710326     4.597829     1.195363     0.113408
H     11.950230     0.654130     0.471854     0.120496
H     10.487229    -6.159449    12.734329     0.119509
H      9.137534     2.571377     4.180909     0.132416
H     11.664147    -0.556476     4.595568     0.140829
H      9.483436     0.721209     7.738400     0.127936
H     11.000194     3.292504     2.630941     0.072412
H      7.525322     5.027597     0.837898     0.118426
H      6.002368    -2.686315    13.103232     0.114517
H      5.762464    -6.630002    13.826741     0.120421
H      7.225465     1.124702     1.564266     0.119704
H      8.575160    -4.712820    10.117686     0.132424
H      6.048547     6.727819     9.703027     0.139168
H      8.229258     8.005449     6.560195     0.127865
H      6.712500    -3.991665    11.667654     0.074268
C     -0.220363    11.172607     2.688136     0.585152
C      0.484365    11.453767     1.381244    -0.014940
C      0.906260    10.420853     0.569084    -0.103342
C     -1.018324     3.393125    13.646579    -0.149229
C     -0.792021     4.682434    13.249078     0.065055
C     -1.166991     5.751769    14.078397    -0.121936
C      0.732254    12.745990     1.006621    -0.101132
C     -0.162256     4.947569    11.930748     0.076611
C      2.901721     4.637222     7.706943     0.656998
C      1.831541     5.517164     8.253149    -0.012269
C      1.434294     5.370034     9.585778    -0.182948
C      0.454990     6.216469    10.114826     0.220851
C     -0.094163     7.247912     9.331263    -0.184707
C      0.288224     7.373189     7.998634    -0.018103
C      1.238497     6.493247     7.458147    -0.126604
C     -0.312656     8.426484     7.126420     0.629973
C      4.423357     3.888436    11.610459     0.589652
C      3.718629     4.169619    12.917351    -0.014169
C      3.296734     3.136720    13.729511    -0.104040
C      5.221318    10.677259     0.652016    -0.151393
C      4.995015    11.966575     1.049517     0.065950
C      5.369985    13.035896     0.220198    -0.121661
C      3.470740     5.461849    13.291974    -0.101895
C      4.365250    12.231734     2.367847     0.071974
C      1.301273    -2.647038     6.591652     0.657923
C      2.371453    -1.767105     6.045446    -0.008985
C      2.768700    -1.914259     4.712817    -0.184074
C      3.748004    -1.067834     4.183769     0.220305
C      4.297157    -0.036377     4.967332    -0.181789
C      3.914770     0.088924     6.299961    -0.017763
C      2.964497    -0.791009     6.840448    -0.128465
C      4.515650     1.142234     7.172175     0.630259
C     11.178207    -3.888230    11.610459     0.585089
C     10.473479    -4.169390    12.917351    -0.015053
C     10.051584    -3.136476    13.729511    -0.103396
C     11.976168     3.891252     0.652016    -0.149191
C     11.749865     2.601943     1.049517     0.065057
C     12.124835     1.532608     0.220198    -0.121888
C     10.225590    -5.461613    13.291974    -0.101219
C     11.120100     2.336808     2.367847     0.076618
C      8.056123     2.647155     6.591652     0.656740
C      9.126303     1.767213     6.045446    -0.012312
C      9.523550     1.914343     4.712817    -0.182860
C     10.502854     1.067908     4.183769     0.220853
C     11.052007     0.036465     4.967332    -0.184665
C     10.669620    -0.088812     6.299961    -0.018156
C      9.719347     0.791130     6.840448    -0.126695
C     11.270500    -1.142107     7.172175     0.630040
C      6.534487     3.395941     2.688136     0.589713
C      7.239215     3.114758     1.381244    -0.014063
C      7.661110     4.147657     0.569084    -0.104052
C      5.736526    -3.392882    13.646579    -0.151426
C      5.962829    -4.682198    13.249078     0.065914
C      5.587859    -5.751519    14.078397    -0.121707
C      7.487104     1.822528     1.006621    -0.101893
C      6.592594    -4.947357    11.930748     0.071976
C      9.656571     9.931415     7.706943     0.658304
C      8.586391     9.051482     8.253149    -0.009057
C      8.189144     9.198636     9.585778    -0.184151
C      7.209840     8.352211    10.114826     0.220329
C      6.660687     7.320754     9.331263    -0.181711
C      7.043074     7.195453     7.998634    -0.017721
C      7.993347     8.075386     7.458147    -0.128344
C      6.442194     6.142143     7.126420     0.630247
N     -0.017762     6.097019    11.461754    -0.263431
N      4.220756    -1.187308     2.836841    -0.261812
N     10.975606     1.187358     2.836841    -0.263420
N      6.737088     8.471685    11.461754    -0.261885
O     -0.630281    12.104997     3.395344    -0.604897
O     -0.370408     9.961967     2.998987    -0.636851
O      3.239705     4.758130     6.494422    -0.667763
O      3.419543     3.795170     8.507092    -0.619886
O     -0.310241     8.276417     5.879010    -0.572782
O     -0.867122     9.447740     7.674628    -0.712827
O      4.833275     4.820813    10.903251    -0.608039
O      4.573402     2.677791    11.299608    -0.638414
O      0.963289    -2.526109     7.804173    -0.668679
O      0.783451    11.079396     5.791503    -0.619887
O      4.513235     0.992190     8.419585    -0.572286
O      5.070116     2.163481     6.623967    -0.714293
O     -1.921575    -4.820620    10.903251    -0.604523
O     11.328252    -2.677590    11.299608    -0.636652
O      7.718139     2.526247     7.804173    -0.667277
O      7.538301     3.489207     5.791503    -0.619365
O     11.268085    -0.992040     8.419585    -0.572513
O     11.824966    -2.163363     6.623967    -0.712968
O      6.124569     2.463564     3.395344    -0.608450
O      6.384442     4.606586     2.998987    -0.638418
O      9.994555     9.810486     6.494422    -0.669079
O     10.174393    -3.795019     8.507092    -0.620281
O      6.444609     6.292187     5.879010    -0.572554
O      5.887728     5.120896     7.674628    -0.714201

The following XYZ coordinates are in angstroms. Other properties are in atomic units.
The sperically averaged electron density of each atom fit to a function of the form exp(a - br)
eigen_1, eigen_2 and eigen_3 are the three eigenvalues of traceless quadrupole moment tensor
  atom number  atomic symbol              X              Y              Z     net charge C6 coefficient C8 coefficient C10 coefficient fluctuating dipole atomic polarizability isotropic forcefield polarizability              a              b squared Pearson coefficient          <r^3>          <r^4>         wp_QDO          m_QDO          q_QDO       dipole_x       dipole_y       dipole_z         dipole            Qxy            Qxz            Qyz     Q(x^2-y^2)  Q(3z^2 - R^2)        eigen_1        eigen_2        eigen_3 static polarizability      alpha(xx)      alpha(xy)      alpha(xz)      alpha(yy)      alpha(yz)      alpha(zz) atomic spin moment
            1             Ce      12.006215      10.402392       5.185242       1.913748     200.940519 0.54188911E+04  0.21587388E+06                                23.264251                           20.322725       1.564352       2.110527                    0.998379      99.008368     264.366482       0.537937       0.285815      -1.296478       0.023920      -0.002605       0.007199       0.025115       0.029465       0.105244       0.077922       0.051535      -0.345912      -0.178647       0.020655       0.157992             27.408589      25.745879       3.429048      -6.763632      24.413376      -8.204813      32.066511           1.040385
            2             Ce       5.706479       3.118177       9.113353       1.915085     200.026098 0.53882917E+04  0.21447956E+06                                23.301550                           20.359552       1.537758       2.105087                    0.998434      98.132927     262.434547       0.533402       0.288481      -1.292698      -0.010880      -0.002743      -0.000675       0.011241      -0.025711       0.117571      -0.066164       0.053246      -0.355010      -0.183742       0.022933       0.160809             27.446684      25.777817      -3.430595      -6.759312      24.455950       8.214264      32.106285           1.033813
            3             Ce      -1.048371      -3.118015       9.113353       1.914064     200.412170 0.54011232E+04  0.21508314E+06                                23.300929                           20.356880       1.548909       2.107413                    0.998387      98.413014     263.100292       0.534582       0.287720      -1.293763      -0.016744       0.003457      -0.002747       0.017317       0.028291       0.117435       0.069786       0.038055      -0.338357      -0.181457       0.022399       0.159058             27.449455      25.782252       3.430948      -6.763976      24.454339      -8.215693      32.111774           1.035929
            4             Ce       5.251365       4.166200       5.185242       1.914206     200.767237 0.54128299E+04  0.21559240E+06                                23.268369                           20.326816       1.557835       2.109108                    0.998432      98.852096     264.005940       0.537219       0.286250      -1.295862       0.022757       0.000018       0.007584       0.023987      -0.022411       0.091462      -0.074309       0.066864      -0.354647      -0.172384       0.025356       0.147028             27.412252      25.750224      -3.431233      -6.764033      24.419804       8.207814      32.066728           1.039432
            5              H       0.770472       9.540918       0.837898       0.118006       1.142428 0.81931041E+01  0.79393655E+02                                 1.683905                            1.582349      -0.909461       2.449211                    0.998920       3.224783       8.430250       0.551546       1.146007      -0.742722      -0.005012      -0.038919       0.011481       0.040885      -0.001503      -0.006957       0.002146      -0.030886      -0.008973      -0.017329      -0.000009       0.017338              1.727843       1.400528       0.177493      -0.122087       2.207808      -0.243560       1.575195           0.000056
            6              H      -0.752482       2.686548      13.103232       0.113395       1.161243 0.84586747E+01  0.82603483E+02                                 1.701676                            1.608541      -0.854415       2.469862                    0.999128       3.251426       8.526112       0.546785       1.147079      -0.742727       0.007611      -0.031213      -0.016948       0.036324      -0.000421      -0.008724       0.001210      -0.031253      -0.003179      -0.019275       0.002995       0.016280              1.732088       1.450288      -0.110517      -0.197792       1.952899       0.334679       1.793076           0.000092
            7              H      -0.992386       6.630247      13.826741       0.120495       1.238966 0.95316818E+01  0.97279306E+02                                 1.870143                            1.781152      -1.129961       2.344818                    0.996768       3.565264      10.012891       0.480830       1.248141      -0.716925       0.007689       0.036909      -0.005563       0.038110       0.001868      -0.001473       0.006948      -0.024683      -0.023808      -0.011134      -0.007103       0.018237              1.882069       1.598233       0.041996      -0.117491       2.300433      -0.292106       1.747543           0.000077
            8              H       0.470615      13.443826       1.564266       0.119556       1.130363 0.84033732E+01  0.83260338E+02                                 1.778118                            1.686247      -0.955056       2.431131                    0.998443       3.429348       9.547735       0.487193       1.268879      -0.712643      -0.009684       0.031041       0.024786       0.040886       0.001628      -0.004423       0.005372      -0.024057      -0.004191      -0.013489      -0.001049       0.014539              1.805415       1.584192      -0.264066      -0.232224       1.939494       0.325940       1.892560          -0.000029
            9              H       1.820310       4.713000      10.117686       0.132391       1.095233 0.82561275E+01  0.82399989E+02                                 1.807089                            1.719564      -1.346732       2.255108                    0.993478       3.683617      10.694444       0.456945       1.343049      -0.694414       0.019131      -0.025475       0.019540       0.037373      -0.006749       0.005307      -0.005122      -0.010741       0.009333      -0.010764      -0.001629       0.012393              1.843274       1.787049      -0.340658       0.119338       1.788333      -0.323738       1.954440          -0.000066
           10              H      -0.706303       7.840853       9.703027       0.140810       1.065315 0.75978887E+01  0.74580297E+02                                 1.799973                            1.668017      -1.401081       2.234957                    0.993018       3.684141      10.752118       0.454397       1.373217      -0.687710      -0.027751       0.020693       0.014980       0.037719      -0.006382      -0.002247       0.000924       0.011014      -0.002404      -0.008031      -0.001377       0.009408              1.869796       1.924740      -0.560072      -0.257797       1.979789       0.131498       1.704858          -0.000157
           11              H       1.474408       6.563168       6.560195       0.128013       1.177969 0.89462667E+01  0.89463721E+02                                 1.776235                            1.698652      -1.203743       2.316686                    0.995872       3.443734       9.433210       0.506410       1.209479      -0.725862       0.008173       0.002209      -0.039450       0.040348       0.000707      -0.004777      -0.003848      -0.004788       0.035177      -0.009345      -0.004354       0.013699              1.793848       1.603369      -0.151430      -0.190215       1.582577      -0.092712       2.195598           0.000026
           12              H      -0.042350       3.991873      11.667654       0.072429       1.661396 0.14074975E+02  0.15628462E+03                                 2.153188                            2.064119      -1.257318       2.237139                    0.996601       4.006405      11.243629       0.485942       1.135150      -0.743838      -0.007018      -0.044058       0.014357       0.046866       0.001279       0.001945      -0.003994      -0.017505      -0.021146      -0.009065      -0.004047       0.013112              2.171509       1.792269      -0.042921      -0.274238       2.519616       0.103791       2.202642           0.000015
           13              H       3.432522       2.256780      13.460697       0.118404       1.141501 0.81845232E+01  0.79294605E+02                                 1.683648                            1.582039      -0.906542       2.450482                    0.998922       3.222211       8.424374       0.551295       1.146759      -0.742555       0.004736      -0.038532      -0.011423       0.040468       0.001395      -0.007010      -0.002245      -0.031468      -0.009765      -0.017547      -0.000210       0.017757              1.727612       1.400274      -0.177508      -0.122021       2.207734       0.243587       1.574827          -0.000157
           14              H       4.955476       9.970692       1.195363       0.114547       1.156809 0.84197663E+01  0.82133512E+02                                 1.697925                            1.605312      -0.858055       2.469219                    0.999138       3.244368       8.504538       0.547061       1.147758      -0.742575      -0.007995      -0.031088       0.016541       0.036111       0.000121      -0.008502      -0.001262      -0.030929      -0.002898      -0.018997       0.002935       0.016062              1.728150       1.447489       0.110016      -0.196986       1.948110      -0.333246       1.788852           0.000094
           15              H       5.195380      13.914379       0.471854       0.120452       1.237359 0.95154304E+01  0.97062150E+02                                 1.867663                            1.778965      -1.129508       2.344803                    0.996712       3.562863      10.000181       0.481446       1.247204      -0.717133      -0.007690       0.036861       0.005774       0.038095      -0.002019      -0.001384      -0.007037      -0.024544      -0.023964      -0.011133      -0.007123       0.018256              1.879501       1.596298      -0.041903      -0.117203       2.296995       0.291540       1.745210           0.000084
           16              H       3.732379       6.159675      12.734329       0.119696       1.131553 0.84186597E+01  0.83499482E+02                                 1.784403                            1.691779      -0.972476       2.424502                    0.998171       3.432402       9.579902       0.484384       1.274899      -0.711376       0.009670       0.030863      -0.024823       0.040770      -0.001928      -0.004554      -0.005139      -0.024438      -0.002984      -0.013899      -0.000536       0.014435              1.811944       1.589390       0.265633      -0.233642       1.946817      -0.327938       1.899626           0.000043
           17              H       2.382684      11.997197       4.180909       0.132469       1.093241 0.82348056E+01  0.82103233E+02                                 1.801948                            1.715032      -1.340830       2.257469                    0.993536       3.677593      10.658418       0.458645       1.339437      -0.695143      -0.019751      -0.025947      -0.019441       0.037964       0.006505       0.005207       0.005011      -0.010420       0.009866      -0.010549      -0.001533       0.012081              1.837892       1.782011       0.338988       0.118666       1.783215       0.322076       1.948450          -0.000047
           18              H       4.909297       0.556558       4.595568       0.139221       1.066123 0.76034115E+01  0.74634955E+02                                 1.799673                            1.667721      -1.384112       2.241365                    0.993217       3.685469      10.749856       0.454886       1.371734      -0.688017       0.027953       0.021280      -0.015644       0.038457       0.006559      -0.002204      -0.000796       0.011342      -0.002725      -0.008222      -0.001420       0.009642              1.869487       1.924459       0.560010      -0.257762       1.979486      -0.131523       1.704515          -0.000076
           19              H       2.728586      -0.721072       7.738400       0.127816       1.175871 0.89251999E+01  0.89176288E+02                                 1.771787                            1.694804      -1.191200       2.321538                    0.996044       3.441483       9.414651       0.507952       1.206847      -0.726454      -0.008078       0.002662       0.039560       0.040464      -0.000475      -0.004843       0.003587      -0.004730       0.035586      -0.009420      -0.004296       0.013716              1.789254       1.599823       0.150864      -0.189159       1.579209       0.092301       2.188730           0.000023
           20              H       4.245344      11.276042       2.630941       0.074240       1.656757 0.14028659E+02  0.15567088E+03                                 2.151192                            2.062337      -1.262237       2.235698                    0.996437       3.998640      11.225048       0.485490       1.136931      -0.743409       0.006368      -0.042911      -0.014669       0.045794      -0.001519       0.001818       0.003970      -0.017598      -0.022364      -0.009255      -0.004104       0.013359              2.169460       1.790838       0.042917      -0.273762       2.517036      -0.103706       2.200506           0.000016
           21              H      10.187372      -2.256541      13.460697       0.118010       1.143238 0.82003227E+01  0.79481782E+02                                 1.684744                            1.583076      -0.910080       2.448876                    0.998915       3.225858       8.434260       0.551399       1.146050      -0.742709       0.004999       0.038911      -0.011456       0.040869      -0.001520      -0.006947       0.002177      -0.030903      -0.009014      -0.017326      -0.000038       0.017363              1.728733       1.401141       0.177637      -0.122175       2.209122      -0.243752       1.575935           0.000053
           22              H      11.710326       4.597829       1.195363       0.113408       1.161089 0.84572427E+01  0.82584993E+02                                 1.701421                            1.608322      -0.854373       2.469880                    0.999128       3.251251       8.525080       0.546872       1.146960      -0.742756      -0.007611       0.031215       0.016946       0.036324      -0.000419      -0.008721       0.001210      -0.031257      -0.003182      -0.019275       0.002993       0.016282              1.731814       1.450084      -0.110489      -0.197735       1.952586       0.334594       1.792773           0.000097
           23              H      11.950230       0.654130       0.471854       0.120496       1.239195 0.95338463E+01  0.97305986E+02                                 1.870265                            1.781267      -1.130465       2.344554                    0.996761       3.565616      10.013802       0.480854       1.248019      -0.716950      -0.007687      -0.036893       0.005568       0.038095       0.001873      -0.001462       0.006932      -0.024636      -0.023785      -0.011109      -0.007095       0.018204              1.882181       1.598303       0.042009      -0.117495       2.300614      -0.292144       1.747627           0.000072
           24              H      10.487229      -6.159449      12.734329       0.119509       1.131567 0.84145906E+01  0.83400224E+02                                 1.779404                            1.687383      -0.956706       2.430297                    0.998425       3.431316       9.555211       0.487020       1.268894      -0.712633       0.009670      -0.031030      -0.024754       0.040855       0.001636      -0.004392       0.005350      -0.024033      -0.004260      -0.013451      -0.001072       0.014523              1.806747       1.585256      -0.264389      -0.232496       1.941006       0.326343       1.893979          -0.000123
           25              H       9.137534       2.571377       4.180909       0.132416       1.094819 0.82521560E+01  0.82351077E+02                                 1.806713                            1.719211      -1.346211       2.255392                    0.993484       3.683015      10.692362       0.456964       1.343143      -0.694397      -0.019151       0.025470      -0.019549       0.037385      -0.006759       0.005315      -0.005136      -0.010728       0.009285      -0.010760      -0.001651       0.012411              1.842897       1.786716      -0.340603       0.119346       1.788017      -0.323663       1.953957          -0.000009
           26              H      11.664147      -0.556476       4.595568       0.140829       1.064967 0.75954069E+01  0.74558423E+02                                 1.800490                            1.668445      -1.400430       2.235324                    0.993027       3.684772      10.758181       0.454001       1.374370      -0.687487       0.027806      -0.020675      -0.014985       0.037752      -0.006418      -0.002268       0.000914       0.011177      -0.002348      -0.008120      -0.001362       0.009482              1.870366       1.925326      -0.560348      -0.257921       1.980426       0.131574       1.705346          -0.000155
           27              H       9.483436       0.721209       7.738400       0.127936       1.179105 0.89568959E+01  0.89593690E+02                                 1.777099                            1.699440      -1.204922       2.316034                    0.995857       3.445067       9.437105       0.506408       1.209165      -0.725933      -0.008157      -0.002205       0.039429       0.040324       0.000753      -0.004761      -0.003833      -0.004850       0.035179      -0.009365      -0.004326       0.013691              1.794717       1.604084      -0.151533      -0.190339       1.583291      -0.092797       2.196775           0.000006
           28              H      11.000194       3.292504       2.630941       0.072412       1.661465 0.14075555E+02  0.15629129E+03                                 2.153159                            2.064091      -1.257411       2.237083                    0.996600       4.006462      11.243473       0.485974       1.135072      -0.743857       0.007021       0.044056      -0.014362       0.046867       0.001284       0.001956      -0.003999      -0.017500      -0.021165      -0.009080      -0.004035       0.013114              2.171470       1.792233      -0.042934      -0.274206       2.519629       0.103803       2.202548           0.000025
           29              H       7.525322       5.027597       0.837898       0.118426       1.140626 0.81766826E+01  0.79197871E+02                                 1.682613                            1.581144      -0.906125       2.450708                    0.998926       3.221137       8.419839       0.551535       1.146560      -0.742604      -0.004730       0.038548       0.011452       0.040490       0.001414      -0.007025      -0.002193      -0.031537      -0.009752      -0.017588      -0.000190       0.017778              1.726516       1.399524      -0.177328      -0.121911       2.206106       0.243340       1.573919          -0.000148
           30              H       6.002368      -2.686315      13.103232       0.114517       1.156975 0.84212275E+01  0.82151458E+02                                 1.698110                            1.605468      -0.858152       2.469167                    0.999137       3.244548       8.505244       0.547025       1.147782      -0.742570       0.007997       0.031086      -0.016542       0.036110       0.000127      -0.008502      -0.001260      -0.030932      -0.002889      -0.018999       0.002937       0.016062              1.728352       1.447639       0.110035      -0.197033       1.948334      -0.333309       1.789084           0.000091
           31              H       5.762464      -6.630002      13.826741       0.120421       1.237591 0.95176840E+01  0.97091538E+02                                 1.867953                            1.779218      -1.129588       2.344753                    0.996711       3.563226      10.001749       0.481391       1.247264      -0.717119       0.007690      -0.036857      -0.005775       0.038091      -0.002018      -0.001385      -0.007042      -0.024540      -0.023974      -0.011136      -0.007121       0.018257              1.879807       1.596535      -0.041914      -0.117247       2.297386       0.291616       1.745498           0.000086
           32              H       7.225465       1.124702       1.564266       0.119704       1.131010 0.84136315E+01  0.83436705E+02                                 1.783814                            1.691263      -0.971897       2.424808                    0.998178       3.431568       9.576668       0.484465       1.274883      -0.711382      -0.009688      -0.030854       0.024847       0.040783      -0.001923      -0.004576      -0.005143      -0.024406      -0.002910      -0.013907      -0.000507       0.014414              1.811335       1.588908       0.265474      -0.233529       1.946104      -0.327740       1.898993           0.000045
           33              H       8.575160      -4.712820      10.117686       0.132424       1.093999 0.82424829E+01  0.82202489E+02                                 1.803070                            1.716059      -1.341641       2.257052                    0.993525       3.679405      10.666653       0.458397       1.339792      -0.695067       0.019739       0.025940       0.019449       0.037957       0.006522       0.005194       0.005016      -0.010409       0.009947      -0.010561      -0.001528       0.012089              1.839057       1.783120       0.339275       0.118708       1.784261       0.322331       1.949789          -0.000010
           34              H       6.048547       6.727819       9.703027       0.139168       1.066344 0.76044795E+01  0.74636129E+02                                 1.798694                            1.666896      -1.384755       2.240995                    0.993214       3.684036      10.739398       0.455457       1.370184      -0.688321      -0.027923      -0.021286       0.015628       0.038432       0.006518      -0.002172      -0.000803       0.011266      -0.002815      -0.008150      -0.001440       0.009591              1.868410       1.923358       0.559517      -0.257545       1.978298      -0.131419       1.703574          -0.000118
           35              H       8.229258       8.005449       6.560195       0.127865       1.174118 0.89082100E+01  0.88962561E+02                                 1.769935                            1.693122      -1.189821       2.322281                    0.996063       3.438967       9.404897       0.508244       1.206750      -0.726482       0.008068      -0.002654      -0.039589       0.040490      -0.000450      -0.004832       0.003574      -0.004753       0.035593      -0.009430      -0.004277       0.013707              1.787364       1.598225       0.150587      -0.188848       1.577646       0.092163       2.186220           0.000021
           36              H       6.712500      -3.991665      11.667654       0.074268       1.656970 0.14031129E+02  0.15570713E+03                                 2.151494                            2.062611      -1.262237       2.235708                    0.996437       3.998904      11.226577       0.485419       1.137034      -0.743382      -0.006370       0.042912       0.014672       0.045796      -0.001525       0.001824       0.003976      -0.017594      -0.022378      -0.009265      -0.004096       0.013362              2.169782       1.791082       0.042911      -0.273862       2.517360      -0.103723       2.200903           0.000016
           37              C      -0.220363      11.172607       2.688136       0.585152      24.218440 0.26051807E+03  0.54468117E+04                                 7.739528                            5.722722      -0.126458       2.005817                    0.999507      22.744596      63.858413       0.621445       0.471410      -1.020713      -0.008125      -0.012092       0.041647       0.044122      -0.007764       0.094615       0.013308       0.066883      -0.123539      -0.102147      -0.010196       0.112343              9.301480       6.567567       0.444912      -4.191040       8.484162      -1.038043      12.852710          -0.000153
           38              C       0.484365      11.453767       1.381244      -0.014940      35.420837 0.42243451E+03  0.97958272E+04                                 9.379506                            6.842095       0.056643       2.031202                    0.999296      26.864777      75.076301       0.635586       0.415576      -1.071751       0.017492       0.004771      -0.035757       0.040091      -0.002540       0.004100       0.001080      -0.012984      -0.014273      -0.008908      -0.000449       0.009357             11.475425       7.853521       0.790731      -5.723814      10.039701      -1.353678      16.533053          -0.000409
           39              C       0.906260      10.420853       0.569084      -0.103342      33.099778 0.42184719E+03  0.98629124E+04                                 9.024754                            6.916894       0.021876       1.978611                    0.999662      29.254106      84.418901       0.615967       0.425303      -1.056483       0.007510       0.021332      -0.015037       0.027158       0.001900      -0.000441      -0.008603      -0.042840      -0.046217      -0.017012      -0.013800       0.030812             10.375761       7.160209       0.457299      -4.530292       9.830801      -0.318954      14.136273           0.000074
           40              C      -1.018324       3.393125      13.646579      -0.149229      33.295155 0.42934839E+03  0.10079276E+05                                 9.008737                            6.933804       0.096423       1.996709                    0.999757      29.742437      85.909882       0.621330       0.419918      -1.060206      -0.012723      -0.002991       0.029896       0.032628      -0.012963      -0.004280       0.019878      -0.039701      -0.016538      -0.021294      -0.015009       0.036303             10.363034       7.058462       1.307689      -4.191329      10.470667      -2.063420      13.559975           0.000140
           41              C      -0.792021       4.682434      13.249078       0.065055      36.037546 0.42018953E+03  0.97706571E+04                                 9.660759                            6.918193      -0.195074       1.948262                    0.999398      26.831737      76.096731       0.616675       0.427141      -1.060079      -0.005787       0.000026       0.008013       0.009884      -0.001198      -0.014314      -0.000714       0.011591       0.060816      -0.016289      -0.010554       0.026843             12.210175       7.914858       1.194159      -5.927498      10.413932      -2.659379      18.301736           0.000035
           42              C      -1.166991       5.751769      14.078397      -0.121936      32.848148 0.45142117E+03  0.10755765E+05                                 9.053668                            7.191038      -0.009438       1.972779                    0.999184      29.800750      87.371552       0.598431       0.429569      -1.051783      -0.004408      -0.008129       0.017754       0.020018       0.005187       0.014259       0.000759      -0.006344      -0.039210      -0.021434       0.005775       0.015658             10.287842       7.386259      -0.098171      -4.434554       9.191796      -0.547313      14.285471          -0.000054
           43              C       0.732254      12.745990       1.006621      -0.101132      31.644228 0.42722168E+03  0.10027558E+05                                 8.765992                            6.950429       0.123218       2.016149                    0.999719      29.181226      84.574400       0.615408       0.424034      -1.056500       0.008508      -0.011025      -0.013722       0.019551      -0.005224       0.007091       0.020650       0.002441      -0.009814      -0.024923       0.005560       0.019363              9.906794       7.031351       0.514329      -4.015479       9.610564      -1.672655      13.078467          -0.000193
           44              C      -0.162256       4.947569      11.930748       0.076611      32.047440 0.34331811E+03  0.76195739E+04                                 8.847648                            6.188225       0.062329       2.027127                    0.999195      26.596427      74.635742       0.659790       0.418280      -1.061504       0.004123       0.022159       0.006210       0.023379       0.005031       0.055107      -0.001216       0.159060      -0.039025      -0.073396      -0.037297       0.110693             11.342993       6.935632       1.939612      -4.835725      10.041689      -5.612515      17.051658          -0.000039
           45              C       2.901721       4.637222       7.706943       0.656998      22.700778 0.24478703E+03  0.50456714E+04                                 7.496612                            5.601375      -0.190157       2.004612                    0.999137      21.789943      61.014214       0.618221       0.480654      -1.014394       0.045692      -0.045444      -0.031546       0.071750       0.094631       0.037905       0.013555      -0.038893      -0.085836      -0.090095      -0.028978       0.119073              9.064212      10.321538      -4.533508      -2.545524       8.163760       0.843508       8.707339           0.000540
           46              C       1.831541       5.517164       8.253149      -0.012269      38.627527 0.42087860E+03  0.97207100E+04                                 9.824192                            6.742502       0.100673       2.041035                    0.999247      26.707072      73.739249       0.654709       0.405057      -1.081975      -0.033836       0.028509       0.027861       0.052286       0.011516       0.009594      -0.007352      -0.007797       0.037101      -0.022525       0.005963       0.016562             12.702147      14.049170      -7.285951      -3.298172      11.936011       0.084367      12.121261          -0.000948
           47              C       1.434294       5.370034       9.585778      -0.182948      36.434782 0.47597804E+03  0.11494040E+05                                 9.693941                            7.375359      -0.105032       1.932404                    0.999124      30.721496      90.728520       0.591847       0.428559      -1.052220       0.028227      -0.000698      -0.021646       0.035578       0.032231       0.035654      -0.000562      -0.011517      -0.039429      -0.050412       0.001393       0.049019             11.424359      11.535326      -3.900770      -4.364478       8.344595      -0.104235      14.393155           0.000221
           48              C       0.454990       6.216469      10.114826       0.220851      36.930697 0.37333574E+03  0.84349202E+04                                 9.811353                            6.544160      -0.195068       1.958746                    0.999388      25.383184      71.141490       0.630210       0.430169      -1.057382      -0.013229       0.005583       0.045023       0.047257       0.003366       0.001392      -0.004805       0.015667       0.054034      -0.018218      -0.000487       0.018706             12.798878       9.734879      -2.748818      -3.286228      10.623063      -4.880147      18.038692          -0.000408
           49              C      -0.094163       7.247912       9.331263      -0.184707      39.378119 0.48009461E+03  0.11621209E+05                                10.236632                            7.421151      -0.138441       1.922804                    0.998784      30.784229      91.093614       0.588213       0.430177      -1.050978      -0.009154      -0.003107      -0.020933       0.023057       0.023058      -0.001031       0.029178       0.051452      -0.077970      -0.051969       0.003030       0.048939             12.477088       8.914051      -4.159835      -0.351016      12.813544      -5.362604      15.703669           0.000437
           50              C       0.288224       7.373189       7.998634      -0.018103      39.892305 0.43017662E+03  0.99939201E+04                                10.056067                            6.823470       0.052091       2.021936                    0.999174      26.959107      74.752369       0.649564       0.405878      -1.080991       0.011240      -0.038100       0.029358       0.049394      -0.002529      -0.006857       0.012063       0.003732       0.016323      -0.012921      -0.003509       0.016430             13.219879      10.866346      -6.882160       0.606070      15.407819      -4.974897      13.385473          -0.000668
           51              C       1.238497       6.493247       7.458147      -0.126604      36.292826 0.44499610E+03  0.10556575E+05                                 9.650972                            7.128010      -0.131511       1.925079                    0.999397      29.966938      87.446202       0.603014       0.428166      -1.053459      -0.009581      -0.001506       0.019594       0.021863       0.038168       0.000827       0.007586       0.014620       0.044291      -0.046706       0.013566       0.033140             11.652061      11.894110      -7.220066      -0.265125      13.341319      -1.663296       9.720754           0.000360
           52              C      -0.312656       8.426484       7.126420       0.629973      24.162864 0.25197478E+03  0.52334471E+04                                 7.802836                            5.666728      -0.162894       2.006585                    0.999412      22.221394      62.533478       0.617073       0.477902      -1.015482      -0.028101       0.048692      -0.026366       0.062094       0.070205      -0.047259       0.022296       0.125019      -0.164700      -0.103117      -0.024943       0.128060              9.689019       6.869192      -4.275831       1.380364      12.276494      -3.115209       9.921370           0.000933
           53              C       4.423357       3.888436      11.610459       0.589652      24.128220 0.25944873E+03  0.54180433E+04                                 7.718411                            5.709862      -0.122823       2.007815                    0.999489      22.681411      63.611295       0.622421       0.471228      -1.020969       0.008172      -0.011006      -0.043038       0.045168       0.009004       0.094194      -0.014335       0.065604      -0.125511      -0.102828      -0.008733       0.111561              9.273041       6.548373      -0.442851      -4.174266       8.463137       1.033138      12.807612           0.000096
           54              C       3.718629       4.169619      12.917351      -0.014169      35.426641 0.42270602E+03  0.98036128E+04                                 9.380089                            6.844581       0.057387       2.031165                    0.999306      26.871997      75.100049       0.635436       0.415611      -1.071738      -0.016771       0.004218       0.036587       0.040468       0.002454       0.004125      -0.000409      -0.013826      -0.013258      -0.008925      -0.000627       0.009552             11.473021       7.851631      -0.789054      -5.719295      10.042432       1.350018      16.525000          -0.000321
           55              C       3.296734       3.136720      13.729511      -0.104040      33.080458 0.42160226E+03  0.98554016E+04                                 9.019470                            6.913582       0.025707       1.979912                    0.999634      29.248281      84.384582       0.616311       0.425143      -1.056620      -0.009016       0.020929       0.016071       0.027886      -0.003883       0.000156       0.009250      -0.041324      -0.049547      -0.018467      -0.012593       0.031060             10.368217       7.154888      -0.457450      -4.524225       9.828316       0.319341      14.121448          -0.000007
           56              C       5.221318      10.677259       0.652016      -0.151393      33.368677 0.43061074E+03  0.10115696E+05                                 9.018564                            6.941807       0.099134       1.996914                    0.999769      29.787622      86.051587       0.621303       0.419654      -1.060439       0.014943      -0.002269      -0.029125       0.032813       0.012791      -0.003702      -0.019073      -0.038120      -0.018914      -0.020462      -0.014672       0.035135             10.373902       7.066258      -1.310959      -4.195385      10.481540       2.069297      13.573907           0.000122
           57              C       4.995015      11.966575       1.049517       0.065950      36.036762 0.42015357E+03  0.97696107E+04                                 9.660084                            6.917633      -0.194510       1.948508                    0.999416      26.833171      76.099945       0.616735       0.427109      -1.060099       0.003376       0.000487      -0.008036       0.008730       0.001885      -0.013616       0.001143       0.012498       0.064423      -0.017639      -0.009669       0.027308             12.208585       7.914354      -1.193923      -5.926631      10.411974       2.659055      18.299428           0.000073
           58              C       5.369985      13.035896       0.220198      -0.121661      32.829049 0.45114911E+03  0.10747074E+05                                 9.049158                            7.188249      -0.009939       1.972999                    0.999200      29.788628      87.311407       0.598658       0.429494      -1.051886       0.005170      -0.007907      -0.017428       0.019824      -0.005548       0.015581      -0.001193      -0.006399      -0.037978      -0.022346       0.005616       0.016731             10.281973       7.382797       0.099730      -4.432182       9.185132       0.543886      14.277990           0.000100
           59              C       3.470740       5.461849      13.291974      -0.101895      31.648655 0.42739900E+03  0.10032199E+05                                 8.761425                            6.947080       0.128649       2.017300                    0.999729      29.194778      84.600225       0.616227       0.423450      -1.056923      -0.008764      -0.010703       0.013444       0.019290       0.006019       0.007695      -0.021133       0.001551      -0.010213      -0.025837       0.005802       0.020035              9.900261       7.026669      -0.510114      -4.011678       9.606292       1.663859      13.067821           0.000072
           60              C       4.365250      12.231734       2.367847       0.071974      32.104632 0.34405258E+03  0.76391626E+04                                 8.853433                            6.191594       0.059860       2.026212                    0.999214      26.628267      74.715851       0.660197       0.417841      -1.061893      -0.003678       0.021351      -0.006429       0.022599      -0.006951       0.056278      -0.000305       0.161775      -0.036132      -0.075265      -0.037325       0.112590             11.350770       6.940485      -1.941395      -4.839874      10.046761       5.617549      17.065064          -0.000025
           61              C       1.301273      -2.647038       6.591652       0.657923      22.695306 0.24470798E+03  0.50438665E+04                                 7.498523                            5.602498      -0.192212       2.004112                    0.999140      21.780669      60.996339       0.617795       0.481002      -1.014164      -0.046489      -0.047617       0.033852       0.074663      -0.094706       0.038988      -0.012990      -0.039134      -0.076909      -0.091931      -0.026113       0.118044              9.067173      10.325436       4.535919      -2.545917       8.166846      -0.843508       8.709236           0.000679
           62              C       2.371453      -1.767105       6.045446      -0.008985      38.534382 0.41972222E+03  0.96878521E+04                                 9.811531                            6.734977       0.094140       2.039736                    0.999264      26.666410      73.616421       0.654785       0.405267      -1.081777       0.033446       0.029201      -0.028465       0.052741      -0.010457       0.009458       0.007505      -0.007742       0.044401      -0.022451       0.003718       0.018733             12.684341      14.029667       7.275391      -3.291061      11.921173      -0.083299      12.102184          -0.000977
           63              C       2.768700      -1.914259       4.712817      -0.184074      36.475019 0.47664570E+03  0.11514461E+05                                 9.703998                            7.383472      -0.103402       1.932748                    0.999120      30.736827      90.797542       0.591155       0.428901      -1.051986      -0.026794      -0.000158       0.021528       0.034372      -0.031195       0.035633      -0.000381      -0.012103      -0.039643      -0.049600       0.001021       0.048579             11.436354      11.549401       3.904354      -4.372731       8.351269       0.101799      14.408392           0.000264
           64              C       3.748004      -1.067834       4.183769       0.220305      36.928477 0.37335807E+03  0.84355840E+04                                 9.810659                            6.544283      -0.189536       1.960138                    0.999417      25.384410      71.146511       0.630212       0.430160      -1.057384       0.012287       0.004138      -0.046400       0.048178      -0.002851       0.000731       0.004559       0.015449       0.055056      -0.017996      -0.000942       0.018939             12.796777       9.733639       2.747607      -3.286494      10.621060       4.878774      18.035630          -0.000455
           65              C       4.297157      -0.036377       4.967332      -0.181789      39.341538 0.47958255E+03  0.11606189E+05                                10.233448                            7.419746      -0.139458       1.922615                    0.998823      30.761370      91.027756       0.587941       0.430473      -1.050755       0.010428      -0.002838       0.020059       0.022785      -0.022125      -0.001380      -0.028348       0.052026      -0.078470      -0.051218       0.002863       0.048355             12.471940       8.912184       4.159250      -0.351880      12.809129       5.357803      15.694508           0.000480
           66              C       3.914770       0.088924       6.299961      -0.017763      39.817735 0.42937631E+03  0.99694458E+04                                10.038874                            6.813524       0.058416       2.024258                    0.999218      26.935368      74.634230       0.650633       0.405449      -1.081411      -0.012031      -0.037850      -0.028932       0.049137       0.002302      -0.007492      -0.012495       0.003491       0.015151      -0.013479      -0.003433       0.016912             13.194904      10.847255       6.867852       0.603464      15.377975       4.962669      13.359483          -0.000698
           67              C       2.964497      -0.791009       6.840448      -0.128465      36.419799 0.44680797E+03  0.10611399E+05                                 9.678989                            7.147456      -0.139639       1.921921                    0.999381      30.019888      87.678485       0.601507       0.428759      -1.052988       0.010214      -0.001161      -0.018383       0.021062      -0.039862       0.000957      -0.007314       0.015602       0.044112      -0.048374       0.013637       0.034737             11.688194      11.934148       7.248604      -0.262789      13.388070       1.669680       9.742364           0.000369
           68              C       4.515650       1.142234       7.172175       0.630259      24.170782 0.25208810E+03  0.52361668E+04                                 7.803357                            5.667279      -0.159009       2.007607                    0.999385      22.224076      62.534526       0.617187       0.477780      -1.015590       0.028832       0.050051       0.026381       0.063501      -0.071984      -0.047262      -0.021589       0.124744      -0.165259      -0.103404      -0.025940       0.129344              9.689513       6.870066       4.276646       1.380551      12.277682       3.114975       9.920791           0.000885
           69              C      11.178207      -3.888230      11.610459       0.585089      24.216258 0.26051667E+03  0.54461366E+04                                 7.736690                            5.721229      -0.124506       2.006400                    0.999507      22.736094      63.806316       0.621840       0.471167      -1.020964       0.008244       0.012095      -0.041637       0.044135      -0.007700       0.094362       0.013317       0.067153      -0.123930      -0.101960      -0.010267       0.112227              9.297459       6.564613       0.444428      -4.188671       8.481055      -1.037013      12.846710          -0.000005
           70              C      10.473479      -4.169390      12.917351      -0.015053      35.420900 0.42251610E+03  0.97982001E+04                                 9.379220                            6.842782       0.056242       2.031019                    0.999296      26.868026      75.087415       0.635550       0.415579      -1.071748      -0.017516      -0.004782       0.035791       0.040133      -0.002542       0.004102       0.001076      -0.012941      -0.014227      -0.008896      -0.000434       0.009330             11.473536       7.851975       0.790027      -5.720970      10.040707      -1.352246      16.527927          -0.000365
           71              C      10.051584      -3.136476      13.729511      -0.103396      33.103691 0.42192594E+03  0.98653783E+04                                 9.025671                            6.917765       0.021341       1.978404                    0.999662      29.258351      84.438420       0.615888       0.425331      -1.056448      -0.007529      -0.021348       0.015071       0.027195       0.001864      -0.000411      -0.008533      -0.042862      -0.046329      -0.017021      -0.013790       0.030811             10.376236       7.160220       0.457497      -4.529413       9.833374      -0.319081      14.135114           0.000085
           72              C      11.976168       3.891252       0.652016      -0.149191      33.293409 0.42933855E+03  0.10078969E+05                                 9.008347                            6.933720       0.096444       1.996721                    0.999757      29.741913      85.907551       0.621335       0.419918      -1.060208       0.012721       0.002992      -0.029907       0.032638      -0.012965      -0.004269       0.019887      -0.039710      -0.016591      -0.021297      -0.015019       0.036316             10.362153       7.057855       1.307710      -4.190504      10.470526      -2.063451      13.558079           0.000129
           73              C      11.749865       2.601943       1.049517       0.065057      36.035087 0.42017556E+03  0.97701936E+04                                 9.660104                            6.917969      -0.195031       1.948275                    0.999398      26.831077      76.092853       0.616703       0.427128      -1.060094       0.005788      -0.000029      -0.008026       0.009896      -0.001210      -0.014323      -0.000725       0.011595       0.060811      -0.016299      -0.010550       0.026849             12.208557       7.913844       1.193841      -5.926156      10.413447      -2.658688      18.298380           0.000059
           74              C      12.124835       1.532608       0.220198      -0.121888      32.843272 0.45135450E+03  0.10753727E+05                                 9.052508                            7.190343      -0.008880       1.972967                    0.999186      29.798862      87.362795       0.598483       0.429549      -1.051800       0.004428       0.008147      -0.017743       0.020020       0.005173       0.014313       0.000712      -0.006176      -0.039219      -0.021466       0.005808       0.015658             10.285979       7.384906      -0.098414      -4.433299       9.190812      -0.546741      14.282220           0.000033
           75              C      10.225590      -5.461613      13.291974      -0.101219      31.645226 0.42725478E+03  0.10028684E+05                                 8.766268                            6.950801       0.123168       2.016104                    0.999718      29.184570      84.589828       0.615368       0.424047      -1.056476      -0.008516       0.011040       0.013765       0.019593      -0.005230       0.007184       0.020607       0.002541      -0.009912      -0.024951       0.005655       0.019296              9.906494       7.030978       0.513373      -4.014588       9.611567      -1.670971      13.076938          -0.000075
           76              C      11.120100       2.336808       2.367847       0.076618      32.045114 0.34330487E+03  0.76191503E+04                                 8.846988                            6.187974       0.062338       2.027123                    0.999195      26.595796      74.631535       0.659829       0.418262      -1.061524      -0.004124      -0.022164      -0.006213       0.023385       0.005022       0.055115      -0.001220       0.159046      -0.039032      -0.073387      -0.037306       0.110693             11.341455       6.934693       1.939226      -4.834454      10.041356      -5.611795      17.048315          -0.000029
           77              C       8.056123       2.647155       6.591652       0.656740      22.712314 0.24494705E+03  0.50495786E+04                                 7.498435                            5.602822      -0.190342       2.004437                    0.999137      21.792702      61.017090       0.618231       0.480588      -1.014472      -0.045758       0.045296       0.031535       0.071693       0.094572       0.037947       0.013492      -0.038719      -0.085659      -0.090086      -0.028885       0.118972              9.066367      10.324389      -4.535202      -2.545467       8.165972       0.843394       8.708740           0.000552
           78              C       9.126303       1.767213       6.045446      -0.012312      38.623704 0.42087890E+03  0.97206908E+04                                 9.823302                            6.742401       0.100630       2.041010                    0.999247      26.707520      73.739697       0.654731       0.405045      -1.081986       0.033864      -0.028529      -0.027877       0.052324       0.011536       0.009664      -0.007317      -0.007731       0.037106      -0.022556       0.005975       0.016581             12.700083      14.046831      -7.285713      -3.294092      11.936273       0.082139      12.117145          -0.000903
           79              C       9.523550       1.914343       4.712817      -0.182860      36.427753 0.47591075E+03  0.11491944E+05                                 9.692632                            7.374819      -0.104597       1.932580                    0.999125      30.718234      90.715361       0.591874       0.428557      -1.052227      -0.028270       0.000660       0.021626       0.035599       0.032252       0.035723      -0.000575      -0.011269      -0.039482      -0.050451       0.001363       0.049087             11.422095      11.533744      -3.900893      -4.362003       8.344220      -0.104673      14.388322           0.000321
           80              C      10.502854       1.067908       4.183769       0.220853      36.925996 0.37330267E+03  0.84339579E+04                                 9.810481                            6.543846      -0.194853       1.958833                    0.999387      25.381708      71.135664       0.630231       0.430166      -1.057387       0.013244      -0.005575      -0.045016       0.047254       0.003361       0.001410      -0.004792       0.015744       0.054017      -0.018246      -0.000452       0.018698             12.797026       9.733829      -2.749169      -3.284632      10.622723      -4.879704      18.034526          -0.000460
           81              C      11.052007       0.036465       4.967332      -0.184665      39.382015 0.48015734E+03  0.11623367E+05                                10.238125                            7.422099      -0.138309       1.922880                    0.998784      30.784911      91.104794       0.588107       0.430231      -1.050922       0.009260       0.003178       0.020958       0.023132       0.023000      -0.001070       0.029121       0.051881      -0.077999      -0.052000       0.002976       0.049024             12.478832       8.915719      -4.161157      -0.351081      12.815979      -5.362859      15.704798           0.000336
           82              C      10.669620      -0.088812       6.299961      -0.018156      39.899142 0.43026255E+03  0.99966479E+04                                10.057990                            6.824658       0.051809       2.021847                    0.999173      26.961787      74.768211       0.649420       0.405938      -1.080926      -0.011229       0.038101      -0.029398       0.049417      -0.002522      -0.006904       0.012020       0.003788       0.015946      -0.012911      -0.003457       0.016368             13.222361      10.868519      -6.883886       0.606108      15.411155      -4.975555      13.387410          -0.000670
           83              C       9.719347       0.791130       6.840448      -0.126695      36.298358 0.44507450E+03  0.10559052E+05                                 9.652151                            7.128796      -0.131899       1.924896                    0.999397      29.971760      87.466965       0.602952       0.428184      -1.053432       0.009595       0.001530      -0.019640       0.021912       0.038293       0.000861       0.007666       0.014465       0.044110      -0.046791       0.013481       0.033309             11.653198      11.894575      -7.220373      -0.264458      13.342650      -1.664309       9.722368           0.000312
           84              C      11.270500      -1.142107       7.172175       0.630040      24.159679 0.25193016E+03  0.52324008E+04                                 7.802878                            5.666765      -0.161681       2.007065                    0.999416      22.219156      62.530837       0.616970       0.477993      -1.015412       0.028054      -0.048709       0.026337       0.062074       0.070209      -0.047240       0.022173       0.125103      -0.164745      -0.103017      -0.025091       0.128108              9.689060       6.869120      -4.275721       1.380502      12.276479      -3.115375       9.921582           0.000871
           85              C       6.534487       3.395941       2.688136       0.589713      24.128085 0.25942279E+03  0.54179440E+04                                 7.720393                            5.710791      -0.124870       2.007210                    0.999485      22.688747      63.656637       0.622105       0.471428      -1.020751      -0.008115       0.010989       0.043076       0.045191       0.009048       0.094420      -0.014250       0.065344      -0.124877      -0.102919      -0.008731       0.111650              9.276035       6.550667      -0.443362      -4.176066       8.465469       1.034184      12.811968           0.000093
           86              C       7.239215       3.114758       1.381244      -0.014063      35.424927 0.42260127E+03  0.98005182E+04                                 9.379902                            6.843594       0.057946       2.031392                    0.999306      26.868015      75.084925       0.635505       0.415594      -1.071755       0.016725      -0.004222      -0.036568       0.040433       0.002481       0.004134      -0.000424      -0.013782      -0.013360      -0.008935      -0.000622       0.009557             11.474310       7.852721      -0.789764      -5.721680      10.041222       1.351435      16.528988          -0.000324
           87              C       7.661110       4.147657       0.569084      -0.104052      33.080123 0.42157705E+03  0.98544923E+04                                 9.019172                            6.913163       0.025865       1.979976                    0.999634      29.245938      84.371620       0.616369       0.425116      -1.056655       0.009011      -0.020925      -0.016039       0.027862      -0.003832       0.000123       0.009344      -0.041359      -0.049451      -0.018462      -0.012628       0.031090             10.368503       7.155428      -0.457259      -4.525542       9.826192       0.319141      14.123890           0.000007
           88              C       5.736526      -3.392882      13.646579      -0.151426      33.370777 0.43062494E+03  0.10116126E+05                                 9.019002                            6.941938       0.099016       1.996867                    0.999768      29.788394      86.054606       0.621294       0.419656      -1.060436      -0.014941       0.002262       0.029117       0.032804       0.012821      -0.003709      -0.019064      -0.038124      -0.018873      -0.020483      -0.014658       0.035141             10.374832       7.066942      -1.310931      -4.196274      10.481587       2.069217      13.575966           0.000117
           89              C       5.962829      -4.682198      13.249078       0.065914      36.037776 0.42015336E+03  0.97695985E+04                                 9.660270                            6.917597      -0.194511       1.948508                    0.999416      26.833265      76.100021       0.616742       0.427104      -1.060103      -0.003382      -0.000489       0.008033       0.008729       0.001883      -0.013622       0.001144       0.012495       0.064420      -0.017637      -0.009674       0.027311             12.209495       7.914977      -1.194020      -5.927621      10.411870       2.659190      18.301637           0.000073
           90              C       5.587859      -5.751519      14.078397      -0.121707      32.831368 0.45116555E+03  0.10747567E+05                                 9.049589                            7.188321      -0.009980       1.972970                    0.999200      29.789540      87.314568       0.598662       0.429487      -1.051890      -0.005169       0.007913       0.017416       0.019815      -0.005551       0.015568      -0.001189      -0.006409      -0.037968      -0.022335       0.005612       0.016723             10.282988       7.383489       0.099451      -4.433059       9.185566       0.544370      14.279908           0.000096
           91              C       7.487104       1.822528       1.006621      -0.101893      31.647529 0.42735475E+03  0.10030772E+05                                 8.761077                            6.946560       0.129070       2.017457                    0.999730      29.192036      84.587107       0.616280       0.423431      -1.056949       0.008727       0.010710      -0.013411       0.019254       0.006029       0.007624      -0.021155       0.001620      -0.010066      -0.025827       0.005783       0.020044              9.900508       7.026940      -0.510902      -4.012597       9.605352       1.665158      13.069231           0.000075
           92              C       6.592594      -4.947357      11.930748       0.071976      32.105050 0.34404891E+03  0.76391111E+04                                 8.853671                            6.191658       0.059851       2.026216                    0.999214      26.628336      74.717805       0.660174       0.417854      -1.061878       0.003677      -0.021359       0.006427       0.022606      -0.006956       0.056293      -0.000307       0.161811      -0.036155      -0.075279      -0.037339       0.112618             11.351606       6.941094      -1.941585      -4.840824      10.046599       5.617640      17.067125          -0.000028
           93              C       9.656571       9.931415       7.706943       0.658304      22.686876 0.24458955E+03  0.50409705E+04                                 7.497297                            5.601506      -0.193186       2.003882                    0.999138      21.777807      60.991709       0.617770       0.481064      -1.014100       0.046382       0.047769      -0.033895       0.074713      -0.094799       0.039050      -0.013050      -0.039219      -0.077035      -0.092017      -0.026177       0.118194              9.065785      10.323577       4.534785      -2.546212       8.165323      -0.843767       8.708456           0.000502
           94              C       8.586391       9.051482       8.253149      -0.009057      38.541541 0.41977267E+03  0.96893512E+04                                 9.812903                            6.735448       0.093847       2.039634                    0.999264      26.667978      73.623097       0.654750       0.405275      -1.081767      -0.033476      -0.029182       0.028427       0.052729      -0.010399       0.009411       0.007480      -0.007792       0.044609      -0.022403       0.003635       0.018768             12.686911      14.032515       7.276392      -3.293877      11.922297      -0.084592      12.105921          -0.000925
           95              C       8.189144       9.198636       9.585778      -0.184151      36.488477 0.47681729E+03  0.11519939E+05                                 9.706966                            7.385176      -0.104327       1.932413                    0.999117      30.743935      90.831440       0.591026       0.428944      -1.051932       0.026737       0.000147      -0.021526       0.034326      -0.031107       0.035593      -0.000356      -0.012085      -0.039257      -0.049514       0.001074       0.048439             11.440623      11.553185       3.905322      -4.375476       8.353437       0.101731      14.415247           0.000312
           96              C       7.209840       8.352211      10.114826       0.220329      36.929648 0.37335385E+03  0.84354904E+04                                 9.811008                            6.544331      -0.189527       1.960151                    0.999417      25.384278      71.146859       0.630195       0.430171      -1.057374      -0.012297      -0.004122       0.046399       0.048178      -0.002886       0.000770       0.004547       0.015437       0.055003      -0.017993      -0.000927       0.018920             12.797840       9.734299       2.747406      -3.287514      10.621030       4.878918      18.038192          -0.000493
           97              C       6.660687       7.320754       9.331263      -0.181711      39.326925 0.47936732E+03  0.11599302E+05                                10.229984                            7.417545      -0.138991       1.922777                    0.998828      30.755185      90.993234       0.588111       0.430411      -1.050827      -0.010406       0.002817      -0.020056       0.022770      -0.022209      -0.001307      -0.028398       0.051757      -0.078564      -0.051224       0.002862       0.048362             12.467668       8.908653       4.157071      -0.351185      12.804195       5.356755      15.690155           0.000329
           98              C       7.043074       7.195453       7.998634      -0.017721      39.814218 0.42931581E+03  0.99675499E+04                                10.037958                            6.812831       0.058816       2.024395                    0.999219      26.933055      74.622555       0.650706       0.405424      -1.081443       0.011984       0.037874       0.028876       0.049111       0.002319      -0.007472      -0.012522       0.003509       0.015415      -0.013494      -0.003467       0.016961             13.194135      10.845850       6.867063       0.604985      15.377059       4.964345      13.359497          -0.000683
           99              C       7.993347       8.075386       7.458147      -0.128344      36.409668 0.44666606E+03  0.10606909E+05                                 9.676867                            7.146101      -0.138811       1.922262                    0.999381      30.012080      87.643539       0.601608       0.428733      -1.053032      -0.010258       0.001194       0.018304       0.021016      -0.039787       0.000956      -0.007333       0.015540       0.044404      -0.048346       0.013714       0.034632             11.685876      11.932083       7.247581      -0.261947      13.386110       1.669859       9.739434           0.000334
          100              C       6.442194       6.142143       7.126420       0.630247      24.175246 0.25214175E+03  0.52375945E+04                                 7.804192                            5.667687      -0.160865       2.006924                    0.999382      22.228814      62.551090       0.617193       0.477747      -1.015600      -0.028932      -0.050007      -0.026375       0.063509      -0.071971      -0.047359      -0.021646       0.124728      -0.165275      -0.103496      -0.025862       0.129358              9.690769       6.871036       4.277389       1.380739      12.279239       3.115598       9.922031           0.000889
          101              N      -0.017762       6.097019      11.461754      -0.263431      44.541532 0.48377359E+03  0.11436700E+05                                10.460474                            7.055495       0.346190       2.118102                    0.999747      27.991090      75.301878       0.671434       0.385873      -1.107871       0.054965      -0.144322      -0.109650       0.189403       0.048853       0.024608      -0.135049       0.202305       0.167236      -0.210795       0.083786       0.127009             13.700460       7.885968       1.980979      -5.328506      10.886365      -7.651367      22.329048           0.000046
          102              N       4.220756      -1.187308       2.836841      -0.261812      44.508410 0.48340031E+03  0.11425634E+05                                10.455497                            7.052686       0.349915       2.119022                    0.999775      27.982709      75.271182       0.671582       0.385863      -1.107881      -0.053989      -0.145874       0.108772       0.189804      -0.048810       0.024123       0.135831       0.203765       0.164771      -0.211693       0.084719       0.126975             13.692335       7.882193      -1.979549      -5.324791      10.880978       7.646165      22.313834           0.000117
          103              N      10.975606       1.187358       2.836841      -0.263420      44.531813 0.48368652E+03  0.11434005E+05                                10.458546                            7.054589       0.346926       2.118346                    0.999747      27.989105      75.291823       0.671523       0.385843      -1.107904      -0.054942       0.144312       0.109646       0.189385       0.048793       0.024602      -0.135047       0.202327       0.167189      -0.210778       0.083784       0.126994             13.696885       7.883956       1.980316      -5.326116      10.884944      -7.649727      22.321754           0.000098
          104              N       6.737088       8.471685      11.461754      -0.261885      44.514831 0.48346381E+03  0.11427582E+05                                10.456695                            7.053300       0.349508       2.118879                    0.999775      27.984375      75.278690       0.671527       0.385880      -1.107863       0.054001       0.145901      -0.108762       0.189822      -0.048848       0.024119       0.135834       0.203802       0.164921      -0.211730       0.084722       0.127008             13.694666       7.883718      -1.979958      -5.326690      10.881535       7.646781      22.318744           0.000122
          105              O      -0.630281      12.104997       3.395344      -0.604897      34.766248 0.53517885E+03  0.12850007E+05                                 8.438968                            7.152942       0.613463       2.234269                    0.997409      28.228842      74.143480       0.711541       0.358510      -1.139444       0.054097       0.033351      -0.041626       0.075971      -0.030704       0.036853       0.063891       0.018786      -0.014097      -0.091804       0.032994       0.058811              9.306050       7.712736      -2.060823      -3.080376       8.895176       2.368820      11.310238          -0.003469
          106              O      -0.370408       9.961967       2.998987      -0.636851      31.415471 0.47621868E+03  0.11095081E+05                                 7.759981                            6.622800       0.588194       2.214844                    0.998352      28.289015      72.967140       0.761156       0.345389      -1.151195       0.069491       0.005699      -0.053539       0.087908       0.007397       0.041616      -0.039926      -0.049573      -0.084985      -0.073727       0.014055       0.059671              8.611403       5.757557       1.509485      -1.560340      10.870047      -2.799825       9.206606          -0.005202
          107              O       3.239705       4.758130       6.494422      -0.667763      33.859174 0.52913650E+03  0.12646713E+05                                 8.178961                            6.995074       0.498718       2.175079                    0.998863      28.912387      75.331851       0.739006       0.346775      -1.150981      -0.058879       0.008223       0.068474       0.090681       0.062396      -0.007141       0.014226       0.000288       0.047876      -0.072951       0.017866       0.055086              9.180670       9.465322      -1.696284      -3.845504       6.414453       1.569450      11.662236          -0.004628
          108              O       3.419543       3.795170       8.507092      -0.619886      36.827717 0.60231971E+03  0.14921843E+05                                 8.874721                            7.684929       0.108501       2.071404                    0.995342      28.827591      77.350427       0.672399       0.367692      -1.130287      -0.067703       0.007475      -0.018637       0.070618       0.042330       0.050007      -0.016973      -0.053598      -0.051931      -0.082987       0.022562       0.060424              9.782845      10.626791      -4.325703       1.094289      10.513918      -1.093886       8.207828          -0.004477
          109              O      -0.310241       8.276417       5.879010      -0.572782      28.441233 0.44057032E+03  0.10065513E+05                                 7.273421                            6.395580       0.617847       2.250475                    0.997904      27.098244      69.185870       0.770033       0.348158      -1.149046       0.052655      -0.036592       0.016765       0.066276       0.048391      -0.013277       0.002008       0.077950       0.129733      -0.084207       0.030901       0.053307              7.844227       5.274173      -0.713639       0.566534       7.087318      -1.381969      11.171190          -0.004580
          110              O      -0.867122       9.447740       7.674628      -0.712827      50.665125 0.82324274E+03  0.22042688E+05                                11.001593                            9.002373      -0.093859       1.965885                    0.996277      31.495425      87.734748       0.619658       0.369162      -1.129638      -0.003831      -0.095556      -0.002026       0.095654       0.022246      -0.040263       0.025203       0.045917      -0.194177      -0.086830       0.015744       0.071087             12.932213      11.726069      -6.028584      -1.252643      18.124000       0.135111       8.946569          -0.005047
          111              O       4.833275       4.820813      10.903251      -0.608039      34.734004 0.53465745E+03  0.12833013E+05                                 8.428940                            7.145884       0.629105       2.239267                    0.997522      28.233955      74.118556       0.712501       0.358152      -1.139849      -0.052724       0.036385       0.040333       0.075700       0.030399       0.037395      -0.063183       0.022266      -0.016847      -0.091876       0.034479       0.057397              9.293965       7.703656       2.056687      -3.075038       8.882684      -2.363744      11.295556          -0.003368
          112              O       4.573402       2.677791      11.299608      -0.638414      31.311847 0.47437376E+03  0.11039686E+05                                 7.736804                            6.604912       0.595628       2.217534                    0.998345      28.269627      72.839697       0.763177       0.344861      -1.151811      -0.067951       0.004174       0.053324       0.086477      -0.006119       0.041670       0.039450      -0.048014      -0.085534      -0.073029       0.013795       0.059234              8.583775       5.741298      -1.503872      -1.552766      10.836656       2.788215       9.173371          -0.005657
          113              O       0.963289      -2.526109       7.804173      -0.668679      33.735332 0.52682896E+03  0.12576042E+05                                 8.153380                            6.974794       0.511898       2.179734                    0.998922      28.880503      75.167838       0.740982       0.346278      -1.151557       0.057331       0.009551      -0.067420       0.089014      -0.061574      -0.006326      -0.014950       0.000356       0.050368      -0.072514       0.018298       0.054216              9.149839       9.430191       1.686790      -3.828665       6.394098      -1.561057      11.625229          -0.004658
          114              O       0.783451      11.079396       5.791503      -0.619887      36.873833 0.60325856E+03  0.14951694E+05                                 8.884569                            7.692841       0.102410       2.069332                    0.995186      28.840926      77.416331       0.671766       0.367876      -1.130087       0.066743       0.006935       0.018421       0.069585      -0.041333       0.050316       0.017154      -0.053453      -0.053517      -0.082883       0.023133       0.059750              9.794811      10.641276       4.332566       1.095251      10.526851       1.093984       8.216307          -0.004446
          115              O       4.513235       0.992190       8.419585      -0.572286      28.383057 0.43945271E+03  0.10033265E+05                                 7.262263                            6.386528       0.614267       2.249868                    0.997840      27.074296      69.093925       0.770774       0.348056      -1.149169      -0.052346      -0.036673      -0.017646       0.066306      -0.047306      -0.012750      -0.002105       0.078616       0.131007      -0.083764       0.031024       0.052740              7.831162       5.266830       0.711841       0.564970       7.074756       1.377105      11.151902          -0.004507
          116              O       5.070116       2.163481       6.623967      -0.714293      50.727177 0.82452381E+03  0.22085634E+05                                11.009600                            9.009106      -0.094029       1.965519                    0.996348      31.519801      87.820625       0.619452       0.369140      -1.129652       0.004331      -0.094847       0.000887       0.094950      -0.024146      -0.039940      -0.024169       0.046267      -0.194864      -0.086602       0.014370       0.072232             12.941356      11.733922       6.031958      -1.253276      18.136920      -0.133902       8.953227          -0.004637
          117              O      -1.921575      -4.820620      10.903251      -0.604523      34.661556 0.53320422E+03  0.12789425E+05                                 8.418044                            7.136477       0.621275       2.237212                    0.997422      28.196789      73.995793       0.712924       0.358183      -1.139824      -0.053713      -0.033211       0.041705       0.075679      -0.030450       0.036466       0.063994       0.020042      -0.014942      -0.091730       0.033201       0.058530              9.281880       7.693637      -2.055121      -3.070317       8.872689       2.363029      11.279313          -0.003480
          118              O      11.328252      -2.677590      11.299608      -0.636652      31.328727 0.47463886E+03  0.11048203E+05                                 7.742711                            6.609341       0.592382       2.216530                    0.998351      28.262380      72.846084       0.762419       0.345131      -1.151502      -0.069140      -0.005811       0.053727       0.087754       0.007584       0.041249      -0.040138      -0.048642      -0.086270      -0.073664       0.014206       0.059458              8.591095       5.745602       1.505589      -1.555111      10.844431      -2.792119       9.183253          -0.005145
          119              O       7.718139       2.526247       7.804173      -0.667277      33.709240 0.52633057E+03  0.12561317E+05                                 8.150018                            6.972357       0.505438       2.177919                    0.998856      28.864735      75.121168       0.740965       0.346363      -1.151472       0.058952      -0.008407      -0.068364       0.090662       0.062530      -0.007403       0.014190       0.000764       0.051052      -0.073622       0.018968       0.054654              9.145430       9.425281      -1.685614      -3.826316       6.391234       1.560303      11.619773          -0.005037
          120              O       7.538301       3.489207       5.791503      -0.619365      36.839546 0.60253801E+03  0.14929048E+05                                 8.878244                            7.687762       0.103729       2.069920                    0.995319      28.827904      77.363459       0.672066       0.367830      -1.130147       0.067178      -0.007396       0.018271       0.070010       0.042131       0.050384      -0.017168      -0.053221      -0.052487      -0.083250       0.022971       0.060280              9.787461      10.633544      -4.329104       1.094622      10.519240      -1.093145       8.209599          -0.004091
          121              O      11.268085      -0.992040       8.419585      -0.572513      28.420773 0.44016837E+03  0.10054017E+05                                 7.270036                            6.392746       0.613880       2.249578                    0.997841      27.086201      69.146748       0.770190       0.348167      -1.149041      -0.052416       0.036394      -0.017052       0.066051       0.048011      -0.012952       0.001793       0.078526       0.129723      -0.084048       0.030986       0.053062              7.840365       5.271821      -0.713022       0.566129       7.083382      -1.380482      11.165892          -0.004231
          122              O      11.824966      -2.163363       6.623967      -0.712968      50.695144 0.82381850E+03  0.22062502E+05                                11.006858                            9.006439      -0.093327       1.965965                    0.996281      31.504011      87.774445       0.619408       0.369238      -1.129553       0.003926       0.095392       0.001834       0.095490       0.022355      -0.040420       0.025289       0.045801      -0.195255      -0.087243       0.015944       0.071299             12.938829      11.731505      -6.031623      -1.253163      18.133515       0.134090       8.951467          -0.004691
          123              O       6.124569       2.463564       3.395344      -0.608450      34.841828 0.53669655E+03  0.12895465E+05                                 8.449896                            7.162379       0.621305       2.236195                    0.997530      28.269144      74.273252       0.711182       0.358440      -1.139510       0.053055      -0.036521      -0.040251       0.075952       0.030815       0.037774      -0.063009       0.020893      -0.015824      -0.091952       0.034350       0.057602              9.318225       7.722891       2.062347      -3.085138       8.905373      -2.369328      11.326411          -0.003414
          124              O       6.384442       4.606586       2.998987      -0.638418      31.402660 0.47601892E+03  0.11088589E+05                                 7.755425                            6.619388       0.590145       2.215499                    0.998336      28.294783      72.961461       0.761748       0.345178      -1.151441       0.068148      -0.004179      -0.052911       0.086378      -0.005838       0.041884       0.039229      -0.048947      -0.083808      -0.072872       0.013443       0.059429              8.605789       5.754284      -1.508144      -1.558537      10.864141       2.796695       9.198943          -0.005653
          125              O       9.994555       9.810486       6.494422      -0.669079      33.818424 0.52837318E+03  0.12623008E+05                                 8.169284                            6.987231       0.510938       2.179030                    0.998931      28.907632      75.285559       0.739917       0.346498      -1.151294      -0.057340      -0.009458       0.067265       0.088893      -0.061778      -0.006002      -0.014988       0.000394       0.048937      -0.072429       0.017713       0.054716              9.169236       9.452031       1.692577      -3.839334       6.406798      -1.566063      11.648879          -0.004979
          126              O      10.174393      -3.795019       8.507092      -0.620281      36.873362 0.60326048E+03  0.14951637E+05                                 8.883984                            7.692335       0.103816       2.069784                    0.995184      28.841799      77.416424       0.671861       0.367826      -1.130134      -0.067134      -0.007033      -0.018627       0.070024      -0.041383       0.050145       0.017006      -0.053738      -0.052831      -0.082726       0.022973       0.059753              9.793980      10.639844       4.331986       1.094626      10.525917       1.094108       8.216179          -0.004128
          127              O       6.444609       6.292187       5.879010      -0.572554      28.435108 0.44046125E+03  0.10062431E+05                                 7.272349                            6.394852       0.614829       2.249512                    0.997901      27.096221      69.179408       0.770063       0.348165      -1.149037       0.052659       0.036707       0.017323       0.066487      -0.047495      -0.013218      -0.002090       0.078122       0.131683      -0.083890       0.030648       0.053241              7.842670       5.273769       0.713607       0.566160       7.086103       1.380843      11.168138          -0.004361
          128              O       5.887728       5.120896       7.674628      -0.714201      50.697995 0.82396512E+03  0.22066395E+05                                11.004376                            9.004995      -0.094827       1.965342                    0.996336      31.512102      87.783744       0.619718       0.369054      -1.129745      -0.004444       0.095091      -0.001194       0.095202      -0.023942      -0.039831      -0.023916       0.046551      -0.194274      -0.086223       0.014079       0.072144             12.934721      11.728788       6.029204      -1.253072      18.126686      -0.135708       8.948690          -0.004743

******************************************************
Auxiliary information for the entire system
The total spin magnetic moment of the unit cell is   4.042348
The total net atomic charge of the unit cell is   -0.000002
Accuracy of reproducing the electrostatic potential in the unit cell:
  The inner radius (bohr) =    5.0000
  The outer radius (bohr) =   12.0000
  Valid grid points have density less than (e/(bohr^3)) =    0.0001
  The number of valid grid points were=       218365
  The rms potential error without charges in kcal/mol is=      6.18071
  The rms potential error with partial charges in kcal/mol is=      1.74590
  The RRMSE value at monopole order=      0.28248
  The rms potential error with partial charges and cloud penetration in kcal/mol is=      1.74460
  The RRMSE value at monopole order with cloud penetration is=      0.28226
  The rms potential error with partial charges and atomic dipoles in kcal/mol is=      0.68743
  The RRMSE value at dipole order=      0.11122
  The rms potential error with partial charges, atomic dipoles and cloud penetration in kcal/mol is=      0.66576
  The RRMSE value at dipole order with cloud penetration=      0.10772

******************************************************
The electron densities and ab initio electrostatic potential were computed in VASP using the PBE functional and
projector augmented wave method. See the main text of the journal article for a description of computational details.
The atomic charges, dipoles, and quadrupoles were computed with the DDEC6 method as described in
(a) T. A. Manz and N. Gabaldon Limas, RSC Adv. 6 (2016) 47771-47801 DOI: 10.1039/c6ra04656h
(b) N. Gabaldon Limas and T. A. Manz, RSC Adv. 8 (2018) 2678-2707 DOI: 10.1039/c7ra11829e.
For each atom in the material, the electron cloud parameters were fit to the spherically averaged atom-in-material
electron density using radial positions for which this density was between 10^-4 and 10^-2 electrons per cubic bohr.
The polarizabilities, dispersion coefficients, and quantum Drude oscillator (QDO) parameters were fit using the MCLF method.
The magnetic structure of the system was optimized in VASP from the default ferromagnetic initial guess using spin polarization.
The atomic spin moments (ASMs) were computed on this optimized magnetic structure using the DDEC6 partition as inputs
to the method of T. A. Manz and D. S. Sholl, J. Chem. Theory Comput. 7 (2011) 4146-4164 DOI: 10.1021/ct200539n.
The RMSE and RRMSE were computed using a uniform grid with Ewald summation.
