# Supplementary material for: A collection of forcefield precursors for metal–organic frameworks
Source: RSC Adv. 2019 Nov 13;9(63):36492–507. doi: 10.1039/c9ra07327b (PMC9075174; doi:10.1039/c9ra07327b)
Supplement: RA-009-C9RA07327B-s3506 [file RA-009-C9RA07327B-s3506.xyz]

  128
jmolscript: load "" {1 1 1} spacegroup "x,y,z" unitcell [{     13.509500     0.000000     0.000000 }, {      0.000000    14.535600     0.000000 }, {     -2.548559    -7.267819    14.311793 }]
La     5.248339    10.383572     5.175287     1.907507
La    -1.042148     3.115766     9.136506     1.908047
La     5.712602    -3.115791     9.136506     1.907507
La    12.003089     4.152015     5.175287     1.908047
H      7.482577     9.510642     0.775699     0.118761
H      6.059967     2.694883    13.126777     0.115751
H      5.733643     6.612226    13.813743     0.118901
H      7.220029    13.426532     1.514188     0.118832
H      6.754304     4.215309    11.306316     0.073399
H      6.074476     7.833222     9.714845     0.137093
H      8.582565     4.719696    10.135612     0.131418
H      8.208353     6.543918     6.554801     0.127231
H     10.233114     2.242825    13.536094     0.118085
H     11.655724     9.962699     1.185016     0.115509
H     11.982048    13.880044     0.498050     0.118768
H     10.495662     6.158717    12.797605     0.118536
H     10.961387    11.483120     3.005477     0.074224
H     11.641215     0.565429     4.596948     0.138924
H      9.133126    11.987504     4.176181     0.130118
H      9.507338    -0.723883     7.756992     0.126821
H      3.478364    -2.242861    13.536094     0.118762
H      4.900974     4.572898     1.185016     0.115751
H      5.227298     0.655555     0.498050     0.118901
H      3.740912    -6.158751    12.797605     0.118832
H      4.206637     3.052472     3.005477     0.073399
H      4.886465    -0.565441     4.596948     0.137093
H      2.378376     2.548085     4.176181     0.131418
H      2.752588     0.723863     7.756992     0.127231
H      0.727827     5.024956     0.775699     0.118085
H     -0.694783    -2.694918    13.126777     0.115509
H     -1.021107    -6.612263    13.813743     0.118768
H      0.465279     1.109064     1.514188     0.118535
H     -0.000446    -4.215339    11.306316     0.074224
H     -0.680274     6.702352     9.714845     0.138924
H      1.827815    -4.719723    10.135612     0.130118
H      1.453603     7.991664     6.554801     0.126821
C      6.542853    11.145895     2.661707     0.583763
C      7.257673    11.432248     1.371070    -0.019561
C      7.659137    10.391500     0.535261    -0.102942
C      5.769604     3.395498    13.664900    -0.151645
C      5.999178     4.696435    13.278482     0.088245
C      5.587289     5.732822    14.074217    -0.121868
C      7.493849    12.724463     0.970340    -0.097852
C      6.571918     4.931913    11.936035     0.075372
C      6.424095     8.385578     7.121834     0.626242
C      7.037910     7.337560     7.999147    -0.020871
C      6.669623     7.225634     9.339017    -0.182891
C      7.209566     6.187791    10.115289     0.227180
C      8.185600     5.363624     9.595771    -0.192839
C      8.582971     5.495899     8.251894    -0.013638
C      7.979507     6.472693     7.453009    -0.128816
C      9.646332     4.603414     7.712339     0.656243
C     11.172838     3.878083    11.650086     0.585609
C     10.458018     4.164432    12.940723    -0.018832
C     10.056554     3.123682    13.776532    -0.100297
C     11.946087    10.663315     0.646893    -0.153180
C     11.716513    11.964251     1.033311     0.087795
C     12.128402    13.000640     0.237576    -0.121462
C     10.221842     5.456647    13.341453    -0.097621
C     11.143773    12.199726     2.375758     0.074596
C     11.291596     1.117778     7.189959     0.625560
C     10.677781     0.069762     6.312646    -0.020465
C     11.046068    -0.042160     4.972776    -0.185350
C     10.506125    -1.080001     4.196504     0.226724
C      9.530091    -1.904170     4.716022    -0.191298
C      9.132720    -1.771898     6.059899    -0.012750
C      9.736184    -0.795106     6.858784    -0.127530
C      8.069359    -2.664384     6.599454     0.653090
C      4.418088    -3.878114    11.650086     0.583763
C      3.703268    -4.164467    12.940723    -0.019561
C      3.301804    -3.123719    13.776532    -0.102942
C      5.191337     3.872283     0.646893    -0.151645
C      4.961763     2.571346     1.033311     0.088245
C      5.373652     1.534959     0.237576    -0.121868
C      3.467092    -5.456682    13.341453    -0.097852
C      4.389023     2.335868     2.375758     0.075372
C      4.536846    -1.117797     7.189959     0.626242
C      3.923031    -0.069779     6.312646    -0.020871
C      4.291318     0.042147     4.972776    -0.182892
C      3.751375     1.079990     4.196504     0.227180
C      2.775341     1.904157     4.716022    -0.192839
C      2.377970     1.771882     6.059899    -0.013638
C      2.981434     0.795088     6.858784    -0.128815
C      1.314609     2.664367     6.599454     0.656243
C     -0.211897     3.389698     2.661707     0.585609
C      0.502923     3.103349     1.371070    -0.018832
C      0.904387     4.144099     0.535261    -0.100297
C     -0.985146    -3.395534    13.664900    -0.153181
C     -0.755572    -4.696470    13.278482     0.087795
C     -1.167461    -5.732859    14.074217    -0.121462
C      0.739099     1.811134     0.970340    -0.097621
C     -0.182832    -4.931945    11.936035     0.074596
C     -0.330655     6.150003     7.121834     0.625560
C      0.283160     7.198019     7.999147    -0.020465
C     -0.085127     7.309941     9.339017    -0.185350
C      0.454816     8.347782    10.115289     0.226724
C      1.430850     9.171951     9.595771    -0.191299
C      1.828221     9.039679     8.251894    -0.012750
C      1.224757     8.062887     7.453009    -0.127530
C      2.891582     9.932165     7.712339     0.653089
N      6.724358     6.078773    11.451724    -0.286124
N     10.991333    -1.189016     2.860069    -0.286314
N      4.236583     1.189008     2.860069    -0.286124
N     -0.030392     8.456797    11.451724    -0.286314
O      6.387630     9.933625     2.971987    -0.637305
O      6.133790    12.079079     3.373290    -0.604082
O      6.432625     8.237317     5.890448    -0.561317
O      5.891607     9.420512     7.676846    -0.704157
O     10.174066     3.780698     8.504067    -0.615324
O      9.962853     4.732783     6.503851    -0.664776
O     11.328061     2.665814    11.339806    -0.637774
O     -1.927599     4.811269    10.938503    -0.606158
O     11.283066     0.969513     8.421345    -0.560466
O     11.824084     2.152714     6.634947    -0.704608
O      7.541625    11.048502     5.807726    -0.614622
O      7.752838    -2.535019     7.807942    -0.663607
O      4.573311    -2.665844    11.339806    -0.637306
O      4.827151    -4.811298    10.938503    -0.604082
O      4.528316    -0.969536     8.421345    -0.561318
O      5.069334    -2.152731     6.634947    -0.704157
O      0.786875     3.487083     5.807726    -0.615324
O      0.998088     2.534998     7.807942    -0.664776
O     -0.367120     4.601967     2.971987    -0.637774
O     -0.620960     2.456512     3.373290    -0.606158
O     -0.322125     6.298268     5.890448    -0.560466
O     -0.863143     5.115067     7.676846    -0.704608
O      3.419316    -3.780721     8.504067    -0.614622
O      3.208103     9.802800     6.503851    -0.663607

The following XYZ coordinates are in angstroms. Other properties are in atomic units.
The sperically averaged electron density of each atom fit to a function of the form exp(a - br)
eigen_1, eigen_2 and eigen_3 are the three eigenvalues of traceless quadrupole moment tensor
  atom number  atomic symbol              X              Y              Z     net charge C6 coefficient C8 coefficient C10 coefficient fluctuating dipole atomic polarizability isotropic forcefield polarizability              a              b squared Pearson coefficient          <r^3>          <r^4>         wp_QDO          m_QDO          q_QDO       dipole_x       dipole_y       dipole_z         dipole            Qxy            Qxz            Qyz     Q(x^2-y^2)  Q(3z^2 - R^2)        eigen_1        eigen_2        eigen_3 static polarizability      alpha(xx)      alpha(xy)      alpha(xz)      alpha(yy)      alpha(yz)      alpha(zz) atomic spin moment
            1             La       5.248339      10.383572       5.175287       1.907507     189.792164 0.50718250E+04  0.20036012E+06                                23.715635                           20.795691       1.588154       2.090050                    0.999335     103.039166     281.378864       0.484892       0.319752      -1.250371      -0.002969      -0.003945      -0.013978       0.014825       0.017960       0.151656       0.083716       0.048114      -0.397507      -0.226253       0.037734       0.188519             27.825925      26.169314       3.375276      -6.689060      24.743824      -8.149874      32.564639           0.000080
            2             La      -1.042148       3.115766       9.136506       1.908047     189.661637 0.50671276E+04  0.20012550E+06                                23.703694                           20.784931       1.586586       2.089743                    0.999356     103.010221     281.253009       0.485064       0.319718      -1.250422       0.003040      -0.003196       0.013859       0.014544      -0.018471       0.151318      -0.083228       0.046846      -0.399408      -0.226184       0.038002       0.188182             27.813022      26.156116      -3.376022      -6.688359      24.732313       8.149661      32.550637           0.000084
            3             La       5.712602      -3.115791       9.136506       1.907507     189.792139 0.50718239E+04  0.20036006E+06                                23.715633                           20.795690       1.588154       2.090050                    0.999335     103.039150     281.378813       0.484892       0.319752      -1.250371       0.002969       0.003944       0.013979       0.014825       0.017959       0.151656       0.083715       0.048112      -0.397508      -0.226253       0.037735       0.188518             27.825925      26.169314       3.375277      -6.689061      24.743823      -8.149875      32.564638           0.000073
            4             La      12.003089       4.152015       5.175287       1.908047     189.661723 0.50671307E+04  0.20012565E+06                                23.703701                           20.784937       1.586587       2.089743                    0.999356     103.010242     281.253095       0.485064       0.319718      -1.250422      -0.003040       0.003197      -0.013858       0.014544      -0.018472       0.151319      -0.083229       0.046847      -0.399407      -0.226184       0.038001       0.188183             27.813030      26.156123      -3.376022      -6.688361      24.732321       8.149662      32.550646           0.000078
            5              H       7.482577       9.510642       0.775699       0.118761       1.145579 0.82105277E+01  0.79612768E+02                                 1.687213                            1.584259      -0.913177       2.447312                    0.998852       3.228656       8.445815       0.551038       1.146338      -0.742594      -0.007889      -0.039078       0.008789       0.040824      -0.000063      -0.007097       0.003605      -0.029713      -0.012928      -0.016840      -0.000816       0.017657              1.731117       1.416204       0.215014      -0.126218       2.221679      -0.223533       1.555467           0.000002
            6              H       6.059967       2.694883      13.126777       0.115751       1.159799 0.84534761E+01  0.82560521E+02                                 1.704730                            1.612105      -0.891592       2.457607                    0.998832       3.230049       8.477327       0.543984       1.152876      -0.741608       0.010852      -0.030567      -0.017050       0.036644      -0.000802      -0.010217       0.002095      -0.028103      -0.003822      -0.019231       0.004077       0.015155              1.732369       1.475205      -0.146499      -0.204940       1.940727       0.352843       1.781176           0.000003
            7              H       5.733643       6.612226      13.813743       0.118901       1.249823 0.95616311E+01  0.97781171E+02                                 1.891511                            1.791670      -1.139483       2.341311                    0.996519       3.581949      10.110210       0.475737       1.258970      -0.714503       0.005080       0.035175      -0.005135       0.035909       0.000548      -0.000876       0.007236      -0.023725      -0.023413      -0.010274      -0.007538       0.017812              1.908864       1.599387       0.016526      -0.118448       2.354726      -0.309707       1.772480          -0.000001
            8              H       7.220029      13.426532       1.514188       0.118832       1.129545 0.83638278E+01  0.82788450E+02                                 1.778730                            1.683251      -0.951816       2.432275                    0.998401       3.429667       9.550636       0.487099       1.270352      -0.712285      -0.009902       0.030875       0.023300       0.039928       0.000892      -0.004240       0.005036      -0.024496      -0.002729      -0.013498      -0.000874       0.014372              1.809384       1.592270      -0.281378      -0.241384       1.949108       0.328338       1.886775          -0.000000
            9              H       6.754304       4.215309      11.306316       0.073399       1.502873 0.12472592E+02  0.13464331E+03                                 2.039766                            1.961817      -1.182957       2.284982                    0.997184       3.837604      10.689889       0.490328       1.157156      -0.738774       0.006064      -0.017008      -0.035432       0.039767       0.000319      -0.001770       0.003920      -0.005914       0.019909      -0.006649      -0.001893       0.008542              2.074288       1.731495      -0.069600      -0.337138       2.102451       0.309227       2.388918           0.000001
           10              H       6.074476       7.833222       9.714845       0.137093       1.074522 0.76878669E+01  0.75668648E+02                                 1.806441                            1.674775      -1.392364       2.234176                    0.993159       3.720641      10.865274       0.454839       1.368165      -0.688502      -0.026644       0.021313       0.015917       0.037650      -0.006024      -0.002199       0.001678       0.009485      -0.006187      -0.006708      -0.002635       0.009344              1.875094       1.910215      -0.559746      -0.255613       2.002141       0.137387       1.712925           0.000000
           11              H       8.582565       4.719696      10.135612       0.131418       1.090782 0.82076212E+01  0.81789243E+02                                 1.800738                            1.712982      -1.349125       2.252592                    0.993500       3.690989      10.704976       0.458467       1.340662      -0.694774       0.019573      -0.023177       0.020461       0.036592      -0.006720       0.004653      -0.005560      -0.009352       0.011448      -0.010311      -0.001970       0.012281              1.838408       1.808737      -0.342144       0.112378       1.762792      -0.315527       1.943696           0.000001
           12              H       8.208353       6.543918       6.554801       0.127231       1.192008 0.90797847E+01  0.91194552E+02                                 1.794678                            1.714740      -1.282197       2.280243                    0.995304       3.469621       9.544870       0.502181       1.214374      -0.724662       0.008480       0.003407      -0.038905       0.039964       0.001092      -0.004851      -0.003483      -0.005352       0.036453      -0.009839      -0.004144       0.013983              1.813073       1.615618      -0.153569      -0.190838       1.597311      -0.093407       2.226290           0.000001
           13              H      10.233114       2.242825      13.536094       0.118085       1.149504 0.82449608E+01  0.80047060E+02                                 1.693080                            1.589181      -0.925251       2.442462                    0.998771       3.232080       8.465857       0.549237       1.148654      -0.742064       0.007111      -0.038860      -0.008731       0.040458      -0.000237      -0.007103      -0.003459      -0.030255      -0.012650      -0.017079      -0.000727       0.017806              1.737401       1.420410      -0.216435      -0.126955       2.231357       0.225064       1.560436           0.000002
           14              H      11.655724       9.962699       1.185016       0.115509       1.155737 0.84156399E+01  0.82069465E+02                                 1.697483                            1.605883      -0.872358       2.465352                    0.999024       3.227841       8.455366       0.546563       1.149137      -0.742476      -0.011388      -0.031019       0.017334       0.037314       0.000774      -0.009884      -0.002095      -0.027676      -0.004222      -0.018767       0.003771       0.014996              1.724773       1.469640       0.145242      -0.203365       1.931447      -0.349962       1.773232           0.000003
           15              H      11.982048      13.880044       0.498050       0.118768       1.241681 0.94814487E+01  0.96717123E+02                                 1.879749                            1.781370      -1.112681       2.352634                    0.996828       3.571243      10.053657       0.478423       1.255061      -0.715356      -0.005695       0.035787       0.004989       0.036579      -0.000304      -0.000885      -0.007122      -0.023366      -0.022970      -0.010066      -0.007460       0.017526              1.896784       1.590717      -0.016333      -0.117233       2.337759       0.306501       1.761875          -0.000001
           16              H      10.495662       6.158717      12.797605       0.118536       1.128864 0.83588759E+01  0.82745398E+02                                 1.779956                            1.684286      -0.957046       2.430744                    0.998405       3.429777       9.558157       0.486178       1.272668      -0.711804       0.010245       0.031302      -0.023343       0.040369      -0.001005      -0.004235      -0.004952      -0.024254      -0.001733      -0.013512      -0.000583       0.014094              1.810682       1.593290       0.281649      -0.241683       1.950592      -0.328764       1.888165          -0.000000
           17              H      10.961387      11.483120       3.005477       0.074224       1.495997 0.12399728E+02  0.13364908E+03                                 2.032697                            1.955387      -1.168871       2.290951                    0.997265       3.829025      10.654664       0.491437       1.156337      -0.738969      -0.006660      -0.016731       0.035107       0.039456      -0.000562      -0.001785      -0.004055      -0.005556       0.020603      -0.006695      -0.002076       0.008771              2.066974       1.726139       0.069215      -0.335251       2.094976      -0.307603       2.379806           0.000001
           18              H      11.641215       0.565429       4.596948       0.138924       1.072780 0.76758150E+01  0.75558401E+02                                 1.808256                            1.676319      -1.408288       2.228382                    0.992960       3.721213      10.885420       0.453240       1.372840      -0.687569       0.026012       0.021011      -0.015526       0.036867       0.006077      -0.002120      -0.001878       0.009838      -0.005968      -0.006960      -0.002502       0.009462              1.877075       1.912213       0.560645      -0.255999       2.004334      -0.137571       1.714678           0.000000
           19              H       9.133126      11.987504       4.176181       0.130118       1.093068 0.82278558E+01  0.82032462E+02                                 1.802450                            1.714460      -1.342748       2.254882                    0.993398       3.695032      10.715618       0.458572       1.339675      -0.694978      -0.020059      -0.023179      -0.020934       0.037119       0.006708       0.004426       0.005503      -0.009607       0.011586      -0.010360      -0.001795       0.012154              1.840224       1.810464       0.342771       0.112628       1.764570       0.316026       1.945638           0.000001
           20              H       9.507338      -0.723883       7.756992       0.126821       1.195933 0.91173782E+01  0.91673747E+02                                 1.799282                            1.718805      -1.286715       2.277906                    0.995268       3.474755       9.566675       0.501322       1.215107      -0.724498      -0.008390       0.002847       0.038902       0.039898      -0.001188      -0.004870       0.003752      -0.005453       0.036146      -0.009855      -0.004166       0.014020              1.817826       1.619451       0.154228      -0.191782       1.601022       0.093802       2.233005           0.000001
           21              H       3.478364      -2.242861      13.536094       0.118762       1.145577 0.82105091E+01  0.79612538E+02                                 1.687210                            1.584257      -0.913176       2.447313                    0.998852       3.228653       8.445803       0.551039       1.146337      -0.742594       0.007889       0.039078      -0.008789       0.040824      -0.000063      -0.007097       0.003605      -0.029713      -0.012928      -0.016840      -0.000816       0.017657              1.731114       1.416202       0.215014      -0.126218       2.221675      -0.223532       1.555465           0.000002
           22              H       4.900974       4.572898       1.185016       0.115751       1.159799 0.84534707E+01  0.82560451E+02                                 1.704729                            1.612104      -0.891593       2.457607                    0.998832       3.230048       8.477322       0.543985       1.152876      -0.741608      -0.010852       0.030567       0.017050       0.036644      -0.000802      -0.010217       0.002095      -0.028103      -0.003822      -0.019231       0.004077       0.015155              1.732368       1.475204      -0.146499      -0.204940       1.940726       0.352843       1.781175           0.000003
           23              H       5.227298       0.655555       0.498050       0.118901       1.249823 0.95616326E+01  0.97781200E+02                                 1.891512                            1.791671      -1.139483       2.341311                    0.996519       3.581949      10.110214       0.475737       1.258971      -0.714503      -0.005080      -0.035175       0.005135       0.035909       0.000548      -0.000876       0.007236      -0.023725      -0.023413      -0.010274      -0.007538       0.017812              1.908865       1.599388       0.016526      -0.118448       2.354728      -0.309708       1.772480          -0.000001
           24              H       3.740912      -6.158751      12.797605       0.118832       1.129545 0.83638290E+01  0.82788467E+02                                 1.778731                            1.683252      -0.951817       2.432275                    0.998401       3.429667       9.550637       0.487099       1.270352      -0.712285       0.009902      -0.030875      -0.023300       0.039928       0.000892      -0.004240       0.005036      -0.024496      -0.002729      -0.013498      -0.000874       0.014372              1.809385       1.592270      -0.281378      -0.241384       1.949109       0.328338       1.886776          -0.000000
           25              H       4.206637       3.052472       3.005477       0.073399       1.502872 0.12472584E+02  0.13464318E+03                                 2.039765                            1.961816      -1.182957       2.284981                    0.997184       3.837603      10.689882       0.490328       1.157155      -0.738774      -0.006064       0.017008       0.035432       0.039767       0.000319      -0.001770       0.003920      -0.005914       0.019909      -0.006649      -0.001893       0.008542              2.074286       1.731494      -0.069600      -0.337138       2.102449       0.309226       2.388916           0.000001
           26              H       4.886465      -0.565441       4.596948       0.137093       1.074521 0.76878618E+01  0.75668589E+02                                 1.806441                            1.674775      -1.392363       2.234176                    0.993159       3.720640      10.865272       0.454839       1.368165      -0.688502       0.026645      -0.021313      -0.015917       0.037650      -0.006024      -0.002199       0.001678       0.009485      -0.006187      -0.006708      -0.002635       0.009344              1.875093       1.910214      -0.559746      -0.255613       2.002141       0.137387       1.712925           0.000000
           27              H       2.378376       2.548085       4.176181       0.131418       1.090782 0.82076231E+01  0.81789265E+02                                 1.800738                            1.712982      -1.349125       2.252592                    0.993500       3.690989      10.704975       0.458467       1.340662      -0.694775      -0.019573       0.023177      -0.020461       0.036592      -0.006720       0.004653      -0.005560      -0.009352       0.011448      -0.010311      -0.001970       0.012281              1.838408       1.808737      -0.342144       0.112378       1.762792      -0.315527       1.943696           0.000001
           28              H       2.752588       0.723863       7.756992       0.127231       1.192009 0.90797964E+01  0.91194706E+02                                 1.794680                            1.714742      -1.282198       2.280242                    0.995304       3.469623       9.544880       0.502181       1.214374      -0.724662      -0.008480      -0.003407       0.038905       0.039964       0.001092      -0.004851      -0.003483      -0.005352       0.036453      -0.009839      -0.004144       0.013983              1.813075       1.615619      -0.153569      -0.190839       1.597313      -0.093407       2.226292           0.000001
           29              H       0.727827       5.024956       0.775699       0.118085       1.149502 0.82449499E+01  0.80046928E+02                                 1.693079                            1.589179      -0.925251       2.442462                    0.998771       3.232078       8.465850       0.549238       1.148654      -0.742064      -0.007111       0.038859       0.008731       0.040458      -0.000237      -0.007103      -0.003459      -0.030255      -0.012651      -0.017079      -0.000727       0.017806              1.737400       1.420409      -0.216435      -0.126955       2.231356       0.225064       1.560435           0.000002
           30              H      -0.694783      -2.694918      13.126777       0.115509       1.155735 0.84156190E+01  0.82069199E+02                                 1.697480                            1.605880      -0.872357       2.465352                    0.999024       3.227838       8.455351       0.546564       1.149136      -0.742477       0.011388       0.031019      -0.017334       0.037314       0.000774      -0.009884      -0.002095      -0.027676      -0.004222      -0.018767       0.003771       0.014996              1.724770       1.469638       0.145241      -0.203364       1.931443      -0.349961       1.773228           0.000003
           31              H      -1.021107      -6.612263      13.813743       0.118768       1.241681 0.94814559E+01  0.96717222E+02                                 1.879750                            1.781371      -1.112682       2.352634                    0.996828       3.571244      10.053664       0.478423       1.255062      -0.715356       0.005695      -0.035787      -0.004989       0.036579      -0.000304      -0.000885      -0.007122      -0.023366      -0.022970      -0.010066      -0.007460       0.017526              1.896785       1.590718      -0.016333      -0.117234       2.337761       0.306501       1.761876          -0.000001
           32              H       0.465279       1.109064       1.514188       0.118535       1.128864 0.83588755E+01  0.82745395E+02                                 1.779956                            1.684286      -0.957046       2.430744                    0.998405       3.429777       9.558158       0.486178       1.272668      -0.711804      -0.010245      -0.031302       0.023343       0.040369      -0.001005      -0.004235      -0.004952      -0.024254      -0.001733      -0.013512      -0.000583       0.014094              1.810682       1.593290       0.281649      -0.241683       1.950592      -0.328764       1.888165          -0.000000
           33              H      -0.000446      -4.215339      11.306316       0.074224       1.495996 0.12399718E+02  0.13364895E+03                                 2.032696                            1.955386      -1.168870       2.290951                    0.997265       3.829023      10.654657       0.491437       1.156337      -0.738969       0.006660       0.016731      -0.035107       0.039456      -0.000562      -0.001785      -0.004055      -0.005556       0.020603      -0.006695      -0.002076       0.008771              2.066973       1.726138       0.069215      -0.335250       2.094975      -0.307603       2.379805           0.000001
           34              H      -0.680274       6.702352       9.714845       0.138924       1.072780 0.76758199E+01  0.75558462E+02                                 1.808256                            1.676319      -1.408289       2.228382                    0.992960       3.721214      10.885424       0.453240       1.372840      -0.687569      -0.026012      -0.021011       0.015525       0.036867       0.006077      -0.002120      -0.001878       0.009838      -0.005968      -0.006960      -0.002502       0.009462              1.877076       1.912214       0.560646      -0.255999       2.004335      -0.137571       1.714678           0.000000
           35              H       1.827815      -4.719723      10.135612       0.130118       1.093068 0.82278609E+01  0.82032527E+02                                 1.802450                            1.714461      -1.342748       2.254881                    0.993398       3.695033      10.715622       0.458572       1.339675      -0.694978       0.020059       0.023179       0.020934       0.037119       0.006708       0.004426       0.005503      -0.009607       0.011586      -0.010360      -0.001795       0.012154              1.840225       1.810465       0.342771       0.112628       1.764570       0.316026       1.945638           0.000001
           36              H       1.453603       7.991664       6.554801       0.126821       1.195932 0.91173663E+01  0.91673589E+02                                 1.799280                            1.718803      -1.286714       2.277906                    0.995268       3.474753       9.566664       0.501322       1.215106      -0.724498       0.008390      -0.002847      -0.038902       0.039898      -0.001188      -0.004870       0.003752      -0.005453       0.036146      -0.009855      -0.004166       0.014020              1.817824       1.619449       0.154228      -0.191781       1.601021       0.093802       2.233002           0.000001
           37              C       6.542853      11.145895       2.661707       0.583763      24.372354 0.26151449E+03  0.54716093E+04                                 7.763643                            5.729654      -0.118076       2.007376                    0.999499      22.764435      63.889371       0.621863       0.470752      -1.021303      -0.009188      -0.012426       0.041252       0.044052      -0.006897       0.090240       0.012390       0.066783      -0.118751      -0.097068      -0.011197       0.108265              9.331594       6.598606       0.473334      -4.217721       8.516516      -1.055003      12.879660           0.000001
           38              C       7.257673      11.432248       1.371070      -0.019561      36.130660 0.43058529E+03  0.10027570E+05                                 9.498442                            6.903438       0.065786       2.031821                    0.999357      26.978955      75.431551       0.633675       0.415052      -1.072632       0.019442       0.004803      -0.035731       0.040961      -0.002324       0.002459       0.001435      -0.016120      -0.018119      -0.008394      -0.003082       0.011476             11.667381       7.943022       0.872849      -5.838149      10.110364      -1.541761      16.948756           0.000001
           39              C       7.659137      10.391500       0.535261      -0.102942      32.675379 0.41908232E+03  0.97798837E+04                                 8.931507                            6.884150       0.025532       1.979787                    0.999628      29.206985      84.139425       0.618927       0.424065      -1.057501       0.005231       0.020499      -0.011372       0.024018       0.000620       0.002975      -0.006029      -0.037818      -0.049280      -0.018434      -0.009509       0.027943             10.216780       7.192443       0.638871      -4.478697       9.828907      -0.308731      13.628991           0.000004
           40              C       5.769604       3.395498      13.664900      -0.151645      32.774304 0.42563920E+03  0.99668840E+04                                 8.888775                            6.887911       0.104426       1.999445                    0.999732      29.656451      85.450273       0.625783       0.417989      -1.061817      -0.012010      -0.003111       0.027403       0.030081      -0.012894      -0.000453       0.020420      -0.034938      -0.027412      -0.022970      -0.012084       0.035055             10.147090       7.087648       1.176908      -4.098862      10.442665      -1.954864      12.910958           0.000004
           41              C       5.999178       4.696435      13.278482       0.088245      36.164782 0.40723323E+03  0.94025629E+04                                 9.716594                            6.840134      -0.243929       1.938056                    0.999220      26.466721      74.979260       0.615724       0.430841      -1.057004      -0.000394       0.007804       0.003273       0.008471       0.003669      -0.017290      -0.012385       0.004842       0.054080      -0.017700      -0.013068       0.030768             12.386216       7.948377       1.055575      -5.966358      10.434379      -2.670879      18.775891          -0.000000
           42              C       5.587289       5.732822      14.074217      -0.121868      32.294386 0.42544461E+03  0.10003630E+05                                 8.961448                            6.982745      -0.027983       1.972478                    0.999094      29.457670      86.242716       0.606109       0.429774      -1.049988      -0.008764      -0.008827       0.021383       0.024737       0.007112       0.017623       0.001891      -0.001818      -0.043328      -0.024630       0.004128       0.020502             10.296386       7.363669      -0.250243      -4.556843       9.153674      -0.489090      14.371815          -0.000001
           43              C       7.493849      12.724463       0.970340      -0.097852      31.554397 0.41785581E+03  0.97574368E+04                                 8.757001                            6.876185       0.118430       2.016877                    0.999756      28.998105      83.937788       0.618154       0.424326      -1.055895       0.010818      -0.009569      -0.016667       0.022054      -0.006825       0.010107       0.019728      -0.000039      -0.006964      -0.025794       0.006341       0.019453              9.968868       7.065381       0.451204      -4.131517       9.571792      -1.697410      13.269430          -0.000002
           44              C       6.571918       4.931913      11.936035       0.075372      31.513805 0.33324400E+03  0.73444178E+04                                 8.819641                            6.103939       0.069225       2.033914                    0.999253      26.350797      73.796153       0.662860       0.419266      -1.060404      -0.000422       0.013169       0.019449       0.023492      -0.009172       0.040158       0.011641       0.146634      -0.041942      -0.071141      -0.024084       0.095224             11.522767       7.081240       1.538649      -5.448659       8.350703      -4.304236      19.136358           0.000001
           45              C       6.424095       8.385578       7.121834       0.626242      23.993359 0.25126326E+03  0.52134231E+04                                 7.755496                            5.652138      -0.148960       2.009666                    0.999340      22.232934      62.473489       0.619134       0.476791      -1.016377      -0.027943       0.049209      -0.026874       0.062646       0.070148      -0.046402       0.021153       0.123896      -0.174403      -0.102203      -0.026741       0.128944              9.587760       6.782691      -4.184368       1.363851      12.114950      -2.994928       9.865639           0.000000
           46              C       7.037910       7.337560       7.999147      -0.020871      39.595739 0.42922511E+03  0.99687313E+04                                10.003352                            6.814767       0.048611       2.020056                    0.999208      26.999520      74.912619       0.649985       0.405740      -1.080818       0.013546      -0.038181       0.028191       0.049356       0.002581      -0.005492       0.010130       0.000569       0.015472      -0.012520      -0.000214       0.012734             13.085392      10.767775      -6.771079       0.558692      15.097747      -4.811658      13.390654           0.000002
           47              C       6.669623       7.225634       9.339017      -0.182891      39.517383 0.48267944E+03  0.11704429E+05                                10.273901                            7.452744      -0.159778       1.915220                    0.998908      30.863986      91.536854       0.585342       0.431524      -1.049712      -0.007573      -0.002031      -0.018199       0.019816       0.025526      -0.001992       0.028445       0.057138      -0.088368      -0.054319       0.000350       0.053968             12.491206       8.832032      -4.152750      -0.348520      12.848098      -5.306123      15.793488          -0.000003
           48              C       7.209566       6.187791      10.115289       0.227180      36.102262 0.36347723E+03  0.81678893E+04                                 9.685587                            6.469605      -0.208635       1.956347                    0.999289      25.266237      70.918882       0.631196       0.431827      -1.055012      -0.009022       0.006062       0.045061       0.046353       0.007521       0.006919      -0.008374       0.016988       0.045198      -0.021786       0.003083       0.018703             12.616893       9.667604      -2.694536      -3.383308      10.413723      -4.699597      17.769351           0.000002
           49              C       8.185600       5.363624       9.595771      -0.192839      36.863522 0.47682841E+03  0.11522910E+05                                 9.770261                            7.382022      -0.085794       1.937426                    0.999223      30.828449      91.159898       0.591407       0.428568      -1.051923       0.031169       0.006002      -0.022299       0.038791       0.031280       0.033879      -0.002657      -0.015502      -0.024340      -0.049616       0.004897       0.044718             11.582926      11.748999      -3.952436      -4.556939       8.334213      -0.006945      14.665565          -0.000000
           50              C       8.582971       5.495899       8.251894      -0.013638      39.337410 0.42901109E+03  0.99557786E+04                                 9.955480                            6.814825       0.083530       2.033877                    0.999310      26.836672      74.266594       0.650171       0.405950      -1.081411      -0.033422       0.032042       0.028372       0.054302       0.009548       0.008247      -0.006148      -0.006084       0.047589      -0.020836       0.002089       0.018747             12.909044      14.288558      -7.465991      -3.417655      12.133386       0.230552      12.305189           0.000002
           51              C       7.979507       6.472693       7.453009      -0.128816      36.107411 0.44438150E+03  0.10544543E+05                                 9.622596                            7.126346      -0.139585       1.921575                    0.999361      30.059337      87.894873       0.602317       0.428558      -1.052600      -0.008648      -0.000649       0.018792       0.020697       0.039692       0.002146       0.007603       0.011407       0.043114      -0.047592       0.012547       0.035045             11.576155      11.781767      -7.112268      -0.294044      13.185619      -1.615389       9.761078          -0.000002
           52              C       9.646332       4.603414       7.712339       0.656243      22.473822 0.24139071E+03  0.49621203E+04                                 7.448694                            5.564761      -0.198406       2.000221                    0.999194      21.839538      61.223001       0.619378       0.481065      -1.013400       0.042115      -0.046718      -0.032903       0.070985       0.093678       0.037253       0.015851      -0.038128      -0.085783      -0.087996      -0.030727       0.118723              8.988873      10.166234      -4.511258      -2.402524       8.148235       0.797123       8.652150           0.000000
           53              C      11.172838       3.878083      11.650086       0.585609      24.355670 0.26133427E+03  0.54670040E+04                                 7.760023                            5.727562      -0.120386       2.006865                    0.999555      22.758382      63.871620       0.621983       0.470733      -1.021294       0.009429      -0.012056      -0.043451       0.046068       0.007582       0.090538      -0.012975       0.067327      -0.116477      -0.097130      -0.011528       0.108658              9.326624       6.595524      -0.472900      -4.214851       8.512652       1.053966      12.871697           0.000001
           54              C      10.458018       4.164432      12.940723      -0.018832      36.123650 0.43048432E+03  0.10025421E+05                                 9.501327                            6.905737       0.060505       2.030213                    0.999324      26.970559      75.428232       0.633092       0.415426      -1.072306      -0.019768       0.005426       0.035491       0.040985       0.002542       0.002218      -0.001448      -0.016471      -0.016317      -0.008118      -0.003294       0.011412             11.671401       7.945650      -0.872792      -5.841043      10.112857       1.541143      16.955697           0.000002
           55              C      10.056554       3.123682      13.776532      -0.100297      32.575915 0.41748355E+03  0.97332629E+04                                 8.912600                            6.869619       0.031979       1.982132                    0.999640      29.154012      83.946508       0.619769       0.423894      -1.057608      -0.004786       0.020432       0.012243       0.024296      -0.001714       0.001777       0.005695      -0.040537      -0.052475      -0.018721      -0.011035       0.029756             10.194781       7.175789      -0.640570      -4.465423       9.816663       0.313101      13.591892           0.000003
           56              C      11.946087      10.663315       0.646893      -0.153180      32.855845 0.42700204E+03  0.10007082E+05                                 8.906033                            6.901618       0.100787       1.998109                    0.999739      29.697423      85.611901       0.624778       0.418315      -1.061579       0.010854      -0.002841      -0.026247       0.028544       0.012155      -0.000249      -0.020748      -0.035529      -0.025049      -0.022836      -0.012141       0.034977             10.167860       7.102449      -1.184438      -4.108166      10.461860       1.968364      12.939271           0.000004
           57              C      11.716513      11.964251       1.033311       0.087795      36.175730 0.40724888E+03  0.94044812E+04                                 9.724002                            6.843746      -0.251241       1.936217                    0.999194      26.471786      75.038039       0.614996       0.431280      -1.056571      -0.000252       0.006433      -0.002640       0.006958      -0.005905      -0.017201       0.012618       0.006014       0.055151      -0.016762      -0.014893       0.031656             12.398627       7.956883      -1.059302      -5.975168      10.438320       2.678984      18.800678          -0.000000
           58              C      12.128402      13.000640       0.237576      -0.121462      32.351778 0.42642835E+03  0.10032976E+05                                 8.976225                            6.994903      -0.034614       1.970467                    0.999133      29.481115      86.350013       0.605026       0.430277      -1.049637       0.009132      -0.009775      -0.018995       0.023232      -0.006271       0.018393      -0.002476      -0.002032      -0.040326      -0.024645       0.004275       0.020370             10.314832       7.379163       0.252384      -4.569123       9.158701       0.486007      14.406631          -0.000001
           59              C      10.221842       5.456647      13.341453      -0.097621      31.565426 0.41806030E+03  0.97636855E+04                                 8.758459                            6.877164       0.119447       2.016971                    0.999736      29.007777      83.979976       0.618187       0.424240      -1.055918      -0.010973      -0.008250       0.016889       0.021765       0.005216       0.010010      -0.018946       0.000469      -0.005374      -0.024247       0.005204       0.019043              9.970815       7.067280      -0.449578      -4.133262       9.571339       1.693653      13.273826          -0.000002
           60              C      11.143773      12.199726       2.375758       0.074596      31.546066 0.33351796E+03  0.73519932E+04                                 8.828436                            6.107951       0.069078       2.033615                    0.999263      26.354936      73.816355       0.662395       0.419472      -1.060270       0.001786       0.014471      -0.019233       0.024136       0.009036       0.040681      -0.011153       0.146354      -0.043665      -0.070540      -0.025085       0.095625             11.538069       7.090069      -1.543220      -5.457899       8.359113       4.316580      19.165024           0.000001
           61              C      11.291596       1.117778       7.189959       0.625560      24.008904 0.25146132E+03  0.52183617E+04                                 7.756778                            5.653122      -0.148995       2.009705                    0.999324      22.243316      62.499847       0.619308       0.476581      -1.016527       0.028092       0.049391       0.024986       0.062072      -0.069951      -0.046744      -0.021916       0.126111      -0.171611      -0.102978      -0.026198       0.129176              9.589159       6.783370       4.184622       1.363978      12.116325       2.995580       9.867782           0.000000
           62              C      10.677781       0.069762       6.312646      -0.020465      39.614503 0.42942743E+03  0.99749182E+04                                10.007540                            6.817335       0.047011       2.019401                    0.999212      27.005734      74.943128       0.649704       0.405855      -1.080708      -0.013272      -0.037612      -0.029079       0.049360      -0.002580      -0.005346      -0.010426       0.003552       0.016724      -0.013223       0.000344       0.012879             13.090942      10.771767       6.773085       0.557082      15.102557       4.812864      13.398502           0.000002
           63              C      11.046068      -0.042160       4.972776      -0.185350      39.566499 0.48339199E+03  0.11725606E+05                                10.278686                            7.455075      -0.150883       1.917468                    0.998845      30.890440      91.619689       0.585645       0.431157      -1.049974       0.006119      -0.003971       0.018201       0.019609      -0.026384      -0.000768      -0.028283       0.057932      -0.088023      -0.054145      -0.000901       0.055046             12.498299       8.836315       4.155266      -0.348784      12.855284       5.309746      15.803298          -0.000003
           64              C      10.506125      -1.080001       4.196504       0.226724      36.107891 0.36346489E+03  0.81677535E+04                                 9.688153                            6.470373      -0.206186       1.956763                    0.999329      25.266290      70.925625       0.631013       0.431944      -1.054914       0.009693       0.006068      -0.044832       0.046267      -0.007174       0.006503       0.007999       0.019009       0.043670      -0.021785       0.003746       0.018039             12.621871       9.670742       2.696087      -3.384174      10.418180       4.702167      17.776692           0.000002
           65              C       9.530091      -1.904170       4.716022      -0.191298      36.834379 0.47631828E+03  0.11507858E+05                                 9.767145                            7.379297      -0.084345       1.937954                    0.999243      30.811766      91.108978       0.591350       0.428710      -1.051803      -0.030903       0.005359       0.021297       0.037912      -0.029669       0.032689       0.003680      -0.015776      -0.026795      -0.048310       0.005880       0.042430             11.579750      11.745907       3.952708      -4.554357       8.333497       0.007084      14.659845          -0.000001
           66              C       9.132720      -1.771898       6.059899      -0.012750      39.297053 0.42855381E+03  0.99419731E+04                                 9.947677                            6.810340       0.082704       2.033979                    0.999258      26.820518      74.196753       0.650542       0.405848      -1.081537       0.032061       0.030120      -0.028493       0.052411      -0.009293       0.007667       0.006164      -0.005819       0.050301      -0.020700       0.001345       0.019355             12.898094      14.274576       7.458166      -3.413262      12.123261      -0.228539      12.296444           0.000002
           67              C       9.736184      -0.795106       6.858784      -0.127530      36.053849 0.44359882E+03  0.10521055E+05                                 9.611088                            7.118205      -0.143312       1.920482                    0.999379      30.037877      87.804002       0.602914       0.428333      -1.052765       0.008279      -0.000969      -0.019065       0.020808      -0.039694       0.002094      -0.006132       0.013475       0.044296      -0.047823       0.013366       0.034458             11.561111      11.764188       7.099113      -0.296394      13.164667       1.612380       9.754477          -0.000001
           68              C       8.069359      -2.664384       6.599454       0.653090      22.495261 0.24169201E+03  0.49695572E+04                                 7.450865                            5.566583      -0.196209       2.000611                    0.999167      21.855412      61.262837       0.619590       0.480780      -1.013612      -0.043631      -0.047572       0.032892       0.072447      -0.094306       0.037723      -0.014987      -0.037345      -0.089708      -0.088554      -0.031083       0.119638              8.991233      10.168917       4.512372      -2.403202       8.150360      -0.797293       8.654422           0.000000
           69              C       4.418088      -3.878114      11.650086       0.583763      24.372355 0.26151449E+03  0.54716094E+04                                 7.763643                            5.729655      -0.118076       2.007376                    0.999499      22.764436      63.889376       0.621863       0.470752      -1.021303       0.009188       0.012426      -0.041252       0.044052      -0.006897       0.090240       0.012390       0.066783      -0.118750      -0.097068      -0.011197       0.108265              9.331595       6.598606       0.473334      -4.217721       8.516517      -1.055004      12.879661           0.000001
           70              C       3.703268      -4.164467      12.940723      -0.019561      36.130655 0.43058522E+03  0.10027568E+05                                 9.498441                            6.903437       0.065786       2.031821                    0.999357      26.978953      75.431540       0.633675       0.415052      -1.072632      -0.019442      -0.004803       0.035731       0.040961      -0.002324       0.002459       0.001436      -0.016120      -0.018119      -0.008394      -0.003082       0.011476             11.667380       7.943021       0.872849      -5.838149      10.110363      -1.541762      16.948755           0.000001
           71              C       3.301804      -3.123719      13.776532      -0.102942      32.675378 0.41908233E+03  0.97798838E+04                                 8.931507                            6.884150       0.025532       1.979787                    0.999628      29.206982      84.139411       0.618927       0.424065      -1.057501      -0.005231      -0.020499       0.011372       0.024018       0.000620       0.002975      -0.006030      -0.037818      -0.049281      -0.018434      -0.009509       0.027943             10.216780       7.192443       0.638871      -4.478697       9.828905      -0.308730      13.628992           0.000004
           72              C       5.191337       3.872283       0.646893      -0.151645      32.774312 0.42563934E+03  0.99668879E+04                                 8.888776                            6.887912       0.104425       1.999444                    0.999732      29.656456      85.450287       0.625783       0.417989      -1.061817       0.012010       0.003111      -0.027403       0.030081      -0.012894      -0.000454       0.020420      -0.034939      -0.027412      -0.022970      -0.012085       0.035055             10.147091       7.087649       1.176908      -4.098862      10.442666      -1.954864      12.910959           0.000004
           73              C       4.961763       2.571346       1.033311       0.088245      36.164782 0.40723323E+03  0.94025629E+04                                 9.716594                            6.840134      -0.243929       1.938056                    0.999220      26.466721      74.979260       0.615724       0.430841      -1.057004       0.000394      -0.007804      -0.003273       0.008471       0.003669      -0.017290      -0.012385       0.004842       0.054080      -0.017700      -0.013068       0.030768             12.386216       7.948377       1.055575      -5.966358      10.434379      -2.670879      18.775891           0.000000
           74              C       5.373652       1.534959       0.237576      -0.121868      32.294376 0.42544445E+03  0.10003625E+05                                 8.961446                            6.982744      -0.027983       1.972478                    0.999094      29.457664      86.242694       0.606109       0.429774      -1.049988       0.008764       0.008827      -0.021383       0.024737       0.007112       0.017623       0.001891      -0.001818      -0.043328      -0.024630       0.004128       0.020502             10.296384       7.363667      -0.250243      -4.556842       9.153673      -0.489090      14.371811          -0.000001
           75              C       3.467092      -5.456682      13.341453      -0.097852      31.554396 0.41785579E+03  0.97574362E+04                                 8.757000                            6.876185       0.118431       2.016877                    0.999756      28.998104      83.937784       0.618154       0.424326      -1.055895      -0.010818       0.009569       0.016667       0.022054      -0.006825       0.010107       0.019728      -0.000039      -0.006964      -0.025794       0.006341       0.019453              9.968868       7.065381       0.451205      -4.131517       9.571792      -1.697411      13.269430          -0.000002
           76              C       4.389023       2.335868       2.375758       0.075372      31.513807 0.33324402E+03  0.73444183E+04                                 8.819641                            6.103939       0.069225       2.033914                    0.999253      26.350797      73.796152       0.662860       0.419266      -1.060404       0.000422      -0.013169      -0.019449       0.023492      -0.009172       0.040159       0.011641       0.146635      -0.041942      -0.071141      -0.024084       0.095224             11.522768       7.081241       1.538649      -5.448659       8.350703      -4.304237      19.136360           0.000001
           77              C       4.536846      -1.117797       7.189959       0.626242      23.993358 0.25126325E+03  0.52134228E+04                                 7.755496                            5.652137      -0.148960       2.009666                    0.999340      22.232935      62.473494       0.619134       0.476791      -1.016376       0.027943      -0.049209       0.026874       0.062646       0.070148      -0.046402       0.021153       0.123896      -0.174403      -0.102203      -0.026741       0.128944              9.587760       6.782691      -4.184368       1.363851      12.114950      -2.994928       9.865639           0.000000
           78              C       3.923031      -0.069779       6.312646      -0.020871      39.595743 0.42922514E+03  0.99687323E+04                                10.003353                            6.814768       0.048611       2.020056                    0.999208      26.999521      74.912626       0.649985       0.405740      -1.080818      -0.013546       0.038181      -0.028191       0.049356       0.002581      -0.005492       0.010130       0.000570       0.015472      -0.012520      -0.000214       0.012734             13.085394      10.767776      -6.771080       0.558692      15.097749      -4.811659      13.390656           0.000002
           79              C       4.291318       0.042147       4.972776      -0.182892      39.517387 0.48267950E+03  0.11704430E+05                                10.273902                            7.452744      -0.159777       1.915220                    0.998908      30.863987      91.536858       0.585342       0.431524      -1.049712       0.007573       0.002031       0.018199       0.019816       0.025526      -0.001992       0.028445       0.057138      -0.088368      -0.054318       0.000350       0.053968             12.491207       8.832033      -4.152750      -0.348520      12.848099      -5.306124      15.793490          -0.000003
           80              C       3.751375       1.079990       4.196504       0.227180      36.102261 0.36347720E+03  0.81678887E+04                                 9.685588                            6.469605      -0.208635       1.956347                    0.999289      25.266236      70.918883       0.631195       0.431827      -1.055012       0.009022      -0.006062      -0.045061       0.046353       0.007522       0.006919      -0.008374       0.016988       0.045198      -0.021786       0.003083       0.018703             12.616894       9.667605      -2.694536      -3.383309      10.413723      -4.699597      17.769353           0.000002
           81              C       2.775341       1.904157       4.716022      -0.192839      36.863522 0.47682842E+03  0.11522910E+05                                 9.770261                            7.382022      -0.085794       1.937425                    0.999223      30.828450      91.159901       0.591407       0.428568      -1.051923      -0.031169      -0.006002       0.022299       0.038791       0.031280       0.033879      -0.002657      -0.015502      -0.024340      -0.049616       0.004898       0.044718             11.582926      11.748999      -3.952436      -4.556939       8.334213      -0.006946      14.665565          -0.000001
           82              C       2.377970       1.771882       6.059899      -0.013638      39.337422 0.42901123E+03  0.99557828E+04                                 9.955482                            6.814826       0.083529       2.033877                    0.999310      26.836677      74.266613       0.650170       0.405950      -1.081411       0.033422      -0.032042      -0.028373       0.054302       0.009548       0.008247      -0.006148      -0.006084       0.047589      -0.020835       0.002089       0.018747             12.909047      14.288561      -7.465993      -3.417656      12.133388       0.230552      12.305192           0.000001
           83              C       2.981434       0.795088       6.858784      -0.128815      36.107416 0.44438156E+03  0.10544546E+05                                 9.622598                            7.126347      -0.139586       1.921575                    0.999361      30.059340      87.894897       0.602317       0.428558      -1.052599       0.008648       0.000649      -0.018792       0.020697       0.039692       0.002146       0.007603       0.011407       0.043114      -0.047592       0.012547       0.035046             11.576158      11.781770      -7.112270      -0.294044      13.185622      -1.615390       9.761081          -0.000001
           84              C       1.314609       2.664367       6.599454       0.656243      22.473822 0.24139071E+03  0.49621202E+04                                 7.448695                            5.564762      -0.198406       2.000221                    0.999194      21.839538      61.223003       0.619378       0.481065      -1.013400      -0.042115       0.046718       0.032903       0.070985       0.093678       0.037253       0.015851      -0.038128      -0.085783      -0.087996      -0.030727       0.118723              8.988874      10.166235      -4.511258      -2.402524       8.148236       0.797123       8.652151           0.000000
           85              C      -0.211897       3.389698       2.661707       0.585609      24.355671 0.26133428E+03  0.54670043E+04                                 7.760023                            5.727562      -0.120386       2.006865                    0.999555      22.758382      63.871618       0.621983       0.470733      -1.021294      -0.009430       0.012056       0.043451       0.046068       0.007582       0.090538      -0.012975       0.067328      -0.116477      -0.097130      -0.011528       0.108658              9.326624       6.595524      -0.472900      -4.214851       8.512652       1.053966      12.871696           0.000001
           86              C       0.502923       3.103349       1.371070      -0.018832      36.123646 0.43048428E+03  0.10025419E+05                                 9.501326                            6.905737       0.060505       2.030213                    0.999324      26.970558      75.428226       0.633092       0.415426      -1.072306       0.019768      -0.005426      -0.035491       0.040985       0.002542       0.002218      -0.001448      -0.016471      -0.016317      -0.008118      -0.003294       0.011412             11.671400       7.945649      -0.872793      -5.841042      10.112857       1.541144      16.955693           0.000001
           87              C       0.904387       4.144099       0.535261      -0.100297      32.575917 0.41748362E+03  0.97332647E+04                                 8.912599                            6.869618       0.031979       1.982132                    0.999640      29.154014      83.946507       0.619769       0.423894      -1.057608       0.004785      -0.020432      -0.012244       0.024296      -0.001714       0.001777       0.005695      -0.040537      -0.052475      -0.018721      -0.011034       0.029756             10.194780       7.175788      -0.640570      -4.465421       9.816662       0.313101      13.591889           0.000004
           88              C      -0.985146      -3.395534      13.664900      -0.153181      32.855845 0.42700208E+03  0.10007082E+05                                 8.906032                            6.901618       0.100788       1.998109                    0.999739      29.697422      85.611883       0.624778       0.418315      -1.061579      -0.010854       0.002841       0.026247       0.028544       0.012155      -0.000250      -0.020748      -0.035529      -0.025049      -0.022836      -0.012141       0.034977             10.167858       7.102448      -1.184438      -4.108165      10.461858       1.968365      12.939269           0.000004
           89              C      -0.755572      -4.696470      13.278482       0.087795      36.175724 0.40724883E+03  0.94044795E+04                                 9.724000                            6.843745      -0.251241       1.936217                    0.999194      26.471784      75.038025       0.614996       0.431280      -1.056571       0.000252      -0.006433       0.002640       0.006958      -0.005905      -0.017201       0.012618       0.006014       0.055151      -0.016762      -0.014894       0.031656             12.398624       7.956882      -1.059302      -5.975166      10.438317       2.678983      18.800674          -0.000000
           90              C      -1.167461      -5.732859      14.074217      -0.121462      32.351773 0.42642827E+03  0.10032973E+05                                 8.976224                            6.994902      -0.034614       1.970467                    0.999133      29.481113      86.350009       0.605026       0.430277      -1.049637      -0.009132       0.009775       0.018995       0.023232      -0.006270       0.018393      -0.002476      -0.002032      -0.040327      -0.024645       0.004275       0.020370             10.314831       7.379162       0.252384      -4.569122       9.158701       0.486008      14.406629          -0.000001
           91              C       0.739099       1.811134       0.970340      -0.097621      31.565427 0.41806032E+03  0.97636863E+04                                 8.758459                            6.877164       0.119447       2.016971                    0.999736      29.007778      83.979979       0.618187       0.424239      -1.055918       0.010973       0.008250      -0.016889       0.021765       0.005216       0.010010      -0.018946       0.000469      -0.005374      -0.024247       0.005204       0.019043              9.970815       7.067280      -0.449578      -4.133262       9.571339       1.693653      13.273826          -0.000003
           92              C      -0.182832      -4.931945      11.936035       0.074596      31.546061 0.33351792E+03  0.73519920E+04                                 8.828435                            6.107950       0.069078       2.033615                    0.999263      26.354934      73.816343       0.662395       0.419472      -1.060270      -0.001786      -0.014471       0.019233       0.024136       0.009036       0.040681      -0.011153       0.146353      -0.043666      -0.070540      -0.025085       0.095625             11.538066       7.090067      -1.543219      -5.457898       8.359111       4.316578      19.165019           0.000001
           93              C      -0.330655       6.150003       7.121834       0.625560      24.008903 0.25146132E+03  0.52183613E+04                                 7.756778                            5.653121      -0.148995       2.009705                    0.999324      22.243315      62.499839       0.619308       0.476581      -1.016527      -0.028092      -0.049391      -0.024986       0.062072      -0.069951      -0.046744      -0.021916       0.126111      -0.171611      -0.102978      -0.026198       0.129176              9.589158       6.783369       4.184621       1.363978      12.116323       2.995579       9.867781           0.000000
           94              C       0.283160       7.198019       7.999147      -0.020465      39.614494 0.42942735E+03  0.99749154E+04                                10.007538                            6.817334       0.047012       2.019402                    0.999212      27.005731      74.943111       0.649705       0.405855      -1.080708       0.013272       0.037612       0.029079       0.049360      -0.002580      -0.005346      -0.010426       0.003552       0.016724      -0.013223       0.000344       0.012879             13.090939      10.771765       6.773083       0.557082      15.102554       4.812863      13.398499           0.000002
           95              C      -0.085127       7.309941       9.339017      -0.185350      39.566490 0.48339186E+03  0.11725602E+05                                10.278683                            7.455073      -0.150883       1.917468                    0.998845      30.890437      91.619671       0.585645       0.431157      -1.049974      -0.006119       0.003971      -0.018201       0.019609      -0.026384      -0.000768      -0.028283       0.057932      -0.088023      -0.054145      -0.000901       0.055046             12.498296       8.836314       4.155266      -0.348784      12.855281       5.309743      15.803293          -0.000003
           96              C       0.454816       8.347782      10.115289       0.226724      36.107883 0.36346481E+03  0.81677513E+04                                 9.688152                            6.470373      -0.206186       1.956763                    0.999329      25.266287      70.925614       0.631013       0.431944      -1.054914      -0.009693      -0.006068       0.044832       0.046267      -0.007174       0.006504       0.007999       0.019009       0.043670      -0.021785       0.003746       0.018039             12.621869       9.670741       2.696087      -3.384174      10.418179       4.702165      17.776688           0.000002
           97              C       1.430850       9.171951       9.595771      -0.191299      36.834385 0.47631836E+03  0.11507861E+05                                 9.767146                            7.379298      -0.084345       1.937954                    0.999243      30.811770      91.108995       0.591350       0.428710      -1.051803       0.030904      -0.005359      -0.021297       0.037912      -0.029669       0.032689       0.003680      -0.015776      -0.026795      -0.048310       0.005880       0.042430             11.579751      11.745909       3.952709      -4.554358       8.333498       0.007084      14.659846          -0.000000
           98              C       1.828221       9.039679       8.251894      -0.012750      39.297056 0.42855384E+03  0.99419742E+04                                 9.947678                            6.810341       0.082704       2.033979                    0.999258      26.820519      74.196760       0.650542       0.405848      -1.081537      -0.032061      -0.030120       0.028493       0.052411      -0.009293       0.007666       0.006165      -0.005819       0.050300      -0.020700       0.001345       0.019355             12.898095      14.274578       7.458167      -3.413263      12.123263      -0.228539      12.296445           0.000002
           99              C       1.224757       8.062887       7.453009      -0.127530      36.053845 0.44359878E+03  0.10521053E+05                                 9.611087                            7.118205      -0.143311       1.920482                    0.999379      30.037874      87.803983       0.602914       0.428333      -1.052765      -0.008279       0.000969       0.019065       0.020808      -0.039694       0.002094      -0.006132       0.013475       0.044296      -0.047823       0.013366       0.034458             11.561109      11.764186       7.099113      -0.296393      13.164666       1.612380       9.754475          -0.000002
          100              C       2.891582       9.932165       7.712339       0.653089      22.495261 0.24169201E+03  0.49695573E+04                                 7.450866                            5.566584      -0.196209       2.000611                    0.999167      21.855412      61.262839       0.619590       0.480780      -1.013612       0.043631       0.047572      -0.032892       0.072447      -0.094306       0.037723      -0.014987      -0.037345      -0.089708      -0.088554      -0.031083       0.119638              8.991234      10.168918       4.512372      -2.403202       8.150361      -0.797294       8.654423           0.000000
          101              N       6.724358       6.078773      11.451724      -0.286124      43.741206 0.50058713E+03  0.11939298E+05                                10.339585                            7.166036       0.381051       2.120007                    0.999782      28.477073      77.024704       0.667571       0.384689      -1.108388       0.043995      -0.159414      -0.115708       0.201834       0.038702       0.022146      -0.144578       0.244377       0.178477      -0.231448       0.098424       0.133024             13.470506       7.881381       1.871405      -5.374744      10.504367      -7.166523      22.025771          -0.000003
          102              N      10.991333      -1.189016       2.860069      -0.286314      43.740558 0.50046764E+03  0.11935616E+05                                10.339511                            7.164657       0.382897       2.120501                    0.999790      28.475490      77.015230       0.667715       0.384633      -1.108439      -0.044872      -0.159455       0.115447       0.201909      -0.037873       0.022299       0.145000       0.243527       0.176485      -0.231151       0.098102       0.133049             13.472913       7.882130      -1.872324      -5.376396      10.503940       7.169367      22.032668          -0.000003
          103              N       4.236583       1.189008       2.860069      -0.286124      43.741210 0.50058716E+03  0.11939298E+05                                10.339586                            7.166036       0.381051       2.120007                    0.999782      28.477073      77.024706       0.667571       0.384689      -1.108388      -0.043995       0.159414       0.115708       0.201834       0.038702       0.022146      -0.144578       0.244377       0.178477      -0.231448       0.098424       0.133024             13.470508       7.881382       1.871405      -5.374745      10.504367      -7.166523      22.025775          -0.000003
          104              N      -0.030392       8.456797      11.451724      -0.286314      43.740567 0.50046779E+03  0.11935621E+05                                10.339512                            7.164658       0.382896       2.120501                    0.999790      28.475494      77.015244       0.667715       0.384633      -1.108439       0.044872       0.159455      -0.115447       0.201909      -0.037873       0.022299       0.145000       0.243527       0.176485      -0.231151       0.098102       0.133049             13.472914       7.882132      -1.872324      -5.376397      10.503940       7.169366      22.032670          -0.000003
          105              O       6.387630       9.933625       2.971987      -0.637305      31.124401 0.47110825E+03  0.10942552E+05                                 7.700413                            6.578063       0.610848       2.224252                    0.998190      28.188248      72.511877       0.765599       0.344434      -1.152402       0.065474       0.009025      -0.049113       0.082343       0.011167       0.038615      -0.043893      -0.047380      -0.077671      -0.073488       0.013165       0.060323              8.532365       5.723446       1.518948      -1.528971      10.819055      -2.768969       9.054595           0.000001
          106              O       6.133790      12.079079       3.373290      -0.604082      34.452196 0.52897839E+03  0.12658874E+05                                 8.376673                            7.101592       0.640337       2.246386                    0.997323      28.088565      73.551452       0.715887       0.357524      -1.140708       0.052395       0.028901      -0.039480       0.071688      -0.029899       0.031743       0.064069       0.025196      -0.010128      -0.089575       0.032302       0.057273              9.238716       7.662788      -2.033655      -3.064217       8.802704       2.389692      11.250657          -0.000004
          107              O       6.432625       8.237317       5.890448      -0.561317      27.753083 0.42535525E+03  0.96362746E+04                                 7.158114                            6.289959       0.601239       2.253091                    0.997550      26.760117      68.113134       0.775128       0.348799      -1.148114       0.050134      -0.030468       0.019792       0.061915       0.046206      -0.010442      -0.001991       0.083694       0.107861      -0.080366       0.029021       0.051345              7.710289       5.194023      -0.690029       0.574583       6.939921      -1.317635      10.996923           0.000000
          108              O       5.891607       9.420512       7.676846      -0.704157      49.366884 0.80007879E+03  0.21249558E+05                                10.790778                            8.855832      -0.091784       1.975453                    0.995614      31.004135      85.745191       0.627381       0.367585      -1.131944      -0.001072      -0.089331      -0.003102       0.089392       0.017526      -0.037714       0.028787       0.034794      -0.182590      -0.083771       0.022498       0.061273             12.638708      11.359030      -5.771164      -1.246751      17.790651       0.205610       8.766442          -0.000003
          109              O      10.174066       3.780698       8.504067      -0.615324      36.508549 0.58974580E+03  0.14539142E+05                                 8.826888                            7.608912       0.105253       2.074077                    0.995135      28.646550      76.774738       0.674871       0.368139      -1.129504      -0.063449       0.008822      -0.021602       0.067603       0.040332       0.051832      -0.015399      -0.048083      -0.061200      -0.082336       0.022301       0.060035              9.744377      10.641239      -4.355233       1.140548      10.448473      -1.105126       8.143420          -0.000003
          110              O       9.962853       4.732783       6.503851      -0.664776      33.112550 0.51601053E+03  0.12253447E+05                                 8.047498                            6.899729       0.505977       2.182038                    0.998687      28.669364      74.410915       0.745538       0.345969      -1.151871      -0.053178       0.008015       0.066518       0.085538       0.060900      -0.009185       0.012484      -0.001117       0.057767      -0.073071       0.021606       0.051465              9.001953       9.158748      -1.634179      -3.672733       6.322982       1.497960      11.524130          -0.000005
          111              O      11.328061       2.665814      11.339806      -0.637774      31.134007 0.47130303E+03  0.10948197E+05                                 7.701914                            6.579435       0.607347       2.223420                    0.998231      28.192647      72.526664       0.765518       0.344436      -1.152402      -0.064870       0.008336       0.049153       0.081815      -0.010794       0.038712       0.043838      -0.046808      -0.074653      -0.072972       0.012919       0.060052              8.533812       5.724223      -1.518907      -1.529194      10.821425       2.768940       9.055789           0.000000
          112              O      -1.927599       4.811269      10.938503      -0.606158      34.537262 0.53061727E+03  0.12708557E+05                                 8.392212                            7.113998       0.634207       2.244014                    0.997273      28.121629      73.680456       0.715013       0.357666      -1.140537      -0.051223       0.030583       0.038750       0.071139       0.028348       0.032098      -0.063038       0.026289      -0.009601      -0.088219       0.031812       0.056407              9.256745       7.677299       2.037620      -3.072117       8.818373      -2.393890      11.274562          -0.000004
          113              O      11.283066       0.969513       8.421345      -0.560466      27.741907 0.42513192E+03  0.96300708E+04                                 7.156861                            6.288932       0.604239       2.253962                    0.997476      26.751616      68.090227       0.775067       0.348868      -1.148043      -0.050130      -0.030514      -0.020956       0.062316      -0.046360      -0.010997       0.001976       0.083983       0.108561      -0.080704       0.028750       0.051954              7.708906       5.193133       0.689806       0.574409       6.938237       1.317421      10.995347           0.000001
          114              O      11.824084       2.152714       6.634947      -0.704608      49.372970 0.80017585E+03  0.21251850E+05                                10.789205                            8.854647      -0.087717       1.976527                    0.995652      31.008026      85.743107       0.627634       0.367442      -1.132104       0.000809      -0.088886       0.003777       0.088970      -0.018327      -0.037796      -0.028752       0.036402      -0.178897      -0.083098       0.021290       0.061808             12.636596      11.356962       5.769636      -1.246282      17.787387      -0.205184       8.765440          -0.000004
          115              O       7.541625      11.048502       5.807726      -0.614622      36.525118 0.59008344E+03  0.14550394E+05                                 8.832120                            7.613311       0.106399       2.074462                    0.995153      28.647223      76.798854       0.674341       0.368354      -1.129273       0.064428       0.009543       0.021948       0.068729      -0.039228       0.052582       0.015886      -0.049126      -0.062912      -0.083006       0.023566       0.059440              9.750221      10.648040       4.358099       1.140570      10.454657       1.105424       8.147964          -0.000003
          116              O       7.752838      -2.535019       7.807942      -0.663607      33.086470 0.51552355E+03  0.12238951E+05                                 8.043170                            6.896542       0.513642       2.184673                    0.998673      28.657332      74.369929       0.745701       0.345976      -1.151870       0.053518       0.007738      -0.067027       0.086120      -0.062237      -0.009956      -0.012264      -0.000862       0.058994      -0.074686       0.022188       0.052498              8.996355       9.152276       1.632217      -3.669261       6.319411      -1.495901      11.517378          -0.000005
          117              O       4.573311      -2.665844      11.339806      -0.637306      31.124422 0.47110863E+03  0.10942564E+05                                 7.700417                            6.578066       0.610848       2.224252                    0.998190      28.188254      72.511904       0.765599       0.344435      -1.152402      -0.065474      -0.009024       0.049113       0.082343       0.011167       0.038615      -0.043893      -0.047381      -0.077671      -0.073488       0.013165       0.060324              8.532370       5.723449       1.518949      -1.528972      10.819061      -2.768972       9.054601           0.000001
          118              O       4.827151      -4.811298      10.938503      -0.604082      34.452198 0.52897843E+03  0.12658875E+05                                 8.376673                            7.101592       0.640337       2.246386                    0.997323      28.088567      73.551457       0.715887       0.357524      -1.140708      -0.052395      -0.028901       0.039480       0.071688      -0.029899       0.031743       0.064069       0.025196      -0.010128      -0.089575       0.032302       0.057273              9.238716       7.662788      -2.033655      -3.064217       8.802704       2.389692      11.250657          -0.000004
          119              O       4.528316      -0.969536       8.421345      -0.561318      27.753105 0.42535566E+03  0.96362865E+04                                 7.158119                            6.289963       0.601238       2.253091                    0.997550      26.760122      68.113161       0.775128       0.348799      -1.148114      -0.050134       0.030468      -0.019792       0.061915       0.046206      -0.010442      -0.001991       0.083693       0.107861      -0.080366       0.029021       0.051345              7.710295       5.194027      -0.690030       0.574584       6.939926      -1.317637      10.996931           0.000001
          120              O       5.069334      -2.152731       6.634947      -0.704157      49.366891 0.80007892E+03  0.21249563E+05                                10.790780                            8.855833      -0.091784       1.975453                    0.995614      31.004137      85.745201       0.627381       0.367585      -1.131944       0.001072       0.089331       0.003102       0.089392       0.017526      -0.037714       0.028787       0.034794      -0.182590      -0.083771       0.022498       0.061273             12.638709      11.359032      -5.771165      -1.246752      17.790653       0.205611       8.766443          -0.000003
          121              O       0.786875       3.487083       5.807726      -0.615324      36.508539 0.58974559E+03  0.14539136E+05                                 8.826886                            7.608910       0.105253       2.074077                    0.995135      28.646547      76.774724       0.674871       0.368139      -1.129504       0.063448      -0.008822       0.021603       0.067603       0.040332       0.051832      -0.015399      -0.048083      -0.061200      -0.082336       0.022301       0.060035              9.744375      10.641236      -4.355232       1.140549      10.448471      -1.105126       8.143418          -0.000003
          122              O       0.998088       2.534998       7.807942      -0.664776      33.112559 0.51601069E+03  0.12253452E+05                                 8.047500                            6.899730       0.505977       2.182037                    0.998687      28.669367      74.410927       0.745538       0.345969      -1.151871       0.053178      -0.008016      -0.066518       0.085538       0.060900      -0.009185       0.012484      -0.001117       0.057767      -0.073071       0.021605       0.051465              9.001955       9.158750      -1.634180      -3.672734       6.322983       1.497961      11.524132          -0.000005
          123              O      -0.367120       4.601967       2.971987      -0.637774      31.134008 0.47130305E+03  0.10948197E+05                                 7.701915                            6.579435       0.607348       2.223420                    0.998231      28.192646      72.526663       0.765518       0.344436      -1.152402       0.064870      -0.008336      -0.049153       0.081815      -0.010794       0.038712       0.043838      -0.046808      -0.074653      -0.072971       0.012919       0.060053              8.533813       5.724223      -1.518908      -1.529194      10.821426       2.768940       9.055790           0.000000
          124              O      -0.620960       2.456512       3.373290      -0.606158      34.537245 0.53061695E+03  0.12708547E+05                                 8.392208                            7.113995       0.634208       2.244015                    0.997273      28.121624      73.680432       0.715013       0.357666      -1.140537       0.051223      -0.030583      -0.038750       0.071139       0.028348       0.032098      -0.063038       0.026289      -0.009601      -0.088219       0.031812       0.056407              9.256740       7.677295       2.037619      -3.072115       8.818369      -2.393889      11.274556          -0.000004
          125              O      -0.322125       6.298268       5.890448      -0.560466      27.741902 0.42513184E+03  0.96300684E+04                                 7.156860                            6.288931       0.604239       2.253962                    0.997476      26.751616      68.090223       0.775067       0.348868      -1.148043       0.050130       0.030514       0.020956       0.062316      -0.046360      -0.010997       0.001976       0.083984       0.108561      -0.080704       0.028750       0.051954              7.708905       5.193132       0.689806       0.574408       6.938236       1.317421      10.995346           0.000000
          126              O      -0.863143       5.115067       7.676846      -0.704608      49.372970 0.80017586E+03  0.21251850E+05                                10.789205                            8.854647      -0.087718       1.976527                    0.995652      31.008026      85.743108       0.627634       0.367442      -1.132104      -0.000809       0.088886      -0.003777       0.088970      -0.018327      -0.037796      -0.028752       0.036402      -0.178897      -0.083098       0.021290       0.061808             12.636596      11.356962       5.769636      -1.246282      17.787386      -0.205184       8.765441          -0.000005
          127              O       3.419316      -3.780721       8.504067      -0.614622      36.525126 0.59008359E+03  0.14550399E+05                                 8.832122                            7.613313       0.106399       2.074462                    0.995153      28.647224      76.798863       0.674341       0.368354      -1.129273      -0.064428      -0.009543      -0.021948       0.068729      -0.039228       0.052582       0.015886      -0.049126      -0.062912      -0.083006       0.023566       0.059440              9.750223      10.648043       4.358100       1.140570      10.454660       1.105424       8.147965          -0.000003
          128              O       3.208103       9.802800       6.503851      -0.663607      33.086450 0.51552318E+03  0.12238940E+05                                 8.043166                            6.896539       0.513642       2.184673                    0.998673      28.657326      74.369902       0.745701       0.345976      -1.151870      -0.053518      -0.007738       0.067027       0.086120      -0.062236      -0.009956      -0.012264      -0.000862       0.058994      -0.074686       0.022188       0.052498              8.996351       9.152271       1.632215      -3.669258       6.319408      -1.495899      11.517373          -0.000005

******************************************************
Auxiliary information for the entire system
The total spin magnetic moment of the unit cell is   0.000304
The total net atomic charge of the unit cell is   -0.000001
Accuracy of reproducing the electrostatic potential in the unit cell:
  The inner radius (bohr) =    5.0000
  The outer radius (bohr) =   12.0000
  Valid grid points have density less than (e/(bohr^3)) =    0.0001
  The number of valid grid points were=       216488
  The rms potential error without charges in kcal/mol is=      6.56930
  The rms potential error with partial charges in kcal/mol is=      1.76266
  The RRMSE value at monopole order=      0.26832
  The rms potential error with partial charges and cloud penetration in kcal/mol is=      1.76004
  The RRMSE value at monopole order with cloud penetration is=      0.26792
  The rms potential error with partial charges and atomic dipoles in kcal/mol is=      0.61006
  The RRMSE value at dipole order=      0.09286
  The rms potential error with partial charges, atomic dipoles and cloud penetration in kcal/mol is=      0.58843
  The RRMSE value at dipole order with cloud penetration=      0.08957

******************************************************
The electron densities and ab initio electrostatic potential were computed in VASP using the PBE functional and
projector augmented wave method. See the main text of the journal article for a description of computational details.
The atomic charges, dipoles, and quadrupoles were computed with the DDEC6 method as described in
(a) T. A. Manz and N. Gabaldon Limas, RSC Adv. 6 (2016) 47771-47801 DOI: 10.1039/c6ra04656h
(b) N. Gabaldon Limas and T. A. Manz, RSC Adv. 8 (2018) 2678-2707 DOI: 10.1039/c7ra11829e.
For each atom in the material, the electron cloud parameters were fit to the spherically averaged atom-in-material
electron density using radial positions for which this density was between 10^-4 and 10^-2 electrons per cubic bohr.
The polarizabilities, dispersion coefficients, and quantum Drude oscillator (QDO) parameters were fit using the MCLF method.
The magnetic structure of the system was optimized in VASP from the default ferromagnetic initial guess using spin polarization.
The atomic spin moments (ASMs) were computed on this optimized magnetic structure using the DDEC6 partition as inputs
to the method of T. A. Manz and D. S. Sholl, J. Chem. Theory Comput. 7 (2011) 4146-4164 DOI: 10.1021/ct200539n.
The RMSE and RRMSE were computed using a uniform grid with Ewald summation.
