# Supplementary material for: A collection of forcefield precursors for metal–organic frameworks
Source: RSC Adv. 2019 Nov 13;9(63):36492–507. doi: 10.1039/c9ra07327b (PMC9075174; doi:10.1039/c9ra07327b)
Supplement: RA-009-C9RA07327B-s3507 [file RA-009-C9RA07327B-s3507.xyz]

  684
jmolscript: load "" {1 1 1} spacegroup "x,y,z" unitcell [{     24.523600     0.000000     0.000000 }, {     -8.174444    23.121103     0.000000 }, {     -8.174444   -11.560363    20.023572 }]
Ni    13.515227    19.951589     4.521923     0.700127
Ni    -2.043544    13.612485     5.489863     0.700131
Ni    -2.043544     6.618621     9.527816     0.700148
Ni     6.921285    17.620250     0.483970     0.700131
Ni    21.689677     5.500862     0.483970     0.700159
Ni     6.130973     9.508721     5.489863     0.700146
Ni     6.131028    16.502661     9.527816     0.700131
Ni    15.095790     3.169599     4.521923     0.700126
Ni     5.340722     9.229392    15.017679     0.700143
Ni    14.305539    11.560637     9.043847     0.700123
Ni    14.305484    11.560561     0.967939     0.700140
Ni    -1.253165    13.891994    15.017679     0.700157
H     -2.100826    -1.018438     4.971853     0.328710
H     14.343120    20.825182     0.468552     0.119500
H     14.719151    18.700367     2.058423     0.109132
H     12.544705    15.566290     0.834983     0.120336
H     11.545807    17.659937     4.144879     0.089888
H     11.112540    15.920060     2.601062     0.114951
H      6.490729     4.466027    19.741240     0.165582
H     15.682093    17.041413     0.422497     0.159824
H      6.399178     6.032479    19.430874     0.172528
H     -1.162380    -2.493543     7.210488     0.061769
H     -0.382527     0.048612     6.083161     0.164195
H      0.497057    -0.677380     7.204481     0.146936
H     -0.987434    -0.186054     7.546884     0.161671
H     -0.259858    15.020672     5.039933     0.328704
H     -1.495819    14.684302     9.543234     0.119512
H     -3.624479    14.330535     7.953363     0.109119
H     -5.854496    11.235786     9.176803     0.120323
H     -3.547666    10.991828     5.866907     0.089895
H     -5.043599    10.003415     7.410724     0.114925
H     -6.127510    13.388372    10.294118     0.165674
H     -5.509515    14.685459     9.589289     0.159839
H     -4.620122    13.824207    10.604484     0.172549
H     -1.963445    15.413710     2.801298     0.061920
H      0.173392    16.996360     3.928625     0.164180
H     -0.804287    17.583625     2.807305     0.146910
H      0.153761    16.347799     2.464902     0.161644
H     -2.934580     4.579218     8.884459     0.328711
H     -6.040884     7.986120     9.699418     0.119499
H     -3.866447     8.307518    11.233224     0.109169
H     -2.663141    12.128281    11.267264     0.120234
H     -0.614627     9.292458     9.242881     0.089906
H     -0.910532    11.547928     9.893647     0.114907
H     -4.499134    11.467031    12.732989     0.165645
H     -4.741104     9.904047    12.977277     0.159833
H     -5.460468    10.645066    11.753837     0.172537
H     -0.724179     3.827797    10.502364     0.061793
H     -3.102979     2.416246     9.671385     0.164205
H     -2.138378     1.838229    10.808724     0.146922
H     -1.595599     2.012780     9.312963     0.161683
H      5.295532    16.100391     1.127327     0.328692
H      9.543008    14.307341     0.312368     0.119505
H      0.946756     4.904163    18.802134     0.109132
H      4.147912     7.312226    18.768094     0.120317
H      8.965910    19.858723     0.768905     0.089910
H     11.191015    20.331543     0.118139     0.114921
H      4.136450     5.360791    17.302369     0.165676
H      2.743505     4.611665    17.058081     0.159803
H      3.681948     4.180468    18.281521     0.172551
H     -4.324173     6.373516    19.532994     0.061935
H      3.312382    15.220625     0.340401     0.164167
H     -5.728567     4.377006    19.226634     0.146864
H      2.429540    16.507318     0.698823     0.161666
H     14.248309    -6.745408    18.419684     0.328712
H     22.517587     1.553755     1.754065     0.119499
H     -1.629968     3.993041     2.799295     0.109169
H     -3.804369     4.500580     6.125211     0.120234
H     19.720286     6.320179     2.657128     0.089906
H     19.287050     5.853154     4.935810     0.114908
H     -1.683899     3.302909     6.285399     0.165645
H     -0.666995     3.405786     5.053950     0.159833
H     -1.775466     2.250887     5.083985     0.172546
H     -9.336843    -4.069139    18.577870     0.061793
H     15.966587    -6.316526    16.939942     0.164205
H     -7.677427    -4.982438    17.008022     0.146922
H     15.361674    -4.931577    16.411320     0.161683
H      7.914646     8.414968     4.495292     0.328693
H      6.678659    12.483107     2.534984     0.119505
H      4.550013    11.283132     3.636281     0.109132
H      2.320024    13.890056     5.704716     0.120317
H      4.626880    11.145599     7.570913     0.089910
H      3.130948    12.976791     7.655012     0.114921
H      2.046978    13.781364     3.281863     0.165676
H      2.664963    12.522413     2.510956     0.159803
H      3.554359    13.832226     2.749236     0.172551
H      6.211070     6.279741     5.274209     0.061933
H      8.347881     6.464692     3.339932     0.164167
H      7.370202     5.199968     3.391993     0.146858
H      8.328267     5.521363     4.633455     0.161666
H     13.414463    -6.155884    11.615674     0.328710
H      2.133670    15.967511     8.257721     0.119500
H      4.308094    17.135117     7.212491     0.109132
H      5.511355    15.254184     3.886575     0.120336
H      7.559915    14.918961     7.354658     0.089888
H      7.263980    14.354785     5.075976     0.114951
H      3.675360    16.854163     3.726387     0.165582
H      3.433406    17.847226     4.957836     0.159824
H      2.714041    16.417186     4.927801     0.172528
H     15.624863    -4.379029    11.457488     0.061769
H     13.246084    -4.392886    13.095416     0.164195
H     14.210684    -3.118914    13.027336     0.146936
H     14.753472    -4.501550    13.624038     0.161671
H     13.470050     4.486702     5.516494     0.328704
H     17.717552     4.677470     7.476802     0.119512
H     17.295729     2.270552     6.375505     0.109119
H     20.496858     1.037022     4.307070     0.120323
H     17.140387     2.297105     2.440873     0.089896
H     19.365491     1.497114     2.356774     0.114925
H     -4.038172     0.743407     6.729923     0.165674
H     19.092494     0.906418     7.500830     0.159839
H     -4.492666     2.181544     7.262550     0.172549
H     12.024779     2.168804     4.737577     0.061920
H     11.486915     4.245097     6.671854     0.164180
H     10.620409     2.901761     6.619793     0.146910
H     10.604056     3.912141     5.378331     0.161644
H      6.073820     7.764223    16.655607     0.328704
H      6.168670    12.302906    17.800956     0.119512
H      6.544679    11.988435    15.165853     0.109119
H      4.370249    14.614972    13.063378     0.120323
H      3.371307    10.701727    13.221565     0.089896
H      2.938061    12.908629    12.486699     0.114925
H     14.665177    -7.768559    14.020505     0.165674
H      7.507644    14.234644    14.547125     0.159839
H     14.573630    -8.282989    15.532285     0.172550
H      7.012235     6.563059    14.258786     0.061920
H      7.792103     6.268291    17.024041     0.164180
H      8.671673     5.660195    15.834641     0.146910
H      7.187177     5.118008    16.088940     0.161644
H     -8.434370    11.246203    10.488347     0.328710
H     14.853209     7.514433     7.945353     0.119500
H     12.724570     9.068176     8.433929     0.109132
H     10.494537     9.556000     5.142053     0.120336
H     12.801412    12.544416     6.585753     0.089888
H     11.305458    11.701637     4.957836     0.114951
H     10.221509     7.512107     6.447590     0.165582
H     10.839513     7.473971     7.923327     0.159824
H     11.728892     7.025410     6.669852     0.172528
H    -10.137926    12.988392    11.948065     0.061769
H     -8.001105    11.220791    12.755015     0.164195
H     -8.978769    11.898250    13.824274     0.146936
H     -8.020716    12.812681    12.925216     0.161671
H      5.240013     1.577043    19.547011     0.328693
H     10.308142    10.728211     2.066433     0.119505
H     12.482559     9.239208     1.577857     0.109132
H     13.685864     7.299378     4.869733     0.120317
H     15.734405    10.470424     3.426033     0.089910
H     15.438491     8.779130     5.053950     0.114916
H     11.849852     6.360649     3.564196     0.165676
H     11.607878     6.930570     2.088459     0.159803
H     10.888530     7.619591     3.341934     0.172551
H      7.450393     0.551609    18.087293     0.061935
H      5.071604     1.977017    17.280343     0.164167
H      6.036189     1.281062    16.211084     0.146864
H      6.578989     2.489148    17.110142     0.161666
H     -2.878927    14.094750    13.379751     0.328712
H      1.368559    15.697032    12.234402     0.119499
H      9.121216    -7.174338    14.869505     0.109169
H     12.322373    -8.348871    16.971980     0.120234
H      0.791456    12.526016    16.813793     0.089906
H      3.016570    12.853186    17.548659     0.114907
H     12.310931    -6.103820    16.014853     0.165645
H     10.917989    -5.517705    15.488233     0.159833
H     11.856416    -6.361635    14.503073     0.172546
H      3.850278    -8.541943    15.776572     0.061793
H     -4.862067    15.216120    13.011317     0.164205
H      2.445887    -7.278390    14.200717     0.146922
H     -5.744914    14.262384    13.946418     0.161683
H      4.347282     8.100526     5.039933     0.328710
H      5.583303     8.436980     9.543234     0.119500
H      7.711942     8.790718     7.953363     0.109132
H      9.941975    11.885489     9.176803     0.120336
H      7.635100    12.129386     5.866907     0.089888
H      9.131054    13.117828     7.410724     0.114951
H     10.215003     9.732925    10.294118     0.165582
H      9.596999     8.435825     9.589289     0.159824
H      8.707620     9.297095    10.604484     0.172528
H      6.050838     7.707446     2.801298     0.061769
H      3.914017     6.124817     3.928625     0.164195
H      4.891681     5.537531     2.807305     0.146936
H      3.933628     6.773350     2.464902     0.161671
H     14.362692     1.018531     4.971853     0.328704
H     14.267842     2.295930     0.468552     0.119512
H     13.891833     4.420774     2.058423     0.109119
H     16.066263     7.554828     0.834983     0.120323
H     17.065205     5.461244     4.144879     0.089896
H     17.498451     7.201092     2.601062     0.114925
H      5.771335    -4.465655    19.741240     0.165674
H     12.928868     6.079698     0.422497     0.159839
H      5.862882    -6.032113    19.430874     0.172550
H     13.424277     2.493679     7.210488     0.061920
H     12.644409    -0.048497     6.083161     0.164180
H     11.764839     0.677516     7.204481     0.146910
H     13.249335     0.186196     7.546884     0.161644
H     -1.208161     7.020734     1.127327     0.328712
H     19.067953     8.813767     0.312368     0.119499
H     11.315296    -4.903809    18.802134     0.109169
H      8.114139    -7.311872    18.768094     0.120234
H     19.645056     3.262395     0.768905     0.089906
H     17.419942     2.789562     0.118139     0.114907
H      8.125581    -5.360465    17.302369     0.165645
H      9.518523    -4.611343    17.058081     0.159833
H      8.580096    -4.180123    18.281521     0.172546
H     -7.937366    -6.373148    19.532994     0.061793
H      0.774979     7.900484     0.340401     0.164207
H     -6.532975    -4.376644    19.226634     0.146923
H      1.657826     6.613798     0.698823     0.161684
H     15.196499    -4.579051     8.884459     0.328692
H     10.128370    15.135165     9.699418     0.119505
H      7.953953    14.813796    11.233224     0.109131
H      6.750648    10.993034    11.267264     0.120317
H      4.702107    13.828819     9.242881     0.089910
H      4.998021    11.573361     9.893647     0.114921
H      8.586660    11.654312    12.732989     0.165676
H      8.828634    13.217301    12.977277     0.159803
H      9.547982    12.476258    11.753837     0.172551
H     12.986119    -3.827600    10.502364     0.061933
H     15.364908    -2.416064     9.671385     0.164167
H     14.400323    -1.838026    10.808724     0.146858
H     13.857523    -2.012604     9.312963     0.161666
H     -1.152508     6.156103    11.615674     0.328711
H      1.953796     7.153747     8.257721     0.119499
H     -0.220641     5.986121     7.212491     0.109169
H     -1.423947     7.866992     3.886575     0.120234
H     -3.472461     8.202281     7.354658     0.089905
H     -3.176556     8.766414     5.075976     0.114907
H      0.412046     6.267010     3.726387     0.165645
H      0.654016     5.273970     4.957836     0.159833
H      1.373380     6.704010     4.927801     0.172546
H     -3.362909     4.379245    11.457488     0.061793
H     -0.984109     4.393133    13.095416     0.164205
H     -1.948710     3.119159    13.027336     0.146922
H     -2.491489     4.501807    13.624038     0.161683
H     -9.382620    18.634505     5.516494     0.328693
H     10.893504    18.443774     7.476802     0.119506
H     19.489756    -2.270432     6.375505     0.109132
H     16.288600    -1.036941     4.307070     0.120317
H     11.470602    20.824044     2.440873     0.089910
H      9.245497    21.624034     2.356774     0.114921
H     16.300062    -0.743280     6.729923     0.165676
H     17.693007    -0.906277     7.500830     0.159803
H     16.754564    -2.181408     7.262550     0.172551
H      0.237085    -2.168715     4.737577     0.061935
H     -7.399470    18.876131     6.671854     0.164167
H      1.641479    -2.901636     6.619793     0.146864
H     -6.516628    19.209063     5.378331     0.161666
H     -1.986262     6.745755    18.419684     0.328710
H      6.093392    21.567381     1.754065     0.119500
H      5.717361    19.128115     2.799295     0.109132
H      7.891807    18.620638     6.125211     0.120336
H      8.890705    16.800975     2.657128     0.089888
H      9.323972    17.268042     4.935810     0.114951
H     13.945783    -3.302790     6.285399     0.165582
H      4.754419    19.715412     5.053950     0.159824
H     14.037334    -2.250792     5.083985     0.172528
H     -2.924708     4.069489    18.577870     0.061769
H     -3.704561     6.316845    16.939942     0.164195
H     -4.584145     4.982758    17.008022     0.146936
H     -3.099654     4.931886    16.411320     0.161671
H     -3.827230    14.706220     4.495292     0.328704
H     -2.591269    10.638043     2.534984     0.119512
H     -0.462609    11.838039     3.636281     0.109119
H      1.767408     9.231154     5.704716     0.120324
H     -0.539422    11.975647     7.570913     0.089896
H      0.956511    10.144456     7.655012     0.114924
H      2.040422     9.339800     3.281863     0.165674
H      1.422427    10.598737     2.510956     0.159839
H      0.533034     9.288929     2.749236     0.172549
H     -2.123643    16.841461     5.274209     0.061920
H     -4.260480    16.656474     3.339932     0.164180
H     -3.282801    17.921199     3.391993     0.146910
H     -4.240849    17.599827     4.633455     0.161644
H      6.966462     9.026605    13.379751     0.328704
H      2.718960     7.424301    12.234402     0.119512
H      3.140783     7.174618    14.869505     0.109119
H     -0.060346     8.349190    16.971980     0.120323
H      3.296125    10.595404    16.813793     0.089895
H      1.071021    10.268247    17.548659     0.114925
H     -0.048916     6.104122    16.014853     0.165674
H      1.344018     5.517997    15.488233     0.159839
H      0.405578     6.361908    14.503073     0.172549
H      8.411733     8.542240    15.776572     0.061920
H      8.949597     7.905228    13.011317     0.164180
H      9.816103     7.278657    14.200717     0.146910
H      9.832456     8.858982    13.946418     0.161644
H      7.022049    -1.576675    19.547011     0.328710
H     18.302842    12.392931     2.066433     0.119500
H     16.128418    13.881925     1.577857     0.109132
H     14.925157    15.821817     4.869733     0.120336
H     12.876597    12.650744     3.426033     0.089888
H     13.172532    14.342068     5.053950     0.114951
H     -7.762448    16.760521     3.564196     0.165582
H     17.003106    16.190572     2.088459     0.159824
H     -6.801129    15.501575     3.341934     0.172528
H      4.811649    -0.551268    18.087293     0.061769
H      7.190428    -1.976692    17.280343     0.164195
H      6.225828    -1.280756    16.211084     0.146936
H      5.683040    -2.488826    17.110142     0.161671
H     12.521866    11.875097    10.488347     0.328692
H     13.757853    15.606819     7.945353     0.119505
H     -8.637101    14.053086     8.433929     0.109132
H     -6.407112    13.565200     5.142053     0.120317
H     15.809632    10.576811     6.585753     0.089910
H     17.305564    11.419559     4.957836     0.114921
H     -6.134066    15.609117     6.447590     0.165676
H     -6.752051    15.647281     7.923327     0.159803
H     -7.641447    16.095819     6.669852     0.172551
H    -10.298158    10.132936    11.948065     0.061933
H     12.088631    11.900552    12.755015     0.164167
H    -11.457290    11.223114    13.824274     0.146858
H     12.108245    10.308665    12.925216     0.161666
H      6.188203    -7.763910    16.655607     0.328711
H     -2.081075    10.818532    17.800956     0.119499
H     -2.457120    11.132954    15.165853     0.109169
H     -0.282719     8.506377    13.063378     0.120234
H      0.716226    12.419625    13.221565     0.089906
H      1.149462    10.212709    12.486699     0.114908
H     -2.403189     7.768823    14.020505     0.165645
H     -3.420093     8.886733    14.547125     0.159833
H     -2.311622     8.283281    15.532285     0.172537
H      5.249755    -6.562791    14.258786     0.061793
H      4.469925    -6.267971    17.024041     0.164205
H      3.590339    -5.659897    15.834641     0.146922
H      5.074838    -5.117705    16.088940     0.161683
C     22.472297    -0.912680     2.749837     0.575873
C     14.339525    21.754764     0.277326    -0.131254
C     22.511855    -0.437439     1.321956    -0.031534
C     13.972814    18.123844     2.175962    -0.000244
C     13.789204    17.095293     1.255478     0.154601
C     12.708366    16.279120     1.441297    -0.114809
C     12.122269    17.536695     3.400803     0.044772
C     11.869339    16.480861     2.482723    -0.126957
C     14.764908    16.923145     0.097114    -0.506669
C     -0.969137    -1.946968     6.396330     0.204533
C     -0.408683    -0.560622     6.850064    -0.516625
C     -0.176626    15.102657     7.261949     0.575857
C     -0.618199    14.990774     9.734460    -0.131275
C      0.258269    15.298391     8.689830    -0.031479
C     -3.919257    13.434706     7.835824    -0.000240
C     -4.827771    12.918768     8.756308     0.154633
C     -5.236994    11.627683     8.570489    -0.114770
C     -3.856002    11.494256     6.610983     0.044752
C     -4.767132    10.903867     7.529063    -0.126936
C     -5.315289    13.781311     9.914672    -0.506855
C     -1.512530    15.778106     3.615456     0.204166
C     -0.392292    16.768610     3.161722    -0.516485
C     -4.815209     5.768221     8.863835     0.575833
C     -6.634034     7.478491     9.159783    -0.131244
C     -6.218286     6.257114     8.621750    -0.031445
C     -3.249923     8.975831    10.956698    -0.000269
C     -3.455423    10.279519    11.400621     0.154601
C     -2.558676    11.225861    10.989337    -0.114727
C     -1.356216     9.532460     9.784719     0.044742
C     -1.523786    10.885627    10.187793    -0.126883
C     -4.645301    10.603107    12.296676    -0.506772
C     -1.711009     3.842362    10.344578     0.204394
C     -2.180889     2.391972    10.001774    -0.516619
C      7.043406    14.723645     1.147951     0.575873
C      9.262131    13.578916     0.852003    -0.131221
C      7.972030    13.563777     1.390036    -0.031535
C      1.371346     5.708202    19.078660    -0.000241
C      2.668969     5.949004    18.634737     0.154626
C      3.262284     7.109918    19.046021    -0.114793
C      9.439373    19.239534     0.227067     0.044736
C      2.596559     7.972228    19.847565    -0.126915
C      3.370661     4.935020    17.738682    -0.506810
C     -3.981499     5.447980    19.690780     0.204000
C      2.982132    16.081883     0.010012    -0.516414
C     14.297846    -8.722600    19.439084     0.575833
C     22.513983     0.923351     1.044630    -0.131244
C     14.337407   -10.196799    19.741440    -0.031445
C     -2.376298     4.383098     3.239814    -0.000269
C     -2.559890     4.100224     4.590804     0.154601
C     -3.640721     4.669240     5.204727    -0.114727
C     20.296755     5.737416     3.135892     0.044742
C     -4.479756     5.470264     4.509308    -0.126883
C     -1.584177     3.183132     5.319062    -0.506781
C     -9.143602    -5.047509    18.511592     0.204394
C     -8.583166    -5.347750    17.084112    -0.516620
C      7.997862    10.298286     3.313300     0.575873
C      7.556274    12.495474     2.173959    -0.131221
C      8.432746    11.436992     2.429860    -0.031535
C      4.255246    11.629263     4.470863    -0.000241
C      3.346733    12.684395     4.457447     0.154626
C      2.937526    13.169024     5.668473    -0.114793
C      4.318532    11.538766     6.763762     0.044736
C      3.407403    12.629042     6.816024    -0.126915
C      2.859197    13.256283     3.131286    -0.506810
C      6.661974     6.802618     4.551558     0.204013
C      7.782205     5.914415     3.920615    -0.516419
C      3.359377    16.352847    10.596274     0.575873
C      1.540530    15.753995     8.967156    -0.131254
C      1.956296    15.898745    10.293918    -0.031534
C      4.924612    16.561479     6.771972    -0.000244
C      4.719094    16.294070     5.420982     0.154601
C      5.615833    15.464711     4.807059    -0.114809
C      6.818320    15.268201     6.875894     0.044772
C      6.650731    14.940677     5.502478    -0.126957
C      3.529206    16.908276     4.692724    -0.506669
C     14.638033    -4.522957    11.523766     0.204530
C     14.168172    -4.094625    12.951246    -0.516624
C     15.217940     5.192947     6.698486     0.575857
C     17.436680     5.509023     7.837827    -0.131275
C     16.146576     5.982541     7.581926    -0.031479
C     17.720308     2.108003     5.540923    -0.000240
C     19.017932     1.603154     5.554339     0.154633
C     19.611230     1.378868     4.343313    -0.114770
C     17.613860     2.137461     3.248024     0.044752
C     18.945490     1.641860     3.195762    -0.126936
C     19.719641     1.334152     6.880500    -0.506855
C     12.367462     2.768225     5.460228     0.204166
C     11.156657     3.528338     6.091171    -0.516485
C      6.123373     9.635657    17.858223     0.575857
C      6.165078    12.003728    18.701616    -0.131275
C      6.162949    10.634614    18.983748    -0.031479
C      5.798341    12.174901    14.607796    -0.000240
C      5.614743    13.486326    14.177290     0.154633
C      4.533902    13.733483    13.377548    -0.114770
C      3.947780    11.407732    13.486877     0.044752
C      3.694862    12.730718    13.031541    -0.126936
C      6.590463    14.575565    14.607396    -0.506855
C      7.205489     6.994854    15.139222     0.204166
C      7.765937     5.908750    16.112968    -0.516485
C     -8.351168     9.280900     9.448323     0.575873
C     15.730827     7.195595     8.115153    -0.131254
C     -7.916291     7.946460     8.903882    -0.031534
C     12.429794     9.617873     7.716884    -0.000244
C     11.521268     9.078681     6.809817     0.154601
C     11.112047     9.885135     5.784610    -0.114809
C     12.493065    11.648821     6.648827     0.044772
C     11.581923    11.148934     5.678485    -0.126957
C     11.033734     7.644249     6.977614    -0.506669
C     -9.687023    12.101119    11.856558     0.204530
C     -8.566778    11.998818    12.941235    -0.516625
C     11.533828    12.560776     0.563463     0.575874
C      9.714999    11.449357     1.896633    -0.131221
C     10.130755    12.525984     1.107904    -0.031535
C     13.099086     9.144533     2.294902    -0.000241
C     12.893581     8.108254     3.201969     0.154626
C     13.790333     7.991271     4.227176    -0.114796
C     14.992809     9.881182     3.362959     0.044733
C     14.825233     8.855539     4.333301    -0.126907
C     11.703691     7.170461     3.034172    -0.506811
C      6.463564     0.680972    18.178800     0.204000
C      5.993689     1.703030    17.094123    -0.516415
C     -1.131053    14.765251    12.177135     0.575833
C      1.087676    15.593903    11.333742    -0.131244
C     -0.202432    15.135525    11.051610    -0.031445
C      9.545803    -7.815828    15.427562    -0.000269
C     10.843432    -7.551781    15.858068     0.154601
C     11.436741    -8.488409    16.657810    -0.114727
C      1.264926    13.304848    16.548481     0.044742
C     10.771005    -9.613710    17.003817    -0.126883
C     11.545136    -6.268795    15.427962    -0.506781
C      4.192950    -8.215828    14.896136     0.204394
C      2.982132    -8.049481    13.922390    -0.516620
C      4.264080     8.018582     7.261949     0.575873
C      4.705685     8.130512     9.734460    -0.131254
C      3.829203     7.822876     8.689830    -0.031534
C      8.006718     9.686544     7.835824    -0.000244
C      8.915244    10.202500     8.756308     0.154601
C      9.324465    11.493581     8.570489    -0.114810
C      7.943447    11.626971     6.610983     0.044772
C      8.854589    12.217377     7.529063    -0.126957
C      9.402778     9.339978     9.914672    -0.506669
C      5.599935     7.343065     3.615456     0.204530
C      4.479690     6.352553     3.161722    -0.516625
C     14.313139     0.912731     2.749837     0.575857
C     14.271434     1.366344     0.277326    -0.131275
C     14.273563     0.437464     1.321956    -0.031479
C     14.638171     4.997300     2.175962    -0.000240
C     14.821769     6.025834     1.255478     0.154633
C     15.902610     6.842010     1.441297    -0.114769
C     16.488732     5.584472     3.400803     0.044752
C     16.741650     6.640289     2.482723    -0.126936
C     13.846049     6.197959     0.097114    -0.506855
C     13.231023     1.947088     6.396330     0.204166
C     12.670575     0.560751     6.850064    -0.516485
C     -2.956035     8.397480     1.147951     0.575833
C     19.348836     9.542203     0.852003    -0.131244
C     -3.884656     9.557352     1.390036    -0.031445
C     10.890709    -5.707843    19.078660    -0.000270
C      9.593080    -5.948653    18.634737     0.154601
C      8.999771    -7.109560    19.046021    -0.114727
C     19.171586     3.881573     0.227067     0.044742
C      9.665507    -7.971854    19.847565    -0.126883
C      8.891376    -4.934686    17.738682    -0.506781
C     -8.280038    -5.447609    19.690780     0.204395
C      1.105224     7.039220     0.010012    -0.516626
C      8.902684    17.353049     8.863835     0.575867
C     10.721513    15.642784     9.159783    -0.131237
C     10.305757    16.864151     8.621750    -0.031481
C      7.337426    14.145478    10.956698    -0.000241
C      7.542931    12.841799    11.400621     0.154626
C      6.646179    11.895449    10.989337    -0.114793
C      5.443703    13.588827     9.784719     0.044735
C      5.611279    12.235668    10.187793    -0.126915
C      8.732821    12.518228    12.296676    -0.506810
C     13.972948    -3.842168    10.344578     0.204013
C     14.442823    -2.391784    10.001774    -0.516419
C      0.728121     6.768456    10.596274     0.575833
C      2.546946     7.367277     8.967156    -0.131244
C      2.131198     7.222551    10.293918    -0.031445
C     -0.837165     6.559752     6.771972    -0.000269
C     -0.631665     6.827135     5.420982     0.154601
C     -1.528412     7.656483     4.807059    -0.114727
C     -2.730872     7.853032     6.875894     0.044742
C     -2.563302     8.180529     5.502478    -0.126883
C      0.558213     6.212916     4.692724    -0.506781
C     -2.376079     4.523174    11.523766     0.204394
C     -1.906199     4.094869    12.951246    -0.516620
C     13.393106    17.928282     6.698486     0.575874
C     11.174381    17.612227     7.837827    -0.131238
C     12.464482    17.138705     7.581926    -0.031535
C     19.065166    -2.107899     5.540923    -0.000241
C     17.767543    -1.603049     5.554339     0.154626
C     17.174228    -1.378786     4.343313    -0.114792
C     10.997139    20.983703     3.248024     0.044736
C     17.839953    -1.641799     3.195762    -0.126915
C     17.065851    -1.334023     6.880500    -0.506811
C     -0.105589    -2.768123     5.460228     0.204000
C      1.105224    -3.528223     6.091171    -0.516415
C     -2.035785     8.722966    19.439084     0.575873
C      6.096987    22.197772     1.044630    -0.131254
C     -2.075343    10.197170    19.741440    -0.031534
C      6.463698    18.738066     3.239814    -0.000244
C      6.647308    19.020965     4.590804     0.154601
C      7.728146    18.451961     5.204727    -0.114809
C      8.314243    17.383746     3.135892     0.044772
C      8.567173    17.650924     4.509308    -0.126957
C      5.671604    19.938071     5.319062    -0.506669
C     -3.117951     5.047858    18.511592     0.204533
C     -3.678405     5.348072    17.084112    -0.516625
C     -3.910462    12.822879     3.313300     0.575857
C     -3.468889    10.625670     2.173959    -0.131274
C     -4.345357    11.684157     2.429860    -0.031479
C     -0.167831    11.491924     4.470863    -0.000236
C      0.740683    10.436792     4.457447     0.154635
C      1.149906     9.952185     5.668473    -0.114783
C     -0.231086    11.582465     6.763762     0.044752
C      0.680044    10.492189     6.816024    -0.126934
C      1.228201     9.864879     3.131286    -0.506851
C     -2.574558    16.318571     4.551558     0.204166
C     -3.694796    17.206762     3.920615    -0.516485
C      5.218572     8.356081    12.177135     0.575857
C      2.999832     7.527413    11.333742    -0.131275
C      4.289936     7.985786    11.051610    -0.031479
C      2.716204     7.816118    15.427562    -0.000240
C      1.418580     7.552080    15.858068     0.154633
C      0.825282     8.488723    16.657810    -0.114770
C      2.822652     9.816567    16.548481     0.044752
C      1.491022     9.614030    17.003817    -0.126936
C      0.716871     6.269085    15.427962    -0.506855
C      8.069050     8.216109    14.896136     0.204166
C      9.279855     8.049743    13.922390    -0.516485
C     17.077135    10.560338     0.563463     0.575873
C     18.895982    11.671782     1.896633    -0.131254
C     18.480216    10.595140     1.107904    -0.031534
C     15.511900    13.976613     2.294902    -0.000244
C     15.717418    15.012909     3.201969     0.154601
C     14.820679    15.129912     4.227176    -0.114809
C     13.618192    13.239984     3.362959     0.044772
C     13.785781    14.265646     4.333301    -0.126957
C     16.907306    15.950699     3.034172    -0.506669
C      5.798479    -0.680630    18.178800     0.204534
C      6.268340    -1.702708    17.094123    -0.516625
C     12.438650    13.840381     9.448323     0.575872
C     12.880238    15.925661     8.115153    -0.131222
C     12.003766    15.174811     8.903882    -0.031535
C     -8.342334    13.503375     7.716884    -0.000241
C     -7.433821    14.042550     6.809817     0.154626
C     -7.024614    13.236077     5.784610    -0.114793
C     16.117980    11.472407     6.648827     0.044736
C     -7.494491    11.972276     5.678485    -0.126915
C     -6.946285    15.476985     6.977614    -0.506810
C    -10.749062    11.020207    11.856558     0.204013
C    -11.869293    11.122528    12.941235    -0.516419
C      6.138666    -9.635320    17.858223     0.575833
C     -2.077471    11.117727    18.701616    -0.131244
C      6.099105   -10.634257    18.983748    -0.031445
C     -1.710790    10.946477    14.607796    -0.000269
C     -1.527198     9.635044    14.177290     0.154601
C     -0.446367     9.387872    13.377548    -0.114727
C      0.139757    11.713625    13.486877     0.044742
C      0.392668    10.390631    13.031541    -0.126883
C     -2.502911     8.545813    14.607396    -0.506772
C      5.056514    -6.994569    15.139222     0.204394
C      4.496078    -5.908446    16.112968    -0.516620
N     13.158312    18.352290     3.224796    -0.191256
N     -3.432392    12.742913     6.786990    -0.191244
N     -2.229748     8.601955    10.159760    -0.191245
N      0.678808     6.545425    19.875598    -0.191231
N     -3.190810     5.177185     2.517564    -0.191247
N      4.742127    11.066853     5.594386    -0.191234
N      5.944796    16.058255     7.494222    -0.191256
N     17.027755     2.379550     4.417400    -0.191243
N      4.983825    11.152367    14.281212    -0.191246
N     12.916673    10.872077     7.642196    -0.191255
N     14.119272    10.021633     2.369590    -0.191232
N      8.853254    -8.924597    15.754146    -0.191247
N      7.519839    10.378318     6.786990    -0.191259
N     15.452687     4.768873     3.224796    -0.191243
N     11.583258    -6.545050    19.875598    -0.191247
N      6.317240    14.519339    10.159760    -0.191231
N     -1.857340     7.062989     7.494222    -0.191245
N     19.757704    -2.379467     4.417400    -0.191230
N      7.278200    17.943965     2.517564    -0.191256
N     -0.654696    12.054355     5.594386    -0.191244
N      3.408757     8.924894    15.754146    -0.191246
N     14.491716    13.099514     2.369590    -0.191258
N     -8.829215    12.249170     7.642196    -0.191229
N     -0.896278    11.969005    14.281212    -0.191247
O     14.108037    20.981041     2.895008    -0.558630
O     -2.213795    -1.598886     5.773397    -0.499226
O     -1.909056    -0.080658     3.674726    -0.567637
O     -1.270546    14.514571     7.116778    -0.558641
O     -0.769465    14.720668     4.238389    -0.499085
O      0.560385    15.514089     6.337060    -0.567655
O     -4.054807     6.592146     9.417486    -0.558631
O     -1.968839     4.556677     9.127345    -0.499207
O     -4.499679     4.612509     8.499606    -0.567623
O      7.566740    15.715188     0.594300    -0.558627
O      4.952367    17.003383     0.884441    -0.499060
O      5.848618    14.635904     1.512180    -0.567642
O     22.282486     3.577185     0.405878    -0.558633
O     14.135341    -5.761026    18.521604    -0.499209
O     14.440076    -8.337645    18.256091    -0.567623
O      6.903950    10.466613     3.895185    -0.558629
O      7.405048     7.870819     5.155870    -0.499061
O      8.734875     9.291594     3.419425    -0.567642
O      4.119766    16.420351     9.605908    -0.558630
O     14.380203    -5.934270    11.513754    -0.499227
O     11.849367    -6.505821    11.779267    -0.567637
O     15.741266     4.217694     6.116601    -0.558640
O     13.126876     3.824854     4.855916    -0.499084
O     14.023151     5.552248     6.592361    -0.567655
O      5.933554    10.123617    16.722686    -0.558643
O      5.960840     7.360289    15.752144    -0.499087
O      6.265607     8.418680    18.116327    -0.567655
O     15.078515     9.700659     9.011609    -0.558629
O     -8.943966    12.090356    10.629313    -0.499225
O     -7.614144     9.876160    10.267087    -0.567636
O     12.294223    11.669346     1.000177    -0.558630
O      6.205750     1.377969    19.406045    -0.499062
O      3.674919     1.893689    19.768271    -0.567642
O     -0.607712    14.748961    13.312672    -0.558632
O     -3.222088    13.853606    14.283214    -0.499208
O     -2.325846    14.493691    11.919031    -0.567624
O      5.357997     8.606666     7.116778    -0.558633
O      4.856878     8.400515     4.238389    -0.499229
O      3.527056     7.607134     6.337060    -0.567637
O     14.502958     2.140117     2.895008    -0.558640
O     14.475672     1.598994     5.773397    -0.499084
O     14.170905     0.080727     3.674726    -0.567655
O     21.044224     7.405926     0.594300    -0.558633
O     -0.865000     6.117737     0.884441    -0.499208
O     -1.761242     8.485228     1.512180    -0.567624
O      8.142289    16.529134     9.417486    -0.558632
O     14.230762    -4.556505     9.127345    -0.499059
O     16.761593    -4.612349     8.499606    -0.567652
O     -0.032281     6.700933     9.605908    -0.558631
O     -2.118249     5.934486    11.513754    -0.499207
O      0.412591     6.506042    11.779267    -0.567623
O     12.869772    18.903525     6.116601    -0.558628
O     -9.039455    19.296340     4.855916    -0.499059
O     -9.935706    17.568979     6.592361    -0.567642
O      6.328475    19.543925     0.405878    -0.558630
O     -1.873293     5.761375    18.521604    -0.499227
O     -2.178032     8.337988    18.256091    -0.567637
O     -2.816542    12.654563     3.895185    -0.558641
O     -3.317623    15.250381     5.155870    -0.499085
O     -4.647473    13.829573     3.419425    -0.567654
O      4.695246     8.372392    13.312672    -0.558643
O      7.309636     9.267766    14.283214    -0.499087
O      6.413361     8.627636    11.919031    -0.567655
O     16.316746    11.451776     1.000177    -0.558632
O      6.056309    -1.377604    19.406045    -0.499228
O      8.587145    -1.893317    19.768271    -0.567637
O     13.532562    13.420613     9.011609    -0.558626
O     13.031464    11.030947    10.629313    -0.499057
O     11.701637    13.245136    10.267087    -0.567642
O     -1.845974    12.997801    16.722686    -0.558632
O      6.301171    -7.359992    15.752144    -0.499208
O      5.996436    -8.418339    18.116327    -0.567623

The following XYZ coordinates are in angstroms. Other properties are in atomic units.
The sperically averaged electron density of each atom fit to a function of the form exp(a - br)
eigen_1, eigen_2 and eigen_3 are the three eigenvalues of traceless quadrupole moment tensor
  atom number  atomic symbol              X              Y              Z     net charge C6 coefficient C8 coefficient C10 coefficient fluctuating dipole atomic polarizability isotropic forcefield polarizability              a              b squared Pearson coefficient          <r^3>          <r^4>         wp_QDO          m_QDO          q_QDO       dipole_x       dipole_y       dipole_z         dipole            Qxy            Qxz            Qyz     Q(x^2-y^2)  Q(3z^2 - R^2)        eigen_1        eigen_2        eigen_3 static polarizability      alpha(xx)      alpha(xy)      alpha(xz)      alpha(yy)      alpha(yz)      alpha(zz) atomic spin moment
            1             Ni      13.515227      19.951589       4.521923       0.700127      82.043078 0.15995358E+04  0.48673261E+05                                15.468687                           13.081416       0.818243       2.130166                    0.991441      47.071025     123.417238       0.501722       0.401187      -1.149380       0.049977       0.017689       0.030618       0.061221       0.019932      -0.052058      -0.034548       0.020917       0.181802      -0.053061      -0.044554       0.097615             18.844836      15.922301       0.051818       2.380332      24.638284      -4.265309      15.973924           1.771189
            2             Ni      -2.043544      13.612485       5.489863       0.700131      81.932100 0.15969309E+04  0.48577354E+05                                15.458637                           13.073458       0.818123       2.130126                    0.991438      47.071924     123.424632       0.501686       0.401353      -1.149187      -0.000000       0.052952      -0.030572       0.061144       0.008896       0.015408       0.060857      -0.041268       0.181806      -0.053062      -0.044803       0.097866             18.831568      23.619804       2.777006       4.809867      16.912038      -0.822032      15.962862           1.771188
            3             Ni      -2.043544       6.618621       9.527816       0.700148      82.147515 0.16020250E+04  0.48765442E+05                                15.478714                           13.089545       0.817810       2.130038                    0.991440      47.071176     123.417594       0.501709       0.401062      -1.149529      -0.000000      -0.053040       0.030623       0.061245      -0.016093      -0.027874      -0.000340       0.135278      -0.136065      -0.052790      -0.044765       0.097556             18.857729      19.910819       3.443767       5.964709      17.870444       0.798044      18.791923           1.771188
            4             Ni       6.921285      17.620250       0.483970       0.700131      82.043086 0.15995357E+04  0.48673245E+05                                15.468674                           13.081403       0.818251       2.130169                    0.991441      47.070970     123.416977       0.501723       0.401186      -1.149381      -0.049977      -0.017672      -0.030628       0.061221      -0.055049      -0.008767       0.026615      -0.085023      -0.136018      -0.053060      -0.044554       0.097615             18.844821      15.922287       2.035526       1.235025      21.833753      -5.884459      18.778424           1.771190
            5             Ni      21.689677       5.500862       0.483970       0.700159      82.147534 0.16020247E+04  0.48765398E+05                                15.478676                           13.089512       0.817830       2.130046                    0.991440      47.071030     123.416901       0.501712       0.401060      -1.149531       0.050006       0.017680      -0.030623       0.061245      -0.055031       0.008970      -0.026393      -0.084988      -0.136066      -0.052791      -0.044765       0.097556             18.857683      15.932591       2.037273      -1.235806      21.848586       5.889578      18.791873           1.771191
            6             Ni       6.130973       9.508721       5.489863       0.700146      82.043095 0.15995353E+04  0.48673184E+05                                15.468619                           13.081358       0.818277       2.130180                    0.991441      47.070770     123.416023       0.501726       0.401184      -1.149384      -0.000019      -0.053014      -0.030618       0.061221       0.008930      -0.015220      -0.060596      -0.041325       0.181802      -0.053061      -0.044554       0.097615             18.844752      23.637179       2.779426      -4.814789      16.923223       0.822445      15.973853           1.771195
            7             Ni       6.131028      16.502661       9.527816       0.700131      82.043159 0.15995373E+04  0.48673306E+05                                15.468684                           13.081410       0.818250       2.130169                    0.991441      47.070986     123.417034       0.501723       0.401186      -1.149381       0.000003       0.053008       0.030628       0.061221      -0.016097       0.028015       0.000606       0.135331      -0.136018      -0.053061      -0.044554       0.097615             18.844835      19.897559       3.440977      -5.959603      17.858512      -0.797072      18.778434           1.771190
            8             Ni      15.095790       3.169599       4.521923       0.700126      81.932113 0.15969312E+04  0.48577379E+05                                15.458657                           13.073474       0.818114       2.130122                    0.991438      47.071995     123.424971       0.501685       0.401354      -1.149186      -0.049924      -0.017651       0.030572       0.061144       0.019888       0.052240       0.034813       0.020914       0.181807      -0.053062      -0.044803       0.097866             18.831592      15.911908       0.051881      -2.378296      24.619987       4.260791      15.962882           1.771187
            9             Ni       5.340722       9.229392      15.017679       0.700143      81.932113 0.15969302E+04  0.48577287E+05                                15.458593                           13.073418       0.818148       2.130135                    0.991438      47.071747     123.423800       0.501690       0.401350      -1.149189       0.049924      -0.035302       0.000000       0.061144       0.035297       0.043343       0.061297      -0.024959       0.044187      -0.053063      -0.044803       0.097866             18.831516      15.911843      -2.085606      -1.144188      14.437118      -1.618123      26.145587           1.771192
           10             Ni      14.305539      11.560637       9.043847       0.700123      82.043095 0.15995364E+04  0.48673294E+05                                15.468703                           13.081429       0.818233       2.130163                    0.991441      47.071085     123.417511       0.501721       0.401188      -1.149379       0.000019       0.000010       0.061220       0.061220      -0.017646       0.000123       0.000115      -0.146481      -0.133670      -0.053060      -0.044555       0.097615             18.844857      23.637319      -5.559487      -0.000286      15.499019       0.000148      17.398232           1.771188
           11             Ni      14.305484      11.560561       0.967939       0.700140      82.043098 0.15995352E+04  0.48673199E+05                                15.468642                           13.081375       0.818269       2.130176                    0.991441      47.070842     123.416378       0.501725       0.401185      -1.149382      -0.000003      -0.000021      -0.061221       0.061221       0.032310       0.000067       0.000154       0.136112      -0.133669      -0.053060      -0.044554       0.097615             18.844783      19.897503      -6.881636       0.000238      19.238683      -0.000214      17.398163           1.771193
           12             Ni      -1.253165      13.891994      15.017679       0.700157      82.147512 0.16020246E+04  0.48765399E+05                                15.478679                           13.089516       0.817828       2.130045                    0.991440      47.071047     123.416984       0.501712       0.401060      -1.149531      -0.050006       0.035360       0.000000       0.061245       0.035283      -0.043173      -0.061055      -0.024949       0.044051      -0.052790      -0.044765       0.097555             18.857685      15.932595      -2.088861       1.146452      14.455548       1.621308      26.184912           1.771190
           13              H      -2.100826      -1.018438       4.971853       0.328710       0.786834 0.55182037E+01  0.51078755E+02                                 1.564095                            1.482026      -1.776255       2.076100                    0.994594       3.655121      11.104058       0.443321       1.492607      -0.659354      -0.002546       0.009636      -0.009930       0.014069      -0.003549       0.005831       0.003011       0.014520      -0.014055      -0.010071      -0.001948       0.012019              1.631015       1.286074      -0.084982       0.159444       1.713814      -0.444336       1.893157          -0.000546
           14              H      14.343120      20.825182       0.468552       0.119500       1.167212 0.85957191E+01  0.86344684E+02                                 1.852785                            1.727337      -1.359379       2.230072                    0.994786       3.771070      10.854474       0.468435       1.301677      -0.702408       0.002463      -0.038150       0.008952       0.039264      -0.000553       0.004005      -0.005100      -0.014537      -0.024211      -0.011137      -0.001574       0.012710              1.949553       1.378727       0.014285      -0.007709       2.594316      -0.300643       1.875617           0.000014
           15              H      14.719151      18.700367       2.058423       0.109132       1.242189 0.96634882E+01  0.99265197E+02                                 1.901030                            1.813572      -1.099248       2.357333                    0.996630       3.617333      10.293844       0.467171       1.276342      -0.710766       0.035786       0.029090      -0.007129       0.046666       0.013716      -0.010965       0.002090       0.015400      -0.006245      -0.018445      -0.001737       0.020181              1.926575       1.951744       0.370916      -0.059237       2.215307      -0.057701       1.612674           0.000426
           16              H      12.544705      15.566290       0.834983       0.120336       0.891956 0.64234735E+01  0.60651623E+02                                 1.616840                            1.548671      -1.049522       2.380453                    0.996853       3.663362      10.594734       0.463291       1.400167      -0.682218      -0.005715      -0.025848      -0.020595       0.033540       0.003451      -0.007729       0.004981       0.003654       0.007106      -0.010792       0.001315       0.009477              1.633877       1.341961       0.057818       0.053654       1.945479       0.343572       1.614190          -0.000140
           17              H      11.545807      17.659937       4.144879       0.089888       1.124826 0.85515953E+01  0.86399086E+02                                 1.854028                            1.760903      -1.279185       2.259278                    0.993366       3.962810      11.706344       0.445851       1.359737      -0.689897      -0.027042       0.004399       0.037974       0.046826       0.008095      -0.013195       0.005002       0.003235       0.006803      -0.017710       0.002865       0.014845              1.876268       2.003153      -0.091466      -0.514291       1.549276       0.116200       2.076374           0.000340
           18              H      11.112540      15.920060       2.601062       0.114951       1.039668 0.76948907E+01  0.74731849E+02                                 1.689908                            1.620390      -0.786158       2.505221                    0.999295       3.420085       9.489966       0.492873       1.279581      -0.709706      -0.030749      -0.024392       0.000441       0.039251       0.011420      -0.009667       0.007412       0.006796       0.003784      -0.019334       0.006323       0.013011              1.706300       2.035206       0.341442      -0.140374       1.723946      -0.066959       1.359747           0.000428
           19              H       6.490729       4.466027      19.741240       0.165582       0.963835 0.71139502E+01  0.67996147E+02                                 1.638712                            1.577688      -0.951072       2.444246                    0.998989       3.309269       9.219318       0.488394       1.312086      -0.702687      -0.006074      -0.015514      -0.003012       0.016930       0.003591      -0.003564       0.002430       0.000504      -0.011326      -0.007120       0.001504       0.005617              1.666059       1.322649      -0.034320       0.000541       2.177924       0.198933       1.497604           0.000156
           20              H      15.682093      17.041413       0.422497       0.159824       1.071397 0.80401211E+01  0.77843462E+02                                 1.645083                            1.588135      -0.932931       2.439005                    0.999401       3.191726       8.445540       0.537778       1.176369      -0.735053       0.010421       0.003801       0.006850       0.013038       0.001173       0.000865       0.004720       0.006383      -0.001617      -0.006614       0.001895       0.004719              1.661313       2.030781      -0.083364       0.302131       1.393986      -0.101377       1.559171           0.000025
           21              H       6.399178       6.032479      19.430874       0.172528       0.947328 0.65231848E+01  0.61466051E+02                                 1.662961                            1.539625      -1.050985       2.398325                    0.998131       3.395547       9.622303       0.477012       1.362704      -0.690935      -0.006512       0.013909      -0.011095       0.018946      -0.002611       0.002985      -0.003458       0.000291       0.009426      -0.004247      -0.002522       0.006770              1.790483       1.373741      -0.203861       0.140814       1.950730      -0.675183       2.046979           0.000039
           22              H      -1.162380      -2.493543       7.210488       0.061769       1.447738 0.12353452E+02  0.13240983E+03                                 1.986628                            1.954017      -0.670909       2.533052                    0.999078       3.599686       9.838299       0.493031       1.159043      -0.741974      -0.012070      -0.024572       0.043314       0.051240      -0.000205      -0.000332      -0.005903       0.010837       0.007264      -0.009550       0.004179       0.005371              1.992899       1.647156       0.054058      -0.011569       2.226251      -0.374814       2.105290          -0.000144
           23              H      -0.382527       0.048612       6.083161       0.164195       1.091935 0.83792968E+01  0.82433962E+02                                 1.700377                            1.649039      -1.086232       2.377703                    0.997915       3.293525       8.948378       0.511590       1.216986      -0.724737      -0.004275       0.008199      -0.014796       0.017448       0.001958       0.000334      -0.002059      -0.007290       0.001882      -0.004594      -0.000140       0.004734              1.725509       1.394051      -0.035214       0.127365       2.018732      -0.354887       1.763745           0.000019
           24              H       0.497057      -0.677380       7.204481       0.146936       1.133831 0.83845133E+01  0.81071058E+02                                 1.627408                            1.558752      -0.936604       2.423596                    0.999490       3.153790       8.024295       0.582922       1.086695      -0.758670       0.009228      -0.007258       0.001908       0.011894      -0.001777       0.000187      -0.001080      -0.001934      -0.007560      -0.002770      -0.000690       0.003460              1.652490       2.032495      -0.105918       0.379635       1.492354       0.037128       1.432623           0.000670
           25              H      -0.987434      -0.186054       7.546884       0.161671       0.975508 0.70386036E+01  0.65721652E+02                                 1.521754                            1.466183      -0.900685       2.458557                    0.999566       3.072660       7.907189       0.572747       1.145304      -0.742194      -0.013359       0.001237       0.007727       0.015482       0.002514      -0.006057      -0.001178       0.001571      -0.002554      -0.006066      -0.001206       0.007271              1.542908       1.410748      -0.222199      -0.207480       1.605096       0.353460       1.612879          -0.000007
           26              H      -0.259858      15.020672       5.039933       0.328704       0.786790 0.55180181E+01  0.51077560E+02                                 1.564165                            1.482106      -1.776196       2.076130                    0.994591       3.655254      11.105196       0.443254       1.492818      -0.659319       0.009939       0.000814       0.009937       0.014078      -0.007324      -0.000874      -0.006484      -0.006824      -0.014038      -0.010043      -0.001970       0.012012              1.631080       1.719782       0.068339       0.472068       1.280248      -0.002214       1.893210          -0.000546
           27              H      -1.495819      14.684302       9.543234       0.119512       1.167349 0.85969191E+01  0.86359350E+02                                 1.852900                            1.727435      -1.359340       2.230095                    0.994787       3.771082      10.854508       0.468433       1.301643      -0.702416      -0.036789      -0.010390      -0.008953       0.039262       0.004139       0.006151      -0.002058       0.012008      -0.024199      -0.011128      -0.001590       0.012718              1.949684       2.450456       0.393168       0.280919       1.522851       0.107503       1.875744           0.000014
           28              H      -3.624479      14.330535       7.953363       0.109119       1.242555 0.96670470E+01  0.99310884E+02                                 1.901430                            1.813932      -1.099378       2.357258                    0.996629       3.617544      10.294914       0.467115       1.276379      -0.710761       0.015501       0.043437       0.007131       0.046668       0.005828      -0.005613       0.009665      -0.029221      -0.006250      -0.018441      -0.001759       0.020200              1.926988       1.953332       0.371449       0.034660       2.214656       0.075108       1.612975           0.000426
           29              H      -5.854496      11.235786       9.176803       0.120323       0.891943 0.64233285E+01  0.60649776E+02                                 1.616813                            1.548645      -1.049628       2.380408                    0.996853       3.663310      10.594465       0.463300       1.400150      -0.682222      -0.022469      -0.013999       0.020596       0.033541       0.001534      -0.007253       0.005656      -0.007180       0.007102      -0.010785       0.001295       0.009491              1.633849       1.842061       0.234622      -0.306038       1.445325      -0.165101       1.614159          -0.000140
           30              H      -3.547666      10.991828       5.866907       0.089895       1.124803 0.85514570E+01  0.86398180E+02                                 1.854088                            1.760956      -1.279090       2.259329                    0.993367       3.962818      11.706773       0.445814       1.359842      -0.689877       0.013161      -0.024031      -0.037972       0.046825       0.005277      -0.009094       0.010805      -0.012699       0.006800      -0.017709       0.002833       0.014876              1.876332       1.657257      -0.213790      -0.280986       1.895313       0.446166       2.076425           0.000340
           31              H      -5.043599      10.003415       7.410724       0.114925       1.039738 0.76954100E+01  0.74737068E+02                                 1.689872                            1.620355      -0.785862       2.505300                    0.999297       3.420123       9.489632       0.492926       1.279440      -0.709736      -0.012771      -0.037125      -0.000447       0.039263       0.006743      -0.010175       0.006671      -0.019656       0.003802      -0.019317       0.006277       0.013040              1.706264       1.543900       0.167741       0.016338       2.215174       0.154655       1.359719           0.000428
           32              H      -6.127510      13.388372      10.294118       0.165674       0.963755 0.71131844E+01  0.67986462E+02                                 1.638571                            1.577564      -0.950745       2.444438                    0.998990       3.308852       9.217759       0.488435       1.312023      -0.702701      -0.012581      -0.010902       0.002995       0.016914       0.002631      -0.003455       0.002575      -0.004899      -0.011320      -0.007109       0.001490       0.005619              1.665913       2.104265       0.242027      -0.187340       1.395989      -0.066803       1.497486           0.000156
           33              H      -5.509515      14.685459       9.589289       0.159839       1.071042 0.80368419E+01  0.77804187E+02                                 1.644716                            1.587804      -0.932701       2.439126                    0.999403       3.191615       8.444983       0.537835       1.176359      -0.735050       0.000117       0.011097      -0.006843       0.013038      -0.001094      -0.004142      -0.002366      -0.006440      -0.001613      -0.006590       0.001894       0.004696              1.660938       1.516840      -0.264867       0.196227       1.907133      -0.250967       1.558839           0.000025
           34              H      -4.620122      13.824207      10.604484       0.172549       0.947247 0.65226065E+01  0.61459707E+02                                 1.662927                            1.539607      -1.050871       2.398400                    0.998131       3.395405       9.622069       0.476988       1.362793      -0.690919       0.015286      -0.001496       0.011092       0.018946      -0.002127       0.004268      -0.001635       0.003057       0.009423      -0.004259      -0.002512       0.006771              1.790437       2.014708       0.022780       0.683453       1.309707       0.092309       2.046895           0.000039
           35              H      -1.963445      15.413710       2.801298       0.061920       1.447112 0.12346288E+02  0.13231383E+03                                 1.986043                            1.953437      -0.671237       2.532983                    0.999077       3.598853       9.835302       0.493110       1.159027      -0.741977      -0.019110      -0.019541      -0.043240       0.051154      -0.003557       0.005491       0.002321      -0.008161       0.007339      -0.009586       0.004152       0.005434              1.992320       2.127327       0.223935       0.349376       1.744974       0.135791       2.104658          -0.000144
           36              H       0.173392      16.996360       3.928625       0.164180       1.094309 0.84021632E+01  0.82711073E+02                                 1.702741                            1.651252      -1.086190       2.377700                    0.997915       3.293859       8.950631       0.511289       1.216933      -0.724781       0.009150      -0.001311       0.014790       0.017441       0.003821       0.002069       0.000396       0.003220       0.001920      -0.004604      -0.000155       0.004759              1.727948       1.974489       0.169447       0.377718       1.443243      -0.001731       1.766112           0.000019
           37              H      -0.804287      17.583625       2.807305       0.146910       1.129892 0.83491007E+01  0.80653761E+02                                 1.624075                            1.555735      -0.936171       2.423782                    0.999491       3.153315       8.022772       0.583255       1.087083      -0.758504      -0.009925       0.006290      -0.001906       0.011904      -0.000778       0.001082       0.000191       0.003717      -0.007578      -0.002778      -0.000676       0.003454              1.649036       1.615653      -0.251422       0.091322       1.901539      -0.369086       1.429918           0.000670
           38              H       0.153761      16.347799       2.464902       0.161644       0.975583 0.70393318E+01  0.65730185E+02                                 1.521845                            1.466274      -0.900489       2.458632                    0.999566       3.072694       7.907394       0.572720       1.145328      -0.742190       0.005618      -0.012191      -0.007720       0.015484       0.001457      -0.000908       0.006126      -0.004373      -0.002544      -0.006082      -0.001206       0.007289              1.542997       1.723157      -0.111653      -0.402441       1.292694       0.077777       1.613139          -0.000007
           39              H      -2.934580       4.579218       8.884459       0.328711       0.786885 0.55185697E+01  0.51081811E+02                                 1.564005                            1.481950      -1.776120       2.076165                    0.994598       3.654975      11.102741       0.443399       1.492354      -0.659397      -0.011801       0.000504      -0.007639       0.014067      -0.001343      -0.000800      -0.006365      -0.011386       0.024373      -0.010068      -0.001954       0.012022              1.630913       2.014263      -0.099260       0.448476       1.369798      -0.035501       1.508676          -0.000546
           40              H      -6.040884       7.986120       9.699418       0.119499       1.168449 0.86068457E+01  0.86484793E+02                                 1.854237                            1.728583      -1.359240       2.230128                    0.994786       3.771439      10.857470       0.468212       1.301870      -0.702379       0.024476       0.019104       0.024052       0.039275       0.007229       0.009146       0.002175      -0.001161       0.006437      -0.011142      -0.001594       0.012736              1.951164       2.222233       0.237738       0.465283       1.859436       0.367871       1.771822           0.000014
           41              H      -3.866447       8.307518      11.233224       0.109169       1.242458 0.96661042E+01  0.99299029E+02                                 1.901377                            1.813881      -1.099155       2.357379                    0.996632       3.617197      10.293899       0.467106       1.276432      -0.710752      -0.031457      -0.032139       0.012427       0.046657       0.007911      -0.015119      -0.003780       0.004231      -0.027905      -0.018426      -0.001750       0.020176              1.926935       1.977882       0.434762      -0.011935       2.112743       0.009193       1.690179           0.000426
           42              H      -2.663141      12.128281      11.267264       0.120234       0.892219 0.64254173E+01  0.60670569E+02                                 1.616705                            1.548547      -1.048201       2.380925                    0.996873       3.663116      10.591795       0.463501       1.399519      -0.682342      -0.002733       0.031856       0.010269       0.033582      -0.000277      -0.009152       0.002975       0.001074      -0.011402      -0.010777       0.001302       0.009475              1.633739       1.381942      -0.016794       0.026940       2.030760       0.305759       1.488515          -0.000140
           43              H      -0.614627       9.292458       9.242881       0.089906       1.124730 0.85507298E+01  0.86388526E+02                                 1.853966                            1.760849      -1.279014       2.259369                    0.993368       3.962626      11.705841       0.445842       1.359791      -0.689887       0.037940      -0.012116      -0.024616       0.046821       0.002936      -0.013583       0.004448       0.005458      -0.024577      -0.017691       0.002848       0.014842              1.876207       2.112773      -0.150433      -0.503534       1.577809       0.131351       1.938038           0.000340
           44              H      -0.910532      11.547928       9.893647       0.114907       1.039750 0.76954219E+01  0.74736522E+02                                 1.689820                            1.620302      -0.785924       2.505266                    0.999297       3.420085       9.489198       0.492963       1.279355      -0.709755       0.022134       0.030522      -0.011004       0.039276       0.003504      -0.013974       0.001312      -0.003440      -0.030720      -0.019309       0.006300       0.013009              1.706214       1.750909       0.417562      -0.212426       1.758275      -0.168865       1.609458           0.000428
           45              H      -4.499134      11.467031      12.732989       0.165645       0.963641 0.71121042E+01  0.67973407E+02                                 1.638430                            1.577434      -0.950839       2.444381                    0.998989       3.308741       9.217198       0.488461       1.312005      -0.702705       0.006878       0.014937       0.003982       0.016919       0.004268      -0.004337       0.001332      -0.002826      -0.004170      -0.007121       0.001508       0.005613              1.665767       1.464893       0.116775       0.145927       1.892571       0.404481       1.639837           0.000156
           46              H      -4.741104       9.904047      12.977277       0.159833       1.070966 0.80361685E+01  0.77796212E+02                                 1.644651                            1.587748      -0.932543       2.439196                    0.999404       3.191571       8.444849       0.537838       1.176374      -0.735046       0.000318      -0.011402       0.006317       0.013039      -0.001039      -0.003602      -0.001601      -0.008461       0.000733      -0.006593       0.001899       0.004695              1.660866       1.461885      -0.045389       0.091908       1.624132      -0.398440       1.896581           0.000025
           47              H      -5.460468      10.645066      11.753837       0.172537       0.947288 0.65229559E+01  0.61463609E+02                                 1.662952                            1.539631      -1.050876       2.398382                    0.998129       3.395415       9.622036       0.476993       1.362763      -0.690925      -0.013445       0.000192      -0.013352       0.018950      -0.003026       0.004045      -0.001946       0.004508       0.002878      -0.004255      -0.002509       0.006764              1.790459       2.329773      -0.069963       0.608389       1.283354      -0.013859       1.758251           0.000039
           48              H      -0.724179       3.827797      10.502364       0.061793       1.446232 0.12338393E+02  0.13222264E+03                                 1.986031                            1.953435      -0.670991       2.533022                    0.999078       3.599833       9.841277       0.492820       1.159767      -0.741776       0.050967      -0.002929       0.004333       0.051234      -0.000957      -0.000327      -0.005921       0.011314       0.002499      -0.009542       0.004201       0.005341              1.992298       2.392336       0.094260       0.316026       1.795864       0.088658       1.788693          -0.000144
           49              H      -3.102979       2.416246       9.671385       0.164205       1.092818 0.83881151E+01  0.82543481E+02                                 1.701499                            1.650088      -1.086278       2.377693                    0.997912       3.293836       8.950834       0.511336       1.217254      -0.724687      -0.014521       0.005095      -0.008227       0.017450       0.001500       0.002805       0.001443       0.002100      -0.010100      -0.004594      -0.000147       0.004741              1.726674       1.973466       0.078605       0.429433       1.569986       0.071798       1.636569           0.000019
           50              H      -2.138378       1.838229      10.808724       0.146922       1.131816 0.83679297E+01  0.80891327E+02                                 1.627051                            1.558434      -0.936573       2.423617                    0.999489       3.154494       8.031822       0.582146       1.088404      -0.758178       0.001914      -0.000623       0.011736       0.011908       0.001427       0.001508       0.000799       0.000697       0.007944      -0.002813      -0.000689       0.003502              1.652125       1.243831      -0.017239       0.108973       1.760715      -0.345532       1.951830           0.000670
           51              H      -1.595599       2.012780       9.312963       0.161683       0.974867 0.70329905E+01  0.65657951E+02                                 1.521197                            1.465678      -0.900835       2.458505                    0.999565       3.072619       7.907115       0.572783       1.145430      -0.742154       0.010179       0.001020      -0.011616       0.015479       0.003090      -0.004387       0.001184       0.007309      -0.004992      -0.006076      -0.001197       0.007273              1.542328       1.359282      -0.189139      -0.209167       1.583382       0.350672       1.684320          -0.000007
           52              H       5.295532      16.100391       1.127327       0.328692       0.786839 0.55183212E+01  0.51079725E+02                                 1.564053                            1.482005      -1.776423       2.076029                    0.994587       3.655075      11.103629       0.443344       1.492531      -0.659368       0.004413      -0.010966       0.007639       0.014074       0.002532       0.005747       0.002878       0.010536       0.024370      -0.010063      -0.001969       0.012033              1.630959       1.503854      -0.279735       0.182975       1.880292      -0.410991       1.508731          -0.000546
           53              H       9.543008      14.307341       0.312368       0.119505       1.169041 0.86120390E+01  0.86550063E+02                                 1.854940                            1.729174      -1.359219       2.230161                    0.994786       3.771374      10.858118       0.468104       1.301975      -0.702365       0.009853       0.029441      -0.024038       0.039265       0.005988       0.001010      -0.009330      -0.008174       0.006419      -0.011137      -0.001575       0.012713              1.951955       1.750968       0.070935      -0.191868       2.332393      -0.561674       1.772506           0.000014
           54              H       0.946756       4.904163      18.802134       0.109132       1.242526 0.96670934E+01  0.99315109E+02                                 1.901742                            1.814211      -1.099249       2.357334                    0.996631       3.617532      10.296303       0.466956       1.276765      -0.710682      -0.019825      -0.040378      -0.012417       0.046665       0.004821      -0.001458       0.015539      -0.013248      -0.027907      -0.018438      -0.001764       0.020202              1.927317       1.824844       0.380647      -0.012673       2.266614       0.008165       1.690492           0.000426
           55              H       4.147912       7.312226      18.768094       0.120317       0.891948 0.64233482E+01  0.60649832E+02                                 1.616800                            1.548633      -1.049574       2.380420                    0.996852       3.663281      10.594269       0.463310       1.400124      -0.682227       0.030907       0.008036      -0.010268       0.033545      -0.000555      -0.005830       0.007666      -0.000487      -0.011408      -0.010785       0.001301       0.009483              1.633837       1.969355       0.190865      -0.279321       1.443554      -0.127332       1.488600          -0.000140
           56              H       8.965910      19.858723       0.768905       0.089910       1.124765 0.85510619E+01  0.86392739E+02                                 1.854006                            1.760882      -1.279103       2.259323                    0.993368       3.962683      11.706076       0.445838       1.359790      -0.689887      -0.024069       0.031737       0.024614       0.046823       0.000570      -0.008698       0.011355      -0.007938      -0.024574      -0.017694       0.002832       0.014862              1.876247       1.731822      -0.285133      -0.291684       1.958836       0.430966       1.938083           0.000340
           57              H      11.191015      20.331543       0.118139       0.114921       1.039755 0.76955045E+01  0.74737828E+02                                 1.689850                            1.620331      -0.785956       2.505251                    0.999296       3.420137       9.489500       0.492948       1.279386      -0.709747       0.021394       0.031033       0.011010       0.039268       0.003805      -0.005868       0.012760      -0.001742      -0.030732      -0.019314       0.006280       0.013034              1.706247       1.495032       0.327097       0.088405       2.014219       0.256569       1.609489           0.000428
           58              H       4.136450       5.360791      17.302369       0.165676       0.963494 0.71107766E+01  0.67958161E+02                                 1.638317                            1.577329      -0.950745       2.444433                    0.998989       3.308672       9.217104       0.488453       1.312075      -0.702689       0.011779       0.011471      -0.003971       0.016914       0.004200      -0.002679       0.003673      -0.003172      -0.004152      -0.007117       0.001491       0.005625              1.665650       1.771548       0.225236      -0.332662       1.585712      -0.272378       1.639689           0.000156
           59              H       2.743505       4.611665      17.058081       0.159803       1.072185 0.80474516E+01  0.77930076E+02                                 1.645793                            1.588798      -0.932775       2.439073                    0.999401       3.191787       8.445801       0.537711       1.176278      -0.735087      -0.010871      -0.003497      -0.006312       0.013048       0.001848       0.000326       0.003955       0.007895       0.000743      -0.006615       0.001902       0.004712              1.662038       1.635739       0.015688       0.406718       1.452340       0.046215       1.898035           0.000025
           60              H       3.681948       4.180468      18.281521       0.172551       0.947308 0.65230788E+01  0.61465729E+02                                 1.663066                            1.539716      -1.050966       2.398355                    0.998132       3.395401       9.622416       0.476942       1.362888      -0.690901       0.004671      -0.012607       0.013348       0.018945      -0.003769       0.003201      -0.003142       0.000299       0.002886      -0.004254      -0.002507       0.006760              1.790604       1.443710      -0.383346       0.215918       2.169690      -0.569054       1.758413           0.000039
           61              H      -4.324173       6.373516      19.532994       0.061935       1.444925 0.12324148E+02  0.13203162E+03                                 1.984712                            1.952193      -0.671257       2.532992                    0.999077       3.598881       9.837192       0.493021       1.159631      -0.741799      -0.019720       0.046995      -0.004320       0.051147      -0.004321       0.005486       0.002305      -0.007633       0.002423      -0.009577       0.004200       0.005377              1.990959       1.801742      -0.114015       0.021717       2.383573      -0.327135       1.787561          -0.000144
           62              H       3.312382      15.220625       0.340401       0.164167       1.094687 0.84055393E+01  0.82752345E+02                                 1.703158                            1.651602      -1.086120       2.377741                    0.997914       3.293994       8.951336       0.511228       1.216961      -0.724779       0.009645      -0.011997       0.008228       0.017454       0.000502      -0.000416      -0.003123      -0.003525      -0.010112      -0.004594      -0.000147       0.004742              1.728402       1.566865      -0.065767       0.075593       1.980160      -0.429562       1.638181           0.000019
           63              H      -5.728567       4.377006      19.226634       0.146864       1.134347 0.83892196E+01  0.81129412E+02                                 1.628086                            1.559338      -0.936425       2.423651                    0.999489       3.154246       8.026565       0.582719       1.086902      -0.758620      -0.001235       0.001603      -0.011740       0.011913       0.000910      -0.000236      -0.001667      -0.002331       0.007939      -0.002824      -0.000659       0.003484              1.653212       1.715305       0.149154       0.362570       1.291084       0.012417       1.953246           0.000670
           64              H       2.429540      16.507318       0.698823       0.161666       0.974754 0.70316596E+01  0.65640977E+02                                 1.520924                            1.465409      -0.900535       2.458621                    0.999566       3.072462       7.905869       0.572925       1.145226      -0.742203      -0.002433       0.009940       0.011606       0.015473       0.000102      -0.002568       0.003757      -0.009560      -0.004967      -0.006066      -0.001213       0.007279              1.542042       1.676994      -0.076741      -0.400257       1.265114       0.080382       1.684019          -0.000007
           65              H      14.248309      -6.745408      18.419684       0.328712       0.786884 0.55185580E+01  0.51081682E+02                                 1.564004                            1.481949      -1.776124       2.076164                    0.994598       3.654973      11.102738       0.443399       1.492355      -0.659397      -0.002541      -0.013415      -0.003384       0.014067       0.006825       0.000171      -0.001597       0.016958      -0.006773      -0.010068      -0.001954       0.012023              1.630911       1.286007       0.180548      -0.006130       2.232956       0.144492       1.373771          -0.000546
           66              H      22.517587       1.553755       1.754065       0.119499       1.168446 0.86068184E+01  0.86484454E+02                                 1.854234                            1.728580      -1.359239       2.230129                    0.994786       3.771435      10.857456       0.468212       1.301870      -0.702379       0.002474       0.026835       0.028570       0.039275       0.003744      -0.001509       0.010957      -0.004436       0.006152      -0.011142      -0.001594       0.012736              1.951160       1.379595      -0.013832      -0.008520       2.317775       0.462111       2.156111           0.000014
           67              H      -1.629968       3.993041       2.799295       0.109169       1.242456 0.96660834E+01  0.99298765E+02                                 1.901376                            1.813880      -1.099155       2.357380                    0.996632       3.617195      10.293892       0.467106       1.276432      -0.710752       0.035783      -0.020714      -0.021620       0.046657      -0.016351      -0.006378      -0.003007       0.013782      -0.011093      -0.018426      -0.001750       0.020176              1.926933       1.952092      -0.236831      -0.291691       1.813641       0.289900       2.015066           0.000426
           68              H      -3.804369       4.500580       6.125211       0.120234       0.892220 0.64254201E+01  0.60670602E+02                                 1.616705                            1.548547      -1.048202       2.380924                    0.996873       3.663117      10.591798       0.463501       1.399519      -0.682342      -0.005721      -0.004922       0.032723       0.033582      -0.008421       0.000900      -0.004790       0.003937       0.007947      -0.010777       0.001302       0.009475              1.633739       1.341856       0.017555      -0.076869       1.399366      -0.028317       2.159996          -0.000140
           69              H      19.720286       6.320179       2.657128       0.089906       1.124729 0.85507236E+01  0.86388454E+02                                 1.853966                            1.760849      -1.279014       2.259369                    0.993368       3.962625      11.705841       0.445842       1.359792      -0.689887      -0.027034       0.030683      -0.022801       0.046821      -0.015470      -0.000389      -0.004644       0.003814       0.008489      -0.017691       0.002848       0.014842              1.876207       2.003104      -0.399633       0.336330       1.843901      -0.286309       1.781616           0.000340
           70              H      19.287050       5.853154       4.935810       0.114908       1.039750 0.76954260E+01  0.74736570E+02                                 1.689820                            1.620303      -0.785924       2.505266                    0.999297       3.420085       9.489198       0.492964       1.279354      -0.709755      -0.030750       0.012605       0.020931       0.039276      -0.014077      -0.005037      -0.005972       0.009243       0.011120      -0.019309       0.006300       0.013009              1.706214       2.035088      -0.292274      -0.225496       1.508722       0.191180       1.574832           0.000428
           71              H      -1.683899       3.302909       6.285399       0.165645       0.963640 0.71120990E+01  0.67973345E+02                                 1.638429                            1.577433      -0.950829       2.444386                    0.998989       3.308741       9.217197       0.488461       1.312005      -0.702705      -0.006082       0.005145       0.014926       0.016919      -0.004880      -0.001309       0.001158       0.006664       0.007162      -0.007121       0.001508       0.005613              1.665766       1.322459       0.017634       0.029473       1.495165       0.195074       2.179675           0.000156
           72              H      -0.666995       3.405786       5.053950       0.159833       1.070966 0.80361669E+01  0.77796190E+02                                 1.644651                            1.587748      -0.932543       2.439196                    0.999404       3.191571       8.444848       0.537838       1.176374      -0.735046       0.010427       0.004023      -0.006716       0.013038       0.000162      -0.001432      -0.003371       0.008674       0.005266      -0.006594       0.001898       0.004695              1.660865       2.030164       0.303203      -0.078822       1.605246      -0.020819       1.347187           0.000025
           73              H      -1.775466       2.250887       5.083985       0.172546       0.947283 0.65229189E+01  0.61463202E+02                                 1.662948                            1.539628      -1.050874       2.398383                    0.998129       3.395407       9.622024       0.476993       1.362765      -0.690924      -0.006515      -0.016563      -0.006508       0.018951       0.003886       0.000788      -0.000356      -0.006344      -0.010491      -0.004255      -0.002510       0.006765              1.790455       1.373739       0.223859       0.106141       2.607557       0.295900       1.390069           0.000039
           74              H      -9.336843      -4.069139      18.577870       0.061793       1.446233 0.12338398E+02  0.13222270E+03                                 1.986032                            1.953436      -0.670990       2.533022                    0.999078       3.599833       9.841278       0.492820       1.159767      -0.741776      -0.012070       0.049791      -0.000370       0.051234      -0.000164       0.000359      -0.000926      -0.001028      -0.028426      -0.009542       0.004201       0.005341              1.992298       1.646709      -0.037058      -0.041013       2.459335       0.239679       1.870851          -0.000144
           75              H      15.966587      -6.316526      16.939942       0.164205       1.092817 0.83881092E+01  0.82543410E+02                                 1.701499                            1.650088      -1.086276       2.377694                    0.997912       3.293835       8.950831       0.511336       1.217254      -0.724687      -0.004279      -0.016915       0.000299       0.017450      -0.000689      -0.001853       0.002210      -0.007050       0.002649      -0.004594      -0.000147       0.004741              1.726673       1.394886       0.128044      -0.033232       2.136326       0.288192       1.648809           0.000019
           76              H      -7.677427      -4.982438      17.008022       0.146922       1.131817 0.83679382E+01  0.80891438E+02                                 1.627053                            1.558435      -0.936573       2.423617                    0.999489       3.154495       8.031829       0.582146       1.088405      -0.758178       0.009238       0.005297       0.005329       0.011908       0.001043       0.001477       0.002633       0.000696       0.000299      -0.002813      -0.000689       0.003502              1.652127       2.031953       0.381633      -0.098055       1.415171       0.007289       1.509257           0.000670
           77              H      15.361674      -4.931577      16.411320       0.161683       0.974868 0.70329958E+01  0.65658008E+02                                 1.521197                            1.465678      -0.900835       2.458505                    0.999565       3.072620       7.907116       0.572784       1.145429      -0.742154      -0.013358       0.006074      -0.004925       0.015479      -0.006503       0.000870       0.000820       0.000911      -0.004523      -0.006076      -0.001197       0.007273              1.542328       1.410247      -0.068559       0.295981       1.304434      -0.180018       1.912304          -0.000007
           78              H       7.914646       8.414968       4.495292       0.328693       0.786811 0.55181077E+01  0.51077634E+02                                 1.564067                            1.482018      -1.776283       2.076093                    0.994591       3.655094      11.103944       0.443320       1.492615      -0.659353       0.009936       0.008194      -0.005677       0.014074       0.002906       0.006793       0.007775      -0.004618      -0.007423      -0.010063      -0.001970       0.012032              1.630975       1.719643       0.374618      -0.295184       1.741788      -0.264284       1.431493          -0.000546
           79              H       6.678659      12.483107       2.534984       0.119505       1.169040 0.86120312E+01  0.86549968E+02                                 1.854940                            1.729173      -1.359218       2.230162                    0.994786       3.771373      10.858115       0.468104       1.301975      -0.702365      -0.036790      -0.002557       0.013478       0.039265       0.003253      -0.006654       0.003683       0.014795      -0.015846      -0.011137      -0.001575       0.012713              1.951955       2.453633       0.046798      -0.481856       1.696226      -0.206954       1.706006           0.000014
           80              H       4.550013      11.283132       3.636281       0.109132       1.242525 0.96670843E+01  0.99315000E+02                                 1.901742                            1.814211      -1.099248       2.357335                    0.996631       3.617531      10.296302       0.466955       1.276766      -0.710681       0.015503      -0.015546      -0.041177       0.046665      -0.007772      -0.002224       0.002869      -0.007549       0.058763      -0.018438      -0.001764       0.020202              1.927316       1.953678      -0.155746      -0.339120       1.698612       0.223032       2.129658           0.000426
           81              H       2.320024      13.890056       5.704716       0.120317       0.891948 0.64233499E+01  0.60649853E+02                                 1.616801                            1.548633      -1.049573       2.380420                    0.996852       3.663281      10.594270       0.463310       1.400125      -0.682227      -0.022474       0.024836       0.001826       0.033545      -0.007046       0.002318      -0.002782      -0.002257       0.021891      -0.010785       0.001301       0.009483              1.633837       1.842051      -0.382341      -0.050182       1.714916       0.009450       1.344544          -0.000140
           82              H       4.626880      11.145599       7.570913       0.089910       1.124765 0.85510599E+01  0.86392712E+02                                 1.854005                            1.760882      -1.279102       2.259324                    0.993368       3.962682      11.706072       0.445838       1.359790      -0.689887       0.013160      -0.020876       0.039792       0.046823      -0.010508       0.000002      -0.004089      -0.001130       0.041503      -0.017694       0.002832       0.014862              1.876246       1.657188      -0.136431       0.325617       1.644681      -0.301476       2.326870           0.000340
           83              H       3.130948      12.976791       7.655012       0.114921       1.039755 0.76955022E+01  0.74737802E+02                                 1.689850                            1.620331      -0.785956       2.505251                    0.999296       3.420136       9.489498       0.492948       1.279387      -0.709747      -0.012770       0.018177       0.032380       0.039268      -0.012184      -0.000734       0.000124      -0.007932       0.038952      -0.019314       0.006280       0.013034              1.706247       1.543877      -0.069715      -0.153435       1.439631       0.293096       2.135233           0.000428
           84              H       2.046978      13.781364       3.281863       0.165676       0.963495 0.71107822E+01  0.67958230E+02                                 1.638318                            1.577330      -0.950746       2.444432                    0.998989       3.308673       9.217109       0.488453       1.312076      -0.702689      -0.012576       0.008047       0.007949       0.016914      -0.004304      -0.000529       0.002250       0.003413       0.013631      -0.007117       0.001491       0.005625              1.665651       2.103883      -0.283216      -0.115946       1.529747      -0.010517       1.363323           0.000156
           85              H       2.664963      12.522413       2.510956       0.159803       1.072186 0.80474567E+01  0.77930134E+02                                 1.645793                            1.588798      -0.932776       2.439073                    0.999401       3.191788       8.445803       0.537712       1.176278      -0.735087       0.000119      -0.011489      -0.006184       0.013048      -0.003038       0.003039       0.002946      -0.005478       0.001299      -0.006614       0.001902       0.004712              1.662038       1.517817       0.302695       0.131426       1.864515       0.276567       1.603783           0.000025
           86              H       3.554359      13.832226       2.749236       0.172551       0.947308 0.65230792E+01  0.61465735E+02                                 1.663066                            1.539717      -1.050965       2.398355                    0.998132       3.395401       9.622416       0.476942       1.362888      -0.690901       0.015285       0.010358      -0.004244       0.018945       0.004758      -0.000277      -0.001862      -0.003041      -0.008861      -0.004254      -0.002507       0.006760              1.790605       2.014892       0.580602      -0.361489       1.782857      -0.365425       1.574064           0.000039
           87              H       6.211070       6.279741       5.274209       0.061933       1.444925 0.12324146E+02  0.13203158E+03                                 1.984710                            1.952191      -0.671249       2.532994                    0.999077       3.598888       9.837207       0.493022       1.159629      -0.741800      -0.019107      -0.027672       0.038540       0.051148       0.006534       0.000356      -0.000934      -0.005824       0.014271      -0.009577       0.004200       0.005378              1.990956       2.125751       0.190367      -0.368242       1.895849      -0.223403       1.951269          -0.000144
           88              H       8.347881       6.464692       3.339932       0.164167       1.094688 0.84055465E+01  0.82752433E+02                                 1.703159                            1.651603      -1.086126       2.377737                    0.997914       3.293997       8.951345       0.511228       1.216961      -0.724779       0.009159       0.013468      -0.006275       0.017454      -0.000126      -0.004332      -0.001291       0.001636      -0.002883      -0.004595      -0.000147       0.004742              1.728403       1.975110       0.242684      -0.335728       1.687438      -0.139019       1.522660           0.000019
           89              H       7.370202       5.199968       3.391993       0.146858       1.134367 0.83894005E+01  0.81131564E+02                                 1.628101                            1.559352      -0.936392       2.423659                    0.999489       3.154281       8.026663       0.582718       1.086898      -0.758621      -0.009928      -0.004825      -0.004481       0.011913       0.001337       0.000134       0.000761       0.005403      -0.002696      -0.002829      -0.000657       0.003485              1.653228       1.619638       0.205596       0.172696       1.872659       0.390347       1.467386           0.000670
           90              H       8.328267       5.521363       4.633455       0.161666       0.974748 0.70316054E+01  0.65640360E+02                                 1.520920                            1.465406      -0.900544       2.458619                    0.999566       3.072451       7.905840       0.572924       1.145229      -0.742202       0.005601      -0.000600       0.014411       0.015473      -0.001500      -0.000796      -0.001550       0.003527       0.021137      -0.006066      -0.001213       0.007279              1.542038       1.722023      -0.292342       0.297770       1.464645      -0.177479       1.439446          -0.000007
           91              H      13.414463      -6.155884      11.615674       0.328710       0.786833 0.55181963E+01  0.51078673E+02                                 1.564095                            1.482026      -1.776255       2.076100                    0.994594       3.655120      11.104057       0.443321       1.492608      -0.659354      -0.011801      -0.006872       0.003380       0.014069      -0.000020       0.001567       0.000387      -0.021764      -0.006756      -0.010071      -0.001948       0.012019              1.631014       2.014401       0.438073      -0.138295       1.504796      -0.042399       1.373846          -0.000546
           92              H       2.133670      15.967511       8.257721       0.119500       1.167211 0.85957112E+01  0.86344587E+02                                 1.852784                            1.727336      -1.359378       2.230073                    0.994786       3.771069      10.854471       0.468435       1.301677      -0.702408       0.024472       0.011265      -0.028564       0.039264       0.004303      -0.010821      -0.002210      -0.001269       0.006132      -0.011137      -0.001574       0.012710              1.949553       2.220231       0.283694      -0.437972       1.474141      -0.145811       2.154286           0.000014
           93              H       4.308094      17.135117       7.212491       0.109132       1.242187 0.96634759E+01  0.99265040E+02                                 1.901029                            1.813571      -1.099248       2.357333                    0.996630       3.617332      10.293840       0.467171       1.276342      -0.710766      -0.031463       0.026833       0.021629       0.046666      -0.017049       0.000722       0.007039       0.009842      -0.011113      -0.018445      -0.001737       0.020181              1.926574       1.977488      -0.227653      -0.370425       1.787550       0.178332       2.014684           0.000426
           94              H       5.511355      15.254184       3.886575       0.120336       0.891955 0.64234648E+01  0.60651526E+02                                 1.616839                            1.548671      -1.049523       2.380453                    0.996853       3.663361      10.594733       0.463291       1.400168      -0.682218      -0.002726      -0.007026      -0.032683       0.033540      -0.007784       0.004836       0.000780       0.007525       0.007941      -0.010792       0.001315       0.009477              1.633876       1.382045       0.031730       0.001088       1.359386       0.081948       2.160197          -0.000140
           95              H       7.559915      14.918961       7.354658       0.089888       1.124828 0.85516147E+01  0.86399321E+02                                 1.854030                            1.760904      -1.279190       2.259275                    0.993366       3.962813      11.706351       0.445851       1.359735      -0.689897       0.037946      -0.015266       0.022796       0.046826      -0.013231       0.004269       0.001947       0.016495       0.008506      -0.017710       0.002865       0.014846              1.876269       2.112859      -0.360873       0.382081       1.734269      -0.221672       1.781680           0.000340
           96              H       7.263980      14.354785       5.075976       0.114951       1.039668 0.76948906E+01  0.74731846E+02                                 1.689908                            1.620390      -0.786158       2.505221                    0.999295       3.420084       9.489962       0.492873       1.279581      -0.709706       0.022108      -0.024797      -0.020904       0.039251      -0.013859       0.003968       0.006766       0.010510       0.011138      -0.019334       0.006323       0.013011              1.706300       1.750984      -0.392773      -0.255418       1.793003       0.148889       1.574911           0.000428
           97              H       3.675360      16.854163       3.726387       0.165582       0.963836 0.71139592E+01  0.67996249E+02                                 1.638712                            1.577688      -0.951072       2.444246                    0.998989       3.309270       9.219319       0.488394       1.312085      -0.702687       0.006878      -0.004011      -0.014941       0.016930      -0.005892      -0.001506       0.000876       0.000952       0.007162      -0.007120       0.001503       0.005617              1.666059       1.465125       0.068001      -0.174138       1.352923      -0.092804       2.180129           0.000156
           98              H       3.433406      17.847226       4.957836       0.159824       1.071396 0.80401175E+01  0.77843418E+02                                 1.645082                            1.588135      -0.932931       2.439006                    0.999401       3.191726       8.445539       0.537778       1.176369      -0.735053       0.000328       0.011169       0.006717       0.013038      -0.002602       0.002715       0.002496      -0.006958       0.005282      -0.006614       0.001895       0.004719              1.661312       1.462246       0.102332      -0.006644       2.174204       0.081302       1.347486           0.000025
           99              H       2.714041      16.417186       4.927801       0.172528       0.947328 0.65231851E+01  0.61466052E+02                                 1.662961                            1.539625      -1.050985       2.398325                    0.998131       3.395547       9.622301       0.477012       1.362703      -0.690935      -0.013445      -0.011660       0.006498       0.018946       0.005021       0.000609      -0.000600       0.000046      -0.010490      -0.004247      -0.002522       0.006770              1.790483       2.329825       0.561900      -0.243621       1.651551      -0.198714       1.390072           0.000039
          100              H      15.624863      -4.379029      11.457488       0.061769       1.447741 0.12353489E+02  0.13241035E+03                                 1.986634                            1.954023      -0.670912       2.533051                    0.999078       3.599686       9.838311       0.493030       1.159046      -0.741973       0.050972       0.005220       0.000376       0.051240       0.000191       0.001026      -0.000002       0.001058      -0.028437      -0.009550       0.004179       0.005371              1.992905       2.393089       0.226675      -0.239755       1.714203      -0.041244       1.871422          -0.000144
          101              H      13.246084      -4.392886      13.095416       0.164195       1.091935 0.83792952E+01  0.82433936E+02                                 1.700376                            1.649039      -1.086231       2.377704                    0.997915       3.293525       8.948375       0.511590       1.216985      -0.724737      -0.014521      -0.009669      -0.000297       0.017448       0.001678      -0.002695       0.001023       0.006347       0.002616      -0.004594      -0.000140       0.004734              1.725509       1.972125       0.332287      -0.282460       1.556752      -0.064665       1.647649           0.000019
          102              H      14.210684      -3.118914      13.027336       0.146936       1.133830 0.83845062E+01  0.81070976E+02                                 1.627408                            1.558752      -0.936601       2.423597                    0.999490       3.153789       8.024293       0.582922       1.086695      -0.758670       0.001903       0.010460      -0.005332       0.011894       0.000600      -0.001965      -0.002228      -0.001858       0.000314      -0.002770      -0.000690       0.003460              1.652490       1.244034       0.102973      -0.039577       2.203862       0.090044       1.509575           0.000670
          103              H      14.753472      -4.501550      13.624038       0.161671       0.975508 0.70386037E+01  0.65721648E+02                                 1.521754                            1.466182      -0.900684       2.458557                    0.999566       3.072660       7.907187       0.572748       1.145304      -0.742195       0.010179      -0.010570       0.004935       0.015482      -0.005347      -0.000473      -0.001070       0.007459      -0.004510      -0.006066      -0.001206       0.007271              1.542907       1.359708      -0.086631       0.268528       1.355870      -0.219197       1.913144          -0.000007
          104              H      13.470050       4.486702       5.516494       0.328704       0.786789 0.55180079E+01  0.51077449E+02                                 1.564164                            1.482106      -1.776196       2.076131                    0.994591       3.655252      11.105193       0.443253       1.492820      -0.659318       0.004417       0.012103       0.005673       0.014078       0.003711      -0.005056      -0.008978      -0.000062      -0.007414      -0.010043      -0.001970       0.012012              1.631079       1.503951       0.298349       0.150791       1.957722       0.366433       1.431565          -0.000546
          105              H      17.717552       4.677470       7.476802       0.119512       1.167349 0.85969261E+01  0.86359439E+02                                 1.852901                            1.727436      -1.359341       2.230095                    0.994787       3.771084      10.854515       0.468433       1.301643      -0.702416       0.009850      -0.035538      -0.013474       0.039262      -0.002116      -0.005679       0.005056      -0.015604      -0.015830      -0.011128      -0.001590       0.012718              1.949684       1.749073      -0.201272       0.034429       2.395809       0.522299       1.704171           0.000014
          106              H      17.295729       2.270552       6.375505       0.109119       1.242555 0.96670453E+01  0.99310871E+02                                 1.901431                            1.813932      -1.099378       2.357258                    0.996629       3.617546      10.294923       0.467115       1.276379      -0.710761      -0.019821       0.009434       0.041183       0.046668      -0.003675      -0.003431       0.001164       0.015645       0.058765      -0.018441      -0.001759       0.020200              1.926988       1.824544      -0.201238      -0.323230       1.827135       0.245303       2.129285           0.000426
          107              H      20.496858       1.037022       4.307070       0.120323       0.891943 0.64233258E+01  0.60649745E+02                                 1.616813                            1.548644      -1.049627       2.380409                    0.996853       3.663309      10.594462       0.463300       1.400150      -0.682222       0.030905      -0.012905      -0.001826       0.033541      -0.004774       0.003416      -0.001229       0.010612       0.021883      -0.010785       0.001295       0.009491              1.633848       1.969375      -0.337335      -0.025631       1.587618       0.044155       1.344552          -0.000140
          108              H      17.140387       2.297105       2.440873       0.089896       1.124765 0.85511381E+01  0.86394682E+02                                 1.854098                            1.760966      -1.278948       2.259396                    0.993371       3.962809      11.706962       0.445794       1.359907      -0.689865      -0.024063       0.005453      -0.039798       0.046825      -0.007822       0.003882       0.001396       0.014095       0.041509      -0.017709       0.002833       0.014876              1.876342       1.731921      -0.110055       0.392818       1.570114      -0.206515       2.326992           0.000340
          109              H      19.365491       1.497114       2.356774       0.114925       1.039737 0.76954026E+01  0.74736976E+02                                 1.689871                            1.620354      -0.785864       2.505299                    0.999297       3.420122       9.489627       0.492926       1.279440      -0.709736       0.021393      -0.005983      -0.032375       0.039263      -0.006983      -0.000342       0.000678       0.021486       0.038970      -0.019317       0.006277       0.013040              1.706263       1.495046      -0.086992      -0.327472       1.488494       0.046967       2.135250           0.000428
          110              H      -4.038172       0.743407       6.729923       0.165674       0.963754 0.71131788E+01  0.67986399E+02                                 1.638571                            1.577564      -0.950745       2.444438                    0.998990       3.308851       9.217757       0.488434       1.312023      -0.702701       0.011778      -0.009180      -0.007944       0.016914      -0.004423      -0.002280      -0.000222       0.002760       0.013616      -0.007109       0.001490       0.005619              1.665913       1.771810      -0.400793      -0.028701       1.862419       0.112819       1.363510           0.000156
          111              H      19.092494       0.906418       7.500830       0.159839       1.071042 0.80368368E+01  0.77804133E+02                                 1.644716                            1.587804      -0.932701       2.439126                    0.999403       3.191615       8.444985       0.537834       1.176360      -0.735050      -0.010857      -0.003715       0.006189       0.013038      -0.000646      -0.001753      -0.003822       0.008075       0.001301      -0.006590       0.001894       0.004696              1.660938       1.634713       0.344043      -0.216744       1.745379      -0.215863       1.602722           0.000025
          112              H      -4.492666       2.181544       7.262550       0.172549       0.947248 0.65226095E+01  0.61459742E+02                                 1.662928                            1.539607      -1.050871       2.398400                    0.998131       3.395405       9.622070       0.476987       1.362793      -0.690918       0.004667       0.017863       0.004251       0.018946       0.004657       0.001679       0.000903      -0.003620      -0.008865      -0.004259      -0.002512       0.006771              1.790438       1.443582       0.378581       0.223988       2.353791       0.462566       1.573940           0.000039
          113              H      12.024779       2.168804       4.737577       0.061920       1.447112 0.12346296E+02  0.13231394E+03                                 1.986044                            1.953438      -0.671237       2.532983                    0.999077       3.598854       9.835307       0.493110       1.159027      -0.741976      -0.019724      -0.027242      -0.038542       0.051154       0.006918       0.001038       0.000011      -0.003669       0.014294      -0.009586       0.004152       0.005434              1.992320       1.802918       0.075909       0.087982       2.221552       0.422085       1.952491          -0.000144
          114              H      11.486915       4.245097       6.671854       0.164180       1.094308 0.84021504E+01  0.82710914E+02                                 1.702739                            1.651250      -1.086189       2.377700                    0.997915       3.293858       8.950626       0.511290       1.216933      -0.724781       0.009644       0.013115       0.006260       0.017441      -0.000606      -0.000212       0.004532      -0.001123      -0.002834      -0.004605      -0.000155       0.004759              1.727946       1.566497       0.098149       0.019128       2.094884       0.362721       1.522458           0.000019
          115              H      10.620409       2.901761       6.619793       0.146910       1.129892 0.83491032E+01  0.80653788E+02                                 1.624075                            1.555735      -0.936171       2.423782                    0.999491       3.153315       8.022771       0.583255       1.087082      -0.758504      -0.001213      -0.010956       0.004494       0.011904      -0.000643      -0.000654      -0.000372      -0.005813      -0.002739      -0.002778      -0.000676       0.003454              1.649036       1.710754       0.238420      -0.309172       1.772352      -0.291825       1.464003           0.000670
          116              H      10.604056       3.912141       5.378331       0.161644       0.975582 0.70393313E+01  0.65730183E+02                                 1.521845                            1.466274      -0.900491       2.458631                    0.999566       3.072694       7.907396       0.572720       1.145329      -0.742190      -0.002429       0.005100      -0.014417       0.015484      -0.002286       0.001207       0.001283      -0.000839       0.021153      -0.006082      -0.001206       0.007289              1.542997       1.678255      -0.308575       0.266788       1.510576      -0.221660       1.440159          -0.000007
          117              H       6.073820       7.764223      16.655607       0.328704       0.786789 0.55180113E+01  0.51077487E+02                                 1.564164                            1.482106      -1.776197       2.076130                    0.994591       3.655254      11.105199       0.443253       1.492819      -0.659318      -0.002546       0.003785       0.013318       0.014078      -0.003266      -0.005987      -0.001389       0.011751      -0.022330      -0.010043      -0.001970       0.012012              1.631080       1.286131      -0.095593      -0.153313       1.463585       0.299816       2.143524          -0.000546
          118              H       6.168670      12.302906      17.800956       0.119512       1.167349 0.85969191E+01  0.86359348E+02                                 1.852900                            1.727435      -1.359339       2.230095                    0.994787       3.771082      10.854507       0.468433       1.301643      -0.702416       0.002467       0.011320      -0.037514       0.039262      -0.003179      -0.002475      -0.005831       0.004414       0.032671      -0.011128      -0.001590       0.012718              1.949683       1.378796      -0.000460       0.016228       1.795030      -0.160884       2.675223           0.000014
          119              H       6.544679      11.988435      15.165853       0.109119       1.242554 0.96670387E+01  0.99310783E+02                                 1.901430                            1.813932      -1.099377       2.357259                    0.996629       3.617544      10.294915       0.467115       1.276379      -0.710761       0.035786      -0.008371       0.028761       0.046668       0.002654       0.017370       0.000946       0.010177      -0.021923      -0.018441      -0.001759       0.020200              1.926987       1.952152      -0.134193       0.350954       1.713704      -0.232185       2.115106           0.000426
          120              H       4.370249      14.614972      13.063378       0.120323       0.891943 0.64233237E+01  0.60649722E+02                                 1.616813                            1.548644      -1.049627       2.380409                    0.996853       3.663309      10.594462       0.463300       1.400150      -0.682222      -0.005709       0.030761      -0.012089       0.033541       0.004987       0.006862      -0.000147      -0.004667      -0.017869      -0.010785       0.001295       0.009491              1.633848       1.341938      -0.075362       0.023236       1.994515      -0.315241       1.565093          -0.000140
          121              H       3.371307      10.701727      13.221565       0.089896       1.124764 0.85511351E+01  0.86394662E+02                                 1.854099                            1.760967      -1.278950       2.259395                    0.993371       3.962811      11.706977       0.445793       1.359909      -0.689864      -0.027044      -0.035084      -0.015176       0.046825       0.007400       0.013620      -0.000312      -0.004828      -0.017419      -0.017709       0.002833       0.014876              1.876344       2.003251       0.491147       0.177938       2.045297       0.170137       1.580483           0.000340
          122              H       2.938061      12.908629      12.486699       0.114925       1.039738 0.76954125E+01  0.74737096E+02                                 1.689872                            1.620355      -0.785861       2.505300                    0.999297       3.420124       9.489634       0.492926       1.279440      -0.709736      -0.030745       0.011821      -0.021368       0.039263       0.002673       0.014732      -0.001387      -0.003550      -0.027283      -0.019317       0.006277       0.013040              1.706264       2.035158      -0.049149       0.365866       1.392781      -0.124221       1.690854           0.000428
          123              H      14.665177      -7.768559      14.020505       0.165674       0.963754 0.71131752E+01  0.67986349E+02                                 1.638569                            1.577563      -0.950743       2.444439                    0.998990       3.308850       9.217750       0.488435       1.312022      -0.702701      -0.006085       0.010341      -0.011922       0.016914       0.001307       0.004895      -0.003542       0.002482      -0.005384      -0.007109       0.001490       0.005619              1.665912       1.322562       0.016706      -0.030010       1.839775      -0.393984       1.835398           0.000156
          124              H       7.507644      14.234644      14.547125       0.159839       1.071041 0.80368361E+01  0.77804123E+02                                 1.644716                            1.587804      -0.932699       2.439126                    0.999403       3.191614       8.444982       0.537834       1.176360      -0.735050       0.010424      -0.007830      -0.000123       0.013038      -0.001322       0.000591      -0.001314       0.000530      -0.019176      -0.006590       0.001894       0.004696              1.660938       2.030246      -0.219885      -0.223195       1.429791       0.122171       1.522775           0.000025
          125              H      14.573630      -8.282989      15.532285       0.172550       0.947246 0.65225984E+01  0.61459609E+02                                 1.662926                            1.539606      -1.050877       2.398397                    0.998131       3.395403       9.622061       0.476988       1.362792      -0.690919      -0.006506       0.002650       0.017595       0.018946      -0.001260      -0.003747       0.003844      -0.000336       0.007529      -0.004259      -0.002513       0.006771              1.790435       1.373720      -0.020006      -0.246923       1.438166       0.379235       2.559420           0.000039
          126              H       7.012235       6.563059      14.258786       0.061920       1.447113 0.12346298E+02  0.13231397E+03                                 1.986045                            1.953438      -0.671237       2.532983                    0.999077       3.598854       9.835309       0.493109       1.159028      -0.741976      -0.012054      -0.025182      -0.042864       0.051154       0.000411       0.000004       0.006907       0.009163       0.002371      -0.009586       0.004152       0.005434              1.992321       1.646708      -0.016987       0.052561       1.810433       0.134969       2.519823          -0.000144
          127              H       7.792103       6.268291      17.024041       0.164180       1.094309 0.84021565E+01  0.82710990E+02                                 1.702740                            1.651251      -1.086189       2.377700                    0.997915       3.293858       8.950627       0.511289       1.216933      -0.724781      -0.004286       0.008713       0.014488       0.017441      -0.001254       0.001539      -0.000125      -0.003484       0.013392      -0.004604      -0.000155       0.004759              1.727947       1.395766      -0.092870      -0.094217       1.522169       0.066989       2.265906           0.000019
          128              H       8.671673       5.660195      15.834641       0.146910       1.129894 0.83491190E+01  0.80653987E+02                                 1.624077                            1.555737      -0.936172       2.423781                    0.999491       3.153316       8.022778       0.583255       1.087083      -0.758503       0.009238       0.001980      -0.007241       0.011904       0.000730      -0.001626      -0.001513       0.002585       0.005915      -0.002778      -0.000676       0.003454              1.649039       2.027805      -0.274870      -0.280752       1.476768      -0.044217       1.442543           0.000670
          129              H       7.187177       5.118008      16.088940       0.161644       0.975583 0.70393366E+01  0.65730243E+02                                 1.521845                            1.466274      -0.900491       2.458631                    0.999566       3.072696       7.907401       0.572720       1.145328      -0.742190      -0.013366      -0.007302      -0.002792       0.015484       0.004010       0.005210       0.000382       0.002963       0.001634      -0.006082      -0.001206       0.007289              1.542997       1.410700       0.290738      -0.088629       1.917280      -0.173297       1.301012          -0.000007
          130              H      -8.434370      11.246203      10.488347       0.328710       0.786834 0.55182034E+01  0.51078755E+02                                 1.564096                            1.482027      -1.776255       2.076100                    0.994594       3.655122      11.104064       0.443321       1.492607      -0.659354       0.009933      -0.009005      -0.004262       0.014069       0.004437      -0.005895      -0.001272       0.006631       0.026334      -0.010071      -0.001948       0.012019              1.631016       1.719703      -0.442992      -0.176859       1.738001       0.266529       1.435342          -0.000546
          131              H      14.853209       7.514433       7.945353       0.119500       1.167212 0.85957155E+01  0.86344632E+02                                 1.852783                            1.727336      -1.359377       2.230073                    0.994786       3.771069      10.854467       0.468436       1.301676      -0.702409      -0.036790       0.012949      -0.004526       0.039264      -0.007389       0.000512      -0.001605       0.018379      -0.005080      -0.011137      -0.001574       0.012710              1.949552       2.450274      -0.439811       0.200025       1.880487       0.099044       1.517896           0.000014
          132              H      12.724570       9.068176       8.433929       0.109132       1.242188 0.96634826E+01  0.99265127E+02                                 1.901030                            1.813572      -1.099248       2.357333                    0.996630       3.617332      10.293841       0.467171       1.276342      -0.710766       0.015498      -0.027892       0.034052       0.046666       0.001958       0.007860      -0.012499      -0.024269       0.008605      -0.018445      -0.001737       0.020181              1.926575       1.952891      -0.215671       0.304248       1.828062      -0.297991       1.998772           0.000426
          133              H      10.494537       9.556000       5.142053       0.120336       0.891956 0.64234684E+01  0.60651564E+02                                 1.616839                            1.548671      -1.049522       2.380453                    0.996853       3.663361      10.594731       0.463291       1.400167      -0.682218      -0.022465      -0.010834      -0.022426       0.033540       0.005530       0.004966      -0.002829      -0.012025      -0.007431      -0.010792       0.001315       0.009477              1.633876       1.842082       0.147723       0.356218       1.428996       0.155663       1.630550          -0.000140
          134              H      12.801412      12.544416       6.585753       0.089888       1.124826 0.85515952E+01  0.86399085E+02                                 1.854028                            1.760903      -1.279185       2.259278                    0.993366       3.962809      11.706341       0.445850       1.359737      -0.689897       0.013161       0.044901      -0.001823       0.046826       0.005254       0.009129      -0.006662      -0.019813      -0.014560      -0.017710       0.002865       0.014846              1.876268       1.657196       0.350228      -0.044649       2.417460      -0.144645       1.554148           0.000340
          135              H      11.305458      11.701637       4.957836       0.114951       1.039669 0.76948965E+01  0.74731912E+02                                 1.689908                            1.620390      -0.786158       2.505221                    0.999295       3.420085       9.489963       0.492873       1.279580      -0.709707      -0.012748       0.018942      -0.031927       0.039251       0.005469       0.010948      -0.006755      -0.019448       0.004363      -0.019334       0.006323       0.013011              1.706300       1.543921      -0.098023       0.137106       1.707554      -0.447767       1.867424           0.000428
          136              H      10.221509       7.512107       6.447590       0.165582       0.963835 0.71139471E+01  0.67996112E+02                                 1.638712                            1.577688      -0.951071       2.444246                    0.998989       3.309268       9.219316       0.488394       1.312087      -0.702687      -0.012602       0.002840      -0.010944       0.016930       0.001696       0.004021      -0.004789      -0.001028       0.000311      -0.007120       0.001504       0.005617              1.666059       2.104466       0.041230       0.303345       1.414363       0.077361       1.479348           0.000156
          137              H      10.839513       7.473971       7.923327       0.159824       1.071395 0.80401077E+01  0.77843298E+02                                 1.645081                            1.588134      -0.932930       2.439006                    0.999401       3.191724       8.445532       0.537778       1.176369      -0.735053       0.000110       0.000387       0.013031       0.013038       0.004151       0.001133      -0.000550      -0.001350       0.013652      -0.006614       0.001895       0.004719              1.661311       1.517135      -0.037512      -0.327608       1.428859      -0.025351       2.037938           0.000025
          138              H      11.728892       7.025410       6.669852       0.172528       0.947327 0.65231796E+01  0.61465990E+02                                 1.662960                            1.539624      -1.050985       2.398325                    0.998131       3.395546       9.622299       0.477012       1.362704      -0.690935       0.015284      -0.008858      -0.006849       0.018946      -0.002624      -0.003966       0.003533      -0.000186      -0.000299      -0.004247      -0.002522       0.006770              1.790482       2.014754      -0.603321      -0.322029       1.942600       0.273090       1.414094           0.000039
          139              H     -10.137926      12.988392      11.948065       0.061769       1.447740 0.12353480E+02  0.13241023E+03                                 1.986633                            1.954021      -0.670912       2.533051                    0.999078       3.599687       9.838312       0.493030       1.159046      -0.741973      -0.019144       0.047296       0.004709       0.051240      -0.002942      -0.005816      -0.001337      -0.009805       0.002360      -0.009550       0.004179       0.005371              1.992903       2.127936      -0.414714       0.019264       2.132987       0.087878       1.717787          -0.000144
          140              H      -8.001105      11.220791      12.755015       0.164195       1.091935 0.83792978E+01  0.82433975E+02                                 1.700377                            1.649039      -1.086232       2.377703                    0.997915       3.293526       8.948381       0.511590       1.216986      -0.724737       0.009155      -0.012165      -0.008522       0.017448      -0.003685       0.002277       0.000916       0.000977      -0.004809      -0.004594      -0.000140       0.004734              1.725509       1.971457      -0.410995      -0.042224       1.681595       0.140504       1.523475           0.000019
          141              H      -8.978769      11.898250      13.824274       0.146936       1.133832 0.83845187E+01  0.81071135E+02                                 1.627410                            1.558754      -0.936601       2.423598                    0.999490       3.153790       8.024300       0.582921       1.086696      -0.758670      -0.009919      -0.001488       0.006393       0.011894      -0.000548      -0.001211      -0.000920       0.005012      -0.003739      -0.002770      -0.000690       0.003460              1.652492       1.618943       0.046788      -0.264120       1.230256      -0.019780       2.108278           0.000670
          142              H      -8.020716      12.812681      12.925216       0.161671       0.975509 0.70386059E+01  0.65721677E+02                                 1.521754                            1.466183      -0.900684       2.458557                    0.999566       3.072660       7.907189       0.572747       1.145304      -0.742194       0.005619       0.012783      -0.006687       0.015482       0.000055       0.001720      -0.004554      -0.007067      -0.010607      -0.006066      -0.001206       0.007271              1.542908       1.723163       0.404367       0.104425       1.600205       0.099749       1.305357          -0.000007
          143              H       5.240013       1.577043      19.547011       0.328693       0.786811 0.55181048E+01  0.51077582E+02                                 1.564065                            1.482015      -1.776295       2.076088                    0.994591       3.655089      11.103913       0.443322       1.492611      -0.659354      -0.011810       0.006363       0.004258       0.014074       0.001362      -0.000764       0.006002      -0.010726       0.026322      -0.010063      -0.001969       0.012032              1.630972       2.014307      -0.338764      -0.310211       1.443268       0.077893       1.435341          -0.000546
          144              H      10.308142      10.728211       2.066433       0.119505       1.169040 0.86120344E+01  0.86550004E+02                                 1.854940                            1.729174      -1.359218       2.230162                    0.994786       3.771372      10.858111       0.468104       1.301975      -0.702365       0.024474      -0.030369       0.004525       0.039265      -0.011523       0.001692       0.000058      -0.005007      -0.005094      -0.011137      -0.001575       0.012713              1.951955       2.223207      -0.522166      -0.026771       2.113212      -0.222017       1.519446           0.000014
          145              H      12.482559       9.239208       1.577857       0.109132       1.242525 0.96670834E+01  0.99314988E+02                                 1.901742                            1.814211      -1.099248       2.357335                    0.996631       3.617530      10.296299       0.466955       1.276766      -0.710681      -0.031460       0.005321      -0.034052       0.046665       0.009152       0.014421      -0.003220       0.016413       0.008601      -0.018438      -0.001764       0.020202              1.927316       1.978279      -0.207119       0.382592       1.804150      -0.187640       1.999520           0.000426
          146              H      13.685864       7.299378       4.869733       0.120317       0.891949 0.64233556E+01  0.60649927E+02                                 1.616802                            1.548634      -1.049578       2.380418                    0.996852       3.663284      10.594284       0.463309       1.400125      -0.682227      -0.002725      -0.024801       0.022421       0.033544       0.008082       0.004344      -0.003707       0.002404      -0.007425      -0.010785       0.001301       0.009483              1.633839       1.382011      -0.014939      -0.028013       1.888992      -0.387721       1.630512          -0.000140
          147              H      15.734405      10.470424       3.426033       0.089910       1.124765 0.85510582E+01  0.86392699E+02                                 1.854006                            1.760883      -1.279107       2.259321                    0.993368       3.962684      11.706082       0.445838       1.359791      -0.689887       0.037945       0.027373       0.001816       0.046823       0.010313       0.009347      -0.006347       0.008802      -0.014540      -0.017694       0.002832       0.014862              1.876247       2.112828       0.511300       0.121493       1.961774       0.090315       1.554140           0.000340
          148              H      15.438491       8.779130       5.053950       0.114916       1.039759 0.76955365E+01  0.74738158E+02                                 1.689849                            1.620330      -0.785948       2.505253                    0.999296       3.420141       9.489488       0.492950       1.279380      -0.709749       0.022128      -0.005723       0.031933       0.039270       0.010359       0.010029      -0.008034       0.008273       0.004379      -0.019313       0.006279       0.013034              1.706246       1.750940      -0.024815       0.467842       1.500447       0.019997       1.867350           0.000428
          149              H      11.849852       6.360649       3.564196       0.165676       0.963495 0.71107888E+01  0.67958311E+02                                 1.638319                            1.577331      -0.950747       2.444432                    0.998989       3.308674       9.217114       0.488452       1.312076      -0.702689       0.006889      -0.010903       0.010943       0.016914       0.001641       0.005870      -0.002158      -0.001328       0.000303      -0.007117       0.001491       0.005625              1.665652       1.464793      -0.184757       0.028181       2.053126      -0.311676       1.479036           0.000156
          150              H      11.607878       6.930570       2.088459       0.159803       1.072185 0.80474524E+01  0.77930089E+02                                 1.645794                            1.588798      -0.932775       2.439073                    0.999401       3.191787       8.445803       0.537711       1.176279      -0.735087       0.000327       0.000241      -0.013042       0.013048       0.003656       0.000906      -0.000858      -0.004161       0.013653      -0.006614       0.001902       0.004712              1.662039       1.462858      -0.056957      -0.085346       1.484413       0.317568       2.038845           0.000025
          151              H      10.888530       7.619591       3.341934       0.172551       0.947307 0.65230729E+01  0.61465663E+02                                 1.663066                            1.539716      -1.050965       2.398355                    0.998132       3.395400       9.622414       0.476942       1.362889      -0.690901      -0.013443       0.011459       0.006848       0.018945      -0.001977      -0.004635       0.002585       0.003440      -0.000309      -0.004254      -0.002507       0.006760              1.790604       2.329972      -0.491960      -0.364865       1.627643       0.212616       1.414196           0.000039
          152              H       7.450393       0.551609      18.087293       0.061935       1.444925 0.12324142E+02  0.13203155E+03                                 1.984711                            1.952192      -0.671256       2.532992                    0.999077       3.598880       9.837188       0.493021       1.159631      -0.741799       0.050880      -0.002277      -0.004695       0.051147       0.000779      -0.000661       0.005956       0.011342       0.002341      -0.009577       0.004200       0.005377              1.990958       2.390588      -0.320460      -0.076274       1.866053      -0.047389       1.716233          -0.000144
          153              H       5.071604       1.977017      17.280343       0.164167       1.094686 0.84055361E+01  0.82752309E+02                                 1.703158                            1.651602      -1.086119       2.377741                    0.997914       3.293994       8.951337       0.511228       1.216961      -0.724779      -0.014526       0.004578       0.008526       0.017454      -0.003179      -0.000105      -0.002449       0.003869      -0.004833      -0.004594      -0.000147       0.004742              1.728402       1.975576      -0.411925      -0.146909       1.683779      -0.007064       1.525852           0.000019
          154              H       6.036189       1.281062      16.211084       0.146864       1.134348 0.83892286E+01  0.81129530E+02                                 1.628088                            1.559340      -0.936425       2.423651                    0.999489       3.154247       8.026572       0.582718       1.086903      -0.758620       0.001922      -0.009852      -0.006416       0.011913      -0.002013       0.000501       0.001475      -0.003233      -0.003766      -0.002824      -0.000659       0.003484              1.653214       1.244472      -0.085872      -0.069564       1.605798       0.255839       2.109371           0.000670
          155              H       6.578989       2.489148      17.110142       0.161666       0.974752 0.70316445E+01  0.65640805E+02                                 1.520923                            1.465408      -0.900552       2.458614                    0.999566       3.072459       7.905861       0.572925       1.145227      -0.742203       0.010182       0.009541       0.006686       0.015473       0.002267       0.004869      -0.000078       0.005418      -0.010639      -0.006066      -0.001213       0.007279              1.542041       1.359111       0.275739      -0.059191       1.962364      -0.131548       1.304648          -0.000007
          156              H      -2.878927      14.094750      13.379751       0.328712       0.786883 0.55185557E+01  0.51081654E+02                                 1.564003                            1.481948      -1.776123       2.076164                    0.994598       3.654973      11.102736       0.443399       1.492354      -0.659397       0.004408      -0.001137      -0.013310       0.014067      -0.006233      -0.000672       0.006122      -0.005040      -0.022380      -0.010068      -0.001954       0.012023              1.630911       1.503790      -0.018584      -0.333738       1.245643       0.044601       2.143299          -0.000546
          157              H       1.368559      15.697032      12.234402       0.119499       1.168447 0.86068233E+01  0.86484523E+02                                 1.854236                            1.728581      -1.359239       2.230129                    0.994786       3.771435      10.857460       0.468212       1.301871      -0.702379       0.009853       0.006108       0.037525       0.039275      -0.003859       0.004686       0.004296       0.000567       0.032690      -0.011142      -0.001594       0.012736              1.951162       1.750319       0.130606       0.157264       1.425607       0.038378       2.677560           0.000014
          158              H       9.121216      -7.174338      14.869505       0.109169       1.242458 0.96661025E+01  0.99299001E+02                                 1.901377                            1.813881      -1.099154       2.357380                    0.996632       3.617196      10.293894       0.467106       1.276431      -0.710752      -0.019815       0.030948      -0.028749       0.046657      -0.001134       0.004915      -0.016665      -0.011243      -0.021930      -0.018426      -0.001750       0.020176              1.926935       1.824497      -0.179312       0.335876       1.841252      -0.253485       2.115054           0.000426
          159              H      12.322373      -8.348871      16.971980       0.120234       0.892220 0.64254168E+01  0.60670562E+02                                 1.616705                            1.548547      -1.048201       2.380925                    0.996873       3.663116      10.591794       0.463501       1.399519      -0.682342       0.030946       0.004873       0.012099       0.033582       0.005348       0.002449      -0.006392      -0.002642      -0.017868      -0.010777       0.001302       0.009475              1.633739       1.969226       0.146457       0.304917       1.366996       0.083163       1.564994          -0.000140
          160              H       0.791456      12.526016      16.813793       0.089906       1.124729 0.85507258E+01  0.86388478E+02                                 1.853966                            1.760849      -1.279013       2.259369                    0.993368       3.962625      11.705839       0.445842       1.359792      -0.689887      -0.024069      -0.037184       0.015172       0.046821       0.007269       0.004853      -0.012701      -0.005550      -0.017417      -0.017691       0.002848       0.014842              1.876207       1.731800       0.395166      -0.101089       2.316438      -0.224466       1.580382           0.000340
          161              H       3.016570      12.853186      17.548659       0.114907       1.039750 0.76954211E+01  0.74736511E+02                                 1.689820                            1.620302      -0.785921       2.505268                    0.999297       3.420083       9.489192       0.492963       1.279355      -0.709755       0.021399      -0.025050       0.021382       0.039276       0.003202       0.006244      -0.013394      -0.000592      -0.027305      -0.019308       0.006299       0.013009              1.706214       1.495005      -0.240098       0.239068       1.932824      -0.303534       1.690813           0.000428
          162              H      12.310931      -6.103820      16.014853       0.165645       0.963640 0.71121001E+01  0.67973358E+02                                 1.638429                            1.577434      -0.950829       2.444386                    0.998989       3.308740       9.217194       0.488461       1.312005      -0.702705       0.011790      -0.002283       0.011919       0.016919       0.000236       0.004995      -0.003411      -0.003572      -0.005385      -0.007121       0.001508       0.005613              1.665766       1.771654       0.175521       0.361406       1.390421       0.159603       1.835223           0.000156
          163              H      10.917989      -5.517705      15.488233       0.159833       1.070966 0.80361676E+01  0.77796194E+02                                 1.644650                            1.587748      -0.932543       2.439196                    0.999404       3.191571       8.444846       0.537838       1.176373      -0.735047      -0.010855       0.007221       0.000127       0.013038      -0.001193       0.001448      -0.000099       0.001251      -0.019175      -0.006594       0.001898       0.004695              1.660865       1.634632      -0.359700      -0.189555       1.825260       0.169693       1.522703           0.000025
          164              H      11.856416      -6.361635      14.503073       0.172546       0.947284 0.65229311E+01  0.61463337E+02                                 1.662948                            1.539629      -1.050875       2.398383                    0.998129       3.395409       9.622027       0.476993       1.362764      -0.690924       0.004666      -0.005260      -0.017598       0.018950      -0.000874      -0.004857       0.002270       0.001848       0.007525      -0.004255      -0.002510       0.006765              1.790455       1.443593       0.004691      -0.439851       1.368324       0.106408       2.559449           0.000039
          165              H       3.850278      -8.541943      15.776572       0.061793       1.446232 0.12338393E+02  0.13222263E+03                                 1.986031                            1.953435      -0.670990       2.533022                    0.999078       3.599833       9.841276       0.492820       1.159767      -0.741776      -0.019750      -0.019785       0.042935       0.051234      -0.002590      -0.006461      -0.002245      -0.007661       0.002306      -0.009542       0.004201       0.005341              1.992297       1.802891       0.038229      -0.109722       1.654217      -0.094582       2.519783          -0.000144
          166              H      -4.862067      15.216120      13.011317       0.164205       1.092817 0.83881076E+01  0.82543391E+02                                 1.701499                            1.650087      -1.086276       2.377694                    0.997912       3.293835       8.950831       0.511336       1.217254      -0.724687       0.009644      -0.001129      -0.014499       0.017450       0.000115       0.000651      -0.001386       0.004296       0.013341      -0.004594      -0.000147       0.004741              1.726673       1.565409      -0.032512      -0.094591       1.350581       0.066550       2.264029           0.000019
          167              H       2.445887      -7.278390      14.200717       0.146922       1.131817 0.83679431E+01  0.80891495E+02                                 1.627053                            1.558435      -0.936574       2.423617                    0.999489       3.154496       8.031831       0.582146       1.088404      -0.758178      -0.001225       0.009366       0.007251       0.011908      -0.000228       0.000897       0.002058      -0.002977       0.006020      -0.002813      -0.000689       0.003502              1.652127       1.714122      -0.388100      -0.051979       1.797256       0.280176       1.445004           0.000670
          168              H      -5.744914      14.262384      13.946418       0.161683       0.974867 0.70329927E+01  0.65657974E+02                                 1.521197                            1.465678      -0.900835       2.458505                    0.999565       3.072619       7.907114       0.572783       1.145430      -0.742154      -0.002432      -0.015028       0.002797       0.015479       0.002180       0.001381      -0.005023      -0.007349       0.001670      -0.006076      -0.001197       0.007273              1.542328       1.677364       0.385047       0.133757       1.649123       0.141279       1.300498          -0.000007
          169              H       4.347282       8.100526       5.039933       0.328710       0.786834 0.55182028E+01  0.51078748E+02                                 1.564096                            1.482027      -1.776256       2.076099                    0.994594       3.655122      11.104064       0.443321       1.492607      -0.659354      -0.009933      -0.000812       0.009930       0.014069      -0.007323       0.000895       0.006501      -0.006832      -0.014055      -0.010071      -0.001948       0.012019              1.631015       1.719703       0.068326      -0.472072       1.280186       0.002216       1.893157          -0.000546
          170              H       5.583303       8.436980       9.543234       0.119500       1.167211 0.85957059E+01  0.86344519E+02                                 1.852783                            1.727336      -1.359377       2.230073                    0.994786       3.771067      10.854464       0.468435       1.301677      -0.702408       0.036790       0.010394      -0.008952       0.039264       0.004138      -0.006143       0.002077       0.012002      -0.024211      -0.011137      -0.001574       0.012710              1.949552       2.450273       0.393129      -0.280879       1.522767      -0.107481       1.875616           0.000014
          171              H       7.711942       8.790718       7.953363       0.109132       1.242187 0.96634706E+01  0.99264979E+02                                 1.901029                            1.813571      -1.099247       2.357333                    0.996630       3.617331      10.293839       0.467171       1.276343      -0.710766      -0.015498      -0.043436       0.007129       0.046666       0.005828       0.005626      -0.009641      -0.029219      -0.006245      -0.018445      -0.001737       0.020181              1.926574       1.952890       0.371321      -0.034656       2.214159      -0.075083       1.612673           0.000426
          172              H       9.941975      11.885489       9.176803       0.120336       0.891955 0.64234660E+01  0.60651542E+02                                 1.616840                            1.548671      -1.049523       2.380453                    0.996853       3.663362      10.594738       0.463290       1.400169      -0.682218       0.022465       0.014005       0.020595       0.033540       0.001536       0.007272      -0.005627      -0.007179       0.007106      -0.010792       0.001315       0.009477              1.633877       1.842082       0.234635       0.306039       1.445357       0.165108       1.614190          -0.000140
          173              H       7.635100      12.129386       5.866907       0.089888       1.124828 0.85516059E+01  0.86399211E+02                                 1.854029                            1.760903      -1.279188       2.259276                    0.993366       3.962810      11.706341       0.445851       1.359736      -0.689897      -0.013161       0.024029      -0.037974       0.046826       0.005279       0.009114      -0.010773      -0.012692       0.006803      -0.017710       0.002865       0.014845              1.876268       1.657196      -0.213779       0.280984       1.895235      -0.446146       2.076374           0.000340
          174              H       9.131054      13.117828       7.410724       0.114951       1.039669 0.76948978E+01  0.74731932E+02                                 1.689909                            1.620390      -0.786158       2.505221                    0.999295       3.420085       9.489965       0.492873       1.279580      -0.709706       0.012748       0.037121      -0.000441       0.039251       0.006746       0.010210      -0.006644      -0.019641       0.003784      -0.019334       0.006323       0.013011              1.706300       1.543922       0.167749      -0.016339       2.215232      -0.154666       1.359747           0.000428
          175              H      10.215003       9.732925      10.294118       0.165582       0.963836 0.71139593E+01  0.67996253E+02                                 1.638713                            1.577688      -0.951073       2.444245                    0.998989       3.309271       9.219324       0.488394       1.312086      -0.702687       0.012602       0.010898       0.003012       0.016930       0.002635       0.003479      -0.002550      -0.004906      -0.011326      -0.007120       0.001504       0.005617              1.666060       2.104467       0.242092       0.187376       1.396107       0.066821       1.497605           0.000156
          176              H       9.596999       8.435825       9.589289       0.159824       1.071396 0.80401119E+01  0.77843351E+02                                 1.645082                            1.588134      -0.932930       2.439006                    0.999401       3.191725       8.445536       0.537778       1.176369      -0.735053      -0.000110      -0.011092      -0.006850       0.013038      -0.001094       0.004161       0.002389      -0.006439      -0.001617      -0.006614       0.001895       0.004719              1.661312       1.517136      -0.264963      -0.196288       1.907629       0.251061       1.559170           0.000025
          177              H       8.707620       9.297095      10.604484       0.172528       0.947328 0.65231851E+01  0.61466050E+02                                 1.662961                            1.539625      -1.050985       2.398325                    0.998131       3.395547       9.622300       0.477012       1.362703      -0.690935      -0.015284       0.001503       0.011095       0.018946      -0.002122      -0.004256       0.001662       0.003056       0.009426      -0.004247      -0.002522       0.006770              1.790483       2.014754       0.022769      -0.683507       1.309715      -0.092298       2.046979           0.000039
          178              H       6.050838       7.707446       2.801298       0.061769       1.447739 0.12353466E+02  0.13241004E+03                                 1.986632                            1.954021      -0.670911       2.533051                    0.999078       3.599685       9.838306       0.493030       1.159046      -0.741973       0.019144       0.019570      -0.043314       0.051240      -0.003566      -0.005455      -0.002280      -0.008171       0.007263      -0.009550       0.004179       0.005371              1.992903       2.127936       0.224036      -0.349523       1.745478      -0.135844       2.105294          -0.000144
          179              H       3.914017       6.124817       3.928625       0.164195       1.091935 0.83792920E+01  0.82433901E+02                                 1.700376                            1.649038      -1.086231       2.377704                    0.997915       3.293525       8.948376       0.511590       1.216986      -0.724737      -0.009155       0.001298       0.014796       0.017448       0.003814      -0.002053      -0.000371       0.003208       0.001883      -0.004594      -0.000140       0.004734              1.725508       1.971456       0.168928      -0.377046       1.441324       0.001787       1.763744           0.000019
          180              H       4.891681       5.537531       2.807305       0.146936       1.133830 0.83845041E+01  0.81070948E+02                                 1.627407                            1.558752      -0.936601       2.423597                    0.999490       3.153789       8.024292       0.582922       1.086695      -0.758670       0.009919      -0.006281      -0.001908       0.011894      -0.000775      -0.001080      -0.000184       0.003738      -0.007560      -0.002770      -0.000690       0.003460              1.652490       1.618940      -0.252129      -0.091538       1.905907       0.370299       1.432622           0.000670
          181              H       3.933628       6.773350       2.464902       0.161671       0.975507 0.70385905E+01  0.65721494E+02                                 1.521752                            1.466181      -0.900682       2.458558                    0.999566       3.072658       7.907180       0.572748       1.145304      -0.742195      -0.005619       0.012183      -0.007728       0.015482       0.001462       0.000908      -0.006103      -0.004383      -0.002554      -0.006066      -0.001206       0.007271              1.542906       1.723161      -0.111745       0.402405       1.292680      -0.077795       1.612877          -0.000007
          182              H      14.362692       1.018531       4.971853       0.328704       0.786790 0.55180164E+01  0.51077544E+02                                 1.564165                            1.482106      -1.776196       2.076130                    0.994591       3.655254      11.105198       0.443253       1.492819      -0.659318       0.002546      -0.009641      -0.009937       0.014078      -0.003552      -0.005822      -0.002985       0.014515      -0.014038      -0.010043      -0.001970       0.012012              1.631080       1.286131      -0.084978      -0.159442       1.713900       0.444333       1.893211          -0.000546
          183              H      14.267842       2.295930       0.468552       0.119512       1.167350 0.85969287E+01  0.86359465E+02                                 1.852900                            1.727436      -1.359340       2.230095                    0.994787       3.771083      10.854510       0.468433       1.301642      -0.702416      -0.002468       0.038148       0.008953       0.039262      -0.000554      -0.003991       0.005114      -0.014542      -0.024199      -0.011128      -0.001590       0.012718              1.949684       1.378797       0.014284       0.007716       2.594511       0.300687       1.875744           0.000014
          184              H      13.891833       4.420774       2.058423       0.109119       1.242556 0.96670522E+01  0.99310955E+02                                 1.901431                            1.813933      -1.099378       2.357258                    0.996629       3.617546      10.294922       0.467115       1.276379      -0.710761      -0.035786      -0.029094      -0.007131       0.046668       0.013716       0.010983      -0.002070       0.015401      -0.006250      -0.018441      -0.001759       0.020200              1.926989       1.952153       0.371032       0.059260       2.215837       0.057714       1.612976           0.000426
          185              H      16.066263       7.554828       0.834983       0.120323       0.891943 0.64233252E+01  0.60649738E+02                                 1.616813                            1.548644      -1.049627       2.380409                    0.996853       3.663309      10.594462       0.463300       1.400150      -0.682222       0.005709       0.025850      -0.020596       0.033541       0.003450       0.007750      -0.004953       0.003656       0.007102      -0.010785       0.001295       0.009491              1.633848       1.341938       0.057804      -0.053648       1.945448      -0.343569       1.614159          -0.000140
          186              H      17.065205       5.461244       4.144879       0.089896       1.124766 0.85511480E+01  0.86394811E+02                                 1.854099                            1.760967      -1.278950       2.259395                    0.993371       3.962812      11.706975       0.445793       1.359907      -0.689865       0.027044      -0.004398       0.037972       0.046825       0.008095       0.013218      -0.004972       0.003245       0.006799      -0.017709       0.002833       0.014876              1.876344       2.003251      -0.091470       0.514316       1.549341      -0.116197       2.076439           0.000340
          187              H      17.498451       7.201092       2.601062       0.114925       1.039738 0.76954080E+01  0.74737043E+02                                 1.689871                            1.620355      -0.785861       2.505300                    0.999297       3.420124       9.489634       0.492926       1.279440      -0.709736       0.030745       0.024416       0.000447       0.039263       0.011422       0.009681      -0.007369       0.006811       0.003802      -0.019317       0.006277       0.013040              1.706264       2.035158       0.341425       0.140365       1.723915       0.066955       1.359718           0.000428
          188              H       5.771335      -4.465655      19.741240       0.165674       0.963754 0.71131735E+01  0.67986331E+02                                 1.638569                            1.577563      -0.950743       2.444439                    0.998990       3.308849       9.217748       0.488435       1.312023      -0.702701       0.006085       0.015495      -0.002995       0.016914       0.003586       0.003579      -0.002399       0.000503      -0.011320      -0.007109       0.001490       0.005619              1.665912       1.322562      -0.034343      -0.000537       2.177689      -0.198893       1.497485           0.000156
          189              H      12.928868       6.079698       0.422497       0.159839       1.071041 0.80368359E+01  0.77804118E+02                                 1.644716                            1.587804      -0.932700       2.439126                    0.999403       3.191614       8.444981       0.537834       1.176359      -0.735050      -0.010424      -0.003809       0.006843       0.013038       0.001173      -0.000850      -0.004694       0.006385      -0.001613      -0.006590       0.001894       0.004696              1.660937       2.030246      -0.083353      -0.302022       1.393728       0.101350       1.558839           0.000025
          190              H       5.862882      -6.032113      19.430874       0.172550       0.947247 0.65226051E+01  0.61459690E+02                                 1.662927                            1.539607      -1.050871       2.398400                    0.998131       3.395404       9.622066       0.476988       1.362792      -0.690919       0.006506      -0.013913      -0.011092       0.018946      -0.002615      -0.002964       0.003479       0.000296       0.009423      -0.004259      -0.002512       0.006771              1.790436       1.373721      -0.203840      -0.140785       1.950694       0.675136       2.046895           0.000039
          191              H      13.424277       2.493679       7.210488       0.061920       1.447114 0.12346308E+02  0.13231409E+03                                 1.986045                            1.953439      -0.671237       2.532983                    0.999077       3.598855       9.835311       0.493109       1.159028      -0.741976       0.012054       0.024530       0.043240       0.051154      -0.000202       0.000358       0.005951       0.010819       0.007339      -0.009586       0.004152       0.005435              1.992322       1.646708       0.054013       0.011569       2.225597       0.374659       2.104660          -0.000144
          192              H      12.644409      -0.048497       6.083161       0.164180       1.094309 0.84021553E+01  0.82710978E+02                                 1.702740                            1.651251      -1.086190       2.377700                    0.997915       3.293858       8.950628       0.511289       1.216934      -0.724781       0.004286      -0.008190      -0.014790       0.017441       0.001960      -0.000316       0.002083      -0.007308       0.001920      -0.004604      -0.000155       0.004759              1.727947       1.395766      -0.035160      -0.127536       2.021964       0.355539       1.766112           0.000019
          193              H      11.764839       0.677516       7.204481       0.146910       1.129893 0.83491116E+01  0.80653895E+02                                 1.624076                            1.555736      -0.936171       2.423782                    0.999491       3.153315       8.022774       0.583255       1.087083      -0.758503      -0.009238       0.007261       0.001906       0.011904      -0.001773      -0.000181       0.001084      -0.001913      -0.007578      -0.002778      -0.000676       0.003454              1.649038       2.027803      -0.105707      -0.378419       1.489391      -0.036928       1.429918           0.000670
          194              H      13.249335       0.186196       7.546884       0.161644       0.975583 0.70393332E+01  0.65730206E+02                                 1.521845                            1.466274      -0.900491       2.458631                    0.999566       3.072695       7.907399       0.572720       1.145329      -0.742190       0.013366      -0.001233       0.007720       0.015484       0.002507       0.006078       0.001186       0.001570      -0.002544      -0.006082      -0.001206       0.007289              1.542997       1.410700      -0.222122       0.207474       1.605152      -0.353500       1.613140          -0.000007
          195              H      -1.208161       7.020734       1.127327       0.328712       0.786884 0.55185585E+01  0.51081689E+02                                 1.564004                            1.481949      -1.776123       2.076164                    0.994598       3.654974      11.102742       0.443399       1.492355      -0.659397      -0.004408       0.010958       0.007639       0.014067       0.002534      -0.005734      -0.002876       0.010544       0.024373      -0.010068      -0.001954       0.012023              1.630912       1.503791      -0.279736      -0.182961       1.880269       0.410994       1.508676          -0.000546
          196              H      19.067953       8.813767       0.312368       0.119499       1.168446 0.86068219E+01  0.86484497E+02                                 1.854235                            1.728581      -1.359239       2.230128                    0.994786       3.771436      10.857459       0.468212       1.301870      -0.702379      -0.009853      -0.029444      -0.024052       0.039275       0.005988      -0.000998       0.009348      -0.008185       0.006437      -0.011142      -0.001594       0.012736              1.951160       1.750318       0.070892       0.191739       2.331345       0.561293       1.771819           0.000014
          197              H      11.315296      -4.903809      18.802134       0.109169       1.242456 0.96660872E+01  0.99298805E+02                                 1.901375                            1.813879      -1.099154       2.357380                    0.996632       3.617195      10.293889       0.467106       1.276431      -0.710752       0.019815       0.040371      -0.012427       0.046657       0.004823       0.001475      -0.015515      -0.013235      -0.027905      -0.018426      -0.001750       0.020176              1.926933       1.824495       0.380532       0.012646       2.266126      -0.008188       1.690177           0.000426
          198              H       8.114139      -7.311872      18.768094       0.120234       0.892220 0.64254174E+01  0.60670568E+02                                 1.616704                            1.548547      -1.048201       2.380925                    0.996873       3.663116      10.591793       0.463501       1.399518      -0.682342      -0.030946      -0.008042      -0.010269       0.033582      -0.000553       0.005856      -0.007637      -0.000486      -0.011401      -0.010777       0.001302       0.009475              1.633739       1.969226       0.190840       0.279292       1.443475       0.127318       1.488515          -0.000140
          199              H      19.645056       3.262395       0.768905       0.089906       1.124729 0.85507227E+01  0.86388438E+02                                 1.853965                            1.760848      -1.279013       2.259369                    0.993368       3.962625      11.705838       0.445842       1.359792      -0.689887       0.024069      -0.031732       0.024616       0.046821       0.000568       0.008721      -0.011323      -0.007937      -0.024577      -0.017691       0.002848       0.014842              1.876206       1.731800      -0.285126       0.291682       1.958780      -0.430954       1.938038           0.000340
          200              H      17.419942       2.789562       0.118139       0.114907       1.039750 0.76954255E+01  0.74736560E+02                                 1.689820                            1.620302      -0.785924       2.505266                    0.999297       3.420085       9.489196       0.492964       1.279354      -0.709755      -0.021398      -0.031042       0.011003       0.039276       0.003807       0.005895      -0.012737      -0.001730      -0.030720      -0.019309       0.006300       0.013009              1.706214       1.495005       0.327088      -0.088400       2.014179      -0.256565       1.609458           0.000428
          201              H       8.125581      -5.360465      17.302369       0.165645       0.963641 0.71121014E+01  0.67973372E+02                                 1.638429                            1.577434      -0.950829       2.444386                    0.998989       3.308740       9.217194       0.488461       1.312005      -0.702705      -0.011790      -0.011463      -0.003982       0.016919       0.004208       0.002702      -0.003645      -0.003167      -0.004170      -0.007121       0.001508       0.005613              1.665766       1.771654       0.225230       0.332706       1.585808       0.272407       1.639837           0.000156
          202              H       9.518523      -4.611343      17.058081       0.159833       1.070965 0.80361650E+01  0.77796161E+02                                 1.644650                            1.587747      -0.932543       2.439196                    0.999404       3.191571       8.444845       0.537838       1.176373      -0.735047       0.010855       0.003501      -0.006317       0.013038       0.001851      -0.000309      -0.003930       0.007887       0.000733      -0.006594       0.001898       0.004695              1.660865       1.634631       0.015687      -0.406287       1.451383      -0.046160       1.896579           0.000025
          203              H       8.580096      -4.180123      18.281521       0.172546       0.947284 0.65229276E+01  0.61463299E+02                                 1.662948                            1.539629      -1.050875       2.398383                    0.998129       3.395408       9.622025       0.476993       1.362764      -0.690924      -0.004666       0.012610       0.013354       0.018951      -0.003770      -0.003185       0.003164       0.000299       0.002879      -0.004255      -0.002510       0.006765              1.790455       1.443593      -0.383270      -0.215860       2.169527       0.568972       1.758246           0.000039
          204              H      -7.937366      -6.373148      19.532994       0.061793       1.446231 0.12338374E+02  0.13222238E+03                                 1.986030                            1.953434      -0.670989       2.533023                    0.999078       3.599830       9.841267       0.492820       1.159767      -0.741776       0.019750      -0.047076      -0.004333       0.051234      -0.004300      -0.005474      -0.002282      -0.007597       0.002498      -0.009542       0.004201       0.005341              1.992296       1.802890      -0.114137      -0.021753       2.385307       0.327504       1.788692          -0.000144
          205              H       0.774979       7.900484       0.340401       0.164207       1.092802 0.83879630E+01  0.82541652E+02                                 1.701487                            1.650077      -1.086250       2.377705                    0.997912       3.293809       8.950757       0.511336       1.217260      -0.724686      -0.009642       0.011992       0.008230       0.017450       0.000506       0.000428       0.003124      -0.003517      -0.010091      -0.004591      -0.000148       0.004739              1.726662       1.565400      -0.065662      -0.075450       1.978026       0.428801       1.636559           0.000019
          206              H      -6.532975      -4.376644      19.226634       0.146923       1.131812 0.83679021E+01  0.80891016E+02                                 1.627050                            1.558433      -0.936573       2.423618                    0.999489       3.154488       8.031812       0.582145       1.088406      -0.758178       0.001225      -0.001597      -0.011736       0.011908       0.000891       0.000251       0.001688      -0.002336       0.007943      -0.002813      -0.000689       0.003502              1.652124       1.714119       0.149031      -0.362094       1.290425      -0.012435       1.951828           0.000670
          207              H       1.657826       6.613798       0.698823       0.161684       0.974864 0.70329688E+01  0.65657694E+02                                 1.521194                            1.465676      -0.900832       2.458507                    0.999565       3.072615       7.907100       0.572784       1.145429      -0.742154       0.002432      -0.009937       0.011616       0.015479       0.000107       0.002578      -0.003741      -0.009569      -0.004991      -0.006076      -0.001197       0.007273              1.542325       1.677360      -0.076682       0.400337       1.265299      -0.080315       1.684316          -0.000007
          208              H      15.196499      -4.579051       8.884459       0.328692       0.786837 0.55183067E+01  0.51079584E+02                                 1.564054                            1.482006      -1.776415       2.076033                    0.994587       3.655077      11.103654       0.443343       1.492537      -0.659367       0.011810      -0.000506      -0.007639       0.014074      -0.001342       0.000797       0.006378      -0.011376       0.024370      -0.010063      -0.001970       0.012032              1.630960       2.014291      -0.099272      -0.448478       1.369857       0.035515       1.508732          -0.000546
          209              H      10.128370      15.135165       9.699418       0.119505       1.169045 0.86120777E+01  0.86550543E+02                                 1.854944                            1.729177      -1.359225       2.230157                    0.994786       3.771382      10.858144       0.468104       1.301974      -0.702365      -0.024473      -0.019103       0.024039       0.039265       0.007226      -0.009133      -0.002157      -0.001168       0.006420      -0.011138      -0.001575       0.012712              1.951959       2.223213       0.237895      -0.465599       1.860157      -0.368119       1.772509           0.000014
          210              H       7.953953      14.813796      11.233224       0.109131       1.242526 0.96670990E+01  0.99315188E+02                                 1.901743                            1.814212      -1.099250       2.357334                    0.996631       3.617534      10.296312       0.466955       1.276766      -0.710681       0.031460       0.032150       0.012418       0.046665       0.007913       0.015136       0.003805       0.004244      -0.027907      -0.018438      -0.001764       0.020202              1.927318       1.978281       0.434894       0.011922       2.113179      -0.009226       1.690493           0.000426
          211              H       6.750648      10.993034      11.267264       0.120317       0.891948 0.64233490E+01  0.60649840E+02                                 1.616800                            1.548633      -1.049573       2.380421                    0.996852       3.663280      10.594265       0.463310       1.400124      -0.682227       0.002726      -0.031818       0.010268       0.033545      -0.000279       0.009171      -0.002941       0.001076      -0.011408      -0.010784       0.001301       0.009483              1.633837       1.382010      -0.016790      -0.026943       2.030900      -0.305790       1.488600          -0.000140
          212              H       4.702107      13.828819       9.242881       0.089910       1.124766 0.85510608E+01  0.86392725E+02                                 1.854005                            1.760882      -1.279102       2.259323                    0.993368       3.962684      11.706079       0.445838       1.359790      -0.689887      -0.037945       0.012113      -0.024614       0.046823       0.002938       0.013605      -0.004416       0.005458      -0.024574      -0.017694       0.002832       0.014862              1.876247       2.112827      -0.150429       0.503546       1.577830      -0.131350       1.938083           0.000340
          213              H       4.998021      11.573361       9.893647       0.114921       1.039755 0.76955021E+01  0.74737797E+02                                 1.689850                            1.620331      -0.785956       2.505251                    0.999296       3.420136       9.489496       0.492948       1.279386      -0.709747      -0.022127      -0.030515      -0.011010       0.039268       0.003507       0.013986      -0.001279      -0.003428      -0.030732      -0.019314       0.006280       0.013034              1.706246       1.750941       0.417574       0.212427       1.758310       0.168871       1.609489           0.000428
          214              H       8.586660      11.654312      12.732989       0.165676       0.963494 0.71107773E+01  0.67958172E+02                                 1.638318                            1.577329      -0.950745       2.444433                    0.998989       3.308672       9.217106       0.488453       1.312076      -0.702689      -0.006889      -0.014929       0.003971       0.016914       0.004263       0.004356      -0.001301      -0.002812      -0.004152      -0.007117       0.001491       0.005625              1.665650       1.464792       0.116783      -0.145914       1.892469      -0.404428       1.639690           0.000156
          215              H       8.828634      13.217301      12.977277       0.159803       1.072185 0.80474521E+01  0.77930083E+02                                 1.645793                            1.588798      -0.932775       2.439073                    0.999401       3.191787       8.445802       0.537711       1.176279      -0.735087      -0.000327       0.011415       0.006312       0.013048      -0.001043       0.003620       0.001626      -0.008464       0.000743      -0.006615       0.001902       0.004712              1.662039       1.462857      -0.045434      -0.091999       1.625223       0.398863       1.898035           0.000025
          216              H       9.547982      12.476258      11.753837       0.172551       0.947308 0.65230789E+01  0.61465731E+02                                 1.663066                            1.539717      -1.050966       2.398355                    0.998132       3.395401       9.622416       0.476942       1.362888      -0.690901       0.013443      -0.000201      -0.013348       0.018945      -0.003025      -0.004029       0.001971       0.004505       0.002886      -0.004254      -0.002507       0.006760              1.790604       2.329973      -0.070008      -0.608482       1.283427       0.013887       1.758413           0.000039
          217              H      12.986119      -3.827600      10.502364       0.061933       1.444926 0.12324153E+02  0.13203167E+03                                 1.984710                            1.952191      -0.671249       2.532994                    0.999077       3.598888       9.837207       0.493022       1.159629      -0.741800      -0.050881       0.002928       0.004320       0.051148      -0.000962       0.000344       0.005941       0.011369       0.002423      -0.009577       0.004200       0.005378              1.990957       2.390585       0.094171      -0.315664       1.794726      -0.088568       1.787560          -0.000144
          218              H      15.364908      -2.416064       9.671385       0.164167       1.094688 0.84055542E+01  0.82752523E+02                                 1.703159                            1.651603      -1.086126       2.377737                    0.997914       3.293998       8.951347       0.511228       1.216960      -0.724779       0.014526      -0.005095      -0.008228       0.017454       0.001499      -0.002805      -0.001433       0.002110      -0.010114      -0.004595      -0.000147       0.004741              1.728403       1.975577       0.078732      -0.430194       1.571450      -0.071916       1.638183           0.000019
          219              H      14.400323      -1.838026      10.808724       0.146858       1.134367 0.83893976E+01  0.81131519E+02                                 1.628100                            1.559351      -0.936392       2.423659                    0.999489       3.154282       8.026661       0.582719       1.086896      -0.758621      -0.001925       0.000634       0.011740       0.011913       0.001443      -0.001494      -0.000776       0.000672       0.007944      -0.002829      -0.000657       0.003485              1.653226       1.244480      -0.017309      -0.109150       1.761935       0.345979       1.953264           0.000670
          220              H      13.857523      -2.012604       9.312963       0.161666       0.974748 0.70316094E+01  0.65640405E+02                                 1.520921                            1.465406      -0.900544       2.458619                    0.999566       3.072452       7.905842       0.572924       1.145229      -0.742202      -0.010182      -0.001020      -0.011606       0.015473       0.003083       0.004398      -0.001169       0.007308      -0.004968      -0.006066      -0.001213       0.007279              1.542038       1.359109      -0.189128       0.209203       1.582992      -0.350572       1.684015          -0.000007
          221              H      -1.152508       6.156103      11.615674       0.328711       0.786884 0.55185647E+01  0.51081757E+02                                 1.564005                            1.481950      -1.776120       2.076166                    0.994598       3.654974      11.102740       0.443399       1.492355      -0.659397       0.011801       0.006868       0.003384       0.014067      -0.000021      -0.001562      -0.000371      -0.021768      -0.006773      -0.010068      -0.001954       0.012022              1.630913       2.014263       0.438023       0.138273       1.504702       0.042384       1.373772          -0.000546
          222              H       1.953796       7.153747       8.257721       0.119499       1.168448 0.86068356E+01  0.86484671E+02                                 1.854237                            1.728582      -1.359239       2.230128                    0.994786       3.771437      10.857465       0.468212       1.301871      -0.702379      -0.024476      -0.011277      -0.028570       0.039275       0.004306       0.010834       0.002229      -0.001256       0.006152      -0.011142      -0.001594       0.012736              1.951163       2.222232       0.284082       0.438526       1.475143       0.146004       2.156114           0.000014
          223              H      -0.220641       5.986121       7.212491       0.109169       1.242458 0.96661046E+01  0.99299029E+02                                 1.901377                            1.813881      -1.099155       2.357379                    0.996632       3.617197      10.293897       0.467106       1.276431      -0.710752       0.031457      -0.026832       0.021620       0.046657      -0.017049      -0.000709      -0.007016       0.009835      -0.011093      -0.018426      -0.001750       0.020176              1.926935       1.977882      -0.227714       0.370550       1.787855      -0.178377       2.015067           0.000426
          224              H      -1.423947       7.866992       3.886575       0.120234       0.892219 0.64254147E+01  0.60670535E+02                                 1.616704                            1.548547      -1.048201       2.380925                    0.996873       3.663115      10.591790       0.463501       1.399519      -0.682342       0.002733       0.007035      -0.032723       0.033582      -0.007787      -0.004816      -0.000748       0.007523       0.007947      -0.010777       0.001302       0.009475              1.633739       1.381942       0.031728      -0.001074       1.359279      -0.081912       2.159995          -0.000140
          225              H      -3.472461       8.202281       7.354658       0.089905       1.124730 0.85507301E+01  0.86388537E+02                                 1.853967                            1.760850      -1.279014       2.259369                    0.993368       3.962626      11.705845       0.445841       1.359793      -0.689887      -0.037940       0.015261       0.022801       0.046821      -0.013231      -0.004248      -0.001915       0.016480       0.008489      -0.017691       0.002848       0.014842              1.876208       2.112774      -0.360861      -0.382044       1.734233       0.221661       1.781617           0.000340
          226              H      -3.176556       8.766414       5.075976       0.114907       1.039750 0.76954204E+01  0.74736503E+02                                 1.689819                            1.620302      -0.785921       2.505267                    0.999297       3.420084       9.489195       0.492963       1.279355      -0.709755      -0.022134       0.024790      -0.020931       0.039276      -0.013854      -0.003952      -0.006739       0.010506       0.011119      -0.019308       0.006299       0.013009              1.706214       1.750909      -0.392745       0.255410       1.792900      -0.148874       1.574832           0.000428
          227              H       0.412046       6.267010       3.726387       0.165645       0.963640 0.71121000E+01  0.67973352E+02                                 1.638428                            1.577433      -0.950829       2.444386                    0.998989       3.308741       9.217195       0.488461       1.312005      -0.702705      -0.006878       0.004020      -0.014926       0.016919      -0.005890       0.001528      -0.000849       0.000951       0.007162      -0.007121       0.001508       0.005613              1.665766       1.464892       0.067991       0.174093       1.352731       0.092812       2.179674           0.000156
          228              H       0.654016       5.273970       4.957836       0.159833       1.070966 0.80361742E+01  0.77796278E+02                                 1.644651                            1.587748      -0.932544       2.439195                    0.999404       3.191572       8.444851       0.537838       1.176374      -0.735046      -0.000318      -0.011171       0.006716       0.013038      -0.002600      -0.002701      -0.002474      -0.006950       0.005266      -0.006594       0.001899       0.004695              1.660866       1.461885       0.102289       0.006645       2.173526      -0.081253       1.347187           0.000025
          229              H       1.373380       6.704010       4.927801       0.172546       0.947283 0.65229235E+01  0.61463255E+02                                 1.662948                            1.539629      -1.050875       2.398383                    0.998129       3.395409       9.622030       0.476993       1.362765      -0.690924       0.013444       0.011663       0.006508       0.018950       0.005016      -0.000598       0.000625       0.000049      -0.010491      -0.004255      -0.002510       0.006765              1.790455       2.329766       0.561862       0.243598       1.651530       0.198704       1.390070           0.000039
          230              H      -3.362909       4.379245      11.457488       0.061793       1.446232 0.12338390E+02  0.13222260E+03                                 1.986031                            1.953436      -0.670991       2.533022                    0.999078       3.599832       9.841276       0.492819       1.159768      -0.741776      -0.050967      -0.005217       0.000370       0.051234       0.000195      -0.000992       0.000030       0.001006      -0.028426      -0.009542       0.004201       0.005341              1.992298       2.392337       0.226558       0.239643       1.713706       0.041225       1.870851          -0.000144
          231              H      -0.984109       4.393133      13.095416       0.164205       1.092819 0.83881216E+01  0.82543560E+02                                 1.701500                            1.650088      -1.086279       2.377693                    0.997912       3.293837       8.950837       0.511336       1.217253      -0.724687       0.014521       0.009672      -0.000299       0.017450       0.001680       0.002701      -0.001011       0.006349       0.002649      -0.004594      -0.000147       0.004741              1.726674       1.973467       0.332600       0.282788       1.557747       0.064732       1.648810           0.000019
          232              H      -1.948710       3.119159      13.027336       0.146922       1.131817 0.83679399E+01  0.80891459E+02                                 1.627054                            1.558436      -0.936573       2.423617                    0.999489       3.154494       8.031827       0.582145       1.088405      -0.758178      -0.001914      -0.010476      -0.005329       0.011908       0.000592       0.001990       0.002270      -0.001852       0.000299      -0.002813      -0.000689       0.003503              1.652127       1.243832       0.102994       0.039556       2.203293      -0.090017       1.509258           0.000670
          233              H      -2.491489       4.501807      13.624038       0.161683       0.974867 0.70329898E+01  0.65657937E+02                                 1.521197                            1.465678      -0.900834       2.458506                    0.999565       3.072619       7.907112       0.572784       1.145429      -0.742154      -0.010179       0.010570       0.004925       0.015479      -0.005344       0.000483       0.001094       0.007466      -0.004523      -0.006076      -0.001197       0.007273              1.542328       1.359282      -0.086577      -0.268382       1.355398       0.219049       1.912303          -0.000007
          234              H      -9.382620      18.634505       5.516494       0.328693       0.786811 0.55181066E+01  0.51077604E+02                                 1.564065                            1.482016      -1.776295       2.076088                    0.994591       3.655089      11.103914       0.443322       1.492611      -0.659354      -0.004414      -0.012099       0.005677       0.014074       0.003712       0.005066       0.008996      -0.000062      -0.007423      -0.010063      -0.001969       0.012032              1.630972       1.503865       0.298331      -0.150776       1.957561      -0.366396       1.431491          -0.000546
          235              H      10.893504      18.443774       7.476802       0.119506       1.169043 0.86120575E+01  0.86550290E+02                                 1.854941                            1.729175      -1.359224       2.230158                    0.994786       3.771378      10.858130       0.468104       1.301974      -0.702365      -0.009852       0.035539      -0.013479       0.039265      -0.002120       0.005691      -0.005044      -0.015596      -0.015846      -0.011137      -0.001575       0.012712              1.951957       1.750969      -0.201630      -0.034501       2.398893      -0.523282       1.706008           0.000014
          236              H      19.489756      -2.270432       6.375505       0.109132       1.242525 0.96670889E+01  0.99315058E+02                                 1.901742                            1.814211      -1.099249       2.357334                    0.996631       3.617532      10.296305       0.466955       1.276766      -0.710682       0.019825      -0.009435       0.041177       0.046665      -0.003673       0.003446      -0.001141       0.015642       0.058763      -0.018438      -0.001764       0.020202              1.927317       1.824844      -0.201295       0.323315       1.827447      -0.245383       2.129659           0.000426
          237              H      16.288600      -1.036941       4.307070       0.120317       0.891948 0.64233518E+01  0.60649875E+02                                 1.616801                            1.548633      -1.049574       2.380420                    0.996852       3.663282      10.594273       0.463310       1.400124      -0.682227      -0.030907       0.012910      -0.001826       0.033544      -0.004771      -0.003395       0.001258       0.010613       0.021891      -0.010785       0.001301       0.009483              1.633837       1.969356      -0.337332       0.025637       1.587611      -0.044162       1.344544          -0.000140
          238              H      11.470602      20.824044       2.440873       0.089910       1.124766 0.85510623E+01  0.86392742E+02                                 1.854005                            1.760882      -1.279103       2.259323                    0.993368       3.962683      11.706075       0.445838       1.359790      -0.689887       0.024069      -0.005448      -0.039792       0.046823      -0.007818      -0.003855      -0.001361       0.014087       0.041504      -0.017694       0.002832       0.014862              1.876247       1.731822      -0.110044      -0.392773       1.570047       0.206504       2.326871           0.000340
          239              H       9.245497      21.624034       2.356774       0.114921       1.039756 0.76955108E+01  0.74737904E+02                                 1.689851                            1.620332      -0.785957       2.505251                    0.999296       3.420138       9.489504       0.492948       1.279387      -0.709747      -0.021394       0.005981      -0.032380       0.039268      -0.006984       0.000361      -0.000651       0.021486       0.038952      -0.019314       0.006280       0.013034              1.706247       1.495032      -0.086985       0.327478       1.488476      -0.046963       2.135234           0.000428
          240              H      16.300062      -0.743280       6.729923       0.165676       0.963495 0.71107864E+01  0.67958283E+02                                 1.638319                            1.577330      -0.950747       2.444432                    0.998989       3.308674       9.217114       0.488452       1.312076      -0.702689      -0.011779       0.009174      -0.007949       0.016914      -0.004420       0.002298       0.000251       0.002756       0.013631      -0.007117       0.001491       0.005625              1.665652       1.771550      -0.400712       0.028733       1.862081      -0.112820       1.363324           0.000156
          241              H      17.693007      -0.906277       7.500830       0.159803       1.072186 0.80474568E+01  0.77930143E+02                                 1.645794                            1.588798      -0.932776       2.439073                    0.999401       3.191788       8.445806       0.537711       1.176279      -0.735087       0.010871       0.003718       0.006184       0.013048      -0.000641       0.001764       0.003847       0.008080       0.001300      -0.006614       0.001902       0.004712              1.662039       1.635740       0.344386       0.216942       1.746593       0.216098       1.603784           0.000025
          242              H      16.754564      -2.181408       7.262550       0.172551       0.947308 0.65230772E+01  0.61465711E+02                                 1.663066                            1.539716      -1.050964       2.398356                    0.998132       3.395400       9.622413       0.476942       1.362888      -0.690901      -0.004671      -0.017863       0.004244       0.018945       0.004656      -0.001663      -0.000881      -0.003616      -0.008861      -0.004254      -0.002507       0.006760              1.790604       1.443710       0.378661      -0.224031       2.354039      -0.462623       1.574064           0.000039
          243              H       0.237085      -2.168715       4.737577       0.061935       1.444926 0.12324153E+02  0.13203169E+03                                 1.984713                            1.952193      -0.671257       2.532992                    0.999077       3.598881       9.837193       0.493021       1.159631      -0.741799       0.019720       0.027238      -0.038539       0.051147       0.006912      -0.000999       0.000024      -0.003683       0.014272      -0.009577       0.004200       0.005377              1.990959       1.801742       0.075814      -0.087881       2.219863      -0.421651       1.951272          -0.000144
          244              H      -7.399470      18.876131       6.671854       0.164167       1.094687 0.84055439E+01  0.82752405E+02                                 1.703158                            1.651603      -1.086126       2.377738                    0.997914       3.293996       8.951343       0.511228       1.216961      -0.724779      -0.009645      -0.013124       0.006275       0.017454      -0.000612       0.000227      -0.004514      -0.001115      -0.002885      -0.004595      -0.000147       0.004742              1.728403       1.566866       0.098349      -0.019161       2.095682      -0.362867       1.522661           0.000019
          245              H       1.641479      -2.901636       6.619793       0.146864       1.134349 0.83892354E+01  0.81129611E+02                                 1.628089                            1.559340      -0.936425       2.423651                    0.999489       3.154248       8.026575       0.582718       1.086903      -0.758620       0.001235       0.010969       0.004482       0.011913      -0.000659       0.000670       0.000381      -0.005878      -0.002701      -0.002824      -0.000659       0.003484              1.653214       1.715307       0.239422       0.310455       1.776961       0.292931       1.467375           0.000670
          246              H      -6.516628      19.209063       5.378331       0.161666       0.974754 0.70316607E+01  0.65640989E+02                                 1.520924                            1.465409      -0.900534       2.458621                    0.999566       3.072462       7.905869       0.572925       1.145226      -0.742203       0.002433      -0.005081      -0.014411       0.015473      -0.002275      -0.001196      -0.001267      -0.000859       0.021136      -0.006066      -0.001213       0.007279              1.542042       1.676994      -0.308265      -0.266586       1.509683       0.221582       1.439449          -0.000007
          247              H      -1.986262       6.745755      18.419684       0.328710       0.786835 0.55182058E+01  0.51078778E+02                                 1.564096                            1.482026      -1.776255       2.076100                    0.994594       3.655122      11.104061       0.443321       1.492606      -0.659354       0.002546       0.013417      -0.003380       0.014069       0.006824      -0.000158       0.001606       0.016953      -0.006756      -0.010071      -0.001948       0.012019              1.631015       1.286075       0.180574       0.006123       2.233125      -0.144518       1.373846          -0.000546
          248              H       6.093392      21.567381       1.754065       0.119500       1.167212 0.85957218E+01  0.86344716E+02                                 1.852785                            1.727337      -1.359378       2.230073                    0.994786       3.771070      10.854474       0.468435       1.301677      -0.702408      -0.002463      -0.026827       0.028564       0.039264       0.003745       0.001524      -0.010939      -0.004423       0.006132      -0.011137      -0.001574       0.012710              1.949553       1.378727      -0.013819       0.008516       2.315647      -0.461529       2.154286           0.000014
          249              H       5.717361      19.128115       2.799295       0.109132       1.242189 0.96634885E+01  0.99265201E+02                                 1.901030                            1.813572      -1.099247       2.357333                    0.996630       3.617332      10.293841       0.467171       1.276342      -0.710766      -0.035786       0.020719      -0.021629       0.046666      -0.016353       0.006396       0.003027       0.013777      -0.011113      -0.018445      -0.001737       0.020181              1.926576       1.951743      -0.236756       0.291607       1.813298      -0.289797       2.014685           0.000426
          250              H       7.891807      18.620638       6.125211       0.120336       0.891955 0.64234632E+01  0.60651503E+02                                 1.616839                            1.548670      -1.049521       2.380454                    0.996853       3.663360      10.594727       0.463291       1.400167      -0.682218       0.005715       0.004912       0.032683       0.033541      -0.008419      -0.000876       0.004820       0.003932       0.007942      -0.010792       0.001315       0.009477              1.633876       1.341960       0.017558       0.076898       1.399470       0.028341       2.160197          -0.000140
          251              H       8.890705      16.800975       2.657128       0.089888       1.124826 0.85515936E+01  0.86399070E+02                                 1.854029                            1.760903      -1.279185       2.259277                    0.993366       3.962810      11.706346       0.445850       1.359737      -0.689897       0.027042      -0.030687      -0.022796       0.046826      -0.015475       0.000413       0.004674       0.003803       0.008506      -0.017710       0.002865       0.014845              1.876268       2.003153      -0.399659      -0.336354       1.843972       0.286340       1.781679           0.000340
          252              H       9.323972      17.268042       4.935810       0.114951       1.039669 0.76948971E+01  0.74731926E+02                                 1.689909                            1.620390      -0.786158       2.505221                    0.999295       3.420086       9.489969       0.492873       1.279581      -0.709706       0.030749      -0.012578       0.020904       0.039251      -0.014082       0.005056       0.005997       0.009247       0.011138      -0.019334       0.006323       0.013011              1.706300       2.035207      -0.292287       0.225513       1.508782      -0.191182       1.574912           0.000428
          253              H      13.945783      -3.302790       6.285399       0.165582       0.963835 0.71139522E+01  0.67996172E+02                                 1.638712                            1.577688      -0.951071       2.444246                    0.998989       3.309269       9.219319       0.488394       1.312087      -0.702687       0.006074      -0.005148       0.014941       0.016930      -0.004882       0.001328      -0.001128       0.006667       0.007162      -0.007120       0.001504       0.005617              1.666059       1.322649       0.017628      -0.029451       1.495399      -0.195114       2.180130           0.000156
          254              H       4.754419      19.715412       5.053950       0.159824       1.071396 0.80401155E+01  0.77843393E+02                                 1.645082                            1.588135      -0.932930       2.439006                    0.999401       3.191725       8.445536       0.537778       1.176369      -0.735053      -0.010421      -0.004032      -0.006717       0.013038       0.000163       0.001448       0.003392       0.008683       0.005282      -0.006614       0.001895       0.004719              1.661312       2.030780       0.303337       0.078867       1.605670       0.020837       1.347486           0.000025
          255              H      14.037334      -2.250792       5.083985       0.172528       0.947328 0.65231814E+01  0.61466008E+02                                 1.662960                            1.539624      -1.050985       2.398325                    0.998131       3.395547       9.622301       0.477012       1.362703      -0.690935       0.006512       0.016563      -0.006498       0.018946       0.003891      -0.000769       0.000375      -0.006347      -0.010490      -0.004247      -0.002522       0.006770              1.790482       1.373740       0.223878      -0.106144       2.607635      -0.295926       1.390072           0.000039
          256              H      -2.924708       4.069489      18.577870       0.061769       1.447740 0.12353472E+02  0.13241010E+03                                 1.986631                            1.954020      -0.670910       2.533052                    0.999078       3.599683       9.838293       0.493031       1.159045      -0.741974       0.012069      -0.049797      -0.000376       0.051240      -0.000184      -0.000344       0.000967      -0.001063      -0.028437      -0.009550       0.004179       0.005371              1.992902       1.647158      -0.037047       0.041032       2.460128      -0.239791       1.871419          -0.000144
          257              H      -3.704561       6.316845      16.939942       0.164195       1.091935 0.83792975E+01  0.82433968E+02                                 1.700377                            1.649039      -1.086232       2.377703                    0.997915       3.293525       8.948377       0.511590       1.216986      -0.724737       0.004275       0.016913       0.000297       0.017448      -0.000690       0.001863      -0.002200      -0.007045       0.002616      -0.004594      -0.000140       0.004734              1.725509       1.394051       0.127909       0.033185       2.134828      -0.287861       1.647649           0.000019
          258              H      -4.584145       4.982758      17.008022       0.146936       1.133831 0.83845116E+01  0.81071032E+02                                 1.627408                            1.558752      -0.936604       2.423596                    0.999490       3.153790       8.024293       0.582922       1.086694      -0.758670      -0.009228      -0.005281       0.005332       0.011894       0.001050      -0.001446      -0.002595       0.000691       0.000315      -0.002770      -0.000690       0.003460              1.652490       2.032494       0.381733       0.098087       1.415401      -0.007299       1.509575           0.000670
          259              H      -3.099654       4.931886      16.411320       0.161671       0.975508 0.70385997E+01  0.65721605E+02                                 1.521753                            1.466182      -0.900684       2.458557                    0.999566       3.072659       7.907185       0.572748       1.145304      -0.742195       0.013359      -0.006074      -0.004935       0.015482      -0.006503      -0.000851      -0.000802       0.000919      -0.004510      -0.006066      -0.001206       0.007271              1.542907       1.410747      -0.068586      -0.296169       1.304831       0.180106       1.913144          -0.000007
          260              H      -3.827230      14.706220       4.495292       0.328704       0.786789 0.55180126E+01  0.51077499E+02                                 1.564164                            1.482106      -1.776196       2.076130                    0.994591       3.655253      11.105194       0.443253       1.492819      -0.659318      -0.009939      -0.008199      -0.005673       0.014078       0.002905      -0.006780      -0.007759      -0.004616      -0.007414      -0.010043      -0.001970       0.012012              1.631080       1.719782       0.374656       0.295214       1.741891       0.264310       1.431566          -0.000546
          261              H      -2.591269      10.638043       2.534984       0.119512       1.167349 0.85969248E+01  0.86359416E+02                                 1.852900                            1.727435      -1.359339       2.230095                    0.994787       3.771083      10.854509       0.468434       1.301642      -0.702416       0.036789       0.002559       0.013474       0.039262       0.003258       0.006660      -0.003668       0.014797      -0.015830      -0.011128      -0.001590       0.012718              1.949683       2.450456       0.046702       0.480952       1.694424       0.206558       1.704170           0.000014
          262              H      -0.462609      11.838039       3.636281       0.109119       1.242554 0.96670295E+01  0.99310657E+02                                 1.901429                            1.813930      -1.099376       2.357259                    0.996629       3.617543      10.294908       0.467115       1.276378      -0.710761      -0.015501       0.015543      -0.041183       0.046668      -0.007775       0.002241      -0.002847      -0.007549       0.058765      -0.018441      -0.001759       0.020200              1.926986       1.953330      -0.155705       0.339016       1.698345      -0.222977       2.129283           0.000426
          263              H       1.767408       9.231154       5.704716       0.120324       0.891939 0.64232951E+01  0.60649396E+02                                 1.616810                            1.548642      -1.049626       2.380410                    0.996853       3.663303      10.594447       0.463300       1.400153      -0.682221       0.022469      -0.024835       0.001826       0.033540      -0.007048      -0.002298       0.002811      -0.002253       0.021883      -0.010785       0.001294       0.009491              1.633846       1.842058      -0.382346       0.050173       1.714929      -0.009447       1.344550          -0.000140
          264              H      -0.539422      11.975647       7.570913       0.089896       1.124765 0.85511449E+01  0.86394784E+02                                 1.854100                            1.760968      -1.278950       2.259395                    0.993371       3.962812      11.706980       0.445793       1.359908      -0.689864      -0.013162       0.020869       0.039798       0.046825      -0.010514       0.000023       0.004125      -0.001130       0.041509      -0.017709       0.002833       0.014876              1.876345       1.657267      -0.136450      -0.325642       1.644772       0.301516       2.326995           0.000340
          265              H       0.956511      10.144456       7.655012       0.114924       1.039738 0.76954150E+01  0.74737119E+02                                 1.689872                            1.620355      -0.785859       2.505301                    0.999297       3.420124       9.489631       0.492926       1.279439      -0.709736       0.012771      -0.018175       0.032375       0.039263      -0.012183       0.000753      -0.000097      -0.007933       0.038970      -0.019317       0.006277       0.013040              1.706264       1.543900      -0.069720       0.153438       1.439641      -0.293088       2.135251           0.000428
          266              H       2.040422       9.339800       3.281863       0.165674       0.963753 0.71131648E+01  0.67986222E+02                                 1.638568                            1.577562      -0.950740       2.444441                    0.998990       3.308847       9.217739       0.488435       1.312022      -0.702701       0.012581      -0.008044       0.007944       0.016914      -0.004308       0.000551      -0.002224       0.003413       0.013616      -0.007109       0.001490       0.005619              1.665911       2.104260      -0.283254       0.115933       1.529963       0.010546       1.363508           0.000156
          267              H       1.422427      10.598737       2.510956       0.159839       1.071041 0.80368364E+01  0.77804129E+02                                 1.644716                            1.587805      -0.932698       2.439127                    0.999403       3.191614       8.444983       0.537834       1.176360      -0.735050      -0.000117       0.011475      -0.006189       0.013038      -0.003040      -0.003019      -0.002926      -0.005469       0.001301      -0.006590       0.001894       0.004696              1.660938       1.516841       0.302370      -0.131271       1.863251      -0.276301       1.602722           0.000025
          268              H       0.533034       9.288929       2.749236       0.172549       0.947245 0.65225906E+01  0.61459525E+02                                 1.662926                            1.539606      -1.050875       2.398398                    0.998131       3.395402       9.622061       0.476987       1.362794      -0.690918      -0.015286      -0.010354      -0.004250       0.018946       0.004760       0.000292       0.001885      -0.003039      -0.008865      -0.004259      -0.002512       0.006771              1.790435       2.014706       0.580500       0.361449       1.782661       0.365364       1.573939           0.000039
          269              H      -2.123643      16.841461       5.274209       0.061920       1.447114 0.12346309E+02  0.13231411E+03                                 1.986045                            1.953439      -0.671237       2.532983                    0.999077       3.598855       9.835311       0.493109       1.159028      -0.741976       0.019110       0.027677       0.038542       0.051154       0.006534      -0.000335       0.000983      -0.005843       0.014294      -0.009586       0.004152       0.005434              1.992322       2.127329       0.190604       0.368620       1.897144       0.223644       1.952492          -0.000144
          270              H      -4.260480      16.656474       3.339932       0.164180       1.094308 0.84021526E+01  0.82710945E+02                                 1.702740                            1.651251      -1.086189       2.377700                    0.997915       3.293857       8.950625       0.511289       1.216934      -0.724781      -0.009150      -0.013464      -0.006260       0.017441      -0.000119       0.004343       0.001311       0.001636      -0.002834      -0.004604      -0.000155       0.004759              1.727947       1.974488       0.242393       0.335601       1.686896       0.138939       1.522458           0.000019
          271              H      -3.282801      17.921199       3.391993       0.146910       1.129892 0.83490994E+01  0.80653748E+02                                 1.624075                            1.555735      -0.936171       2.423782                    0.999491       3.153314       8.022770       0.583255       1.087083      -0.758504       0.009925       0.004795      -0.004494       0.011904       0.001326      -0.000133      -0.000741       0.005330      -0.002739      -0.002778      -0.000676       0.003454              1.649036       1.615653       0.204796      -0.172079       1.867454      -0.388765       1.464003           0.000670
          272              H      -4.240849      17.599827       4.633455       0.161644       0.975583 0.70393379E+01  0.65730261E+02                                 1.521846                            1.466275      -0.900489       2.458632                    0.999566       3.072695       7.907400       0.572720       1.145329      -0.742190      -0.005618       0.000591       0.014417       0.015484      -0.001514       0.000808       0.001566       0.003526       0.021152      -0.006082      -0.001206       0.007289              1.542998       1.723158      -0.292700      -0.297912       1.465676       0.177645       1.440159          -0.000007
          273              H       6.966462       9.026605      13.379751       0.328704       0.786789 0.55180121E+01  0.51077496E+02                                 1.564164                            1.482106      -1.776197       2.076130                    0.994591       3.655254      11.105198       0.443253       1.492819      -0.659318      -0.004417       0.001139      -0.013318       0.014078      -0.006233       0.000686      -0.006108      -0.005034      -0.022330      -0.010043      -0.001970       0.012012              1.631080       1.503952      -0.018583       0.333774       1.245764      -0.044608       2.143524          -0.000546
          274              H       2.718960       7.424301      12.234402       0.119512       1.167349 0.85969210E+01  0.86359372E+02                                 1.852900                            1.727435      -1.359340       2.230095                    0.994787       3.771082      10.854507       0.468433       1.301642      -0.702416      -0.009850      -0.006100       0.037514       0.039262      -0.003860      -0.004672      -0.004277       0.000563       0.032671      -0.011128      -0.001590       0.012718              1.949683       1.749072       0.130451      -0.157093       1.424755      -0.038327       2.675223           0.000014
          275              H       3.140783       7.174618      14.869505       0.109119       1.242555 0.96670411E+01  0.99310810E+02                                 1.901430                            1.813932      -1.099377       2.357259                    0.996629       3.617545      10.294917       0.467115       1.276379      -0.710761       0.019821      -0.030949      -0.028761       0.046668      -0.001134      -0.004898       0.016692      -0.011251      -0.021923      -0.018441      -0.001759       0.020200              1.926987       1.824543      -0.179309      -0.335891       1.841313       0.253489       2.115105           0.000426
          276              H      -0.060346       8.349190      16.971980       0.120323       0.891943 0.64233303E+01  0.60649797E+02                                 1.616813                            1.548645      -1.049627       2.380409                    0.996853       3.663310      10.594465       0.463300       1.400150      -0.682222      -0.030905      -0.004871       0.012089       0.033541       0.005345      -0.002426       0.006421      -0.002638      -0.017869      -0.010785       0.001295       0.009491              1.633849       1.969376       0.146468      -0.304958       1.367078      -0.083172       1.565093          -0.000140
          277              H       3.296125      10.595404      16.813793       0.089895       1.124802 0.85514472E+01  0.86398058E+02                                 1.854087                            1.760956      -1.279088       2.259330                    0.993367       3.962816      11.706766       0.445814       1.359842      -0.689877       0.024063       0.037192       0.015177       0.046825       0.007273      -0.004834       0.012737      -0.005547      -0.017417      -0.017709       0.002833       0.014876              1.876331       1.731911       0.395215       0.101093       2.316607       0.224471       1.580473           0.000340
          278              H       1.071021      10.268247      17.548659       0.114925       1.039737 0.76954069E+01  0.74737030E+02                                 1.689872                            1.620355      -0.785864       2.505299                    0.999297       3.420121       9.489626       0.492926       1.279441      -0.709736      -0.021393       0.025046       0.021368       0.039263       0.003195      -0.006218       0.013428      -0.000599      -0.027283      -0.019317       0.006277       0.013040              1.706264       1.495046      -0.240105      -0.239071       1.932893       0.303535       1.690853           0.000428
          279              H      -0.048916       6.104122      16.014853       0.165674       0.963754 0.71131763E+01  0.67986370E+02                                 1.638570                            1.577564      -0.950744       2.444439                    0.998990       3.308850       9.217754       0.488434       1.312023      -0.702701      -0.011778       0.002290       0.011922       0.016914       0.000237      -0.004971       0.003434      -0.003573      -0.005384      -0.007109       0.001490       0.005619              1.665913       1.771809       0.175537      -0.361449       1.390530      -0.159620       1.835399           0.000156
          280              H       1.344018       5.517997      15.488233       0.159839       1.071041 0.80368311E+01  0.77804062E+02                                 1.644716                            1.587804      -0.932700       2.439126                    0.999403       3.191614       8.444981       0.537834       1.176359      -0.735050       0.010857      -0.007218       0.000123       0.013038      -0.001195      -0.001436       0.000119       0.001249      -0.019176      -0.006590       0.001894       0.004696              1.660937       1.634712      -0.359725       0.189582       1.825325      -0.169707       1.522775           0.000025
          281              H       0.405578       6.361908      14.503073       0.172549       0.947248 0.65226115E+01  0.61459763E+02                                 1.662928                            1.539607      -1.050871       2.398400                    0.998131       3.395405       9.622068       0.476988       1.362792      -0.690919      -0.004667       0.005250      -0.017595       0.018946      -0.000874       0.004873      -0.002251       0.001844       0.007528      -0.004259      -0.002512       0.006771              1.790437       1.443581       0.004693       0.439854       1.368307      -0.106391       2.559423           0.000039
          282              H       8.411733       8.542240      15.776572       0.061920       1.447111 0.12346282E+02  0.13231375E+03                                 1.986043                            1.953437      -0.671237       2.532983                    0.999077       3.598853       9.835303       0.493110       1.159027      -0.741976       0.019724       0.019758       0.042864       0.051154      -0.002560       0.006510       0.002306      -0.007644       0.002371      -0.009586       0.004152       0.005434              1.992320       1.802917       0.038241       0.109730       1.654221       0.094543       2.519821          -0.000144
          283              H       8.949597       7.905228      13.011317       0.164180       1.094309 0.84021556E+01  0.82710981E+02                                 1.702740                            1.651251      -1.086189       2.377700                    0.997915       3.293857       8.950625       0.511289       1.216934      -0.724781      -0.009644       0.001136      -0.014488       0.017441       0.000120      -0.000631       0.001409       0.004286       0.013392      -0.004604      -0.000155       0.004759              1.727947       1.566497      -0.032508       0.094563       1.351438      -0.066499       2.265906           0.000019
          284              H       9.816103       7.278657      14.200717       0.146910       1.129891 0.83490965E+01  0.80653708E+02                                 1.624074                            1.555734      -0.936171       2.423782                    0.999491       3.153314       8.022768       0.583255       1.087082      -0.758504       0.001213      -0.009370       0.007241       0.011904      -0.000245      -0.000884      -0.002038      -0.002928       0.005915      -0.002778      -0.000676       0.003454              1.649036       1.710754      -0.386960       0.051895       1.793812      -0.279434       1.442541           0.000670
          285              H       9.832456       8.858982      13.946418       0.161644       0.975582 0.70393267E+01  0.65730128E+02                                 1.521844                            1.466274      -0.900489       2.458632                    0.999566       3.072693       7.907392       0.572720       1.145329      -0.742190       0.002429       0.015036       0.002792       0.015484       0.002188      -0.001376       0.005040      -0.007345       0.001634      -0.006082      -0.001206       0.007289              1.542996       1.678254       0.385331      -0.133843       1.649723      -0.141325       1.301011          -0.000007
          286              H       7.022049      -1.576675      19.547011       0.328710       0.786835 0.55182061E+01  0.51078783E+02                                 1.564096                            1.482027      -1.776256       2.076100                    0.994594       3.655122      11.104062       0.443321       1.492607      -0.659354       0.011801      -0.006363       0.004262       0.014069       0.001367       0.000766      -0.005982      -0.010735       0.026334      -0.010071      -0.001948       0.012019              1.631016       2.014403      -0.338801       0.310239       1.443301      -0.077903       1.435342          -0.000546
          287              H      18.302842      12.392931       2.066433       0.119500       1.167213 0.85957245E+01  0.86344746E+02                                 1.852785                            1.727337      -1.359377       2.230073                    0.994786       3.771071      10.854475       0.468435       1.301676      -0.702408      -0.024472       0.030369       0.004526       0.039264      -0.011523      -0.001684      -0.000052      -0.005006      -0.005081      -0.011137      -0.001574       0.012711              1.949553       2.220232      -0.521143       0.026705       2.110531       0.221600       1.517897           0.000014
          288              H      16.128418      13.881925       1.577857       0.109132       1.242188 0.96634841E+01  0.99265141E+02                                 1.901029                            1.813571      -1.099247       2.357333                    0.996630       3.617332      10.293839       0.467171       1.276341      -0.710767       0.031463      -0.005315      -0.034052       0.046666       0.009150      -0.014404       0.003244       0.016415       0.008606      -0.018445      -0.001737       0.020181              1.926574       1.977488      -0.206974      -0.382363       1.803465       0.187519       1.998771           0.000426
          289              H      14.925157      15.821817       4.869733       0.120336       0.891956 0.64234695E+01  0.60651581E+02                                 1.616840                            1.548671      -1.049523       2.380453                    0.996853       3.663362      10.594737       0.463291       1.400168      -0.682218       0.002726       0.024792       0.022426       0.033540       0.008080      -0.004323       0.003739       0.002401      -0.007431      -0.010792       0.001315       0.009477              1.633877       1.382045      -0.014922       0.028023       1.889034       0.387733       1.630551          -0.000140
          290              H      12.876597      12.650744       3.426033       0.089888       1.124826 0.85515919E+01  0.86399044E+02                                 1.854028                            1.760902      -1.279185       2.259278                    0.993366       3.962810      11.706344       0.445851       1.359737      -0.689897      -0.037946      -0.027375       0.001823       0.046826       0.010313      -0.009324       0.006387       0.008806      -0.014561      -0.017710       0.002865       0.014845              1.876268       2.112858       0.511327      -0.121490       1.961797      -0.090310       1.554148           0.000340
          291              H      13.172532      14.342068       5.053950       0.114951       1.039669 0.76949003E+01  0.74731957E+02                                 1.689908                            1.620390      -0.786158       2.505221                    0.999295       3.420085       9.489963       0.492873       1.279580      -0.709707      -0.022108       0.005705       0.031927       0.039251       0.010366      -0.010018       0.008070       0.008251       0.004363      -0.019334       0.006323       0.013011              1.706300       1.750984      -0.024816      -0.467860       1.500492      -0.019989       1.867423           0.000428
          292              H      -7.762448      16.760521       3.564196       0.165582       0.963836 0.71139616E+01  0.67996280E+02                                 1.638713                            1.577689      -0.951073       2.444245                    0.998989       3.309270       9.219321       0.488394       1.312086      -0.702687      -0.006878       0.010934       0.010944       0.016930       0.001642      -0.005856       0.002195      -0.001332       0.000311      -0.007120       0.001504       0.005617              1.666060       1.465126      -0.184809      -0.028177       2.053706       0.311783       1.479349           0.000156
          293              H      17.003106      16.190572       2.088459       0.159824       1.071397 0.80401195E+01  0.77843441E+02                                 1.645083                            1.588135      -0.932931       2.439005                    0.999401       3.191726       8.445539       0.537778       1.176369      -0.735053      -0.000328      -0.000233      -0.013031       0.013038       0.003653      -0.000896       0.000885      -0.004168       0.013652      -0.006614       0.001895       0.004719              1.661312       1.462246      -0.056919       0.085300       1.483751      -0.317323       2.037940           0.000025
          294              H      -6.801129      15.501575       3.341934       0.172528       0.947328 0.65231839E+01  0.61466036E+02                                 1.662960                            1.539624      -1.050985       2.398325                    0.998131       3.395547       9.622300       0.477012       1.362703      -0.690935       0.013445      -0.011457       0.006849       0.018946      -0.001983       0.004653      -0.002561       0.003443      -0.000299      -0.004247      -0.002522       0.006770              1.790483       2.329825      -0.491928       0.364814       1.627529      -0.212583       1.414094           0.000039
          295              H       4.811649      -0.551268      18.087293       0.061769       1.447738 0.12353450E+02  0.13240980E+03                                 1.986628                            1.954017      -0.670909       2.533052                    0.999078       3.599684       9.838293       0.493031       1.159044      -0.741974      -0.050972       0.002284      -0.004709       0.051240       0.000793       0.000678      -0.005929       0.011324       0.002360      -0.009550       0.004179       0.005371              1.992899       2.393082      -0.320970       0.076431       1.867832       0.047454       1.717783          -0.000144
          296              H       7.190428      -1.976692      17.280343       0.164195       1.091935 0.83792953E+01  0.82433939E+02                                 1.700377                            1.649039      -1.086232       2.377703                    0.997915       3.293524       8.948373       0.511590       1.216986      -0.724737       0.014521      -0.004577       0.008522       0.017448      -0.003173       0.000105       0.002452       0.003872      -0.004809      -0.004594      -0.000140       0.004734              1.725509       1.972125      -0.410759       0.146543       1.680927       0.007025       1.523475           0.000019
          297              H       6.225828      -1.280756      16.211084       0.146936       1.133832 0.83845169E+01  0.81071105E+02                                 1.627409                            1.558753      -0.936604       2.423596                    0.999490       3.153790       8.024297       0.582922       1.086695      -0.758670      -0.001903       0.009848      -0.006393       0.011894      -0.002002      -0.000463      -0.001448      -0.003209      -0.003739      -0.002770      -0.000690       0.003460              1.652491       1.244034      -0.085761       0.069390       1.605163      -0.255609       2.108277           0.000670
          298              H       5.683040      -2.488826      17.110142       0.161671       0.975508 0.70386031E+01  0.65721638E+02                                 1.521753                            1.466182      -0.900683       2.458558                    0.999566       3.072659       7.907183       0.572748       1.145304      -0.742195      -0.010179      -0.009559       0.006687       0.015482       0.002264      -0.004867       0.000104       0.005427      -0.010607      -0.006066      -0.001206       0.007271              1.542907       1.359707       0.275868       0.059237       1.963658       0.131702       1.305356          -0.000007
          299              H      12.521866      11.875097      10.488347       0.328692       0.786810 0.55180985E+01  0.51077532E+02                                 1.564067                            1.482017      -1.776282       2.076094                    0.994591       3.655092      11.103939       0.443320       1.492617      -0.659353      -0.009936       0.009013      -0.004258       0.014074       0.004430       0.005913       0.001281       0.006630       0.026323      -0.010063      -0.001970       0.012032              1.630974       1.719643      -0.442945       0.176841       1.737938      -0.266507       1.435343          -0.000546
          300              H      13.757853      15.606819       7.945353       0.119505       1.169041 0.86120402E+01  0.86550078E+02                                 1.854940                            1.729174      -1.359219       2.230161                    0.994786       3.771375      10.858121       0.468104       1.301975      -0.702365       0.036790      -0.012951      -0.004525       0.039265      -0.007389      -0.000510       0.001614       0.018379      -0.005093      -0.011137      -0.001575       0.012713              1.951956       2.453633      -0.440700      -0.200396       1.882787      -0.099245       1.519446           0.000014
          301              H      -8.637101      14.053086       8.433929       0.109132       1.242527 0.96671052E+01  0.99315261E+02                                 1.901743                            1.814212      -1.099249       2.357334                    0.996631       3.617533      10.296308       0.466955       1.276765      -0.710682      -0.015503       0.027888       0.034052       0.046665       0.001960      -0.007843       0.012523      -0.024270       0.008601      -0.018438      -0.001764       0.020202              1.927318       1.953680      -0.215817      -0.304438       1.828753       0.298166       1.999522           0.000426
          302              H      -6.407112      13.565200       5.142053       0.120317       0.891948 0.64233518E+01  0.60649875E+02                                 1.616801                            1.548633      -1.049574       2.380420                    0.996852       3.663281      10.594270       0.463310       1.400125      -0.682227       0.022474       0.010837      -0.022421       0.033545       0.005530      -0.004943       0.002860      -0.012029      -0.007425      -0.010785       0.001301       0.009483              1.633837       1.842050       0.147708      -0.356209       1.428951      -0.155649       1.630511          -0.000140
          303              H      15.809632      10.576811       6.585753       0.089910       1.124764 0.85510480E+01  0.86392565E+02                                 1.854004                            1.760881      -1.279101       2.259324                    0.993368       3.962681      11.706069       0.445838       1.359791      -0.689887      -0.013160      -0.044899      -0.001816       0.046823       0.005255      -0.009099       0.006697      -0.019811      -0.014540      -0.017694       0.002832       0.014862              1.876246       1.657188       0.350209       0.044653       2.417411       0.144650       1.554138           0.000340
          304              H      17.305564      11.419559       4.957836       0.114921       1.039756 0.76955128E+01  0.74737928E+02                                 1.689851                            1.620332      -0.785957       2.505251                    0.999296       3.420137       9.489501       0.492948       1.279387      -0.709747       0.012770      -0.018954      -0.031932       0.039268       0.005457      -0.010919       0.006778      -0.019458       0.004375      -0.019314       0.006280       0.013034              1.706248       1.543878      -0.098022      -0.137092       1.707513       0.447754       1.867353           0.000428
          305              H      -6.134066      15.609117       6.447590       0.165676       0.963495 0.71107852E+01  0.67958261E+02                                 1.638318                            1.577330      -0.950745       2.444433                    0.998989       3.308673       9.217107       0.488453       1.312075      -0.702689       0.012576      -0.002861      -0.010943       0.016914       0.001694      -0.003992       0.004815      -0.001030       0.000302      -0.007117       0.001491       0.005625              1.665651       2.103882       0.041193      -0.303245       1.414035      -0.077321       1.479035           0.000156
          306              H      -6.752051      15.647281       7.923327       0.159803       1.072185 0.80474511E+01  0.77930073E+02                                 1.645793                            1.588798      -0.932775       2.439073                    0.999401       3.191787       8.445802       0.537711       1.176279      -0.735087      -0.000118      -0.000389       0.013042       0.013048       0.004151      -0.001111       0.000568      -0.001360       0.013653      -0.006615       0.001902       0.004712              1.662038       1.517818      -0.037526       0.327855       1.429453       0.025389       2.038845           0.000025
          307              H      -7.641447      16.095819       6.669852       0.172551       0.947308 0.65230754E+01  0.61465710E+02                                 1.663068                            1.539718      -1.050966       2.398355                    0.998132       3.395402       9.622430       0.476941       1.362891      -0.690901      -0.015285       0.008854      -0.006848       0.018945      -0.002618       0.003982      -0.003508      -0.000190      -0.000309      -0.004254      -0.002507       0.006760              1.790606       2.014894      -0.603358       0.322078       1.942727      -0.273128       1.414198           0.000039
          308              H     -10.298158      10.132936      11.948065       0.061933       1.444925 0.12324142E+02  0.13203152E+03                                 1.984709                            1.952190      -0.671250       2.532994                    0.999077       3.598889       9.837208       0.493022       1.159628      -0.741800       0.019107      -0.047212       0.004695       0.051148      -0.002958       0.005836       0.001362      -0.009801       0.002341      -0.009577       0.004200       0.005378              1.990956       2.125751      -0.414090      -0.019254       2.130884      -0.087707       1.716232          -0.000144
          309              H      12.088631      11.900552      12.755015       0.164167       1.094689 0.84055561E+01  0.82752545E+02                                 1.703159                            1.651603      -1.086126       2.377737                    0.997914       3.293998       8.951346       0.511228       1.216960      -0.724780      -0.009159       0.012169      -0.008526       0.017454      -0.003689      -0.002275      -0.000915       0.000986      -0.004833      -0.004595      -0.000147       0.004742              1.728403       1.975110      -0.412091       0.042310       1.684247      -0.140862       1.525852           0.000019
          310              H     -11.457290      11.223114      13.824274       0.146858       1.134367 0.83894003E+01  0.81131555E+02                                 1.628100                            1.559351      -0.936392       2.423659                    0.999489       3.154282       8.026663       0.582719       1.086897      -0.758621       0.009928       0.001469       0.006419       0.011913      -0.000552       0.001225       0.000967       0.005047      -0.003765      -0.002829      -0.000657       0.003485              1.653227       1.619637       0.046764       0.264399       1.230653       0.019694       2.109389           0.000670
          311              H      12.108245      10.308665      12.925216       0.161666       0.974750 0.70316300E+01  0.65640639E+02                                 1.520922                            1.465407      -0.900527       2.458626                    0.999566       3.072457       7.905855       0.572925       1.145228      -0.742203      -0.005601      -0.012781      -0.006686       0.015473       0.000061      -0.001697       0.004565      -0.007063      -0.010637      -0.006066      -0.001213       0.007278              1.542040       1.722025       0.404047      -0.104295       1.599447      -0.099655       1.304647          -0.000007
          312              H       6.188203      -7.763910      16.655607       0.328711       0.786885 0.55185677E+01  0.51081790E+02                                 1.564006                            1.481950      -1.776120       2.076165                    0.994598       3.654975      11.102743       0.443399       1.492354      -0.659397       0.002541      -0.003777       0.013310       0.014067      -0.003264       0.005996       0.001407       0.011755      -0.022379      -0.010068      -0.001954       0.012022              1.630913       1.286007      -0.095581       0.153295       1.463429      -0.299787       2.143303          -0.000546
          313              H      -2.081075      10.818532      17.800956       0.119499       1.168448 0.86068320E+01  0.86484627E+02                                 1.854236                            1.728582      -1.359239       2.230128                    0.994786       3.771437      10.857465       0.468212       1.301871      -0.702379      -0.002474      -0.011326      -0.037525       0.039275      -0.003179       0.002488       0.005850       0.004410       0.032690      -0.011142      -0.001594       0.012736              1.951163       1.379596      -0.000463      -0.016238       1.796331       0.161062       2.677561           0.000014
          314              H      -2.457120      11.132954      15.165853       0.109169       1.242457 0.96660929E+01  0.99298884E+02                                 1.901376                            1.813880      -1.099155       2.357380                    0.996632       3.617196      10.293895       0.467106       1.276432      -0.710752      -0.035783       0.008366       0.028749       0.046657       0.002652      -0.017350      -0.000921       0.010170      -0.021930      -0.018426      -0.001750       0.020176              1.926934       1.952093      -0.134199      -0.350946       1.713655       0.232173       2.115054           0.000426
          315              H      -0.282719       8.506377      13.063378       0.120234       0.892220 0.64254190E+01  0.60670588E+02                                 1.616705                            1.548547      -1.048201       2.380925                    0.996873       3.663117      10.591797       0.463501       1.399518      -0.682342       0.005721      -0.030800      -0.012099       0.033582       0.004990      -0.006843       0.000178      -0.004668      -0.017868      -0.010777       0.001302       0.009475              1.633739       1.341856      -0.075348      -0.023231       1.994367       0.315200       1.564994          -0.000140
          316              H       0.716226      12.419625      13.221565       0.089906       1.124729 0.85507214E+01  0.86388428E+02                                 1.853966                            1.760849      -1.279014       2.259369                    0.993368       3.962625      11.705841       0.445842       1.359792      -0.689887       0.027034       0.035087      -0.015173       0.046821       0.007398      -0.013592       0.000342      -0.004821      -0.017417      -0.017691       0.002848       0.014842              1.876207       2.003104       0.491085      -0.177933       2.045133      -0.170129       1.580382           0.000340
          317              H       1.149462      10.212709      12.486699       0.114908       1.039750 0.76954228E+01  0.74736531E+02                                 1.689819                            1.620302      -0.785924       2.505266                    0.999297       3.420084       9.489195       0.492963       1.279354      -0.709755       0.030750      -0.011825      -0.021382       0.039276       0.002677      -0.014710       0.001422      -0.003565      -0.027305      -0.019309       0.006300       0.013009              1.706214       2.035088      -0.049151      -0.365864       1.392741       0.124219       1.690813           0.000428
          318              H      -2.403189       7.768823      14.020505       0.165645       0.963641 0.71121093E+01  0.67973467E+02                                 1.638430                            1.577435      -0.950840       2.444381                    0.998989       3.308742       9.217201       0.488461       1.312005      -0.702705       0.006082      -0.010354      -0.011919       0.016919       0.001306      -0.004881       0.003572       0.002482      -0.005385      -0.007121       0.001508       0.005613              1.665767       1.322459       0.016708       0.030008       1.839618       0.393939       1.835225           0.000156
          319              H      -3.420093       8.886733      14.547125       0.159833       1.070966 0.80361713E+01  0.77796245E+02                                 1.644651                            1.587748      -0.932543       2.439196                    0.999404       3.191571       8.444849       0.537838       1.176374      -0.735046      -0.010427       0.007828      -0.000126       0.013039      -0.001321      -0.000576       0.001333       0.000527      -0.019174      -0.006593       0.001899       0.004695              1.660866       2.030165      -0.219861       0.223173       1.429730      -0.122151       1.522704           0.000025
          320              H      -2.311622       8.283281      15.532285       0.172537       0.947288 0.65229612E+01  0.61463666E+02                                 1.662952                            1.539632      -1.050876       2.398383                    0.998129       3.395415       9.622034       0.476993       1.362762      -0.690925       0.006511      -0.002643       0.017599       0.018950      -0.001258       0.003759      -0.003823      -0.000341       0.007528      -0.004255      -0.002509       0.006764              1.790459       1.373741      -0.020006       0.246939       1.438181      -0.379229       2.559457           0.000039
          321              H       5.249755      -6.562791      14.258786       0.061793       1.446232 0.12338392E+02  0.13222263E+03                                 1.986031                            1.953436      -0.670991       2.533022                    0.999078       3.599832       9.841276       0.492819       1.159768      -0.741776       0.012070       0.025215      -0.042935       0.051234       0.000393       0.000037      -0.006840       0.009215       0.002305      -0.009542       0.004201       0.005341              1.992298       1.646709      -0.016990      -0.052599       1.810401      -0.134974       2.519785          -0.000144
          322              H       4.469925      -6.267971      17.024041       0.164205       1.092817 0.83881098E+01  0.82543412E+02                                 1.701498                            1.650087      -1.086278       2.377693                    0.997912       3.293835       8.950829       0.511337       1.217253      -0.724687       0.004279      -0.008716       0.014499       0.017450      -0.001261      -0.001523       0.000152      -0.003486       0.013341      -0.004594      -0.000147       0.004741              1.726673       1.394885      -0.092801       0.094274       1.521105      -0.066998       2.264028           0.000019
          323              H       3.590339      -5.659897      15.834641       0.146922       1.131815 0.83679240E+01  0.80891257E+02                                 1.627051                            1.558433      -0.936573       2.423617                    0.999489       3.154494       8.031821       0.582147       1.088403      -0.758178      -0.009238      -0.001966      -0.007251       0.011908       0.000758       0.001641       0.001532       0.002603       0.006020      -0.002813      -0.000689       0.003502              1.652124       2.031949      -0.275731       0.281479       1.479422       0.044385       1.445002           0.000670
          324              H       5.074838      -5.117705      16.088940       0.161683       0.974867 0.70329870E+01  0.65657908E+02                                 1.521197                            1.465678      -0.900834       2.458506                    0.999565       3.072618       7.907111       0.572783       1.145430      -0.742154       0.013358       0.007302      -0.002797       0.015479       0.004005      -0.005196      -0.000372       0.002975       0.001670      -0.006076      -0.001197       0.007273              1.542328       1.410246       0.290607       0.088614       1.916239       0.173200       1.300498          -0.000007
          325              C      22.472297      -0.912680       2.749837       0.575873      24.964966 0.25456642E+03  0.52919117E+04                                 7.859549                            5.641109       0.014083       2.056157                    0.999666      22.584716      63.235470       0.628544       0.468769      -1.022109       0.003027      -0.023298       0.053688       0.058603      -0.032388      -0.006940       0.008025       0.121488      -0.183310      -0.063070      -0.036789       0.099859              9.964219       4.304972       0.795341       0.080602      12.419704      -2.757933      13.167982          -0.000183
          326              C      14.339525      21.754764       0.277326      -0.131254      38.685546 0.46921444E+03  0.11297349E+05                                10.080232                            7.327606      -0.123464       1.919674                    0.999491      30.635742      90.527852       0.592812       0.429125      -1.051211       0.013139       0.020933       0.001337       0.024751       0.000256       0.004914      -0.014808       0.036314      -0.138285      -0.050336       0.008846       0.041490             12.528405       4.950016       0.138531      -0.073040      12.602194      -0.205609      20.033004          -0.001878
          327              C      22.511855      -0.437439       1.321956      -0.031534      41.778282 0.44574098E+03  0.10467959E+05                                10.389605                            6.976844       0.010138       2.000006                    0.999284      27.566435      77.332326       0.636883       0.409512      -1.076522       0.010342       0.010320      -0.046717       0.048948       0.002031      -0.000336       0.002804       0.000194      -0.034417      -0.011944       0.004018       0.007927             13.752159       5.017104       0.167556      -0.287158      16.759386      -3.840986      19.479987           0.004546
          328              C      13.972814      18.123844       2.175962      -0.000244      26.368849 0.37683161E+03  0.85878751E+04                                 7.767579                            6.561632       0.125162       2.049570                    0.998585      27.428404      78.817473       0.627278       0.428457      -1.051768      -0.038794       0.028409       0.056707       0.074349      -0.007816      -0.001050      -0.046202       0.033029      -0.025458      -0.057141       0.019927       0.037214              8.142863       6.682373       0.729024      -1.608568       9.518986       2.399603       8.227229          -0.004360
          329              C      13.789204      17.095293       1.255478       0.154601      27.326115 0.39896692E+03  0.91544565E+04                                 8.013393                            6.802110       0.058918       2.046858                    0.999428      25.465169      71.657793       0.613803       0.434892      -1.055702       0.038623      -0.018663      -0.065927       0.078654       0.000812      -0.036729       0.008504       0.024918       0.056303      -0.030833      -0.018176       0.049008              8.405106       7.775498       0.892003      -2.483517       8.438200       1.579873       9.001619           0.003147
          330              C      12.708366      16.279120       1.441297      -0.114809      27.225402 0.43639442E+03  0.10327095E+05                                 7.999758                            7.117781      -0.091767       1.962613                    0.997488      29.161491      85.666073       0.594519       0.435353      -1.046547      -0.020673      -0.007380       0.019105       0.029101      -0.020651       0.008318      -0.006836      -0.014280       0.020540      -0.025537       0.000962       0.024575              8.174065       8.012166       1.050094      -2.011642       8.672408       1.082897       7.837621          -0.006450
          331              C      12.122269      17.536695       3.400803       0.044772      25.747519 0.38513146E+03  0.88415079E+04                                 7.712115                            6.677103       0.050424       2.017344                    0.999256      27.677818      80.315737       0.614597       0.434109      -1.046366       0.044172       0.016675      -0.013471       0.049099      -0.016232      -0.007012      -0.024484       0.025027       0.043933      -0.039504       0.012063       0.027441              7.959079       7.663801       1.445215      -1.697857       8.610692       1.819261       7.602745          -0.005548
          332              C      11.869339      16.480861       2.482723      -0.126957      28.493765 0.44823232E+03  0.10637789E+05                                 8.115404                            7.108667       0.218850       2.045808                    0.999593      29.454709      85.578876       0.610455       0.422770      -1.058278       0.017518       0.001149      -0.021957       0.028113       0.022212       0.001823       0.006168       0.007794      -0.025864      -0.019473      -0.008187       0.027660              8.329184       8.446894       0.953459      -1.975817       8.664010       1.859508       7.876649           0.003229
          333              C      14.764908      16.923145       0.097114      -0.506669      28.415147 0.45666370E+03  0.10840685E+05                                 7.797912                            6.831383       0.289504       2.051769                    0.997901      32.040525      91.774988       0.673277       0.383223      -1.089367      -0.046201       0.011351       0.048599       0.068009       0.010705      -0.028385       0.020659       0.024364      -0.003534      -0.041222       0.005707       0.035514              8.418514       7.433670      -1.195820      -0.975080       8.222690      -1.323072       9.599183           0.000556
          334              C      -0.969137      -1.946968       6.396330       0.204533      22.649875 0.33523390E+03  0.73696001E+04                                 7.037196                            6.120789      -0.128985       2.006324                    0.999147      24.426456      67.429426       0.664832       0.419081      -1.064792      -0.072715       0.079554      -0.021163       0.109837       0.004520       0.039472      -0.005932       0.051721      -0.066150      -0.043702      -0.013001       0.056703              7.950899       6.876560      -0.620142       1.219661      10.603383       1.163742       6.372755           0.000256
          335              C      -0.408683      -0.560622       6.850064      -0.516625      28.299646 0.45439266E+03  0.10758299E+05                                 7.805737                            6.837617       0.396721       2.071726                    0.999284      32.371204      92.178156       0.670478       0.385842      -1.089034      -0.040867      -0.057548      -0.022929       0.074214       0.017234       0.006478       0.003597      -0.028158      -0.059534      -0.022363      -0.010507       0.032870              8.723097       7.142678       0.772834       1.517998      11.857888       2.104172       7.168725           0.002609
          336              C      -0.176626      15.102657       7.261949       0.575857      24.965305 0.25457136E+03  0.52920050E+04                                 7.859402                            5.641009       0.014131       2.056162                    0.999666      22.584977      63.234770       0.628579       0.468744      -1.022130      -0.022982      -0.004900      -0.053713       0.058628      -0.063376      -0.009842       0.003970      -0.053766      -0.183345      -0.063047      -0.036829       0.099876              9.963953      11.017663       3.168558       2.626600       5.706302       0.843184      13.167893          -0.000183
          337              C      -0.618199      14.990774       9.734460      -0.131275      38.686953 0.46923344E+03  0.11297868E+05                                10.080238                            7.327591      -0.123504       1.919655                    0.999493      30.636117      90.527832       0.592835       0.429106      -1.051228       0.015370       0.019364      -0.001314       0.024758      -0.011200       0.015742       0.000503      -0.028535      -0.138336      -0.050437       0.008975       0.041462             12.528455      11.664947       2.512546       0.169918       5.887286       0.137756      20.033132          -0.001881
          338              C       0.258269      15.298391       8.689830      -0.031479      41.777050 0.44572829E+03  0.10467590E+05                                10.389454                            6.976794       0.009960       1.999955                    0.999284      27.565758      77.330240       0.636879       0.409518      -1.076518       0.006306       0.013196       0.046664       0.048902       0.001531      -0.002657      -0.000503      -0.002684      -0.034489      -0.011932       0.004016       0.007916             13.751862      15.348407       3.820167       3.525768       6.426921       1.551276      19.480258           0.004547
          339              C      -3.919257      13.434706       7.835824      -0.000240      26.368882 0.37683075E+03  0.85879205E+04                                 7.767740                            6.561714       0.124933       2.049492                    0.998582      27.429069      78.821776       0.627256       0.428469      -1.051752       0.039692      -0.027082      -0.056674       0.074303      -0.016472       0.043335       0.016567      -0.015842      -0.025531      -0.057338       0.020005       0.037333              8.143048       8.745778       1.458525      -2.798498       7.456144       0.716879       8.227222          -0.004360
          340              C      -4.827771      12.918768       8.756308       0.154633      27.325701 0.39896158E+03  0.91544262E+04                                 8.013759                            6.802394       0.058989       2.046889                    0.999428      25.465241      71.661504       0.613737       0.434934      -1.055662      -0.030460       0.030248       0.065959       0.078698      -0.007212      -0.020163       0.031958      -0.020380       0.056358      -0.030812      -0.018304       0.049116              8.405496       7.804395       0.902076      -2.317457       8.410151       1.814970       9.001941           0.003147
          341              C      -5.236994      11.627683       8.570489      -0.114770      27.224240 0.43636894E+03  0.10326336E+05                                 7.999516                            7.117540      -0.091477       1.962713                    0.997490      29.160550      85.662519       0.594534       0.435349      -1.046550      -0.000065      -0.021954      -0.019082       0.029088      -0.011587       0.009365      -0.005337       0.037059       0.020518      -0.025491       0.000850       0.024642              8.173833       7.938849       1.024143      -1.691457       8.745338       1.535652       7.837313          -0.006452
          342              C      -3.856002      11.494256       6.610983       0.044752      25.748680 0.38515664E+03  0.88423201E+04                                 7.712658                            6.677550       0.050372       2.017322                    0.999257      27.678993      80.322875       0.614538       0.434138      -1.046337       0.000987       0.047188       0.013459       0.049080      -0.020520       0.020884       0.014943       0.000948       0.043961      -0.039697       0.012110       0.027587              7.959640       7.597686       1.421615      -2.281284       8.678012       0.994556       7.603223          -0.005550
          343              C      -4.767132      10.903867       7.529063      -0.126936      28.493317 0.44822368E+03  0.10637612E+05                                 8.115644                            7.108865       0.218864       2.045825                    0.999595      29.454470      85.580379       0.610407       0.422802      -1.058250      -0.004758       0.016856       0.021948       0.028080       0.014788      -0.005080      -0.003568      -0.034035      -0.025918      -0.019430      -0.008164       0.027594              8.329441       8.040919       0.809734      -2.411817       9.070597       1.243123       7.876806           0.003229
          344              C      -5.315289      13.781311       9.914672      -0.506855      28.419550 0.45676322E+03  0.10843649E+05                                 7.798823                            6.832237       0.289120       2.051624                    0.997899      32.043795      91.787180       0.673218       0.383236      -1.089357       0.026142      -0.039708      -0.048597       0.067983       0.000599      -0.028717       0.020065      -0.032454      -0.003442      -0.041053       0.005430       0.035623              8.419525       8.887860      -0.682286       0.922496       6.770321       1.360806       9.600396           0.000556
          345              C      -1.512530      15.778106       3.615456       0.204166      22.653774 0.33529769E+03  0.73713398E+04                                 7.038048                            6.121387      -0.128582       2.006433                    0.999147      24.428496      67.436207       0.664798       0.419083      -1.064792       0.099281      -0.042007       0.021234       0.109874      -0.012747       0.018760      -0.035239      -0.045905      -0.066347      -0.043749      -0.012974       0.056722              7.952115      10.582091       0.688980      -0.691084       6.901127      -1.537557       6.373129           0.000256
          346              C      -0.392292      16.768610       3.161722      -0.516485      28.300190 0.45442978E+03  0.10759481E+05                                 7.806362                            6.838327       0.396237       2.071600                    0.999285      32.369726      92.177580       0.670374       0.385891      -1.088991      -0.040694      -0.057730       0.022935       0.074262       0.022332      -0.001168      -0.007126       0.000311      -0.059595      -0.022302      -0.010616       0.032918              8.723895      10.850640       2.084649      -1.478168       8.151142      -2.131629       7.169902           0.002609
          347              C      -4.815209       5.768221       8.863835       0.575833      24.965374 0.25457070E+03  0.52920084E+04                                 7.859532                            5.641100       0.014049       2.056146                    0.999666      22.584923      63.235534       0.628555       0.468760      -1.022117       0.053849      -0.016915       0.015950       0.058653       0.018473      -0.035225      -0.031957      -0.018335       0.244251      -0.063118      -0.036785       0.099903              9.964185      14.345816      -0.539474       3.409147       9.286784       1.949613       6.259954          -0.000182
          348              C      -6.634034       7.478491       9.159783      -0.131244      38.683566 0.46917052E+03  0.11296157E+05                                10.079962                            7.327236      -0.123480       1.919666                    0.999492      30.636470      90.532867       0.592823       0.429122      -1.051201      -0.013195      -0.020869      -0.001367       0.024728       0.033072       0.000390      -0.021191      -0.003443       0.086998      -0.050519       0.009056       0.041463             12.528188      16.947242      -4.572692       2.104874      13.267010       2.873707       7.370311          -0.001880
          349              C      -6.218286       6.257114       8.621750      -0.031445      41.775317 0.44570415E+03  0.10466889E+05                                10.389209                            6.976631       0.010148       2.000014                    0.999284      27.565225      77.328451       0.636882       0.409521      -1.076515      -0.046434       0.015193       0.002489       0.048920       0.008382      -0.001930       0.000546      -0.010172       0.011799      -0.012009       0.004113       0.007897             13.751534      20.433050      -1.952746       4.782363      12.048751       3.328887       8.772802           0.004547
          350              C      -3.249923       8.975831      10.956698      -0.000269      26.368849 0.37682625E+03  0.85877172E+04                                 7.767452                            6.561465       0.125099       2.049549                    0.998585      27.428660      78.817890       0.627304       0.428442      -1.051778       0.045862      -0.033334      -0.048061       0.074326       0.012793       0.013686      -0.025370       0.072488       0.051929      -0.057233       0.019886       0.037348              8.142751       7.600070       0.143881      -1.571834       9.887752       2.451488       6.940431          -0.004362
          351              C      -3.455423      10.279519      11.400621       0.154601      27.325652 0.39895645E+03  0.91541933E+04                                 8.013426                            6.802120       0.058918       2.046869                    0.999428      25.464978      71.658120       0.613786       0.434905      -1.055690      -0.057915       0.032309       0.042303       0.078661      -0.010037      -0.035402       0.010428       0.037559      -0.017665      -0.030786      -0.018232       0.049018              8.405142       9.156131       0.074751      -2.391640       8.903840       1.709784       7.155454           0.003148
          352              C      -2.558676      11.225861      10.989337      -0.114727      27.224277 0.43636457E+03  0.10326265E+05                                 7.999804                            7.117821      -0.092113       1.962524                    0.997489      29.160820      85.665000       0.594479       0.435387      -1.046521       0.025926       0.003776      -0.012573       0.029061      -0.012481       0.016698       0.005047       0.010729       0.041581      -0.025566       0.000835       0.024730              8.174125       8.634001       0.848969      -1.873948       8.646014       1.277665       7.242360          -0.006452
          353              C      -1.356216       9.532460       9.784719       0.044742      25.749269 0.38516326E+03  0.88424713E+04                                 7.712668                            6.677543       0.050271       2.017288                    0.999256      27.679029      80.321825       0.614550       0.434130      -1.046347      -0.033598      -0.024156       0.026444       0.049109      -0.011395       0.003234      -0.009989       0.059289       0.037034      -0.039585       0.012179       0.027406              7.959699       7.811991       0.800562      -2.010048       9.449755       1.378030       6.617351          -0.005551
          354              C      -1.523786      10.885627      10.187793      -0.126883      28.492132 0.44819338E+03  0.10636673E+05                                 8.115282                            7.108529       0.218847       2.045829                    0.999595      29.453406      85.575358       0.610436       0.422791      -1.058261      -0.024307       0.003663       0.013619       0.028102       0.013446      -0.008068      -0.007774      -0.022194      -0.045428      -0.019300      -0.008297       0.027597              8.329094       8.058586       0.635038      -2.318161       9.308378       1.375348       7.620317           0.003230
          355              C      -4.645301      10.603107      12.296676      -0.506772      28.417799 0.45672869E+03  0.10842616E+05                                 7.798542                            6.832021       0.289285       2.051682                    0.997900      32.042288      91.781743       0.673223       0.383241      -1.089354       0.049718      -0.013904      -0.044286       0.068018       0.003620      -0.037262       0.008040      -0.003262      -0.015789      -0.041073       0.005556       0.035517              8.419183      10.227091      -0.756668       0.418506       6.205498       0.648101       8.824959           0.000555
          356              C      -1.711009       3.842362      10.344578       0.204394      22.654136 0.33531094E+03  0.73715311E+04                                 7.037247                            6.120844      -0.128487       2.006442                    0.999149      24.427479      67.427779       0.664951       0.418992      -1.064875      -0.030502      -0.006578      -0.105356       0.109880       0.007614       0.014230      -0.041749      -0.043345       0.046136      -0.043791      -0.012922       0.056713              7.950983       5.614171       0.581821       1.398003       9.535207       1.416313       8.703571           0.000256
          357              C      -2.180889       2.391972      10.001774      -0.516619      28.303252 0.45448959E+03  0.10761347E+05                                 7.806824                            6.838579       0.396693       2.071706                    0.999285      32.373154      92.191956       0.670385       0.385868      -1.088997       0.022025       0.070894      -0.000109       0.074237       0.021784       0.006997       0.004428      -0.029284      -0.032498      -0.022409      -0.010449       0.032858              8.724396       6.005834       0.948537       1.155313      12.180751       1.590726       7.986604           0.002609
          358              C       7.043406      14.723645       1.147951       0.575873      24.965381 0.25457328E+03  0.52921533E+04                                 7.860000                            5.641443       0.014105       2.056166                    0.999666      22.585332      63.240259       0.628474       0.468812      -1.022074      -0.033874       0.045108      -0.015936       0.058619       0.020120       0.018447       0.043950      -0.008938       0.244217      -0.063110      -0.036853       0.099963              9.964750      10.188464      -2.009635      -0.701731      13.445408      -3.864403       6.260378          -0.000183
          359              C       9.262131      13.578916       0.852003      -0.131221      38.680382 0.46910438E+03  0.11294357E+05                                10.079970                            7.327014      -0.123539       1.919658                    0.999491      30.636587      90.537384       0.592786       0.429157      -1.051162      -0.015342      -0.019389       0.001388       0.024764       0.026810       0.020230       0.006880      -0.038886       0.087052      -0.050540       0.008863       0.041677             12.528340      16.549664      -4.712805      -2.007926      13.664724      -2.942879       7.370631          -0.001879
          360              C       7.972030      13.563777       1.390036      -0.031535      41.772458 0.44566420E+03  0.10465852E+05                                10.389185                            6.976533       0.010220       2.000041                    0.999283      27.566509      77.334954       0.636849       0.409546      -1.076484       0.029774      -0.038722      -0.002461       0.048907       0.009727      -0.001077       0.001752      -0.002585       0.011849      -0.012029       0.004094       0.007935             13.751554      14.207675      -4.152710      -1.545042      18.273741      -5.618843       8.773245           0.004546
          361              C       1.371346       5.708202      19.078660      -0.000241      26.368932 0.37683221E+03  0.85879877E+04                                 7.767740                            6.561667       0.124971       2.049513                    0.998584      27.429228      78.823154       0.627265       0.428461      -1.051753      -0.046737       0.032077       0.048041       0.074305      -0.012802       0.028638      -0.004221      -0.072486       0.051843      -0.057349       0.020149       0.037201              8.143078       9.543255       0.830990      -2.835284       7.945279       0.664810       6.940701          -0.004361
          362              C       2.668969       5.949004      18.634737       0.154626      27.326186 0.39896696E+03  0.91546433E+04                                 8.014085                            6.802610       0.058995       2.046894                    0.999428      25.465562      71.664375       0.613700       0.434956      -1.055642       0.049759      -0.043881      -0.042329       0.078697      -0.019617      -0.021515       0.030028      -0.016608      -0.017745      -0.030807      -0.018253       0.049060              8.405881       8.885346      -0.021055      -2.409402       9.176123       1.685271       7.156172           0.003147
          363              C       3.262284       7.109918      19.046021      -0.114793      27.225032 0.43638246E+03  0.10326753E+05                                 7.999715                            7.117681      -0.091631       1.962657                    0.997489      29.161159      85.665169       0.594523       0.435352      -1.046546      -0.005191       0.025674       0.012615       0.029073      -0.013085       0.001008      -0.017224       0.007296       0.041604      -0.025383       0.000722       0.024660              8.174057       8.110934       0.664222      -1.829132       9.168991       1.340955       7.242246          -0.006452
          364              C       9.439373      19.239534       0.227067       0.044736      25.749299 0.38516552E+03  0.88425400E+04                                 7.712644                            6.677522       0.050370       2.017313                    0.999256      27.679267      80.322703       0.614557       0.434125      -1.046350      -0.011564      -0.039729      -0.026443       0.049105      -0.027493       0.010642       0.000453      -0.031795       0.037007      -0.039654       0.012288       0.027366              7.959650       8.764357       1.137262      -1.969152       8.497214       1.435813       6.617379          -0.005549
          365              C       2.596559       7.972228      19.847565      -0.126915      28.493726 0.44822868E+03  0.10637754E+05                                 8.115689                            7.108888       0.218931       2.045846                    0.999595      29.454691      85.580955       0.610409       0.422800      -1.058252       0.011562      -0.021681      -0.013626       0.028096       0.017428       0.004805       0.010389       0.000327      -0.045397      -0.019400      -0.008307       0.027707              8.329492       8.770630       0.886765      -2.069402       8.597139       1.727282       7.620708           0.003229
          366              C       3.370661       4.935020      17.738682      -0.506810      28.417096 0.45670717E+03  0.10842132E+05                                 7.798672                            6.832017       0.289120       2.051629                    0.997899      32.043672      91.790107       0.673190       0.383258      -1.089326      -0.029713       0.042193       0.044225       0.067963       0.003824      -0.019805       0.032688      -0.002046      -0.015621      -0.041129       0.005464       0.035665              8.419363       7.128047      -1.852335      -0.471098       9.304723      -0.610402       8.825318           0.000555
          367              C      -3.981499       5.447980      19.690780       0.204000      22.658452 0.33540518E+03  0.73741703E+04                                 7.038613                            6.122107      -0.128231       2.006506                    0.999148      24.430228      67.439434       0.664813       0.419048      -1.064833       0.004002      -0.031023       0.105346       0.109892       0.019576       0.044151       0.000554       0.024214       0.046204      -0.043813      -0.012988       0.056801              7.952555       8.735832       1.685667      -0.869653       6.416412      -1.790291       8.705422           0.000256
          368              C       2.982132      16.081883       0.010012      -0.516414      28.291572 0.45421662E+03  0.10753285E+05                                 7.804276                            6.836192       0.396185       2.071580                    0.999283      32.369434      92.174974       0.670550       0.385831      -1.089022       0.059562       0.044417       0.000042       0.074301       0.026282      -0.001707      -0.007898      -0.004561      -0.032565      -0.022502      -0.010426       0.032927              8.721261      10.893633       2.676018      -1.113006       7.285759      -1.618804       7.984391           0.002609
          369              C      14.297846      -8.722600      19.439084       0.575833      24.965389 0.25457094E+03  0.52920147E+04                                 7.859536                            5.641103       0.014050       2.056146                    0.999666      22.584926      63.235549       0.628555       0.468760      -1.022117       0.003048       0.058193      -0.006674       0.058654       0.010172       0.031588       0.009456       0.151638      -0.092931      -0.063119      -0.036785       0.099903              9.964189       4.304941      -0.327785      -0.729043      15.369119       1.054643      10.218507          -0.000183
          370              C      22.513983       0.923351       1.044630      -0.131244      38.683775 0.46917341E+03  0.11296249E+05                                10.080021                            7.327276      -0.123477       1.919668                    0.999492      30.636536      90.533286       0.592819       0.429124      -1.051199       0.013120      -0.009357      -0.018756       0.024728       0.004097      -0.002546       0.029685       0.061685      -0.062058      -0.050519       0.009055       0.041464             12.528267       4.949829      -0.132492      -0.083358      18.353330      -3.113544      14.281641          -0.001878
          371              C      14.337407     -10.196799      19.741440      -0.031445      41.775281 0.44570377E+03  0.10466878E+05                                10.389201                            6.976626       0.010149       2.000015                    0.999284      27.565216      77.328410       0.636883       0.409521      -1.076515       0.010348      -0.045592       0.014402       0.048920      -0.001320      -0.001509       0.006143       0.015388       0.011386      -0.012010       0.004113       0.007897             13.751521       5.016912      -0.332332      -0.001415      22.125002       0.741966      14.112650           0.004546
          372              C      -2.376298       4.383098       3.239814      -0.000269      26.368831 0.37682574E+03  0.85877033E+04                                 7.767448                            6.561460       0.125098       2.049549                    0.998585      27.428662      78.817902       0.627304       0.428442      -1.051778      -0.038816       0.034921      -0.052898       0.074326       0.003031       0.007462       0.021648      -0.009862      -0.153955      -0.057234       0.019886       0.037348              8.142748       6.682329      -1.757657       0.172885       6.471942      -0.640289      11.273973          -0.004358
          373              C      -2.559890       4.100224       4.590804       0.154601      27.325665 0.39895659E+03  0.91541973E+04                                 8.013427                            6.802120       0.058924       2.046870                    0.999428      25.464982      71.658128       0.613786       0.434905      -1.055690       0.038614      -0.047776       0.049132       0.078661      -0.032240       0.017774      -0.021710       0.001799      -0.012952      -0.030785      -0.018232       0.049018              8.405143       7.775411      -2.596755       0.469279       7.492550      -1.033766       9.947469           0.003146
          374              C      -3.640721       4.669240       5.204727      -0.114727      27.224284 0.43636467E+03  0.10326268E+05                                 7.999805                            7.117822      -0.092113       1.962524                    0.997489      29.160824      85.665013       0.594479       0.435387      -1.046521      -0.020688       0.020184      -0.003016       0.029061       0.017521       0.013877       0.002297      -0.022510      -0.004156      -0.025565       0.000835       0.024731              8.174127       8.012196      -2.267206       0.096532       7.108584      -0.179843       9.401600          -0.006449
          375              C      20.296755       5.737416       3.135892       0.044742      25.749280 0.38516342E+03  0.88424760E+04                                 7.712671                            6.677545       0.050270       2.017287                    0.999256      27.679029      80.321832       0.614550       0.434130      -1.046347       0.044178      -0.020017      -0.007698       0.049109       0.002048       0.017703      -0.002493      -0.021975      -0.097283      -0.039585       0.012178       0.027406              7.959702       7.664404      -2.193215      -0.402777       6.279621      -0.473014       9.935082          -0.005547
          376              C      -4.479756       5.470264       4.509308      -0.126883      28.492120 0.44819282E+03  0.10636657E+05                                 8.115279                            7.108524       0.218847       2.045829                    0.999595      29.453405      85.575357       0.610437       0.422791      -1.058261       0.017496      -0.019596       0.009982       0.028102      -0.009542      -0.020005       0.001000       0.020009       0.010450      -0.019299      -0.008297       0.027597              8.329092       8.446792      -2.187856       0.162263       6.463028      -0.588687      10.077455           0.003228
          377              C      -1.584177       3.183132       5.319062      -0.506781      28.417927 0.45673144E+03  0.10842695E+05                                 7.798557                            6.832036       0.289286       2.051682                    0.997900      32.042375      91.781986       0.673223       0.383240      -1.089355      -0.046171       0.036424      -0.034182       0.068021      -0.029930       0.005066      -0.014647       0.034428       0.026567      -0.041097       0.005568       0.035529              8.419200       7.434175      -0.246675       1.523598      10.401799       0.065555       7.421626           0.000556
          378              C      -9.143602      -5.047509      18.511592       0.204394      22.654152 0.33531120E+03  0.73715384E+04                                 7.037250                            6.120846      -0.128488       2.006442                    0.999149      24.427490      67.427816       0.664951       0.418992      -1.064875      -0.072755      -0.058074      -0.058374       0.109879       0.031937      -0.023681       0.006168       0.051947      -0.065466      -0.043791      -0.012923       0.056714              7.950986       6.876721       1.366179      -0.072786       6.422381       1.250096      10.553856           0.000255
          379              C      -8.583166      -5.347750      17.084112      -0.516620      28.303240 0.45448925E+03  0.10761337E+05                                 7.806821                            6.838576       0.396694       2.071706                    0.999285      32.373150      92.191938       0.670385       0.385868      -1.088997      -0.040850       0.008919       0.061342       0.074237      -0.003042      -0.017979       0.017365       0.007849       0.048511      -0.022409      -0.010449       0.032859              8.724393       7.143217       0.928395      -1.428704       6.520128       0.978859      12.509836           0.002609
          380              C       7.997862      10.298286       3.313300       0.575873      24.965376 0.25457328E+03  0.52921531E+04                                 7.859998                            5.641443       0.014104       2.056166                    0.999666      22.585326      63.240234       0.628474       0.468812      -1.022074      -0.022984      -0.044055       0.031097       0.058619       0.023176       0.059862       0.049428       0.038536       0.093711      -0.063110      -0.036853       0.099963              9.964749      11.018664       0.690603      -4.057926      10.573012      -3.652795       8.302572          -0.000182
          381              C       7.556274      12.495474       2.173959      -0.131221      38.680381 0.46910467E+03  0.11294366E+05                                10.079971                            7.327017      -0.123539       1.919658                    0.999491      30.636583      90.537373       0.592786       0.429157      -1.051162       0.015388      -0.010833      -0.016097       0.024764       0.019226       0.001964       0.036050       0.034486       0.050739      -0.050540       0.008863       0.041677             12.528340      11.666483      -1.108992      -2.261764      16.375861      -6.193491       9.542675          -0.001879
          382              C       8.432746      11.436992       2.429860      -0.031535      41.772442 0.44566416E+03  0.10465850E+05                                10.389183                            6.976533       0.010221       2.000041                    0.999283      27.566506      77.334944       0.636849       0.409546      -1.076484       0.006319       0.033814      -0.034765       0.048907      -0.003081       0.000088       0.008395       0.010819       0.005977      -0.012029       0.004094       0.007935             13.751552      15.349551       1.141982      -5.071091      14.872422      -6.426764      11.032683           0.004547
          383              C       4.255246      11.629263       4.470863      -0.000241      26.368919 0.37683209E+03  0.85879845E+04                                 7.767738                            6.561667       0.124970       2.049513                    0.998584      27.429226      78.823157       0.627265       0.428461      -1.051753       0.039683      -0.035542       0.051800       0.074305       0.045765      -0.007281       0.000854       0.013976       0.064100      -0.057349       0.020148       0.037201              8.143077       8.745807      -3.152867       0.135940       7.413550      -0.692228       8.269874          -0.004360
          384              C       3.346733      12.684395       4.457447       0.154626      27.326193 0.39896706E+03  0.91546459E+04                                 8.014086                            6.802611       0.058997       2.046895                    0.999428      25.465558      71.664358       0.613700       0.434956      -1.055642      -0.030463       0.042008      -0.059166       0.078697      -0.013864       0.016392      -0.023634      -0.006236       0.098915      -0.030807      -0.018253       0.049060              8.405882       7.804738      -2.458133       0.377472       7.282280      -1.163645      10.130629           0.003147
          385              C       2.937526      13.169024       5.668473      -0.114793      27.225040 0.43638240E+03  0.10326751E+05                                 7.999716                            7.117680      -0.091631       1.962657                    0.997489      29.161161      85.665172       0.594523       0.435352      -1.046546      -0.000072      -0.005531       0.028542       0.029073       0.013925       0.005471      -0.009550       0.010868      -0.058159      -0.025382       0.000722       0.024660              8.174059       7.939049      -1.976961      -0.041322       6.734516      -0.374513       9.848612          -0.006451
          386              C       4.318532      11.538766       6.763762       0.044736      25.749322 0.38516599E+03  0.88425538E+04                                 7.712650                            6.677527       0.050372       2.017314                    0.999256      27.679279      80.322760       0.614556       0.434125      -1.046350       0.000992      -0.011914      -0.047628       0.049105       0.028344       0.007441      -0.016980      -0.002922       0.032320      -0.039655       0.012289       0.027367              7.959657       7.597649      -2.686464      -0.090672       7.010611      -0.031694       9.270709          -0.005549
          387              C       3.407403      12.629042       6.816024      -0.126915      28.493729 0.44822844E+03  0.10637747E+05                                 8.115688                            7.108885       0.218932       2.045846                    0.999595      29.454687      85.580936       0.610409       0.422800      -1.058252      -0.004759       0.010580      -0.025589       0.028096      -0.011783      -0.010134       0.014974      -0.014675       0.032298      -0.019400      -0.008307       0.027707              8.329493       8.040912      -2.493532       0.504561       7.098672      -0.104514       9.848894           0.003229
          388              C       2.859197      13.256283       3.131286      -0.506810      28.417114 0.45670742E+03  0.10842140E+05                                 7.798675                            6.832020       0.289119       2.051629                    0.997899      32.043674      91.790117       0.673190       0.383258      -1.089326       0.026124      -0.022279       0.058653       0.067963      -0.025163       0.014000      -0.002041      -0.001615       0.089178      -0.041129       0.005465       0.035664              8.419368       8.887474       1.140209       0.129764       7.714367      -1.905445       8.656262           0.000555
          389              C       6.661974       6.802618       4.551558       0.204013      22.658414 0.33540468E+03  0.73741651E+04                                 7.038645                            6.122133      -0.128232       2.006505                    0.999148      24.430228      67.439715       0.664806       0.419052      -1.064829       0.099316       0.039354       0.025808       0.109902       0.022665       0.001628       0.041968      -0.034408      -0.031603      -0.043814      -0.012980       0.056794              7.952593      10.581470      -0.943472      -0.251174       7.838061       0.998403       5.438248           0.000256
          390              C       7.782205       5.914415       3.920615      -0.516419      28.291616 0.45421728E+03  0.10753303E+05                                 7.804273                            6.836188       0.396181       2.071579                    0.999283      32.369476      92.175052       0.670552       0.385830      -1.089023      -0.040761       0.048748       0.038468       0.074280      -0.012154      -0.018589       0.016642       0.016444      -0.011316      -0.022488      -0.010418       0.032906              8.721258      10.845330      -2.318949      -1.064922       9.259945       1.491343       6.058499           0.002609
          391              C       3.359377      16.352847      10.596274       0.575873      24.964969 0.25456655E+03  0.52919151E+04                                 7.859550                            5.641111       0.014082       2.056157                    0.999666      22.584717      63.235479       0.628543       0.468769      -1.022109       0.053810       0.022235       0.006666       0.058603      -0.039729       0.001670      -0.032840      -0.130730      -0.092909      -0.063070      -0.036789       0.099859              9.964219      14.346052       3.222156      -1.237688       5.328248       0.335731      10.218356          -0.000184
          392              C       1.540530      15.753995       8.967156      -0.131254      38.685536 0.46921457E+03  0.11297353E+05                                10.080232                            7.327608      -0.123464       1.919674                    0.999491      30.635746      90.527874       0.592812       0.429125      -1.051211      -0.013156       0.009285       0.018797       0.024751      -0.016189      -0.028688      -0.007301      -0.053202      -0.062038      -0.050337       0.008847       0.041490             12.528401      16.947474       4.109169       2.908835       6.355957       1.116930      14.281773          -0.001881
          393              C       1.956296      15.898745      10.293918      -0.031534      41.778300 0.44574125E+03  0.10467967E+05                                10.389611                            6.976848       0.010137       2.000006                    0.999284      27.566438      77.332347       0.636883       0.409512      -1.076522      -0.046457      -0.005455      -0.014420       0.048948      -0.005873      -0.006194      -0.000502      -0.010380       0.011370      -0.011944       0.004018       0.007927             13.752166      20.434219       5.118241      -0.700563       6.709113      -0.246060      14.113165           0.004548
          394              C       4.924612      16.561479       6.771972      -0.000244      26.368839 0.37683140E+03  0.85878692E+04                                 7.767577                            6.561630       0.125161       2.049569                    0.998585      27.428404      78.817470       0.627278       0.428457      -1.051768       0.045841      -0.024940       0.052956       0.074349       0.005419      -0.017804      -0.014031       0.003870      -0.154011      -0.057142       0.019927       0.037214              8.142861       7.600119      -1.433101       0.661504       5.554309       0.050476      11.274155          -0.004360
          395              C       4.719094      16.294070       5.420982       0.154601      27.326118 0.39896700E+03  0.91544586E+04                                 8.013393                            6.802110       0.058918       2.046858                    0.999428      25.465169      71.657790       0.613803       0.434892      -1.055702      -0.057906       0.020494      -0.049126       0.078654      -0.025629       0.026475      -0.009372       0.039077      -0.012979      -0.030833      -0.018176       0.049008              8.405106       9.156178      -2.108655       1.131206       6.111891      -0.097760       9.947249           0.003147
          396              C       5.615833      15.464711       4.807059      -0.114809      27.225406 0.43639447E+03  0.10327097E+05                                 7.999759                            7.117782      -0.091767       1.962613                    0.997488      29.161492      85.666078       0.594519       0.435353      -1.046547       0.025969      -0.012745       0.003161       0.029100       0.020719       0.002630      -0.013628      -0.004498      -0.004263      -0.025537       0.000962       0.024575              8.174066       8.633905      -2.047362       0.201835       6.486764      -0.030880       9.401529          -0.006451
          397              C       6.818320      15.268201       6.875894       0.044772      25.747523 0.38513154E+03  0.88415102E+04                                 7.712116                            6.677104       0.050425       2.017344                    0.999256      27.677821      80.315750       0.614597       0.434109      -1.046366      -0.033584       0.034978       0.007706       0.049099       0.008514       0.008389      -0.015663       0.014571      -0.097258      -0.039504       0.012063       0.027440              7.959081       7.811422      -2.140799       0.311926       6.131594       0.537391       9.934226          -0.005549
          398              C       6.650731      14.940677       5.502478      -0.126957      28.493767 0.44823228E+03  0.10637787E+05                                 8.115404                            7.108666       0.218850       2.045809                    0.999593      29.454704      85.578853       0.610455       0.422770      -1.058278      -0.024309       0.009986      -0.009983       0.028113      -0.013668      -0.007497       0.018719      -0.003511       0.010488      -0.019473      -0.008188       0.027660              8.329184       8.058663      -2.325097       0.609234       6.851348       0.043388      10.077540           0.003229
          399              C       3.529206      16.908276       4.692724      -0.506669      28.415142 0.45666366E+03  0.10840684E+05                                 7.797911                            6.831383       0.289504       2.051769                    0.997901      32.040524      91.774984       0.673277       0.383223      -1.089367       0.049730      -0.031422       0.034129       0.068009      -0.034107       0.015631       0.000307       0.010840       0.026704      -0.041222       0.005707       0.035514              8.418514      10.226152       0.740733       0.445934       7.608390      -1.457880       7.420998           0.000556
          400              C      14.638033      -4.522957      11.523766       0.204530      22.649936 0.33523501E+03  0.73696300E+04                                 7.037203                            6.120793      -0.128984       2.006323                    0.999147      24.426505      67.429573       0.664833       0.419080      -1.064792      -0.030543      -0.087926       0.058316       0.109839       0.008488      -0.013625       0.020269      -0.080569      -0.065328      -0.043702      -0.013001       0.056703              7.950907       5.614224       0.920030      -1.202771       7.684907      -0.348065      10.553592           0.000256
          401              C      14.168172      -4.094625      12.951246      -0.516624      28.299653 0.45439268E+03  0.10758299E+05                                 7.805738                            6.837617       0.396721       2.071726                    0.999284      32.371197      92.178127       0.670478       0.385842      -1.089034       0.022028      -0.035558      -0.061303       0.074214      -0.004803      -0.022259       0.011396      -0.002320       0.048464      -0.022363      -0.010507       0.032870              8.723100       6.004639       0.525869      -1.398466       7.656770       1.020501      12.507890           0.002609
          402              C      15.217940       5.192947       6.698486       0.575857      24.965289 0.25457115E+03  0.52919995E+04                                 7.859399                            5.641007       0.014131       2.056162                    0.999666      22.584977      63.234769       0.628579       0.468744      -1.022130      -0.033886      -0.036357      -0.031099       0.058628       0.005889      -0.026593      -0.072836      -0.059134       0.093723      -0.063047      -0.036829       0.099875              9.963948      10.187842       0.397078       2.091212      11.402152       5.042802       8.301848          -0.000182
          403              C      17.436680       5.509023       7.837827      -0.131275      38.686941 0.46923313E+03  0.11297859E+05                                10.080237                            7.327589      -0.123505       1.919655                    0.999493      30.636122      90.527856       0.592835       0.429106      -1.051228      -0.015324       0.010884       0.016113       0.024758       0.004123      -0.033216      -0.013683      -0.050992       0.050702      -0.050437       0.008976       0.041462             12.528453      16.550994       0.618348       5.086279      11.491438       4.196284       9.542926          -0.001880
          404              C      16.146576       5.982541       7.581926      -0.031479      41.777038 0.44572803E+03  0.10467582E+05                                10.389452                            6.976792       0.009960       1.999955                    0.999284      27.565759      77.330244       0.636879       0.409518      -1.076518       0.029778       0.017216       0.034760       0.048902      -0.005785      -0.007824      -0.002769      -0.004562       0.006025      -0.011932       0.004015       0.007916             13.751859      14.207712       0.740072       4.369863      16.014290       6.923804      11.033574           0.004547
          405              C      17.720308       2.108003       5.540923      -0.000240      26.368875 0.37683083E+03  0.85879228E+04                                 7.767740                            6.561714       0.124933       2.049492                    0.998582      27.429074      78.821791       0.627256       0.428469      -1.051752      -0.046739       0.025575      -0.051791       0.074303       0.031190      -0.003102       0.006754      -0.068436       0.064055      -0.057338       0.020005       0.037333              8.143047       9.543306      -2.870869       0.698103       6.616102       0.102459       8.269733          -0.004358
          406              C      19.017932       1.603154       5.554339       0.154633      27.325694 0.39896137E+03  0.91544206E+04                                 8.013757                            6.802392       0.058989       2.046889                    0.999428      25.465242      71.661508       0.613737       0.434934      -1.055662       0.049750      -0.014719       0.059175       0.078698      -0.008830       0.027852      -0.007471       0.022237       0.098910      -0.030812      -0.018304       0.049116              8.405495       8.885166      -2.075908       1.223032       6.201426       0.032022      10.129892           0.003146
          407              C      19.611230       1.378868       4.343313      -0.114770      27.224241 0.43636887E+03  0.10326334E+05                                 7.999516                            7.117539      -0.091476       1.962712                    0.997490      29.160552      85.662524       0.594534       0.435349      -1.046550      -0.005209      -0.001911      -0.028553       0.029087       0.007406       0.011021      -0.001781      -0.025913      -0.058124      -0.025491       0.000849       0.024642              8.173835       8.110793      -1.916125       0.339497       6.562469       0.163756       9.848243          -0.006449
          408              C      17.613860       2.137461       3.248024       0.044752      25.748738 0.38515856E+03  0.88423743E+04                                 7.712660                            6.677551       0.050372       2.017322                    0.999256      27.679016      80.322955       0.614541       0.434136      -1.046339      -0.011585      -0.003048       0.047596       0.049081       0.022975       0.018657      -0.001180      -0.033336       0.032260      -0.039699       0.012111       0.027587              7.959643       8.764365      -2.273976      -0.000098       5.843929       0.095991       9.270636          -0.005546
          409              C      18.945490       1.641860       3.195762      -0.126936      28.493323 0.44822392E+03  0.10637619E+05                                 8.115647                            7.108868       0.218862       2.045824                    0.999595      29.454464      85.580358       0.610407       0.422802      -1.058250       0.011561      -0.000959       0.025571       0.028080      -0.004572      -0.017342       0.004758       0.026214       0.032260      -0.019430      -0.008164       0.027594              8.329444       8.770663      -2.235566       0.266890       6.368939      -0.440892       9.848729           0.003228
          410              C      19.719641       1.334152       6.880500      -0.506855      28.419529 0.45676283E+03  0.10843637E+05                                 7.798820                            6.832234       0.289120       2.051624                    0.997899      32.043795      91.787183       0.673218       0.383236      -1.089357      -0.029675       0.017236      -0.058686       0.067983      -0.019068       0.006745      -0.012294       0.032896       0.089071      -0.041053       0.005430       0.035623              8.419521       7.128241       0.517937       1.840085       9.474027       0.513055       8.656297           0.000556
          411              C      12.367462       2.768225       5.460228       0.204166      22.653772 0.33529780E+03  0.73713430E+04                                 7.038048                            6.121388      -0.128582       2.006433                    0.999147      24.428498      67.436217       0.664798       0.419083      -1.064792       0.004046       0.106734      -0.025762       0.109874       0.028381      -0.038972      -0.015538      -0.001736      -0.031615      -0.043749      -0.012973       0.056722              7.952114       8.734406      -1.596233      -1.024096       9.684352      -0.095698       5.437584           0.000256
          412              C      11.156657       3.528338       6.091171      -0.516485      28.300177 0.45442976E+03  0.10759480E+05                                 7.806359                            6.838326       0.396237       2.071600                    0.999285      32.369726      92.177573       0.670374       0.385891      -1.088991       0.059505      -0.022125      -0.038529       0.074262      -0.014616      -0.021713       0.012218       0.002574      -0.011414      -0.022302      -0.010616       0.032919              8.723890      10.897550      -2.305851      -1.760902       9.214306       0.508408       6.059814           0.002609
          413              C       6.123373       9.635657      17.858223       0.575857      24.965299 0.25457119E+03  0.52920005E+04                                 7.859401                            5.641007       0.014130       2.056162                    0.999666      22.584974      63.234760       0.628579       0.468744      -1.022130       0.003041      -0.034866      -0.047036       0.058628       0.022281      -0.024544      -0.017371       0.137795      -0.134424      -0.063047      -0.036829       0.099876              9.963953       4.304895      -0.467394       0.648448      10.592698       1.703019      14.994266          -0.000182
          414              C       6.165078      12.003728      18.701616      -0.131275      38.686923 0.46923295E+03  0.11297853E+05                                10.080232                            7.327586      -0.123503       1.919656                    0.999493      30.636107      90.527783       0.592835       0.429106      -1.051228       0.013133      -0.011611       0.017483       0.024757      -0.004262      -0.002164      -0.014592       0.087545       0.015480      -0.050437       0.008975       0.041462             12.528446       4.950011      -0.005814       0.156553      17.996952       3.320708      14.638376          -0.001878
          415              C       6.162949      10.634614      18.983748      -0.031479      41.777043 0.44572785E+03  0.10467576E+05                                10.389452                            6.976790       0.009961       1.999955                    0.999284      27.565752      77.330215       0.636879       0.409518      -1.076518       0.010340       0.035240       0.032289       0.048902      -0.000661       0.001967      -0.008768       0.010722      -0.002815      -0.011932       0.004015       0.007916             13.751863       5.017072       0.165061       0.288745      15.473215       3.099330      20.765301           0.004546
          416              C       5.798341      12.174901      14.607796      -0.000240      26.368859 0.37683040E+03  0.85879110E+04                                 7.767737                            6.561711       0.124932       2.049492                    0.998582      27.429068      78.821777       0.627256       0.428469      -1.051752      -0.038764      -0.063279      -0.003746       0.074303       0.004934      -0.006197       0.024814       0.070382       0.086532      -0.057338       0.020005       0.037334              8.143045       6.682699       1.028626       1.435783      10.628212      -1.759233       7.118224          -0.004361
          417              C       5.614743      13.486326      14.177290       0.154633      27.325692 0.39896131E+03  0.91544185E+04                                 8.013757                            6.802391       0.058989       2.046889                    0.999428      25.465238      71.661489       0.613737       0.434934      -1.055662       0.038671       0.066440       0.016840       0.078698       0.031517       0.019114       0.013418      -0.012799      -0.056791      -0.030812      -0.018304       0.049116              8.405494       7.775862       1.704923       2.014297      10.229379      -0.546103       7.211242           0.003147
          418              C       4.533902      13.733483      13.377548      -0.114770      27.224229 0.43636853E+03  0.10326324E+05                                 7.999514                            7.117536      -0.091476       1.962713                    0.997490      29.160551      85.662517       0.594534       0.435349      -1.046550      -0.020677      -0.012836      -0.015931       0.029088       0.003268      -0.021968       0.004881      -0.010500       0.031792      -0.025491       0.000850       0.024642              8.173833       8.012019       1.217141       1.915148       8.983780      -0.902941       7.525699          -0.006452
          419              C       3.947780      11.407732      13.486877       0.044752      25.748713 0.38515818E+03  0.88423639E+04                                 7.712658                            6.677549       0.050369       2.017321                    0.999257      27.679002      80.322919       0.614541       0.434136      -1.046339       0.044160       0.003326       0.021158       0.049080       0.014302      -0.010516       0.027279       0.020540       0.030408      -0.039697       0.012110       0.027587              7.959640       7.664450       0.748016       2.100636       9.430768      -1.346160       6.783702          -0.005549
          420              C       3.694862      12.730718      13.031541      -0.126936      28.493321 0.44822382E+03  0.10637616E+05                                 8.115645                            7.108866       0.218865       2.045825                    0.999595      29.454468      85.580362       0.610407       0.422802      -1.058250       0.017478       0.018442       0.011955       0.028080      -0.012546       0.018388      -0.006895       0.009467      -0.021162      -0.019430      -0.008164       0.027594              8.329442       8.447247       1.234560       1.813627       9.684042      -1.270763       6.857038           0.003229
          421              C       6.590463      14.575565      14.607396      -0.506855      28.419553 0.45676342E+03  0.10843654E+05                                 7.798824                            6.832238       0.289118       2.051623                    0.997899      32.043795      91.787176       0.673218       0.383236      -1.089357      -0.046151      -0.047792      -0.014416       0.067983       0.019341       0.023481      -0.005637      -0.001059      -0.080084      -0.041053       0.005430       0.035623              8.419526       7.434442       1.442863      -0.548159       8.110213       1.257791       9.713923           0.000555
          422              C       7.205489       6.994854      15.139222       0.204166      22.653781 0.33529784E+03  0.73713444E+04                                 7.038051                            6.121389      -0.128577       2.006434                    0.999147      24.428508      67.436260       0.664798       0.419083      -1.064792      -0.072698      -0.021411       0.079554       0.109874      -0.036444      -0.015831      -0.000195       0.062356      -0.034464      -0.043749      -0.012973       0.056722              7.952118       6.877066      -0.745461      -1.147363       8.439466      -2.414989       8.539823           0.000256
          423              C       7.765937       5.908750      16.112968      -0.516485      28.300210 0.45443007E+03  0.10759490E+05                                 7.806365                            6.838329       0.396237       2.071600                    0.999285      32.369729      92.177596       0.670374       0.385891      -1.088991      -0.040864       0.048667      -0.038425       0.074262      -0.014117       0.011793      -0.020771       0.001641       0.030272      -0.022302      -0.010616       0.032918              8.723901       7.140812      -1.700290      -0.089011      10.164883      -3.083395       8.866008           0.002609
          424              C      -8.351168       9.280900       9.448323       0.575873      24.964958 0.25456639E+03  0.52919112E+04                                 7.859548                            5.641110       0.014083       2.056157                    0.999666      22.584719      63.235485       0.628544       0.468769      -1.022109      -0.022975       0.048951       0.022589       0.058603       0.040241      -0.049941      -0.053264       0.031781       0.073367      -0.063070      -0.036790       0.099859              9.964216      11.018187      -3.859490       1.430755      12.032977       2.809218       6.841483          -0.000183
          425              C      15.730827       7.195595       8.115153      -0.131254      38.685547 0.46921481E+03  0.11297360E+05                                10.080234                            7.327610      -0.123463       1.919674                    0.999491      30.635742      90.527857       0.592812       0.429125      -1.051211       0.015356      -0.008525       0.017439       0.024751      -0.007903      -0.017511      -0.036275       0.033742       0.048638      -0.050337       0.008847       0.041490             12.528404      11.664904      -1.403066       2.091212      16.615679       6.056490       9.304627          -0.001880
          426              C      -7.916291       7.946460       8.903882      -0.031534      41.778305 0.44574140E+03  0.10467971E+05                                10.389612                            6.976849       0.010137       2.000006                    0.999284      27.566440      77.332353       0.636883       0.409512      -1.076522       0.006283      -0.047053      -0.011934       0.048948       0.001627       0.002693      -0.007727       0.011752       0.008950      -0.011944       0.004018       0.007926             13.752167      15.349413      -4.963524       1.545918      17.560112       4.876460       8.346975           0.004547
          427              C      12.429794       9.617873       7.716884      -0.000244      26.368858 0.37683176E+03  0.85878792E+04                                 7.767580                            6.561633       0.125162       2.049570                    0.998585      27.428402      78.817458       0.627278       0.428457      -1.051768       0.039715       0.062663       0.004879       0.074349      -0.029192      -0.035859      -0.017142      -0.014563      -0.021554      -0.057142       0.019927       0.037214              8.142864       8.745603       1.694405       2.662343       8.655049      -0.024316       7.027940          -0.004363
          428              C      11.521268       9.078681       6.809817       0.154601      27.326117 0.39896691E+03  0.91544563E+04                                 8.013393                            6.802110       0.058917       2.046858                    0.999428      25.465172      71.657804       0.613803       0.434892      -1.055702      -0.030470      -0.072191      -0.006814       0.078653       0.021146       0.003895      -0.008125      -0.061399      -0.066691      -0.030833      -0.018176       0.049008              8.405106       7.803919       1.555879       1.939861      10.425363      -0.651192       6.986036           0.003149
          429              C      11.112047       9.885135       5.784610      -0.114809      27.225406 0.43639461E+03  0.10327101E+05                                 7.999760                            7.117783      -0.091768       1.962613                    0.997488      29.161493      85.666083       0.594519       0.435353      -1.046547      -0.000067       0.027521      -0.009457       0.029101      -0.002196      -0.014632       0.015254       0.020282      -0.029814      -0.025537       0.000962       0.024575              8.174066       7.939031       0.952785       1.732760       9.394476      -1.160977       7.188690          -0.006453
          430              C      12.493065      11.648821       6.648827       0.044772      25.747510 0.38513127E+03  0.88415021E+04                                 7.712112                            6.677101       0.050427       2.017345                    0.999256      27.677813      80.315710       0.614597       0.434109      -1.046366       0.000998      -0.035268       0.034145       0.049099      -0.007722      -0.028118       0.002329      -0.028681      -0.044928      -0.039504       0.012063       0.027441              7.959077       7.597117       1.264751       2.371745       8.732507      -0.962509       7.547605          -0.005552
          431              C      11.581923      11.148934       5.678485      -0.126957      28.493782 0.44823271E+03  0.10637800E+05                                 8.115407                            7.108670       0.218850       2.045808                    0.999593      29.454708      85.578868       0.610455       0.422770      -1.058278      -0.004756      -0.027465       0.003657       0.028113      -0.002903       0.015444      -0.011070      -0.008272       0.051271      -0.019473      -0.008187       0.027660              8.329187       8.040608       1.683758       1.907187       9.251504      -1.138374       7.695448           0.003230
          432              C      11.033734       7.644249       6.977614      -0.506669      28.415135 0.45666348E+03  0.10840678E+05                                 7.797909                            6.831381       0.289505       2.051770                    0.997901      32.040520      91.774963       0.673277       0.383223      -1.089367       0.026102       0.061975      -0.010148       0.068009       0.024727       0.015049      -0.017719      -0.036142      -0.014738      -0.041221       0.005707       0.035514              8.418510       8.886630      -0.457752      -1.051924      10.069907       0.544991       6.298994           0.000555
          433              C      -9.687023      12.101119      11.856558       0.204530      22.649932 0.33523503E+03  0.73696307E+04                                 7.037202                            6.120794      -0.128984       2.006323                    0.999147      24.426507      67.429581       0.664833       0.419080      -1.064792       0.099244       0.002692      -0.046989       0.109839      -0.009869      -0.020405      -0.006643       0.026627       0.151468      -0.043702      -0.013001       0.056703              7.950906      10.579087       0.253678       0.941905       5.173007       0.540260       8.100624           0.000256
          434              C      -8.566778      11.998818      12.941235      -0.516625      28.299648 0.45439272E+03  0.10758301E+05                                 7.805738                            6.837618       0.396720       2.071726                    0.999284      32.371207      92.178173       0.670478       0.385842      -1.089034      -0.040635       0.008998      -0.061445       0.074214      -0.010059       0.019888      -0.009185       0.028801       0.026159      -0.022363      -0.010507       0.032870              8.723098      10.848235       0.238408       2.542787       5.567781       0.640413       9.753278           0.002609
          435              C      11.533828      12.560776       0.563463       0.575874      24.965336 0.25457268E+03  0.52921379E+04                                 7.859993                            5.641438       0.014108       2.056167                    0.999666      22.585301      63.240158       0.628474       0.468812      -1.022073       0.053822      -0.005351      -0.022603       0.058621       0.021331       0.033632       0.064924      -0.075291       0.073346      -0.063111      -0.036852       0.099962              9.964743      14.346649      -2.682969      -2.171954       8.705541      -2.285531       6.842038          -0.000183
          436              C       9.714999      11.449357       1.896633      -0.131221      38.680400 0.46910471E+03  0.11294367E+05                                10.079974                            7.327017      -0.123539       1.919658                    0.999491      30.636583      90.537369       0.592786       0.429157      -1.051162      -0.013166       0.011666      -0.017430       0.024764      -0.016759       0.028513       0.028783      -0.016302       0.048517      -0.050540       0.008863       0.041677             12.528345      16.947437       0.462818      -5.012268      11.333633      -3.990226       9.303965          -0.001879
          437              C      10.130755      12.525984       1.107904      -0.031535      41.772470 0.44566431E+03  0.10465855E+05                                10.389188                            6.976534       0.010220       2.000041                    0.999283      27.566506      77.334946       0.636849       0.409546      -1.076484      -0.046432      -0.009714       0.011902       0.048907      -0.002448       0.008260       0.000138      -0.011203       0.008891      -0.012029       0.004094       0.007935             13.751561      20.432104      -3.165768      -4.081772      12.475734      -3.083427       8.346846           0.004546
          438              C      13.099086       9.144533       2.294902      -0.000241      26.368944 0.37683235E+03  0.85879921E+04                                 7.767743                            6.561669       0.124968       2.049512                    0.998584      27.429235      78.823190       0.627265       0.428461      -1.051753       0.045821       0.058291      -0.004881       0.074305      -0.018125       0.004342       0.039712       0.048018      -0.021520      -0.057349       0.020148       0.037201              8.143082       7.600519       1.289219       0.910752       9.800580      -2.502023       7.028147          -0.004360
          439              C      12.893581       8.108254       3.201969       0.154626      27.326195 0.39896697E+03  0.91546436E+04                                 8.014087                            6.802610       0.058991       2.046893                    0.999428      25.465567      71.664395       0.613700       0.434956      -1.055642      -0.057957      -0.052802       0.006798       0.078697       0.035748       0.009047      -0.000844       0.021243      -0.066752      -0.030808      -0.018252       0.049060              8.405883       9.157053       2.034057       1.260945       9.073986      -1.611965       6.986611           0.003147
          440              C      13.790333       7.991271       4.227176      -0.114796      27.224985 0.43638125E+03  0.10326717E+05                                 7.999703                            7.117668      -0.091649       1.962653                    0.997489      29.161118      85.664992       0.594524       0.435352      -1.046546       0.025935       0.009092       0.009479       0.029071      -0.008123      -0.019087       0.008943      -0.013013      -0.029765      -0.025381       0.000720       0.024661              8.174045       8.633931       1.198357       1.672338       8.699531      -1.246622       7.188674          -0.006451
          441              C      14.992809       9.881182       3.362959       0.044733      25.749265 0.38516487E+03  0.88425204E+04                                 7.712634                            6.677512       0.050364       2.017312                    0.999256      27.679248      80.322602       0.614558       0.434124      -1.046350      -0.033602      -0.010827      -0.034133       0.049106       0.002992      -0.011425       0.025943       0.031997      -0.044872      -0.039655       0.012289       0.027366              7.959639       7.812080       1.340506       1.698347       8.518691      -1.915309       7.548145          -0.005548
          442              C      14.825233       8.855539       4.333301      -0.126907      28.493741 0.44822887E+03  0.10637762E+05                                 8.115701                            7.108898       0.218921       2.045843                    0.999595      29.454684      85.581006       0.610407       0.422801      -1.058251      -0.024295      -0.013636      -0.003628       0.028095       0.000372       0.015750      -0.010632       0.010097       0.051379      -0.019405      -0.008306       0.027711              8.329505       8.059063       1.690128       1.709216       9.233748      -1.418598       7.695703           0.003228
          443              C      11.703691       7.170461       3.034172      -0.506811      28.417120 0.45670758E+03  0.10842144E+05                                 7.798676                            6.832021       0.289120       2.051629                    0.997899      32.043679      91.790138       0.673190       0.383258      -1.089326       0.049684       0.045274       0.010032       0.067963       0.030598       0.021842      -0.007966      -0.002886      -0.014634      -0.041129       0.005464       0.035665              8.419369      10.227142       0.015924      -0.864516       8.731276       0.810520       6.299688           0.000555
          444              C       6.463564       0.680972      18.178800       0.204000      22.658457 0.33540528E+03  0.73741731E+04                                 7.038616                            6.122109      -0.128231       2.006506                    0.999148      24.430228      67.439437       0.664813       0.419048      -1.064833      -0.030583       0.094516       0.046984       0.109892      -0.016101      -0.000501       0.021504      -0.008269       0.151723      -0.043814      -0.012987       0.056801              7.952559       5.614622      -1.501808      -0.194827      10.140330      -1.068715       8.102725           0.000256
          445              C       5.993689       1.703030      17.094123      -0.516415      28.291591 0.45421682E+03  0.10753291E+05                                 7.804279                            6.836194       0.396183       2.071579                    0.999283      32.369443      92.175012       0.670550       0.385831      -1.089022       0.022023      -0.035444       0.061476       0.074301      -0.016894       0.015506      -0.015556      -0.009894       0.026227      -0.022502      -0.010426       0.032927              8.721265       6.004657      -1.474214       0.242980      10.407998      -2.608956       9.751141           0.002609
          446              C      -1.131053      14.765251      12.177135       0.575833      24.965390 0.25457095E+03  0.52920149E+04                                 7.859536                            5.641102       0.014051       2.056146                    0.999666      22.584923      63.235534       0.628555       0.468760      -1.022117      -0.033897      -0.008752       0.047060       0.058654      -0.025989       0.008240       0.029009      -0.135182      -0.134410      -0.063119      -0.036785       0.099903              9.964189      10.187971       1.612457      -1.389403       4.709745      -1.178940      14.994851          -0.000183
          447              C       1.087676      15.593903      11.333742      -0.131244      38.683554 0.46917027E+03  0.11296149E+05                                10.079959                            7.327233      -0.123479       1.919667                    0.999492      30.636464      90.532837       0.592823       0.429122      -1.051201      -0.015277       0.008514      -0.017482       0.024728      -0.030817       0.013160       0.007066      -0.062734       0.015486      -0.050519       0.009055       0.041463             12.528184      16.550001       4.095294      -3.077861       6.395586      -1.254081      14.638966          -0.001881
          448              C      -0.202432      15.135525      11.051610      -0.031445      41.775287 0.44570375E+03  0.10466877E+05                                10.389204                            6.976628       0.010148       2.000015                    0.999284      27.565216      77.328416       0.636882       0.409521      -1.076515       0.029802       0.021512      -0.032283       0.048920      -0.003855       0.008993       0.001167      -0.007484      -0.002777      -0.012010       0.004113       0.007897             13.751526      14.207684       3.414327      -2.825049       6.282359      -1.304811      20.764534           0.004548
          449              C       9.545803      -7.815828      15.427562      -0.000269      26.368844 0.37682598E+03  0.85877099E+04                                 7.767451                            6.561462       0.125099       2.049549                    0.998585      27.428662      78.817903       0.627304       0.428442      -1.051778      -0.046715      -0.057686       0.003794       0.074326      -0.018251      -0.025352      -0.002222      -0.060911       0.086583      -0.057234       0.019886       0.037348              8.142751       9.543140       2.039976       2.137132       7.767202      -0.767252       7.117909          -0.004359
          450              C      10.843432      -7.551781      15.858068       0.154601      27.325653 0.39895624E+03  0.91541872E+04                                 8.013425                            6.802117       0.058923       2.046870                    0.999428      25.464977      71.658109       0.613786       0.434905      -1.055690       0.049766       0.058552      -0.016810       0.078661       0.028539      -0.006167      -0.022369      -0.029643      -0.056807      -0.030785      -0.018233       0.049018              8.405141       8.884893       2.097022       1.186270       9.119528      -1.717010       7.211002           0.003147
          451              C      11.436741      -8.488409      16.657810      -0.114727      27.224269 0.43636437E+03  0.10326259E+05                                 7.999802                            7.117820      -0.092113       1.962524                    0.997489      29.160814      85.664974       0.594479       0.435387      -1.046521      -0.005082      -0.023740       0.015972       0.029061       0.005840      -0.011731       0.019306       0.004088       0.031812      -0.025566       0.000835       0.024731              8.174123       8.111077       1.252137       1.489727       8.885219      -1.504689       7.526075          -0.006450
          452              C       1.264926      13.304848      16.548481       0.044742      25.749236 0.38516256E+03  0.88424516E+04                                 7.712663                            6.677538       0.050270       2.017287                    0.999256      27.679008      80.321757       0.614550       0.434130      -1.046347      -0.011575       0.042765      -0.021183       0.049107       0.004656      -0.029058       0.000994      -0.033998       0.030409      -0.039583       0.012177       0.027405              7.959694       8.764601       1.136744       1.969584       8.330667      -1.531861       6.783814          -0.005548
          453              C      10.771005      -9.613710      17.003817      -0.126883      28.492138 0.44819334E+03  0.10636671E+05                                 8.115281                            7.108527       0.218851       2.045831                    0.999595      29.453401      85.575327       0.610437       0.422790      -1.058261       0.011556       0.022642      -0.011980       0.028102      -0.012736       0.012778      -0.014856       0.008429      -0.021222      -0.019299      -0.008298       0.027597              8.329093       8.770376       1.348832       1.802587       9.360105      -1.286330       6.856797           0.003229
          454              C      11.545136      -6.268795      15.427962      -0.506781      28.417942 0.45673170E+03  0.10842702E+05                                 7.798559                            6.832037       0.289286       2.051682                    0.997900      32.042372      91.781963       0.673223       0.383240      -1.089355      -0.029690      -0.059468       0.014453       0.068021       0.015406       0.013341      -0.020089      -0.023448      -0.080107      -0.041097       0.005568       0.035529              8.419201       7.127940       1.334548      -1.368454       8.416114       0.097593       9.713550           0.000555
          455              C       4.192950      -8.215828      14.896136       0.204394      22.654157 0.33531132E+03  0.73715418E+04                                 7.037252                            6.120848      -0.128491       2.006441                    0.999149      24.427492      67.427827       0.664951       0.418992      -1.064875       0.003965      -0.075767      -0.079480       0.109879      -0.047968      -0.005124       0.014965      -0.002647      -0.034234      -0.043790      -0.012924       0.056714              7.950988       8.733858      -0.089522       1.893723       6.581285       1.885847       8.537820           0.000256
          456              C       2.982132      -8.049481      13.922390      -0.516620      28.303242 0.45448927E+03  0.10761338E+05                                 7.806821                            6.838576       0.396694       2.071706                    0.999285      32.373150      92.191935       0.670385       0.385868      -1.088997       0.059498      -0.022292       0.038395       0.074237      -0.011478       0.023565      -0.003997       0.016298       0.030218      -0.022409      -0.010449       0.032858              8.724394      10.898479      -0.373820       2.876827       6.409489       1.112217       8.865213           0.002609
          457              C       4.264080       8.018582       7.261949       0.575873      24.964952 0.25456628E+03  0.52919084E+04                                 7.859547                            5.641109       0.014082       2.056156                    0.999666      22.584716      63.235479       0.628544       0.468769      -1.022109       0.022975       0.004912      -0.053688       0.058603      -0.063370       0.009880      -0.003868      -0.053777      -0.183310      -0.063070      -0.036789       0.099859              9.964215      11.018181       3.168788      -2.627070       5.706483      -0.843306      13.167979          -0.000183
          458              C       4.705685       8.130512       9.734460      -0.131254      38.685561 0.46921479E+03  0.11297359E+05                                10.080236                            7.327609      -0.123464       1.919674                    0.999491      30.635742      90.527856       0.592812       0.429125      -1.051211      -0.015356      -0.019365      -0.001337       0.024751      -0.011213      -0.015599      -0.000302      -0.028566      -0.138284      -0.050336       0.008847       0.041490             12.528409      11.664902       2.512571      -0.169515       5.887313      -0.137403      20.033012          -0.001880
          459              C       3.829203       7.822876       8.689830      -0.031534      41.778292 0.44574115E+03  0.10467964E+05                                10.389610                            6.976847       0.010139       2.000006                    0.999284      27.566434      77.332331       0.636883       0.409512      -1.076522      -0.006283      -0.013191       0.046717       0.048948       0.001519       0.002755       0.000618      -0.002703      -0.034417      -0.011944       0.004018       0.007927             13.752164      15.349408       3.820532      -3.525610       6.427090      -1.551053      19.479995           0.004547
          460              C       8.006718       9.686544       7.835824      -0.000244      26.368844 0.37683164E+03  0.85878762E+04                                 7.767579                            6.561633       0.125159       2.049569                    0.998585      27.428405      78.817482       0.627278       0.428457      -1.051768      -0.039715       0.027106      -0.056708       0.074349      -0.016459      -0.043210      -0.016391      -0.015865      -0.025459      -0.057142       0.019927       0.037214              8.142862       8.745598       1.458476       2.798551       7.455762      -0.716716       8.227227          -0.004361
          461              C       8.915244      10.202500       8.756308       0.154601      27.326122 0.39896722E+03  0.91544646E+04                                 8.013393                            6.802112       0.058919       2.046859                    0.999428      25.465167      71.657781       0.613803       0.434892      -1.055702       0.030470      -0.030193       0.065927       0.078653      -0.007200       0.020260      -0.031794      -0.020401       0.056303      -0.030832      -0.018176       0.049008              8.405106       7.803916       0.902048       2.317352       8.409783      -1.814867       9.001620           0.003148
          462              C       9.324465      11.493581       8.570489      -0.114810      27.225398 0.43639446E+03  0.10327097E+05                                 7.999758                            7.117782      -0.091768       1.962613                    0.997488      29.161495      85.666091       0.594519       0.435353      -1.046547       0.000067       0.021950      -0.019105       0.029101      -0.011574      -0.009218       0.005564       0.037066       0.020540      -0.025537       0.000962       0.024575              8.174064       7.939031       1.024234       1.691510       8.745537      -1.535632       7.837625          -0.006451
          463              C       7.943447      11.626971       6.610983       0.044772      25.747529 0.38513148E+03  0.88415089E+04                                 7.712117                            6.677104       0.050424       2.017344                    0.999256      27.677824      80.315768       0.614597       0.434109      -1.046366      -0.000998      -0.047204       0.013471       0.049099      -0.020491      -0.020746      -0.014772       0.000940       0.043934      -0.039504       0.012063       0.027441              7.959083       7.597124       1.421642       2.281167       8.677379      -0.994342       7.602746          -0.005549
          464              C       8.854589      12.217377       7.529063      -0.126957      28.493776 0.44823241E+03  0.10637791E+05                                 8.115406                            7.108667       0.218850       2.045809                    0.999593      29.454703      85.578852       0.610455       0.422770      -1.058278       0.004756      -0.016899       0.021957       0.028113       0.014826       0.005207       0.003775      -0.033984      -0.025864      -0.019473      -0.008188       0.027660              8.329186       8.040608       0.809818       2.411765       9.070299      -1.242989       7.876651           0.003229
          465              C       9.402778       9.339978       9.914672      -0.506669      28.415131 0.45666337E+03  0.10840676E+05                                 7.797909                            6.831381       0.289504       2.051769                    0.997901      32.040525      91.774986       0.673277       0.383223      -1.089367      -0.026102       0.039775      -0.048599       0.068009       0.000669       0.028939      -0.019875      -0.032407      -0.003534      -0.041221       0.005707       0.035514              8.418511       8.886631      -0.682125      -0.922384       6.769722      -1.360331       9.599179           0.000555
          466              C       5.599935       7.343065       3.615456       0.204530      22.649926 0.33523482E+03  0.73696250E+04                                 7.037201                            6.120792      -0.128983       2.006324                    0.999147      24.426505      67.429574       0.664833       0.419080      -1.064792      -0.099244       0.042040       0.021163       0.109839      -0.012737      -0.018749       0.035237      -0.045912      -0.066150      -0.043702      -0.013001       0.056703              7.950905      10.579088       0.688879       0.690638       6.900867       1.537820       6.372759           0.000255
          467              C       4.479690       6.352553       3.161722      -0.516625      28.299634 0.45439234E+03  0.10758289E+05                                 7.805735                            6.837615       0.396721       2.071726                    0.999284      32.371196      92.178121       0.670478       0.385842      -1.089034       0.040635       0.057713       0.022930       0.074214       0.022253       0.001232       0.007307       0.000236      -0.059533      -0.022363      -0.010506       0.032870              8.723096      10.848235       2.082933       1.477844       8.152328       2.132569       7.168725           0.002610
          468              C      14.313139       0.912731       2.749837       0.575857      24.965322 0.25457154E+03  0.52920095E+04                                 7.859407                            5.641011       0.014130       2.056162                    0.999666      22.584980      63.234783       0.628579       0.468744      -1.022130      -0.003041       0.023301       0.053713       0.058628      -0.032396       0.007024      -0.007956       0.121487      -0.183345      -0.063047      -0.036829       0.099875              9.963959       4.304898       0.795268      -0.080560      12.419071       2.757445      13.167907          -0.000183
          469              C      14.271434       1.366344       0.277326      -0.131275      38.686970 0.46923338E+03  0.11297866E+05                                10.080241                            7.327591      -0.123504       1.919655                    0.999493      30.636120      90.527844       0.592835       0.429106      -1.051228      -0.013134      -0.020946       0.001314       0.024758       0.000257      -0.004773       0.015009       0.036273      -0.138336      -0.050437       0.008976       0.041462             12.528460       4.950015       0.138486       0.073240      12.602217       0.206109      20.033146          -0.001879
          470              C      14.273563       0.437464       1.321956      -0.031479      41.777053 0.44572804E+03  0.10467582E+05                                10.389454                            6.976792       0.009959       1.999954                    0.999284      27.565760      77.330249       0.636879       0.409518      -1.076518      -0.010340      -0.010344      -0.046664       0.048902       0.002034       0.000411      -0.002672       0.000164      -0.034489      -0.011932       0.004016       0.007916             13.751863       5.017073       0.167533       0.287318      16.758250       3.841212      19.480267           0.004547
          471              C      14.638171       4.997300       2.175962      -0.000240      26.368873 0.37683076E+03  0.85879207E+04                                 7.767739                            6.561713       0.124932       2.049492                    0.998582      27.429074      78.821792       0.627256       0.428469      -1.051752       0.038764      -0.028395       0.056674       0.074303      -0.007833       0.001175       0.046380       0.033028      -0.025531      -0.057338       0.020005       0.037333              8.143047       6.682701       0.729128       1.608701       9.519220      -2.399496       8.227218          -0.004361
          472              C      14.821769       6.025834       1.255478       0.154633      27.325693 0.39896148E+03  0.91544235E+04                                 8.013757                            6.802393       0.058988       2.046889                    0.999428      25.465242      71.661507       0.613737       0.434934      -1.055662      -0.038672       0.018635      -0.065959       0.078698       0.000795       0.036851      -0.008357       0.024917       0.056358      -0.030812      -0.018304       0.049116              8.405494       7.775865       0.891996       2.483647       8.438686      -1.579933       9.001932           0.003147
          473              C      15.902610       6.842010       1.441297      -0.114769      27.224224 0.43636842E+03  0.10326321E+05                                 7.999513                            7.117535      -0.091477       1.962713                    0.997490      29.160547      85.662505       0.594534       0.435349      -1.046550       0.020677       0.007379       0.019081       0.029088      -0.020659      -0.008154       0.007050      -0.014258       0.020518      -0.025491       0.000849       0.024642              8.173831       8.012020       1.050017       2.011641       8.672162      -1.082844       7.837311          -0.006452
          474              C      16.488732       5.584472       3.400803       0.044752      25.748729 0.38515837E+03  0.88423688E+04                                 7.712660                            6.677550       0.050369       2.017321                    0.999256      27.679004      80.322918       0.614541       0.434136      -1.046339      -0.044160      -0.016660      -0.013459       0.049079      -0.016257       0.007128       0.024669       0.025058       0.043962      -0.039696       0.012110       0.027586              7.959643       7.664450       1.445216       1.698104       8.611251      -1.819303       7.603227          -0.005550
          475              C      16.741650       6.640289       2.482723      -0.126936      28.493311 0.44822356E+03  0.10637608E+05                                 8.115643                            7.108864       0.218864       2.045825                    0.999595      29.454469      85.580366       0.610407       0.422802      -1.058250      -0.017478      -0.001132      -0.021949       0.028080       0.022198      -0.001671      -0.005979       0.007882      -0.025919      -0.019430      -0.008164       0.027594              8.329440       8.447245       0.953388       1.975962       8.664267      -1.859516       7.876809           0.003229
          476              C      13.846049       6.197959       0.097114      -0.506855      28.419548 0.45676333E+03  0.10843651E+05                                 7.798822                            6.832237       0.289122       2.051624                    0.997899      32.043791      91.787158       0.673218       0.383236      -1.089357       0.046151      -0.011411       0.048597       0.067983       0.010665       0.028490      -0.020386       0.024488      -0.003442      -0.041053       0.005430       0.035623              8.419525       7.434440      -1.196140       0.975486       8.223742       1.323340       9.600393           0.000555
          477              C      13.231023       1.947088       6.396330       0.204166      22.653771 0.33529766E+03  0.73713391E+04                                 7.038048                            6.121386      -0.128582       2.006433                    0.999147      24.428499      67.436220       0.664798       0.419083      -1.064792       0.072698      -0.079601      -0.021234       0.109874       0.004512      -0.039477       0.005941       0.051727      -0.066347      -0.043749      -0.012973       0.056722              7.952114       6.877065      -0.620928      -1.219262      10.606149      -1.164076       6.373130           0.000255
          478              C      12.670575       0.560751       6.850064      -0.516485      28.300199 0.45443004E+03  0.10759489E+05                                 7.806363                            6.838329       0.396237       2.071600                    0.999285      32.369730      92.177597       0.670374       0.385891      -1.088991       0.040864       0.057610      -0.022935       0.074262       0.017272      -0.006329      -0.003476      -0.028315      -0.059595      -0.022302      -0.010616       0.032918              8.723897       7.140809       0.773040      -1.517004      11.860975      -2.104169       7.169906           0.002609
          479              C      -2.956035       8.397480       1.147951       0.575833      24.965385 0.25457079E+03  0.52920110E+04                                 7.859536                            5.641101       0.014050       2.056146                    0.999666      22.584922      63.235536       0.628555       0.468760      -1.022117       0.033897      -0.045131      -0.015951       0.058654       0.020130      -0.018387      -0.043863      -0.008962       0.244251      -0.063119      -0.036785       0.099903              9.964190      10.187977      -2.009486       0.701744      13.444638       3.864041       6.259954          -0.000182
          480              C      19.348836       9.542203       0.852003      -0.131244      38.683781 0.46917310E+03  0.11296240E+05                                10.080021                            7.327273      -0.123477       1.919668                    0.999492      30.636539      90.533296       0.592819       0.429124      -1.051199       0.015277       0.019397       0.001367       0.024728       0.026805      -0.020109      -0.006696      -0.038897       0.086999      -0.050519       0.009055       0.041464             12.528270      16.550126      -4.713188       2.007751      13.664337       2.942402       7.370348          -0.001878
          481              C      -3.884656       9.557352       1.390036      -0.031445      41.775289 0.44570370E+03  0.10466876E+05                                10.389202                            6.976625       0.010149       2.000015                    0.999284      27.565215      77.328407       0.636883       0.409521      -1.076515      -0.029802       0.038714      -0.002489       0.048920       0.009716       0.001158      -0.001638      -0.002626       0.011799      -0.012010       0.004113       0.007897             13.751525      14.207687      -4.153721       1.544405      18.274095       5.618467       8.772793           0.004546
          482              C      10.890709      -5.707843      19.078660      -0.000270      26.368859 0.37682627E+03  0.85877184E+04                                 7.767455                            6.561466       0.125079       2.049543                    0.998585      27.428667      78.817928       0.627303       0.428442      -1.051778       0.046714      -0.032128       0.048061       0.074326      -0.012830      -0.028482       0.004447      -0.072462       0.051928      -0.057233       0.019886       0.037347              8.142755       9.543145       0.830849       2.835232       7.944684      -0.664787       6.940437          -0.004362
          483              C       9.593080      -5.948653      18.634737       0.154601      27.325660 0.39895642E+03  0.91541924E+04                                 8.013426                            6.802119       0.058924       2.046870                    0.999428      25.464982      71.658127       0.613786       0.434905      -1.055690      -0.049766       0.043833      -0.042303       0.078661      -0.019610       0.021632      -0.029901      -0.016595      -0.017664      -0.030785      -0.018232       0.049018              8.405142       8.884893      -0.021150       2.409212       9.175076      -1.684941       7.155458           0.003148
          484              C       8.999771      -7.109560      19.046021      -0.114727      27.224279 0.43636466E+03  0.10326267E+05                                 7.999804                            7.117822      -0.092113       1.962524                    0.997489      29.160822      85.665004       0.594479       0.435387      -1.046521       0.005082      -0.025702       0.012574       0.029061      -0.013079      -0.000808       0.017426       0.007345       0.041581      -0.025566       0.000835       0.024731              8.174126       8.111078       0.664086       1.829242       9.168936      -1.340892       7.242363          -0.006452
          485              C      19.171586       3.881573       0.227067       0.044742      25.749267 0.38516310E+03  0.88424673E+04                                 7.712668                            6.677543       0.050270       2.017287                    0.999256      27.679029      80.321835       0.614550       0.434130      -1.046347       0.011576       0.039729      -0.026444       0.049109      -0.027496      -0.010496      -0.000280      -0.031790       0.037034      -0.039585       0.012179       0.027407              7.959700       8.764608       1.137359       1.969231       8.497140      -1.435755       6.617353          -0.005551
          486              C       9.665507      -7.971854      19.847565      -0.126883      28.492125 0.44819304E+03  0.10636663E+05                                 8.115280                            7.108526       0.218848       2.045830                    0.999595      29.453402      85.575340       0.610437       0.422791      -1.058261      -0.011556       0.021696      -0.013619       0.028102       0.017433      -0.004640      -0.010198       0.000360      -0.045428      -0.019299      -0.008297       0.027597              8.329092       8.770375       0.886691       2.069406       8.596585      -1.727139       7.620315           0.003230
          487              C       8.891376      -4.934686      17.738682      -0.506781      28.417936 0.45673161E+03  0.10842700E+05                                 7.798559                            6.832037       0.289286       2.051682                    0.997900      32.042375      91.781982       0.673223       0.383240      -1.089355       0.029690      -0.042250       0.044275       0.068021       0.003851       0.020013      -0.032465      -0.002012      -0.015799      -0.041097       0.005568       0.035529              8.419200       7.127941      -1.852384       0.471544       9.304685       0.610595       8.824975           0.000555
          488              C      -8.280038      -5.447609      19.690780       0.204395      22.654136 0.33531089E+03  0.73715302E+04                                 7.037249                            6.120845      -0.128490       2.006442                    0.999149      24.427474      67.427777       0.664951       0.418993      -1.064875      -0.003965       0.030950       0.105356       0.109879       0.019546      -0.044104      -0.000502       0.024144       0.046137      -0.043790      -0.012924       0.056714              7.950986       8.733856       1.684780       0.869317       6.415526       1.790150       8.703575           0.000256
          489              C       1.105224       7.039220       0.010012      -0.516626      28.303423 0.45449324E+03  0.10761454E+05                                 7.806852                            6.838604       0.396711       2.071709                    0.999285      32.373274      92.192351       0.670384       0.385868      -1.088998      -0.059498      -0.044399       0.000106       0.074238       0.026146       0.001842       0.008068      -0.004606      -0.032515      -0.022405      -0.010454       0.032859              8.724430      10.898533       2.678347       1.114661       7.288131       1.619484       7.986628           0.002609
          490              C       8.902684      17.353049       8.863835       0.575867      24.965568 0.25457554E+03  0.52922112E+04                                 7.860028                            5.641460       0.014116       2.056167                    0.999666      22.585444      63.240604       0.628475       0.468811      -1.022074      -0.053844       0.016919       0.015943       0.058648       0.018466       0.035289       0.032032      -0.018343       0.244219      -0.063119      -0.036842       0.099961              9.964792      14.346729      -0.539515      -3.409512       9.287245      -1.949724       6.260401          -0.000183
          491              C      10.721513      15.642784       9.159783      -0.131237      38.680635 0.46910819E+03  0.11294467E+05                                10.079987                            7.327024      -0.123522       1.919661                    0.999491      30.636733      90.537771       0.592789       0.429154      -1.051164       0.013171       0.020915      -0.001383       0.024756       0.033073      -0.000258       0.021365      -0.003454       0.087050      -0.050540       0.008865       0.041675             12.528364      16.947467      -4.572187      -2.105285      13.266982      -2.874045       7.370642          -0.001880
          492              C      10.305757      16.864151       8.621750      -0.031481      41.771423 0.44564962E+03  0.10465451E+05                                10.389160                            6.976517       0.010119       2.000013                    0.999284      27.565909      77.333711       0.636835       0.409558      -1.076474       0.046420      -0.015166       0.002460       0.048897       0.008376       0.002004      -0.000443      -0.010186       0.011795      -0.012011       0.004080       0.007931             13.751525      20.432047      -1.952078      -4.782486      12.049305      -3.329597       8.773225           0.004547
          493              C       7.337426      14.145478      10.956698      -0.000241      26.368930 0.37683219E+03  0.85879873E+04                                 7.767740                            6.561667       0.124971       2.049513                    0.998584      27.429234      78.823182       0.627265       0.428461      -1.051753      -0.045821       0.033371      -0.048041       0.074305       0.012822      -0.013525       0.025594       0.072472       0.051843      -0.057349       0.020149       0.037201              8.143079       7.600520       0.144141       1.571872       9.888016      -2.451534       6.940699          -0.004361
          494              C       7.542931      12.841799      11.400621       0.154626      27.326185 0.39896689E+03  0.91546413E+04                                 8.014085                            6.802610       0.058995       2.046894                    0.999428      25.465562      71.664376       0.613700       0.434956      -1.055642       0.057957      -0.032287       0.042329       0.078697      -0.010039       0.035482      -0.010275       0.037578      -0.017745      -0.030807      -0.018253       0.049060              8.405881       9.157050       0.075010       2.392015       8.904421      -1.709856       7.156171           0.003147
          495              C       6.646179      11.895449      10.989337      -0.114793      27.225035 0.43638229E+03  0.10326748E+05                                 7.999715                            7.117679      -0.091631       1.962658                    0.997489      29.161156      85.665156       0.594523       0.435352      -1.046546      -0.025936      -0.003664      -0.012615       0.029073      -0.012470      -0.016576      -0.004791       0.010774       0.041604      -0.025383       0.000722       0.024660              8.174058       8.633947       0.849131       1.873972       8.645980      -1.277545       7.242247          -0.006452
          496              C       5.443703      13.588827       9.784719       0.044735      25.749301 0.38516563E+03  0.88425430E+04                                 7.712644                            6.677522       0.050370       2.017313                    0.999256      27.679274      80.322723       0.614557       0.434125      -1.046350       0.033602       0.024146       0.026443       0.049106      -0.011392      -0.003120       0.010184       0.059290       0.037005      -0.039654       0.012287       0.027366              7.959650       7.812090       0.800583       2.010078       9.449480      -1.377941       6.617381          -0.005550
          497              C       5.611279      12.235668      10.187793      -0.126915      28.493713 0.44822826E+03  0.10637741E+05                                 8.115687                            7.108885       0.218933       2.045847                    0.999595      29.454668      85.580872       0.610409       0.422800      -1.058252       0.024295      -0.003672       0.013625       0.028095       0.013452       0.008193       0.007990      -0.022165      -0.045393      -0.019399      -0.008306       0.027706              8.329490       8.059052       0.635184       2.318293       9.308713      -1.375300       7.620706           0.003229
          498              C       8.732821      12.518228      12.296676      -0.506810      28.417108 0.45670745E+03  0.10842140E+05                                 7.798674                            6.832019       0.289120       2.051629                    0.997899      32.043674      91.790114       0.673190       0.383258      -1.089326      -0.049685       0.013949      -0.044225       0.067963       0.003617       0.037420      -0.007776      -0.003215      -0.015621      -0.041129       0.005465       0.035665              8.419365      10.227135      -0.756656      -0.418462       6.205642      -0.647621       8.825318           0.000555
          499              C      13.972948      -3.842168      10.344578       0.204013      22.658415 0.33540452E+03  0.73741608E+04                                 7.038644                            6.122131      -0.128232       2.006505                    0.999148      24.430225      67.439703       0.664806       0.419052      -1.064829       0.030584       0.006572      -0.105355       0.109902       0.007616      -0.014200       0.041801      -0.043442       0.046228      -0.043814      -0.012980       0.056794              7.952593       5.614638       0.582168      -1.398029       9.537676      -1.416682       8.705466           0.000256
          500              C      14.442823      -2.391784      10.001774      -0.516419      28.291616 0.45421726E+03  0.10753302E+05                                 7.804274                            6.836188       0.396181       2.071579                    0.999283      32.369474      92.175046       0.670552       0.385830      -1.089023      -0.022016      -0.070942      -0.000025       0.074280       0.021866      -0.006876      -0.004255      -0.029458      -0.032507      -0.022488      -0.010418       0.032906              8.721261       6.004653       0.947523      -1.155226      12.174739      -1.588941       7.984389           0.002609
          501              C       0.728121       6.768456      10.596274       0.575833      24.965394 0.25457101E+03  0.52920162E+04                                 7.859536                            5.641103       0.014051       2.056147                    0.999666      22.584925      63.235538       0.628555       0.468760      -1.022117      -0.053849      -0.022271       0.006674       0.058654      -0.039743      -0.001614       0.032933      -0.130728      -0.092931      -0.063119      -0.036785       0.099903              9.964189      14.345819       3.222158       1.237344       5.328244      -0.335805      10.218504          -0.000182
          502              C       2.546946       7.367277       8.967156      -0.131244      38.683565 0.46917067E+03  0.11296161E+05                                10.079961                            7.327237      -0.123479       1.919667                    0.999492      30.636467      90.532851       0.592823       0.429122      -1.051201       0.013195      -0.009250       0.018756       0.024728      -0.016199       0.028836       0.007495      -0.053128      -0.062057      -0.050519       0.009055       0.041463             12.528187      16.947242       4.109194      -2.907664       6.355763      -1.116416      14.281555          -0.001880
          503              C       2.131198       7.222551      10.293918      -0.031445      41.775302 0.44570405E+03  0.10466886E+05                                10.389207                            6.976630       0.010148       2.000015                    0.999284      27.565217      77.328418       0.636882       0.409521      -1.076515       0.046434       0.005441      -0.014402       0.048920      -0.005863       0.006294       0.000625      -0.010310       0.011386      -0.012010       0.004113       0.007897             13.751530      20.433046       5.118027       0.700006       6.708893       0.245986      14.112652           0.004547
          504              C      -0.837165       6.559752       6.771972      -0.000269      26.368843 0.37682600E+03  0.85877103E+04                                 7.767450                            6.561462       0.125100       2.049550                    0.998585      27.428658      78.817882       0.627304       0.428442      -1.051778      -0.045862       0.024956       0.052898       0.074326       0.005456       0.017922       0.014251       0.003860      -0.153955      -0.057233       0.019886       0.037348              8.142749       7.600067      -1.433194      -0.661299       5.554208      -0.050432      11.273973          -0.004362
          505              C      -0.631665       6.827135       5.420982       0.154601      27.325654 0.39895643E+03  0.91541924E+04                                 8.013425                            6.802119       0.058924       2.046870                    0.999428      25.464978      71.658110       0.613786       0.434905      -1.055690       0.057915      -0.020481      -0.049132       0.078661      -0.025641      -0.026393       0.009522       0.039129      -0.012953      -0.030785      -0.018233       0.049018              8.405140       9.156123      -2.108603      -1.131066       6.111834       0.097854       9.947463           0.003148
          506              C      -1.528412       7.656483       4.807059      -0.114727      27.224273 0.43636451E+03  0.10326262E+05                                 7.999802                            7.117820      -0.092112       1.962524                    0.997489      29.160811      85.664959       0.594479       0.435387      -1.046521      -0.025926       0.012777       0.003016       0.029061       0.020702      -0.002460       0.013849      -0.004517      -0.004156      -0.025566       0.000835       0.024731              8.174124       8.633996      -2.047368      -0.201728       6.486780       0.031060       9.401595          -0.006452
          507              C      -2.730872       7.853032       6.875894       0.044742      25.749244 0.38516269E+03  0.88424550E+04                                 7.712663                            6.677538       0.050272       2.017288                    0.999256      27.679005      80.321739       0.614551       0.434130      -1.046347       0.033597      -0.034979       0.007697       0.049107       0.008497      -0.008249       0.015858       0.014517      -0.097281      -0.039582       0.012177       0.027405              7.959695       7.811983      -2.141035      -0.311702       6.132031      -0.537413       9.935071          -0.005550
          508              C      -2.563302       8.180529       5.502478      -0.126883      28.492126 0.44819311E+03  0.10636665E+05                                 8.115279                            7.108526       0.218851       2.045830                    0.999595      29.453403      85.575340       0.610437       0.422790      -1.058261       0.024307      -0.009963      -0.009982       0.028102      -0.013710       0.007611      -0.018528      -0.003570       0.010451      -0.019299      -0.008298       0.027597              8.329091       8.058581      -2.325107      -0.609103       6.851238      -0.043247      10.077453           0.003230
          509              C       0.558213       6.212916       4.692724      -0.506781      28.417912 0.45673115E+03  0.10842687E+05                                 7.798554                            6.832033       0.289286       2.051682                    0.997900      32.042374      91.781973       0.673224       0.383240      -1.089355      -0.049731       0.031389       0.034182       0.068021      -0.034098      -0.015498      -0.000106       0.010846       0.026566      -0.041097       0.005568       0.035529              8.419195      10.227105       0.740768      -0.446052       7.608859       1.458314       7.421621           0.000555
          510              C      -2.376079       4.523174      11.523766       0.204394      22.654132 0.33531086E+03  0.73715289E+04                                 7.037246                            6.120843      -0.128487       2.006442                    0.999149      24.427480      67.427782       0.664952       0.418992      -1.064875       0.030502       0.087953       0.058374       0.109880       0.008516       0.013709      -0.020271      -0.080547      -0.065470      -0.043791      -0.012922       0.056713              7.950981       5.614171       0.919804       1.202864       7.684922       0.348071      10.553852           0.000255
          511              C      -1.906199       4.094869      12.951246      -0.516620      28.303255 0.45448953E+03  0.10761345E+05                                 7.806823                            6.838577       0.396693       2.071706                    0.999285      32.373153      92.191944       0.670385       0.385868      -1.088997      -0.022025       0.035541      -0.061342       0.074237      -0.004833       0.022364      -0.011162      -0.002281       0.048511      -0.022409      -0.010449       0.032858              8.724396       6.005833       0.526275       1.399109       7.657514      -1.020714      12.509841           0.002610
          512              C      13.393106      17.928282       6.698486       0.575874      24.965339 0.25457280E+03  0.52921409E+04                                 7.859994                            5.641439       0.014109       2.056167                    0.999666      22.585300      63.240154       0.628474       0.468812      -1.022073       0.033874       0.036356      -0.031100       0.058621       0.005915       0.026649       0.072912      -0.059108       0.093722      -0.063111      -0.036852       0.099962              9.964743      10.188461       0.397085      -2.091267      11.403202      -5.043434       8.302567          -0.000182
          513              C      11.174381      17.612227       7.837827      -0.131238      38.680672 0.46910903E+03  0.11294492E+05                                10.079992                            7.327029      -0.123510       1.919664                    0.999491      30.636751      90.537820       0.592789       0.429154      -1.051164       0.015352      -0.010889       0.016089       0.024761       0.004114       0.033333       0.013867      -0.050992       0.050735      -0.050541       0.008865       0.041675             12.528370      16.549705       0.617444      -5.085392      11.492711      -4.196893       9.542694          -0.001880
          514              C      12.464482      17.138705       7.581926      -0.031535      41.772493 0.44566474E+03  0.10465868E+05                                10.389195                            6.976539       0.010218       2.000040                    0.999283      27.566536      77.335070       0.636848       0.409546      -1.076484      -0.029773      -0.017228       0.034764       0.048906      -0.005797       0.007887       0.002882      -0.004546       0.005978      -0.012032       0.004096       0.007937             13.751568      14.207693       0.738272      -4.368888      16.014315      -6.923310      11.032695           0.004547
          515              C      19.065166      -2.107899       5.540923      -0.000241      26.368924 0.37683212E+03  0.85879853E+04                                 7.767738                            6.561667       0.124971       2.049513                    0.998584      27.429230      78.823163       0.627265       0.428461      -1.051753       0.046737      -0.025567      -0.051800       0.074305       0.031203       0.003231      -0.006580      -0.068400       0.064101      -0.057349       0.020148       0.037201              8.143077       9.543252      -2.870930      -0.697955       6.616101      -0.102574       8.269877          -0.004359
          516              C      17.767543      -1.603049       5.554339       0.154626      27.326203 0.39896732E+03  0.91546534E+04                                 8.014088                            6.802613       0.058995       2.046894                    0.999428      25.465566      71.664391       0.613700       0.434956      -1.055642      -0.049759       0.014718       0.059166       0.078697      -0.008824      -0.027746       0.007577       0.022279       0.098916      -0.030807      -0.018253       0.049060              8.405885       8.885348      -2.076086      -1.222917       6.201675      -0.031993      10.130631           0.003147
          517              C      17.174228      -1.378786       4.343313      -0.114792      27.225006 0.43638182E+03  0.10326735E+05                                 7.999711                            7.117676      -0.091636       1.962656                    0.997489      29.161141      85.665110       0.594523       0.435353      -1.046546       0.005192       0.001911      -0.028541       0.029073       0.007414      -0.010826       0.001974      -0.025957      -0.058159      -0.025381       0.000722       0.024659              8.174053       8.110932      -1.916187      -0.339319       6.562623      -0.163794       9.848604          -0.006450
          518              C      10.997139      20.983703       3.248024       0.044736      25.749307 0.38516570E+03  0.88425450E+04                                 7.712646                            6.677523       0.050370       2.017313                    0.999256      27.679265      80.322695       0.614557       0.434125      -1.046350       0.011564       0.003036       0.047628       0.049105       0.022963      -0.018489       0.001355      -0.033357       0.032319      -0.039654       0.012288       0.027366              7.959652       8.764359      -2.273969       0.000342       5.843888      -0.096052       9.270709          -0.005548
          519              C      17.839953      -1.641799       3.195762      -0.126915      28.493742 0.44822889E+03  0.10637760E+05                                 8.115692                            7.108890       0.218931       2.045846                    0.999595      29.454695      85.580974       0.610409       0.422800      -1.058252      -0.011562       0.000960       0.025589       0.028096      -0.004553       0.017495      -0.004563       0.026225       0.032298      -0.019400      -0.008307       0.027707              8.329496       8.770632      -2.235542      -0.266724       6.368958       0.440868       9.848897           0.003228
          520              C      17.065851      -1.334023       6.880500      -0.506811      28.417114 0.45670747E+03  0.10842141E+05                                 7.798675                            6.832020       0.289119       2.051629                    0.997899      32.043679      91.790139       0.673190       0.383258      -1.089326       0.029713      -0.017204      -0.058653       0.067963      -0.019063      -0.006591       0.012519       0.032887       0.089179      -0.041129       0.005464       0.035665              8.419367       7.128051       0.518167      -1.839726       9.473788      -0.512800       8.656263           0.000556
          521              C      -0.105589      -2.768123       5.460228       0.204000      22.658463 0.33540540E+03  0.73741766E+04                                 7.038617                            6.122110      -0.128236       2.006504                    0.999148      24.430234      67.439462       0.664812       0.419048      -1.064833      -0.004002      -0.106744      -0.025805       0.109892       0.028448       0.039029       0.015523      -0.001713      -0.031579      -0.043814      -0.012988       0.056801              7.952561       8.735842      -1.595967       1.025023       9.683612       0.095984       5.438228           0.000256
          522              C       1.105224      -3.528223       6.091171      -0.516415      28.291591 0.45421687E+03  0.10753293E+05                                 7.804279                            6.836194       0.396182       2.071579                    0.999283      32.369448      92.175032       0.670550       0.385831      -1.089022      -0.059562       0.022172      -0.038488       0.074301      -0.014619       0.021907      -0.011987       0.002521      -0.011320      -0.022502      -0.010426       0.032927              8.721265      10.893640      -2.301882       1.761022       9.211650      -0.506914       6.058504           0.002609
          523              C      -2.035785       8.722966      19.439084       0.575873      24.964980 0.25456658E+03  0.52919159E+04                                 7.859552                            5.641112       0.014082       2.056156                    0.999666      22.584719      63.235488       0.628543       0.468769      -1.022109      -0.003027      -0.058144      -0.006666       0.058603       0.010184      -0.031519      -0.009372       0.151621      -0.092909      -0.063070      -0.036790       0.099859              9.964223       4.304973      -0.327859       0.729089      15.369340      -1.054994      10.218355          -0.000183
          524              C       6.096987      22.197772       1.044630      -0.131254      38.685566 0.46921491E+03  0.11297363E+05                                10.080237                            7.327611      -0.123464       1.919674                    0.999491      30.635745      90.527873       0.592811       0.429125      -1.051211      -0.013139       0.009308      -0.018797       0.024751       0.004128       0.002678      -0.029481       0.061729      -0.062038      -0.050336       0.008847       0.041490             12.528410       4.950019      -0.132520       0.083453      18.353438       3.114792      14.281773          -0.001880
          525              C      -2.075343      10.197170      19.741440      -0.031534      41.778298 0.44574116E+03  0.10467964E+05                                10.389610                            6.976847       0.010138       2.000006                    0.999284      27.566437      77.332340       0.636883       0.409512      -1.076522      -0.010342       0.045618       0.014420       0.048948      -0.001306       0.001591      -0.006007       0.015456       0.011370      -0.011944       0.004018       0.007926             13.752164       5.017106      -0.332464       0.001532      22.126232      -0.742509      14.113155           0.004547
          526              C       6.463698      18.738066       3.239814      -0.000244      26.368853 0.37683161E+03  0.85878752E+04                                 7.767580                            6.561632       0.125162       2.049570                    0.998585      27.428400      78.817459       0.627278       0.428457      -1.051768       0.038794      -0.034906      -0.052956       0.074349       0.002998      -0.007294      -0.021462      -0.009822      -0.154011      -0.057141       0.019927       0.037214              8.142865       6.682370      -1.757572      -0.172910       6.472062       0.640497      11.274162          -0.004360
          527              C       6.647308      19.020965       4.590804       0.154601      27.326112 0.39896680E+03  0.91544529E+04                                 8.013391                            6.802108       0.058918       2.046858                    0.999428      25.465169      71.657788       0.613803       0.434892      -1.055702      -0.038623       0.047763       0.049126       0.078654      -0.032215      -0.017661       0.021837       0.001824      -0.012979      -0.030833      -0.018176       0.049008              8.405105       7.775496      -2.596792      -0.469233       7.492569       1.033925       9.947250           0.003147
          528              C       7.728146      18.451961       5.204727      -0.114809      27.225406 0.43639447E+03  0.10327097E+05                                 7.999759                            7.117782      -0.091767       1.962613                    0.997488      29.161493      85.666081       0.594519       0.435353      -1.046547       0.020673      -0.020236      -0.003161       0.029100       0.017529      -0.013726      -0.002063      -0.022548      -0.004263      -0.025537       0.000962       0.024575              8.174066       8.012166      -2.267178      -0.096390       7.108503       0.179996       9.401529          -0.006451
          529              C       8.314243      17.383746       3.135892       0.044772      25.747512 0.38513138E+03  0.88415056E+04                                 7.712113                            6.677102       0.050425       2.017344                    0.999256      27.677818      80.315736       0.614597       0.434109      -1.046366      -0.044172       0.020004      -0.007706       0.049099       0.002043      -0.017564       0.002688      -0.022037      -0.097258      -0.039504       0.012063       0.027441              7.959078       7.663797      -2.192989       0.402681       6.279212       0.473216       9.934223          -0.005549
          530              C       8.567173      17.650924       4.509308      -0.126957      28.493772 0.44823242E+03  0.10637792E+05                                 8.115406                            7.108667       0.218849       2.045808                    0.999593      29.454710      85.578881       0.610455       0.422770      -1.058278      -0.017518       0.019591       0.009983       0.028113      -0.009527       0.020147      -0.000828       0.019912       0.010489      -0.019473      -0.008187       0.027660              8.329185       8.446893      -2.187840      -0.162170       6.463120       0.588854      10.077543           0.003229
          531              C       5.671604      19.938071       5.319062      -0.506669      28.415133 0.45666345E+03  0.10840678E+05                                 7.797909                            6.831381       0.289505       2.051770                    0.997901      32.040523      91.774976       0.673277       0.383223      -1.089367       0.046201      -0.036412      -0.034129       0.068009      -0.029935      -0.004922       0.014840       0.034443       0.026704      -0.041222       0.005707       0.035515              8.418511       7.433667      -0.246545      -1.523148      10.400868      -0.065524       7.420998           0.000555
          532              C      -3.117951       5.047858      18.511592       0.204533      22.649875 0.33523386E+03  0.73695991E+04                                 7.037197                            6.120789      -0.128988       2.006323                    0.999147      24.426454      67.429423       0.664832       0.419081      -1.064792       0.072715       0.058105      -0.058314       0.109837       0.031923       0.023650      -0.006089       0.051997      -0.065327      -0.043701      -0.013001       0.056703              7.950900       6.876560       1.366329       0.072761       6.422559      -1.250003      10.553581           0.000255
          533              C      -3.678405       5.348072      17.084112      -0.516625      28.299647 0.45439255E+03  0.10758295E+05                                 7.805736                            6.837615       0.396721       2.071726                    0.999284      32.371201      92.178134       0.670478       0.385842      -1.089034       0.040867      -0.008916       0.061303       0.074214      -0.003007       0.018164      -0.017187       0.007842       0.048466      -0.022363      -0.010507       0.032870              8.723097       7.142677       0.928222       1.428287       6.518730      -0.978324      12.507884           0.002609
          534              C      -3.910462      12.822879       3.313300       0.575857      24.965301 0.25457127E+03  0.52920024E+04                                 7.859401                            5.641008       0.014131       2.056162                    0.999666      22.584974      63.234756       0.628579       0.468744      -1.022130       0.022982       0.044067       0.031100       0.058628       0.023164      -0.059807      -0.049351       0.038590       0.093723      -0.063047      -0.036829       0.099876              9.963952      11.017659       0.690462       4.057344      10.572346       3.652538       8.301852          -0.000182
          535              C      -3.468889      10.625670       2.173959      -0.131274      38.686936 0.46923328E+03  0.11297863E+05                                10.080235                            7.327589      -0.123503       1.919655                    0.999493      30.636108      90.527789       0.592835       0.429106      -1.051228      -0.015370       0.010820      -0.016113       0.024757       0.019232      -0.001829      -0.035877       0.034477       0.050704      -0.050437       0.008975       0.041462             12.528449      11.664943      -1.109100       2.260895      16.377480       6.194141       9.542925          -0.001878
          536              C      -4.345357      11.684157       2.429860      -0.031479      41.777036 0.44572802E+03  0.10467581E+05                                10.389451                            6.976791       0.009961       1.999955                    0.999284      27.565754      77.330221       0.636879       0.409518      -1.076518      -0.006306      -0.033814      -0.034760       0.048902      -0.003066      -0.000003      -0.008300       0.010820       0.006025      -0.011932       0.004015       0.007916             13.751858      15.348397       1.143373       5.071232      14.873599       6.427865      11.033577           0.004546
          537              C      -0.167831      11.491924       4.470863      -0.000236      26.368819 0.37682981E+03  0.85878950E+04                                 7.767737                            6.561711       0.124923       2.049490                    0.998582      27.429033      78.821694       0.627255       0.428470      -1.051751      -0.039690       0.035538       0.051790       0.074300       0.045766       0.007402      -0.000673       0.014021       0.064053      -0.057338       0.020004       0.037334              8.143044       8.745773      -3.152832      -0.136097       7.413627       0.692331       8.269731          -0.004361
          538              C       0.740683      10.436792       4.457447       0.154635      27.325704 0.39896167E+03  0.91544269E+04                                 8.013750                            6.802387       0.059019       2.046898                    0.999428      25.465244      71.661454       0.613738       0.434933      -1.055663       0.030468      -0.042018      -0.059157       0.078698      -0.013863      -0.016318       0.023745      -0.006218       0.098919      -0.030820      -0.018279       0.049099              8.405487       7.804385      -2.458014      -0.377480       7.282196       1.163759      10.129880           0.003148
          539              C       1.149906       9.952185       5.668473      -0.114783      27.224274 0.43636974E+03  0.10326360E+05                                 7.999526                            7.117548      -0.091486       1.962710                    0.997490      29.160587      85.662658       0.594533       0.435349      -1.046550       0.000067       0.005556       0.028562       0.029098       0.013904      -0.005356       0.009790       0.010848      -0.058145      -0.025493       0.000847       0.024646              8.173844       7.938860      -1.976916       0.041227       6.734420       0.374668       9.848253          -0.006452
          540              C      -0.231086      11.582465       6.763762       0.044752      25.748713 0.38515810E+03  0.88423608E+04                                 7.712656                            6.677547       0.050372       2.017322                    0.999257      27.678996      80.322881       0.614541       0.434136      -1.046339      -0.000988       0.011938      -0.047596       0.049080       0.028345      -0.007330       0.017196      -0.002952       0.032263      -0.039697       0.012110       0.027587              7.959639       7.597678      -2.686452       0.090535       7.010605       0.031907       9.270633          -0.005550
          541              C       0.680044      10.492189       6.816024      -0.126934      28.493284 0.44822318E+03  0.10637597E+05                                 8.115641                            7.108864       0.218863       2.045825                    0.999595      29.454436      85.580268       0.610407       0.422802      -1.058250       0.004759      -0.010581      -0.025574       0.028082      -0.011794       0.010266      -0.014764      -0.014642       0.032264      -0.019431      -0.008163       0.027594              8.329438       8.040913      -2.493564      -0.504637       7.098678       0.104664       9.848722           0.003229
          542              C       1.228201       9.864879       3.131286      -0.506851      28.419512 0.45676255E+03  0.10843630E+05                                 7.798821                            6.832236       0.289112       2.051622                    0.997899      32.043757      91.787079       0.673218       0.383236      -1.089357      -0.026143       0.022234       0.058690       0.067988      -0.025169      -0.013840       0.002262      -0.001616       0.089073      -0.041053       0.005429       0.035625              8.419523       8.887854       1.140047      -0.129640       7.714418       1.905868       8.656297           0.000555
          543              C      -2.574558      16.318571       4.551558       0.204166      22.653795 0.33529814E+03  0.73713523E+04                                 7.038053                            6.121391      -0.128577       2.006434                    0.999147      24.428507      67.436252       0.664798       0.419083      -1.064792      -0.099281      -0.039392       0.025762       0.109874       0.022620      -0.001659      -0.041923      -0.034326      -0.031614      -0.043749      -0.012973       0.056722              7.952122      10.582100      -0.942989       0.251143       7.836678      -0.997432       5.437587           0.000255
          544              C      -3.694796      17.206762       3.920615      -0.516485      28.300195 0.45442986E+03  0.10759483E+05                                 7.806361                            6.838326       0.396237       2.071600                    0.999285      32.369725      92.177570       0.670375       0.385890      -1.088991       0.040694      -0.048727       0.038529       0.074262      -0.012177       0.018756      -0.016398       0.016372      -0.011414      -0.022302      -0.010616       0.032918              8.723895      10.850640      -2.322444       1.066297       9.261229      -1.490734       6.059815           0.002609
          545              C       5.218572       8.356081      12.177135       0.575857      24.965302 0.25457126E+03  0.52920025E+04                                 7.859402                            5.641008       0.014130       2.056162                    0.999666      22.584978      63.234778       0.628579       0.468744      -1.022130       0.033886       0.008755       0.047036       0.058628      -0.025975      -0.008196      -0.028931      -0.135182      -0.134424      -0.063047      -0.036829       0.099876              9.963954      10.187846       1.612518       1.389474       4.709753       1.179027      14.994262          -0.000182
          546              C       2.999832       7.527413      11.333742      -0.131275      38.686944 0.46923306E+03  0.11297857E+05                                10.080237                            7.327588      -0.123504       1.919655                    0.999493      30.636114      90.527820       0.592835       0.429106      -1.051228       0.015324      -0.008512      -0.017483       0.024757      -0.030828      -0.013036      -0.006904      -0.062733       0.015480      -0.050437       0.008976       0.041462             12.528454      16.551000       4.095705       3.078606       6.395991       1.254488      14.638371          -0.001880
          547              C       4.289936       7.985786      11.051610      -0.031479      41.777044 0.44572783E+03  0.10467576E+05                                10.389453                            6.976790       0.009960       1.999955                    0.999284      27.565758      77.330243       0.636879       0.409518      -1.076518      -0.029778      -0.021495      -0.032289       0.048902      -0.003883      -0.008922      -0.001068      -0.007509      -0.002815      -0.011932       0.004015       0.007916             13.751863      14.207713       3.414403       2.825823       6.282588       1.305327      20.765288           0.004547
          548              C       2.716204       7.816118      15.427562      -0.000240      26.368873 0.37683068E+03  0.85879189E+04                                 7.767739                            6.561714       0.124931       2.049492                    0.998582      27.429073      78.821795       0.627256       0.428469      -1.051752       0.046739       0.057640       0.003746       0.074303      -0.018281       0.025460       0.002429      -0.060944       0.086532      -0.057338       0.020005       0.037334              8.143046       9.543309       2.039987      -2.137215       7.767603       0.767265       7.118226          -0.004362
          549              C       1.418580       7.552080      15.858068       0.154633      27.325687 0.39896123E+03  0.91544164E+04                                 8.013755                            6.802391       0.058989       2.046889                    0.999428      25.465238      71.661492       0.613737       0.434934      -1.055662      -0.049750      -0.058606      -0.016840       0.078698       0.028535       0.006279       0.022493      -0.029664      -0.056791      -0.030812      -0.018304       0.049116              8.405492       8.885167       2.097114      -1.186297       9.120067       1.717069       7.211243           0.003148
          550              C       0.825282       8.488723      16.657810      -0.114770      27.224240 0.43636860E+03  0.10326327E+05                                 7.999515                            7.117536      -0.091476       1.962713                    0.997490      29.160552      85.662524       0.594534       0.435349      -1.046550       0.005209       0.023773       0.015931       0.029088       0.005841       0.011924      -0.019085       0.004059       0.031792      -0.025491       0.000850       0.024642              8.173834       8.110794       1.252063      -1.489678       8.885006       1.504646       7.525701          -0.006453
[truncated: 90,452 more chars]
