# Supplementary material for: A collection of forcefield precursors for metal–organic frameworks
Source: RSC Adv. 2019 Nov 13;9(63):36492–507. doi: 10.1039/c9ra07327b (PMC9075174; doi:10.1039/c9ra07327b)
Supplement: RA-009-C9RA07327B-s3508 [file RA-009-C9RA07327B-s3508.xyz]

  684
jmolscript: load "" {1 1 1} spacegroup "x,y,z" unitcell [{     24.365600     0.000000     0.000000 }, {     -8.121778    22.972139     0.000000 }, {     -8.121778   -11.485882    19.894565 }]
Ni    13.492802    19.845903     4.532380     0.708203
Ni    -2.030378    13.593355     5.414903     0.708123
Ni    -2.030378     6.507407     9.506021     0.708212
Ni     6.812042    17.483869     0.441261     0.708195
Ni    21.614585     5.488278     0.441261     0.708202
Ni     6.091472     9.378886     5.414903     0.708195
Ni     6.091527    16.464911     9.506021     0.708193
Ni    14.933881     3.126321     4.532380     0.708120
Ni     5.370963     9.124215    14.920924     0.708124
Ni    14.213372    11.486155     9.064760     0.708195
Ni    14.213317    11.486078     0.882523     0.708197
Ni    -1.309741    13.848205    14.920924     0.708217
H     -9.262068    18.530528     5.536657     0.328906
H     22.447233     1.570162     1.728838     0.117934
H      0.320025    -2.131770     4.718991     0.061862
H     11.029574    15.880664     2.622104     0.111152
H     14.658430    18.593669     2.045161     0.109349
H     12.434643    15.483230     0.851487     0.122241
H     11.476293    17.542713     4.155975     0.091909
H      6.634095     6.167055    19.526516     0.171513
H      6.148401     4.649744    19.393222     0.166155
H     15.507959    16.497446     0.443649     0.159854
H     -6.352814    19.130100     5.484932     0.160644
H     -7.197479    18.976200     6.837762     0.161803
H      1.765727    -2.661260     6.567196     0.151474
H     -3.807445    14.673495     4.410625     0.328909
H      2.119924    15.943891     8.218445     0.117921
H     -2.116459    16.820249     5.228292     0.061849
H     -4.947754     9.949302     7.325179     0.111043
H     -3.599503    14.274962     7.902121     0.109346
H     -5.790787    11.141573     9.095795     0.122230
H     -3.529682    10.924455     5.791308     0.091907
H     -4.518883    14.053303    10.315332     0.171490
H     -5.787522    13.089623    10.448626     0.166141
H     -5.858996    14.377203     9.503634     0.159845
H     -4.211902    17.616227     4.462351     0.160646
H     -4.075467    16.768542     3.109521     0.161816
H     -3.097588    18.006743     3.380087     0.151483
H     -1.127214     6.045228    11.580626     0.328953
H     17.554670     4.602538     7.474388     0.117858
H     -3.370482     4.289006    11.439375     0.061735
H     -0.899793    11.414948     9.784147     0.111040
H     -3.859405     8.228726    11.180746     0.109343
H     -2.626491    12.039803    11.160851     0.122231
H     -0.579804     9.210766     9.189300     0.091894
H     -5.418791    10.203187    11.803445     0.171493
H     -4.650454    11.520643    12.282904     0.166146
H     -4.462027    10.150363    13.084655     0.159860
H     -2.421833     4.303959    13.609872     0.160671
H     -0.963151     4.023693    13.009056     0.161840
H     -2.093720     2.893463    12.925499     0.151508
H     -2.046562     6.695402    18.261221     0.328967
H      6.609639    12.341805     2.472894     0.117922
H     -2.954597     3.995028    18.402473     0.061708
H     11.062061    20.185620     0.163135     0.111055
H      0.922788     4.847297    18.661102     0.109355
H      4.104944     7.280047    18.680997     0.122229
H      8.877282    19.752601     0.757983     0.091920
H      3.304112     4.035226    18.038402     0.171514
H      4.290107     5.198761    17.558943     0.166148
H      2.935374     4.919641    16.757192     0.159873
H     -3.256741     4.894367    16.231976     0.160673
H     -4.007193     6.176218    16.832791     0.161835
H     -4.695932     4.733569    16.916349     0.151509
H     -1.140276     7.015701     1.078285     0.328953
H      6.203647    12.198372    17.670353     0.117858
H     -7.801760    -6.333236    19.381285     0.061735
H     19.151416     5.816591     4.830400     0.111040
H     -1.585355     3.960423     2.769323     0.109343
H     -3.809098     4.481921     6.059884     0.122231
H     19.598106     6.313917     2.624093     0.091894
H     -1.487885     2.340906     4.790611     0.171493
H     -1.973561     2.984139     6.171294     0.166146
H     -0.735791     3.621608     5.385459     0.159860
H      1.768972     6.671115     0.584900     0.160671
H      0.924299     7.919645     0.041779     0.161840
H     -6.356064    -4.467903    18.915752     0.151508
H      4.314400     7.969082     4.981599     0.328967
H     10.241728    10.631525     1.977520     0.117923
H      6.005356     7.603804     2.713619     0.061708
H      3.174126    12.855281     7.615639     0.111055
H      4.522322    11.192060     3.581022     0.109355
H      2.331067    13.792526     5.697803     0.122229
H      4.592196    11.039332     7.538051     0.091920
H      3.602929    13.392781     2.566399     0.171514
H      2.334301    13.990064     3.334329     0.166148
H      2.262818    12.527881     2.691735     0.159873
H      3.909908     6.542488     2.407242     0.160673
H      4.046362     5.794758     3.817767     0.161834
H      5.024225     5.409963     2.610167     0.151510
H     15.116460    -4.479484     8.868997     0.328906
H      1.311011    15.657925    12.171495     0.117935
H     12.873214    -3.723685    10.460562     0.061862
H      7.222053    14.251963     5.116882     0.111152
H      4.262469    17.054584     7.177959     0.109349
H      5.495339    15.131785     3.887398     0.122241
H      7.542072    14.838922     7.323189     0.091909
H      2.703056    16.606608     5.156671     0.171513
H      3.471374    16.363090     3.775988     0.166155
H      3.659812    17.742575     4.561824     0.159854
H     13.821848    -1.851466     9.362382     0.160644
H     15.280538    -2.231650     9.905504     0.161803
H     14.149982    -1.738888    10.926095     0.151474
H     14.197060     0.980957     4.965683     0.328909
H     14.731524     7.456831     7.969763     0.117921
H     13.289056     2.453493     7.233664     0.061848
H     19.183871     1.534561     2.331643     0.111043
H     17.166429     2.251330     6.366261     0.109346
H     20.348557     1.052164     4.249479     0.122230
H     16.999092     2.266224     2.409232     0.091907
H     -4.817834     2.118101     7.380884     0.171490
H     -3.831848     1.121103     6.612953     0.166141
H     19.179027     0.566332     7.255548     0.159845
H     12.986916     0.124121     7.540040     0.160646
H     12.236445     0.003504     6.129515     0.161816
H     11.547722     0.797202     7.337116     0.151483
H      6.981680     8.912166    13.279622     0.328909
H     14.325432    20.689862     0.495375     0.117921
H      8.442006     8.465381    15.688854     0.061849
H      2.907761    12.761140    12.442061     0.111043
H      6.536625    11.904305    15.080080     0.109346
H      4.312854    14.493245    12.983193     0.122230
H      3.354460    10.601766    13.114497     0.091907
H     14.755878    -8.507586    15.472003     0.171490
H     14.270185    -7.633508    14.224614     0.166141
H      7.386175    14.339342    14.065457     0.159845
H      9.890935     8.657181    13.824733     0.160646
H      9.046251     7.562551    13.015024     0.161816
H      9.887684     7.129538    14.306182     0.151483
H     12.436318    11.815819    10.502341     0.328906
H     -6.001964     7.882981     9.698600     0.117935
H    -10.238306    10.034343    11.952655     0.061862
H     11.295970    11.653813     4.953747     0.111152
H     12.644213     8.991374     8.411422     0.109349
H     10.452913     9.524297     5.100966     0.122241
H     12.714062    12.494608     6.565206     0.091909
H     11.724801     7.012312     7.012834     0.171513
H     10.456160     7.378709     6.111610     0.166155
H     10.384699     7.553312     7.699197     0.159854
H     12.031860    10.299681    13.024972     0.160644
H     12.168313    11.895096    12.967277     0.161803
H    -11.219411    11.041690    13.904311     0.151474
H      6.994675    -1.565369    19.339507     0.328967
H      9.432792    14.197933     0.248682     0.117923
H      4.751409    -0.564946    17.889193     0.061708
H     15.343898     8.791485     4.993536     0.111055
H     12.384268     9.175087     1.535860     0.109355
H     13.617182     7.286808     4.846316     0.122229
H     15.663895    10.408708     3.382076     0.091920
H     10.824873     7.648601     2.934448     0.171514
H     11.593203     6.574662     3.835672     0.166148
H     11.781620     6.565459     2.248086     0.159873
H      5.700029    -2.452117    16.816876     0.160673
H      7.158719    -1.791668    16.874570     0.161834
H      6.028152    -1.154200    15.937536     0.151509
H      6.075237    -7.675984    16.562225     0.328953
H     -1.512172    14.659760     9.451908     0.117858
H      5.167201    -6.448146    14.152994     0.061735
H      2.940281    12.738215    17.399787     0.111040
H      9.044582    -7.098252    14.761767     0.109343
H     12.226739    -8.331836    16.858654     0.122231
H      0.755493    12.439571    16.727350     0.091894
H     11.425914    -6.152952    14.369844     0.171493
H     12.411917    -6.319488    15.617234     0.166146
H     11.057194    -5.485598    15.776390     0.159860
H      4.865086    -5.018113    16.017114     0.160671
H      4.114626    -6.179347    16.826823     0.161840
H      3.425886    -5.530396    15.535666     0.151508
H      7.868526     8.298727     4.410625     0.328906
H      1.941208     7.028403     8.218445     0.117934
H      6.177550     6.151988     5.228292     0.061862
H      9.008874    13.022975     7.325179     0.111152
H      7.660631     8.697326     7.902121     0.109349
H      9.851931    11.830737     9.095795     0.122241
H      7.590782    12.047793     5.791308     0.091909
H      8.580043     8.919030    10.315332     0.171513
H      9.848684     9.882713    10.448626     0.166155
H      9.920145     8.595115     9.503634     0.159854
H      8.272984     5.355996     4.462351     0.160644
H      8.136531     6.203655     3.109521     0.161803
H      7.158655     4.965460     3.380087     0.151474
H     13.323164     4.441715     5.536657     0.328912
H      5.979412    21.402010     1.728838     0.117921
H     11.862838     2.131859     4.718991     0.061849
H     17.397083     7.091524     2.622104     0.111043
H     13.768219     4.378509     2.045161     0.109346
H     15.991990     7.488925     0.851487     0.122230
H     16.950384     5.429504     4.155975     0.091907
H      5.548966    -6.166687    19.526516     0.171490
H      6.034659    -4.649378    19.393222     0.166141
H     12.918669     6.474702     0.443649     0.159845
H     10.413909     3.842142     5.484932     0.160646
H     11.258593     3.996068     6.837762     0.161816
H     10.417160     2.661384     6.567196     0.151483
H     14.229607    -6.695058    18.261221     0.328953
H     -2.548584    10.630381     2.472894     0.117858
H     -9.227957    -3.994682    18.402473     0.061735
H     17.364563     2.786522     0.163135     0.111040
H     11.260262    -4.846945    18.661102     0.109343
H      8.078105    -7.279695    18.680997     0.122231
H     19.549351     3.219552     0.757983     0.091894
H      8.878930    -4.034886    18.038402     0.171493
H      7.892927    -5.198430    17.558943     0.166146
H      9.247650    -4.919326    16.757192     0.159860
H     15.439758    -4.894061    16.231976     0.160671
H     16.190218    -6.175901    16.832791     0.161840
H     -7.486642    -4.733250    16.916349     0.151508
H     13.310169    -6.045009    11.580626     0.328967
H     10.872052    18.369741     7.474388     0.117923
H     15.553435    -4.288791    11.439375     0.061708
H      4.960946    11.557375     9.784147     0.111055
H      7.920576    14.743624    11.180746     0.109355
H      6.687662    10.932546    11.160851     0.122229
H      4.640949    13.761546     9.189300     0.091920
H      9.479971    12.769175    11.803445     0.171514
H      8.711641    11.451727    12.282904     0.166148
H      8.523224    12.822023    13.084655     0.159873
H     14.604815    -4.303702    13.609872     0.160673
H     13.146125    -4.023448    13.009056     0.161834
H     14.276692    -2.893219    12.925499     0.151510
H     -2.933542     4.479651     8.868997     0.328953
H      2.750174     7.314444    12.171495     0.117858
H     -0.690274     3.723882    10.460562     0.061735
H     -3.160963     8.720272     5.116882     0.111040
H     -0.201351     5.917691     7.177959     0.109343
H     -1.434265     7.840428     3.887398     0.122231
H     -3.480952     8.133355     7.323189     0.091894
H      1.358035     6.365628     5.156671     0.171493
H      0.589698     6.609120     3.775988     0.166146
H      0.401271     5.229650     4.561824     0.159860
H     -1.638923     1.851643     9.362382     0.160671
H     -3.097605     2.231837     9.905504     0.161840
H     -1.967036     1.739094    10.926095     0.151508
H     -2.014194    -0.980864     4.965683     0.328967
H     13.695205    15.515458     7.969763     0.117923
H     -1.106159    -2.453356     7.233664     0.061708
H      9.242783    21.437622     2.331643     0.111055
H     19.382056    -2.251210     6.366261     0.109355
H     16.199900    -1.052084     4.249479     0.122229
H     11.427562    20.705960     2.409232     0.091920
H     17.000732    -2.117962     7.380884     0.171514
H     16.014737    -1.120978     6.612953     0.166148
H     17.369470    -0.566195     7.255548     0.159873
H     -0.804015    -0.123978     7.540040     0.160673
H     -0.053563    -0.003388     6.129515     0.161834
H      0.635176    -0.797064     7.337116     0.151510
H      5.201312    15.956458     1.078285     0.328906
H     -2.142389    10.774100    17.670353     0.117934
H     -4.380781     6.333601    19.381285     0.061862
H      9.275270    17.155639     4.830400     0.111152
H      5.646414    19.011768     2.769323     0.109349
H      7.870201    18.490332     6.059884     0.122241
H      8.828551    16.658271     2.624093     0.091909
H     13.670749    -2.340816     4.790611     0.171513
H     14.156443    -2.984023     6.171294     0.166155
H      4.796885    19.350632     5.385459     0.159854
H      2.292058    16.301035     0.584900     0.160644
H      3.136723    15.052494     0.041779     0.161803
H     -5.826483     4.468259    18.915752     0.151474
H     -0.253311    15.003151     4.981599     0.328909
H     18.184920    12.340652     1.977520     0.117921
H     -1.944297    15.368387     2.713619     0.061848
H      0.886998    10.117002     7.615639     0.111043
H     -0.461253    11.780147     3.581022     0.109346
H      1.730031     9.179720     5.697803     0.122230
H     -0.531074    11.932949     7.538051     0.091907
H      0.458127     9.579406     2.566399     0.171490
H      1.726766     8.982138     3.334329     0.166141
H      1.798240    10.444308     2.691735     0.159845
H      0.151146    16.429697     2.407242     0.160646
H      0.014711    17.177453     3.817767     0.161816
H     -0.963168    17.562225     2.610167     0.151483
H      6.107784     7.676296    16.562225     0.328909
H      5.573320     8.312558     9.451908     0.117921
H      7.015788     6.448413    14.152994     0.061849
H      1.120973    10.234252    17.399787     0.111043
H      3.138415     7.098530    14.761767     0.109346
H     -0.043713     8.332154    16.858654     0.122230
H      3.305752    10.532883    16.727350     0.091907
H      0.757078     6.153223    14.369844     0.171490
H     -0.228908     6.319783    15.617234     0.166141
H      1.125817     5.485895    15.776390     0.159845
H      7.317928     5.018415    16.017114     0.160646
H      8.068399     6.179664    16.826823     0.161816
H      8.757122     5.530689    15.535666     0.151483
H      5.188384     1.565734    19.339507     0.328906
H     18.993833     8.774211     0.248682     0.117935
H      7.431630     0.565283    17.889193     0.061861
H     13.082791    14.180748     4.993536     0.111152
H     16.042375    13.797081     1.535860     0.109349
H     14.809505    15.685422     4.846316     0.122241
H     12.762772    12.563495     3.382076     0.091909
H     -6.763812    15.323593     2.934448     0.171513
H     -7.532130    16.397549     3.835672     0.166155
H     16.645032    16.406723     2.248086     0.159854
H      6.482996     2.452434    16.816876     0.160644
H      5.024306     1.791986    16.874570     0.161803
H      6.154862     1.154500    15.937536     0.151474
H     -8.375156    11.156518    10.502341     0.328967
H     10.063116    15.089341     9.698600     0.117922
H    -10.066112    12.938021    11.952655     0.061708
H     17.130718    11.318420     4.953747     0.111055
H     -8.583078    13.980923     8.411422     0.109355
H     -6.391823    13.447938     5.100966     0.122229
H     15.712648    10.477654     6.565206     0.091920
H     -7.663685    15.959960     7.012834     0.171514
H     -6.395057    15.593546     6.111610     0.166148
H     -6.323574    15.418972     7.699197     0.159873
H     -7.970664    12.672703    13.024972     0.160673
H     -8.107118    11.077288    12.967277     0.161834
H     -9.084981    11.930711    13.904311     0.151510
H     -2.920480    14.060223    13.279622     0.328953
H     14.101197     2.282287     0.495375     0.117858
H      3.741004    -8.465085    15.688854     0.061735
H      1.153428    10.211233    12.442061     0.111040
H     -2.475401    11.068119    15.080080     0.109343
H     -0.251658     8.479139    12.983193     0.122231
H      0.706738    12.370620    13.114497     0.091894
H     -2.572871     8.507877    15.472003     0.171493
H     -2.087195     7.633776    14.224614     0.166146
H     -3.324965     8.633062    14.065457     0.159860
H     -5.829728    14.315219    13.824733     0.160671
H     -4.985055    15.409834    13.015024     0.161840
H      2.295308    -7.129269    14.306182     0.151508
C     22.399798    -0.885895     2.757188     0.577082
C     22.435693     0.930152     1.027355    -0.134169
C     22.428380    -0.415439     1.318015    -0.029730
C     -0.001598    -2.731336     5.455090     0.203751
C     13.700689    17.003530     1.266090     0.157653
C     11.797904    16.426252     2.504726    -0.122343
C     13.911867    18.023386     2.178654     0.008862
C     12.614306    16.196980     1.453497    -0.112847
C     12.050341    17.424170     3.407939     0.038060
C     14.640542    16.804121     0.111410    -0.513048
C      1.228054    -3.366509     6.149410    -0.519064
C     -0.179874    15.080473     7.190095     0.577094
C      1.520371    15.719689     8.919927    -0.134163
C      0.254169    15.264264     8.629268    -0.029729
C     -2.574539    16.317153     4.492193     0.203875
C     -4.779448    12.841967     8.681192     0.157666
C     -4.689474    10.855554     7.442557    -0.122243
C     -3.888321    13.381000     7.768629     0.008851
C     -5.177751    11.548863     8.493786    -0.112856
C     -3.832783    11.426174     6.539344     0.038146
C     -5.280719    13.661624     9.835873    -0.513014
C     -3.583276    17.264747     3.797872    -0.519105
C     -4.797668     5.668574     8.853678     0.577081
C     17.287467     5.439647     7.834480    -0.134087
C     -6.204050     6.172350     8.605394    -0.029746
C     -2.379613     4.415354    11.522932     0.204091
C     -3.426663    10.190088    11.316824     0.157649
C     -1.508934    10.756799    10.096492    -0.122271
C     -3.232721     8.883773    10.900431     0.008856
C     -2.531308    11.131712    10.895457    -0.112816
C     -1.326037     9.451059     9.726453     0.038126
C     -4.588732    10.546624    12.199347    -0.513024
C     -1.923157     3.858292    12.893668    -0.519236
C      6.943610    14.595244     1.093604     0.577078
C      7.487936    12.368909     2.112803    -0.134152
C      7.887368    13.437221     1.341888    -0.029742
C     -3.165762     4.971344    18.318915     0.204202
C      2.627733     5.909068    18.525023     0.157664
C      2.522814     7.906048    19.745356    -0.122258
C      1.331485     5.656493    18.941416     0.008859
C      3.217063     7.067098    18.946390    -0.112829
C      9.352567    19.129132     0.220830     0.038075
C      3.351219     4.932285    17.642500    -0.513063
C     -3.843134     5.215984    16.948180    -0.519258
C     14.278012    -8.655146    19.283205     0.577081
C      6.192119    11.910885    18.575356    -0.134087
C     14.306598   -10.136731    19.595351    -0.029746
C     -8.123381    -5.395971    19.532484     0.204091
C     -2.543073     4.080814     4.535961     0.157649
C     -4.445859     5.442141     4.416593    -0.122271
C     -2.331912     4.361176     3.196460     0.008856
C     -3.629447     4.646393     5.140756    -0.112816
C     20.172161     5.725375     3.100767     0.038126
C     -1.603209     3.180542     5.285986    -0.513024
C     -6.893726    -4.477084    19.735408    -0.519236
C      7.941947    10.172668     3.239432     0.577078
C      9.642174    11.351125     1.820950    -0.134152
C      8.375978    11.327125     2.360689    -0.029741
C      5.547286     7.217879     3.517359     0.204202
C      3.342389    12.583261     4.432509     0.157664
C      3.432394    12.503799     6.772110    -0.122258
C      4.233516    11.523441     4.421965     0.008859
C      2.944102    13.067525     5.646078    -0.112829
C      4.289084    11.436283     6.729536     0.038076
C      2.841101    13.173403     3.145331    -0.513063
C      4.538543     6.142779     3.043868    -0.519258
C      3.324251    16.319392    10.558642     0.577082
C      1.043795    15.551211    11.266491    -0.134169
C      1.917865    15.852481    10.246497    -0.029730
C     13.864081    -3.714498    10.309364     0.203751
C      4.695187    16.191733     5.411322     0.157654
C      6.612918    14.851540     5.530689    -0.122343
C      4.889148    16.484296     6.750823     0.008862
C      5.590535    15.356001     4.806527    -0.112845
C      6.795833    15.183959     6.846516     0.038060
C      3.533108    16.777746     4.661297    -0.513049
C     14.320534    -2.248877    10.106439    -0.519064
C     15.065478     5.135600     6.707850     0.577094
C     15.609822     7.131433     8.126333    -0.134163
C     16.009247     5.929640     7.586593    -0.029728
C     13.077880     1.892965     6.429923     0.203874
C     18.871363     1.602588     5.514773     0.157666
C     18.766413     1.660916     3.175173    -0.122243
C     17.575115     2.089483     5.525318     0.008851
C     19.460676     1.388477     4.301205    -0.112856
C     17.474388     2.112778     3.217747     0.038146
C     19.594866     1.326705     6.801952    -0.513014
C     12.400514     0.583557     6.903414    -0.519105
C      6.156206     9.541415    17.748737     0.577094
C     14.313901    21.617360     0.291853    -0.134163
C      6.184806    10.552545    18.875764    -0.029729
C      8.120373     8.127682    14.801556     0.203875
C      5.578894    13.374053    14.092514     0.157666
C      3.676092    12.590003    12.973246    -0.122243
C      5.790060    12.073834    14.519451     0.008851
C      4.492508    13.615023    13.300312    -0.112856
C      3.928518    11.308851    13.385859     0.038146
C      6.518763    14.473733    14.497170    -0.513014
C      9.350016     7.843968    13.904311    -0.519105
C     -8.301748     9.205255     9.465038     0.577082
C     -6.601526     7.387582     9.153688    -0.134169
C     -7.867725     7.867008     8.904608    -0.029731
C    -10.696377    10.923364    11.885013     0.203751
C     11.464257     9.033168     6.780864     0.157653
C     11.554248    11.099042     5.679898    -0.122343
C     12.355397     9.553955     7.703971     0.008862
C     11.065957     9.842008     5.754702    -0.112847
C     12.410951    11.595939     6.625686     0.038060
C     10.962971     7.623369     6.913361    -0.513048
C    -11.705104    11.050870    13.052824    -0.519064
C     11.446036    12.470430     0.482244     0.577078
C      9.165584    13.467539     0.793594    -0.134152
C     10.039657    12.433565     1.042674    -0.029742
C      5.742277    -0.700481    17.956834     0.204202
C     12.817008     8.076574     3.166419     0.157664
C     14.734753     8.850057     4.267384    -0.122258
C     13.010956     9.090326     2.243311     0.008859
C     13.712369     7.970683     4.192581    -0.112829
C     14.917655     9.823377     3.321597     0.038075
C     11.654926     7.134026     3.033921    -0.513063
C      6.198715    -1.609040    16.789023    -0.519258
C     -1.178183    14.727552    12.093110     0.577084
C     -0.633871    14.958055     9.655429    -0.134087
C     -0.234428    15.091535    10.966083    -0.029747
C      4.956037    -6.863933    15.040291     0.204091
C     10.749529    -7.511282    15.749333     0.157649
C     10.644594    -9.566588    16.868602    -0.122271
C      9.453276    -7.745601    15.322396     0.008856
C     11.338854    -8.455199    16.541535    -0.112816
C      1.230786    13.216486    16.455988     0.038126
C     11.473027    -6.258615    15.344678    -0.513024
C      4.278684    -5.799166    15.937536    -0.519236
C      4.240992     7.891802     7.190095     0.577082
C      2.540770     7.252618     8.919927    -0.134169
C      3.806969     7.708038     8.629268    -0.029730
C      6.635621     6.655071     4.492193     0.203751
C      8.840587    10.130336     8.681192     0.157654
C      8.750596    12.116725     7.442557    -0.122343
C      7.949447     9.591286     7.768629     0.008862
C      9.238887    11.423436     8.493786    -0.112845
C      7.893893    11.546088     6.539344     0.038060
C      9.341873     9.310701     9.835873    -0.513049
C      7.644348     5.707464     3.797872    -0.519064
C     14.148638     0.885947     2.757188     0.577094
C      5.990943    22.042007     1.027355    -0.134163
C     14.120038     0.415464     1.318015    -0.029729
C     12.184471     2.731439     5.455090     0.203876
C     14.725950     5.968633     1.266090     0.157666
C     16.628752     6.545935     2.504726    -0.122243
C     14.514784     4.948794     2.178654     0.008851
C     15.812336     6.775187     1.453497    -0.112856
C     16.376326     5.548033     3.407939     0.038146
C     13.786081     6.168020     0.111410    -0.513014
C     10.954828     3.366625     6.149410    -0.519104
C     -2.882573     8.376916     1.093604     0.577081
C     -3.426885    10.603270     2.112803    -0.134087
C     -3.826328     9.534944     1.341888    -0.029746
C     -9.016793    -4.970998    18.318915     0.204091
C      9.555315    -5.908719    18.525023     0.157649
C      9.660250    -7.905676    19.745356    -0.122271
C     10.851568    -5.656136    18.941416     0.008856
C      8.965990    -7.066741    18.946390    -0.112816
C     19.074058     3.843011     0.220830     0.038126
C      8.831817    -4.931952    17.642500    -0.513024
C     -8.339440    -5.215664    16.948180    -0.519236
C      8.858808    17.303732     8.853678     0.577078
C     11.139260    17.532640     7.834480    -0.134152
C     10.265187    16.799951     8.605394    -0.029742
C     14.562567    -4.415137    11.522932     0.204202
C      7.487836    12.782264    11.316824     0.157664
C      5.570091    12.215530    10.096492    -0.122258
C      7.293888    14.088571    10.900431     0.008859
C      6.592475    11.840632    10.895457    -0.112829
C      5.387189    13.521263     9.726453     0.038075
C      8.649918    12.425745    12.199347    -0.513063
C     14.106129    -3.858049    12.893668    -0.519258
C      0.736912     6.652946    10.558642     0.577083
C      3.017377     7.421141    11.266491    -0.134087
C      2.143294     7.119852    10.246497    -0.029746
C     -1.681143     3.714692    10.309364     0.204091
C     -0.634093     6.780508     5.411322     0.157649
C     -2.551822     8.120703     5.530689    -0.122271
C     -0.828035     6.487970     6.750823     0.008856
C     -1.529448     7.616228     4.806527    -0.112816
C     -2.734719     7.788309     6.846516     0.038126
C      0.527976     6.194481     4.661297    -0.513024
C     -2.137599     2.249068    10.106439    -0.519236
C     13.361234    17.836666     6.707850     0.577078
C     12.816908    15.840860     8.126333    -0.134152
C     12.417476    17.042642     7.586593    -0.029742
C     -0.894994    -1.892844     6.429923     0.204202
C     17.677111    -1.602484     5.514773     0.157664
C     17.782030    -1.660856     3.175173    -0.122258
C     18.973359    -2.089379     5.525318     0.008859
C     17.087781    -1.388396     4.301205    -0.112829
C     10.952277    20.859422     3.217747     0.038076
C     16.953625    -1.326577     6.801952    -0.513063
C     -0.217622    -0.583427     6.903414    -0.519258
C     -2.094954     8.655509    19.283205     0.577082
C     -2.130849    11.061605    18.575356    -0.134169
C     -2.123536    10.137100    19.595351    -0.029730
C     -4.059158     5.396340    19.532484     0.203751
C      6.604155    18.891411     4.535961     0.157653
C      8.506940    17.530081     4.416593    -0.122343
C      6.392977    18.611023     3.196460     0.008862
C      7.690538    18.325843     5.140756    -0.112847
C      8.254503    17.246822     3.100767     0.038060
C      5.664302    19.791696     5.285986    -0.513048
C     -5.288810     4.477456    19.735408    -0.519064
C     -3.880882    12.799532     3.239432     0.577094
C     18.784473    11.621048     1.820950    -0.134164
C     -4.314925    11.645059     2.360689    -0.029728
C     -1.486217    15.754326     3.517359     0.203875
C      0.718692    10.388962     4.432509     0.157666
C      0.628718    10.468468     6.772110    -0.122243
C     -0.172435    11.448781     4.421965     0.008851
C      1.116995     9.904721     5.646078    -0.112856
C     -0.227973    11.535982     6.729536     0.038146
C      1.219963     9.798796     3.145331    -0.513014
C     -0.477480    16.829418     3.043868    -0.519105
C      5.239366     8.244815    12.093110     0.577094
C      4.695022     8.014266     9.655429    -0.134163
C      4.295597     7.880810    10.966083    -0.029729
C      7.226964     6.864217    15.040291     0.203875
C      1.433481     7.511578    15.749333     0.157666
C      1.538431     9.566906    16.868602    -0.122243
C      2.729729     7.745890    15.322396     0.008851
C      0.844168     8.455511    16.541535    -0.112856
C      2.830456     9.755963    16.455988     0.038146
C      0.709978     6.258904    15.344678    -0.513014
C      7.904330     5.799467    15.937536    -0.519105
C     16.980593    10.501718     0.482244     0.577082
C     19.261049     9.504615     0.793594    -0.134169
C     18.386979    10.538593     1.042674    -0.029731
C      6.440763     0.700819    17.956834     0.203751
C     15.609657    14.895624     3.166419     0.157653
C     13.691926    14.122163     4.267384    -0.122343
C     15.415696    13.881855     2.243311     0.008862
C     14.714309    15.001535     4.192581    -0.112847
C     13.509011    13.148824     3.321597     0.038060
C     16.771736    15.838170     3.033921    -0.513048
C      5.984310     1.609357    16.789023    -0.519064
C     12.362897    13.767062     9.465038     0.577078
C     10.662670    15.584730     9.153688    -0.134152
C     11.928866    15.105299     8.904608    -0.029742
C     -9.608042    12.048999    11.885013     0.204202
C     -7.403145    13.939098     6.780864     0.157664
C     -7.493150    11.873204     5.679898    -0.122258
C     -8.294272    13.418329     7.703971     0.008859
C     -7.004858    13.130240     5.754702    -0.112829
C     16.015760    11.376325     6.625686     0.038075
C     -6.901857    15.348900     6.913361    -0.513063
C     -8.599299    11.921515    13.052824    -0.519258
C      6.026832    -9.541081    17.748737     0.577082
C     14.112725     1.354785     0.291853    -0.134087
C      5.998246   -10.552189    18.875764    -0.029747
C      4.062625    -8.127403    14.801556     0.204091
C     -1.517683     9.598352    14.092514     0.157649
C      0.385103    10.382380    12.973246    -0.122271
C     -1.728844    10.898579    14.519451     0.008856
C     -0.431309     9.357367    13.300312    -0.112816
C      0.132683    11.663541    13.385859     0.038126
C     -2.457547     8.498679    14.497170    -0.513024
C      2.832970    -7.843706    13.904311    -0.519236
N     13.126653    18.254381     3.236448    -0.199047
N     -3.408816    12.717669     6.710835    -0.199082
N     -2.216195     8.489220    10.125936    -0.199058
N      0.620667     6.483383    19.715912    -0.199062
N     -3.117136     5.161748     2.467523    -0.199057
N      4.713036    10.939040     5.525318    -0.199062
N      5.905683    16.010847     7.479760    -0.199045
N     16.864283     2.346761     4.421965    -0.199081
N      5.004832    11.042267    14.190594    -0.199082
N     12.834916    10.801687     7.658413    -0.199046
N     14.027492     9.958329     2.288870    -0.199062
N      8.742448    -8.829768    15.651253    -0.199060
N      7.469928    10.254596     6.710835    -0.199046
N     15.300012     4.717819     3.236448    -0.199081
N     11.562396    -6.483011    19.715912    -0.199057
N      6.277352    14.483110    10.125936    -0.199062
N     -1.844561     6.961433     7.479760    -0.199059
N     19.684177    -2.346677     4.421965    -0.199063
N      7.178191    17.810437     2.467523    -0.199046
N     -0.651940    12.033203     5.525318    -0.199082
N      3.440561     8.830063    15.651253    -0.199082
N     14.399161    13.013853     2.288870    -0.199046
N     -8.773792    12.170597     7.658413    -0.199062
N     -0.943620    11.930140    14.190594    -0.199060
O     14.110219    20.858615     2.898837    -0.560232
O     -8.912992    19.196484     4.876556    -0.500152
O     -1.840066    -0.046139     3.663783    -0.563719
O     -1.281365    14.513060     7.048445    -0.560239
O     -3.295923    15.224603     5.070727    -0.500153
O      0.569932    15.478916     6.283499    -0.563729
O     -4.047363     6.484320     9.425448    -0.560221
O     -2.096479     5.817802    11.481153    -0.500330
O     -4.495217     4.526051     8.471504    -0.563709
O      7.462597    15.574541     0.521834    -0.560220
O     -1.937895     5.705763    18.360694    -0.500336
O      5.765617    14.499569     1.475779    -0.563706
O     22.232002     3.567232     0.380981    -0.560219
O     -0.791203     6.111056     0.831593    -0.500329
O     14.403732    -8.289900    18.102662    -0.563709
O      6.840464    10.333708     3.801652    -0.560219
O      4.825911     8.265185     4.174278    -0.500336
O      8.691755     9.188313     3.347658    -0.563706
O      4.074543    16.406677     9.566302    -0.560230
O     14.147198    -4.451915     9.115690    -0.500150
O     11.748496    -6.412447    11.739186    -0.563719
O     15.584457     4.150779     6.145630    -0.560238
O     14.305738     1.561930     5.773005    -0.500152
O     13.887483     5.514409     6.599624    -0.563729
O      5.988402    10.032549    16.614747    -0.560239
O      7.330765     9.150856    14.186416    -0.500153
O      6.281929     8.336415    18.022685    -0.563729
O     14.962363     9.611628     9.044467    -0.560231
O     12.947831    10.968608    10.649561    -0.500151
O     -7.551930     9.791167    10.263407    -0.563719
O     12.196333    11.567399     0.902815    -0.560220
O      6.025411    -1.365513    19.192287    -0.500336
O      3.626714     1.886771    19.578440    -0.563706
O     -0.659188    14.733076    13.227100    -0.560222
O      6.183903    -7.267318    15.655431    -0.500332
O     -2.356181    14.444418    11.819162    -0.563710
O      5.342481     8.459212     7.048445    -0.560231
O      7.357013     7.747631     5.070727    -0.500151
O      3.491174     7.493341     6.283499    -0.563719
O     14.316442     2.113579     2.898837    -0.560238
O     12.974079     3.775747     4.876556    -0.500158
O     14.022915     0.046209     3.663783    -0.563729
O     20.964032     7.397608     0.521834    -0.560220
O     14.120941    -5.705417    18.360694    -0.500329
O     -1.704575     8.472598     1.475779    -0.563709
O      8.108511    16.487997     9.425448    -0.560219
O     14.279433    -5.817586    11.481153    -0.500335
O     16.678130    -4.525891     8.471504    -0.563706
O     -0.013393     6.565642     9.566302    -0.560221
O     -1.964277     4.452086     9.115690    -0.500331
O      0.434461     6.412668    11.739186    -0.563710
O     12.842247    18.821476     6.145630    -0.560221
O     -2.122861    -1.561821     5.773005    -0.500337
O     -9.826373    17.457854     6.599624    -0.563706
O      6.194625    19.404914     0.380981    -0.560231
O      4.852236    16.861098     0.831593    -0.500151
O     -2.220690     8.290241    18.102662    -0.563719
O     -2.779391    12.638503     3.801652    -0.560238
O     -0.764833    14.707032     4.174278    -0.500152
O     -4.630688    13.783889     3.347658    -0.563729
O      4.720387     8.239312    13.227100    -0.560239
O      5.999106     7.267613    15.655431    -0.500153
O      6.417361     8.527944    11.819162    -0.563729
O     16.230301    11.404757     0.902815    -0.560231
O      6.157646     1.365875    19.192287    -0.500151
O      8.556348    -1.886402    19.578440    -0.563719
O     13.464380    13.360681     9.044467    -0.560219
O     -8.886667    12.003732    10.649561    -0.500336
O     11.613089    13.181166    10.263407    -0.563707
O     -1.927158    12.939903    16.614747    -0.560222
O     -3.269553    13.821551    14.186416    -0.500331
O      5.901112    -8.336075    18.022685    -0.563709

The following XYZ coordinates are in angstroms. Other properties are in atomic units.
The sperically averaged electron density of each atom fit to a function of the form exp(a - br)
eigen_1, eigen_2 and eigen_3 are the three eigenvalues of traceless quadrupole moment tensor
  atom number  atomic symbol              X              Y              Z     net charge C6 coefficient C8 coefficient C10 coefficient fluctuating dipole atomic polarizability isotropic forcefield polarizability              a              b squared Pearson coefficient          <r^3>          <r^4>         wp_QDO          m_QDO          q_QDO       dipole_x       dipole_y       dipole_z         dipole            Qxy            Qxz            Qyz     Q(x^2-y^2)  Q(3z^2 - R^2)        eigen_1        eigen_2        eigen_3 static polarizability      alpha(xx)      alpha(xy)      alpha(xz)      alpha(yy)      alpha(yz)      alpha(zz) atomic spin moment
            1             Ni      13.492802      19.845903       4.532380       0.708203      81.635468 0.15882984E+04  0.48245972E+05                                15.416551                           13.038235       0.796094       2.125498                    0.991568      46.918545     122.906877       0.502389       0.401362      -1.149260       0.053560       0.018941       0.032809       0.065604       0.017473      -0.052185      -0.029851       0.022913       0.177120      -0.050506      -0.043682       0.094188             18.649103      16.128040       0.260846       2.500341      23.866135      -3.956951      15.953133           1.771736
            2             Ni      -2.030378      13.593355       5.414903       0.708123      81.533095 0.15859042E+04  0.48157929E+05                                15.407128                           13.030773       0.796363       2.125554                    0.991571      46.920829     122.917055       0.502366       0.401508      -1.149087      -0.000000       0.056797      -0.032792       0.065583       0.006373       0.011038       0.059498      -0.039796       0.177198      -0.050559      -0.043987       0.094546             18.636775      22.826826       2.632414       4.559425      17.140976      -1.037917      15.942521           1.771736
            3             Ni      -2.030378       6.507407       9.506021       0.708212      81.739839 0.15907917E+04  0.48337911E+05                                15.426257                           13.046149       0.796147       2.125505                    0.991572      46.918558     122.904687       0.502399       0.401220      -1.149427      -0.000000      -0.056866       0.032832       0.065664      -0.017448      -0.030220       0.001197       0.128336      -0.125571      -0.050168      -0.043931       0.094099             18.661453      19.510640       3.228896       5.592547      17.999770       0.410686      18.473949           1.771736
            4             Ni       6.812042      17.483869       0.441261       0.708195      81.635494 0.15882993E+04  0.48246031E+05                                15.416587                           13.038263       0.796078       2.125492                    0.991568      46.918674     122.907475       0.502387       0.401364      -1.149258      -0.053560      -0.018943      -0.032808       0.065604      -0.053930      -0.010960       0.028382      -0.077952      -0.125476      -0.050506      -0.043682       0.094188             18.649147      16.128086       2.034961       1.476054      21.358155      -5.404945      18.461200           1.771733
            5             Ni      21.614585       5.488278       0.441261       0.708202      81.739846 0.15907928E+04  0.48337979E+05                                15.426291                           13.046180       0.796130       2.125498                    0.991572      46.918694     122.905316       0.502397       0.401222      -1.149425       0.053614       0.018955      -0.032832       0.065664      -0.053902       0.011202      -0.028092      -0.077885      -0.125571      -0.050168      -0.043931       0.094099             18.661491      16.138193       2.036562      -1.476964      21.372284       5.409620      18.473997           1.771733
            6             Ni       6.091472       9.378886       5.414903       0.708195      81.635483 0.15882993E+04  0.48246029E+05                                15.416584                           13.038262       0.796078       2.125492                    0.991568      46.918672     122.907462       0.502387       0.401364      -1.149258      -0.000005      -0.056810      -0.032809       0.065604       0.006389      -0.010749      -0.059151      -0.039786       0.177120      -0.050506      -0.043682       0.094188             18.649142      22.842463       2.634710      -4.564104      17.151798       1.038379      15.953164           1.771733
            7             Ni       6.091527      16.464911       9.506021       0.708193      81.635500 0.15882993E+04  0.48246035E+05                                15.416592                           13.038267       0.796075       2.125491                    0.991568      46.918692     122.907558       0.502387       0.401364      -1.149258       0.000007       0.056811       0.032808       0.065604      -0.017448       0.030412      -0.000873       0.128423      -0.125476      -0.050506      -0.043682       0.094188             18.649155      19.498017       3.226396      -5.587855      17.988236      -0.409992      18.461211           1.771733
            8             Ni      14.933881       3.126321       4.532380       0.708120      81.532967 0.15859014E+04  0.48157836E+05                                15.407131                           13.030776       0.796349       2.125550                    0.991571      46.920858     122.917243       0.502365       0.401509      -1.149086      -0.053551      -0.018931       0.032792       0.065585       0.017462       0.052416       0.030240       0.022943       0.177194      -0.050559      -0.043987       0.094545             18.636778      16.118169       0.260574      -2.498349      23.849643       3.952710      15.942523           1.771735
            9             Ni       5.370963       9.124215      14.920924       0.708124      81.533077 0.15859041E+04  0.48157921E+05                                15.407123                           13.030770       0.796364       2.125555                    0.991571      46.920817     122.917001       0.502367       0.401508      -1.149087       0.053549      -0.037865       0.000000       0.065583       0.036662       0.041331       0.058451      -0.025924       0.030603      -0.050559      -0.043987       0.094546             18.636768      16.118154      -2.293926      -1.023488      14.496125      -1.447431      25.296026           1.771737
           10             Ni      14.213372      11.486155       9.064760       0.708195      81.635502 0.15882994E+04  0.48246031E+05                                15.416585                           13.038261       0.796079       2.125492                    0.991568      46.918667     122.907436       0.502387       0.401364      -1.149258       0.000005       0.000009       0.065604       0.065604      -0.012504       0.000159       0.000157      -0.142513      -0.131059      -0.050506      -0.043682       0.094188             18.649145      22.842462      -5.269988      -0.000284      15.353562       0.000189      17.751412           1.771734
           11             Ni      14.213317      11.486078       0.882523       0.708197      81.635470 0.15882990E+04  0.48246013E+05                                15.416575                           13.038256       0.796082       2.125493                    0.991568      46.918641     122.907321       0.502388       0.401364      -1.149258      -0.000007      -0.000007      -0.065604       0.065604       0.035062       0.000095       0.000202       0.126562      -0.131059      -0.050506      -0.043682       0.094188             18.649131      19.497993      -6.452409       0.000275      18.698007      -0.000201      17.751392           1.771734
           12             Ni      -1.309741      13.848205      14.920924       0.708217      81.739821 0.15907911E+04  0.48337871E+05                                15.426235                           13.046131       0.796157       2.125509                    0.991572      46.918474     122.904304       0.502401       0.401219      -1.149428      -0.053614       0.037911      -0.000000       0.065664       0.036652      -0.041080      -0.058096      -0.025917       0.030333      -0.050168      -0.043931       0.094099             18.661424      16.138124      -2.297357       1.025237      14.513697       1.449927      25.332452           1.771738
           13              H      -9.262068      18.530528       5.536657       0.328906       0.797882 0.55957684E+01  0.51931296E+02                                 1.573991                            1.488754      -1.753869       2.084548                    0.994945       3.645899      11.058050       0.444344       1.485310      -0.660754      -0.004870      -0.011964       0.005546       0.014057       0.003342       0.005550       0.008303       0.001575      -0.007018      -0.009837      -0.001644       0.011481              1.640504       1.508366       0.312697      -0.162486       1.975185      -0.372191       1.437961          -0.000533
           14              H      22.447233       1.570162       1.728838       0.117934       1.176391 0.86200103E+01  0.86547765E+02                                 1.852808                            1.721981      -1.333026       2.238496                    0.995098       3.772260      10.813634       0.472909       1.289972      -0.704826       0.003069       0.026537       0.027338       0.038223       0.003532      -0.001330       0.010969      -0.004538       0.005390      -0.010941      -0.001766       0.012706              1.953309       1.374348      -0.009109      -0.002866       2.337379       0.475286       2.148201           0.000029
           15              H       0.320025      -2.131770       4.718991       0.061862       1.467586 0.12602794E+02  0.13582298E+03                                 2.007397                            1.975659      -0.768318       2.488316                    0.998002       3.633189       9.972409       0.489341       1.161418      -0.741244       0.019466       0.025849      -0.040016       0.051462       0.006620      -0.000485      -0.000805      -0.002031       0.015606      -0.009300       0.003571       0.005730              2.011604       1.816938       0.068740      -0.064986       2.213149      -0.430419       2.004725          -0.000145
           16              H      11.029574      15.880664       2.622104       0.111152       1.042345 0.77145813E+01  0.74927618E+02                                 1.689391                            1.619254      -0.760125       2.514803                    0.999376       3.425036       9.486053       0.494797       1.274527      -0.710820      -0.030233      -0.022714       0.000570       0.037819       0.011495      -0.009193       0.007402       0.007937       0.003607      -0.019197       0.006149       0.013048              1.705011       2.061209       0.336917      -0.142198       1.698754      -0.060424       1.355070           0.000431
           17              H      14.658430      18.593669       2.045161       0.109349       1.235300 0.95734840E+01  0.98134445E+02                                 1.896209                            1.806827      -1.077943       2.369054                    0.996601       3.606569      10.260496       0.467262       1.278776      -0.710257       0.035719       0.028184      -0.007575       0.046125       0.013023      -0.011166       0.002424       0.015902      -0.006558      -0.018274      -0.001656       0.019931              1.923670       1.949292       0.375277      -0.065942       2.214702      -0.070222       1.607016           0.000421
           18              H      12.434643      15.483230       0.851487       0.122241       0.885015 0.63604432E+01  0.59874606E+02                                 1.606019                            1.539546      -1.036400       2.389018                    0.997081       3.625210      10.449113       0.465609       1.397428      -0.682940      -0.006306      -0.026293      -0.020679       0.034040       0.003550      -0.007019       0.005396       0.004515       0.007501      -0.010778       0.001694       0.009084              1.621307       1.337366       0.066030       0.058595       1.926627       0.338660       1.599928          -0.000186
           19              H      11.476293      17.542713       4.155975       0.091909       1.117709 0.84783452E+01  0.85413874E+02                                 1.842134                            1.750336      -1.254491       2.271418                    0.993701       3.928573      11.561541       0.448669       1.355074      -0.690984      -0.027530       0.003126       0.037489       0.046617       0.008156      -0.013277       0.005817       0.004030       0.009370      -0.018299       0.003078       0.015221              1.863263       1.976988      -0.095716      -0.504456       1.540005       0.124516       2.072795           0.000202
           20              H       6.634095       6.167055      19.526516       0.171513       1.059681 0.75206946E+01  0.72782619E+02                                 1.733117                            1.609374      -1.103640       2.369456                    0.998223       3.373350       9.410960       0.490060       1.291479      -0.706515      -0.001787       0.016548      -0.006892       0.018015       0.000024      -0.000261      -0.000039      -0.004798       0.005510      -0.003331       0.001477       0.001854              1.853183       1.375187      -0.014108      -0.045829       2.284725      -0.663458       1.899636           0.000036
           21              H       6.148401       4.649744      19.393222       0.166155       0.908294 0.66947155E+01  0.63151578E+02                                 1.585879                            1.539436      -0.878352       2.479779                    0.999199       3.292056       9.171191       0.489138       1.327463      -0.699236      -0.010355      -0.011488      -0.006079       0.016618       0.005662      -0.001205       0.003433       0.004544      -0.004056      -0.007469       0.000574       0.006895              1.585609       1.377689       0.104370       0.139186       1.714051       0.245776       1.665086           0.000172
           22              H      15.507959      16.497446       0.443649       0.159854       1.068316 0.77761798E+01  0.74894318E+02                                 1.658763                            1.572104      -0.963003       2.424141                    0.999203       3.235521       8.625967       0.533576       1.191866      -0.730383       0.010533      -0.005573       0.005668       0.013196      -0.005241       0.000956       0.000802       0.006990      -0.006245      -0.005637      -0.001726       0.007363              1.725749       2.007276      -0.419265       0.361039       1.567040      -0.261729       1.602931           0.000028
           23              H      -6.352814      19.130100       5.484932       0.160644       0.962640 0.68449812E+01  0.63513028E+02                                 1.509631                            1.445941      -0.911460       2.451922                    0.999541       3.081871       7.923682       0.576309       1.145408      -0.741670       0.000806      -0.005694      -0.013236       0.014431      -0.001351       0.000080      -0.000350      -0.000561       0.019830      -0.004687      -0.001938       0.006624              1.540353       1.655281      -0.348927      -0.248016       1.570400       0.252659       1.395377           0.000006
           24              H      -7.197479      18.976200       6.837762       0.161803       1.112108 0.86536391E+01  0.85410404E+02                                 1.694887                            1.656521      -0.973520       2.428412                    0.998769       3.231524       8.657426       0.521876       1.189122      -0.732452      -0.010097      -0.011157       0.006810       0.016517      -0.000086      -0.000018      -0.004130      -0.000483      -0.001557      -0.004172       0.000019       0.004153              1.702534       1.531923       0.056678      -0.027363       1.953596      -0.371760       1.622083          -0.000021
           25              H       1.765727      -2.661260       6.567196       0.151474       1.121192 0.82657225E+01  0.79692347E+02                                 1.618872                            1.550167      -0.982328       2.406494                    0.999223       3.144293       8.006476       0.582724       1.090204      -0.757540       0.003033       0.012014       0.002778       0.012699       0.000868       0.002228      -0.001066      -0.004588      -0.006321      -0.004194       0.000596       0.003598              1.647284       1.698116       0.259046       0.247310       1.862292       0.275810       1.381443           0.000541
           26              H      -3.807445      14.673495       4.410625       0.328909       0.797876 0.55958339E+01  0.51933100E+02                                 1.574117                            1.488869      -1.753806       2.084563                    0.994951       3.646127      11.059595       0.444270       1.485523      -0.660717      -0.009657      -0.008588      -0.005540       0.014060       0.002113      -0.005950      -0.007966      -0.005430      -0.007032      -0.009793      -0.001652       0.011445              1.640639       1.726949       0.389959       0.296777       1.756906       0.277285       1.438062          -0.000533
           27              H       2.119924      15.943891       8.218445       0.117921       1.174814 0.86059874E+01  0.86371556E+02                                 1.850991                            1.720435      -1.333021       2.238499                    0.995096       3.771867      10.810189       0.473183       1.289754      -0.704858       0.023998       0.011739      -0.027339       0.038225       0.004171      -0.010772      -0.002387      -0.000920       0.005372      -0.010934      -0.001750       0.012684              1.951286       2.233572       0.295061      -0.448336       1.474370      -0.155467       2.145917           0.000029
           28              H      -2.116459      16.820249       5.228292       0.061849       1.469068 0.12617453E+02  0.13600646E+03                                 2.008017                            1.976237      -0.768296       2.488311                    0.998001       3.633006       9.969479       0.489531       1.160747      -0.741428       0.017888       0.026975       0.040012       0.051465       0.005789       0.000628       0.000780      -0.006759       0.015649      -0.009313       0.003520       0.005793              2.012243       2.126701       0.178105       0.384291       1.904772       0.204841       2.005255          -0.000145
           29              H      -4.947754       9.949302       7.325179       0.111043       1.042576 0.77163316E+01  0.74945383E+02                                 1.689285                            1.619155      -0.759369       2.515005                    0.999381       3.425203       9.485123       0.494966       1.274081      -0.710915      -0.011341      -0.036121      -0.000573       0.037864       0.006457      -0.010030       0.006230      -0.020624       0.003623      -0.019200       0.006129       0.013071              1.704906       1.527178       0.148121       0.009569       2.232548       0.154190       1.354991           0.000431
           30              H      -3.599503      14.274962       7.902121       0.109346       1.235795 0.95783666E+01  0.98198043E+02                                 1.896838                            1.807393      -1.077822       2.369100                    0.996604       3.606910      10.262526       0.467143       1.278925      -0.710229       0.014663       0.043073       0.007581       0.046128       0.005133      -0.005991       0.009741      -0.028737      -0.006556      -0.018267      -0.001679       0.019945              1.924318       1.950020       0.375493       0.044233       2.215442       0.085625       1.607493           0.000421
           31              H      -5.790787      11.141573       9.095795       0.122230       0.885018 0.63604697E+01  0.59874845E+02                                 1.606014                            1.539543      -1.036586       2.388934                    0.997077       3.625218      10.449093       0.465613       1.397416      -0.682942      -0.022689      -0.014702       0.020673       0.034034       0.001345      -0.007409       0.004851      -0.007971       0.007507      -0.010772       0.001672       0.009100              1.621302       1.819652       0.236530      -0.299753       1.444339      -0.168119       1.599914          -0.000186
           32              H      -3.529682      10.924455       5.791308       0.091907       1.117790 0.84790949E+01  0.85423906E+02                                 1.842287                            1.750462      -1.255189       2.271135                    0.993686       3.928679      11.562282       0.448631       1.355150      -0.690970       0.012138      -0.024913      -0.037490       0.046621       0.005070      -0.009881       0.010620      -0.013409       0.009368      -0.018294       0.003034       0.015260              1.863427       1.648848      -0.211817      -0.285583       1.868456       0.434187       2.072976           0.000202
           33              H      -4.518883      14.053303      10.315332       0.171490       1.060088 0.75241326E+01  0.72823878E+02                                 1.733549                            1.609734      -1.103802       2.369375                    0.998221       3.373635       9.412131       0.490011       1.291466      -0.706520       0.016202       0.003839       0.006890       0.018020       0.001522      -0.000034       0.000281       0.003713       0.005513      -0.003334       0.001472       0.001863              1.853683       2.193217       0.274981       0.610519       1.467700       0.264467       1.900132           0.000037
           34              H      -5.787522      13.089623      10.448626       0.166141       0.908417 0.66958397E+01  0.63164942E+02                                 1.586034                            1.539575      -0.878269       2.479811                    0.999200       3.292254       9.171994       0.489111       1.327479      -0.699232      -0.007381      -0.013592       0.006079       0.016619       0.002977      -0.003619       0.000015      -0.010657      -0.004045      -0.007460       0.000570       0.006889              1.585765       1.611242       0.186916      -0.185362       1.480808      -0.213198       1.665244           0.000172
           35              H      -5.858996      14.377203       9.503634       0.159845       1.068662 0.77792210E+01  0.74930910E+02                                 1.659149                            1.572435      -0.962898       2.424185                    0.999204       3.235712       8.626888       0.533508       1.191902      -0.730377      -0.008769       0.008069      -0.005669       0.013196      -0.006270      -0.000420      -0.001152       0.001151      -0.006249      -0.005621      -0.001741       0.007361              1.726180       1.880010      -0.464654       0.367275       1.695235      -0.253255       1.603297           0.000028
           36              H      -4.211902      17.616227       4.462351       0.160646       0.962949 0.68479856E+01  0.63548458E+02                                 1.510038                            1.446336      -0.911535       2.451874                    0.999541       3.082022       7.924778       0.576179       1.145531      -0.741643      -0.005637      -0.001141       0.013226       0.014422      -0.000873       0.000361       0.000059       0.002138       0.019832      -0.004689      -0.001937       0.006626              1.540776       1.799624      -0.298270      -0.320863       1.427065       0.149688       1.395640           0.000006
           37              H      -4.075467      16.768542       3.109521       0.161816       1.111478 0.86478016E+01  0.85339876E+02                                 1.694304                            1.656009      -0.973270       2.428515                    0.998772       3.231300       8.656663       0.521926       1.189189      -0.732429      -0.007152      -0.013237      -0.006808       0.016514       0.000091       0.003895       0.001414       0.000492      -0.001534      -0.004180       0.000008       0.004172              1.701925       1.870355       0.176318       0.341145       1.613751       0.149562       1.621669          -0.000021
           38              H      -3.097588      18.006743       3.380087       0.151483       1.116627 0.82246619E+01  0.79205922E+02                                 1.614639                            1.546367      -0.982247       2.406560                    0.999225       3.143395       8.002296       0.583348       1.090281      -0.757449       0.010304       0.006867      -0.002765       0.012687       0.002105       0.001753      -0.001747       0.002427      -0.006355      -0.004194       0.000614       0.003580              1.642862       1.676745       0.252006      -0.176902       1.873657      -0.323704       1.378185           0.000541
           39              H      -1.127214       6.045228      11.580626       0.328953       0.797873 0.55954558E+01  0.51925871E+02                                 1.573744                            1.488524      -1.753787       2.084606                    0.994947       3.645392      11.054992       0.444478       1.484934      -0.660818       0.011788       0.007056       0.002923       0.014046      -0.000293      -0.001277      -0.001351      -0.020945      -0.005122      -0.009832      -0.001634       0.011466              1.640241       2.038061       0.451340       0.133979       1.513704       0.047108       1.368957          -0.000533
           40              H      17.554670       4.602538       7.474388       0.117858       1.174982 0.86071711E+01  0.86382592E+02                                 1.850832                            1.720296      -1.331592       2.239062                    0.995106       3.771585      10.807769       0.473329       1.289369      -0.704942       0.008795      -0.034958      -0.012841       0.038266      -0.002061      -0.005493       0.005080      -0.015891      -0.014902      -0.010928      -0.001768       0.012696              1.951112       1.735260      -0.194680       0.037816       2.415898       0.531981       1.702177           0.000029
           41              H      -3.370482       4.289006      11.439375       0.061735       1.469064 0.12618987E+02  0.13604079E+03                                 2.008853                            1.977036      -0.768144       2.488313                    0.998001       3.634116       9.976450       0.489132       1.161544      -0.741226      -0.051425      -0.003322       0.000963       0.051541      -0.000253      -0.000652      -0.001047       0.002146      -0.027421      -0.009256       0.003564       0.005692              2.013078       2.420400       0.196469       0.254466       1.733302       0.020988       1.885532          -0.000145
           42              H      -0.899793      11.414948       9.784147       0.111040       1.042688 0.77173917E+01  0.74958503E+02                                 1.689423                            1.619278      -0.759409       2.514982                    0.999380       3.425431       9.486036       0.494940       1.274100      -0.710910       0.021276       0.029096      -0.011599       0.037865       0.003408      -0.013988       0.000640      -0.003935      -0.030317      -0.019190       0.006138       0.013052              1.705049       1.739750       0.412542      -0.229811       1.752618      -0.184320       1.622780           0.000431
           43              H      -3.859405       8.228726      11.180746       0.109343       1.235796 0.95782380E+01  0.98195329E+02                                 1.896764                            1.807320      -1.077784       2.369128                    0.996603       3.606743      10.261614       0.467181       1.278838      -0.710249      -0.031374      -0.031254       0.012894       0.046124       0.007583      -0.015414      -0.003584       0.004133      -0.025560      -0.018259      -0.001669       0.019928              1.924248       1.988599       0.443579      -0.010843       2.099741       0.007709       1.684403           0.000421
           44              H      -2.626491      12.039803      11.160851       0.122231       0.885035 0.63605253E+01  0.59874816E+02                                 1.605957                            1.539488      -1.036457       2.388990                    0.997081       3.625096      10.448304       0.465655       1.397303      -0.682964      -0.002383       0.032434       0.010040       0.034035      -0.000647      -0.009125       0.002423      -0.000256      -0.011457      -0.010758       0.001676       0.009082              1.621245       1.371464      -0.012680       0.027090       2.020781       0.294092       1.471490          -0.000186
           45              H      -0.579804       9.210766       9.189300       0.091894       1.117798 0.84791410E+01  0.85423843E+02                                 1.842231                            1.750416      -1.254412       2.271440                    0.993700       3.928669      11.561932       0.448659       1.355071      -0.690985       0.038320      -0.010748      -0.024293       0.046628       0.002097      -0.014256       0.004444       0.004745      -0.025632      -0.018287       0.003065       0.015222              1.863368       2.092543      -0.161848      -0.495572       1.575874       0.137172       1.921687           0.000202
           46              H      -5.418791      10.203187      11.803445       0.171493       1.060153 0.75247286E+01  0.72831002E+02                                 1.733630                            1.609810      -1.103705       2.369423                    0.998223       3.373513       9.411842       0.489994       1.291486      -0.706518      -0.012830      -0.006226      -0.011021       0.018023      -0.000839       0.001153       0.001961       0.001018      -0.005166      -0.003332       0.001488       0.001844              1.853767       2.459048       0.221857       0.532740       1.410065       0.154459       1.692189           0.000037
           47              H      -4.650454      11.520643      12.282904       0.166146       0.908331 0.66949801E+01  0.63154291E+02                                 1.585878                            1.539430      -0.878383       2.479754                    0.999199       3.292070       9.171053       0.489160       1.327400      -0.699249       0.003907       0.016051      -0.001818       0.016620       0.002426      -0.004738      -0.001567      -0.006157      -0.011668      -0.007450       0.000564       0.006886              1.585608       1.411850      -0.077048       0.048394       1.953564       0.117384       1.391410           0.000172
           48              H      -4.462027      10.150363      13.084655       0.159860       1.068315 0.77761477E+01  0.74894380E+02                                 1.658806                            1.572134      -0.962944       2.424164                    0.999204       3.235555       8.626248       0.533551       1.191916      -0.730371       0.003742      -0.004521       0.011815       0.013193      -0.001794      -0.000625      -0.001432      -0.001266       0.021485      -0.005625      -0.001748       0.007373              1.725806       1.513107      -0.132337       0.324999       1.408367      -0.312782       2.255945           0.000028
           49              H      -2.421833       4.303959      13.609872       0.160671       0.962728 0.68461172E+01  0.63527917E+02                                 1.509899                            1.446209      -0.911740       2.451808                    0.999541       3.082053       7.925119       0.576152       1.145642      -0.741612      -0.008387       0.011051       0.003949       0.014424      -0.005143       0.000640       0.000435       0.004170      -0.006349      -0.004692      -0.001925       0.006617              1.540638       1.294156      -0.080210      -0.240355       1.371331       0.263427       1.956427           0.000006
           50              H      -0.963151       4.023693      13.009056       0.161840       1.109206 0.86257880E+01  0.85073787E+02                                 1.692152                            1.653978      -0.973609       2.428394                    0.998769       3.231221       8.655753       0.522176       1.189302      -0.732366       0.014180       0.008268      -0.001796       0.016512       0.001494       0.002079      -0.001147       0.006123       0.000813      -0.004168       0.000017       0.004151              1.699743       2.001045       0.221008       0.260106       1.481726       0.035764       1.616457          -0.000021
           51              H      -2.093720       2.893463      12.925499       0.151508       1.118374 0.82417373E+01  0.79420513E+02                                 1.617334                            1.548819      -0.982539       2.406441                    0.999224       3.144471       8.010524       0.582343       1.091475      -0.757156      -0.004413      -0.011032      -0.004458       0.012691       0.002107       0.003073       0.000135      -0.002346      -0.001555      -0.004192       0.000579       0.003612              1.645664       1.256929       0.192910       0.029649       2.172756      -0.031879       1.507307           0.000541
           52              H      -2.046562       6.695402      18.261221       0.328967       0.797642 0.55936392E+01  0.51907281E+02                                 1.573779                            1.488554      -1.753612       2.084720                    0.994949       3.645355      11.056422       0.444330       1.485478      -0.660726       0.002732       0.013468      -0.002931       0.014051       0.006349       0.000859       0.001676       0.016643      -0.005111      -0.009829      -0.001629       0.011458              1.640282       1.288315       0.186270       0.000238       2.263541      -0.142038       1.368992          -0.000533
           53              H       6.609639      12.341805       2.472894       0.117922       1.176716 0.86228328E+01  0.86583763E+02                                 1.853240                            1.722338      -1.332925       2.238544                    0.995098       3.772338      10.814570       0.472826       1.290085      -0.704806      -0.035851      -0.003353       0.012820       0.038222       0.003391      -0.006608       0.003505       0.014953      -0.014909      -0.010940      -0.001749       0.012689              1.953803       2.466416       0.062623      -0.490032       1.690646      -0.213457       1.704346           0.000029
           54              H      -2.954597       3.995028      18.402473       0.061708       1.470097 0.12629106E+02  0.13616280E+03                                 2.008964                            1.977168      -0.768089       2.488319                    0.998001       3.633959       9.973054       0.489412       1.160769      -0.741428       0.014014      -0.049601      -0.000968       0.051552      -0.000886       0.000787       0.001006      -0.001387      -0.027438      -0.009271       0.003551       0.005720              2.013182       1.686261      -0.063089       0.065026       2.467634      -0.246914       1.885652          -0.000145
           55              H      11.062061      20.185620       0.163135       0.111055       1.042596 0.77165108E+01  0.74947862E+02                                 1.689337                            1.619196      -0.759445       2.514975                    0.999381       3.425246       9.485414       0.494947       1.274116      -0.710907       0.020340       0.029751       0.011597       0.037859       0.003886      -0.005242       0.012995      -0.001223      -0.030318      -0.019196       0.006125       0.013071              1.704965       1.491820       0.324898       0.097177       2.000380       0.278089       1.622694           0.000431
           56              H       0.922788       4.847297      18.661102       0.109355       1.235774 0.95784046E+01  0.98201676E+02                                 1.897116                            1.807636      -1.077834       2.369112                    0.996602       3.606909      10.263767       0.467004       1.279263      -0.710159      -0.019004      -0.040001      -0.012897       0.046125       0.004600      -0.001745       0.015747      -0.012752      -0.025561      -0.018270      -0.001678       0.019948              1.924617       1.808924       0.380049      -0.010903       2.280223       0.007630       1.684705           0.000421
           57              H       4.104944       7.280047      18.680997       0.122229       0.885020 0.63604654E+01  0.59874624E+02                                 1.605997                            1.539527      -1.036434       2.388993                    0.997081       3.625185      10.448885       0.465624       1.397389      -0.682947       0.031377       0.008564      -0.010032       0.034036      -0.000422      -0.005301       0.007827       0.001011      -0.011461      -0.010772       0.001683       0.009089              1.621285       1.956644       0.194211      -0.268252       1.435681      -0.123575       1.471531          -0.000186
           58              H       8.877282      19.752601       0.757983       0.091920       1.117707 0.84783459E+01  0.85414473E+02                                 1.842199                            1.750387      -1.255179       2.271155                    0.993688       3.928538      11.561739       0.448639       1.355154      -0.690969      -0.022906       0.032530       0.024293       0.046615       0.000132      -0.008901       0.011992      -0.006339      -0.025633      -0.018279       0.003037       0.015242              1.863333       1.734961      -0.288238      -0.294495       1.933387       0.421489       1.921652           0.000202
           59              H       3.304112       4.035226      18.038402       0.171514       1.060462 0.75273238E+01  0.72862608E+02                                 1.734027                            1.610140      -1.103654       2.369455                    0.998222       3.373492       9.412289       0.489919       1.291569      -0.706504      -0.001577      -0.014168       0.011014       0.018015      -0.000972      -0.001452      -0.001724       0.000278      -0.005171      -0.003314       0.001469       0.001845              1.854233       1.387452      -0.157197       0.031964       2.482664      -0.553967       1.692583           0.000037
           60              H       4.290107       5.198761      17.558943       0.166148       0.908273 0.66945531E+01  0.63150183E+02                                 1.585910                            1.539461      -0.878220       2.479838                    0.999201       3.292144       9.171693       0.489109       1.327539      -0.699220       0.013832       0.009031       0.001824       0.016619       0.003818      -0.000085       0.005016       0.001735      -0.011659      -0.007465       0.000564       0.006900              1.585641       1.941826       0.110338      -0.094557       1.423662      -0.084762       1.391434           0.000172
           61              H       2.935374       4.919641      16.757192       0.159873       1.068417 0.77770607E+01  0.74905426E+02                                 1.658930                            1.572241      -0.963179       2.424063                    0.999203       3.235567       8.626430       0.533524       1.191939      -0.730366      -0.005503       0.002025      -0.011807       0.013183      -0.000999       0.001166       0.001094       0.003244       0.021507      -0.005638      -0.001751       0.007390              1.725946       1.503293      -0.135874       0.403282       1.418402      -0.202192       2.256143           0.000028
           62              H      -3.256741       4.894367      16.231976       0.160673       0.962983 0.68482405E+01  0.63551333E+02                                 1.510056                            1.446346      -0.911800       2.451762                    0.999541       3.082065       7.924887       0.576187       1.145504      -0.741649       0.013212      -0.004217      -0.003945       0.014419      -0.005301      -0.000187      -0.000730       0.003226      -0.006357      -0.004673      -0.001937       0.006609              1.540810       1.413323      -0.038108      -0.328548       1.252400       0.138782       1.956706           0.000006
           63              H      -4.007193       6.176218      16.832791       0.161835       1.107714 0.86106330E+01  0.84884817E+02                                 1.690253                            1.652188      -0.973528       2.428418                    0.998770       3.230621       8.651409       0.522632       1.188817      -0.732459       0.003063       0.016124       0.001796       0.016510      -0.000764       0.001789      -0.001569      -0.006628       0.000784      -0.004169       0.000025       0.004144              1.697811       1.399104       0.008679       0.052855       2.079738      -0.256657       1.614592          -0.000021
           64              H      -4.695932       4.733569      16.916349       0.151509       1.120366 0.82581902E+01  0.79599006E+02                                 1.617721                            1.549171      -0.982641       2.406382                    0.999225       3.143884       8.003547       0.583094       1.089795      -0.757636      -0.008923      -0.007835       0.004445       0.012679       0.002384       0.000922      -0.002911      -0.000830      -0.001538      -0.004188       0.000603       0.003585              1.646061       1.950297       0.437974       0.039957       1.480195      -0.017339       1.507693           0.000541
           65              H      -1.140276       7.015701       1.078285       0.328953       0.797874 0.55954619E+01  0.51925935E+02                                 1.573744                            1.488524      -1.753787       2.084606                    0.994947       3.645393      11.054992       0.444479       1.484933      -0.660818      -0.004869       0.010782       0.007572       0.014046       0.003132      -0.005660      -0.002947       0.010803       0.020694      -0.009832      -0.001634       0.011466              1.640240       1.508112      -0.297000      -0.189503       1.894295       0.418636       1.518314          -0.000533
           66              H       6.203647      12.198372      17.670353       0.117858       1.174981 0.86071600E+01  0.86382455E+02                                 1.850831                            1.720295      -1.331591       2.239062                    0.995106       3.771585      10.807768       0.473329       1.289368      -0.704942       0.003063       0.010411      -0.036695       0.038266      -0.002917      -0.002380      -0.005648       0.004642       0.032940      -0.010928      -0.001768       0.012696              1.951110       1.373170       0.002072       0.009311       1.781985      -0.155480       2.698176           0.000029
           67              H      -7.801760      -6.333236      19.381285       0.061735       1.469063 0.12618982E+02  0.13604072E+03                                 2.008852                            1.977035      -0.768144       2.488313                    0.998001       3.634116       9.976448       0.489132       1.161544      -0.741226       0.019493      -0.047653      -0.002395       0.051541      -0.003709      -0.005471      -0.002512      -0.007786      -0.001706      -0.009256       0.003564       0.005692              2.013077       1.818205      -0.090762      -0.027084       2.431494       0.305842       1.789534          -0.000145
           68              H      19.151416       5.816591       4.830400       0.111040       1.042688 0.77173928E+01  0.74958518E+02                                 1.689423                            1.619278      -0.759410       2.514981                    0.999380       3.425431       9.486037       0.494939       1.274100      -0.710910      -0.030278       0.011861       0.019399       0.037865      -0.013721      -0.005343      -0.006176       0.010009       0.009879      -0.019190       0.006138       0.013052              1.705049       2.061255      -0.291623      -0.220687       1.493357       0.179049       1.560536           0.000431
           69              H      -1.585355       3.960423       2.769323       0.109343       1.235797 0.95782413E+01  0.98195367E+02                                 1.896765                            1.807320      -1.077784       2.369128                    0.996603       3.606743      10.261613       0.467181       1.278838      -0.710249       0.035720      -0.020649      -0.020620       0.046124      -0.016180      -0.005683      -0.003218       0.014496      -0.010765      -0.018259      -0.001669       0.019928              1.924248       1.949862      -0.244870      -0.292168       1.820293       0.298410       2.002588           0.000421
           70              H      -3.809098       4.481921       6.059884       0.122231       0.885036 0.63605337E+01  0.59874922E+02                                 1.605958                            1.539489      -1.036459       2.388990                    0.997081       3.625101      10.448325       0.465655       1.397304      -0.682964      -0.006297      -0.004754       0.033108       0.034035      -0.007854       0.000459      -0.005272       0.004678       0.008016      -0.010758       0.001676       0.009082              1.621247       1.337317       0.017728      -0.086460       1.388269      -0.027849       2.138154          -0.000186
           71              H      19.598106       6.313917       2.624093       0.091894       1.117796 0.84791263E+01  0.85423637E+02                                 1.842228                            1.750413      -1.254413       2.271440                    0.993700       3.928663      11.561901       0.448660       1.355069      -0.690985      -0.027542       0.030907      -0.021455       0.046628      -0.015580      -0.000398      -0.005774       0.004062       0.009410      -0.018287       0.003065       0.015222              1.863365       1.977119      -0.389064       0.335155       1.831860      -0.292985       1.781115           0.000202
           72              H      -1.487885       2.340906       4.790611       0.171493       1.060153 0.75247272E+01  0.72830989E+02                                 1.733630                            1.609810      -1.103705       2.369423                    0.998223       3.373513       9.411843       0.489994       1.291486      -0.706518      -0.001787      -0.014240      -0.010902       0.018023      -0.000240       0.000128      -0.000114      -0.005104       0.004595      -0.003332       0.001488       0.001844              1.853767       1.375535      -0.032633       0.035159       2.571409       0.498743       1.614358           0.000037
           73              H      -1.973561       2.984139       6.171294       0.166146       0.908331 0.66949775E+01  0.63154258E+02                                 1.585877                            1.539429      -0.878383       2.479754                    0.999199       3.292070       9.171051       0.489160       1.327399      -0.699249      -0.010353       0.000484       0.012992       0.016620      -0.003874      -0.004288      -0.001801       0.007328       0.004314      -0.007450       0.000564       0.006886              1.585607       1.377683       0.068355      -0.159982       1.464453      -0.101670       1.914686           0.000172
           74              H      -0.735791       3.621608       5.385459       0.159860       1.068315 0.77761500E+01  0.74894404E+02                                 1.658806                            1.572134      -0.962943       2.424164                    0.999204       3.235555       8.626247       0.533551       1.191916      -0.730371       0.010531       0.007693       0.001992       0.013193       0.003447       0.004074      -0.000539       0.007399      -0.004981      -0.005625      -0.001748       0.007373              1.725806       2.007346       0.522365       0.182604       1.820691       0.115353       1.349380           0.000028
           75              H       1.768972       6.671115       0.584900       0.160671       0.962728 0.68461174E+01  0.63527918E+02                                 1.509899                            1.446208      -0.911740       2.451808                    0.999541       3.082053       7.925118       0.576152       1.145641      -0.741612       0.000811      -0.008609       0.011545       0.014424       0.000746       0.001138      -0.003982      -0.008101      -0.002769      -0.004692      -0.001925       0.006617              1.540638       1.655666      -0.040239       0.426260       1.220516      -0.050439       1.745732           0.000006
           76              H       0.924299       7.919645       0.041779       0.161840       1.109208 0.86258064E+01  0.85074021E+02                                 1.692155                            1.653980      -0.973609       2.428394                    0.998769       3.231223       8.655763       0.522176       1.189302      -0.732366      -0.010091       0.011473       0.006263       0.016512       0.000025       0.000097       0.002509      -0.003292      -0.009970      -0.004168       0.000017       0.004151              1.699746       1.529591      -0.051925      -0.035286       2.023263       0.328475       1.546382          -0.000021
           77              H      -6.356064      -4.467903      18.915752       0.151508       1.118374 0.82417335E+01  0.79420459E+02                                 1.617333                            1.548817      -0.982538       2.406441                    0.999224       3.144471       8.010520       0.582343       1.091473      -0.757157       0.003032      -0.003608      -0.011783       0.012691       0.001491      -0.001853       0.002910      -0.001425       0.003185      -0.004192       0.000579       0.003612              1.645663       1.696385       0.084594      -0.347324       1.261813       0.070128       1.978790           0.000541
           78              H       4.314400       7.969082       4.981599       0.328967       0.797641 0.55936373E+01  0.51907260E+02                                 1.573779                            1.488554      -1.753612       2.084720                    0.994949       3.645355      11.056423       0.444330       1.485478      -0.660726      -0.009652      -0.000515       0.010198       0.014051      -0.006217       0.001168       0.006700      -0.007655      -0.013730      -0.009829      -0.001629       0.011458              1.640282       1.726559       0.062013      -0.485965       1.277385      -0.000586       1.916903          -0.000533
           79              H      10.241728      10.631525       1.977520       0.117923       1.176714 0.86228137E+01  0.86583529E+02                                 1.853239                            1.722337      -1.332923       2.238545                    0.995098       3.772336      10.814564       0.472826       1.290085      -0.704806       0.023998      -0.029541       0.003506       0.038222      -0.011418       0.001784       0.000241      -0.004654      -0.005853      -0.010940      -0.001749       0.012689              1.953801       2.236709      -0.536904      -0.031443       2.115481      -0.213467       1.509212           0.000029
           80              H       6.005356       7.603804       2.713619       0.061708       1.470096 0.12629102E+02  0.13616275E+03                                 2.008963                            1.977167      -0.768089       2.488318                    0.998001       3.633960       9.973056       0.489412       1.160768      -0.741428       0.017920       0.021200      -0.043440       0.051552      -0.002360      -0.005285      -0.002264      -0.009420       0.007604      -0.009271       0.003551       0.005720              2.013182       2.127673       0.243920      -0.346616       1.803561      -0.146013       2.108311          -0.000145
           81              H       3.174126      12.855281       7.615639       0.111055       1.042596 0.77165140E+01  0.74947900E+02                                 1.689337                            1.619196      -0.759445       2.514975                    0.999381       3.425247       9.485417       0.494947       1.274116      -0.710907      -0.011336       0.017566       0.031563       0.037859      -0.011912      -0.000561       0.000592      -0.008851       0.038927      -0.019196       0.006125       0.013071              1.704965       1.527216      -0.065774      -0.133076       1.440887       0.302925       2.146791           0.000431
           82              H       4.522322      11.192060       3.581022       0.109355       1.235775 0.95784137E+01  0.98201789E+02                                 1.897117                            1.807636      -1.077835       2.369111                    0.996602       3.606911      10.263772       0.467004       1.279263      -0.710160       0.014661      -0.014973      -0.041090       0.046125      -0.007758      -0.001434       0.002793      -0.007072       0.058453      -0.018270      -0.001678       0.019948              1.924617       1.950335      -0.149467      -0.347412       1.685560       0.220490       2.137957           0.000421
           83              H       2.331067      13.792526       5.697803       0.122229       0.885020 0.63604655E+01  0.59874625E+02                                 1.605997                            1.539527      -1.036434       2.388993                    0.997081       3.625185      10.448885       0.465624       1.397389      -0.682947      -0.022687       0.025259       0.002401       0.034036      -0.007086       0.002562      -0.002293      -0.003600       0.020630      -0.010772       0.001683       0.009089              1.621285       1.819642      -0.377855      -0.054976       1.706588       0.016698       1.337625          -0.000186
           84              H       4.592196      11.039332       7.538051       0.091920       1.117709 0.84783586E+01  0.85414635E+02                                 1.842201                            1.750389      -1.255181       2.271155                    0.993688       3.928540      11.561748       0.448639       1.355154      -0.690969       0.012136      -0.020005       0.040318       0.046615      -0.011086       0.000572      -0.004397      -0.002699       0.041491      -0.018279       0.003037       0.015242              1.863336       1.648779      -0.141395       0.326198       1.645756      -0.305618       2.295475           0.000202
           85              H       3.602929      13.392781       2.566399       0.171514       1.060462 0.75273244E+01  0.72862619E+02                                 1.734028                            1.610140      -1.103655       2.369454                    0.998222       3.373493       9.412294       0.489919       1.291570      -0.706504       0.016198       0.004054      -0.006763       0.018015      -0.000795      -0.001289      -0.002119       0.000488      -0.004145      -0.003314       0.001469       0.001845              1.854233       2.193890       0.391394      -0.543647       1.563404      -0.319649       1.805407           0.000037
           86              H       2.334301      13.990064       3.334329       0.166148       0.908274 0.66945547E+01  0.63150200E+02                                 1.585910                            1.539461      -0.878221       2.479838                    0.999201       3.292145       9.171695       0.489109       1.327538      -0.699220      -0.007378       0.012062       0.008733       0.016619      -0.004622      -0.000749       0.003198      -0.005131       0.012537      -0.007465       0.000564       0.006900              1.585641       1.611144      -0.253969      -0.069208       1.803579       0.026738       1.342200           0.000172
           87              H       2.262818      12.527881       2.691735       0.159873       1.068418 0.77770707E+01  0.74905541E+02                                 1.658931                            1.572242      -0.963179       2.424063                    0.999203       3.235568       8.626432       0.533524       1.191939      -0.730367      -0.008761      -0.008934      -0.004150       0.013183       0.002774       0.005662       0.001702       0.002062      -0.003497      -0.005638      -0.001751       0.007390              1.725947       1.879765       0.550292       0.218697       1.845347       0.166379       1.452728           0.000028
           88              H       3.909908       6.542488       2.407242       0.160673       0.962983 0.68482358E+01  0.63551276E+02                                 1.510055                            1.446345      -0.911799       2.451762                    0.999541       3.082065       7.924885       0.576188       1.145504      -0.741649      -0.005637       0.012021      -0.005624       0.014419       0.000751       0.000578      -0.004764      -0.006058      -0.004732      -0.004673      -0.001937       0.006609              1.540809       1.799851      -0.128821       0.418711       1.273918      -0.061205       1.548658           0.000006
           89              H       4.046362       5.794758       3.817767       0.161834       1.107715 0.86106455E+01  0.84884979E+02                                 1.690255                            1.652190      -0.973529       2.428417                    0.998770       3.230622       8.651416       0.522631       1.188819      -0.732459      -0.007155       0.000719       0.014862       0.016510       0.003323      -0.002010      -0.000464       0.002081       0.003281      -0.004169       0.000025       0.004144              1.697813       1.865544       0.206343      -0.322201       1.486707      -0.077912       1.741189          -0.000021
           90              H       5.024225       5.409963       2.610167       0.151510       1.120368 0.82582071E+01  0.79599214E+02                                 1.617723                            1.549172      -0.982641       2.406382                    0.999225       3.143886       8.003556       0.583093       1.089795      -0.757636       0.010297      -0.005823      -0.004563       0.012679       0.000468      -0.002698       0.001725       0.002411      -0.006436      -0.004188       0.000603       0.003585              1.646063       1.679998      -0.279945      -0.130039       1.786138       0.377522       1.472055           0.000541
           91              H      15.116460      -4.479484       8.868997       0.328906       0.797882 0.55957693E+01  0.51931306E+02                                 1.573992                            1.488754      -1.753869       2.084548                    0.994945       3.645898      11.058046       0.444344       1.485310      -0.660754       0.011791      -0.000997      -0.007588       0.014057      -0.000957       0.000913       0.006336      -0.012347       0.020676      -0.009837      -0.001644       0.011481              1.640504       2.038389      -0.109674      -0.457964       1.364564       0.039149       1.518560          -0.000533
           92              H       1.311011      15.657925      12.171495       0.117935       1.176391 0.86200099E+01  0.86547762E+02                                 1.852808                            1.721981      -1.333026       2.238497                    0.995098       3.772260      10.813635       0.472909       1.289972      -0.704826       0.008789       0.006362       0.036650       0.038223      -0.003728       0.004547       0.004147       0.000057       0.032929      -0.010941      -0.001766       0.012706              1.953309       1.737082       0.130317       0.149935       1.421154       0.043123       2.701692           0.000029
           93              H      12.873214      -3.723685      10.460562       0.061862       1.467586 0.12602800E+02  0.13582307E+03                                 2.007398                            1.975660      -0.768318       2.488316                    0.998002       3.633189       9.972411       0.489340       1.161418      -0.741244      -0.051347       0.002494       0.002378       0.051462      -0.000444       0.000561       0.006022       0.010771      -0.001757      -0.009300       0.003571       0.005730              2.011605       2.418486       0.122026      -0.297008       1.828033      -0.076329       1.788296          -0.000145
           94              H       7.222053      14.251963       5.116882       0.111152       1.042347 0.77145946E+01  0.74927787E+02                                 1.689393                            1.619256      -0.760127       2.514802                    0.999376       3.425039       9.486067       0.494797       1.274528      -0.710820       0.021250      -0.024554      -0.019386       0.037819      -0.013811       0.004060       0.007119       0.009442       0.009850      -0.019197       0.006149       0.013048              1.705013       1.739698      -0.405274      -0.242352       1.814832       0.148385       1.560510           0.000431
           95              H       4.262469      17.054584       7.177959       0.109349       1.235301 0.95734928E+01  0.98134560E+02                                 1.896210                            1.806828      -1.077943       2.369054                    0.996601       3.606570      10.260501       0.467262       1.278776      -0.710257      -0.031377       0.026792       0.020621       0.046125      -0.017142       0.001152       0.006448       0.009066      -0.010773      -0.018274      -0.001656       0.019931              1.923671       1.987970      -0.231069      -0.378530       1.781071       0.175916       2.001971           0.000421
           96              H       5.495339      15.131785       3.887398       0.122241       0.885016 0.63604436E+01  0.59874620E+02                                 1.606021                            1.539547      -1.036405       2.389016                    0.997081       3.625212      10.449125       0.465609       1.397429      -0.682940      -0.002387      -0.007532      -0.033110       0.034040      -0.007580       0.005141       0.001357       0.006231       0.008002      -0.010777       0.001694       0.009084              1.621309       1.371509       0.029803      -0.002548       1.354171       0.090827       2.138249          -0.000186
           97              H       7.542072      14.838922       7.323189       0.091909       1.117703 0.84782753E+01  0.85412895E+02                                 1.842118                            1.750322      -1.254496       2.271415                    0.993701       3.928547      11.561402       0.448674       1.355064      -0.690986       0.038313      -0.015655       0.021451       0.046617      -0.013385       0.005336       0.002337       0.016435       0.009407      -0.018299       0.003078       0.015221              1.863246       2.092395      -0.348203       0.387906       1.716328      -0.218295       1.781015           0.000202
           98              H       2.703056      16.606608       5.156671       0.171513       1.059680 0.75206849E+01  0.72782504E+02                                 1.733116                            1.609374      -1.103639       2.369457                    0.998223       3.373349       9.410957       0.490060       1.291480      -0.706515      -0.012833      -0.006432       0.010885       0.018015       0.001418       0.000163      -0.000059       0.004265       0.004607      -0.003331       0.001477       0.001854              1.853181       2.458174       0.350254      -0.458266       1.487480      -0.199283       1.613889           0.000037
           99              H       3.471374      16.363090       3.775988       0.166155       0.908295 0.66947281E+01  0.63151721E+02                                 1.585879                            1.539437      -0.878352       2.479779                    0.999199       3.292058       9.171196       0.489138       1.327462      -0.699236       0.003904      -0.009603      -0.012988       0.016618      -0.005318       0.000284       0.004663      -0.000833       0.004313      -0.007469       0.000574       0.006895              1.585610       1.411875       0.080441       0.042548       1.430297       0.184727       1.914656           0.000172
          100              H       3.659812      17.742575       4.561824       0.159854       1.068315 0.77761734E+01  0.74894240E+02                                 1.658762                            1.572103      -0.963002       2.424141                    0.999203       3.235521       8.625966       0.533576       1.191866      -0.730383       0.003744       0.012496      -0.001993       0.013196       0.000355       0.001884      -0.003641      -0.010094      -0.004999      -0.005637      -0.001726       0.007363              1.725748       1.513076       0.347576      -0.047873       2.314818      -0.210580       1.349351           0.000028
          101              H      13.821848      -1.851466       9.362382       0.160644       0.962641 0.68449865E+01  0.63513091E+02                                 1.509632                            1.445942      -0.911460       2.451922                    0.999541       3.081872       7.923686       0.576309       1.145408      -0.741670      -0.008392      -0.002112      -0.011549       0.014431       0.003121       0.004145       0.000267       0.005356      -0.002756      -0.004687      -0.001938       0.006625              1.540353       1.294001      -0.168059       0.189717       1.581606      -0.384964       1.745452           0.000006
          102              H      15.280538      -2.231650       9.905504       0.161803       1.112107 0.86536314E+01  0.85410308E+02                                 1.694886                            1.656521      -0.973520       2.428412                    0.998769       3.231522       8.657419       0.521876       1.189122      -0.732452       0.014185      -0.005694      -0.006257       0.016517       0.001057      -0.002335      -0.000915       0.002528      -0.009993      -0.004172       0.000019       0.004153              1.702533       2.004616       0.115084      -0.322394       1.554214      -0.076431       1.548770          -0.000021
          103              H      14.149982      -1.738888      10.926095       0.151474       1.121193 0.82657257E+01  0.79692389E+02                                 1.618872                            1.550168      -0.982329       2.406493                    0.999223       3.144294       8.006480       0.582724       1.090204      -0.757540      -0.004406       0.001659       0.011793       0.012698       0.001610      -0.003351       0.000794      -0.000776       0.003183      -0.004194       0.000596       0.003598              1.647284       1.257954      -0.070962      -0.182279       1.702959       0.304659       1.980940           0.000541
          104              H      14.197060       0.980957       4.965683       0.328909       0.797877 0.55958354E+01  0.51933115E+02                                 1.574117                            1.488869      -1.753805       2.084563                    0.994951       3.646127      11.059593       0.444270       1.485523      -0.660717       0.002744      -0.009273      -0.010207       0.014060      -0.002424      -0.005917      -0.003307       0.013760      -0.013708      -0.009793      -0.001652       0.011445              1.640639       1.288565      -0.092949      -0.161481       1.716022       0.458498       1.917332          -0.000533
          105              H      14.731524       7.456831       7.969763       0.117921       1.174817 0.86060165E+01  0.86371913E+02                                 1.850993                            1.720436      -1.333033       2.238492                    0.995096       3.771874      10.810209       0.473183       1.289752      -0.704858      -0.035856       0.012777      -0.003504       0.038225      -0.007414       0.000374      -0.001749       0.017970      -0.005841      -0.010934      -0.001750       0.012684              1.951289       2.462878      -0.454731       0.190411       1.883372       0.100590       1.507616           0.000029
          106              H      13.289056       2.453493       7.233664       0.061848       1.469073 0.12617510E+02  0.13600724E+03                                 2.008023                            1.976243      -0.768295       2.488311                    0.998001       3.633010       9.969500       0.489530       1.160749      -0.741428       0.013991       0.023920       0.043367       0.051465       0.001131       0.000406       0.005794       0.010280       0.007673      -0.009313       0.003520       0.005794              2.012249       1.685530       0.087780       0.022127       2.243922       0.375222       2.107295          -0.000145
          107              H      19.183871       1.534561       2.331643       0.111043       1.042577 0.77163424E+01  0.74945511E+02                                 1.689286                            1.619156      -0.759370       2.515005                    0.999381       3.425204       9.485126       0.494966       1.274081      -0.710915       0.020340      -0.004838      -0.031568       0.037864      -0.006485      -0.000726       0.000355       0.021864       0.038935      -0.019200       0.006129       0.013071              1.704907       1.491776      -0.078289      -0.329923       1.476246       0.024489       2.146699           0.000431
          108              H      17.166429       2.251330       6.366261       0.109346       1.235795 0.95783702E+01  0.98198083E+02                                 1.896838                            1.807393      -1.077821       2.369100                    0.996604       3.606910      10.262524       0.467143       1.278924      -0.710229      -0.019002       0.008835       0.041093       0.046128      -0.003811      -0.003095       0.000443       0.015245       0.058456      -0.018267      -0.001679       0.019945              1.924318       1.808658      -0.199415      -0.323593       1.826684       0.253966       2.137612           0.000421
          109              H      20.348557       1.052164       4.249479       0.122230       0.885018 0.63604711E+01  0.59874860E+02                                 1.606015                            1.539543      -1.036586       2.388934                    0.997077       3.625217      10.449090       0.465613       1.397416      -0.682942       0.031373      -0.012973      -0.002396       0.034034      -0.004383       0.003039      -0.001619       0.011707       0.020633      -0.010772       0.001672       0.009100              1.621302       1.956671      -0.329416      -0.034065       1.569596       0.046258       1.337638          -0.000186
          110              H      16.999092       2.266224       2.409232       0.091907       1.117789 0.84790886E+01  0.85423833E+02                                 1.842287                            1.750462      -1.255189       2.271135                    0.993686       3.928679      11.562284       0.448630       1.355151      -0.690969      -0.022913       0.004774      -0.040320       0.046621      -0.007780       0.004365       0.000960       0.016041       0.041504      -0.018294       0.003034       0.015260              1.863426       1.735055      -0.110938       0.396921       1.559628      -0.205686       2.295597           0.000202
          111              H      -4.817834       2.118101       7.380884       0.171490       1.060088 0.75241305E+01  0.72823855E+02                                 1.733549                            1.609734      -1.103801       2.369376                    0.998221       3.373634       9.412129       0.490011       1.291467      -0.706520      -0.001585       0.016625       0.006770       0.018020      -0.000771       0.001582       0.001939       0.000607      -0.004137      -0.003334       0.001471       0.001863              1.853683       1.387110       0.106241       0.120083       2.369101       0.618814       1.804838           0.000037
          112              H      -3.831848       1.121103       6.612953       0.166141       0.908416 0.66958299E+01  0.63164826E+02                                 1.586033                            1.539574      -0.878269       2.479812                    0.999200       3.292252       9.171987       0.489111       1.327479      -0.699232       0.013831      -0.002939      -0.008732       0.016619      -0.001983      -0.003250      -0.000334       0.009801       0.012534      -0.007460       0.000570       0.006889              1.585763       1.942015      -0.137040      -0.048276       1.472993       0.056325       1.342282           0.000172
          113              H      19.179027       0.566332       7.255548       0.159845       1.068661 0.77792172E+01  0.74930870E+02                                 1.659149                            1.572435      -0.962897       2.424185                    0.999204       3.235712       8.626890       0.533507       1.191902      -0.730377      -0.005509      -0.011249       0.004154       0.013196       0.001506       0.000296      -0.005878      -0.005089      -0.003506      -0.005621      -0.001741       0.007361              1.726181       1.503485       0.417275      -0.084000       2.222128      -0.261738       1.452929           0.000028
          114              H      12.986916       0.124121       7.540040       0.160646       0.962949 0.68479851E+01  0.63548457E+02                                 1.510038                            1.446336      -0.911533       2.451875                    0.999541       3.082022       7.924780       0.576178       1.145531      -0.741643       0.013216      -0.001307       0.005625       0.014422       0.002484       0.004704       0.001053       0.003763      -0.004732      -0.004689      -0.001937       0.006626              1.540777       1.413201      -0.265364       0.197315       1.660288      -0.374379       1.548841           0.000006
          115              H      12.236445       0.003504       6.129515       0.161816       1.111479 0.86478117E+01  0.85340001E+02                                 1.694305                            1.656010      -0.973270       2.428515                    0.998772       3.231301       8.656667       0.521926       1.189189      -0.732429       0.003065      -0.006502      -0.014868       0.016514       0.001926      -0.000222       0.002071      -0.005823       0.003311      -0.004180       0.000008       0.004172              1.701926       1.402124       0.041742      -0.034015       1.958399       0.330849       1.745254          -0.000021
          116              H      11.547722       0.797202       7.337116       0.151483       1.116629 0.82246770E+01  0.79206114E+02                                 1.614641                            1.546370      -0.982248       2.406560                    0.999225       3.143396       8.002304       0.583347       1.090283      -0.757449      -0.008929       0.007772       0.004565       0.012687      -0.000388      -0.002525       0.001970      -0.002442      -0.006473      -0.004194       0.000614       0.003580              1.642865       1.946136      -0.183962      -0.398140       1.512995      -0.003093       1.469463           0.000541
          117              H       6.981680       8.912166      13.279622       0.328909       0.797877 0.55958362E+01  0.51933125E+02                                 1.574117                            1.488869      -1.753806       2.084563                    0.994951       3.646128      11.059597       0.444270       1.485523      -0.660717      -0.004877       0.001186      -0.013134       0.014060      -0.006462       0.000138      -0.005316      -0.003541      -0.022357      -0.009793      -0.001652       0.011445              1.640639       1.508476      -0.015624       0.352073       1.250028      -0.046541       2.163413          -0.000533
          118              H      14.325432      20.689862       0.495375       0.117921       1.174813 0.86059808E+01  0.86371469E+02                                 1.850990                            1.720434      -1.333020       2.238499                    0.995096       3.771866      10.810183       0.473183       1.289754      -0.704858       0.003068      -0.036946       0.009313       0.038225      -0.000606       0.003730      -0.005293      -0.014329      -0.024030      -0.010934      -0.001750       0.012684              1.951285       1.373267       0.007033      -0.006446       2.604042      -0.318999       1.876545           0.000030
          119              H       8.442006       8.465381      15.688854       0.061849       1.469069 0.12617463E+02  0.13600659E+03                                 2.008018                            1.976238      -0.768295       2.488311                    0.998001       3.633006       9.969480       0.489531       1.160748      -0.741428       0.019470       0.021724       0.042398       0.051465      -0.002858       0.006002       0.003376      -0.006393       0.002530      -0.009313       0.003520       0.005793              2.012244       1.817487       0.021928       0.092082       1.684537       0.124921       2.534708          -0.000145
          120              H       2.907761      12.761140      12.442061       0.111043       1.042576 0.77163291E+01  0.74945351E+02                                 1.689285                            1.619154      -0.759369       2.515005                    0.999381       3.425203       9.485122       0.494966       1.274081      -0.710915      -0.030275       0.010870      -0.019974       0.037864       0.002231       0.014571      -0.001190      -0.002797      -0.028542      -0.019200       0.006129       0.013071              1.704905       2.061076      -0.045303       0.362839       1.388580      -0.118597       1.665060           0.000431
          121              H       6.536625      11.904305      15.080080       0.109346       1.235795 0.95783725E+01  0.98198111E+02                                 1.896838                            1.807393      -1.077822       2.369100                    0.996604       3.606910      10.262524       0.467143       1.278924      -0.710229       0.035722      -0.007525       0.028197       0.046128       0.003171       0.016869       0.000822       0.010315      -0.023307      -0.018267      -0.001679       0.019945              1.924318       1.949941      -0.130585       0.358156       1.698662      -0.228157       2.124352           0.000421
          122              H       4.312854      14.493245      12.983193       0.122230       0.885018 0.63604735E+01  0.59874885E+02                                 1.606014                            1.539543      -1.036586       2.388934                    0.997077       3.625218      10.449091       0.465613       1.397415      -0.682942      -0.006298       0.031050      -0.012433       0.034034       0.004324       0.006597      -0.000082      -0.004646      -0.019957      -0.010772       0.001672       0.009100              1.621302       1.337373      -0.083748       0.027882       1.974863      -0.310796       1.551669          -0.000186
          123              H       3.354460      10.601766      13.114497       0.091907       1.117790 0.84790921E+01  0.85423874E+02                                 1.842287                            1.750462      -1.255189       2.271135                    0.993686       3.928679      11.562283       0.448630       1.355150      -0.690969      -0.027534      -0.034037      -0.016026       0.046621       0.007445       0.013718       0.000018      -0.005981      -0.020740      -0.018294       0.003034       0.015260              1.863427       1.977189       0.484820       0.169364       2.047605       0.168470       1.565486           0.000202
          124              H      14.755878      -8.507586      15.472003       0.171490       1.060088 0.75241309E+01  0.72823858E+02                                 1.733549                            1.609734      -1.103802       2.369375                    0.998221       3.373635       9.412131       0.490011       1.291466      -0.706520      -0.001781      -0.002311       0.017782       0.018020       0.000231       0.000153       0.000185      -0.005015       0.004872      -0.003334       0.001471       0.001863              1.853683       1.375476       0.046762       0.010682       1.421630       0.165048       2.763943           0.000037
          125              H      14.270185      -7.633508      14.224614       0.166141       0.908416 0.66958274E+01  0.63164799E+02                                 1.586033                            1.539573      -0.878269       2.479812                    0.999200       3.292252       9.171988       0.489111       1.327480      -0.699232      -0.010355       0.011010      -0.006911       0.016619      -0.001775       0.005516      -0.001595       0.001408      -0.013460      -0.007460       0.000570       0.006889              1.585763       1.377816      -0.172761       0.020796       1.890379      -0.144130       1.489095           0.000172
          126              H       7.386175      14.339342      14.065457       0.159845       1.068662 0.77792236E+01  0.74930943E+02                                 1.659150                            1.572435      -0.962898       2.424185                    0.999204       3.235712       8.626889       0.533508       1.191902      -0.730377       0.010531      -0.002120      -0.007665       0.013196       0.001800      -0.005010      -0.000230       0.006035      -0.009107      -0.005621      -0.001741       0.007361              1.726181       2.007816      -0.103075      -0.543867       1.367561       0.146462       1.803166           0.000028
          127              H       9.890935       8.657181      13.824733       0.160646       0.962950 0.68479886E+01  0.63548488E+02                                 1.510038                            1.446336      -0.911535       2.451874                    0.999541       3.082023       7.924779       0.576179       1.145530      -0.741644       0.000804       0.014301       0.001681       0.014422       0.000620      -0.001203       0.004352      -0.007478      -0.000907      -0.004689      -0.001937       0.006626              1.540776       1.655932       0.389378      -0.178269       1.658188      -0.202140       1.308209           0.000006
          128              H       9.046251       7.562551      13.015024       0.161816       1.111478 0.86478072E+01  0.85339945E+02                                 1.694305                            1.656009      -0.973269       2.428515                    0.998772       3.231300       8.656664       0.521926       1.189189      -0.732429      -0.010096      -0.000318      -0.013065       0.016514       0.000072      -0.000056       0.001632       0.003853       0.011517      -0.004180       0.000008       0.004172              1.701926       1.531441      -0.004609       0.062573       1.382701       0.042426       2.191636          -0.000021
          129              H       9.887684       7.129538      14.306182       0.151483       1.116631 0.82246954E+01  0.79206324E+02                                 1.614641                            1.546370      -0.982248       2.406560                    0.999225       3.143400       8.002312       0.583348       1.090281      -0.757449       0.003040      -0.008396       0.009013       0.012688      -0.002369      -0.000358      -0.001822       0.000479       0.008677      -0.004194       0.000614       0.003580              1.642865       1.693388      -0.342181       0.100230       1.735774      -0.344686       1.499434           0.000541
          130              H      12.436318      11.815819      10.502341       0.328906       0.797882 0.55957698E+01  0.51931315E+02                                 1.573992                            1.488754      -1.753870       2.084548                    0.994945       3.645899      11.058053       0.444344       1.485311      -0.660753      -0.009656       0.009093      -0.004657       0.014057       0.004125       0.004811       0.001306       0.006169       0.027768      -0.009837      -0.001644       0.011481              1.640505       1.726778      -0.451945       0.189309       1.757771      -0.276681       1.436966          -0.000533
          131              H      -6.001964       7.882981       9.698600       0.117935       1.176391 0.86200107E+01  0.86547776E+02                                 1.852809                            1.721981      -1.333026       2.238496                    0.995098       3.772261      10.813640       0.472909       1.289972      -0.704826       0.023996       0.017806       0.023835       0.038223       0.007253       0.009007       0.002171      -0.000510       0.006593      -0.010941      -0.001766       0.012706              1.953310       2.236105       0.241120       0.480494       1.845201       0.369096       1.778623           0.000029
          132              H     -10.238306      10.034343      11.952655       0.061862       1.467586 0.12602794E+02  0.13582299E+03                                 2.007397                            1.975659      -0.768318       2.488316                    0.998002       3.633189       9.972408       0.489341       1.161417      -0.741244       0.017882      -0.048139       0.003349       0.051462      -0.003411       0.004714       0.001556      -0.010695       0.003748      -0.009300       0.003571       0.005730              2.011604       2.125922      -0.421667      -0.037931       2.156895      -0.058831       1.751996          -0.000145
          133              H      11.295970      11.653813       4.953747       0.111152       1.042345 0.77145757E+01  0.74927554E+02                                 1.689391                            1.619254      -0.760126       2.514803                    0.999376       3.425036       9.486054       0.494797       1.274528      -0.710820      -0.011337       0.018531      -0.030958       0.037819       0.005474       0.010604      -0.006784      -0.019612       0.006643      -0.019197       0.006149       0.013048              1.705011       1.527262      -0.082356       0.123509       1.708016      -0.457127       1.879754           0.000431
          134              H      12.644213       8.991374       8.411422       0.109349       1.235300 0.95734831E+01  0.98134439E+02                                 1.896209                            1.806827      -1.077943       2.369054                    0.996601       3.606569      10.260498       0.467262       1.278776      -0.710257       0.014666      -0.028095       0.033513       0.046125       0.002637       0.007448      -0.012502      -0.023920       0.007900      -0.018274      -0.001656       0.019931              1.923670       1.949338      -0.225944       0.302902       1.833033      -0.305903       1.988640           0.000421
          135              H      10.452913       9.524297       5.100966       0.122241       0.885015 0.63604449E+01  0.59874629E+02                                 1.606019                            1.539547      -1.036400       2.389018                    0.997081       3.625211      10.449118       0.465609       1.397428      -0.682940      -0.022688      -0.010554      -0.023078       0.034040       0.005761       0.004876      -0.002512      -0.011970      -0.004485      -0.010778       0.001694       0.009084              1.621307       1.819653       0.141333       0.354731       1.415430       0.151439       1.628839          -0.000186
          136              H      12.714062      12.494608       6.565206       0.091909       1.117702 0.84782687E+01  0.85412808E+02                                 1.842118                            1.750321      -1.254495       2.271416                    0.993701       3.928545      11.561393       0.448674       1.355063      -0.690986       0.012124       0.044924      -0.002832       0.046617       0.006044       0.009351      -0.006159      -0.021042      -0.013594      -0.018299       0.003078       0.015221              1.863245       1.648704       0.353171      -0.040633       2.397580      -0.128497       1.543451           0.000202
          137              H      11.724801       7.012312       7.012834       0.171513       1.059680 0.75206898E+01  0.72782559E+02                                 1.733116                            1.609374      -1.103639       2.369457                    0.998223       3.373349       9.410956       0.490060       1.291479      -0.706515       0.016197      -0.007885      -0.000128       0.018015      -0.000720       0.001347       0.001865       0.000024      -0.005527      -0.003331       0.001477       0.001854              1.853182       2.192534      -0.665914      -0.067074       2.020511       0.054988       1.346499           0.000036
          138              H      10.456160       7.378709       6.111610       0.166155       0.908295 0.66947201E+01  0.63151629E+02                                 1.585879                            1.539436      -0.878353       2.479779                    0.999199       3.292057       9.171193       0.489138       1.327463      -0.699236      -0.007379       0.001531      -0.014811       0.016618       0.001663       0.004396      -0.003180      -0.005130       0.012512      -0.007469       0.000574       0.006895              1.585609       1.611078       0.067056       0.254509       1.434390       0.186435       1.711359           0.000172
          139              H      10.384699       7.553312       7.699197       0.159854       1.068316 0.77761814E+01  0.74894338E+02                                 1.658764                            1.572104      -0.963003       2.424140                    0.999203       3.235521       8.625968       0.533576       1.191866      -0.730383      -0.008766       0.000872       0.009825       0.013196       0.003515      -0.005213      -0.000519       0.004073       0.002521      -0.005637      -0.001726       0.007363              1.725749       1.879476      -0.085705      -0.585776       1.406676       0.086782       1.891095           0.000028
          140              H      12.031860      10.299681      13.024972       0.160644       0.962641 0.68449861E+01  0.63513084E+02                                 1.509632                            1.445941      -0.911460       2.451922                    0.999541       3.081872       7.923685       0.576309       1.145408      -0.741670      -0.005637      -0.010894      -0.007604       0.014431       0.000129      -0.000935       0.004735      -0.006139      -0.004988      -0.004687      -0.001938       0.006625              1.540353       1.799143       0.426922      -0.097696       1.532735      -0.088302       1.289181           0.000006
          141              H      12.168313      11.895096      12.967277       0.161803       1.112107 0.86536332E+01  0.85410326E+02                                 1.694886                            1.656520      -0.973520       2.428412                    0.998769       3.231522       8.657418       0.521877       1.189122      -0.732452      -0.007153       0.012517      -0.008060       0.016517      -0.003409      -0.001871      -0.000929      -0.000321      -0.003971      -0.004172       0.000019       0.004153              1.702533       1.871119      -0.383942      -0.017744       1.749818      -0.071534       1.486662          -0.000021
          142              H     -11.219411      11.041690      13.904311       0.151474       1.121193 0.82657259E+01  0.79692387E+02                                 1.618872                            1.550167      -0.982330       2.406493                    0.999223       3.144295       8.006481       0.582724       1.090203      -0.757540       0.010316      -0.001027       0.007334       0.012698      -0.002572       0.000959       0.000041       0.005431       0.002536      -0.004194       0.000596       0.003598              1.647284       1.681231       0.027271       0.307970       1.224329      -0.052966       2.036291           0.000541
          143              H       6.994675      -1.565369      19.339507       0.328967       0.797641 0.55936374E+01  0.51907263E+02                                 1.573779                            1.488555      -1.753612       2.084720                    0.994949       3.645355      11.056424       0.444330       1.485479      -0.660726       0.011787      -0.006071       0.004653       0.014051       0.001267       0.000394      -0.004952      -0.009976       0.027736      -0.009829      -0.001629       0.011458              1.640282       2.038108      -0.341718       0.323894       1.445987      -0.086242       1.436752          -0.000533
          144              H       9.432792      14.197933       0.248682       0.117923       1.176714 0.86228157E+01  0.86583548E+02                                 1.853238                            1.722336      -1.332923       2.238545                    0.995098       3.772335      10.814558       0.472826       1.290084      -0.704806       0.008789       0.028562      -0.023831       0.038222       0.005800       0.000968      -0.009200      -0.008725       0.006593      -0.010940      -0.001749       0.012689              1.953800       1.737478       0.064714      -0.187908       2.344870      -0.576290       1.779052           0.000029
          145              H       4.751409      -0.564946      17.889193       0.061708       1.470097 0.12629105E+02  0.13616278E+03                                 2.008963                            1.977167      -0.768089       2.488318                    0.998001       3.633960       9.973056       0.489412       1.160768      -0.741428      -0.051436       0.000822      -0.003360       0.051552       0.000721       0.000124      -0.004927       0.012592       0.003764      -0.009270       0.003551       0.005720              2.013182       2.420470      -0.318619       0.042933       1.865779       0.055417       1.753296          -0.000145
          146              H      15.343898       8.791485       4.993536       0.111055       1.042597 0.77165200E+01  0.74947979E+02                                 1.689339                            1.619197      -0.759444       2.514976                    0.999381       3.425248       9.485424       0.494947       1.274117      -0.710907       0.021270      -0.004503       0.030994       0.037859       0.010420       0.009950      -0.007721       0.008382       0.006628      -0.019196       0.006125       0.013071              1.704966       1.739667      -0.007251       0.472154       1.495535       0.035938       1.879698           0.000431
          147              H      12.384268       9.175087       1.535860       0.109355       1.235776 0.95784220E+01  0.98201892E+02                                 1.897118                            1.807637      -1.077835       2.369111                    0.996602       3.606911      10.263772       0.467004       1.279263      -0.710160      -0.031379       0.004456      -0.033512       0.046125       0.009568       0.014283      -0.002837       0.015291       0.007905      -0.018270      -0.001678       0.019948              1.924619       1.988986      -0.212474       0.389680       1.795266      -0.183764       1.989604           0.000421
          148              H      13.617182       7.286808       4.846316       0.122229       0.885020 0.63604672E+01  0.59874639E+02                                 1.605997                            1.539527      -1.036434       2.388994                    0.997081       3.625184      10.448879       0.465624       1.397388      -0.682948      -0.002385      -0.024906       0.023076       0.034037       0.008244       0.004014      -0.003731       0.002069      -0.004486      -0.010772       0.001683       0.009089              1.621285       1.371496      -0.017128      -0.024516       1.863548      -0.384906       1.628811          -0.000186
          149              H      15.663895      10.408708       3.382076       0.091920       1.117707 0.84783490E+01  0.85414511E+02                                 1.842199                            1.750388      -1.255180       2.271155                    0.993688       3.928538      11.561739       0.448639       1.355154      -0.690969       0.038305       0.026414       0.002834       0.046615       0.011313       0.008950      -0.006715       0.008784      -0.013574      -0.018279       0.003037       0.015242              1.863334       2.092508       0.510072       0.107621       1.953984       0.081158       1.543510           0.000202
          150              H      10.824873       7.648601       2.934448       0.171514       1.060462 0.75273224E+01  0.72862592E+02                                 1.734027                            1.610139      -1.103654       2.369455                    0.998222       3.373493       9.412292       0.489919       1.291569      -0.706504      -0.012832       0.012643       0.000130       0.018015      -0.000567      -0.001301      -0.001874       0.000884      -0.005536      -0.003314       0.001469       0.001845              1.854233       2.459780      -0.572503      -0.074273       1.755838       0.044954       1.347081           0.000037
          151              H      11.593203       6.574662       3.835672       0.166148       0.908273 0.66945509E+01  0.63150152E+02                                 1.585909                            1.539461      -0.878219       2.479839                    0.999201       3.292143       9.171687       0.489110       1.327538      -0.699220       0.003904      -0.006446       0.014813       0.016619       0.002908       0.004478      -0.003060       0.001907       0.012512      -0.007465       0.000564       0.006900              1.585640       1.411883      -0.003402      -0.090901       1.633644      -0.302127       1.711393           0.000172
          152              H      11.781620       6.565459       2.248086       0.159873       1.068418 0.77770626E+01  0.74905444E+02                                 1.658930                            1.572241      -0.963179       2.424063                    0.999203       3.235568       8.626431       0.533525       1.191939      -0.730367       0.003744      -0.007969      -0.009812       0.013183       0.001455      -0.001235       0.005114      -0.007590       0.002540      -0.005638      -0.001751       0.007390              1.725946       1.513236      -0.215329      -0.277153       1.773319       0.523469       1.891282           0.000028
          153              H       5.700029      -2.452117      16.816876       0.160673       0.962983 0.68482380E+01  0.63551298E+02                                 1.510055                            1.446345      -0.911800       2.451762                    0.999541       3.082065       7.924884       0.576188       1.145503      -0.741649      -0.008380      -0.008942       0.007598       0.014419       0.002026      -0.004761      -0.000687       0.004616      -0.004970      -0.004673      -0.001937       0.006609              1.540809       1.294231       0.248265       0.050711       2.038599       0.121649       1.289596           0.000006
          154              H       7.158719      -1.791668      16.874570       0.161834       1.107714 0.86106317E+01  0.84884799E+02                                 1.690253                            1.652188      -0.973528       2.428418                    0.998770       3.230621       8.651408       0.522632       1.188817      -0.732459       0.014181      -0.002576       0.008054       0.016510      -0.002542       0.000252       0.002075       0.004535      -0.003956      -0.004169       0.000025       0.004144              1.697811       1.998659      -0.335143       0.061295       1.611924       0.040339       1.482851          -0.000021
          155              H       6.028152      -1.154200      15.937536       0.151509       1.120366 0.82581906E+01  0.79599013E+02                                 1.617722                            1.549171      -0.982641       2.406383                    0.999225       3.143884       8.003548       0.583094       1.089795      -0.757636      -0.004413       0.009362      -0.007325       0.012679      -0.003701       0.000306      -0.000893      -0.000981       0.002575      -0.004188       0.000603       0.003585              1.646062       1.257146      -0.122146       0.152234       1.646482      -0.272286       2.034558           0.000541
          156              H       6.075237      -7.675984      16.562225       0.328953       0.797875 0.55954724E+01  0.51926057E+02                                 1.573745                            1.488525      -1.753787       2.084605                    0.994947       3.645397      11.055006       0.444479       1.484932      -0.660819       0.002723      -0.004201       0.013124       0.014046      -0.003911       0.005079       0.001671       0.010900      -0.022398      -0.009832      -0.001634       0.011466              1.640241       1.288284      -0.093339       0.161181       1.469592      -0.316324       2.162847          -0.000533
          157              H      -1.512172      14.659760       9.451908       0.117858       1.174982 0.86071707E+01  0.86382586E+02                                 1.850832                            1.720295      -1.331592       2.239061                    0.995106       3.771586      10.807771       0.473329       1.289368      -0.704942      -0.035890      -0.009440      -0.009331       0.038266       0.004038       0.006247      -0.001732       0.011913      -0.024013      -0.010928      -0.001768       0.012696              1.951112       2.462637       0.392207       0.298583       1.514320       0.112405       1.876378           0.000029
          158              H       5.167201      -6.448146      14.152994       0.061735       1.469062 0.12618960E+02  0.13604043E+03                                 2.008851                            1.977033      -0.768144       2.488313                    0.998001       3.634115       9.976445       0.489132       1.161544      -0.741226       0.014010       0.025629      -0.042466       0.051541      -0.000231      -0.001139      -0.006711       0.008604       0.002445      -0.009256       0.003564       0.005692              2.013076       1.686156      -0.024761      -0.087182       1.817201      -0.128557       2.535871          -0.000145
          159              H       2.940281      12.738215      17.399787       0.111040       1.042688 0.77173918E+01  0.74958502E+02                                 1.689423                            1.619278      -0.759410       2.514981                    0.999380       3.425431       9.486035       0.494940       1.274100      -0.710910       0.020341      -0.024923       0.019972       0.037865       0.002617       0.006000      -0.013316      -0.000632      -0.028541      -0.019190       0.006138       0.013052              1.705049       1.491892      -0.246610       0.232796       1.958045      -0.302603       1.665210           0.000431
          160              H       9.044582      -7.098252      14.761767       0.109343       1.235795 0.95782253E+01  0.98195170E+02                                 1.896763                            1.807319      -1.077783       2.369129                    0.996603       3.606742      10.261611       0.467181       1.278838      -0.710249      -0.019009       0.031166      -0.028192       0.046124      -0.000776       0.004863      -0.016157      -0.012002      -0.023323      -0.018259      -0.001669       0.019928              1.924247       1.808588      -0.180540       0.334478       1.839860      -0.261617       2.124292           0.000421
          161              H      12.226739      -8.331836      16.858654       0.122231       0.885036 0.63605391E+01  0.59874986E+02                                 1.605959                            1.539490      -1.036459       2.388989                    0.997081       3.625102      10.448329       0.465654       1.397304      -0.682964       0.031373       0.004412       0.012437       0.034035       0.004825       0.002297      -0.006159      -0.001822      -0.019961      -0.010758       0.001676       0.009082              1.621247       1.956610       0.135210       0.302300       1.355515       0.077311       1.551617          -0.000186
          162              H       0.755493      12.439571      16.727350       0.091894       1.117798 0.84791401E+01  0.85423830E+02                                 1.842231                            1.750416      -1.254412       2.271440                    0.993700       3.928669      11.561931       0.448659       1.355071      -0.690985      -0.022907      -0.037312       0.016040       0.046628       0.007674       0.004592      -0.012899      -0.004699      -0.020748      -0.018287       0.003065       0.015222              1.863368       1.735007       0.399185      -0.102381       2.289648      -0.215836       1.565447           0.000202
          163              H      11.425914      -6.152952      14.369844       0.171493       1.060153 0.75247300E+01  0.72831021E+02                                 1.733630                            1.609810      -1.103705       2.369423                    0.998223       3.373513       9.411843       0.489994       1.291486      -0.706518      -0.001593      -0.002459      -0.017784       0.018023       0.001754      -0.000110      -0.000191       0.003609       0.004870      -0.003332       0.001488       0.001844              1.853767       1.387172       0.050879      -0.152033       1.410057      -0.065081       2.764073           0.000037
          164              H      12.411917      -6.319488      15.617234       0.166146       0.908332 0.66949902E+01  0.63154406E+02                                 1.585879                            1.539430      -0.878383       2.479754                    0.999199       3.292071       9.171055       0.489160       1.327399      -0.699249       0.013831      -0.006091       0.006915       0.016620      -0.001823       0.003360      -0.004644       0.001142      -0.013462      -0.007450       0.000564       0.006886              1.585609       1.941803       0.026718       0.142807       1.326063       0.028435       1.488961           0.000172
          165              H      11.057194      -5.485598      15.776390       0.159860       1.068315 0.77761526E+01  0.74894435E+02                                 1.658806                            1.572134      -0.962944       2.424164                    0.999204       3.235556       8.626250       0.533551       1.191916      -0.730371      -0.005510       0.009222       0.007658       0.013193      -0.000490      -0.001435       0.004820      -0.006955      -0.009101      -0.005625      -0.001748       0.007373              1.725806       1.503182      -0.281284      -0.319256       1.871470       0.463791       1.802765           0.000028
          166              H       4.865086      -5.018113      16.017114       0.160671       0.962727 0.68461109E+01  0.63527839E+02                                 1.509898                            1.446207      -0.911739       2.451808                    0.999541       3.082053       7.925116       0.576153       1.145641      -0.741612       0.013214       0.005532      -0.001683       0.014424       0.002825      -0.004501      -0.000303       0.005042      -0.000885      -0.004692      -0.001925       0.006617              1.540637       1.413170       0.303539       0.131213       1.900607       0.235482       1.308134           0.000006
          167              H       4.114626      -6.179347      16.826823       0.161840       1.109208 0.86258107E+01  0.85074070E+02                                 1.692155                            1.653980      -0.973609       2.428394                    0.998769       3.231224       8.655765       0.522176       1.189302      -0.732366       0.003069      -0.009618       0.013067       0.016512      -0.001156      -0.001548      -0.000473      -0.003088       0.011469      -0.004168       0.000017       0.004151              1.699745       1.400519      -0.050230      -0.018965       1.510207      -0.073114       2.188511          -0.000021
          168              H       3.425886      -5.530396      15.535666       0.151508       1.118375 0.82417426E+01  0.79420575E+02                                 1.617334                            1.548819      -0.982538       2.406441                    0.999224       3.144471       8.010524       0.582343       1.091474      -0.757157      -0.008930       0.000058      -0.009016       0.012691      -0.001965       0.001610       0.000956       0.002615       0.008766      -0.004192       0.000579       0.003612              1.645665       1.949750      -0.253514       0.359227       1.485459       0.020516       1.501785           0.000541
          169              H       7.868526       8.298727       4.410625       0.328906       0.797882 0.55957689E+01  0.51931303E+02                                 1.573992                            1.488754      -1.753870       2.084548                    0.994945       3.645898      11.058048       0.444344       1.485311      -0.660753       0.009656       0.008580      -0.005546       0.014057       0.002104       0.005978       0.008000      -0.005427      -0.007018      -0.009837      -0.001644       0.011481              1.640505       1.726778       0.389916      -0.296745       1.756775      -0.277256       1.437962          -0.000533
          170              H       1.941208       7.028403       8.218445       0.117934       1.176392 0.86200115E+01  0.86547786E+02                                 1.852809                            1.721982      -1.333026       2.238496                    0.995098       3.772261      10.813640       0.472909       1.289973      -0.704826      -0.023996      -0.011739      -0.027338       0.038223       0.004173       0.010785       0.002403      -0.000910       0.005390      -0.010941      -0.001766       0.012706              1.953310       2.236105       0.295565       0.449060       1.475624       0.155726       2.148201           0.000029
          171              H       6.177550       6.151988       5.228292       0.061862       1.467588 0.12602811E+02  0.13582322E+03                                 2.007398                            1.975661      -0.768318       2.488315                    0.998002       3.633190       9.972414       0.489340       1.161418      -0.741244      -0.017882      -0.026969       0.040016       0.051462       0.005787      -0.000597      -0.000726      -0.006742       0.015606      -0.009300       0.003571       0.005730              2.011606       2.125924       0.177981      -0.384142       1.904168      -0.204741       2.004727          -0.000145
          172              H       9.008874      13.022975       7.325179       0.111152       1.042347 0.77145944E+01  0.74927776E+02                                 1.689392                            1.619256      -0.760127       2.514802                    0.999376       3.425039       9.486063       0.494797       1.274527      -0.710820       0.011337       0.036076      -0.000570       0.037819       0.006446       0.010043      -0.006200      -0.020624       0.003607      -0.019197       0.006149       0.013048              1.705012       1.527264       0.148140      -0.009569       2.232702      -0.154206       1.355071           0.000431
          173              H       7.660631       8.697326       7.902121       0.109349       1.235300 0.95734845E+01  0.98134459E+02                                 1.896209                            1.806828      -1.077943       2.369054                    0.996601       3.606569      10.260499       0.467261       1.278776      -0.710257      -0.014666      -0.043070       0.007575       0.046125       0.005132       0.006007      -0.009720      -0.028740      -0.006558      -0.018274      -0.001656       0.019931              1.923671       1.949338       0.375293      -0.044226       2.214657      -0.085578       1.607017           0.000421
          174              H       9.851931      11.830737       9.095795       0.122241       0.885016 0.63604463E+01  0.59874648E+02                                 1.606021                            1.539547      -1.036405       2.389016                    0.997081       3.625213      10.449126       0.465609       1.397428      -0.682940       0.022688       0.014710       0.020678       0.034040       0.001343       0.007427      -0.004819      -0.007975       0.007501      -0.010777       0.001694       0.009084              1.621309       1.819657       0.236545       0.299765       1.444340       0.168132       1.599931          -0.000186
          175              H       7.590782      12.047793       5.791308       0.091909       1.117710 0.84783543E+01  0.85413992E+02                                 1.842135                            1.750337      -1.254492       2.271417                    0.993701       3.928575      11.561550       0.448668       1.355075      -0.690984      -0.012124       0.024914      -0.037489       0.046617       0.005077       0.009910      -0.010579      -0.013387       0.009370      -0.018299       0.003078       0.015221              1.863263       1.648719      -0.211776       0.285545       1.868276      -0.434102       2.072796           0.000202
          176              H       8.580043       8.919030      10.315332       0.171513       1.059681 0.75206954E+01  0.72782626E+02                                 1.733116                            1.609374      -1.103639       2.369457                    0.998223       3.373350       9.410959       0.490060       1.291479      -0.706515      -0.016197      -0.003831       0.006892       0.018015       0.001526       0.000050      -0.000259       0.003702       0.005510      -0.003331       0.001477       0.001854              1.853182       2.192534       0.274864      -0.610238       1.467377      -0.264358       1.899635           0.000037
          177              H       9.848684       9.882713      10.448626       0.166155       0.908295 0.66947240E+01  0.63151676E+02                                 1.585879                            1.539437      -0.878352       2.479779                    0.999199       3.292058       9.171197       0.489138       1.327463      -0.699236       0.007379       0.013592       0.006079       0.016618       0.002976       0.003638       0.000008      -0.010652      -0.004055      -0.007469       0.000574       0.006895              1.585609       1.611079       0.186884       0.185325       1.480663       0.213150       1.665086           0.000172
          178              H       9.920145       8.595115       9.503634       0.159854       1.068315 0.77761769E+01  0.74894288E+02                                 1.658763                            1.572104      -0.963002       2.424141                    0.999203       3.235521       8.625969       0.533575       1.191867      -0.730382       0.008766      -0.008073      -0.005668       0.013196      -0.006273       0.000438       0.001168       0.001151      -0.006245      -0.005637      -0.001726       0.007363              1.725749       1.879476      -0.464448      -0.367106       1.694840       0.253149       1.602931           0.000028
          179              H       8.272984       5.355996       4.462351       0.160644       0.962641 0.68449869E+01  0.63513092E+02                                 1.509632                            1.445942      -0.911460       2.451922                    0.999541       3.081871       7.923682       0.576309       1.145408      -0.741670       0.005637       0.001138       0.013236       0.014431      -0.000874      -0.000356      -0.000041       0.002134       0.019831      -0.004687      -0.001938       0.006625              1.540353       1.799143      -0.298065       0.320880       1.426539      -0.149613       1.395378           0.000006
          180              H       8.136531       6.203655       3.109521       0.161803       1.112106 0.86536225E+01  0.85410198E+02                                 1.694885                            1.656520      -0.973520       2.428412                    0.998769       3.231522       8.657418       0.521877       1.189122      -0.732452       0.007153       0.013238      -0.006810       0.016517       0.000085      -0.003888      -0.001394       0.000484      -0.001557      -0.004172       0.000019       0.004153              1.702533       1.871119       0.176601      -0.341378       1.614398      -0.149717       1.622081          -0.000021
          181              H       7.158655       4.965460       3.380087       0.151474       1.121193 0.82657248E+01  0.79692378E+02                                 1.618872                            1.550168      -0.982329       2.406493                    0.999223       3.144294       8.006480       0.582724       1.090204      -0.757540      -0.010316      -0.006864      -0.002778       0.012698       0.002117      -0.001747       0.001745       0.002478      -0.006321      -0.004194       0.000596       0.003598              1.647284       1.681232       0.253077       0.177600       1.879178       0.325102       1.381443           0.000541
          182              H      13.323164       4.441715       5.536657       0.328912       0.797866 0.55957519E+01  0.51932183E+02                                 1.574108                            1.488862      -1.753768       2.084577                    0.994950       3.646111      11.059554       0.444269       1.485531      -0.660715       0.004877       0.011965       0.005544       0.014059       0.003350      -0.005528      -0.008269       0.001565      -0.007027      -0.009796      -0.001652       0.011448              1.640630       1.508468       0.312715       0.162501       1.975368       0.372227       1.438054          -0.000533
          183              H       5.979412      21.402010       1.728838       0.117921       1.174814 0.86059880E+01  0.86371564E+02                                 1.850991                            1.720435      -1.333021       2.238499                    0.995096       3.771867      10.810189       0.473183       1.289754      -0.704858      -0.003068      -0.026538       0.027339       0.038225       0.003533       0.001340      -0.010952      -0.004528       0.005372      -0.010934      -0.001750       0.012684              1.951286       1.373268      -0.009099       0.002868       2.334672      -0.474517       2.145918           0.000029
          184              H      11.862838       2.131859       4.718991       0.061849       1.469067 0.12617440E+02  0.13600628E+03                                 2.008016                            1.976236      -0.768295       2.488311                    0.998001       3.633004       9.969471       0.489532       1.160747      -0.741428      -0.019470      -0.025857      -0.040012       0.051465       0.006627       0.000526       0.000852      -0.002021       0.015648      -0.009313       0.003520       0.005793              2.012242       1.817485       0.068782       0.065030       2.213986       0.430593       2.005254          -0.000145
          185              H      17.397083       7.091524       2.622104       0.111043       1.042575 0.77163283E+01  0.74945344E+02                                 1.689285                            1.619154      -0.759369       2.515005                    0.999381       3.425203       9.485123       0.494966       1.274081      -0.710915       0.030275       0.022732       0.000573       0.037864       0.011503       0.009217      -0.007380       0.007925       0.003623      -0.019200       0.006129       0.013071              1.704905       2.061076       0.336880       0.142182       1.698649       0.060417       1.354991           0.000431
          186              H      13.768219       4.378509       2.045161       0.109346       1.235794 0.95783570E+01  0.98197909E+02                                 1.896836                            1.807392      -1.077819       2.369101                    0.996604       3.606907      10.262512       0.467143       1.278924      -0.710229      -0.035722      -0.028182      -0.007581       0.046128       0.013023       0.011181      -0.002402       0.015899      -0.006556      -0.018267      -0.001679       0.019945              1.924317       1.949939       0.375465       0.065985       2.215519       0.070245       1.607492           0.000421
          187              H      15.991990       7.488925       0.851487       0.122230       0.885018 0.63604684E+01  0.59874828E+02                                 1.606014                            1.539543      -1.036586       2.388934                    0.997077       3.625217      10.449089       0.465613       1.397416      -0.682942       0.006298       0.026292      -0.020673       0.034034       0.003551       0.007043      -0.005368       0.004509       0.007507      -0.010772       0.001672       0.009100              1.621301       1.337373       0.066020      -0.058588       1.926617      -0.338649       1.599914          -0.000186
          188              H      16.950384       5.429504       4.155975       0.091907       1.117790 0.84790928E+01  0.85423884E+02                                 1.842287                            1.750463      -1.255189       2.271135                    0.993686       3.928679      11.562284       0.448630       1.355150      -0.690969       0.027534      -0.003140       0.037490       0.046621       0.008158       0.013306      -0.005776       0.004055       0.009368      -0.018294       0.003034       0.015260              1.863427       1.977189      -0.095732       0.504549       1.540115      -0.124523       2.072977           0.000202
          189              H       5.548966      -6.166687      19.526516       0.171490       1.060088 0.75241280E+01  0.72823825E+02                                 1.733548                            1.609734      -1.103801       2.369376                    0.998221       3.373634       9.412129       0.490011       1.291467      -0.706520       0.001781      -0.016556      -0.006890       0.018020       0.000017       0.000276       0.000062      -0.004801       0.005513      -0.003334       0.001471       0.001863              1.853683       1.375476      -0.014130       0.045839       2.285441       0.663759       1.900132           0.000036
          190              H       6.034659      -4.649378      19.393222       0.166141       0.908416 0.66958281E+01  0.63164809E+02                                 1.586034                            1.539574      -0.878269       2.479812                    0.999200       3.292251       9.171986       0.489111       1.327480      -0.699232       0.010355       0.011489      -0.006079       0.016619       0.005665       0.001220      -0.003407       0.004547      -0.004045      -0.007460       0.000570       0.006889              1.585764       1.377817       0.104389      -0.139218       1.714231      -0.245827       1.665244           0.000172
          191              H      12.918669       6.474702       0.443649       0.159845       1.068662 0.77792221E+01  0.74930927E+02                                 1.659150                            1.572435      -0.962898       2.424185                    0.999204       3.235712       8.626890       0.533507       1.191902      -0.730377      -0.010531       0.005578       0.005669       0.013196      -0.005239      -0.000946      -0.000780       0.006987      -0.006249      -0.005621      -0.001741       0.007361              1.726181       2.007816      -0.419469      -0.361195       1.567430       0.261854       1.603297           0.000028
          192              H      10.413909       3.842142       5.484932       0.160646       0.962948 0.68479771E+01  0.63548354E+02                                 1.510037                            1.446335      -0.911530       2.451876                    0.999541       3.082021       7.924772       0.576179       1.145530      -0.741644      -0.000804       0.005695      -0.013226       0.014422      -0.001351      -0.000065       0.000360      -0.000565       0.019832      -0.004689      -0.001937       0.006626              1.540775       1.655931      -0.349072       0.248080       1.570756      -0.252617       1.395638           0.000006
          193              H      11.258593       3.996068       6.837762       0.161816       1.111479 0.86478149E+01  0.85340042E+02                                 1.694306                            1.656010      -0.973269       2.428516                    0.998772       3.231301       8.656668       0.521926       1.189189      -0.732429       0.010096       0.011155       0.006808       0.016514      -0.000084       0.000035       0.004144      -0.000497      -0.001534      -0.004180       0.000008       0.004172              1.701926       1.531441       0.056495       0.027294       1.952668       0.371489       1.621671          -0.000021
          194              H      10.417160       2.661384       6.567196       0.151483       1.116629 0.82246753E+01  0.79206093E+02                                 1.614641                            1.546370      -0.982245       2.406561                    0.999225       3.143395       8.002301       0.583347       1.090283      -0.757449      -0.003040      -0.012003       0.002765       0.012687       0.000874      -0.002231       0.001071      -0.004533      -0.006355      -0.004194       0.000614       0.003580              1.642865       1.693388       0.257890      -0.246225       1.857020      -0.274686       1.378187           0.000541
          195              H      14.229607      -6.695058      18.261221       0.328953       0.797874 0.55954638E+01  0.51925957E+02                                 1.573745                            1.488524      -1.753787       2.084606                    0.994947       3.645393      11.054992       0.444479       1.484933      -0.660818      -0.002723      -0.013466      -0.002923       0.014046       0.006354      -0.000848      -0.001654       0.016659      -0.005121      -0.009832      -0.001634       0.011466              1.640241       1.288283       0.186256      -0.000245       2.263483       0.142019       1.368957          -0.000533
          196              H      -2.548584      10.630381       2.472894       0.117858       1.174981 0.86071642E+01  0.86382510E+02                                 1.850831                            1.720295      -1.331592       2.239062                    0.995106       3.771585      10.807770       0.473329       1.289369      -0.704942       0.035890       0.003361       0.012841       0.038266       0.003391       0.006621      -0.003486       0.014950      -0.014902      -0.010928      -0.001768       0.012696              1.951111       2.462637       0.062482       0.488952       1.688521       0.212979       1.702176           0.000029
          197              H      -9.227957      -3.994682      18.402473       0.061735       1.469064 0.12618985E+02  0.13604076E+03                                 2.008853                            1.977035      -0.768145       2.488312                    0.998001       3.634117       9.976453       0.489132       1.161544      -0.741226      -0.014010       0.049591      -0.000963       0.051541      -0.000871      -0.000770      -0.000963      -0.001351      -0.027421      -0.009256       0.003564       0.005692              2.013078       1.686158      -0.063122      -0.065034       2.467544       0.246910       1.885533          -0.000145
          198              H      17.364563       2.786522       0.163135       0.111040       1.042687 0.77173851E+01  0.74958420E+02                                 1.689422                            1.619277      -0.759410       2.514981                    0.999380       3.425431       9.486034       0.494940       1.274099      -0.710910      -0.020341      -0.029758       0.011599       0.037865       0.003888       0.005266      -0.012974      -0.001224      -0.030317      -0.019190       0.006138       0.013052              1.705048       1.491891       0.324912      -0.097175       2.000474      -0.278106       1.622778           0.000431
          199              H      11.260262      -4.846945      18.661102       0.109343       1.235797 0.95782433E+01  0.98195394E+02                                 1.896765                            1.807320      -1.077784       2.369128                    0.996603       3.606743      10.261614       0.467181       1.278838      -0.710249       0.019009       0.039998      -0.012894       0.046124       0.004599       0.001759      -0.015727      -0.012747      -0.025560      -0.018259      -0.001669       0.019928              1.924248       1.808589       0.379937       0.010883       2.279752      -0.007652       1.684403           0.000421
          200              H       8.078105      -7.279695      18.680997       0.122231       0.885036 0.63605357E+01  0.59874947E+02                                 1.605959                            1.539489      -1.036458       2.388990                    0.997081       3.625101      10.448326       0.465654       1.397304      -0.682964      -0.031373      -0.008565      -0.010040       0.034035      -0.000423       0.005327      -0.007796       0.001013      -0.011457      -0.010758       0.001676       0.009082              1.621247       1.956609       0.194197       0.268243       1.435641       0.123570       1.471491          -0.000186
          201              H      19.549351       3.219552       0.757983       0.091894       1.117796 0.84791242E+01  0.85423608E+02                                 1.842228                            1.750413      -1.254413       2.271440                    0.993700       3.928663      11.561900       0.448661       1.355069      -0.690985       0.022907      -0.032546       0.024293       0.046628       0.000140       0.008941      -0.011959      -0.006327      -0.025632      -0.018287       0.003065       0.015222              1.863364       1.735004      -0.288253       0.294515       1.933406      -0.421506       1.921682           0.000202
          202              H       8.878930      -4.034886      18.038402       0.171493       1.060154 0.75247342E+01  0.72831069E+02                                 1.733630                            1.609810      -1.103705       2.369423                    0.998223       3.373514       9.411845       0.489994       1.291486      -0.706518       0.001593       0.014172       0.011021       0.018023      -0.000973       0.001464       0.001740       0.000263      -0.005166      -0.003332       0.001488       0.001844              1.853768       1.387172      -0.157104      -0.031952       2.481941       0.553759       1.692189           0.000037
          203              H       7.892927      -5.198430      17.558943       0.166146       0.908331 0.66949776E+01  0.63154258E+02                                 1.585877                            1.539429      -0.878382       2.479754                    0.999199       3.292069       9.171048       0.489160       1.327399      -0.699249      -0.013831      -0.009034       0.001818       0.016620       0.003822       0.000102      -0.004990       0.001740      -0.011668      -0.007450       0.000564       0.006886              1.585608       1.941801       0.110316       0.094540       1.423611       0.084754       1.391410           0.000172
          204              H       9.247650      -4.919326      16.757192       0.159860       1.068314 0.77761446E+01  0.74894339E+02                                 1.658806                            1.572133      -0.962943       2.424164                    0.999204       3.235555       8.626246       0.533551       1.191916      -0.730371       0.005510      -0.002021      -0.011815       0.013193      -0.000998      -0.001142      -0.001066       0.003240       0.021485      -0.005625      -0.001748       0.007373              1.725805       1.503182      -0.135846      -0.403225       1.418290       0.202153       2.255943           0.000028
          205              H      15.439758      -4.894061      16.231976       0.160671       0.962728 0.68461177E+01  0.63527924E+02                                 1.509899                            1.446209      -0.911740       2.451808                    0.999541       3.082054       7.925122       0.576152       1.145641      -0.741612      -0.013214       0.004224      -0.003949       0.014424      -0.005311       0.000196       0.000749       0.003221      -0.006349      -0.004692      -0.001925       0.006617              1.540638       1.413171      -0.038133       0.328479       1.252317      -0.138801       1.956427           0.000006
          206              H      16.190218      -6.175901      16.832791       0.161840       1.109208 0.86258054E+01  0.85074000E+02                                 1.692154                            1.653980      -0.973609       2.428394                    0.998769       3.231223       8.655760       0.522176       1.189301      -0.732366      -0.003069      -0.016125       0.001796       0.016512      -0.000763      -0.001774       0.001578      -0.006640       0.000813      -0.004168       0.000017       0.004151              1.699745       1.400518       0.008691      -0.052983       2.082257       0.257153       1.616459          -0.000021
          207              H      -7.486642      -4.733250      16.916349       0.151508       1.118374 0.82417403E+01  0.79420542E+02                                 1.617333                            1.548818      -0.982539       2.406440                    0.999224       3.144472       8.010524       0.582343       1.091474      -0.757157       0.008930       0.007838       0.004458       0.012691       0.002376      -0.000897       0.002942      -0.000825      -0.001555      -0.004192       0.000579       0.003612              1.645664       1.949749       0.437856      -0.039939       1.479935       0.017328       1.507306           0.000541
          208              H      13.310169      -6.045009      11.580626       0.328967       0.797642 0.55936405E+01  0.51907295E+02                                 1.573779                            1.488554      -1.753612       2.084721                    0.994949       3.645355      11.056421       0.444330       1.485478      -0.660726      -0.011787      -0.007065       0.002931       0.014051      -0.000293       0.001294       0.001369      -0.020925      -0.005111      -0.009829      -0.001629       0.011458              1.640282       2.038108       0.451358      -0.133994       1.513747      -0.047121       1.368992          -0.000533
          209              H      10.872052      18.369741       7.474388       0.117923       1.176714 0.86228135E+01  0.86583527E+02                                 1.853239                            1.722337      -1.332922       2.238545                    0.995098       3.772335      10.814561       0.472826       1.290085      -0.704806      -0.008789       0.034919      -0.012820       0.038222      -0.002062       0.005507      -0.005061      -0.015893      -0.014909      -0.010940      -0.001749       0.012689              1.953801       1.737478      -0.195090      -0.037908       2.419579      -0.533158       1.704345           0.000029
          210              H      15.553435      -4.288791      11.439375       0.061708       1.470096 0.12629103E+02  0.13616275E+03                                 2.008963                            1.977167      -0.768089       2.488318                    0.998001       3.633960       9.973055       0.489412       1.160768      -0.741428       0.051436       0.003321       0.000968       0.051552      -0.000253       0.000686       0.001078       0.002192      -0.027438      -0.009271       0.003551       0.005720              2.013181       2.420470       0.196489      -0.254467       1.733424      -0.020997       1.885650          -0.000145
          211              H       4.960946      11.557375       9.784147       0.111055       1.042597 0.77165201E+01  0.74947976E+02                                 1.689338                            1.619197      -0.759445       2.514975                    0.999381       3.425247       9.485419       0.494947       1.274116      -0.710907      -0.021270      -0.029093      -0.011597       0.037859       0.003407       0.013999      -0.000611      -0.003934      -0.030318      -0.019196       0.006125       0.013071              1.704966       1.739666       0.412524       0.229794       1.752536       0.184315       1.622696           0.000431
          212              H       7.920576      14.743624      11.180746       0.109355       1.235775 0.95784160E+01  0.98201817E+02                                 1.897117                            1.807637      -1.077834       2.369111                    0.996602       3.606910      10.263769       0.467004       1.279263      -0.710160       0.031379       0.031251       0.012897       0.046125       0.007586       0.015428       0.003604       0.004135      -0.025561      -0.018270      -0.001678       0.019948              1.924618       1.988985       0.443709       0.010829       2.100163      -0.007735       1.684706           0.000421
          213              H       6.687662      10.932546      11.160851       0.122229       0.885021 0.63604713E+01  0.59874691E+02                                 1.605998                            1.539528      -1.036435       2.388993                    0.997081       3.625186      10.448888       0.465624       1.397388      -0.682948       0.002385      -0.032437       0.010032       0.034036      -0.000646       0.009146      -0.002389      -0.000256      -0.011461      -0.010772       0.001683       0.009089              1.621286       1.371497      -0.012668      -0.027091       2.020830      -0.294102       1.471532          -0.000186
          214              H       4.640949      13.761546       9.189300       0.091920       1.117708 0.84783551E+01  0.85414587E+02                                 1.842200                            1.750388      -1.255180       2.271155                    0.993688       3.928540      11.561745       0.448639       1.355153      -0.690969      -0.038304       0.010753      -0.024293       0.046615       0.002095       0.014273      -0.004395       0.004765      -0.025633      -0.018279       0.003037       0.015242              1.863334       2.092509      -0.161828       0.495548       1.575841      -0.137158       1.921653           0.000202
          215              H       9.479971      12.769175      11.803445       0.171514       1.060462 0.75273229E+01  0.72862598E+02                                 1.734027                            1.610139      -1.103655       2.369455                    0.998222       3.373493       9.412292       0.489919       1.291569      -0.706504       0.012832       0.006209      -0.011014       0.018015      -0.000843      -0.001141      -0.001944       0.001006      -0.005171      -0.003314       0.001469       0.001845              1.854233       2.459779       0.221924      -0.532941       1.410336      -0.154518       1.692583           0.000037
          216              H       8.711641      11.451727      12.282904       0.166148       0.908274 0.66945581E+01  0.63150239E+02                                 1.585910                            1.539461      -0.878220       2.479838                    0.999201       3.292145       9.171695       0.489109       1.327538      -0.699220      -0.003904      -0.016051      -0.001824       0.016619       0.002424       0.004757       0.001592      -0.006150      -0.011659      -0.007465       0.000564       0.006900              1.585641       1.411884      -0.077023      -0.048396       1.953605      -0.117403       1.391435           0.000172
          217              H       8.523224      12.822023      13.084655       0.159873       1.068418 0.77770653E+01  0.74905476E+02                                 1.658930                            1.572241      -0.963179       2.424063                    0.999203       3.235568       8.626431       0.533525       1.191938      -0.730367      -0.003744       0.004513       0.011807       0.013183      -0.001797       0.000643       0.001464      -0.001267       0.021507      -0.005638      -0.001751       0.007390              1.725946       1.513236      -0.132360      -0.325056       1.408460       0.312822       2.256142           0.000028
          218              H      14.604815      -4.303702      13.609872       0.160673       0.962983 0.68482394E+01  0.63551316E+02                                 1.510055                            1.446345      -0.911799       2.451762                    0.999541       3.082065       7.924885       0.576188       1.145504      -0.741649       0.008380      -0.011051       0.003945       0.014419      -0.005136      -0.000626      -0.000420       0.004154      -0.006357      -0.004673      -0.001937       0.006609              1.540809       1.294232      -0.080213       0.240360       1.371490      -0.263498       1.956705           0.000006
          219              H      13.146125      -4.023448      13.009056       0.161834       1.107714 0.86106400E+01  0.84884910E+02                                 1.690254                            1.652189      -0.973529       2.428417                    0.998770       3.230622       8.651415       0.522631       1.188818      -0.732459      -0.014181      -0.008263      -0.001796       0.016510       0.001489      -0.002076       0.001163       0.006115       0.000784      -0.004169       0.000025       0.004144              1.697813       1.998660       0.220652      -0.259597       1.480185      -0.035719       1.614593          -0.000021
          220              H      14.276692      -2.893219      12.925499       0.151510       1.120367 0.82582032E+01  0.79599173E+02                                 1.617723                            1.549172      -0.982641       2.406382                    0.999225       3.143885       8.003555       0.583093       1.089796      -0.757636       0.004413       0.011024      -0.004445       0.012679       0.002115      -0.003052      -0.000101      -0.002352      -0.001538      -0.004188       0.000603       0.003585              1.646064       1.257147       0.192912      -0.029667       2.173349       0.031892       1.507695           0.000541
          221              H      -2.933542       4.479651       8.868997       0.328953       0.797875 0.55954741E+01  0.51926075E+02                                 1.573745                            1.488525      -1.753787       2.084605                    0.994947       3.645397      11.055005       0.444479       1.484932      -0.660819      -0.011789       0.000996      -0.007572       0.014046      -0.000959      -0.000892      -0.006319      -0.012340       0.020695      -0.009832      -0.001634       0.011466              1.640241       2.038059      -0.109637       0.457861       1.364348      -0.039122       1.518316          -0.000533
          222              H       2.750174       7.314444      12.171495       0.117858       1.174982 0.86071722E+01  0.86382601E+02                                 1.850831                            1.720295      -1.331592       2.239061                    0.995106       3.771586      10.807770       0.473329       1.289368      -0.704942      -0.008795      -0.006358       0.036695       0.038266      -0.003727      -0.004531      -0.004126       0.000056       0.032940      -0.010928      -0.001768       0.012696              1.951111       1.735260       0.130089      -0.149691       1.419896      -0.043047       2.698177           0.000029
          223              H      -0.690274       3.723882      10.460562       0.061735       1.469062 0.12618965E+02  0.13604048E+03                                 2.008851                            1.977033      -0.768144       2.488313                    0.998001       3.634115       9.976443       0.489132       1.161544      -0.741226       0.051425      -0.002494       0.002395       0.051541      -0.000438      -0.000545      -0.005995       0.010718      -0.001706      -0.009256       0.003564       0.005692              2.013076       2.420398       0.122142       0.297378       1.829298       0.076411       1.789532          -0.000145
          224              H      -3.160963       8.720272       5.116882       0.111040       1.042688 0.77173910E+01  0.74958492E+02                                 1.689423                            1.619278      -0.759410       2.514981                    0.999380       3.425431       9.486035       0.494940       1.274100      -0.710910      -0.021276       0.024593      -0.019399       0.037865      -0.013818      -0.004042      -0.007096       0.009464       0.009879      -0.019190       0.006137       0.013052              1.705049       1.739750      -0.405290       0.242371       1.814861      -0.148384       1.560535           0.000431
          225              H      -0.201351       5.917691       7.177959       0.109343       1.235795 0.95782253E+01  0.98195172E+02                                 1.896763                            1.807319      -1.077784       2.369128                    0.996603       3.606742      10.261612       0.467181       1.278839      -0.710249       0.031374      -0.026794       0.020620       0.046124      -0.017140      -0.001139      -0.006431       0.009064      -0.010765      -0.018259      -0.001669       0.019928              1.924247       1.988598      -0.231175       0.378731       1.781556      -0.175990       2.002586           0.000421
          226              H      -1.434265       7.840428       3.887398       0.122231       0.885036 0.63605417E+01  0.59875015E+02                                 1.605959                            1.539490      -1.036459       2.388989                    0.997081       3.625102      10.448329       0.465654       1.397304      -0.682964       0.002383       0.007522      -0.033108       0.034035      -0.007579      -0.005123      -0.001324       0.006235       0.008016      -0.010758       0.001676       0.009082              1.621248       1.371466       0.029801       0.002564       1.354122      -0.090798       2.138155          -0.000186
          227              H      -3.480952       8.133355       7.323189       0.091894       1.117798 0.84791402E+01  0.85423832E+02                                 1.842231                            1.750416      -1.254412       2.271440                    0.993700       3.928669      11.561932       0.448659       1.355071      -0.690985      -0.038320       0.015665       0.021455       0.046628      -0.013395      -0.005311      -0.002300       0.016426       0.009410      -0.018287       0.003065       0.015222              1.863368       2.092543      -0.348258      -0.387947       1.716443       0.218328       1.781117           0.000202
          228              H       1.358035       6.365628       5.156671       0.171493       1.060152 0.75247215E+01  0.72830921E+02                                 1.733629                            1.609810      -1.103705       2.369423                    0.998223       3.373512       9.411840       0.489994       1.291486      -0.706518       0.012830       0.006432       0.010902       0.018023       0.001418      -0.000151       0.000082       0.004271       0.004595      -0.003332       0.001488       0.001844              1.853766       2.459047       0.350442       0.458499       1.487895       0.199394       1.614357           0.000037
          229              H       0.589698       6.609120       3.775988       0.166146       0.908332 0.66949872E+01  0.63154375E+02                                 1.585879                            1.539431      -0.878383       2.479754                    0.999199       3.292070       9.171054       0.489160       1.327400      -0.699249      -0.003907       0.009600      -0.012992       0.016620      -0.005316      -0.000268      -0.004643      -0.000830       0.004314      -0.007450       0.000564       0.006886              1.585609       1.411851       0.080434      -0.042529       1.430288      -0.184723       1.914688           0.000172
          230              H       0.401271       5.229650       4.561824       0.159860       1.068315 0.77761481E+01  0.74894382E+02                                 1.658806                            1.572134      -0.962943       2.424164                    0.999204       3.235555       8.626247       0.533551       1.191916      -0.730371      -0.003742      -0.012493      -0.001992       0.013193       0.000356      -0.001866       0.003662      -0.010088      -0.004981      -0.005625      -0.001748       0.007373              1.725806       1.513106       0.347626       0.047889       2.314931       0.210612       1.349380           0.000028
          231              H      -1.638923       1.851643       9.362382       0.160671       0.962728 0.68461144E+01  0.63527879E+02                                 1.509898                            1.446208      -0.911740       2.451808                    0.999541       3.082053       7.925116       0.576153       1.145641      -0.741612       0.008387       0.002105      -0.011545       0.014424       0.003126      -0.004134      -0.000254       0.005364      -0.002769      -0.004692      -0.001925       0.006617              1.540637       1.294156      -0.168050      -0.189640       1.582025       0.385069       1.745731           0.000006
          232              H      -3.097605       2.231837       9.905504       0.161840       1.109207 0.86258009E+01  0.85073950E+02                                 1.692154                            1.653979      -0.973609       2.428395                    0.998769       3.231223       8.655761       0.522176       1.189302      -0.732366      -0.014180       0.005689      -0.006263       0.016512       0.001054       0.002333       0.000928       0.002529      -0.009970      -0.004168       0.000017       0.004151              1.699744       2.001047       0.114758       0.321451       1.551805       0.076222       1.546381          -0.000021
          233              H      -1.967036       1.739094      10.926095       0.151508       1.118375 0.82417454E+01  0.79420607E+02                                 1.617334                            1.548819      -0.982538       2.406441                    0.999224       3.144472       8.010526       0.582343       1.091474      -0.757157       0.004413      -0.001656       0.011783       0.012691       0.001607       0.003361      -0.000777      -0.000766       0.003185      -0.004192       0.000579       0.003612              1.645665       1.256930      -0.070776       0.181891       1.701273      -0.304086       1.978792           0.000541
          234              H      -2.014194      -0.980864       4.965683       0.328967       0.797642 0.55936416E+01  0.51907308E+02                                 1.573779                            1.488555      -1.753613       2.084720                    0.994949       3.645356      11.056425       0.444330       1.485478      -0.660726      -0.002732       0.009272      -0.010198       0.014051      -0.002430       0.005928       0.003335       0.013770      -0.013730      -0.009829      -0.001629       0.011458              1.640282       1.288315      -0.092928       0.161434       1.715629      -0.458368       1.916904          -0.000533
          235              H      13.695205      15.515458       7.969763       0.117923       1.176715 0.86228256E+01  0.86583673E+02                                 1.853239                            1.722337      -1.332923       2.238544                    0.995098       3.772336      10.814563       0.472826       1.290085      -0.704806       0.035851      -0.012779      -0.003506       0.038222      -0.007418      -0.000367       0.001762       0.017972      -0.005853      -0.010940      -0.001749       0.012689              1.953802       2.466414      -0.455693      -0.190778       1.885778      -0.100800       1.509213           0.000029
          236              H      -1.106159      -2.453356       7.233664       0.061708       1.470097 0.12629108E+02  0.13616283E+03                                 2.008964                            1.977168      -0.768089       2.488318                    0.998001       3.633960       9.973059       0.489412       1.160769      -0.741428      -0.014014      -0.023962       0.043440       0.051552       0.001125      -0.000373      -0.005737       0.010294       0.007604      -0.009270       0.003551       0.005720              2.013183       1.686262       0.087858      -0.022125       2.244973      -0.375464       2.108313          -0.000145
          237              H       9.242783      21.437622       2.331643       0.111055       1.042596 0.77165166E+01  0.74947930E+02                                 1.689338                            1.619196      -0.759445       2.514975                    0.999381       3.425246       9.485414       0.494947       1.274116      -0.710907      -0.020340       0.004832      -0.031563       0.037859      -0.006483       0.000745      -0.000331       0.021859       0.038927      -0.019196       0.006125       0.013071              1.704965       1.491820      -0.078289       0.329959       1.476283      -0.024492       2.146791           0.000431
          238              H      19.382056      -2.251210       6.366261       0.109355       1.235774 0.95784088E+01  0.98201729E+02                                 1.897117                            1.807636      -1.077835       2.369111                    0.996602       3.606910      10.263770       0.467004       1.279263      -0.710159       0.019004      -0.008831       0.041090       0.046125      -0.003812       0.003112      -0.000421       0.015252       0.058453      -0.018270      -0.001678       0.019948              1.924618       1.808924      -0.199463       0.323683       1.826972      -0.254049       2.137957           0.000421
          239              H      16.199900      -1.052084       4.249479       0.122229       0.885020 0.63604662E+01  0.59874633E+02                                 1.605998                            1.539527      -1.036434       2.388993                    0.997081       3.625185      10.448885       0.465624       1.397389      -0.682947      -0.031377       0.012970      -0.002401       0.034036      -0.004380      -0.003016       0.001651       0.011708       0.020630      -0.010772       0.001683       0.009089              1.621286       1.956644      -0.329418       0.034069       1.569587      -0.046266       1.337625          -0.000186
          240              H      11.427562      20.705960       2.409232       0.091920       1.117708 0.84783493E+01  0.85414519E+02                                 1.842200                            1.750388      -1.255180       2.271155                    0.993688       3.928538      11.561741       0.448639       1.355154      -0.690969       0.022906      -0.004774      -0.040318       0.046615      -0.007774      -0.004336      -0.000926       0.016035       0.041491      -0.018279       0.003037       0.015242              1.863335       1.734962      -0.110925      -0.396871       1.559570       0.205671       2.295474           0.000202
          241              H      17.000732      -2.117962       7.380884       0.171514       1.060462 0.75273221E+01  0.72862592E+02                                 1.734028                            1.610140      -1.103654       2.369455                    0.998222       3.373492       9.412291       0.489919       1.291570      -0.706504       0.001577      -0.016623       0.006763       0.018015      -0.000772      -0.001568      -0.001921       0.000620      -0.004145      -0.003314       0.001469       0.001845              1.854233       1.387452       0.106280      -0.120156       2.369842      -0.619104       1.805406           0.000036
          242              H      16.014737      -1.120978       6.612953       0.166148       0.908274 0.66945572E+01  0.63150225E+02                                 1.585910                            1.539461      -0.878220       2.479838                    0.999201       3.292145       9.171693       0.489110       1.327537      -0.699220      -0.013832       0.002936      -0.008733       0.016619      -0.001983       0.003264       0.000360       0.009801       0.012537      -0.007465       0.000564       0.006900              1.585640       1.941825      -0.137057       0.048279       1.472896      -0.056337       1.342200           0.000172
          243              H      17.369470      -0.566195       7.255548       0.159873       1.068418 0.77770647E+01  0.74905474E+02                                 1.658931                            1.572242      -0.963179       2.424063                    0.999203       3.235568       8.626433       0.533524       1.191939      -0.730367       0.005503       0.011238       0.004150       0.013183       0.001509      -0.000283       0.005906      -0.005090      -0.003497      -0.005638      -0.001751       0.007390              1.725946       1.503294       0.417191       0.083966       2.221817       0.261649       1.452729           0.000028
          244              H      -0.804015      -0.123978       7.540040       0.160673       0.962983 0.68482388E+01  0.63551309E+02                                 1.510055                            1.446345      -0.911800       2.451762                    0.999541       3.082065       7.924885       0.576188       1.145504      -0.741649      -0.013212       0.001308       0.005624       0.014419       0.002488      -0.004684      -0.001043       0.003768      -0.004732      -0.004673      -0.001937       0.006609              1.540809       1.413323      -0.265479      -0.197274       1.660447       0.374364       1.548658           0.000006
          245              H      -0.053563      -0.003388       6.129515       0.161834       1.107714 0.86106382E+01  0.84884885E+02                                 1.690254                            1.652189      -0.973528       2.428417                    0.998770       3.230621       8.651411       0.522632       1.188818      -0.732459      -0.003063       0.006506      -0.014862       0.016510       0.001931       0.000233      -0.002050      -0.005796       0.003281      -0.004169       0.000025       0.004144              1.697812       1.399105       0.041434       0.033943       1.953144      -0.329745       1.741187          -0.000021
          246              H       0.635176      -0.797064       7.337116       0.151510       1.120366 0.82581945E+01  0.79599055E+02                                 1.617721                            1.549170      -0.982641       2.406382                    0.999225       3.143885       8.003549       0.583094       1.089794      -0.757636       0.008923      -0.007767       0.004563       0.012679      -0.000394       0.002526      -0.001968      -0.002463      -0.006436      -0.004188       0.000603       0.003585              1.646061       1.950295      -0.184380       0.399277       1.515835       0.003237       1.472053           0.000541
          247              H       5.201312      15.956458       1.078285       0.328906       0.797882 0.55957660E+01  0.51931273E+02                                 1.573992                            1.488754      -1.753870       2.084548                    0.994945       3.645899      11.058053       0.444344       1.485311      -0.660753       0.004870      -0.010785       0.007588       0.014057       0.003136       0.005669       0.002973       0.010807       0.020676      -0.009837      -0.001644       0.011481              1.640505       1.508367      -0.297064       0.189563       1.894587      -0.418724       1.518560          -0.000533
          248              H      -2.142389      10.774100      17.670353       0.117934       1.176391 0.86200068E+01  0.86547728E+02                                 1.852809                            1.721981      -1.333026       2.238497                    0.995098       3.772261      10.813640       0.472909       1.289973      -0.704826      -0.003069      -0.010408      -0.036650       0.038223      -0.002917       0.002394       0.005669       0.004642       0.032929      -0.010941      -0.001766       0.012706              1.953309       1.374348       0.002073      -0.009321       1.783889       0.155735       2.701692           0.000029
          249              H      -4.380781       6.333601      19.381285       0.061862       1.467586 0.12602788E+02  0.13582292E+03                                 2.007397                            1.975659      -0.768318       2.488315                    0.998002       3.633189       9.972410       0.489341       1.161418      -0.741244      -0.019466       0.047579      -0.002378       0.051462      -0.003730       0.005491       0.002537      -0.007819      -0.001757      -0.009300       0.003571       0.005730              2.011604       1.816938      -0.090649       0.027038       2.429579      -0.305466       1.788295          -0.000145
          250              H       9.275270      17.155639       4.830400       0.111152       1.042345 0.77145807E+01  0.74927616E+02                                 1.689391                            1.619255      -0.760126       2.514803                    0.999376       3.425037       9.486058       0.494797       1.274528      -0.710820       0.030233      -0.011850       0.019386       0.037819      -0.013709       0.005359       0.006201       0.010018       0.009850      -0.019197       0.006149       0.013048              1.705011       2.061210      -0.291603       0.220682       1.493316      -0.179031       1.560508           0.000431
          251              H       5.646414      19.011768       2.769323       0.109349       1.235301 0.95734887E+01  0.98134507E+02                                 1.896209                            1.806827      -1.077944       2.369054                    0.996601       3.606570      10.260500       0.467262       1.278776      -0.710257      -0.035719       0.020652      -0.020621       0.046125      -0.016182       0.005695       0.003235       0.014497      -0.010773      -0.018274      -0.001656       0.019931              1.923671       1.949293      -0.244743       0.292031       1.819746      -0.298245       2.001973           0.000421
          252              H       7.870201      18.490332       6.059884       0.122241       0.885015 0.63604407E+01  0.59874577E+02                                 1.606019                            1.539546      -1.036400       2.389018                    0.997081       3.625211      10.449116       0.465609       1.397427      -0.682940       0.006306       0.004762       0.033110       0.034040      -0.007854      -0.000435       0.005300       0.004682       0.008003      -0.010778       0.001694       0.009084              1.621307       1.337366       0.017731       0.086482       1.388315       0.027872       2.138239          -0.000186
          253              H       8.828551      16.658271       2.624093       0.091909       1.117703 0.84782761E+01  0.85412906E+02                                 1.842119                            1.750323      -1.254495       2.271416                    0.993701       3.928546      11.561400       0.448673       1.355064      -0.690986       0.027530      -0.030904      -0.021451       0.046617      -0.015576       0.000425       0.005810       0.004043       0.009407      -0.018299       0.003078       0.015221              1.863247       1.976970      -0.389012      -0.335113       1.831754       0.292958       1.781016           0.000202
          254              H      13.670749      -2.340816       4.790611       0.171513       1.059681 0.75206961E+01  0.72782641E+02                                 1.733117                            1.609375      -1.103640       2.369456                    0.998223       3.373350       9.410962       0.490059       1.291480      -0.706515       0.001787       0.014243      -0.010885       0.018015      -0.000237      -0.000110       0.000134      -0.005100       0.004607      -0.003331       0.001477       0.001854              1.853183       1.375187      -0.032635      -0.035132       2.570471      -0.498487       1.613891           0.000037
          255              H      14.156443      -2.984023       6.171294       0.166155       0.908294 0.66947166E+01  0.63151591E+02                                 1.585879                            1.539436      -0.878353       2.479779                    0.999199       3.292057       9.171194       0.489138       1.327463      -0.699236       0.010355      -0.000479       0.012988       0.016618      -0.003875       0.004301       0.001822       0.007334       0.004313      -0.007469       0.000574       0.006895              1.585609       1.377690       0.068355       0.159979       1.464481       0.101690       1.914656           0.000172
          256              H       4.796885      19.350632       5.385459       0.159854       1.068316 0.77761799E+01  0.74894318E+02                                 1.658763                            1.572104      -0.963003       2.424140                    0.999203       3.235521       8.625967       0.533576       1.191866      -0.730383      -0.010533      -0.007695       0.001993       0.013196       0.003448      -0.004061       0.000562       0.007405      -0.004999      -0.005637      -0.001726       0.007363              1.725749       2.007276       0.522300      -0.182579       1.820620      -0.115328       1.349351           0.000028
          257              H       2.292058      16.301035       0.584900       0.160644       0.962641 0.68449856E+01  0.63513076E+02                                 1.509631                            1.445941      -0.911460       2.451922                    0.999541       3.081872       7.923684       0.576309       1.145407      -0.741670      -0.000806       0.008616       0.011549       0.014431       0.000744      -0.001130       0.003997      -0.008090      -0.002756      -0.004687      -0.001938       0.006625              1.540353       1.655281      -0.040328      -0.426187       1.220325       0.050547       1.745452           0.000006
          258              H       3.136723      15.052494       0.041779       0.161803       1.112107 0.86536306E+01  0.85410295E+02                                 1.694886                            1.656520      -0.973520       2.428412                    0.998769       3.231522       8.657418       0.521877       1.189122      -0.732452       0.010097      -0.011476       0.006257       0.016517       0.000027      -0.000084      -0.002507      -0.003295      -0.009993      -0.004172       0.000019       0.004153              1.702533       1.531922      -0.052036       0.035404       2.026907      -0.329434       1.548770          -0.000021
          259              H      -5.826483       4.468259      18.915752       0.151474       1.121192 0.82657178E+01  0.79692289E+02                                 1.618871                            1.550167      -0.982329       2.406493                    0.999223       3.144293       8.006475       0.582724       1.090203      -0.757540      -0.003033       0.003601      -0.011793       0.012698       0.001496       0.001865      -0.002895      -0.001420       0.003184      -0.004194       0.000596       0.003598              1.647283       1.698116       0.084657       0.347994       1.262795      -0.070302       1.980938           0.000541
          260              H      -0.253311      15.003151       4.981599       0.328909       0.797877 0.55958378E+01  0.51933141E+02                                 1.574117                            1.488869      -1.753806       2.084563                    0.994951       3.646128      11.059596       0.444270       1.485522      -0.660717       0.009657       0.000504       0.010207       0.014060      -0.006209      -0.001145      -0.006681      -0.007655      -0.013708      -0.009793      -0.001652       0.011445              1.640639       1.726950       0.062041       0.486103       1.277637       0.000585       1.917331          -0.000533
          261              H      18.184920      12.340652       1.977520       0.117921       1.174819 0.86060313E+01  0.86372095E+02                                 1.850995                            1.720438      -1.333033       2.238492                    0.995096       3.771875      10.810213       0.473183       1.289752      -0.704858      -0.023998       0.029546       0.003504       0.038225      -0.011414      -0.001773      -0.000230      -0.004657      -0.005841      -0.010934      -0.001750       0.012684              1.951290       2.233577      -0.535802       0.031367       2.112677       0.213050       1.507617           0.000029
          262              H      -1.944297      15.368387       2.713619       0.061848       1.469069 0.12617458E+02  0.13600653E+03                                 2.008017                            1.976238      -0.768296       2.488311                    0.998001       3.633007       9.969482       0.489531       1.160748      -0.741428      -0.017888      -0.021165      -0.043367       0.051465      -0.002351       0.005327       0.002315      -0.009417       0.007673      -0.009313       0.003520       0.005793              2.012243       2.126702       0.243757       0.346387       1.802740       0.145933       2.107289          -0.000145
          263              H       0.886998      10.117002       7.615639       0.111043       1.042576 0.77163362E+01  0.74945437E+02                                 1.689285                            1.619155      -0.759370       2.515005                    0.999381       3.425204       9.485126       0.494966       1.274081      -0.710915       0.011341      -0.017564       0.031568       0.037864      -0.011915       0.000576      -0.000566      -0.008853       0.038935      -0.019200       0.006129       0.013071              1.704906       1.527178      -0.065773       0.133062       1.440843      -0.302892       2.146697           0.000431
          264              H      -0.461253      11.780147       3.581022       0.109346       1.235795 0.95783728E+01  0.98198118E+02                                 1.896838                            1.807393      -1.077822       2.369100                    0.996604       3.606910      10.262525       0.467143       1.278925      -0.710229      -0.014663       0.014970      -0.041093       0.046128      -0.007755       0.001449      -0.002771      -0.007066       0.058456      -0.018267      -0.001679       0.019945              1.924319       1.950021      -0.149437       0.347305       1.685323      -0.220433       2.137612           0.000421
          265              H       1.730031       9.179720       5.697803       0.122230       0.885018 0.63604725E+01  0.59874875E+02                                 1.606015                            1.539543      -1.036586       2.388934                    0.997077       3.625217      10.449089       0.465613       1.397416      -0.682942       0.022689      -0.025255       0.002396       0.034034      -0.007089      -0.002540       0.002325      -0.003596       0.020633      -0.010772       0.001672       0.009100              1.621302       1.819652      -0.377858       0.054967       1.706616      -0.016697       1.337638          -0.000186
          266              H      -0.531074      11.932949       7.538051       0.091907       1.117790 0.84790928E+01  0.85423885E+02                                 1.842287                            1.750463      -1.255189       2.271135                    0.993686       3.928679      11.562284       0.448630       1.355150      -0.690969      -0.012138       0.020011       0.040320       0.046621      -0.011093      -0.000549       0.004435      -0.002697       0.041504      -0.018294       0.003034       0.015260              1.863427       1.648848      -0.141417      -0.326229       1.645836       0.305660       2.295597           0.000202
          267              H       0.458127       9.579406       2.566399       0.171490       1.060088 0.75241362E+01  0.72823922E+02                                 1.733549                            1.609734      -1.103803       2.369375                    0.998221       3.373635       9.412132       0.490011       1.291466      -0.706520      -0.016202      -0.004047      -0.006770       0.018020      -0.000790       0.001301       0.002138       0.000496      -0.004137      -0.003334       0.001471       0.001863              1.853684       2.193218       0.391240       0.543397       1.562995       0.319485       1.804838           0.000037
          268              H       1.726766       8.982138       3.334329       0.166141       0.908416 0.66958313E+01  0.63164843E+02                                 1.586034                            1.539574      -0.878268       2.479812                    0.999200       3.292252       9.171987       0.489111       1.327479      -0.699232       0.007381      -0.012061       0.008732       0.016619      -0.004622       0.000769      -0.003175      -0.005131       0.012534      -0.007460       0.000570       0.006889              1.585764       1.611241      -0.253986       0.069195       1.803769      -0.026740       1.342282           0.000172
          269              H       1.798240      10.444308       2.691735       0.159845       1.068661 0.77792156E+01  0.74930850E+02                                 1.659149                            1.572435      -0.962897       2.424185                    0.999204       3.235711       8.626887       0.533507       1.191903      -0.730377       0.008770       0.008944      -0.004154       0.013196       0.002771      -0.005640      -0.001680       0.002065      -0.003506      -0.005621      -0.001741       0.007361              1.726180       1.880010       0.550394      -0.218770       1.845603      -0.166441       1.452928           0.000028
          270              H       0.151146      16.429697       2.407242       0.160646       0.962949 0.68479859E+01  0.63548458E+02                                 1.510038                            1.446335      -0.911535       2.451874                    0.999541       3.082023       7.924779       0.576179       1.145530      -0.741644       0.005637      -0.012024      -0.005625       0.014422       0.000750      -0.000576       0.004786      -0.006050      -0.004732      -0.004689      -0.001937       0.006626              1.540776       1.799624      -0.128744      -0.418739       1.273863       0.061239       1.548840           0.000006
          271              H       0.014711      17.177453       3.817767       0.161816       1.111478 0.86478044E+01  0.85339905E+02                                 1.694304                            1.656009      -0.973270       2.428515                    0.998772       3.231300       8.656661       0.521926       1.189188      -0.732429       0.007152      -0.000723       0.014868       0.016514       0.003328       0.002026       0.000481       0.002108       0.003311      -0.004180       0.000008       0.004172              1.701925       1.870354       0.207284       0.323266       1.490166       0.078212       1.745253          -0.000021
          272              H      -0.963168      17.562225       2.610167       0.151483       1.116631 0.82246929E+01  0.79206297E+02                                 1.614642                            1.546370      -0.982248       2.406560                    0.999225       3.143400       8.002313       0.583348       1.090281      -0.757449      -0.010304       0.005828      -0.004565       0.012688       0.000466       0.002699      -0.001724       0.002389      -0.006471      -0.004194       0.000614       0.003580              1.642866       1.676748      -0.279204       0.129796       1.782385      -0.376402       1.469463           0.000541
          273              H       6.107784       7.676296      16.562225       0.328909       0.797877 0.55958372E+01  0.51933135E+02                                 1.574117                            1.488869      -1.753806       2.084563                    0.994951       3.646128      11.059596       0.444270       1.485522      -0.660717      -0.002744       0.004203       0.013134       0.014060      -0.003913      -0.005058      -0.001642       0.010877      -0.022357      -0.009793      -0.001652       0.011445              1.640639       1.288565      -0.093374      -0.161236       1.469940       0.316425       2.163413          -0.000533
          274              H       5.573320       8.312558       9.451908       0.117921       1.174814 0.86059835E+01  0.86371509E+02                                 1.850991                            1.720434      -1.333021       2.238499                    0.995096       3.771867      10.810189       0.473183       1.289754      -0.704858       0.035855       0.009422      -0.009313       0.038225       0.004031      -0.006234       0.001752       0.011907      -0.024030      -0.010934      -0.001750       0.012684              1.951286       2.462873       0.392263      -0.298606       1.514439      -0.112409       1.876546           0.000029
          275              H       7.015788       6.448413      14.152994       0.061849       1.469069 0.12617460E+02  0.13600656E+03                                 2.008018                            1.976238      -0.768296       2.488311                    0.998001       3.633007       9.969484       0.489531       1.160748      -0.741428      -0.013992      -0.025597      -0.042398       0.051465      -0.000214       0.001183       0.006784       0.008565       0.002530      -0.009313       0.003520       0.005793              2.012244       1.685526      -0.024727       0.087083       1.816497       0.128456       2.534708          -0.000145
          276              H       1.120973      10.234252      17.399787       0.111043       1.042576 0.77163337E+01  0.74945406E+02                                 1.689285                            1.619155      -0.759369       2.515005                    0.999381       3.425203       9.485122       0.494966       1.274081      -0.710915      -0.020340       0.024920       0.019974       0.037864       0.002614      -0.005979       0.013341      -0.000629      -0.028542      -0.019200       0.006129       0.013071              1.704906       1.491775      -0.246579      -0.232760       1.957882       0.302556       1.665060           0.000431
          277              H       3.138415       7.098530      14.761767       0.109346       1.235795 0.95783658E+01  0.98198028E+02                                 1.896838                            1.807393      -1.077821       2.369100                    0.996604       3.606909      10.262521       0.467143       1.278925      -0.710229       0.019002      -0.031171      -0.028197       0.046128      -0.000775      -0.004848       0.016178      -0.012010      -0.023307      -0.018267      -0.001679       0.019945              1.924318       1.808658      -0.180535      -0.334493       1.839944       0.261621       2.124352           0.000421
          278              H      -0.043713       8.332154      16.858654       0.122230       0.885018 0.63604733E+01  0.59874884E+02                                 1.606014                            1.539543      -1.036586       2.388934                    0.997077       3.625218      10.449092       0.465613       1.397416      -0.682942      -0.031373      -0.004412       0.012433       0.034034       0.004823      -0.002277       0.006192      -0.001823      -0.019957      -0.010772       0.001672       0.009100              1.621302       1.956671       0.135204      -0.302315       1.355565      -0.077310       1.551669          -0.000186
          279              H       3.305752      10.532883      16.727350       0.091907       1.117789 0.84790895E+01  0.85423840E+02                                 1.842286                            1.750462      -1.255189       2.271135                    0.993686       3.928679      11.562282       0.448631       1.355150      -0.690969       0.022913       0.037305       0.016026       0.046621       0.007670      -0.004556       0.012939      -0.004706      -0.020740      -0.018294       0.003034       0.015260              1.863426       1.735054       0.399213       0.102381       2.289738       0.215834       1.565486           0.000202
          280              H       0.757078       6.153223      14.369844       0.171490       1.060088 0.75241311E+01  0.72823858E+02                                 1.733548                            1.609734      -1.103801       2.369376                    0.998221       3.373634       9.412127       0.490011       1.291466      -0.706520       0.001585       0.002449      -0.017782       0.018020       0.001755       0.000124       0.000205       0.003611       0.004872      -0.003334       0.001471       0.001863              1.853683       1.387110       0.050876       0.152049       1.409996       0.065087       2.763942           0.000037
          281              H      -0.228908       6.319783      15.617234       0.166141       0.908417 0.66958342E+01  0.63164881E+02                                 1.586034                            1.539574      -0.878269       2.479811                    0.999200       3.292253       9.171993       0.489111       1.327480      -0.699232      -0.013831       0.006093       0.006911       0.016619      -0.001823      -0.003342       0.004669       0.001137      -0.013460      -0.007460       0.000570       0.006889              1.585764       1.942016       0.026711      -0.142819       1.326181      -0.028436       1.489096           0.000172
          282              H       1.125817       5.485895      15.776390       0.159845       1.068661 0.77792182E+01  0.74930880E+02                                 1.659149                            1.572435      -0.962897       2.424185                    0.999204       3.235711       8.626887       0.533507       1.191903      -0.730377       0.005509      -0.009222       0.007665       0.013196      -0.000496       0.001453      -0.004800      -0.006956      -0.009107      -0.005621      -0.001741       0.007361              1.726181       1.503485      -0.281381       0.319372       1.871892      -0.463943       1.803165           0.000028
          283              H       7.317928       5.018415      16.017114       0.160646       0.962950 0.68479896E+01  0.63548499E+02                                 1.510038                            1.446336      -0.911534       2.451874                    0.999541       3.082023       7.924779       0.576179       1.145530      -0.741644      -0.013216      -0.005525      -0.001681       0.014422       0.002832       0.004504       0.000317       0.005038      -0.000907      -0.004689      -0.001937       0.006626              1.540776       1.413200       0.303561      -0.131157       1.900919      -0.235453       1.308209           0.000006
          284              H       8.068399       6.179664      16.826823       0.161816       1.111478 0.86478057E+01  0.85339925E+02                                 1.694305                            1.656009      -0.973270       2.428515                    0.998772       3.231300       8.656663       0.521926       1.189189      -0.732429      -0.003065       0.009625       0.013065       0.016514      -0.001155       0.001557       0.000492      -0.003088       0.011517      -0.004180       0.000008       0.004172              1.701925       1.402124      -0.050329       0.019142       1.512017       0.073136       2.191635          -0.000021
          285              H       8.757122       5.530689      15.535666       0.151483       1.116629 0.82246765E+01  0.79206110E+02                                 1.614641                            1.546370      -0.982248       2.406560                    0.999225       3.143396       8.002305       0.583347       1.090283      -0.757449       0.008929      -0.000067      -0.009013       0.012687      -0.001993      -0.001598      -0.000945       0.002607       0.008676      -0.004194       0.000614       0.003580              1.642865       1.946137      -0.252822      -0.358383       1.483025      -0.020397       1.499434           0.000541
          286              H       5.188384       1.565734      19.339507       0.328906       0.797881 0.55957625E+01  0.51931232E+02                                 1.573991                            1.488753      -1.753869       2.084549                    0.994945       3.645897      11.058045       0.444344       1.485311      -0.660753      -0.011791       0.006073       0.004657       0.014057       0.001270      -0.000372       0.004971      -0.009983       0.027768      -0.009837      -0.001644       0.011481              1.640504       2.038388      -0.341774      -0.323959       1.446158       0.086256       1.436965          -0.000533
          287              H      18.993833       8.774211       0.248682       0.117935       1.176390 0.86200022E+01  0.86547666E+02                                 1.852807                            1.721980      -1.333026       2.238497                    0.995098       3.772259      10.813631       0.472909       1.289972      -0.704826      -0.008790      -0.028559      -0.023835       0.038223       0.005802      -0.000955       0.009215      -0.008722       0.006593      -0.010941      -0.001766       0.012706              1.953308       1.737081       0.064691       0.187825       2.344222       0.576045       1.778622           0.000029
          288              H       7.431630       0.565283      17.889193       0.061861       1.467587 0.12602801E+02  0.13582309E+03                                 2.007398                            1.975660      -0.768318       2.488315                    0.998002       3.633189       9.972411       0.489340       1.161418      -0.741244       0.051347      -0.000813      -0.003349       0.051462       0.000708      -0.000104       0.004963       0.012606       0.003748      -0.009300       0.003571       0.005730              2.011605       2.418487      -0.318231      -0.042822       1.864332      -0.055372       1.751997          -0.000145
          289              H      13.082791      14.180748       4.993536       0.111152       1.042345 0.77145799E+01  0.74927601E+02                                 1.689391                            1.619254      -0.760125       2.514803                    0.999376       3.425036       9.486053       0.494797       1.274527      -0.710820      -0.021250       0.004512       0.030958       0.037819       0.010421      -0.009931       0.007736       0.008372       0.006643      -0.019197       0.006149       0.013048              1.705011       1.739696      -0.007250      -0.472153       1.495582      -0.035928       1.879755           0.000431
          290              H      16.042375      13.797081       1.535860       0.109349       1.235301 0.95734885E+01  0.98134506E+02                                 1.896210                            1.806828      -1.077943       2.369054                    0.996601       3.606569      10.260498       0.467262       1.278776      -0.710257       0.031377      -0.004462      -0.033513       0.046125       0.009568      -0.014270       0.002855       0.015290       0.007900      -0.018274      -0.001656       0.019931              1.923671       1.987970      -0.212286      -0.389375       1.794403       0.183613       1.988640           0.000421
          291              H      14.809505      15.685422       4.846316       0.122241       0.885016 0.63604464E+01  0.59874640E+02                                 1.606019                            1.539546      -1.036400       2.389018                    0.997081       3.625211      10.449114       0.465609       1.397427      -0.682940       0.002388       0.024908       0.023078       0.034040       0.008242      -0.003994       0.003760       0.002068      -0.004485      -0.010778       0.001694       0.009084              1.621307       1.371510      -0.017108       0.024536       1.863573       0.384923       1.628838          -0.000186
          292              H      12.762772      12.563495       3.382076       0.091909       1.117708 0.84783378E+01  0.85413779E+02                                 1.842133                            1.750335      -1.254491       2.271418                    0.993701       3.928572      11.561536       0.448669       1.355074      -0.690984      -0.038313      -0.026405       0.002832       0.046617       0.011314      -0.008924       0.006763       0.008768      -0.013595      -0.018299       0.003078       0.015221              1.863261       2.092414       0.510044      -0.107605       1.953908      -0.081142       1.543463           0.000202
          293              H      -6.763812      15.323593       2.934448       0.171513       1.059681 0.75206907E+01  0.72782570E+02                                 1.733116                            1.609374      -1.103639       2.369457                    0.998223       3.373349       9.410956       0.490060       1.291479      -0.706515       0.012833      -0.012643       0.000128       0.018015      -0.000568       0.001310       0.001891       0.000887      -0.005527      -0.003331       0.001477       0.001854              1.853182       2.458175      -0.571998       0.074201       1.754872      -0.044909       1.346499           0.000037
          294              H      -7.532130      16.397549       3.835672       0.166155       0.908294 0.66947158E+01  0.63151581E+02                                 1.585879                            1.539436      -0.878352       2.479779                    0.999199       3.292056       9.171191       0.489138       1.327463      -0.699236      -0.003904       0.006447       0.014811       0.016618       0.002905      -0.004464       0.003085       0.001900       0.012512      -0.007469       0.000574       0.006895              1.585609       1.411874      -0.003372       0.090938       1.633593       0.302098       1.711359           0.000172
          295              H      16.645032      16.406723       2.248086       0.159854       1.068317 0.77761945E+01  0.74894535E+02                                 1.658769                            1.572109      -0.963003       2.424141                    0.999203       3.235524       8.625995       0.533573       1.191871      -0.730381      -0.003744       0.007974      -0.009825       0.013196       0.001454       0.001249      -0.005088      -0.007587       0.002521      -0.005637      -0.001726       0.007363              1.725755       1.513081      -0.215246       0.277077       1.773083      -0.523352       1.891102           0.000028
          296              H       6.482996       2.452434      16.816876       0.160644       0.962640 0.68449783E+01  0.63512996E+02                                 1.509631                            1.445941      -0.911460       2.451922                    0.999541       3.081871       7.923682       0.576309       1.145408      -0.741670       0.008392       0.008946       0.007604       0.014431       0.002029       0.004776       0.000696       0.004613      -0.004988      -0.004687      -0.001938       0.006625              1.540352       1.294000       0.248329      -0.050687       2.037875      -0.121541       1.289181           0.000006
          297              H       5.024306       1.791986      16.874570       0.161803       1.112107 0.86536330E+01  0.85410326E+02                                 1.694886                            1.656521      -0.973519       2.428412                    0.998769       3.231522       8.657419       0.521876       1.189122      -0.732452      -0.014185       0.002572       0.008060       0.016517      -0.002551      -0.000252      -0.002074       0.004535      -0.003971      -0.004172       0.000019       0.004153              1.702533       2.004617      -0.336744      -0.061528       1.616321      -0.040574       1.486662          -0.000021
          298              H       6.154862       1.154500      15.937536       0.151474       1.121193 0.82657247E+01  0.79692371E+02                                 1.618872                            1.550167      -0.982329       2.406493                    0.999223       3.144294       8.006478       0.582724       1.090203      -0.757540       0.004406      -0.009384      -0.007334       0.012698      -0.003707      -0.000281       0.000918      -0.000991       0.002537      -0.004194       0.000596       0.003598              1.647284       1.257954      -0.122378      -0.152593       1.647607       0.272703       2.036290           0.000541
          299              H      -8.375156      11.156518      10.502341       0.328967       0.797642 0.55936395E+01  0.51907284E+02                                 1.573779                            1.488554      -1.753612       2.084720                    0.994949       3.645355      11.056422       0.444330       1.485478      -0.660726       0.009652      -0.009089      -0.004653       0.014051       0.004120      -0.004800      -0.001280       0.006167       0.027736      -0.009829      -0.001629       0.011458              1.640283       1.726559      -0.451867      -0.189273       1.757537       0.276624       1.436752          -0.000533
          300              H      10.063116      15.089341       9.698600       0.117922       1.176715 0.86228232E+01  0.86583643E+02                                 1.853239                            1.722337      -1.332925       2.238544                    0.995098       3.772337      10.814566       0.472826       1.290085      -0.704806      -0.023998      -0.017807       0.023831       0.038222       0.007253      -0.008996      -0.002154      -0.000505       0.006594      -0.010940      -0.001749       0.012689              1.953802       2.236710       0.241217      -0.480697       1.845642      -0.369256       1.779054           0.000029
          301              H     -10.066112      12.938021      11.952655       0.061708       1.470096 0.12629102E+02  0.13616273E+03                                 2.008963                            1.977167      -0.768089       2.488318                    0.998001       3.633960       9.973056       0.489412       1.160768      -0.741428      -0.017920       0.048220       0.003360       0.051552      -0.003397      -0.004687      -0.001526      -0.010700       0.003764      -0.009271       0.003551       0.005720              2.013182       2.127673      -0.422138       0.037936       2.158576       0.058951       1.753296          -0.000145
          302              H      17.130718      11.318420       4.953747       0.111055       1.042596 0.77165117E+01  0.74947879E+02                                 1.689338                            1.619196      -0.759444       2.514976                    0.999381       3.425248       9.485423       0.494947       1.274117      -0.710907       0.011336      -0.018552      -0.030994       0.037859       0.005470      -0.010596       0.006807      -0.019618       0.006628      -0.019196       0.006125       0.013071              1.704965       1.527217      -0.082361      -0.123500       1.707983       0.457130       1.879696           0.000431
          303              H      -8.583078      13.980923       8.411422       0.109355       1.235775 0.95784132E+01  0.98201787E+02                                 1.897117                            1.807637      -1.077835       2.369111                    0.996602       3.606910      10.263771       0.467004       1.279263      -0.710159      -0.014661       0.028099       0.033512       0.046125       0.002637      -0.007436       0.012521      -0.023921       0.007905      -0.018270      -0.001678       0.019948              1.924618       1.950336      -0.226137      -0.303147       1.833914       0.306140       1.989604           0.000421
          304              H      -6.391823      13.447938       5.100966       0.122229       0.885021 0.63604716E+01  0.59874690E+02                                 1.605998                            1.539528      -1.036434       2.388994                    0.997081       3.625185      10.448882       0.465624       1.397388      -0.682948       0.022687       0.010550      -0.023076       0.034036       0.005762      -0.004856       0.002541      -0.011972      -0.004486      -0.010772       0.001683       0.009089              1.621286       1.819642       0.141313      -0.354722       1.415402      -0.151415       1.628812          -0.000186
          305              H      15.712648      10.477654       6.565206       0.091920       1.117707 0.84783487E+01  0.85414507E+02                                 1.842199                            1.750388      -1.255180       2.271155                    0.993688       3.928538      11.561739       0.448639       1.355154      -0.690969      -0.012136      -0.044919      -0.002834       0.046615       0.006039      -0.009315       0.006200      -0.021054      -0.013574      -0.018279       0.003037       0.015242              1.863334       1.648777       0.353191       0.040643       2.397714       0.128520       1.543510           0.000202
          306              H      -7.663685      15.959960       7.012834       0.171514       1.060463 0.75273300E+01  0.72862681E+02                                 1.734028                            1.610140      -1.103655       2.369455                    0.998222       3.373494       9.412295       0.489919       1.291569      -0.706504      -0.016198       0.007884      -0.000130       0.018015      -0.000719      -0.001333      -0.001851       0.000024      -0.005536      -0.003314       0.001469       0.001845              1.854233       2.193890      -0.666508       0.067141       2.021730      -0.055041       1.347081           0.000037
          307              H      -6.395057      15.593546       6.111610       0.166148       0.908274 0.66945545E+01  0.63150200E+02                                 1.585910                            1.539461      -0.878220       2.479838                    0.999201       3.292144       9.171693       0.489109       1.327539      -0.699220       0.007378      -0.001532      -0.014813       0.016619       0.001662      -0.004377       0.003202      -0.005139       0.012512      -0.007465       0.000564       0.006900              1.585641       1.611144       0.067046      -0.254549       1.434385      -0.186411       1.711394           0.000172
          308              H      -6.323574      15.418972       7.699197       0.159873       1.068420 0.77770865E+01  0.74905736E+02                                 1.658933                            1.572244      -0.963184       2.424061                    0.999202       3.235571       8.626444       0.533524       1.191939      -0.730367       0.008761      -0.000873       0.009812       0.013183       0.003517       0.005233       0.000540       0.004074       0.002540      -0.005639      -0.001751       0.007390              1.725949       1.879767      -0.085744       0.585917       1.406794      -0.086815       1.891285           0.000028
          309              H      -7.970664      12.672703      13.024972       0.160673       0.962983 0.68482364E+01  0.63551286E+02                                 1.510056                            1.446346      -0.911801       2.451762                    0.999541       3.082065       7.924887       0.576187       1.145504      -0.741649       0.005637       0.010881      -0.007598       0.014419       0.000125       0.000939      -0.004718      -0.006137      -0.004970      -0.004673      -0.001937       0.006609              1.540810       1.799852       0.427027       0.097789       1.532980       0.088361       1.289596           0.000006
          310              H      -8.107118      11.077288      12.967277       0.161834       1.107714 0.86106382E+01  0.84884885E+02                                 1.690254                            1.652189      -0.973529       2.428417                    0.998770       3.230621       8.651411       0.522632       1.188818      -0.732459       0.007155      -0.012511      -0.008054       0.016510      -0.003403       0.001873       0.000929      -0.000332      -0.003956      -0.004169       0.000025       0.004144              1.697812       1.865543      -0.382206       0.017601       1.745042       0.071236       1.482852          -0.000021
          311              H      -9.084981      11.930711      13.904311       0.151510       1.120367 0.82581964E+01  0.79599085E+02                                 1.617722                            1.549171      -0.982641       2.406383                    0.999225       3.143885       8.003552       0.583094       1.089795      -0.757636      -0.010297       0.001040       0.007325       0.012679      -0.002570      -0.000944      -0.000009       0.005414       0.002575      -0.004188       0.000603       0.003585              1.646062       1.679997       0.027352      -0.307459       1.223632       0.052767       2.034558           0.000541
          312              H      -2.920480      14.060223      13.279622       0.328953       0.797875 0.55954687E+01  0.51926016E+02                                 1.573745                            1.488525      -1.753788       2.084605                    0.994947       3.645396      11.055004       0.444478       1.484933      -0.660818       0.004869      -0.001167      -0.013124       0.014046      -0.006468      -0.000118       0.005346      -0.003561      -0.022398      -0.009832      -0.001634       0.011466              1.640242       1.508113      -0.015618      -0.351961       1.249762       0.046522       2.162850          -0.000533
          313              H      14.101197       2.282287       0.495375       0.117858       1.174981 0.86071630E+01  0.86382495E+02                                 1.850831                            1.720295      -1.331591       2.239062                    0.995106       3.771584      10.807767       0.473329       1.289369      -0.704942      -0.003063       0.036984       0.009331       0.038266      -0.000603      -0.003716       0.005313      -0.014342      -0.024012      -0.010928      -0.001768       0.012696              1.951111       1.373171       0.007028       0.006450       2.603785       0.318976       1.876378           0.000029
          314              H       3.741004      -8.465085      15.688854       0.061735       1.469064 0.12618991E+02  0.13604084E+03                                 2.008853                            1.977036      -0.768144       2.488313                    0.998001       3.634117       9.976453       0.489132       1.161544      -0.741226      -0.019493      -0.021751       0.042466       0.051541      -0.002884      -0.005947      -0.003311      -0.006402       0.002446      -0.009256       0.003565       0.005692              2.013078       1.818206       0.021925      -0.092144       1.685155      -0.125048       2.535874          -0.000145
          315              H       1.153428      10.211233      12.442061       0.111040       1.042687 0.77173869E+01  0.74958446E+02                                 1.689423                            1.619278      -0.759408       2.514982                    0.999380       3.425430       9.486033       0.494940       1.274100      -0.710910       0.030278      -0.010870      -0.019972       0.037865       0.002234      -0.014554       0.001218      -0.002797      -0.028541      -0.019190       0.006138       0.013052              1.705049       2.061255      -0.045312      -0.362896       1.388682       0.118616       1.665209           0.000431
          316              H      -2.475401      11.068119      15.080080       0.109343       1.235796 0.95782384E+01  0.98195334E+02                                 1.896764                            1.807320      -1.077784       2.369128                    0.996603       3.606743      10.261614       0.467181       1.278838      -0.710249      -0.035720       0.007533       0.028192       0.046124       0.003168      -0.016854      -0.000801       0.010310      -0.023323      -0.018259      -0.001669       0.019928              1.924248       1.949862      -0.130593      -0.358147       1.698588       0.228145       2.124293           0.000421
          317              H      -0.251658       8.479139      12.983193       0.122231       0.885035 0.63605271E+01  0.59874835E+02                                 1.605957                            1.539488      -1.036457       2.388990                    0.997081       3.625096      10.448303       0.465655       1.397303      -0.682964       0.006297      -0.031049      -0.012437       0.034035       0.004325      -0.006572       0.000112      -0.004648      -0.019961      -0.010758       0.001676       0.009082              1.621245       1.337316      -0.083740      -0.027876       1.974804       0.310781       1.551615          -0.000186
          318              H       0.706738      12.370620      13.114497       0.091894       1.117798 0.84791398E+01  0.85423822E+02                                 1.842231                            1.750416      -1.254412       2.271440                    0.993700       3.928669      11.561929       0.448660       1.355070      -0.690985       0.027542       0.034034      -0.016040       0.046628       0.007445      -0.013692       0.000029      -0.005991      -0.020748      -0.018287       0.003065       0.015222              1.863367       1.977123       0.484784      -0.169367       2.047532      -0.168471       1.565447           0.000202
          319              H      -2.572871       8.507877      15.472003       0.171493       1.060153 0.75247240E+01  0.72830953E+02                                 1.733630                            1.609810      -1.103706       2.369422                    0.998223       3.373513       9.411844       0.489994       1.291486      -0.706518       0.001787       0.002321       0.017784       0.018023       0.000230      -0.000144      -0.000168      -0.005012       0.004870      -0.003332       0.001488       0.001844              1.853767       1.375535       0.046765      -0.010682       1.421694      -0.165031       2.764073           0.000037
          320              H      -2.087195       7.633776      14.224614       0.166146       0.908331 0.66949809E+01  0.63154299E+02                                 1.585878                            1.539430      -0.878383       2.479754                    0.999199       3.292070       9.171052       0.489160       1.327399      -0.699249       0.010353      -0.011010      -0.006915       0.016620      -0.001777      -0.005499       0.001620       0.001403      -0.013462      -0.007450       0.000564       0.006886              1.585608       1.377683      -0.172726      -0.020793       1.890180       0.144118       1.488961           0.000172
          321              H      -3.324965       8.633062      14.065457       0.159860       1.068316 0.77761566E+01  0.74894483E+02                                 1.658807                            1.572134      -0.962944       2.424163                    0.999204       3.235556       8.626250       0.533551       1.191916      -0.730371      -0.010531       0.002121      -0.007658       0.013193       0.001805       0.005023       0.000254       0.006025      -0.009101      -0.005625      -0.001748       0.007373              1.725807       2.007347      -0.103037       0.543685       1.367307      -0.146403       1.802766           0.000028
          322              H      -5.829728      14.315219      13.824733       0.160671       0.962728 0.68461190E+01  0.63527933E+02                                 1.509899                            1.446208      -0.911740       2.451808                    0.999541       3.082054       7.925120       0.576152       1.145641      -0.741612      -0.000811      -0.014303       0.001683       0.014424       0.000613       0.001215      -0.004345      -0.007473      -0.000885      -0.004692      -0.001925       0.006617              1.540638       1.655666       0.389273       0.178279       1.658114       0.202202       1.308135           0.000006
          323              H      -4.985055      15.409834      13.015024       0.161840       1.109206 0.86257908E+01  0.85073821E+02                                 1.692153                            1.653978      -0.973609       2.428395                    0.998769       3.231221       8.655753       0.522176       1.189302      -0.732366       0.010091       0.000312      -0.013067       0.016512       0.000072       0.000070      -0.001617       0.003855       0.011469      -0.004168       0.000017       0.004151              1.699743       1.529589      -0.004597      -0.062611       1.381133      -0.042251       2.188508          -0.000021
          324              H       2.295308      -7.129269      14.306182       0.151508       1.118374 0.82417406E+01  0.79420550E+02                                 1.617334                            1.548819      -0.982538       2.406441                    0.999224       3.144471       8.010523       0.582343       1.091474      -0.757157      -0.003032       0.008400       0.009016       0.012691      -0.002350       0.000365       0.001836       0.000435       0.008766      -0.004192       0.000579       0.003612              1.645664       1.696387      -0.343089      -0.100399       1.738821       0.345522       1.501785           0.000541
          325              C      22.399798      -0.885895       2.757188       0.577082      24.713829 0.25217203E+03  0.52305481E+04                                 7.806357                            5.616827       0.007216       2.054540                    0.999623      22.543795      63.081851       0.629418       0.469155      -1.021746       0.003900      -0.024398       0.055684       0.060920      -0.029672      -0.006514       0.007919       0.125040      -0.184735      -0.063555      -0.036844       0.100398              9.849902       4.265004       0.716109       0.103687      12.352698      -2.581499      12.932005           0.000067
          326              C      22.435693       0.930152       1.027355      -0.134169      38.291847 0.46166161E+03  0.11073590E+05                                10.006464                            7.265835      -0.117236       1.921963                    0.999453      30.568102      90.239909       0.595474       0.428823      -1.051102       0.012607      -0.008548      -0.019414       0.024676       0.003608      -0.003356       0.029753       0.064205      -0.065057      -0.051483       0.008280       0.043203             12.394953       4.904785      -0.113531      -0.058764      18.108462      -2.962317      14.171611          -0.001431
          327              C      22.428380      -0.415439       1.318015      -0.029730      41.281925 0.44093125E+03  0.10330097E+05                                10.316056                            6.944312       0.013141       2.001726                    0.999295      27.491141      77.104809       0.637461       0.410127      -1.075791       0.009935       0.008996      -0.047457       0.049313       0.002490      -0.000746       0.003176       0.004167      -0.028437      -0.010363       0.002349       0.008014             13.581695       4.973963       0.151904      -0.266647      16.620029      -3.744493      19.151094           0.004674
          328              C      -0.001598      -2.731336       5.455090       0.203751      22.789985 0.34284091E+03  0.75754306E+04                                 7.055800                            6.188441      -0.144628       1.999164                    0.998999      24.572616      67.895242       0.661744       0.418891      -1.065446       0.002846      -0.111363      -0.027123       0.114654       0.028801       0.039232       0.015687      -0.002332      -0.033457      -0.044357      -0.012947       0.057303              7.884791       9.068926      -1.071740       1.387687       8.957141       0.057677       5.628306           0.000654
          329              C      13.700689      17.003530       1.266090       0.157653      26.995635 0.39106602E+03  0.89347807E+04                                 7.954935                            6.737519       0.026480       2.037608                    0.999484      25.376835      71.422579       0.615873       0.435292      -1.054707       0.040551      -0.016256      -0.063763       0.077294      -0.000874      -0.035533       0.008735       0.019185       0.060432      -0.029451      -0.018220       0.047672              8.344054       7.713059       0.858077      -2.434590       8.303756       1.656390       9.015349           0.003179
          330              C      11.797904      16.426252       2.504726      -0.122343      27.751117 0.42618264E+03  0.10003510E+05                                 7.985475                            6.939432       0.189680       2.039711                    0.999646      29.201645      84.812911       0.615837       0.423724      -1.056014       0.018877      -0.001438      -0.026340       0.032438       0.018038       0.003442      -0.000247       0.011953      -0.024467      -0.015600      -0.007704       0.023304              8.195925       8.282508       0.860789      -1.950004       8.365179       2.005405       7.940089           0.002658
          331              C      13.911867      18.023386       2.178654       0.008862      25.812480 0.36573150E+03  0.82778733E+04                                 7.667809                            6.473131       0.092899       2.043608                    0.998404      27.173626      77.972549       0.629872       0.429633      -1.050408      -0.032627       0.026600       0.054440       0.068817      -0.013393       0.003566      -0.046580       0.034930      -0.034608      -0.058798       0.016219       0.042578              8.035273       6.548409       0.790325      -1.521741       9.413063       2.370405       8.144347          -0.005020
          332              C      12.614306      16.196980       1.453497      -0.112847      27.068111 0.43168092E+03  0.10179899E+05                                 7.955533                            7.067640      -0.050414       1.978721                    0.997524      28.911326      84.566735       0.598561       0.433928      -1.048224      -0.024241      -0.009992       0.021054       0.033626      -0.022999       0.007352      -0.005754      -0.011168       0.016265      -0.026541       0.001396       0.025145              8.129676       7.969584       0.974654      -2.023560       8.516279       1.163548       7.903165          -0.007332
          333              C      12.050341      17.424170       3.407939       0.038060      25.885616 0.38675328E+03  0.88889268E+04                                 7.737735                            6.691742       0.043279       2.013350                    0.999244      27.761595      80.630347       0.613783       0.434186      -1.046219       0.048563       0.023670      -0.011865       0.055312      -0.010146      -0.008740      -0.025574       0.028495       0.031664      -0.037853       0.012199       0.025654              7.969266       7.625645       1.420240      -1.624130       8.553388       1.949480       7.728766          -0.004957
          334              C      14.640542      16.804121       0.111410      -0.513048      28.547637 0.45500534E+03  0.10804900E+05                                 7.846662                            6.843279       0.226168       2.030340                    0.997715      32.207390      92.643078       0.668280       0.385961      -1.086081      -0.043476       0.006157       0.047924       0.064998       0.006026      -0.026369       0.016203       0.022472       0.003980      -0.033433      -0.000119       0.033552              8.486364       7.498376      -1.257568      -0.975498       8.277289      -1.352258       9.683427           0.000545
          335              C       1.228054      -3.366509       6.149410      -0.519064      27.968565 0.45001728E+03  0.10627748E+05                                 7.731653                            6.799740       0.395388       2.071489                    0.999364      32.315978      91.870050       0.673143       0.385289      -1.089549      -0.058958       0.018594      -0.039018       0.073104      -0.004271       0.024152      -0.011161       0.001921      -0.012173      -0.026215      -0.001859       0.028074              8.573820      10.750573      -2.155366       1.756348       8.890966      -0.405866       6.079920           0.002655
          336              C      -0.179874      15.080473       7.190095       0.577094      24.713085 0.25216236E+03  0.52302771E+04                                 7.806104                            5.616629       0.007146       2.054523                    0.999622      22.543452      63.079657       0.629447       0.469140      -1.021759      -0.024302      -0.004463      -0.055675       0.060911      -0.062367      -0.009549       0.003596      -0.059952      -0.184731      -0.063498      -0.036896       0.100394              9.849535      11.003252       3.098374       2.467938       5.613457       0.762607      12.931897           0.000068
          337              C       1.520371      15.719689       8.919927      -0.134163      38.295592 0.46173454E+03  0.11075626E+05                                10.007029                            7.266451      -0.117309       1.921934                    0.999452      30.567702      90.235870       0.595452       0.428828      -1.051113      -0.012257       0.009024       0.019410       0.024666      -0.017384      -0.029020      -0.006581      -0.054523      -0.065011      -0.051303       0.008071       0.043231             12.395528      16.713325       4.061190       2.774993       6.300824       1.043530      14.172434          -0.001431
          338              C       0.254169      15.264264       8.629268      -0.029729      41.282004 0.44093540E+03  0.10330208E+05                                10.316020                            6.944322       0.013176       2.001737                    0.999296      27.491147      77.104626       0.637465       0.410125      -1.075794       0.005167       0.012358       0.047456       0.049310       0.000628      -0.003152      -0.000229      -0.006354      -0.028419      -0.010310       0.002317       0.007993             13.581583      15.229339       3.777644       3.441888       6.363272       1.499863      19.152139           0.004674
          339              C      -2.574539      16.317153       4.492193       0.203875      22.786413 0.34275910E+03  0.75733146E+04                                 7.055641                            6.188139      -0.145077       1.999055                    0.998997      24.571380      67.894645       0.661678       0.418950      -1.065388      -0.105928      -0.034467       0.027070       0.114636       0.023104      -0.001692      -0.042126      -0.034362      -0.033501      -0.044285      -0.012916       0.057201              7.884808       9.644785      -0.868419       0.408163       8.381834      -1.326826       5.627804           0.000654
          340              C      -4.779448      12.841967       8.681192       0.157666      26.996026 0.39107471E+03  0.89351189E+04                                 7.955322                            6.737813       0.026469       2.037604                    0.999485      25.377155      71.426387       0.615823       0.435321      -1.054679      -0.028846       0.032791       0.063773       0.077294      -0.006718      -0.019956       0.030740      -0.013803       0.060479      -0.029439      -0.018307       0.047746              8.344488       7.699298       0.853051      -2.373354       8.318511       1.743373       9.015656           0.003180
          341              C      -4.689474      10.855554       7.442557      -0.122243      27.749272 0.42614307E+03  0.10002412E+05                                 7.985466                            6.939422       0.189505       2.039680                    0.999646      29.200291      84.809999       0.615792       0.423762      -1.055984      -0.007705       0.017197       0.026366       0.032408       0.010312       0.001570      -0.002872      -0.032104      -0.024565      -0.015711      -0.007633       0.023344              8.195934       7.814996       0.695344      -2.540688       8.832791       1.170144       7.940016           0.002659
          342              C      -3.888321      13.381000       7.768629       0.008851      25.812351 0.36572697E+03  0.82778229E+04                                 7.667868                            6.473105       0.092872       2.043595                    0.998404      27.174575      77.977906       0.629865       0.429635      -1.050397       0.035967      -0.021870      -0.054455       0.068828      -0.021411       0.045244       0.012367      -0.010273      -0.034604      -0.059010       0.016356       0.042655              8.035356       8.598083       1.515032      -2.741985       7.363814       0.644736       8.144171          -0.005022
          343              C      -5.177751      11.548863       8.493786      -0.112856      27.068235 0.43168417E+03  0.10180076E+05                                 7.955842                            7.067889      -0.050554       1.978681                    0.997523      28.911675      84.570376       0.598517       0.433955      -1.048199      -0.001370      -0.026186      -0.021040       0.033620      -0.014365       0.008047      -0.004794       0.037556       0.016251      -0.026478       0.001286       0.025192              8.130020       7.843342       0.929862      -1.771540       8.643401       1.520109       7.903318          -0.007334
          344              C      -3.832783      11.426174       6.539344       0.038146      25.883404 0.38670972E+03  0.88876981E+04                                 7.737346                            6.691367       0.043604       2.013459                    0.999244      27.760136      80.625749       0.613799       0.434186      -1.046216       0.006111       0.053678       0.011923       0.055325      -0.016807       0.021341       0.017002      -0.009420       0.031655      -0.038044       0.012157       0.025887              7.968880       7.557194       1.395858      -2.379201       8.621003       0.881686       7.728442          -0.004958
          345              C      -5.280719      13.661624       9.835873      -0.513014      28.544969 0.45494169E+03  0.10803070E+05                                 7.846148                            6.842708       0.226190       2.030354                    0.997714      32.206962      92.642135       0.668318       0.385950      -1.086083       0.020300      -0.038927      -0.047897       0.064973      -0.002360      -0.023872       0.019678      -0.025046       0.004074      -0.033317      -0.000321       0.033639              8.485897       8.981076      -0.733332       0.950018       6.794119       1.370146       9.682495           0.000545
          346              C      -3.583276      17.264747       3.797872      -0.519105      27.977318 0.45023721E+03  0.10634094E+05                                 7.733826                            6.802007       0.395435       2.071514                    0.999365      32.315471      91.869452       0.672950       0.385358      -1.089516       0.037175      -0.049367       0.039004       0.073079      -0.003933       0.018678      -0.018848       0.003882      -0.012129      -0.026119      -0.001906       0.028025              8.576519      10.457211      -2.264721       0.969665       9.190859      -1.520497       6.081487           0.002655
          347              C      -4.797668       5.668574       8.853678       0.577081      24.714031 0.25217211E+03  0.52305737E+04                                 7.806556                            5.616940       0.007272       2.054563                    0.999622      22.543864      63.083120       0.629390       0.469174      -1.021732       0.055671      -0.017712       0.017272       0.060920       0.019693      -0.036356      -0.034317      -0.019528       0.239072      -0.063604      -0.036838       0.100442              9.850166      13.996312      -0.543363       3.349326       9.268364       2.008741       6.285821           0.000067
          348              C      17.287467       5.439647       7.834480      -0.134087      38.294411 0.46171259E+03  0.11074930E+05                                10.006826                            7.266319      -0.117360       1.921932                    0.999451      30.566477      90.230582       0.595454       0.428833      -1.051114      -0.015985       0.010898       0.015207       0.024608       0.004529      -0.034375      -0.014077      -0.050473       0.054937      -0.051426       0.008243       0.043183             12.395307      16.295126       0.548945       4.973744      11.477238       4.152833       9.413558          -0.001433
          349              C      -6.204050       6.172350       8.605394      -0.029746      41.282139 0.44093598E+03  0.10330213E+05                                10.315953                            6.944268       0.013237       2.001747                    0.999295      27.491414      77.105058       0.637476       0.410118      -1.075799      -0.046299       0.016713       0.002912       0.049309       0.006829      -0.003556      -0.000818      -0.009284       0.009519      -0.010418       0.002445       0.007973             13.581480      20.088562      -1.885687       4.727544      11.943374       3.318539       8.712505           0.004675
          350              C      -2.379613       4.415354      11.522932       0.204091      22.785879 0.34274925E+03  0.75728057E+04                                 7.054251                            6.187020      -0.145206       1.998993                    0.998999      24.570143      67.882990       0.661924       0.418811      -1.065510       0.029343       0.088575       0.066632       0.114658       0.009104       0.013876      -0.020169      -0.081426      -0.065838      -0.044335      -0.012858       0.057193              7.883003       5.613191       0.827930       1.073292       7.996504      -0.385779      10.039316           0.000654
          351              C      -3.426663      10.190088      11.316824       0.157649      26.995622 0.39106351E+03  0.89346776E+04                                 7.954824                            6.737424       0.026624       2.037650                    0.999484      25.376604      71.420920       0.615889       0.435283      -1.054716      -0.057919       0.028527       0.042481       0.077285      -0.011593      -0.032803       0.012583       0.036739      -0.017796      -0.029414      -0.018212       0.047626              8.343944       9.032119      -0.028997      -2.408143       8.898854       1.693649       7.100860           0.003180
          352              C      -1.508934      10.756799      10.096492      -0.122271      27.749881 0.42614895E+03  0.10002565E+05                                 7.985454                            6.939369       0.189516       2.039677                    0.999647      29.200733      84.810809       0.615809       0.423750      -1.055993      -0.027029       0.007373       0.016222       0.032374       0.012442      -0.004249      -0.011115      -0.012199      -0.032361      -0.015458      -0.007817       0.023274              8.195948       7.860849       0.399558      -2.388542       9.228409       1.385274       7.498585           0.002658
          353              C      -3.232721       8.883773      10.900431       0.008856      25.811490 0.36570708E+03  0.82771624E+04                                 7.667373                            6.472697       0.092820       2.043588                    0.998403      27.173480      77.970765       0.629926       0.429604      -1.050428       0.042779      -0.033814      -0.041995       0.068826       0.011568       0.017476      -0.026912       0.068421       0.073138      -0.058928       0.016227       0.042701              8.034835       7.500631       0.147235      -1.504289       9.846166       2.394730       6.757709          -0.005022
          354              C      -2.531308      11.131712      10.895457      -0.112816      27.067297 0.43166037E+03  0.10179326E+05                                 7.955545                            7.067623      -0.050411       1.978730                    0.997523      28.910680      84.565391       0.598540       0.433946      -1.048209       0.030001       0.005930      -0.014023       0.033643      -0.012881       0.015139       0.005271       0.010355       0.051953      -0.026566       0.001229       0.025337              8.129718       8.558939       0.709155      -1.936312       8.597183       1.286968       7.233032          -0.007333
          355              C      -1.326037       9.451059       9.726453       0.038126      25.884062 0.38671645E+03  0.88878797E+04                                 7.737484                            6.691452       0.043456       2.013421                    0.999244      27.760326      80.626080       0.613792       0.434190      -1.046215      -0.037066      -0.031797       0.025982       0.055317      -0.005455       0.000472      -0.012490       0.059117       0.027632      -0.037925       0.012286       0.025638              7.969070       7.730132       0.656272      -2.022584       9.581376       1.385937       6.595703          -0.004958
          356              C      -4.588732      10.546624      12.199347      -0.513024      28.545039 0.45494760E+03  0.10803228E+05                                 7.846207                            6.842824       0.226296       2.030381                    0.997716      32.206686      92.640921       0.668303       0.385958      -1.086079       0.050698      -0.011268      -0.039067       0.064988       0.000766      -0.032380       0.007655       0.004030      -0.007314      -0.033286      -0.000245       0.033531              8.485918      10.304180      -0.788060       0.441559       6.210173       0.651247       8.943402           0.000545
          357              C      -1.923157       3.858292      12.893668      -0.519236      27.981423 0.45031872E+03  0.10636578E+05                                 7.734654                            6.802618       0.395945       2.071634                    0.999365      32.318682      91.883165       0.672916       0.385357      -1.089508      -0.020959       0.037908      -0.058825       0.073053      -0.000666       0.021678      -0.014484      -0.009501       0.019365      -0.026162      -0.001772       0.027934              8.577509       5.903505       0.431221       1.271857       7.658077      -1.093378      12.170943           0.002655
          358              C       6.943610      14.595244       1.093604       0.577078      24.713679 0.25217016E+03  0.52305841E+04                                 7.806845                            5.617159       0.007105       2.054522                    0.999622      22.544088      63.086449       0.629330       0.469214      -1.021698      -0.035258       0.046573      -0.017252       0.060908       0.021452       0.020298       0.045818      -0.009582       0.239078      -0.063611      -0.036918       0.100529              9.850505      10.135489      -1.908598      -0.777389      13.129928      -3.827603       6.286098           0.000068
          359              C       7.487936      12.368909       2.112803      -0.134152      38.289652 0.46161094E+03  0.11072272E+05                                10.006756                            7.265810      -0.117201       1.921976                    0.999452      30.568429      90.245801       0.595418       0.428868      -1.051056       0.015668      -0.011434      -0.015225       0.024658       0.019375       0.001985       0.037279       0.033472       0.054923      -0.051486       0.008068       0.043419             12.395490      11.669661      -1.087014      -2.258534      16.103330      -6.072939       9.413478          -0.001430
          360              C       7.887368      13.437221       1.341888      -0.029742      41.277340 0.44086642E+03  0.10328379E+05                                10.315950                            6.944156       0.013256       2.001761                    0.999295      27.491771      77.110246       0.637408       0.410169      -1.075744       0.031207      -0.038075      -0.002906       0.049315       0.008216      -0.000329       0.003743      -0.001395       0.009528      -0.010417       0.002327       0.008090             13.581577      14.033682      -4.025392      -1.553602      17.998048      -5.563753       8.713000           0.004674
          361              C      -3.165762       4.971344      18.318915       0.204202      22.782805 0.34269527E+03  0.75715165E+04                                 7.054542                            6.187283      -0.145337       1.998972                    0.998999      24.569677      67.887168       0.661772       0.418912      -1.065417       0.073690       0.057185      -0.066603       0.114614       0.032663       0.023634      -0.006284       0.051987      -0.065768      -0.044274      -0.012948       0.057221              7.883311       7.211708       1.393405       0.721393       6.398661      -0.883162      10.039564           0.000654
          362              C       2.627733       5.909068      18.525023       0.157664      26.996490 0.39108114E+03  0.89353739E+04                                 7.955678                            6.738068       0.026472       2.037604                    0.999485      25.377543      71.429768       0.615779       0.435347      -1.054655       0.046232      -0.045075      -0.042475       0.077287      -0.020601      -0.022687       0.026881      -0.014036      -0.017717      -0.029377      -0.018324       0.047701              8.344895       8.932776      -0.064454      -2.399789       9.000316       1.706112       7.101593           0.003179
          363              C       2.522814       7.906048      19.745356      -0.122258      27.748969 0.42613285E+03  0.10002071E+05                                 7.985221                            6.939181       0.189380       2.039643                    0.999646      29.200051      84.807719       0.615827       0.423743      -1.056000       0.015925      -0.023048      -0.016232       0.032378       0.013542       0.009236       0.007958      -0.006175      -0.032270      -0.015594      -0.007887       0.023480              8.195686       8.824884       0.740554      -2.102034       8.263827       1.790195       7.498346           0.002658
          364              C       1.331485       5.656493      18.941416       0.008859      25.811878 0.36571748E+03  0.82775536E+04                                 7.667700                            6.472915       0.092936       2.043616                    0.998405      27.174156      77.976433       0.629890       0.429621      -1.050406      -0.046149       0.029064       0.041980       0.068824      -0.012526       0.031337      -0.007318      -0.067714       0.073135      -0.059016       0.016380       0.042635              8.035209       9.493284       0.851807      -2.759263       7.854364       0.620028       6.757979          -0.005020
          365              C       3.217063       7.067098      18.946390      -0.112829      27.068446 0.43168716E+03  0.10180174E+05                                 7.955925                            7.067942      -0.050579       1.978671                    0.997522      28.911800      84.571131       0.598511       0.433958      -1.048196      -0.004388       0.030269       0.014031       0.033651      -0.013267       0.000243      -0.015797       0.008120       0.052036      -0.026406       0.001172       0.025235              8.130121       8.147468       0.563747      -1.858809       9.009539       1.396660       7.233355          -0.007333
          366              C       9.352567      19.129132       0.220830       0.038075      25.885487 0.38674810E+03  0.88887748E+04                                 7.737656                            6.691625       0.043410       2.013392                    0.999245      27.761492      80.629803       0.613799       0.434176      -1.046225      -0.017639      -0.045523      -0.025997       0.055311      -0.022787       0.012103       0.003908      -0.039135       0.027624      -0.038020       0.012424       0.025596              7.969217       8.963160       1.092172      -1.980831       8.348586       1.445004       6.595905          -0.004957
          367              C       3.351219       4.932285      17.642500      -0.513063      28.545432 0.45494918E+03  0.10803372E+05                                 7.846459                            6.842927       0.226340       2.030392                    0.997716      32.207798      92.647319       0.668278       0.385969      -1.086062      -0.027530       0.044059       0.039064       0.065001      -0.000653      -0.017869       0.028228      -0.004065      -0.007282      -0.033416      -0.000251       0.033668              8.486308       7.160504      -1.899748      -0.466803       9.354779      -0.633509       8.943643           0.000545
          368              C      -3.843134       5.215984      16.948180      -0.519258      27.979965 0.45026732E+03  0.10634828E+05                                 7.734062                            6.802122       0.395979       2.071653                    0.999364      32.316705      91.868673       0.672971       0.385345      -1.089541       0.042700      -0.007113       0.058783       0.073002       0.002486       0.021076      -0.015386       0.008244       0.019303      -0.026143      -0.001846       0.027990              8.576870       7.192120       0.887017       1.454632       6.368198      -0.834218      12.170293           0.002655
          369              C      14.278012      -8.655146      19.283205       0.577081      24.714019 0.25217203E+03  0.52305718E+04                                 7.806553                            5.616940       0.007274       2.054563                    0.999622      22.543859      63.083099       0.629390       0.469174      -1.021732       0.003895       0.060425      -0.006704       0.060920       0.009203       0.029010       0.009066       0.154295      -0.097076      -0.063603      -0.036839       0.100442              9.850160       4.265080      -0.268175      -0.671995      15.023044       1.039515      10.262356           0.000068
          370              C       6.192119      11.910885      18.575356      -0.134087      38.294362 0.46171209E+03  0.11074916E+05                                10.006818                            7.266315      -0.117360       1.921932                    0.999451      30.566476      90.230574       0.595454       0.428833      -1.051114       0.012608      -0.012497       0.017042       0.024608      -0.004696      -0.001303      -0.014530       0.090309       0.013342      -0.051426       0.008243       0.043183             12.395294       4.905072       0.006002       0.127846      17.723062       3.187104      14.557747          -0.001431
          371              C      14.306598     -10.136731      19.595351      -0.029746      41.282126 0.44093604E+03  0.10330215E+05                                10.315950                            6.944268       0.013237       2.001747                    0.999295      27.491416      77.105060       0.637476       0.410118      -1.075799       0.009932      -0.045596       0.015930       0.049309      -0.001883      -0.001716       0.003780       0.016004       0.007129      -0.010418       0.002445       0.007973             13.581472       4.973903      -0.306751       0.001891      21.760916       0.775653      14.009598           0.004674
          372              C      -8.123381      -5.395971      19.532484       0.204091      22.785885 0.34274935E+03  0.75728083E+04                                 7.054252                            6.187021      -0.145206       1.998993                    0.998999      24.570144      67.882989       0.661924       0.418811      -1.065510       0.002870       0.032138       0.110024       0.114658       0.019530      -0.044509      -0.000015       0.024581       0.047435      -0.044335      -0.012858       0.057193              7.883004       9.066523       1.736474       0.234224       6.409391       1.412503       8.173099           0.000654
          373              C      -2.543073       4.080814       4.535961       0.157649      26.995621 0.39106349E+03  0.89346773E+04                                 7.954824                            6.737425       0.026625       2.037651                    0.999484      25.376606      71.420932       0.615889       0.435283      -1.054716       0.040544      -0.047098       0.045946       0.077285      -0.030325       0.018612      -0.021464      -0.003100      -0.006417      -0.029414      -0.018212       0.047626              8.343944       7.712929      -2.537423       0.474113       7.402807      -1.136098       9.916097           0.003180
          374              C      -4.445859       5.442141       4.416593      -0.122271      27.749896 0.42614926E+03  0.10002574E+05                                 7.985458                            6.939372       0.189515       2.039677                    0.999647      29.200742      84.810851       0.615809       0.423750      -1.055993       0.018779      -0.022029       0.014496       0.032374      -0.006093      -0.017219       0.003087       0.016424      -0.011109      -0.015457      -0.007817       0.023275              8.195952       8.282576      -2.119224       0.229593       6.309635      -0.818502       9.995645           0.002658
          375              C      -2.331912       4.361176       3.196460       0.008856      25.811498 0.36570723E+03  0.82771662E+04                                 7.667373                            6.472698       0.092822       2.043589                    0.998403      27.173476      77.970742       0.629926       0.429604      -1.050428      -0.032609       0.033845      -0.050281       0.068826       0.009778       0.009957       0.023414      -0.005556      -0.156037      -0.058928       0.016227       0.042701              8.034836       6.548204      -1.713101       0.076282       6.408345      -0.635539      11.147960          -0.005021
          376              C      -3.629447       4.646393       5.140756      -0.112816      27.067285 0.43166012E+03  0.10179319E+05                                 7.955542                            7.067620      -0.050411       1.978730                    0.997523      28.910679      84.565387       0.598541       0.433946      -1.048209      -0.024245       0.023249      -0.001876       0.033643       0.017861       0.016399       0.001994      -0.018008      -0.004450      -0.026566       0.001228       0.025338              8.129716       7.969635      -2.239819       0.167787       7.048819      -0.316139       9.370693          -0.007333
          377              C      20.172161       5.725375       3.100767       0.038126      25.884061 0.38671639E+03  0.88878778E+04                                 7.737484                            6.691451       0.043460       2.013422                    0.999244      27.760319      80.626047       0.613792       0.434190      -1.046215       0.048558      -0.022146      -0.014546       0.055316      -0.002516       0.013315      -0.000053      -0.016208      -0.102410      -0.037925       0.012286       0.025639              7.969069       7.625513      -2.116731      -0.417888       6.246464      -0.617534      10.035231          -0.004958
          378              C      -1.603209       3.180542       5.285986      -0.513024      28.545048 0.45494790E+03  0.10803237E+05                                 7.846209                            6.842827       0.226295       2.030381                    0.997716      32.206684      92.640917       0.668303       0.385959      -1.086079      -0.043486       0.038399      -0.029291       0.064988      -0.025846       0.008114      -0.013599       0.026484       0.016268      -0.033286      -0.000245       0.033531              8.485921       7.497894      -0.215734       1.576735      10.502420       0.067744       7.457449           0.000545
          379              C      -6.893726      -4.477084      19.735408      -0.519236      27.981418 0.45031839E+03  0.10636568E+05                                 7.734652                            6.802615       0.395945       2.071634                    0.999365      32.318676      91.883138       0.672916       0.385357      -1.089508      -0.058914      -0.043060       0.003418       0.073053       0.022951      -0.008235       0.007973      -0.003996      -0.029362      -0.026162      -0.001772       0.027934              8.577507      10.756628       2.601681       0.990460       7.136522       1.420773       7.839371           0.002655
          380              C       7.941947      10.172668       3.239432       0.577078      24.713669 0.25217016E+03  0.52305842E+04                                 7.806843                            5.617159       0.007106       2.054522                    0.999622      22.544086      63.086441       0.629330       0.469214      -1.021698      -0.024288      -0.045983       0.031707       0.060908       0.022918       0.058869       0.051283       0.034914       0.099930      -0.063611      -0.036918       0.100529              9.850500      11.004426       0.588248      -3.917840      10.442821      -3.550574       8.104254           0.000067
          381              C       9.642174      11.351125       1.820950      -0.134152      38.289610 0.46161067E+03  0.11072264E+05                                10.006749                            7.265808      -0.117200       1.921976                    0.999452      30.568424      90.245782       0.595418       0.428868      -1.051056      -0.012264       0.012282      -0.017514       0.024658      -0.016445       0.029694       0.029348      -0.015345       0.052330      -0.051486       0.008068       0.043419             12.395479      16.713432       0.370751      -4.903788      11.301355      -3.929962       9.171649          -0.001431
          382              C       8.375978      11.327125       2.360689      -0.029741      41.277316 0.44086629E+03  0.10328376E+05                                10.315945                            6.944155       0.013257       2.001762                    0.999295      27.491768      77.110234       0.637408       0.410169      -1.075744       0.005174       0.034929      -0.034427       0.049315      -0.003039       0.001108       0.007764       0.006459       0.010103      -0.010417       0.002327       0.008090             13.581568      15.231039       1.090507      -4.992474      14.655116      -6.286561      10.858550           0.004674
          383              C       5.547286       7.217879       3.517359       0.204202      22.782795 0.34269510E+03  0.75715118E+04                                 7.054540                            6.187281      -0.145338       1.998972                    0.998999      24.569678      67.887172       0.661772       0.418912      -1.065417      -0.105902       0.040719       0.016223       0.114614      -0.013034      -0.019143       0.035769      -0.045421      -0.066591      -0.044274      -0.012948       0.057221              7.883309       9.641369       0.787064       0.547570       7.464532       1.856089       6.544025           0.000654
          384              C       3.342389      12.583261       4.432509       0.157664      26.996501 0.39108137E+03  0.89353803E+04                                 7.955681                            6.738070       0.026472       2.037604                    0.999485      25.377548      71.429788       0.615779       0.435347      -1.054655      -0.028843       0.038839      -0.060274       0.077287      -0.013918       0.015919      -0.025326      -0.004700       0.087843      -0.029377      -0.018324       0.047701              8.344899       7.699645      -2.482038       0.447710       7.331874      -1.173575      10.003176           0.003180
          385              C       3.432394      12.503799       6.772110      -0.122258      27.748993 0.42613335E+03  0.10002085E+05                                 7.985229                            6.939190       0.189378       2.039642                    0.999646      29.200059      84.807761       0.615826       0.423744      -1.056000      -0.007697       0.014170      -0.028076       0.032377      -0.003802      -0.009544       0.013963      -0.013314       0.031657      -0.015593      -0.007887       0.023480              8.195694       7.814687      -2.547852       0.667988       7.149582      -0.198344       9.622815           0.002658
          386              C       4.233516      11.523441       4.421965       0.008859      25.811880 0.36571749E+03  0.82775542E+04                                 7.667701                            6.472915       0.092935       2.043616                    0.998405      27.174163      77.976463       0.629890       0.429621      -1.050406       0.035959      -0.036236       0.046160       0.068824       0.049890      -0.003950       0.003716       0.017189       0.048025      -0.059016       0.016380       0.042635              8.035211       8.597873      -3.132075       0.058673       7.390528      -0.660114       8.117231          -0.005022
          387              C       2.944102      13.067525       5.646078      -0.112829      27.068451 0.43168721E+03  0.10180175E+05                                 7.955925                            7.067942      -0.050579       1.978671                    0.997522      28.911805      84.571149       0.598511       0.433958      -1.048196      -0.001350      -0.005132       0.033230       0.033651       0.014160       0.008622      -0.009009       0.013267      -0.056681      -0.026406       0.001172       0.025235              8.130122       7.843444      -1.999141       0.080350       6.771880      -0.439521       9.775041          -0.007334
          388              C       4.289084      11.436283       6.729536       0.038076      25.885314 0.38674442E+03  0.88886576E+04                                 7.737577                            6.691556       0.043405       2.013390                    0.999245      27.761329      80.628839       0.613808       0.434172      -1.046229       0.006112      -0.016548      -0.052423       0.055311       0.026893       0.004053      -0.013079      -0.003049       0.050727      -0.038020       0.012424       0.025596              7.969135       7.557411      -2.758475      -0.019462       7.188255      -0.054141       9.161739          -0.004958
          389              C       2.841101      13.173403       3.145331      -0.513063      28.545443 0.45494941E+03  0.10803379E+05                                 7.846461                            6.842929       0.226340       2.030392                    0.997716      32.207805      92.647345       0.668278       0.385969      -1.086062       0.020303      -0.022022       0.057688       0.065001      -0.019525       0.014158      -0.005071      -0.000119       0.078822      -0.033417      -0.000251       0.033668              8.486311       8.981634       1.189451       0.159707       7.773930      -1.936129       8.703369           0.000545
          390              C       4.538543       6.142779       3.043868      -0.519258      27.979980 0.45026760E+03  0.10634836E+05                                 7.734066                            6.802125       0.395979       2.071653                    0.999364      32.316706      91.868688       0.672971       0.385345      -1.089541       0.037116       0.058412       0.023231       0.073002       0.018073      -0.005860       0.011389      -0.009396      -0.051662      -0.026144      -0.001846       0.027990              8.576875      10.456996       1.970547       1.476918       8.177393       2.108367       7.096235           0.002655
          391              C       3.324251      16.319392      10.558642       0.577082      24.713833 0.25217197E+03  0.52305466E+04                                 7.806358                            5.616827       0.007217       2.054541                    0.999623      22.543789      63.081827       0.629418       0.469155      -1.021746       0.055667       0.023818       0.006713       0.060920      -0.041335       0.001199      -0.030286      -0.131557      -0.097003      -0.063555      -0.036843       0.100398              9.849905      13.996139       3.172180      -1.204475       5.291685       0.286937      10.261891           0.000068
          392              C       1.043795      15.551211      11.266491      -0.134169      38.291826 0.46166131E+03  0.11073581E+05                                10.006460                            7.265832      -0.117225       1.921966                    0.999453      30.568092      90.239868       0.595474       0.428823      -1.051102      -0.016025       0.007706      -0.017109       0.024676      -0.032039       0.013370       0.006261      -0.064305       0.013202      -0.051483       0.008280       0.043203             12.394948      16.293489       4.032340      -2.961132       6.332490      -1.182353      14.558865          -0.001431
          393              C       1.917865      15.852481      10.246497      -0.029730      41.281935 0.44093112E+03  0.10330093E+05                                10.316057                            6.944310       0.013141       2.001726                    0.999295      27.491143      77.104815       0.637461       0.410127      -1.075791      -0.046301      -0.005832      -0.015937       0.049313      -0.006505      -0.004051       0.000460      -0.010081       0.007119      -0.010363       0.002349       0.008014             13.581698      20.088830       5.036972      -0.731350       6.646284      -0.260443      14.009981           0.004674
          394              C      13.864081      -3.714498      10.309364       0.203751      22.789988 0.34284113E+03  0.75754365E+04                                 7.055801                            6.188443      -0.144628       1.999164                    0.998999      24.572618      67.895248       0.661744       0.418891      -1.065446       0.029402       0.013413      -0.110005       0.114654       0.007471      -0.014763       0.042042      -0.043800       0.047561      -0.044357      -0.012947       0.057303              7.884790       5.613743       0.516060      -1.253677       9.865719      -0.691776       8.174908           0.000654
          395              C       4.695187      16.191733       5.411322       0.157654      26.995680 0.39106712E+03  0.89348116E+04                                 7.954950                            6.737534       0.026478       2.037607                    0.999484      25.376838      71.422596       0.615871       0.435293      -1.054706      -0.057917       0.022535      -0.045959       0.077294      -0.022618       0.026544      -0.010262       0.040550      -0.006445      -0.029452      -0.018220       0.047672              8.344069       9.032339      -2.071037       1.229407       6.083742      -0.068260       9.916126           0.003180
          396              C       6.612918      14.851540       5.530689      -0.122343      27.751164 0.42618372E+03  0.10003542E+05                                 7.985490                            6.939448       0.189676       2.039710                    0.999646      29.201661      84.812983       0.615836       0.423725      -1.056014      -0.027122       0.010434      -0.014415       0.032439      -0.009861      -0.008451       0.015406      -0.005190      -0.011030      -0.015600      -0.007704       0.023304              8.195941       7.860820      -2.268249       0.848351       6.731368       0.056494       9.995634           0.002659
          397              C       4.889148      16.484296       6.750823       0.008862      25.812488 0.36573175E+03  0.82778799E+04                                 7.667809                            6.473132       0.092901       2.043608                    0.998404      27.173631      77.972557       0.629872       0.429633      -1.050408       0.042787      -0.019479       0.050256       0.068817       0.009348      -0.018621      -0.016994      -0.007999      -0.155986      -0.058798       0.016220       0.042578              8.035272       7.500928      -1.376270       0.624988       5.456194       0.139908      11.148694          -0.005022
          398              C       5.590535      15.356001       4.806527      -0.112845      27.067693 0.43167117E+03  0.10179586E+05                                 7.955368                            7.067490      -0.050284       1.978764                    0.997526      28.910912      84.564516       0.598577       0.433919      -1.048232       0.029981      -0.015111       0.001874       0.033626       0.019573       0.003743      -0.015905      -0.008411      -0.004417      -0.026543       0.001397       0.025146              8.129508       8.558688      -2.031399       0.354114       6.459360      -0.052649       9.370475          -0.007333
          399              C       6.795833      15.183959       6.846516       0.038060      25.885637 0.38675395E+03  0.88889457E+04                                 7.737743                            6.691753       0.043279       2.013350                    0.999243      27.761598      80.630361       0.613782       0.434187      -1.046218      -0.037033       0.038416       0.014567       0.055312       0.003153       0.004609      -0.012325       0.015747      -0.102457      -0.037853       0.012199       0.025654              7.969273       7.730248      -2.079674       0.443056       6.142046       0.599925      10.035525          -0.004958
          400              C       3.533108      16.777746       4.661297      -0.513049      28.547678 0.45500644E+03  0.10804934E+05                                 7.846674                            6.843292       0.226162       2.030338                    0.997715      32.207420      92.643225       0.668279       0.385961      -1.086081       0.050720      -0.028181       0.029294       0.064998      -0.028460       0.015693      -0.002900       0.011817       0.016317      -0.033433      -0.000119       0.033552              8.486376      10.304938       0.776226       0.462168       7.696443      -1.509085       7.457747           0.000545
          401              C      14.320534      -2.248877      10.106439      -0.519064      27.968578 0.45001777E+03  0.10627762E+05                                 7.731656                            6.799745       0.395388       2.071489                    0.999364      32.315978      91.870050       0.673143       0.385289      -1.089549      -0.020971      -0.069949      -0.003406       0.073104       0.019155      -0.010147       0.005298      -0.025944      -0.029639      -0.026215      -0.001859       0.028074              8.573821       5.902585       0.884709      -1.009446      11.982136      -1.405298       7.836743           0.002655
          402              C      15.065478       5.135600       6.707850       0.577094      24.713073 0.25216207E+03  0.52302697E+04                                 7.806102                            5.616626       0.007133       2.054519                    0.999622      22.543455      63.079674       0.629447       0.469140      -1.021758      -0.035254      -0.038240      -0.031702       0.060911       0.006847      -0.028654      -0.072483      -0.055964       0.099884      -0.063498      -0.036896       0.100394              9.849533      10.134614       0.281040       2.041487      11.310551       4.876615       8.103434           0.000068
          403              C      15.609822       7.131433       8.126333      -0.134163      38.295549 0.46173404E+03  0.11075610E+05                                10.007019                            7.266445      -0.117286       1.921940                    0.999452      30.567702      90.235846       0.595452       0.428828      -1.051114       0.015679      -0.007457       0.017522       0.024667      -0.007948      -0.017650      -0.037598       0.032642       0.052376      -0.051305       0.008070       0.043235             12.395513      11.668014      -1.411083       2.070645      16.346156       5.934155       9.172368          -0.001433
          404              C      16.009247       5.929640       7.586593      -0.029728      41.282059 0.44093601E+03  0.10330226E+05                                10.316033                            6.944329       0.013156       2.001730                    0.999296      27.491149      77.104655       0.637464       0.410125      -1.075793       0.031200       0.016511       0.034430       0.049310      -0.004406      -0.006861      -0.003521      -0.001220       0.010106      -0.010310       0.002317       0.007993             13.581604      14.033479       0.669208       4.263930      15.852018       6.802825      10.859313           0.004675
          405              C      13.077880       1.892965       6.429923       0.203874      22.786449 0.34275968E+03  0.75733311E+04                                 7.055649                            6.188145      -0.145089       1.999051                    0.998997      24.571405      67.894748       0.661678       0.418950      -1.065388       0.073660      -0.086311      -0.016315       0.114637       0.004143      -0.040098       0.006147       0.051672      -0.066596      -0.044284      -0.012917       0.057201              7.884818       7.212421      -0.072288      -1.567148       9.897729      -1.135302       6.544304           0.000654
          406              C      18.871363       1.602588       5.514773       0.157666      26.996023 0.39107456E+03  0.89351148E+04                                 7.955321                            6.737812       0.026466       2.037603                    0.999485      25.377158      71.426398       0.615823       0.435321      -1.054679       0.046228      -0.014252       0.060284       0.077294      -0.009357       0.029284      -0.006401       0.021147       0.087831      -0.029439      -0.018307       0.047746              8.344488       8.932397      -2.045946       1.255762       6.098474      -0.031085      10.002592           0.003180
          407              C      18.766413       1.660916       3.175173      -0.122243      27.749279 0.42614298E+03  0.10002410E+05                                 7.985468                            6.939422       0.189504       2.039680                    0.999646      29.200292      84.810008       0.615792       0.423763      -1.055984       0.015990      -0.002519       0.028076       0.032408       0.001240      -0.016160       0.004592       0.015148       0.031726      -0.015711      -0.007632       0.023343              8.195937       8.825235      -2.190810       0.409875       6.139601      -0.563757       9.622976           0.002659
          408              C      17.575115       2.089483       5.525318       0.008851      25.812363 0.36572735E+03  0.82778332E+04                                 7.667870                            6.473108       0.092873       2.043595                    0.998404      27.174582      77.977927       0.629865       0.429635      -1.050397      -0.046142       0.021836      -0.046167       0.068828       0.033376      -0.004690       0.002669      -0.076141       0.048012      -0.059010       0.016356       0.042655              8.035358       9.493541      -2.815559       0.642154       6.495283       0.164554       8.117250          -0.005022
          409              C      19.460676       1.388477       4.301205      -0.112856      27.068231 0.43168366E+03  0.10180061E+05                                 7.955841                            7.067884      -0.050553       1.978681                    0.997523      28.911670      84.570358       0.598517       0.433955      -1.048199      -0.004378      -0.003001      -0.033198       0.033620       0.006850       0.011529      -0.004851      -0.028076      -0.056738      -0.026478       0.001286       0.025192              8.130020       8.147457      -1.891608       0.441301       6.467770       0.070670       9.774834          -0.007334
          410              C      17.474388       2.112778       3.217747       0.038146      25.883391 0.38670951E+03  0.88876923E+04                                 7.737343                            6.691365       0.043605       2.013460                    0.999244      27.760135      80.625744       0.613799       0.434186      -1.046216      -0.017605       0.000258       0.052448       0.055325       0.021865       0.013849       0.000776      -0.031436       0.050812      -0.038044       0.012157       0.025887              7.968877       8.962768      -2.261435       0.044844       5.782441       0.036295       9.161421          -0.004959
          411              C      19.594866       1.326705       6.801952      -0.513014      28.544955 0.45494137E+03  0.10803061E+05                                 7.846146                            6.842705       0.226190       2.030354                    0.997714      32.206962      92.642135       0.668318       0.385950      -1.086083      -0.027524       0.011800      -0.057660       0.064973      -0.015118       0.009656      -0.011414       0.024613       0.078791      -0.033317      -0.000321       0.033639              8.485893       7.160404       0.545710       1.878438       9.594516       0.494323       8.702760           0.000545
          412              C      12.400514       0.583557       6.903414      -0.519105      27.977337 0.45023765E+03  0.10634108E+05                                 7.733830                            6.802011       0.395435       2.071514                    0.999365      32.315474      91.869477       0.672950       0.385358      -1.089516       0.042727       0.054536      -0.023252       0.073079       0.017048      -0.012546       0.001856      -0.015535      -0.051821      -0.026119      -0.001905       0.028025              8.576524       7.189562       0.816827      -1.494020      11.443239      -2.094267       7.096771           0.002655
          413              C       6.156206       9.541415      17.748737       0.577094      24.713057 0.25216203E+03  0.52302686E+04                                 7.806098                            5.616626       0.007146       2.054523                    0.999622      22.543453      63.079660       0.629447       0.469140      -1.021759       0.003893      -0.036016      -0.048968       0.060911       0.020527      -0.022406      -0.016828       0.140659      -0.137843      -0.063498      -0.036896       0.100394              9.849524       4.264875      -0.447769       0.568281      10.551698       1.541702      14.732000           0.000068
          414              C      14.313901      21.617360       0.291853      -0.134163      38.295567 0.46173442E+03  0.11075622E+05                                10.007025                            7.266450      -0.117309       1.921934                    0.999452      30.567698      90.235852       0.595452       0.428829      -1.051113       0.012594       0.021084       0.002302       0.024666       0.001196       0.004864      -0.014940       0.038947      -0.140948      -0.051303       0.008071       0.043231             12.395520       4.905149       0.107766      -0.068931      12.589552      -0.222445      19.691860          -0.001431
          415              C       6.184806      10.552545      18.875764      -0.029729      41.282016 0.44093577E+03  0.10330219E+05                                10.316022                            6.944325       0.013176       2.001736                    0.999296      27.491146      77.104622       0.637464       0.410125      -1.075794       0.009929       0.036603       0.031514       0.049310      -0.000520       0.002570      -0.006778       0.010612      -0.009038      -0.010310       0.002317       0.007993             13.581585       4.973995       0.155121       0.264929      15.275560       2.969607      20.495201           0.004674
          416              C       8.120373       8.127682      14.801556       0.203875      22.786422 0.34275915E+03  0.75733159E+04                                 7.055643                            6.188139      -0.145077       1.999055                    0.998997      24.571379      67.894643       0.661678       0.418950      -1.065388       0.002813       0.079122      -0.082905       0.114636      -0.048292       0.005338      -0.015573      -0.002427      -0.033832      -0.044285      -0.012916       0.057201              7.884811       9.067992      -0.665015      -1.622174       6.510238      -1.471006       8.076204           0.000654
          417              C       5.578894      13.374053      14.092514       0.157666      26.996029 0.39107474E+03  0.89351200E+04                                 7.955323                            6.737814       0.026466       2.037603                    0.999485      25.377156      71.426394       0.615823       0.435321      -1.054679       0.040531       0.063362       0.017799       0.077294       0.031304       0.017048       0.012963      -0.018112      -0.051401      -0.029439      -0.018308       0.047746              8.344490       7.713542       1.679565       1.960498      10.272378      -0.520235       7.047549           0.003180
          418              C       3.676092      12.590003      12.973246      -0.122243      27.749258 0.42614257E+03  0.10002398E+05                                 7.985462                            6.939418       0.189505       2.039680                    0.999646      29.200289      84.809989       0.615793       0.423762      -1.055984       0.018782       0.023600       0.011856       0.032408      -0.011853       0.014068      -0.002457       0.017169      -0.009078      -0.015711      -0.007632       0.023343              8.195931       8.282655       1.258520       1.720417       9.782951      -1.186780       6.522189           0.002659
          419              C       5.790060      12.073834      14.519451       0.008851      25.812359 0.36572714E+03  0.82778276E+04                                 7.667869                            6.473106       0.092872       2.043595                    0.998404      27.174583      77.977934       0.629865       0.429635      -1.050397      -0.032609      -0.060469      -0.004173       0.068828       0.003748      -0.013337       0.023456       0.075303       0.086591      -0.059010       0.016356       0.042654              8.035357       6.548704       0.922741       1.445486      10.514107      -1.734663       7.043261          -0.005022
          420              C       4.492508      13.615023      13.300312      -0.112856      27.068242 0.43168425E+03  0.10180078E+05                                 7.955844                            7.067890      -0.050554       1.978681                    0.997523      28.911673      84.570369       0.598517       0.433955      -1.048199      -0.024232      -0.013211      -0.019197       0.033620       0.005250      -0.023498       0.004098      -0.007879       0.026074      -0.026478       0.001286       0.025192              8.130022       7.970060       1.265252       1.855909       9.064295      -0.847373       7.355712          -0.007334
          421              C       3.928518      11.308851      13.385859       0.038146      25.883392 0.38670942E+03  0.88876896E+04                                 7.737343                            6.691364       0.043605       2.013460                    0.999244      27.760133      80.625738       0.613799       0.434186      -1.046216       0.048571      -0.001501       0.026447       0.055325       0.012777      -0.004299       0.025908       0.028246       0.031028      -0.038044       0.012157       0.025887              7.968877       7.625456       0.696726       2.041902       9.622586      -1.331577       6.658590          -0.004958
          422              C       6.518763      14.473733      14.497170      -0.513014      28.544951 0.45494117E+03  0.10803055E+05                                 7.846145                            6.842704       0.226190       2.030353                    0.997714      32.206964      92.642145       0.668318       0.385950      -1.086083      -0.043468      -0.044562      -0.018610       0.064973       0.019941       0.018481      -0.002232      -0.001309      -0.067195      -0.033317      -0.000321       0.033639              8.485893       7.498029       1.473302      -0.601617       8.159972       1.284742       9.799679           0.000545
          423              C       9.350016       7.843968      13.904311      -0.519105      27.977350 0.45023770E+03  0.10634109E+05                                 7.733832                            6.802011       0.395434       2.071514                    0.999365      32.315472      91.869465       0.672950       0.385358      -1.089516      -0.058936       0.024483       0.035605       0.073079      -0.018642      -0.015704       0.003455       0.015560       0.028778      -0.026119      -0.001906       0.028025              8.576528      10.755029      -0.441707      -2.748508       6.431559      -1.013735       8.542997           0.002654
          424              C      -8.301748       9.205255       9.465038       0.577082      24.713829 0.25217202E+03  0.52305481E+04                                 7.806358                            5.616828       0.007217       2.054541                    0.999623      22.543793      63.081852       0.629418       0.469155      -1.021746      -0.024303       0.050452       0.023983       0.060920       0.039532      -0.049199      -0.054727       0.028774       0.081446      -0.063555      -0.036843       0.100398              9.849904      11.003978      -3.687039       1.449345      11.763041       2.787507       6.782694           0.000067
          425              C      -6.601526       7.387582       9.153688      -0.134169      38.291846 0.46166151E+03  0.11073587E+05                                10.006466                            7.265835      -0.117236       1.921963                    0.999453      30.568098      90.239905       0.595474       0.428824      -1.051102      -0.012261      -0.021332      -0.001881       0.024676       0.033948      -0.000460      -0.022502      -0.003801       0.086960      -0.051483       0.008280       0.043203             12.394956      16.712793      -4.432331       2.130469      13.106995       2.886828       7.365081          -0.001433
          426              C      -7.867725       7.867008       8.904608      -0.029731      41.282038 0.44093232E+03  0.10330129E+05                                10.316072                            6.944319       0.013148       2.001727                    0.999295      27.491193      77.104993       0.637461       0.410127      -1.075791       0.005171      -0.047281      -0.013019       0.049313       0.002493       0.002166      -0.007358       0.006987       0.011649      -0.010362       0.002346       0.008016             13.581719      15.230602      -4.869443       1.551267      17.252939       4.787378       8.261615           0.004675
          427              C     -10.696377      10.923364      11.885013       0.203751      22.789992 0.34284105E+03  0.75754343E+04                                 7.055802                            6.188442      -0.144628       1.999164                    0.998999      24.572618      67.895247       0.661744       0.418891      -1.065446      -0.105943      -0.006270      -0.043385       0.114654      -0.010083       0.020891       0.006420       0.027613       0.152556      -0.044357      -0.012947       0.057303              7.884792       9.643184       0.080851      -0.956413       5.167247      -0.528959       8.843946           0.000654
          428              C      11.464257       9.033168       6.780864       0.157653      26.995648 0.39106646E+03  0.89347932E+04                                 7.954938                            6.737523       0.026480       2.037608                    0.999484      25.376839      71.422593       0.615873       0.435293      -1.054707      -0.028843      -0.071628      -0.003463       0.077294       0.020744       0.004230      -0.005204      -0.057792      -0.071475      -0.029452      -0.018220       0.047672              8.344057       7.698801       1.628734       1.925327      10.350687      -0.569700       6.982683           0.003179
          429              C      11.554248      11.099042       5.679898      -0.122343      27.751114 0.42618267E+03  0.10003511E+05                                 7.985474                            6.939432       0.189680       2.039711                    0.999646      29.201652      84.812936       0.615837       0.423724      -1.056014      -0.007648      -0.031471       0.001828       0.032438      -0.006332       0.008207      -0.010638      -0.008068       0.047244      -0.015600      -0.007704       0.023304              8.195924       7.814954       1.852593       1.872641       9.176505      -0.971558       7.596314           0.002658
          430              C      12.355397       9.553955       7.703971       0.008862      25.812479 0.36573163E+03  0.82778766E+04                                 7.667808                            6.473131       0.092901       2.043608                    0.998404      27.173625      77.972536       0.629872       0.429633      -1.050408       0.035954       0.058094       0.008258       0.068817      -0.028365      -0.041080      -0.015812      -0.004014      -0.015653      -0.058798       0.016219       0.042578              8.035271       8.598028       1.617253       2.683025       8.507344       0.015831       7.000440          -0.005019
          431              C      11.065957       9.842008       5.754702      -0.112847      27.068113 0.43168085E+03  0.10179897E+05                                 7.955534                            7.067639      -0.050414       1.978721                    0.997524      28.911329      84.566748       0.598561       0.433928      -1.048224      -0.001340       0.031326      -0.012150       0.033626       0.000369      -0.016390       0.014168       0.021741      -0.031305      -0.026541       0.001396       0.025145              8.129677       7.842935       1.069258       1.691045       9.404436      -1.080348       7.141659          -0.007331
          432              C      12.410951      11.595939       6.625686       0.038060      25.885628 0.38675380E+03  0.88889415E+04                                 7.737741                            6.691752       0.043279       2.013350                    0.999243      27.761595      80.630346       0.613782       0.434187      -1.046218       0.006129      -0.037113       0.040552       0.055312      -0.009935      -0.025188      -0.003564      -0.032273      -0.036928      -0.037853       0.012198       0.025654              7.969271       7.557649       1.362505       2.398813       8.715239      -0.827245       7.634925          -0.004955
          433              C      10.962971       7.623369       6.913361      -0.513048      28.547641 0.45500564E+03  0.10804909E+05                                 7.846664                            6.843282       0.226169       2.030340                    0.997715      32.207395      92.643101       0.668280       0.385961      -1.086081       0.020296       0.060972      -0.009759       0.064998       0.022030       0.009976      -0.014293      -0.034004      -0.022869      -0.033433      -0.000119       0.033552              8.486365       8.981176      -0.455868      -1.109957      10.148046       0.565680       6.329873           0.000545
          434              C     -11.705104      11.050870      13.052824      -0.519064      27.968577 0.45001760E+03  0.10627757E+05                                 7.731656                            6.799743       0.395387       2.071489                    0.999364      32.315978      91.870050       0.673143       0.385289      -1.089549       0.037183      -0.009097      -0.062281       0.073104      -0.014123      -0.012686       0.007729       0.023484       0.046657      -0.026215      -0.001859       0.028074              8.573822      10.452303       0.291993      -2.441979       5.540348      -0.586028       9.728815           0.002655
          435              C      11.446036      12.470430       0.482244       0.577078      24.713666 0.25217012E+03  0.52305831E+04                                 7.806842                            5.617159       0.007106       2.054522                    0.999622      22.544085      63.086437       0.629330       0.469214      -1.021698       0.055662      -0.006082      -0.023969       0.060908       0.021703       0.035273       0.064742      -0.072052       0.081464      -0.063611      -0.036918       0.100529              9.850499      13.996821      -2.629129      -2.145375       8.771333      -2.295865       6.783344           0.000068
          436              C       9.165584      13.467539       0.793594      -0.134152      38.289632 0.46161087E+03  0.11072269E+05                                10.006753                            7.265810      -0.117199       1.921976                    0.999452      30.568425      90.245785       0.595418       0.428868      -1.051056      -0.016003      -0.018665       0.001880       0.024658       0.027591       0.021183       0.008130      -0.039708       0.086968      -0.051486       0.008068       0.043419             12.395484      16.293923      -4.580530      -2.011857      13.526991      -2.971310       7.365539          -0.001431
          437              C      10.039657      12.433565       1.042674      -0.029742      41.277332 0.44086657E+03  0.10328384E+05                                10.315949                            6.944158       0.013257       2.001762                    0.999295      27.491768      77.110234       0.637408       0.410169      -1.075744      -0.046299      -0.010882       0.013036       0.049315      -0.000263       0.007734       0.000530      -0.008539       0.011643      -0.010417       0.002327       0.008090             13.581573      20.087655      -3.151843      -3.996284      12.395320      -3.058791       8.261743           0.004674
          438              C       5.742277      -0.700481      17.956834       0.204202      22.782795 0.34269522E+03  0.75715151E+04                                 7.054540                            6.187283      -0.145338       1.998971                    0.998999      24.569678      67.887173       0.661772       0.418912      -1.065417       0.029352      -0.101948       0.043375       0.114614      -0.016487       0.000951      -0.021789      -0.008787       0.152352      -0.044274      -0.012948       0.057221              7.883308       5.613198      -1.343467       0.180741       9.194914       1.077254       8.841812           0.000654
          439              C      12.817008       8.076574       3.166419       0.157664      26.996493 0.39108138E+03  0.89353805E+04                                 7.955679                            6.738070       0.026472       2.037604                    0.999485      25.377543      71.429768       0.615779       0.435347      -1.054655      -0.057908      -0.051066       0.003500       0.077287       0.034303       0.006396      -0.002080       0.018888      -0.071494      -0.029377      -0.018324       0.047701              8.344896       9.033328       2.100254       1.179179       9.018019      -1.625572       6.983340           0.003180
          440              C      14.734753       8.850057       4.267384      -0.122258      27.748978 0.42613275E+03  0.10002068E+05                                 7.985222                            6.939180       0.189379       2.039643                    0.999646      29.200053      84.807730       0.615827       0.423743      -1.056000      -0.027039      -0.017723      -0.001766       0.032378      -0.002405       0.013015      -0.003952       0.014301       0.047297      -0.015593      -0.007887       0.023480              8.195688       7.860705       1.868673       1.540350       9.130263      -1.441527       7.596097           0.002658
          441              C      13.010956       9.090326       2.243311       0.008859      25.811878 0.36571751E+03  0.82775546E+04                                 7.667700                            6.472915       0.092936       2.043616                    0.998405      27.174156      77.976436       0.629890       0.429621      -1.050406       0.042785       0.053267      -0.008301       0.068824      -0.020790       0.001320       0.044199       0.038806      -0.015688      -0.059016       0.016380       0.042636              8.035209       7.501074       1.229051       0.879854       9.604027      -2.534817       7.000527          -0.005021
          442              C      13.712369       7.970683       4.192581      -0.112829      27.068449 0.43168703E+03  0.10180170E+05                                 7.955925                            7.067940      -0.050579       1.978671                    0.997522      28.911798      84.571119       0.598511       0.433958      -1.048196       0.030001       0.009176       0.012170       0.033651      -0.006533      -0.018634       0.010991      -0.017399      -0.031247      -0.026407       0.001172       0.025235              8.130121       8.559420       1.322279       1.582528       8.688930      -1.234222       7.142013          -0.007334
          443              C      14.917655       9.823377       3.321597       0.038075      25.885498 0.38674819E+03  0.88887774E+04                                 7.737658                            6.691625       0.043410       2.013392                    0.999245      27.761493      80.629807       0.613799       0.434176      -1.046225      -0.037040      -0.006613      -0.040542       0.055311       0.002409      -0.004873       0.025130       0.037578      -0.036892      -0.038020       0.012424       0.025596              7.969219       7.730404       1.423504       1.579701       8.542444      -1.985687       7.634810          -0.004958
          444              C      11.654926       7.134026       3.033921      -0.513063      28.545419 0.45494895E+03  0.10803366E+05                                 7.846457                            6.842926       0.226341       2.030392                    0.997716      32.207795      92.647306       0.668278       0.385969      -1.086062       0.050716       0.039465       0.009772       0.065001       0.027822       0.016951      -0.004433      -0.001221      -0.022895      -0.033416      -0.000251       0.033668              8.486307      10.305032       0.011480      -0.903273       8.824325       0.857931       6.329563           0.000545
          445              C       6.198715      -1.609040      16.789023      -0.519258      27.979954 0.45026717E+03  0.10634824E+05                                 7.734061                            6.802122       0.395979       2.071653                    0.999364      32.316702      91.868663       0.672971       0.385345      -1.089541      -0.020939       0.031965       0.062202       0.073002      -0.018318      -0.011335       0.009486      -0.000433       0.046617      -0.026143      -0.001847       0.027990              8.576868       5.902222      -1.316538      -0.262439      10.095398       2.500518       9.732983           0.002655
          446              C      -1.178183      14.727552      12.093110       0.577084      24.713923 0.25217088E+03  0.52305426E+04                                 7.806539                            5.616931       0.007275       2.054564                    0.999622      22.543804      63.082940       0.629390       0.469175      -1.021731      -0.035257      -0.008332       0.048974       0.060917      -0.028249       0.008463       0.026829      -0.135219      -0.137887      -0.063602      -0.036835       0.100437              9.850141      10.135183       1.627489      -1.264059       4.682123      -1.049614      14.733118           0.000067
          447              C      -0.633871      14.958055       9.655429      -0.134087      38.294359 0.46171204E+03  0.11074914E+05                                10.006816                            7.266313      -0.117359       1.921932                    0.999451      30.566472      90.230549       0.595455       0.428833      -1.051114       0.015603       0.018889      -0.002302       0.024608      -0.011263       0.015881       0.000610      -0.031755      -0.141017      -0.051426       0.008243       0.043183             12.395291      11.667521       2.498574       0.187196       5.826522       0.139495      19.691829          -0.001431
          448              C      -0.234428      15.091535      10.966083      -0.029747      41.282170 0.44093668E+03  0.10330234E+05                                10.315959                            6.944274       0.013236       2.001747                    0.999295      27.491428      77.105111       0.637475       0.410118      -1.075799       0.031190       0.021561      -0.031523       0.049309      -0.003756       0.007334      -0.000047      -0.007561      -0.009075      -0.010418       0.002445       0.007973             13.581485      14.033604       3.358058      -2.710546       6.215949      -1.239080      20.494904           0.004674
          449              C       4.956037      -6.863933      15.040291       0.204091      22.785849 0.34274859E+03  0.75727878E+04                                 7.054243                            6.187012      -0.145205       1.998993                    0.998999      24.570143      67.882986       0.661925       0.418810      -1.065510       0.073729       0.029111       0.082844       0.114658      -0.036809       0.016473       0.000160       0.062626      -0.033622      -0.044335      -0.012858       0.057193              7.882994       7.211311      -1.321279       0.845600       8.364125       2.018224       8.073545           0.000654
          450              C      10.749529      -7.511282      15.749333       0.157649      26.995623 0.39106333E+03  0.89346728E+04                                 7.954824                            6.737423       0.026625       2.037651                    0.999484      25.376605      71.420928       0.615889       0.435283      -1.054716       0.046202       0.059338      -0.017816       0.077285       0.030024      -0.006409      -0.020251      -0.025229      -0.051475      -0.029414      -0.018212       0.047627              8.343945       8.931895       2.110251       1.143929       9.052713      -1.674912       7.047228           0.003180
          451              C      10.644594      -9.566588      16.868602      -0.122271      27.749876 0.42614895E+03  0.10002565E+05                                 7.985452                            6.939368       0.189515       2.039677                    0.999647      29.200727      84.810774       0.615810       0.423750      -1.055994       0.015961       0.025561      -0.011830       0.032374      -0.014604       0.007169      -0.012194       0.001612      -0.009068      -0.015458      -0.007817       0.023274              8.195945       8.825324       1.450318       1.692433       9.240242      -1.226524       6.522269           0.002659
          452              C       9.453276      -7.745601      15.322396       0.008856      25.811495 0.36570701E+03  0.82771602E+04                                 7.667374                            6.472697       0.092821       2.043588                    0.998403      27.173476      77.970752       0.629926       0.429604      -1.050428      -0.046140      -0.050900       0.004170       0.068826      -0.020766      -0.026429       0.004918      -0.063276       0.086586      -0.058928       0.016227       0.042702              8.034837       9.493028       1.963739       2.117128       7.568663      -0.784626       7.042820          -0.005022
          453              C      11.338854      -8.455199      16.541535      -0.112816      27.067308 0.43166068E+03  0.10179335E+05                                 7.955547                            7.067625      -0.050412       1.978730                    0.997523      28.910685      84.565411       0.598540       0.433946      -1.048209      -0.004410      -0.027275       0.019196       0.033643       0.006570      -0.011533       0.021026      -0.000514       0.025997      -0.026566       0.001229       0.025338              8.129720       8.147213       1.327981       1.417471       8.886454      -1.467290       7.355494          -0.007334
          454              C       1.230786      13.216486      16.455988       0.038126      25.884062 0.38671653E+03  0.88878821E+04                                 7.737484                            6.691453       0.043455       2.013421                    0.999244      27.760327      80.626084       0.613792       0.434190      -1.046215      -0.017623       0.045273      -0.026452       0.055317       0.001076      -0.025730      -0.004347      -0.038034       0.030899      -0.037925       0.012287       0.025638              7.969070       8.963201       1.169386       1.936313       8.285179      -1.481383       6.658831          -0.004958
          455              C      11.473027      -6.258615      15.344678      -0.513024      28.545066 0.45494818E+03  0.10803245E+05                                 7.846213                            6.842829       0.226295       2.030381                    0.997716      32.206688      92.640937       0.668302       0.385959      -1.086079      -0.027523      -0.055854       0.018609       0.064988       0.015933       0.008424      -0.016459      -0.024047      -0.067160      -0.033286      -0.000245       0.033531              8.485925       7.160379       1.354042      -1.411661       8.497527       0.138920       9.799867           0.000545
          456              C       4.278684      -5.799166      15.937536      -0.519236      27.981415 0.45031839E+03  0.10636568E+05                                 7.734652                            6.802615       0.395946       2.071635                    0.999365      32.318674      91.883132       0.672916       0.385357      -1.089508       0.042727      -0.047382      -0.035582       0.073053      -0.019318      -0.008303       0.013779       0.011399       0.028878      -0.026162      -0.001772       0.027934              8.577507       7.192094      -1.703294       0.040603       9.997793       2.929421       8.542632           0.002655
          457              C       4.240992       7.891802       7.190095       0.577082      24.713840 0.25217221E+03  0.52305525E+04                                 7.806360                            5.616829       0.007217       2.054541                    0.999623      22.543791      63.081834       0.629418       0.469155      -1.021746       0.024303       0.004455      -0.055684       0.060920      -0.062374       0.009637      -0.003502      -0.059953      -0.184736      -0.063555      -0.036843       0.100398              9.849906      11.003980       3.098667      -2.468433       5.613716      -0.762734      12.932022           0.000067
          458              C       2.540770       7.252618       8.919927      -0.134169      38.291847 0.46166166E+03  0.11073592E+05                                10.006465                            7.265835      -0.117237       1.921962                    0.999453      30.568103      90.239917       0.595474       0.428823      -1.051102       0.012261      -0.009037       0.019414       0.024676      -0.017371       0.029170       0.006753      -0.054473      -0.065058      -0.051483       0.008280       0.043203             12.394954      16.712791       4.061179      -2.773308       6.300473      -1.042828      14.171598          -0.001431
          459              C       3.806969       7.708038       8.629268      -0.029730      41.281917 0.44093095E+03  0.10330089E+05                                10.316055                            6.944309       0.013141       2.001726                    0.999295      27.491144      77.104822       0.637461       0.410127      -1.075791      -0.005170      -0.012366       0.047457       0.049313       0.000627       0.003243       0.000355      -0.006371      -0.028436      -0.010363       0.002349       0.008014             13.581693      15.230575       3.778119      -3.441450       6.363417      -1.499543      19.151086           0.004674
          460              C       6.635621       6.655071       4.492193       0.203751      22.789990 0.34284109E+03  0.75754354E+04                                 7.055801                            6.188443      -0.144628       1.999164                    0.998999      24.572617      67.895245       0.661744       0.418891      -1.065446       0.105943       0.034438       0.027122       0.114654       0.023134       0.001713       0.042218      -0.034392      -0.033457      -0.044357      -0.012947       0.057303              7.884791       9.643183      -0.868707      -0.408180       8.382882       1.327554       5.628308           0.000654
          461              C       8.840587      10.130336       8.681192       0.157654      26.995673 0.39106698E+03  0.89348079E+04                                 7.954949                            6.737533       0.026478       2.037607                    0.999484      25.376837      71.422595       0.615871       0.435293      -1.054706       0.028843      -0.032813       0.063763       0.077294      -0.006709       0.020079      -0.030589      -0.013824       0.060432      -0.029452      -0.018220       0.047672              8.344068       7.698813       0.853040       2.373184       8.318036      -1.743230       9.015354           0.003180
          462              C       8.750596      12.116725       7.442557      -0.122343      27.751166 0.42618384E+03  0.10003545E+05                                 7.985492                            6.939450       0.189676       2.039710                    0.999646      29.201659      84.812979       0.615835       0.423725      -1.056013       0.007648      -0.017319       0.026341       0.032439       0.010273      -0.001380       0.003163      -0.031972      -0.024467      -0.015600      -0.007704       0.023304              8.195942       7.814976       0.695488       2.540712       8.832749      -1.170024       7.940101           0.002658
          463              C       7.949447       9.591286       7.768629       0.008862      25.812480 0.36573159E+03  0.82778757E+04                                 7.667808                            6.473131       0.092901       2.043608                    0.998404      27.173630      77.972557       0.629872       0.429633      -1.050408      -0.035954       0.021895      -0.054440       0.068817      -0.021394      -0.045104      -0.012164      -0.010333      -0.034608      -0.058798       0.016220       0.042578              8.035272       8.598026       1.514962       2.742081       7.363444      -0.644590       8.144345          -0.005021
          464              C       9.238887      11.423436       8.493786      -0.112845      27.067676 0.43167085E+03  0.10179577E+05                                 7.955366                            7.067488      -0.050284       1.978764                    0.997526      28.910909      84.564507       0.598577       0.433919      -1.048232       0.001340       0.026185      -0.021054       0.033626      -0.014379      -0.007875       0.005014       0.037599       0.016267      -0.026543       0.001397       0.025146              8.129505       7.842765       0.929864       1.771493       8.642747      -1.519944       7.903002          -0.007333
          465              C       7.893893      11.546088       6.539344       0.038060      25.885634 0.38675374E+03  0.88889397E+04                                 7.737738                            6.691746       0.043279       2.013350                    0.999244      27.761602      80.630372       0.613783       0.434186      -1.046219      -0.006129      -0.053676       0.011865       0.055312      -0.016846      -0.021198      -0.016764      -0.009409       0.031664      -0.037853       0.012198       0.025654              7.969270       7.557642       1.396203       2.379353       8.621407      -0.881427       7.728760          -0.004958
          466              C       9.341873       9.310701       9.835873      -0.513049      28.547690 0.45500683E+03  0.10804945E+05                                 7.846677                            6.843295       0.226162       2.030338                    0.997715      32.207422      92.643235       0.668279       0.385961      -1.086081      -0.020296       0.038937      -0.047924       0.064998      -0.002375       0.024066      -0.019460      -0.025055       0.003980      -0.033433      -0.000119       0.033552              8.486378       8.981190      -0.733329      -0.949765       6.794505      -1.370453       9.683441           0.000545
          467              C       7.644348       5.707464       3.797872      -0.519064      27.968554 0.45001716E+03  0.10627744E+05                                 7.731651                            6.799740       0.395388       2.071489                    0.999364      32.315974      91.870033       0.673143       0.385289      -1.089549      -0.037183       0.049389       0.039018       0.073104      -0.003926      -0.018574       0.019051       0.003874      -0.012173      -0.026215      -0.001859       0.028074              8.573816      10.452297      -2.260814      -0.968098       9.189233       1.520615       6.079919           0.002655
          468              C      14.148638       0.885947       2.757188       0.577094      24.713067 0.25216211E+03  0.52302705E+04                                 7.806100                            5.616626       0.007147       2.054524                    0.999622      22.543453      63.079659       0.629447       0.469140      -1.021759      -0.003893       0.024399       0.055675       0.060911      -0.029668       0.006574      -0.007804       0.125029      -0.184731      -0.063498      -0.036896       0.100394              9.849528       4.264876       0.716029      -0.103645      12.351824       2.580986      12.931883           0.000067
          469              C       5.990943      22.042007       1.027355      -0.134163      38.295586 0.46173461E+03  0.11075628E+05                                10.007028                            7.266452      -0.117310       1.921934                    0.999452      30.567701      90.235866       0.595452       0.428828      -1.051113      -0.012594       0.008548      -0.019410       0.024666       0.003614       0.003468      -0.029554       0.064260      -0.065012      -0.051303       0.008071       0.043231             12.395525       4.905150      -0.113579       0.058863      18.108981       2.964135      14.172443          -0.001431
          470              C      14.120038       0.415464       1.318015      -0.029729      41.282025 0.44093582E+03  0.10330220E+05                                10.316024                            6.944325       0.013176       2.001736                    0.999296      27.491148      77.104630       0.637464       0.410125      -1.075794      -0.009929      -0.008991      -0.047456       0.049310       0.002486       0.000835      -0.003048       0.004152      -0.028418      -0.010310       0.002317       0.007993             13.581589       4.973996       0.151877       0.266802      16.618607       3.745004      19.152163           0.004674
          471              C      12.184471       2.731439       5.455090       0.203876      22.786426 0.34275912E+03  0.75733154E+04                                 7.055643                            6.188139      -0.145067       1.999058                    0.998997      24.571389      67.894678       0.661678       0.418950      -1.065388      -0.002813       0.111359      -0.027071       0.114637       0.028767      -0.039154      -0.015639      -0.002317      -0.033497      -0.044285      -0.012917       0.057201              7.884811       9.067994      -1.072348      -1.386998       8.958637      -0.057452       5.627803           0.000654
          472              C      14.725950       5.968633       1.266090       0.157666      26.996031 0.39107470E+03  0.89351187E+04                                 7.955323                            6.737813       0.026466       2.037603                    0.999485      25.377157      71.426394       0.615823       0.435321      -1.054679      -0.040531       0.016266      -0.063773       0.077294      -0.000887       0.035634      -0.008568       0.019181       0.060479      -0.029439      -0.018307       0.047746              8.344489       7.713542       0.858081       2.434787       8.304262      -1.656503       9.015664           0.003179
          473              C      16.628752       6.545935       2.504726      -0.122243      27.749265 0.42614289E+03  0.10002407E+05                                 7.985465                            6.939421       0.189504       2.039680                    0.999646      29.200292      84.810004       0.615792       0.423762      -1.055984      -0.018782       0.001532      -0.026366       0.032408       0.018110      -0.003231       0.000523       0.012007      -0.024565      -0.015711      -0.007633       0.023344              8.195933       8.282657       0.860684       1.950112       8.365127      -2.005342       7.940016           0.002658
          474              C      14.514784       4.948794       2.178654       0.008851      25.812362 0.36572714E+03  0.82778273E+04                                 7.667869                            6.473106       0.092875       2.043596                    0.998404      27.174574      77.977892       0.629865       0.429635      -1.050397       0.032609      -0.026621       0.054455       0.068828      -0.013424      -0.003422       0.046779       0.034905      -0.034603      -0.059010       0.016356       0.042655              8.035357       6.548702       0.790470       1.521855       9.413190      -2.370264       8.144181          -0.005021
          475              C      15.812336       6.775187       1.453497      -0.112856      27.068237 0.43168425E+03  0.10180078E+05                                 7.955843                            7.067890      -0.050553       1.978681                    0.997523      28.911671      84.570361       0.598517       0.433955      -1.048199       0.024232       0.010020       0.021040       0.033620      -0.022975      -0.007202       0.005989      -0.011153       0.016251      -0.026478       0.001286       0.025192              8.130021       7.970059       0.974660       2.023685       8.516679      -1.163527       7.903324          -0.007332
          476              C      16.376326       5.548033       3.407939       0.038146      25.883401 0.38670966E+03  0.88876963E+04                                 7.737345                            6.691366       0.043605       2.013460                    0.999244      27.760133      80.625732       0.613799       0.434186      -1.046216      -0.048571      -0.023654      -0.011923       0.055325      -0.010112       0.008916       0.025788       0.028454       0.031655      -0.038044       0.012157       0.025887              7.968878       7.625459       1.419992       1.624321       8.552734      -1.949243       7.728443          -0.004956
          477              C      13.786081       6.168020       0.111410      -0.513014      28.544967 0.45494146E+03  0.10803063E+05                                 7.846147                            6.842706       0.226190       2.030354                    0.997714      32.206962      92.642136       0.668318       0.385950      -1.086083       0.043468      -0.006164       0.047897       0.064973       0.006035       0.026510      -0.015947       0.022447       0.004074      -0.033317      -0.000321       0.033639              8.485896       7.498032      -1.257659       0.975123       8.277160       1.352397       9.682496           0.000545
          478              C      10.954828       3.366625       6.149410      -0.519104      27.977332 0.45023725E+03  0.10634096E+05                                 7.733830                            6.802008       0.395417       2.071509                    0.999364      32.315458      91.869422       0.672950       0.385358      -1.089516       0.058936      -0.018593      -0.039005       0.073079      -0.004279      -0.023996       0.011326       0.001925      -0.012127      -0.026119      -0.001905       0.028024              8.576525      10.755030      -2.159439      -1.756764       8.893058       0.407385       6.081489           0.002655
          479              C      -2.882573       8.376916       1.093604       0.577081      24.714030 0.25217219E+03  0.52305757E+04                                 7.806556                            5.616942       0.007274       2.054563                    0.999622      22.543860      63.083105       0.629390       0.469174      -1.021732       0.035256      -0.046583      -0.017272       0.060920       0.021454      -0.020236      -0.045716      -0.009567       0.239072      -0.063603      -0.036839       0.100442              9.850164      10.135204      -1.908453       0.777437      13.129467       3.827348       6.285822           0.000068
          480              C      -3.426885      10.603270       2.112803      -0.134087      38.294372 0.46171227E+03  0.11074921E+05                                10.006820                            7.266316      -0.117359       1.921933                    0.999451      30.566474      90.230569       0.595454       0.428833      -1.051114      -0.015603       0.011438      -0.015207       0.024608       0.019384      -0.001814      -0.037101       0.033564       0.054937      -0.051426       0.008243       0.043183             12.395296      11.667524      -1.087145       2.257440      16.104815       6.073544       9.413548          -0.001430
          481              C      -3.826328       9.534944       1.341888      -0.029746      41.282121 0.44093606E+03  0.10330216E+05                                10.315950                            6.944268       0.013238       2.001747                    0.999295      27.491413      77.105049       0.637476       0.410118      -1.075799      -0.031190       0.038080      -0.002912       0.049309       0.008229       0.000414      -0.003625      -0.001363       0.009519      -0.010418       0.002445       0.007973             13.581471      14.033597      -4.026407       1.552930      17.998315       5.563335       8.712502           0.004674
          482              C      -9.016793      -4.970998      18.318915       0.204091      22.785870 0.34274899E+03  0.75727989E+04                                 7.054249                            6.187018      -0.145206       1.998993                    0.998999      24.570145      67.882996       0.661924       0.418811      -1.065510      -0.073729      -0.057190      -0.066632       0.114658       0.032670      -0.023641       0.006359       0.051888      -0.065838      -0.044335      -0.012858       0.057193              7.883002       7.211314       1.392943      -0.721479       6.398377       0.883324      10.039314           0.000654
          483              C       9.555315      -5.908719      18.525023       0.157649      26.995629 0.39106365E+03  0.89346818E+04                                 7.954825                            6.737426       0.026624       2.037650                    0.999484      25.376607      71.420934       0.615889       0.435283      -1.054716      -0.046202       0.045098      -0.042481       0.077285      -0.020562       0.022797      -0.026733      -0.014002      -0.017796      -0.029414      -0.018212       0.047626              8.343946       8.931891      -0.064431       2.399497       8.999085      -1.705875       7.100862           0.003179
          484              C       9.660250      -7.905676      19.745356      -0.122271      27.749876 0.42614894E+03  0.10002565E+05                                 7.985454                            6.939370       0.189516       2.039677                    0.999647      29.200740      84.810840       0.615809       0.423750      -1.055993      -0.015961       0.023025      -0.016222       0.032374       0.013511      -0.009063      -0.007711      -0.006152      -0.032361      -0.015458      -0.007817       0.023275              8.195947       8.825328       0.740551       2.102224       8.263928      -1.790185       7.498586           0.002658
          485              C      10.851568      -5.656136      18.941416       0.008856      25.811506 0.36570732E+03  0.82771687E+04                                 7.667375                            6.472699       0.092822       2.043589                    0.998403      27.173477      77.970750       0.629926       0.429604      -1.050428       0.046140      -0.029061       0.041995       0.068826      -0.012506      -0.031198       0.007506      -0.067758       0.073138      -0.058928       0.016227       0.042701              8.034838       9.493025       0.851644       2.759205       7.853778      -0.620020       6.757712          -0.005021
          486              C       8.965990      -7.066741      18.946390      -0.112816      27.067304 0.43166067E+03  0.10179335E+05                                 7.955546                            7.067625      -0.050411       1.978731                    0.997523      28.910676      84.565374       0.598540       0.433946      -1.048209       0.004410      -0.030262       0.014023       0.033643      -0.013273      -0.000077       0.016030       0.008138       0.051953      -0.026566       0.001229       0.025338              8.129719       8.147210       0.563591       1.858797       9.008913      -1.396588       7.233033          -0.007333
          487              C      19.074058       3.843011       0.220830       0.038126      25.884063 0.38671651E+03  0.88878812E+04                                 7.737485                            6.691453       0.043460       2.013422                    0.999244      27.760317      80.626040       0.613792       0.434190      -1.046215       0.017623       0.045544      -0.025982       0.055317      -0.022821      -0.011933      -0.003718      -0.039123       0.027632      -0.037925       0.012286       0.025639              7.969070       8.963202       1.092224       1.980864       8.348306      -1.444935       6.595702          -0.004957
          488              C       8.831817      -4.931952      17.642500      -0.513024      28.545055 0.45494801E+03  0.10803240E+05                                 7.846211                            6.842828       0.226295       2.030381                    0.997716      32.206685      92.640920       0.668303       0.385959      -1.086079       0.027523      -0.044043       0.039067       0.064988      -0.000671       0.018011      -0.027977      -0.004099      -0.007314      -0.033286      -0.000245       0.033531              8.485922       7.160376      -1.899549       0.466818       9.353984       0.633391       8.943407           0.000545
          489              C      -8.339440      -5.215664      16.948180      -0.519236      27.981432 0.45031870E+03  0.10636577E+05                                 7.734655                            6.802618       0.395945       2.071634                    0.999365      32.318684      91.883172       0.672916       0.385357      -1.089508      -0.042727       0.007125       0.058825       0.073053       0.002468      -0.020881       0.015610       0.008227       0.019365      -0.026162      -0.001772       0.027934              8.577511       7.192094       0.886795      -1.454799       6.369488       0.834669      12.170953           0.002655
          490              C       8.858808      17.303732       8.853678       0.577078      24.713672 0.25217013E+03  0.52305833E+04                                 7.806843                            5.617159       0.007106       2.054522                    0.999622      22.544086      63.086440       0.629330       0.469214      -1.021698      -0.055662       0.017717       0.017252       0.060908       0.019696       0.036432       0.034410      -0.019514       0.239079      -0.063611      -0.036918       0.100529              9.850503      13.996831      -0.543418      -3.349577       9.268580      -2.008784       6.286097           0.000068
          491              C      11.139260      17.532640       7.834480      -0.134152      38.289625 0.46161065E+03  0.11072263E+05                                10.006752                            7.265808      -0.117199       1.921976                    0.999452      30.568422      90.245774       0.595418       0.428868      -1.051056       0.016003      -0.010961       0.015225       0.024658       0.004550       0.034486       0.014297      -0.050390       0.054923      -0.051486       0.008068       0.043419             12.395484      16.293922       0.547900      -4.972791      11.479052      -4.153662       9.413477          -0.001429
          492              C      10.265187      16.799951       8.605394      -0.029742      41.277326 0.44086626E+03  0.10328375E+05                                10.315947                            6.944155       0.013257       2.001761                    0.999295      27.491770      77.110241       0.637408       0.410169      -1.075744       0.046299      -0.016730       0.002906       0.049315       0.006829       0.003639       0.000937      -0.009243       0.009528      -0.010417       0.002327       0.008090             13.581572      20.087656      -1.885007      -4.727701      11.944063      -3.319318       8.712998           0.004673
          493              C      14.562567      -4.415137      11.522932       0.204202      22.782793 0.34269516E+03  0.75715136E+04                                 7.054539                            6.187282      -0.145338       1.998971                    0.998999      24.569678      67.887172       0.661772       0.418912      -1.065417      -0.029352      -0.088537       0.066603       0.114614       0.009067      -0.013803       0.020188      -0.081494      -0.065768      -0.044274      -0.012948       0.057221              7.883307       5.613197       0.828253      -1.073111       7.997169       0.385750      10.039554           0.000654
          494              C       7.487836      12.782264      11.316824       0.157664      26.996496 0.39108136E+03  0.89353802E+04                                 7.955680                            6.738070       0.026472       2.037604                    0.999485      25.377547      71.429786       0.615779       0.435347      -1.054655       0.057908      -0.028563       0.042475       0.077287      -0.011612       0.032906      -0.012430       0.036813      -0.017717      -0.029377      -0.018324       0.047701              8.344897       9.033330      -0.028904       2.408462       8.899770      -1.693846       7.101591           0.003179
          495              C       5.570091      12.215530      10.096492      -0.122258      27.748994 0.42613327E+03  0.10002083E+05                                 7.985226                            6.939185       0.189378       2.039642                    0.999646      29.200065      84.807781       0.615826       0.423743      -1.056000       0.027038      -0.007332       0.016232       0.032377       0.012473       0.004425       0.011360      -0.012221      -0.032270      -0.015593      -0.007887       0.023480              8.195692       7.860711       0.399668       2.388490       9.228013      -1.385093       7.498352           0.002658
          496              C       7.293888      14.088571      10.900431       0.008859      25.811877 0.36571738E+03  0.82775513E+04                                 7.667700                            6.472914       0.092935       2.043616                    0.998405      27.174160      77.976450       0.629890       0.429621      -1.050406      -0.042785       0.033822      -0.041980       0.068824       0.011538      -0.017345       0.027105       0.068413       0.073135      -0.059016       0.016380       0.042635              8.035209       7.501077       0.147463       1.504317       9.846571      -2.394784       6.757979          -0.005020
          497              C       6.592475      11.840632      10.895457      -0.112829      27.068448 0.43168699E+03  0.10180169E+05                                 7.955925                            7.067940      -0.050579       1.978671                    0.997522      28.911806      84.571154       0.598511       0.433958      -1.048196      -0.030001      -0.005952      -0.014031       0.033651      -0.012871      -0.014974      -0.005036       0.010362       0.052035      -0.026406       0.001172       0.025235              8.130121       8.559421       0.709390       1.936384       8.597588      -1.286959       7.233354          -0.007333
          498              C       5.387189      13.521263       9.726453       0.038075      25.885497 0.38674824E+03  0.88887790E+04                                 7.737659                            6.691626       0.043409       2.013392                    0.999245      27.761495      80.629818       0.613799       0.434176      -1.046225       0.037040       0.031804       0.025997       0.055311      -0.005424      -0.000350       0.012714       0.059083       0.027623      -0.038019       0.012424       0.025596              7.969220       7.730410       0.656331       2.022637       9.581342      -1.385885       6.595907          -0.004957
          499              C       8.649918      12.425745      12.199347      -0.513063      28.545443 0.45494947E+03  0.10803381E+05                                 7.846462                            6.842930       0.226340       2.030392                    0.997716      32.207804      92.647341       0.668278       0.385969      -1.086062      -0.050716       0.011269      -0.039064       0.065001       0.000769       0.032570      -0.007438       0.003983      -0.007283      -0.033417      -0.000251       0.033668              8.486312      10.305040      -0.788003      -0.441687       6.210255      -0.651273       8.943640           0.000545
          500              C      14.106129      -3.858049      12.893668      -0.519258      27.979964 0.45026750E+03  0.10634833E+05                                 7.734063                            6.802125       0.395979       2.071653                    0.999364      32.316707      91.868692       0.672971       0.385345      -1.089540       0.020939      -0.037887      -0.058783       0.073002      -0.000657      -0.021531       0.014742      -0.009537       0.019303      -0.026143      -0.001846       0.027990              8.576870       5.902224       0.430980      -1.271377       7.658099       1.093371      12.170286           0.002655
          501              C       0.736912       6.652946      10.558642       0.577083      24.713970 0.25217137E+03  0.52305549E+04                                 7.806548                            5.616935       0.007271       2.054563                    0.999622      22.543823      63.082997       0.629390       0.469174      -1.021731      -0.055670      -0.023814       0.006707       0.060920      -0.041331      -0.001120       0.030373      -0.131576      -0.097061      -0.063606      -0.036833       0.100439              9.850155      13.996296       3.172290       1.204072       5.291825      -0.287058      10.262344           0.000068
          502              C       3.017377       7.421141      11.266491      -0.134087      38.294388 0.46171234E+03  0.11074923E+05                                10.006822                            7.266316      -0.117360       1.921932                    0.999451      30.566478      90.230578       0.595454       0.428833      -1.051114       0.015985      -0.007721      -0.017042       0.024608      -0.032034      -0.013265      -0.006072      -0.064338       0.013342      -0.051426       0.008243       0.043183             12.395301      16.295115       4.032939       2.962227       6.333037       1.182893      14.557751          -0.001431
          503              C       2.143294       7.119852      10.246497      -0.029746      41.282144 0.44093625E+03  0.10330221E+05                                10.315953                            6.944269       0.013238       2.001747                    0.999295      27.491420      77.105073       0.637476       0.410118      -1.075799       0.046299       0.005834      -0.015930       0.049309      -0.006494       0.004136      -0.000358      -0.010081       0.007129      -0.010418       0.002445       0.007973             13.581479      20.088556       5.037021       0.730677       6.646287       0.260335      14.009592           0.004674
          504              C      -1.681143       3.714692      10.309364       0.204091      22.785862 0.34274887E+03  0.75727956E+04                                 7.054245                            6.187014      -0.145205       1.998993                    0.998999      24.570144      67.882989       0.661924       0.418810      -1.065510      -0.029343      -0.013418      -0.110024       0.114658       0.007465       0.014822      -0.041968      -0.043669       0.047435      -0.044335      -0.012858       0.057193              7.882997       5.613188       0.515546       1.253647       9.862709       0.691655       8.173094           0.000654
          505              C      -0.634093       6.780508       5.411322       0.157649      26.995625 0.39106342E+03  0.89346754E+04                                 7.954825                            6.737424       0.026625       2.037651                    0.999484      25.376607      71.420938       0.615889       0.435283      -1.054716       0.057919      -0.022526      -0.045946       0.077285      -0.022612      -0.026441       0.010393       0.040532      -0.006417      -0.029414      -0.018212       0.047627              8.343946       9.032120      -2.071027      -1.229161       6.083618       0.068304       9.916100           0.003180
          506              C      -2.551822       8.120703       5.530689      -0.122271      27.749881 0.42614898E+03  0.10002566E+05                                 7.985453                            6.939368       0.189515       2.039677                    0.999647      29.200730      84.810786       0.615810       0.423750      -1.055994       0.027029      -0.010362      -0.014496       0.032374      -0.009901       0.008650      -0.015205      -0.005115      -0.011109      -0.015458      -0.007817       0.023274              8.195947       7.860848      -2.268325      -0.848222       6.731357      -0.056367       9.995635           0.002659
          507              C      -0.828035       6.487970       6.750823       0.008856      25.811499 0.36570723E+03  0.82771664E+04                                 7.667375                            6.472699       0.092821       2.043588                    0.998403      27.173477      77.970757       0.629926       0.429604      -1.050428      -0.042779       0.019462       0.050281       0.068826       0.009351       0.018756       0.017192      -0.007970      -0.156038      -0.058928       0.016227       0.042702              8.034838       7.500628      -1.376373      -0.624623       5.455924      -0.139924      11.147962          -0.005022
          508              C      -1.529448       7.616228       4.806527      -0.112816      27.067305 0.43166046E+03  0.10179329E+05                                 7.955547                            7.067623      -0.050412       1.978730                    0.997523      28.910684      84.565408       0.598540       0.433946      -1.048209      -0.030001       0.015109       0.001876       0.033643       0.019551      -0.003586       0.016126      -0.008446      -0.004450      -0.026566       0.001229       0.025338              8.129720       8.558940      -2.031478      -0.353986       6.459526       0.052813       9.370694          -0.007334
          509              C      -2.734719       7.788309       6.846516       0.038126      25.884061 0.38671650E+03  0.88878812E+04                                 7.737484                            6.691452       0.043456       2.013421                    0.999244      27.760323      80.626069       0.613792       0.434190      -1.046215       0.037066      -0.038399       0.014546       0.055317       0.003136      -0.004488       0.012537       0.015769      -0.102411      -0.037925       0.012287       0.025638              7.969070       7.730131      -2.079748      -0.442924       6.141854      -0.599830      10.035226          -0.004958
          510              C       0.527976       6.194481       4.661297      -0.513024      28.545064 0.45494814E+03  0.10803243E+05                                 7.846212                            6.842828       0.226295       2.030381                    0.997716      32.206687      92.640927       0.668303       0.385959      -1.086079      -0.050698       0.028199       0.029291       0.064988      -0.028425      -0.015526       0.003117       0.011891       0.016268      -0.033286      -0.000245       0.033531              8.485923      10.304188       0.776425      -0.461709       7.696131       1.509145       7.457451           0.000545
          511              C      -2.137599       2.249068      10.106439      -0.519236      27.981423 0.45031851E+03  0.10636571E+05                                 7.734653                            6.802616       0.395946       2.071635                    0.999365      32.318674      91.883132       0.672916       0.385357      -1.089508       0.020959       0.069898      -0.003418       0.073053       0.019107       0.010261      -0.005107      -0.025743      -0.029362      -0.026162      -0.001772       0.027934              8.577509       5.903504       0.885862       1.009367      11.989655       1.407395       7.839369           0.002655
          512              C      13.361234      17.836666       6.707850       0.577078      24.713660 0.25216996E+03  0.52305791E+04                                 7.806841                            5.617158       0.007105       2.054522                    0.999622      22.544084      63.086439       0.629330       0.469214      -1.021698       0.035258       0.038227      -0.031707       0.060908       0.006853       0.028727       0.072597      -0.055965       0.099930      -0.063611      -0.036918       0.100529              9.850500      10.135482       0.281036      -2.041585      11.311761      -4.877294       8.104256           0.000068
          513              C      12.816908      15.840860       8.126333      -0.134152      38.289650 0.46161093E+03  0.11072271E+05                                10.006755                            7.265810      -0.117200       1.921976                    0.999452      30.568427      90.245794       0.595418       0.428868      -1.051056      -0.015668       0.007468       0.017514       0.024658      -0.007969       0.017772       0.037778       0.032608       0.052331      -0.051486       0.008068       0.043419             12.395489      11.669658      -1.412463      -2.070633      16.345147      -5.933329       9.171660          -0.001430
          514              C      12.417476      17.042642       7.586593      -0.029742      41.277334 0.44086634E+03  0.10328377E+05                                10.315949                            6.944156       0.013257       2.001762                    0.999295      27.491768      77.110236       0.637408       0.410169      -1.075744      -0.031207      -0.016520       0.034427       0.049315      -0.004393       0.006951       0.003633      -0.001204       0.010104      -0.010417       0.002327       0.008090             13.581576      14.033678       0.667196      -4.262899      15.852483      -6.802469      10.858566           0.004673
          515              C      -0.894994      -1.892844       6.429923       0.204202      22.782790 0.34269509E+03  0.75715119E+04                                 7.054539                            6.187281      -0.145338       1.998971                    0.998999      24.569679      67.887179       0.661772       0.418912      -1.065417      -0.073690       0.086272      -0.016223       0.114614       0.004137       0.040104      -0.006126       0.051712      -0.066591      -0.044274      -0.012948       0.057221              7.883307       7.211704      -0.071953       1.567415       9.894193       1.134941       6.544023           0.000654
          516              C      17.677111      -1.602484       5.514773       0.157664      26.996485 0.39108106E+03  0.89353716E+04                                 7.955677                            6.738068       0.026473       2.037604                    0.999485      25.377542      71.429767       0.615779       0.435347      -1.054655      -0.046232       0.014247       0.060274       0.077287      -0.009348      -0.029184       0.006566       0.021151       0.087843      -0.029377      -0.018324       0.047701              8.344895       8.932774      -2.046063      -1.255686       6.098738       0.030919      10.003173           0.003179
          517              C      17.782030      -1.660856       3.175173      -0.122258      27.748992 0.42613329E+03  0.10002083E+05                                 7.985228                            6.939188       0.189379       2.039643                    0.999646      29.200048      84.807711       0.615826       0.423744      -1.056000      -0.015925       0.002533       0.028076       0.032378       0.001227       0.016346      -0.004344       0.015134       0.031656      -0.015593      -0.007887       0.023480              8.195693       8.824888      -2.190694      -0.409662       6.139376       0.563670       9.622815           0.002658
          518              C      18.973359      -2.089379       5.525318       0.008859      25.811879 0.36571751E+03  0.82775550E+04                                 7.667700                            6.472915       0.092935       2.043616                    0.998405      27.174161      77.976455       0.629890       0.429621      -1.050406       0.046149      -0.021824      -0.046160       0.068825       0.033402       0.004820      -0.002485      -0.076085       0.048025      -0.059016       0.016380       0.042636              8.035210       9.493288      -2.815504      -0.641914       6.495116      -0.164722       8.117228          -0.005021
          519              C      17.087781      -1.388396       4.301205      -0.112829      27.068444 0.43168691E+03  0.10180167E+05                                 7.955924                            7.067939      -0.050579       1.978671                    0.997522      28.911804      84.571145       0.598511       0.433958      -1.048196       0.004388       0.002983      -0.033230       0.033651       0.006844      -0.011368       0.005126      -0.028119      -0.056681      -0.026407       0.001172       0.025235              8.130120       8.147467      -1.891654      -0.441163       6.467855      -0.070750       9.775039          -0.007333
          520              C      10.952277      20.859422       3.217747       0.038076      25.885295 0.38674412E+03  0.88886492E+04                                 7.737573                            6.691553       0.043405       2.013390                    0.999245      27.761326      80.628832       0.613808       0.434172      -1.046229       0.017639      -0.000247       0.052423       0.055311       0.021875      -0.013683      -0.000538      -0.031435       0.050727      -0.038020       0.012424       0.025596              7.969131       8.963061      -2.261506      -0.044556       5.782598      -0.036393       9.161735          -0.004957
          521              C      16.953625      -1.326577       6.801952      -0.513063      28.545436 0.45494933E+03  0.10803377E+05                                 7.846460                            6.842928       0.226340       2.030392                    0.997716      32.207800      92.647326       0.668278       0.385969      -1.086062       0.027530      -0.011802      -0.057688       0.065001      -0.015148      -0.009500       0.011658       0.024636       0.078822      -0.033416      -0.000251       0.033668              8.486310       7.160502       0.545596      -1.878635       9.595059      -0.494796       8.703369           0.000545
          522              C      -0.217622      -0.583427       6.903414      -0.519258      27.979985 0.45026792E+03  0.10634845E+05                                 7.734067                            6.802128       0.395979       2.071653                    0.999364      32.316706      91.868680       0.672971       0.385345      -1.089541      -0.042700      -0.054464      -0.023231       0.073002       0.017010       0.012691      -0.001729      -0.015411      -0.051662      -0.026143      -0.001846       0.027990              8.576875       7.192121       0.816251       1.495489      11.442269       2.095232       7.096235           0.002655
          523              C      -2.094954       8.655509      19.283205       0.577082      24.713815 0.25217189E+03  0.52305444E+04                                 7.806354                            5.616826       0.007216       2.054541                    0.999623      22.543790      63.081832       0.629418       0.469155      -1.021746      -0.003900      -0.060423      -0.006712       0.060920       0.009195      -0.028954      -0.008965       0.154283      -0.097003      -0.063555      -0.036843       0.100398              9.849897       4.265003      -0.268252       0.672015      15.022795      -1.039938      10.261895           0.000068
          524              C      -2.130849      11.061605      18.575356      -0.134169      38.291812 0.46166127E+03  0.11073580E+05                                10.006458                            7.265831      -0.117235       1.921963                    0.999453      30.568097      90.239886       0.595474       0.428823      -1.051102      -0.012607       0.012540       0.017110       0.024676      -0.004710       0.001446       0.014692       0.090291       0.013200      -0.051483       0.008280       0.043203             12.394944       4.904782       0.005873      -0.127702      17.721187      -3.185895      14.558862          -0.001430
          525              C      -2.123536      10.137100      19.595351      -0.029730      41.281936 0.44093130E+03  0.10330099E+05                                10.316058                            6.944312       0.013141       2.001726                    0.999295      27.491143      77.104816       0.637461       0.410127      -1.075791      -0.009935       0.045597       0.015937       0.049313      -0.001892       0.001783      -0.003666       0.016018       0.007119      -0.010363       0.002349       0.008014             13.581697       4.973963      -0.306876      -0.001768      21.761141      -0.776329      14.009987           0.004674
          526              C      -4.059158       5.396340      19.532484       0.203751      22.789977 0.34284085E+03  0.75754290E+04                                 7.055799                            6.188440      -0.144628       1.999164                    0.998999      24.572617      67.895246       0.661744       0.418891      -1.065446      -0.002846      -0.032192       0.110005       0.114654       0.019576       0.044558       0.000096       0.024674       0.047561      -0.044356      -0.012947       0.057303              7.884788       9.068922       1.737637      -0.234323       6.410539      -1.412574       8.174904           0.000654
          527              C       6.604155      18.891411       4.535961       0.157653      26.995644 0.39106623E+03  0.89347870E+04                                 7.954937                            6.737521       0.026479       2.037608                    0.999484      25.376839      71.422595       0.615873       0.435293      -1.054707      -0.040551       0.047093       0.045959       0.077294      -0.030336      -0.018523       0.021605      -0.003107      -0.006444      -0.029452      -0.018220       0.047672              8.344056       7.713062      -2.537460      -0.474153       7.402995       1.136346       9.916112           0.003179
          528              C       8.506940      17.530081       4.416593      -0.122343      27.751126 0.42618282E+03  0.10003516E+05                                 7.985477                            6.939434       0.189679       2.039711                    0.999646      29.201656      84.812954       0.615837       0.423724      -1.056014      -0.018877       0.022093       0.014415       0.032438      -0.006038       0.017342      -0.002833       0.016432      -0.011030      -0.015600      -0.007704       0.023304              8.195927       8.282514      -2.119151      -0.229516       6.309646       0.818667       9.995622           0.002658
          529              C       6.392977      18.611023       3.196460       0.008862      25.812484 0.36573162E+03  0.82778766E+04                                 7.667809                            6.473131       0.092901       2.043608                    0.998404      27.173629      77.972554       0.629872       0.429633      -1.050408       0.032627      -0.033847      -0.050256       0.068817       0.009785      -0.009816      -0.023220      -0.005529      -0.155986      -0.058798       0.016219       0.042578              8.035273       6.548410      -1.713028      -0.076411       6.408704       0.635877      11.148704          -0.005021
          530              C       7.690538      18.325843       5.140756      -0.112847      27.068104 0.43168076E+03  0.10179894E+05                                 7.955532                            7.067639      -0.050415       1.978721                    0.997524      28.911332      84.566760       0.598561       0.433928      -1.048224       0.024241      -0.023229      -0.001874       0.033626       0.017866      -0.016242      -0.001773      -0.018062      -0.004418      -0.026541       0.001396       0.025145              8.129675       7.969584      -2.239783      -0.167682       7.048784       0.316308       9.370657          -0.007333
          531              C       8.254503      17.246822       3.100767       0.038060      25.885630 0.38675363E+03  0.88889367E+04                                 7.737741                            6.691750       0.043279       2.013350                    0.999243      27.761594      80.630344       0.613782       0.434186      -1.046218      -0.048563       0.022110      -0.014567       0.055312      -0.002496      -0.013156       0.000238      -0.016212      -0.102458      -0.037853       0.012199       0.025654              7.969271       7.625647      -2.116650       0.417928       6.246634       0.617698      10.035533          -0.004957
          532              C       5.664302      19.791696       5.285986      -0.513048      28.547640 0.45500550E+03  0.10804905E+05                                 7.846664                            6.843281       0.226168       2.030340                    0.997715      32.207397      92.643112       0.668280       0.385961      -1.086081       0.043476      -0.038426      -0.029294       0.064998      -0.025849      -0.007965       0.013829       0.026585       0.016317      -0.033433      -0.000119       0.033552              8.486365       7.498378      -0.216037      -1.576832      10.502981      -0.067284       7.457737           0.000545
          533              C      -5.288810       4.477456      19.735408      -0.519064      27.968576 0.45001757E+03  0.10627756E+05                                 7.731656                            6.799743       0.395388       2.071489                    0.999364      32.315978      91.870048       0.673143       0.385289      -1.089549       0.058958       0.043087       0.003406       0.073104       0.023052       0.008377      -0.007800      -0.003900      -0.029639      -0.026215      -0.001859       0.028074              8.573822      10.750575       2.598718      -0.988451       7.134148      -1.420145       7.836743           0.002655
          534              C      -3.880882      12.799532       3.239432       0.577094      24.713070 0.25216214E+03  0.52302713E+04                                 7.806100                            5.616627       0.007147       2.054524                    0.999622      22.543452      63.079655       0.629447       0.469140      -1.021759       0.024302       0.045985       0.031702       0.060911       0.022913      -0.058787      -0.051176       0.034920       0.099883      -0.063498      -0.036896       0.100394              9.849529      11.003251       0.588143       3.917232      10.441909       3.550252       8.103428           0.000068
          535              C      18.784473      11.621048       1.820950      -0.134164      38.295590 0.46173453E+03  0.11075625E+05                                10.007026                            7.266449      -0.117287       1.921940                    0.999452      30.567705      90.235861       0.595452       0.428828      -1.051114       0.012257      -0.012297      -0.017522       0.024667      -0.016440      -0.029565      -0.029173      -0.015398       0.052376      -0.051305       0.008070       0.043235             12.395523      16.713314       0.372665       4.904581      11.300881       3.930253       9.172373          -0.001430
          536              C      -4.314925      11.645059       2.360689      -0.029728      41.282017 0.44093558E+03  0.10330214E+05                                10.316025                            6.944325       0.013156       2.001730                    0.999296      27.491148      77.104652       0.637464       0.410125      -1.075793      -0.005167      -0.034919      -0.034430       0.049310      -0.003044      -0.001032      -0.007643       0.006487       0.010107      -0.010310       0.002317       0.007993             13.581590      15.229346       1.091994       4.992474      14.656129       6.287643      10.859296           0.004673
          537              C      -1.486217      15.754326       3.517359       0.203875      22.786412 0.34275906E+03  0.75733134E+04                                 7.055641                            6.188139      -0.145077       1.999055                    0.998997      24.571380      67.894646       0.661678       0.418950      -1.065388       0.105928      -0.040677       0.016315       0.114636      -0.013017       0.019163      -0.035756      -0.045395      -0.066601      -0.044285      -0.012916       0.057201              7.884808       9.644784       0.787682      -0.547998       7.465340      -1.855955       6.544300           0.000654
          538              C       0.718692      10.388962       4.432509       0.157666      26.996027 0.39107456E+03  0.89351150E+04                                 7.955322                            6.737812       0.026466       2.037603                    0.999485      25.377157      71.426395       0.615823       0.435321      -1.054679       0.028846      -0.038834      -0.060284       0.077294      -0.013924      -0.015796       0.025476      -0.004686       0.087831      -0.029439      -0.018307       0.047746              8.344489       7.699298      -2.481914      -0.447896       7.331584       1.173591      10.002586           0.003179
          539              C       0.628718      10.468468       6.772110      -0.122243      27.749259 0.42614248E+03  0.10002395E+05                                 7.985463                            6.939418       0.189505       2.039680                    0.999646      29.200290      84.809998       0.615793       0.423762      -1.055984       0.007705      -0.014236      -0.028076       0.032408      -0.003796       0.009716      -0.013705      -0.013341       0.031725      -0.015711      -0.007632       0.023343              8.195933       7.814996      -2.547982      -0.668136       7.149839       0.198515       9.622964           0.002657
          540              C      -0.172435      11.448781       4.421965       0.008851      25.812368 0.36572728E+03  0.82778315E+04                                 7.667871                            6.473107       0.092872       2.043595                    0.998404      27.174584      77.977937       0.629865       0.429635      -1.050397      -0.035968       0.036224       0.046167       0.068828       0.049888       0.004079      -0.003532       0.017265       0.048012      -0.059010       0.016356       0.042655              8.035359       8.598087      -3.132149      -0.058909       7.390741       0.660282       8.117250          -0.005020
          541              C       1.116995       9.904721       5.646078      -0.112856      27.068252 0.43168437E+03  0.10180081E+05                                 7.955846                            7.067890      -0.050554       1.978681                    0.997523      28.911672      84.570365       0.598517       0.433955      -1.048199       0.001370       0.005128       0.033198       0.033620       0.014151      -0.008417       0.009252       0.013226      -0.056738      -0.026478       0.001286       0.025192              8.130025       7.843343      -1.999131      -0.080472       6.771897       0.439624       9.774833          -0.007332
          542              C      -0.227973      11.535982       6.729536       0.038146      25.883398 0.38670950E+03  0.88876918E+04                                 7.737345                            6.691365       0.043605       2.013460                    0.999244      27.760134      80.625744       0.613799       0.434186      -1.046216      -0.006111       0.016513      -0.052448       0.055325       0.026885      -0.003885       0.013315      -0.003035       0.050812      -0.038044       0.012157       0.025887              7.968879       7.557196      -2.758380       0.019269       7.188023       0.054377       9.161418          -0.004956
          543              C       1.219963       9.798796       3.145331      -0.513014      28.544963 0.45494136E+03  0.10803061E+05                                 7.846147                            6.842705       0.226190       2.030354                    0.997714      32.206962      92.642135       0.668318       0.385950      -1.086083      -0.020300       0.022017       0.057660       0.064973      -0.019494      -0.013980       0.005299      -0.000140       0.078791      -0.033317      -0.000321       0.033639              8.485896       8.981075       1.189402      -0.160091       7.773852       1.935787       8.702759           0.000545
          544              C      -0.477480      16.829418       3.043868      -0.519105      27.977325 0.45023731E+03  0.10634098E+05                                 7.733828                            6.802009       0.395434       2.071514                    0.999365      32.315471      91.869463       0.672950       0.385358      -1.089516      -0.037175      -0.058463       0.023252       0.073079       0.018142       0.005932      -0.011209      -0.009348      -0.051820      -0.026119      -0.001906       0.028025              8.576522      10.457213       1.972102      -1.476496       8.175583      -2.106658       7.096769           0.002655
          545              C       5.239366       8.244815      12.093110       0.577094      24.713071 0.25216208E+03  0.52302699E+04                                 7.806101                            5.616626       0.007146       2.054523                    0.999622      22.543452      63.079659       0.629447       0.469140      -1.021759       0.035254       0.008335       0.048968       0.060911      -0.028239      -0.008397      -0.026734      -0.135205      -0.137843      -0.063498      -0.036896       0.100394              9.849531      10.134614       1.627473       1.264116       4.681961       1.049680      14.732019           0.000067
          546              C       4.695022       8.014266       9.655429      -0.134163      38.295579 0.46173437E+03  0.11075621E+05                                10.007027                            7.266450      -0.117310       1.921934                    0.999452      30.567705      90.235883       0.595452       0.428829      -1.051113      -0.015680      -0.018902      -0.002302       0.024666      -0.011309      -0.015707      -0.000394      -0.031797      -0.140948      -0.051303       0.008071       0.043231             12.395524      11.668022       2.498775      -0.186736       5.826690      -0.139134      19.691860          -0.001431
          547              C       4.295597       7.880810      10.966083      -0.029729      41.282028 0.44093571E+03  0.10330217E+05                                10.316025                            6.944324       0.013175       2.001736                    0.999296      27.491146      77.104625       0.637464       0.410125      -1.075794      -0.031200      -0.021562      -0.031514       0.049310      -0.003739      -0.007247       0.000164      -0.007601      -0.009038      -0.010310       0.002317       0.007993             13.581591      14.033469       3.358089       2.711474       6.216088       1.239639      20.495217           0.004674
          548              C       7.226964       6.864217      15.040291       0.203875      22.786404 0.34275880E+03  0.75733064E+04                                 7.055638                            6.188136      -0.145077       1.999055                    0.998997      24.571380      67.894646       0.661678       0.418950      -1.065388      -0.073659      -0.029026       0.082905       0.114636      -0.036798      -0.016462      -0.000158       0.062594      -0.033832      -0.044285      -0.012916       0.057201              7.884806       7.212412      -1.321052      -0.846163       8.365808      -2.019725       8.076198           0.000654
          549              C       1.433481       7.511578      15.749333       0.157666      26.996030 0.39107452E+03  0.89351140E+04                                 7.955323                            6.737812       0.026466       2.037603                    0.999485      25.377157      71.426396       0.615823       0.435321      -1.054679      -0.046228      -0.059333      -0.017799       0.077294       0.030039       0.006539       0.020394      -0.025263      -0.051401      -0.029439      -0.018307       0.047746              8.344490       8.932404       2.110494      -1.143976       9.053517       1.674969       7.047549           0.003179
          550              C       1.538431       9.566906      16.868602      -0.122243      27.749276 0.42614309E+03  0.10002413E+05                                 7.985466                            6.939423       0.189505       2.039680                    0.999646      29.200289      84.809991       0.615792       0.423762      -1.055984      -0.015990      -0.025574      -0.011856       0.032408      -0.014615      -0.007006       0.012444       0.001547      -0.009078      -0.015711      -0.007633       0.023344              8.195935       8.825230       1.450348      -1.692374       9.240381       1.226441       6.522195           0.002658
[truncated: 90,451 more chars]
