# Supplementary material for: A collection of forcefield precursors for metal–organic frameworks
Source: RSC Adv. 2019 Nov 13;9(63):36492–507. doi: 10.1039/c9ra07327b (PMC9075174; doi:10.1039/c9ra07327b)
Supplement: RA-009-C9RA07327B-s3509 [file RA-009-C9RA07327B-s3509.xyz]

   81
jmolscript: load "" {1 1 1} spacegroup "x,y,z" unitcell [{      8.524000     0.000000     0.000000 }, {      0.000000    17.213900     0.000000 }, {      0.000000    -8.606950    14.907675 }]
Ni     5.682695     4.085375     7.076077     0.746502
Ni     2.841305    -4.521575     7.831598     0.745941
Ni     0.000000     9.043150     0.000000     0.740789
H      2.874293    -0.556009     7.954735     0.153712
H      4.666038     0.675646     4.569202     0.127289
H      4.000313    -1.275550     3.518211     0.119865
H      0.032988    -1.439943    11.411825     0.152221
H      1.824733    -4.987728    12.037948     0.125441
H      1.159008    -4.922315    14.253228     0.132401
H      5.715598     1.995952    10.448789     0.151426
H      7.507343     4.312082    13.208200     0.124990
H      6.841618     6.197865    12.043911     0.121531
H      5.649707     8.050941     6.952940     0.153716
H      3.857962     9.282596    10.338473     0.127291
H      4.523687     7.331400    11.389464     0.119866
H     -0.032988     7.167007     3.495850     0.152219
H      6.699267     3.619222     2.869727     0.125442
H      7.364992     3.684635     0.654447     0.132402
H      2.808402    10.602902     4.458886     0.151422
H      1.016657    12.919032     1.699475     0.124986
H      1.682382    14.804815     2.863764     0.121529
C      3.848586     0.249429     6.370646     0.000699
C      3.101031    -0.703532     7.064747    -0.189096
C      3.054149    -2.117998     5.097232     0.001702
C      4.180170     0.036752     5.037751    -0.101607
C      2.696994    -1.869946     6.431171     0.269711
C      3.780394    -1.137839     4.412672    -0.124848
C      4.281605     1.502946     7.059977     0.551235
C      1.007281    -3.214524    11.506340    -0.004152
C      0.259726    -2.136934    11.984578    -0.184368
C      0.212844    -3.133618    14.193299     0.001925
C      1.338865    -4.262506    12.356972    -0.095442
C      8.379689    -2.102420    13.311510     0.270793
C      0.939089    -4.216545    13.686736    -0.141663
C      1.440300    -3.244304    10.076098     0.554605
C      6.689891     2.965094    11.938364    -0.003879
C      5.942336     2.840466    10.766025    -0.180473
C      5.895454     5.251617    10.524819     0.002931
C      7.021475     4.225754    12.420628    -0.093068
C      5.538299     3.972366    10.072669     0.263531
C      6.621699     5.354384    11.715942    -0.131889
C      7.122910     1.741358    12.679276     0.551227
C      4.675414     8.856379     8.537029     0.000710
C      5.422969     7.903418     7.842928    -0.189106
C      5.469851     6.488952     9.810443     0.001686
C      4.343830     8.643702     9.869924    -0.101628
C      5.827006     6.737004     8.476504     0.269710
C      4.743606     7.469111    10.495003    -0.124846
C      4.242395    10.109896     7.847698     0.551215
C      7.516719     5.392426     3.401335    -0.004159
C      8.264274     6.470016     2.923097    -0.184361
C      8.311156     5.473332     0.714376     0.001932
C      7.185135     4.344444     2.550703    -0.095431
C      0.144311     6.504530     1.596165     0.270792
C      7.584911     4.390405     1.220939    -0.141667
C      7.083700     5.362646     4.831577     0.554624
C      1.834109    11.572044     2.969311    -0.003874
C      2.581664    11.447416     4.141650    -0.180460
C      2.628546    13.858567     4.382856     0.002946
C      1.502525    12.832704     2.487047    -0.093050
C      2.985701    12.579316     4.835006     0.263533
C      1.902301    13.961334     3.191733    -0.131889
C      1.401090    10.348308     2.228399     0.551220
O      4.012247     1.612770     8.308345    -0.363481
O      1.952848    -2.787533     7.114390    -0.354303
O      4.888514     2.355464     6.390175    -0.463987
O      1.170942    -2.218097     9.356802    -0.366119
O      7.635543    -1.051941    13.764554    -0.352488
O      2.047209    -4.250628     9.672696    -0.464396
O      6.853552     0.605327    12.150202    -0.363500
O      4.794153     3.839474     8.936406    -0.351727
O      7.729819     1.895164    13.752479    -0.463463
O      4.511753    10.219720     6.599330    -0.363357
O      6.571152     5.819417     7.793285    -0.354418
O      3.635486    10.962414     8.517500    -0.463936
O      7.353058     6.388853     5.550873    -0.366237
O      0.888457     7.555009     1.143121    -0.352434
O      6.476791     4.356322     5.234979    -0.464444
O      1.670448     9.212277     2.757473    -0.363408
O      3.729847    12.446424     5.971269    -0.351604
O      0.794181    10.502114     1.155196    -0.463449

The following XYZ coordinates are in angstroms. Other properties are in atomic units.
The sperically averaged electron density of each atom fit to a function of the form exp(a - br)
eigen_1, eigen_2 and eigen_3 are the three eigenvalues of traceless quadrupole moment tensor
  atom number  atomic symbol              X              Y              Z     net charge C6 coefficient C8 coefficient C10 coefficient fluctuating dipole atomic polarizability isotropic forcefield polarizability              a              b squared Pearson coefficient          <r^3>          <r^4>         wp_QDO          m_QDO          q_QDO       dipole_x       dipole_y       dipole_z         dipole            Qxy            Qxz            Qyz     Q(x^2-y^2)  Q(3z^2 - R^2)        eigen_1        eigen_2        eigen_3 static polarizability      alpha(xx)      alpha(xy)      alpha(xz)      alpha(yy)      alpha(yz)      alpha(zz) atomic spin moment
            1             Ni       5.682695       4.085375       7.076077       0.746502     119.464318 0.23463192E+04  0.77984469E+05                                18.417127                           14.786464       0.548758       2.024364                    0.998605      47.480901     126.943306       0.527366       0.349440      -1.198756      -0.000194      -0.023786      -0.041387       0.047736       0.069579      -0.037060       0.025311       0.018919       0.037125      -0.094241       0.027155       0.067086             22.635712      14.081838       6.910866      -3.993926      27.092012      -0.327849      26.733287           0.950374
            2             Ni       2.841305      -4.521575       7.831598       0.745941     119.508093 0.23474203E+04  0.78030848E+05                                18.422030                           14.790420       0.548203       2.024127                    0.998606      47.488529     126.975024       0.527265       0.349463      -1.198727       0.000194      -0.023789       0.041392       0.047741      -0.069519      -0.037021      -0.025273       0.018937       0.037030      -0.094144       0.027101       0.067043             22.641659      14.085497      -6.912641      -3.994931      27.099252       0.327975      26.740227           0.949906
            3             Ni       0.000000       9.043150       0.000000       0.740789     119.756670 0.23536507E+04  0.78283876E+05                                18.435859                           14.800949       0.561247       2.027050                    0.998584      47.576740     127.216674       0.527603       0.349034      -1.199186      -0.000003       0.048857      -0.000001       0.048857       0.000005       0.075998      -0.000000      -0.016299      -0.081174      -0.088549       0.021679       0.066870             22.657434      14.093939       0.000036       7.987228      26.571081       0.000012      27.307283           0.947406
            4              H       2.874293      -0.556009       7.954735       0.153712       1.097417 0.80656877E+01  0.79283795E+02                                 1.755500                            1.659574      -1.279999       2.302554                    0.995225       3.392905       9.480779       0.486609       1.280510      -0.709365      -0.012238       0.004598       0.035985       0.038286      -0.001398      -0.003487       0.001102       0.005742       0.023398      -0.007100      -0.002053       0.009152              1.795801       1.503497       0.110033      -0.241115       1.651543       0.140935       2.232364           0.000956
            5              H       4.666038       0.675646       4.569202       0.127289       1.068359 0.73754827E+01  0.69642616E+02                                 1.612903                            1.501652      -0.862339       2.478533                    0.999371       3.119530       8.059931       0.565772       1.146515      -0.742363       0.021961       0.027087      -0.021853       0.041153       0.009105      -0.009654      -0.004340      -0.006484       0.025936      -0.015433      -0.001387       0.016820              1.681815       1.559458       0.424289      -0.215159       1.938441      -0.242831       1.547545          -0.000089
            6              H       4.000313      -1.275550       3.518211       0.119865       1.145666 0.83109030E+01  0.80625836E+02                                 1.675974                            1.586189      -0.884680       2.464954                    0.999003       3.177329       8.244797       0.556144       1.135253      -0.746296       0.013042      -0.002772      -0.035935       0.038329       0.008515      -0.010492       0.000180      -0.011752       0.027415      -0.018237       0.003610       0.014627              1.702082       1.431065       0.075618      -0.176980       1.519113       0.170432       2.156068           0.001095
            7              H       0.032988      -1.439943      11.411825       0.152221       1.094536 0.80382079E+01  0.78931910E+02                                 1.750918                            1.655555      -1.230571       2.321594                    0.995891       3.392042       9.467827       0.487813       1.278672      -0.709749      -0.012590       0.029112      -0.022174       0.038700      -0.002100       0.002937      -0.007470      -0.003973      -0.006629      -0.007716      -0.001780       0.009496              1.790992       1.500057      -0.262670       0.025154       1.959504      -0.320572       1.913415           0.000945
            8              H       1.824733      -4.987728      12.037948       0.125441       1.081547 0.74858489E+01  0.70964878E+02                                 1.627681                            1.514239      -0.881552       2.469848                    0.999201       3.137359       8.128467       0.562503       1.148627      -0.741842       0.021891      -0.033330      -0.012734       0.041860      -0.013474      -0.003004      -0.002126      -0.016993      -0.005529      -0.015956      -0.000904       0.016860              1.697881       1.573630      -0.404836      -0.264587       1.873678       0.295898       1.646337          -0.000069
            9              H       1.159008      -4.922315      14.253228       0.132401       1.128012 0.82045199E+01  0.79920701E+02                                 1.727554                            1.632148      -1.328837       2.307288                    0.995868       3.091507       8.233068       0.516420       1.217579      -0.728000       0.011195      -0.026004       0.017605       0.033339      -0.012495      -0.002974      -0.001719      -0.015179       0.008304      -0.016612       0.003377       0.013236              1.755568       1.471138      -0.200801       0.023398       1.909442      -0.378277       1.886123           0.001076
           10              H       5.715598       1.995952      10.448789       0.151426       1.105218 0.81321563E+01  0.80070302E+02                                 1.760498                            1.663765      -1.261636       2.308751                    0.995345       3.404515       9.509091       0.487338       1.276467      -0.710201      -0.011847      -0.034387      -0.013844       0.038916       0.003716       0.000415       0.005867      -0.006180      -0.010182      -0.006850      -0.002178       0.009029              1.801054       1.507037       0.154893       0.216808       2.217233       0.182250       1.678893           0.000941
           11              H       7.507343       4.312082      13.208200       0.124990       1.076638 0.74413786E+01  0.70420354E+02                                 1.621317                            1.508373      -0.865461       2.476048                    0.999353       3.130493       8.096863       0.564503       1.146556      -0.742366       0.021599       0.005053       0.034279       0.040831       0.004495       0.013669       0.006345      -0.010485       0.015074      -0.016462      -0.001280       0.017742              1.691212       1.567713      -0.026018       0.480313       1.441255      -0.048269       2.064669          -0.000056
           12              H       6.841618       6.197865      12.043911       0.121531       1.132708 0.81997332E+01  0.79292516E+02                                 1.664644                            1.576672      -0.879949       2.467107                    0.999029       3.161131       8.193841       0.557133       1.136879      -0.745911       0.012014       0.033064       0.015069       0.038271       0.005507       0.012403       0.003626      -0.014898       0.010379      -0.017143       0.002140       0.015003              1.690255       1.423023       0.113474       0.152255       2.126408       0.187495       1.521333           0.001069
           13              H       5.649707       8.050941       6.952940       0.153716       1.097403 0.80655889E+01  0.79282810E+02                                 1.755508                            1.659582      -1.279961       2.302578                    0.995225       3.392898       9.480848       0.486598       1.280538      -0.709359       0.012238       0.004598      -0.035985       0.038286       0.001396      -0.003486      -0.001101       0.005742       0.023398      -0.007099      -0.002053       0.009152              1.795809       1.503504      -0.110035      -0.241116       1.651552      -0.140935       2.232372           0.000956
           14              H       3.857962       9.282596      10.338473       0.127291       1.068392 0.73757668E+01  0.69646027E+02                                 1.612940                            1.501684      -0.862350       2.478530                    0.999371       3.119583       8.060132       0.565764       1.146519      -0.742362      -0.021961       0.027086       0.021853       0.041152      -0.009104      -0.009653       0.004340      -0.006482       0.025936      -0.015431      -0.001387       0.016819              1.681855       1.559494      -0.424306      -0.215169       1.938490       0.242842       1.547582          -0.000089
           15              H       4.523687       7.331400      11.389464       0.119866       1.145644 0.83106968E+01  0.80623309E+02                                 1.675952                            1.586168      -0.884663       2.464964                    0.999003       3.177292       8.244665       0.556148       1.135252      -0.746296      -0.013042      -0.002772       0.035935       0.038329      -0.008515      -0.010492      -0.000179      -0.011752       0.027415      -0.018236       0.003610       0.014627              1.702058       1.431047      -0.075616      -0.176978       1.519091      -0.170426       2.156037           0.001096
           16              H      -0.032988       7.167007       3.495850       0.152219       1.094538 0.80382210E+01  0.78932040E+02                                 1.750915                            1.655553      -1.230585       2.321584                    0.995891       3.392056       9.467854       0.487815       1.278667      -0.709750       0.012590       0.029112       0.022174       0.038700       0.002100       0.002937       0.007471      -0.003972      -0.006629      -0.007717      -0.001780       0.009497              1.790989       1.500055       0.262668       0.025152       1.959498       0.320569       1.913413           0.000945
           17              H       6.699267       3.619222       2.869727       0.125442       1.081498 0.74854277E+01  0.70959911E+02                                 1.627638                            1.514202      -0.881487       2.469881                    0.999202       3.137276       8.128205       0.562506       1.148636      -0.741840      -0.021892      -0.033331       0.012735       0.041862       0.013476      -0.003005       0.002125      -0.016995      -0.005530      -0.015959      -0.000904       0.016863              1.697834       1.573588       0.404817      -0.264575       1.873622      -0.295884       1.646293          -0.000069
           18              H       7.364992       3.684635       0.654447       0.132402       1.127986 0.82042723E+01  0.79917487E+02                                 1.727506                            1.632105      -1.328836       2.307288                    0.995868       3.091488       8.232909       0.516437       1.217551      -0.728006      -0.011195      -0.026004      -0.017605       0.033339       0.012495      -0.002974       0.001720      -0.015180       0.008305      -0.016613       0.003377       0.013236              1.755517       1.471101       0.200791       0.023397       1.909383       0.378261       1.886067           0.001076
           19              H       2.808402      10.602902       4.458886       0.151422       1.105274 0.81326448E+01  0.80076250E+02                                 1.760550                            1.663810      -1.261694       2.308721                    0.995344       3.404577       9.509307       0.487334       1.276460      -0.710203       0.011846      -0.034388       0.013843       0.038916      -0.003716       0.000414      -0.005867      -0.006181      -0.010183      -0.006850      -0.002178       0.009028              1.801110       1.507077      -0.154903       0.216819       2.217313      -0.182263       1.678941           0.000942
           20              H       1.016657      12.919032       1.699475       0.124986       1.076660 0.74415597E+01  0.70422423E+02                                 1.621329                            1.508384      -0.865518       2.476017                    0.999353       3.130531       8.096954       0.564505       1.146545      -0.742369      -0.021599       0.005053      -0.034278       0.040829      -0.004495       0.013667      -0.006344      -0.010485       0.015072      -0.016461      -0.001280       0.017740              1.691226       1.567725       0.026019       0.480319       1.441265       0.048271       2.064687          -0.000055
           21              H       1.682382      14.804815       2.863764       0.121529       1.132757 0.82001999E+01  0.79298373E+02                                 1.664714                            1.576735      -0.879972       2.467095                    0.999029       3.161192       8.194141       0.557112       1.136904      -0.745905      -0.012014       0.033064      -0.015068       0.038270      -0.005507       0.012403      -0.003625      -0.014896       0.010379      -0.017143       0.002140       0.015002              1.690327       1.423077      -0.113480       0.152266       2.126509      -0.187505       1.521394           0.001069
           22              C       3.848586       0.249429       6.370646       0.000699      39.223330 0.42493230E+03  0.98401917E+04                                 9.957561                            6.789707       0.011288       2.007349                    0.999316      26.864034      74.327240       0.650143       0.406831      -1.080540      -0.013399      -0.041525      -0.009039       0.044560       0.004484      -0.008437      -0.010788       0.001813       0.001712      -0.011815      -0.004292       0.016107             13.341832       8.671162       6.701321       0.024451      20.139623       3.780735      11.214712           0.021579
           23              C       3.101031      -0.703532       7.064747      -0.189096      38.851633 0.46340525E+03  0.11121088E+05                                10.144625                            7.309029      -0.144096       1.925864                    0.998861      30.460163      89.817365       0.590378       0.432304      -1.049433      -0.004653       0.015267       0.001339       0.016017      -0.036832       0.004317      -0.024634       0.100656      -0.012266      -0.068064       0.001583       0.066482             12.775745       8.776292       6.341986      -0.937625      19.108343       1.767136      10.442599          -0.001668
           24              C       3.054149      -2.117998       5.097232       0.001702      42.082968 0.45708232E+03  0.10826173E+05                                10.582553                            7.157839      -0.220197       1.930433                    0.998863      27.644394      78.454313       0.615212       0.420340      -1.067127       0.003629      -0.030638      -0.040234       0.050701      -0.001889       0.022283       0.006721      -0.003707      -0.107420      -0.044816       0.020425       0.024391             14.167631       8.318125       5.893354       0.261194      20.258290       5.211554      13.926478           0.017421
           25              C       4.180170       0.036752       5.037751      -0.101607      33.694198 0.41342680E+03  0.95933918E+04                                 9.086915                            6.805214      -0.000736       1.974622                    0.999581      28.873079      82.329611       0.628371       0.420065      -1.062418      -0.007881      -0.021603       0.002429       0.023123       0.000423      -0.007400      -0.018039       0.014274      -0.006471      -0.022959       0.005202       0.017757             10.875787       7.062735       4.189150      -0.269733      14.947183       3.143555      10.617445          -0.001351
           26              C       2.696994      -1.869946       6.431171       0.269711      32.707607 0.36019679E+03  0.80994386E+04                                 9.142312                            6.522155      -0.098604       1.987777                    0.999675      25.388279      71.967047       0.615060       0.442867      -1.045321      -0.065405      -0.030593       0.055847       0.091283       0.011785      -0.014430      -0.009657       0.054429      -0.045910      -0.027323      -0.014565       0.041888             11.386643       7.041703       4.289073      -1.267426      15.339054       1.802481      11.779171           0.010769
           27              C       3.780394      -1.137839       4.412672      -0.124848      34.867182 0.41975003E+03  0.97775610E+04                                 9.263033                            6.825099       0.150058       2.018051                    0.999771      29.215039      83.476075       0.631841       0.416158      -1.064858       0.012909       0.012647       0.021234       0.027883       0.003234      -0.010535       0.001626      -0.000134       0.047638      -0.014079      -0.005788       0.019867             11.284414       7.661143       5.170481      -0.333577      16.306214       2.398939       9.885884          -0.000320
           28              C       4.281605       1.502946       7.059977       0.551235      26.787895 0.26733709E+03  0.55955574E+04                                 8.214241                            5.758246      -0.059159       2.032655                    0.999514      22.388944      61.803973       0.629172       0.465107      -1.029653       0.021459       0.055910       0.007015       0.060296      -0.060500       0.021523      -0.016618       0.084515      -0.117190      -0.056132      -0.042409       0.098541             10.588631       7.032823       5.055025       0.079424      15.412976       2.371468       9.320093          -0.006494
           29              C       1.007281      -3.214524      11.506340      -0.004152      39.320554 0.42606799E+03  0.98723929E+04                                 9.971541                            6.796215       0.004640       2.005016                    0.999266      26.903610      74.442155       0.650244       0.406524      -1.080819      -0.012300       0.010009       0.038960       0.042064      -0.003651       0.002681       0.003446      -0.005731      -0.025846      -0.010342       0.001164       0.009178             13.364688       8.680837      -3.330246      -5.825315      10.181016       1.966787      21.232213           0.021349
           30              C       0.259726      -2.136934      11.984578      -0.184368      38.861198 0.46350624E+03  0.11126877E+05                                10.161129                            7.320985      -0.171370       1.918044                    0.998816      30.441946      89.849985       0.588401       0.433625      -1.048373      -0.001607      -0.007475      -0.017568       0.019160       0.017174       0.028994      -0.004967       0.041827      -0.175427      -0.066833       0.004917       0.061916             12.796223       8.790167      -3.987677      -5.033037      11.092006       2.870955      18.506497          -0.000965
           31              C       0.212844      -3.133618      14.193299       0.001925      42.206377 0.45831825E+03  0.10864050E+05                                10.599690                            7.168914      -0.232216       1.925762                    0.998831      27.703307      78.682768       0.614484       0.420505      -1.066898       0.004465      -0.018343       0.045111       0.048902       0.017576      -0.005442       0.022027       0.051952       0.038299      -0.046422       0.021088       0.025334             14.187063       8.335264      -2.734075      -5.241840      11.029413       0.132374      23.196512           0.018513
           32              C       1.338865      -4.262506      12.356972      -0.095442      33.515043 0.41019101E+03  0.94989501E+04                                 9.051225                            6.773582       0.012420       1.978970                    0.999610      28.788561      81.986000       0.630572       0.419452      -1.062882      -0.005412       0.014699       0.016814       0.022979      -0.007108       0.002174       0.012454      -0.001702      -0.071693      -0.028177       0.007458       0.020719             10.836352       7.033603      -2.317949      -3.482240       8.938233       0.295281      16.537221           0.000497
           33              C       8.379689      -2.102420      13.311510       0.270793      32.650211 0.35948238E+03  0.80785479E+04                                 9.128831                            6.512668      -0.085483       1.992317                    0.999669      25.362011      71.847437       0.615997       0.442458      -1.045669      -0.062571       0.062901      -0.002269       0.088752      -0.017707      -0.003495       0.004392       0.046591      -0.067169      -0.024237      -0.016572       0.040809             11.367940       7.031610      -3.238722      -3.071534      11.097038       0.630864      15.975173           0.010987
           34              C       0.939089      -4.216545      13.686736      -0.141663      35.433255 0.42844548E+03  0.10027524E+05                                 9.307634                            6.848258       0.205365       2.028005                    0.999853      29.588816      84.637740       0.637547       0.410484      -1.068932       0.009091       0.018928      -0.027280       0.034426      -0.011159       0.010562      -0.006659      -0.013583      -0.010793      -0.015635      -0.004548       0.020183             11.342756       7.692019      -2.890491      -4.327589       9.464537       1.563261      16.871712          -0.000579
           35              C       1.440300      -3.244304      10.076098       0.554605      26.798395 0.26744664E+03  0.55983165E+04                                 8.214368                            5.757608      -0.051857       2.034431                    0.999480      22.398886      61.830124       0.629517       0.464813      -1.029835       0.020641      -0.020368      -0.052402       0.059890       0.049794       0.043538       0.011306       0.077762      -0.130323      -0.060879      -0.037752       0.098632             10.590593       7.032323      -2.456111      -4.418773       8.785672       1.448804      15.953784          -0.006584
           36              C       6.689891       2.965094      11.938364      -0.003879      39.379239 0.42695488E+03  0.98978635E+04                                 9.979066                            6.802832       0.014072       2.007739                    0.999353      26.931259      74.531684       0.650007       0.406470      -1.080879      -0.012599       0.028279      -0.028496       0.042077       0.003708       0.007746       0.002860       0.009188       0.016935      -0.008727      -0.003991       0.012719             13.374839       8.690163      -3.383329       5.806731      16.764864      -5.775923      14.669490           0.021155
           37              C       5.942336       2.840466      10.766025      -0.180473      38.570870 0.45934109E+03  0.11000788E+05                                10.105097                            7.282970      -0.151850       1.925512                    0.998864      30.324286      89.363684       0.590615       0.433025      -1.048855      -0.003356      -0.009672       0.010977       0.015010       0.015347      -0.027928       0.028523       0.088534      -0.047335      -0.063653       0.001222       0.062431             12.721889       8.738276      -2.344022       5.928721      14.091611      -4.609819      15.335780          -0.000392
           38              C       5.895454       5.251617      10.524819       0.002931      41.984404 0.45582390E+03  0.10790125E+05                                10.569681                            7.150359      -0.224627       1.929628                    0.998823      27.617795      78.384561       0.615158       0.420620      -1.066831       0.002604       0.047948      -0.007326       0.048574      -0.015645      -0.013065      -0.024359       0.033010      -0.008615      -0.041110       0.016095       0.025015             14.147372       8.307967      -3.165122       4.965957      19.989860      -5.338002      14.144290           0.019081
           39              C       7.021475       4.225754      12.420628      -0.093068      33.392120 0.40872528E+03  0.94568911E+04                                 9.032084                            6.764481       0.009689       1.979359                    0.999655      28.715621      81.753097       0.630551       0.419825      -1.062606      -0.006862       0.009951      -0.019639       0.023061       0.007093       0.004588       0.009397       0.029338       0.037441      -0.024392       0.005456       0.018936             10.808607       7.024627      -1.845700       3.744688      14.317733      -3.419307      11.083460           0.001324
           40              C       5.538299       3.972366      10.072669       0.263531      32.855531 0.36221400E+03  0.81548634E+04                                 9.160658                            6.534364      -0.094702       1.988199                    0.999612      25.465821      72.193444       0.615435       0.442051      -1.045972      -0.064336      -0.032564      -0.052253       0.089050       0.008653       0.019168       0.004988       0.060049      -0.025999      -0.027321      -0.015752       0.043074             11.410664       7.054746      -1.049136       4.357621      14.262549      -2.450212      12.914699           0.011135
           41              C       6.621699       5.354384      11.715942      -0.131889      35.254214 0.42543710E+03  0.99444069E+04                                 9.333615                            6.874194       0.145158       2.014260                    0.999737      29.404751      84.190675       0.629105       0.416523      -1.064520       0.011104      -0.023544      -0.000928       0.026048       0.012772       0.008907       0.011560      -0.011164      -0.001888      -0.013846      -0.009318       0.023164             11.377036       7.724799      -2.326911       4.692282      13.666950      -4.031996      12.739359          -0.000914
           42              C       7.122910       1.741358      12.679276       0.551227      26.766340 0.26714738E+03  0.55902863E+04                                 8.207033                            5.754189      -0.057273       2.033243                    0.999433      22.385689      61.776692       0.629759       0.464781      -1.029890       0.022781      -0.034858       0.046441       0.062377       0.010876      -0.064308       0.001674       0.111339      -0.033661      -0.056647      -0.042694       0.099341             10.578184       7.026224      -2.592943       4.332449      12.885469      -3.819654      11.822860          -0.006562
           43              C       4.675414       8.856379       8.537029       0.000710      39.223200 0.42493246E+03  0.98402027E+04                                 9.957547                            6.789720       0.011262       2.007341                    0.999316      26.864055      74.327479       0.650140       0.406832      -1.080539       0.013400      -0.041523       0.009036       0.044557      -0.004482      -0.008436       0.010785       0.001817       0.001718      -0.011813      -0.004291       0.016104             13.341745       8.671138      -6.701262       0.024382      20.139439      -3.780593      11.214657           0.021585
           44              C       5.422969       7.903418       7.842928      -0.189106      38.852191 0.46341154E+03  0.11121292E+05                                10.144776                            7.309115      -0.144123       1.925858                    0.998860      30.460313      89.818407       0.590369       0.432309      -1.049429       0.004657       0.015269      -0.001342       0.016020       0.036826       0.004316       0.024634       0.100665      -0.012270      -0.068065       0.001583       0.066482             12.775947       8.776450      -6.342152      -0.937681      19.108701      -1.767061      10.442690          -0.001667
           45              C       5.469851       6.488952       9.810443       0.001686      42.083096 0.45708354E+03  0.10826207E+05                                10.582565                            7.157842      -0.220187       1.930437                    0.998863      27.644424      78.454358       0.615213       0.420339      -1.067128      -0.003627      -0.030641       0.040236       0.050705       0.001888       0.022280      -0.006720      -0.003706      -0.107432      -0.044817       0.020427       0.024390             14.167619       8.318116      -5.893315       0.261094      20.258240      -5.211433      13.926501           0.017417
           46              C       4.343830       8.643702       9.869924      -0.101628      33.694600 0.41343385E+03  0.95935991E+04                                 9.086973                            6.805266      -0.000746       1.974616                    0.999581      28.873410      82.330818       0.628369       0.420064      -1.062418       0.007882      -0.021604      -0.002427       0.023125      -0.000421      -0.007400       0.018038       0.014281      -0.006461      -0.022961       0.005204       0.017756             10.875825       7.062788      -4.189173      -0.269800      14.947205      -3.143444      10.617480          -0.001350
           47              C       5.827006       6.737004       8.476504       0.269710      32.707487 0.36019370E+03  0.80993668E+04                                 9.142310                            6.522135      -0.098631       1.987767                    0.999675      25.388414      71.967855       0.615059       0.442868      -1.045319       0.065417      -0.030592      -0.055848       0.091292      -0.011789      -0.014435       0.009651       0.054445      -0.045917      -0.027322      -0.014577       0.041899             11.386640       7.041725      -4.289084      -1.267485      15.339015      -1.802418      11.779181           0.010767
           48              C       4.743606       7.469111      10.495003      -0.124846      34.866797 0.41974477E+03  0.97774018E+04                                 9.262948                            6.825045       0.150087       2.018062                    0.999771      29.214832      83.475163       0.631845       0.416157      -1.064859      -0.012908       0.012648      -0.021233       0.027883      -0.003232      -0.010534      -0.001625      -0.000134       0.047636      -0.014076      -0.005790       0.019866             11.284284       7.661072      -5.170420      -0.333624      16.306014      -2.398813       9.885767          -0.000318
           49              C       4.242395      10.109896       7.847698       0.551215      26.788544 0.26734555E+03  0.55957664E+04                                 8.214336                            5.758319      -0.059151       2.032653                    0.999514      22.389092      61.804122       0.629173       0.465104      -1.029657      -0.021457       0.055907      -0.007015       0.060293       0.060490       0.021524       0.016616       0.084503      -0.117205      -0.056118      -0.042413       0.098531             10.588756       7.032913      -5.055131       0.079429      15.413250      -2.371469       9.320104          -0.006489
           50              C       7.516719       5.392426       3.401335      -0.004159      39.320758 0.42606752E+03  0.98723755E+04                                 9.971573                            6.796200       0.004665       2.005024                    0.999266      26.903586      74.441966       0.650246       0.406523      -1.080820       0.012300       0.010007      -0.038963       0.042065       0.003651       0.002680      -0.003449      -0.005732      -0.025853      -0.010345       0.001164       0.009180             13.364826       8.680906       3.330261      -5.825455      10.181021      -1.966866      21.232551           0.021341
           51              C       8.264274       6.470016       2.923097      -0.184361      38.861347 0.46350736E+03  0.11126906E+05                                10.161130                            7.320972      -0.171372       1.918042                    0.998816      30.442028      89.850106       0.588405       0.433623      -1.048375       0.001608      -0.007477       0.017566       0.019158      -0.017174       0.028995       0.004967       0.041827      -0.175431      -0.066834       0.004918       0.061917             12.796265       8.790184       3.987666      -5.033100      11.091965      -2.871000      18.506646          -0.000962
           52              C       8.311156       5.473332       0.714376       0.001932      42.206289 0.45831739E+03  0.10864029E+05                                10.599691                            7.168919      -0.232221       1.925761                    0.998831      27.703287      78.682823       0.614482       0.420506      -1.066896      -0.004465      -0.018342      -0.045110       0.048901      -0.017577      -0.005442      -0.022027       0.051952       0.038298      -0.046422       0.021087       0.025335             14.187067       8.335259       2.734047      -5.241855      11.029374      -0.132372      23.196570           0.018520
           53              C       7.185135       4.344444       2.550703      -0.095431      33.514843 0.41018783E+03  0.94988572E+04                                 9.051208                            6.773568       0.012442       1.978979                    0.999610      28.788337      81.985253       0.630571       0.419453      -1.062881       0.005412       0.014698      -0.016811       0.022977       0.007112       0.002170      -0.012457      -0.001706      -0.071682      -0.028174       0.007452       0.020722             10.836350       7.033589       2.317917      -3.482259       8.938173      -0.295277      16.537289           0.000499
           54              C       0.144311       6.504530       1.596165       0.270792      32.650717 0.35948828E+03  0.80787221E+04                                 9.128963                            6.512750      -0.085521       1.992303                    0.999669      25.362210      71.848429       0.615989       0.442461      -1.045665       0.062570       0.062900       0.002269       0.088750       0.017708      -0.003494      -0.004392       0.046590      -0.067164      -0.024236      -0.016572       0.040807             11.368131       7.031717       3.238769      -3.071625      11.097175      -0.630924      15.975501           0.010986
           55              C       7.584911       4.390405       1.220939      -0.141667      35.433414 0.42844824E+03  0.10027597E+05                                 9.307641                            6.848268       0.205361       2.028003                    0.999853      29.588902      84.637808       0.637548       0.410482      -1.068934      -0.009091       0.018928       0.027281       0.034426       0.011160       0.010562       0.006660      -0.013585      -0.010790      -0.015637      -0.004548       0.020184             11.342771       7.692029       2.890478      -4.327610       9.464519      -1.563273      16.871765          -0.000583
           56              C       7.083700       5.362646       4.831577       0.554624      26.797850 0.26743888E+03  0.55981272E+04                                 8.214301                            5.757547      -0.051878       2.034428                    0.999480      22.398783      61.830195       0.629515       0.464817      -1.029831      -0.020642      -0.020370       0.052403       0.059893      -0.049799       0.043546      -0.011301       0.077762      -0.130346      -0.060894      -0.037747       0.098641             10.590521       7.032268       2.456084      -4.418719       8.785625      -1.448738      15.953671          -0.006589
           57              C       1.834109      11.572044       2.969311      -0.003874      39.379242 0.42695533E+03  0.98978809E+04                                 9.979084                            6.802847       0.014059       2.007735                    0.999353      26.931258      74.531815       0.650004       0.406472      -1.080878       0.012597       0.028276       0.028496       0.042074      -0.003707       0.007747      -0.002858       0.009185       0.016934      -0.008726      -0.003993       0.012719             13.374850       8.690166       3.383325       5.806715      16.764929       5.775899      14.669456           0.021160
           58              C       2.581664      11.447416       4.141650      -0.180460      38.570258 0.45933430E+03  0.11000587E+05                                10.104989                            7.282917      -0.151842       1.925514                    0.998864      30.324126      89.363119       0.590617       0.433025      -1.048855       0.003352      -0.009670      -0.010976       0.015008      -0.015346      -0.027937      -0.028521       0.088526      -0.047329      -0.063651       0.001219       0.062432             12.721704       8.738134       2.343925       5.928550      14.091550       4.609637      15.335427          -0.000395
           59              C       2.628546      13.858567       4.382856       0.002946      41.984247 0.45582231E+03  0.10790077E+05                                10.569654                            7.150346      -0.224634       1.929626                    0.998823      27.617749      78.384382       0.615159       0.420620      -1.066831      -0.002606       0.047944       0.007325       0.048571       0.015648      -0.013066       0.024356       0.033004      -0.008616      -0.041108       0.016094       0.025014             14.147357       8.307963       3.165200       4.965939      19.989907       5.338057      14.144201           0.019081
           60              C       1.502525      12.832704       2.487047      -0.093050      33.391842 0.40872024E+03  0.94567447E+04                                 9.032031                            6.764433       0.009678       1.979357                    0.999655      28.715470      81.752515       0.630555       0.419825      -1.062606       0.006860       0.009951       0.019640       0.023061      -0.007093       0.004584      -0.009396       0.029344       0.037439      -0.024395       0.005462       0.018933             10.808555       7.024577       1.845706       3.744648      14.317737       3.419302      11.083352           0.001320
           61              C       2.985701      12.579316       4.835006       0.263533      32.855503 0.36221579E+03  0.81548953E+04                                 9.160619                            6.534362      -0.094669       1.988210                    0.999612      25.465626      72.192319       0.615439       0.442049      -1.045976       0.064324      -0.032563       0.052252       0.089041      -0.008649       0.019161      -0.004989       0.060043      -0.025964      -0.027324      -0.015739       0.043062             11.410599       7.054681       1.049155       4.357540      14.262561       2.450214      12.914555           0.011139
           62              C       1.902301      13.961334       3.191733      -0.131889      35.254474 0.42544029E+03  0.99445128E+04                                 9.333695                            6.874241       0.145132       2.014250                    0.999737      29.404902      84.191594       0.629099       0.416526      -1.064517      -0.011106      -0.023545       0.000929       0.026049      -0.012772       0.008908      -0.011560      -0.011163      -0.001895      -0.013845      -0.009319       0.023164             11.377149       7.724857       2.326955       4.692307      13.667179       4.032055      12.739410          -0.000912
           63              C       1.401090      10.348308       2.228399       0.551220      26.766971 0.26715472E+03  0.55904831E+04                                 8.207186                            5.754288      -0.057326       2.033221                    0.999433      22.385970      61.777870       0.629750       0.464784      -1.029887      -0.022782      -0.034855      -0.046441       0.062375      -0.010876      -0.064306      -0.001673       0.111338      -0.033654      -0.056645      -0.042694       0.099339             10.578392       7.026359       2.593022       4.332542      12.885736       3.819756      11.823080          -0.006559
           64              O       4.012247       1.612770       8.308345      -0.363481      23.611334 0.34141354E+03  0.72888330E+04                                 6.390043                            5.591569       1.029998       2.420998                    0.999578      24.367569      59.349679       0.835432       0.343414      -1.157675       0.013772       0.032865      -0.020833       0.041277       0.014132      -0.001182       0.021823      -0.059695       0.090799      -0.048645       0.002402       0.046243              6.896709       4.854625       1.003876       0.013820       6.398870       2.010620       9.436631           0.254424
           65              O       1.952848      -2.787533       7.114390      -0.354303      31.617375 0.46020317E+03  0.10640906E+05                                 8.039420                            6.662853       0.217337       2.132167                    0.998557      26.055849      67.163953       0.732276       0.361745      -1.136858       0.025002       0.101208      -0.025043       0.107216       0.002527      -0.027786      -0.048608      -0.042846      -0.005067      -0.053610      -0.011231       0.064841              9.203025       7.097537       2.287647      -2.552853      10.860850      -3.302547       9.650688           0.206448
           66              O       4.888514       2.355464       6.390175      -0.463987      35.829908 0.44615739E+03  0.10241305E+05                                 8.691391                            6.501847       0.276954       2.151576                    0.998274      26.337120      67.745979       0.750969       0.355318      -1.141429      -0.019655      -0.016517       0.028310       0.038218       0.019498      -0.012439      -0.018859      -0.011085      -0.085843      -0.035896      -0.005904       0.041801             11.113290       8.836833       6.617480      -1.181152      17.349683      -1.515850       7.153353           0.016420
           67              O       1.170942      -2.218097       9.356802      -0.366119      23.608899 0.34134842E+03  0.72867527E+04                                 6.388124                            5.589441       1.026000       2.419820                    0.999569      24.376612      59.359784       0.835988       0.343218      -1.157895       0.012757      -0.031087      -0.020331       0.039275      -0.006762      -0.012046      -0.014987      -0.051079       0.116554      -0.048144       0.002592       0.045552              6.895543       4.852885      -0.489370      -0.875710       6.933513      -2.322227       8.900232           0.254649
           68              O       7.635543      -1.051941      13.764554      -0.352488      31.576875 0.45943879E+03  0.10618799E+05                                 8.033963                            6.657970       0.213778       2.131277                    0.998516      26.034670      67.094965       0.732438       0.361816      -1.136804       0.026284      -0.069527      -0.073302       0.104393      -0.020768       0.014199       0.036953      -0.066076      -0.072445      -0.054382      -0.008992       0.063374              9.196711       7.093592      -3.354243      -0.703680      12.806704       2.171796       7.689838           0.208796
           69              O       2.047209      -4.250628       9.672696      -0.464396      35.914137 0.44730800E+03  0.10275204E+05                                 8.707574                            6.512534       0.266058       2.147416                    0.998235      26.360236      67.848985       0.749890       0.355570      -1.141130      -0.018892       0.032453      -0.002791       0.037655      -0.017829      -0.006092       0.028467       0.006714      -0.024354      -0.033863      -0.002200       0.036063             11.136567       8.852866      -4.337749      -5.155599      11.028582       5.184408      13.528254           0.016698
           70              O       6.853552       0.605327      12.150202      -0.363500      23.632590 0.34181195E+03  0.72995585E+04                                 6.394154                            5.595002       1.022881       2.418921                    0.999600      24.380089      59.391645       0.835126       0.343435      -1.157643       0.012926       0.001330       0.038730       0.040851      -0.007036       0.012050      -0.004172      -0.090793      -0.003160      -0.048321       0.001301       0.047020              6.901496       4.857565      -0.514601       0.863338      10.426942       0.308918       5.419982           0.254219
           71              O       4.794153       3.839474       8.936406      -0.351727      31.534992 0.45876888E+03  0.10599635E+05                                 8.026859                            6.653783       0.212222       2.130929                    0.998501      26.017636      67.043291       0.732545       0.361888      -1.136727       0.026812      -0.027805       0.100480       0.107649       0.023556       0.015455       0.013715       0.017508       0.173140      -0.054044      -0.009938       0.063982              9.186945       7.087128       1.064869       3.250150       7.080604       1.122971      13.393103           0.210872
           72              O       7.729819       1.895164      13.752479      -0.463463      35.882949 0.44685746E+03  0.10262251E+05                                 8.703461                            6.509847       0.280920       2.152434                    0.998327      26.343679      67.797385       0.749944       0.355634      -1.141080      -0.018952      -0.017507      -0.025898       0.036556       0.002139       0.020348      -0.014037       0.039485       0.074032      -0.036545      -0.003187       0.039732             11.130216       8.849069      -2.291819       6.331606       8.405019      -3.667252      16.136561           0.016663
           73              O       4.511753      10.219720       6.599330      -0.363357      23.609023 0.34137359E+03  0.72877556E+04                                 6.389558                            5.591186       1.030136       2.421050                    0.999578      24.366777      59.346539       0.835474       0.343407      -1.157683      -0.013776       0.032860       0.020848       0.041282      -0.014162      -0.001181      -0.021823      -0.059732       0.090745      -0.048666       0.002422       0.046244              6.896150       4.854281      -1.003747       0.013811       6.398330      -2.010398       9.435840           0.254503
           74              O       6.571152       5.819417       7.793285      -0.354418      31.623692 0.46031291E+03  0.10644118E+05                                 8.040622                            6.663764       0.217171       2.132078                    0.998557      26.058025      67.172524       0.732204       0.361757      -1.136844      -0.024977       0.101225       0.025053       0.107229      -0.002523      -0.027785       0.048612      -0.042818      -0.005083      -0.053613      -0.011223       0.064835              9.204487       7.098545      -2.288039      -2.553366      10.862584       3.303166       9.652330           0.206416
           75              O       3.635486      10.962414       8.517500      -0.463936      35.824531 0.44608359E+03  0.10239152E+05                                 8.690393                            6.501210       0.277107       2.151657                    0.998274      26.335432      67.739356       0.751026       0.355307      -1.141442       0.019649      -0.016502      -0.028327       0.038221      -0.019508      -0.012435       0.018858      -0.011099      -0.085878      -0.035904      -0.005910       0.041814             11.111843       8.835754      -6.616438      -1.181015      17.347237       1.515701       7.152538           0.016424
           76              O       7.353058       6.388853       5.550873      -0.366237      23.611468 0.34139289E+03  0.72879535E+04                                 6.388670                            5.589873       1.025845       2.419762                    0.999569      24.377457      59.363239       0.835939       0.343226      -1.157886      -0.012755      -0.031078       0.020341       0.039272       0.006747      -0.012020       0.015005      -0.051075       0.116510      -0.048124       0.002577       0.045547              6.896170       4.853273       0.489430      -0.875850       6.934093       2.322459       8.901143           0.254574
           77              O       0.888457       7.555009       1.143121      -0.352434      31.575950 0.45942272E+03  0.10618331E+05                                 8.033797                            6.657843       0.213826       2.131297                    0.998516      26.034312      67.093673       0.732447       0.361814      -1.136805      -0.026288      -0.069526       0.073305       0.104397       0.020769       0.014202      -0.036947      -0.066085      -0.072417      -0.054380      -0.008991       0.063371              9.196515       7.093461       3.354159      -0.703687      12.806396      -2.171790       7.689688           0.208826
           78              O       6.476791       4.356322       5.234979      -0.464444      35.919606 0.44738247E+03  0.10277379E+05                                 8.708593                            6.513180       0.265910       2.147338                    0.998235      26.361912      67.855620       0.749833       0.355581      -1.141117       0.018898       0.032445       0.002768       0.037650       0.017828      -0.006083      -0.028455       0.006708      -0.024375      -0.033854      -0.002196       0.036050             11.138060       8.853976       4.338415      -5.156461      11.029977      -5.185231      13.530226           0.016695
           79              O       1.670448       9.212277       2.757473      -0.363408      23.631336 0.34178988E+03  0.72989650E+04                                 6.393904                            5.594801       1.022956       2.418952                    0.999600      24.379528      59.389668       0.835146       0.343433      -1.157646      -0.012928       0.001339      -0.038732       0.040855       0.007046       0.012066       0.004187      -0.090801      -0.003119      -0.048339       0.001316       0.047023              6.901211       4.857384       0.514553       0.863281      10.426483      -0.308955       5.419764           0.254276
           80              O       3.729847      12.446424       5.971269      -0.351604      31.528425 0.45865519E+03  0.10596309E+05                                 8.025605                            6.652836       0.212406       2.131025                    0.998501      26.015389      67.034406       0.732621       0.361875      -1.136742      -0.026837      -0.027806      -0.100461       0.107638      -0.023556       0.015457      -0.013711       0.017480       0.173157      -0.054041      -0.009945       0.063986              9.185415       7.086074      -1.064621       3.249526       7.079447      -1.122711      13.390724           0.210908
           81              O       0.794181      10.502114       1.155196      -0.463449      35.882895 0.44685668E+03  0.10262230E+05                                 8.703453                            6.509841       0.280917       2.152433                    0.998327      26.343657      67.797347       0.749944       0.355634      -1.141080       0.018953      -0.017507       0.025900       0.036558      -0.002139       0.020349       0.014038       0.039483       0.074034      -0.036545      -0.003188       0.039733             11.130199       8.849061       2.291833       6.331590       8.405018       3.667262      16.136516           0.016670

******************************************************
Auxiliary information for the entire system
The total spin magnetic moment of the unit cell is   5.993878
The total net atomic charge of the unit cell is   0.000001
Accuracy of reproducing the electrostatic potential in the unit cell:
  The inner radius (bohr) =    5.0000
  The outer radius (bohr) =   12.0000
  Valid grid points have density less than (e/(bohr^3)) =    0.0001
  The number of valid grid points were=       221703
  The rms potential error without charges in kcal/mol is=      8.95924
  The rms potential error with partial charges in kcal/mol is=      0.63252
  The RRMSE value at monopole order=      0.07060
  The rms potential error with partial charges and cloud penetration in kcal/mol is=      0.64192
  The RRMSE value at monopole order with cloud penetration is=      0.07165
  The rms potential error with partial charges and atomic dipoles in kcal/mol is=      0.30990
  The RRMSE value at dipole order=      0.03459
  The rms potential error with partial charges, atomic dipoles and cloud penetration in kcal/mol is=      0.29857
  The RRMSE value at dipole order with cloud penetration=      0.03333

******************************************************
The electron densities and ab initio electrostatic potential were computed in VASP using the PBE functional and
projector augmented wave method. See the main text of the journal article for a description of computational details.
The atomic charges, dipoles, and quadrupoles were computed with the DDEC6 method as described in
(a) T. A. Manz and N. Gabaldon Limas, RSC Adv. 6 (2016) 47771-47801 DOI: 10.1039/c6ra04656h
(b) N. Gabaldon Limas and T. A. Manz, RSC Adv. 8 (2018) 2678-2707 DOI: 10.1039/c7ra11829e.
For each atom in the material, the electron cloud parameters were fit to the spherically averaged atom-in-material
electron density using radial positions for which this density was between 10^-4 and 10^-2 electrons per cubic bohr.
The polarizabilities, dispersion coefficients, and quantum Drude oscillator (QDO) parameters were fit using the MCLF method.
The magnetic structure of the system was optimized in VASP from the default ferromagnetic initial guess using spin polarization.
The atomic spin moments (ASMs) were computed on this optimized magnetic structure using the DDEC6 partition as inputs
to the method of T. A. Manz and D. S. Sholl, J. Chem. Theory Comput. 7 (2011) 4146-4164 DOI: 10.1021/ct200539n.
The RMSE and RRMSE were computed using a uniform grid with Ewald summation.
