# Supplementary material for: A collection of forcefield precursors for metal–organic frameworks
Source: RSC Adv. 2019 Nov 13;9(63):36492–507. doi: 10.1039/c9ra07327b (PMC9075174; doi:10.1039/c9ra07327b)
Supplement: RA-009-C9RA07327B-s3510 [file RA-009-C9RA07327B-s3510.xyz]

  130
jmolscript: load "" {1 1 1} spacegroup "x,y,z" unitcell [{     12.231500     0.000000     0.000000 }, {     -4.763660    11.494817     0.000000 }, {      0.000000     0.000000    17.748300 }]
Ni     1.597450     0.701529     5.244978     0.785088
Ni    -0.245360    10.793288    14.119128     0.765831
Ni     5.870390    10.793288    12.503322     0.785824
Ni     7.713200     0.701529     3.629172     0.788780
Ni    -2.381830     5.747408     8.874150     0.643014
Ni     3.733920     5.747408     0.000000     0.642593
H      7.347764     4.323201     5.702529     0.128893
H      3.781838     4.719772     3.828308     0.129803
H      4.894175     7.380822     6.673361     0.133036
H      2.498735     6.768148     4.137129     0.091695
H      2.980056     7.870501     5.205576     0.096026
H      0.811562     8.407309     4.802690     0.147011
H     -2.558979     8.208449     7.033651     0.115209
H      0.282304     5.561192     7.589173     0.123141
H      6.235826     7.171616    14.576679     0.128783
H     -2.429748     6.775045    12.702458     0.129762
H      8.689415     4.113995    15.547511     0.133310
H     -1.146645     4.726669    13.011279     0.091705
H     10.603534     3.624316    14.079726     0.096237
H      0.540528     3.087508    13.676840     0.146867
H      3.911069     3.286368    15.907801     0.115055
H      1.069786     5.933625    16.463323     0.123031
H      0.120076     7.171616    12.045771     0.128914
H      3.686002     6.775045    13.919992     0.129730
H      2.573665     4.113995    11.074939     0.133248
H      4.969105     4.726669    13.611171     0.091726
H      4.487784     3.624316    12.542724     0.096335
H      6.656278     3.087508    12.945610     0.147476
H     10.026819     3.286368    10.714649     0.115451
H      7.185536     5.933625    10.159127     0.123170
H      1.232014     4.323201     3.171621     0.128883
H      9.897588     4.719772     5.045842     0.129760
H     -1.221575     7.380822     2.200789     0.133246
H      8.614485     6.768148     4.737021     0.091652
H     -3.135694     7.870501     3.668574     0.096165
H      6.927312     8.407309     4.071460     0.146977
H      3.556771     8.208449     1.840499     0.115209
H      6.398054     5.561192     1.284977     0.123060
C      7.247589     6.362381     7.402816     0.557601
C      6.272255     5.926728     6.357441    -0.016071
C      6.530077     4.791040     5.583615    -0.129016
C      5.615166     4.333546     4.646505    -0.011746
C      4.419864     5.027833     4.461923    -0.147278
C      4.165841     6.175016     5.207351     0.094038
C      5.083892     6.607221     6.156885    -0.134778
C      5.903088     3.089807     3.874454     0.572208
C      2.861047     6.900339     5.049391    -0.063041
C      0.751783     6.916431     6.178183     0.236428
C      0.288910     8.003841     5.486000    -0.199392
C     -0.977351     8.500417     5.817893    -0.013653
C     -1.707183     7.859006     6.799374     0.014058
C     -0.049904     6.324448     7.131267    -0.020433
C     -1.498342     9.728064     5.134583     0.568787
C      6.336001     5.132436    16.276966     0.557644
C      7.311335     5.568089    15.231591    -0.015851
C      7.053513     6.703777    14.457765    -0.129131
C      7.968424     7.161271    13.520655    -0.011822
C      9.163726     6.466984    13.336073    -0.147075
C      9.417749     5.319801    14.081501     0.094074
C      8.499698     4.887596    15.031035    -0.134831
C      7.680502     8.405010    12.748604     0.572168
C     -1.508957     4.594478    13.923541    -0.063142
C      0.600307     4.578386    15.052333     0.236081
C      1.063180     3.490976    14.360150    -0.199032
C      2.329441     2.994400    14.692043    -0.014447
C      3.059273     3.635811    15.673524     0.014011
C      1.401994     5.170369    16.005417    -0.020161
C      2.850432     1.766753    14.008733     0.567865
C      0.220251     5.132436    10.345484     0.557488
C      1.195585     5.568089    11.390859    -0.015789
C      0.937763     6.703777    12.164685    -0.128583
C      1.852674     7.161271    13.101795    -0.013158
C      3.047976     6.466984    13.286377    -0.147066
C      3.301999     5.319801    12.540949     0.094270
C      2.383948     4.887596    11.591415    -0.133489
C      1.564752     8.405010    13.873846     0.571934
C      4.606793     4.594478    12.698909    -0.063180
C      6.716057     4.578386    11.570117     0.236562
C      7.178930     3.490976    12.262300    -0.199094
C      8.445191     2.994400    11.930407    -0.013433
C      9.175023     3.635811    10.948926     0.014319
C      7.517744     5.170369    10.617033    -0.020341
C      8.966182     1.766753    12.613717     0.569318
C      1.131839     6.362381     1.471334     0.557461
C      0.156505     5.926728     2.516709    -0.015941
C      0.414327     4.791040     3.290535    -0.129128
C     -0.500584     4.333546     4.227645    -0.012085
C     -1.695886     5.027833     4.412227    -0.147327
C     -1.949909     6.175016     3.666799     0.094144
C     -1.031858     6.607221     2.717265    -0.134575
C     -0.212662     3.089807     4.999696     0.572060
C      8.976797     6.900339     3.824759    -0.063054
C      6.867533     6.916431     2.695967     0.236442
C      6.404660     8.003841     3.388150    -0.199488
C      5.138399     8.500417     3.056257    -0.013478
C      4.408567     7.859006     2.074776     0.014139
C      6.065846     6.324448     1.742883    -0.020526
C      4.617408     9.728064     3.739567     0.569149
N     -1.266867     6.766999     7.439555    -0.130494
N      2.618957     4.727818    16.313705    -0.130637
N      8.734707     4.727818    10.308745    -0.130565
N      4.848883     6.766999     1.434595    -0.130665
O      8.298483     5.683038     7.522794    -0.481775
O      6.949621     7.364729     8.114168    -0.493124
O      5.032057     2.662200     3.052885    -0.494016
O      7.025313     2.554148     4.079092    -0.533849
O      1.980654     6.335943     6.026968    -0.177188
O     -2.452286    10.326944     5.690282    -0.542080
O     -0.922851    10.066011     4.057084    -0.529122
O      5.285107     5.811779    16.396944    -0.482378
O      6.633969     4.130088    16.988318    -0.493249
O     -3.679967     8.832617    11.927035    -0.492878
O      6.558277     8.940669    12.953242    -0.532495
O     -0.628564     5.158874    14.901118    -0.177000
O      3.804376     1.167873    14.564432    -0.533567
O      2.274941     1.428806    12.931234    -0.531218
O     -0.830643     5.811779    10.225506    -0.482012
O      0.518219     4.130088     9.634132    -0.494071
O      2.435783     8.832617    14.695415    -0.490292
O      0.442527     8.940669    13.669208    -0.523366
O      5.487186     5.158874    11.721332    -0.177132
O      9.920126     1.167873    12.058018    -0.542638
O      8.390691     1.428806    13.691216    -0.527517
O      2.182733     5.683038     1.351356    -0.481960
O      0.833871     7.364729     0.759982    -0.492609
O     -1.083693     2.662200     5.821265    -0.493386
O      0.909563     2.554148     4.795058    -0.531687
O      8.096404     6.335943     2.847182    -0.177330
O      3.663464    10.326944     3.183868    -0.544824
O      5.192899    10.066011     4.817066    -0.528187

The following XYZ coordinates are in angstroms. Other properties are in atomic units.
The sperically averaged electron density of each atom fit to a function of the form exp(a - br)
eigen_1, eigen_2 and eigen_3 are the three eigenvalues of traceless quadrupole moment tensor
  atom number  atomic symbol              X              Y              Z     net charge C6 coefficient C8 coefficient C10 coefficient fluctuating dipole atomic polarizability isotropic forcefield polarizability              a              b squared Pearson coefficient          <r^3>          <r^4>         wp_QDO          m_QDO          q_QDO       dipole_x       dipole_y       dipole_z         dipole            Qxy            Qxz            Qyz     Q(x^2-y^2)  Q(3z^2 - R^2)        eigen_1        eigen_2        eigen_3 static polarizability      alpha(xx)      alpha(xy)      alpha(xz)      alpha(yy)      alpha(yz)      alpha(zz) atomic spin moment
            1             Ni       1.597450       0.701529       5.244978       0.785088     140.259904 0.25627931E+04  0.87303953E+05                                21.133075                           15.966650       0.100940       1.893529                    0.999261      47.020650     128.345369       0.481993       0.373031      -1.176305       0.004153       0.001583       0.023241       0.023662       0.179441       0.016771      -0.187741      -0.060943       0.135261      -0.270000       0.010480       0.259519             27.579565      21.086051     -15.536176       1.965358      48.791271      -3.073080      12.861373           1.559467
            2             Ni      -0.245360      10.793288      14.119128       0.765831     147.236350 0.27107797E+04  0.93673774E+05                                21.783839                           16.408519       0.081638       1.877240                    0.999408      48.132772     132.430423       0.475890       0.372457      -1.176465      -0.004297      -0.000432       0.022356       0.022769       0.087805       0.073251       0.228096       0.031545      -0.049120      -0.240476      -0.028696       0.269172             28.478389      21.744232     -16.096681      -2.032903      50.464272       3.185930      13.226662           1.583321
            3             Ni       5.870390      10.793288      12.503322       0.785824     139.977384 0.25569468E+04  0.87034958E+05                                21.074614                           15.922776       0.110012       1.896055                    0.999262      47.085734     128.374545       0.483935       0.371832      -1.177524      -0.002418      -0.001482      -0.023550       0.023720       0.181467       0.006286      -0.168661      -0.100940       0.160190      -0.257457       0.000709       0.256748             27.504630      21.033871     -15.495423       1.962537      48.651689      -3.069068      12.828329           1.561561
            4             Ni       7.713200       0.701529       3.629172       0.788780     139.302812 0.25425265E+04  0.86407172E+05                                20.990160                           15.861597       0.116278       1.898512                    0.999264      47.048340     128.100053       0.485693       0.371073      -1.178326       0.001457       0.001784      -0.023085       0.023199       0.182989       0.015793       0.127000      -0.169292       0.198569      -0.245571      -0.000035       0.245607             27.391606      20.941795     -15.422785      -1.953806      48.452681       3.057052      12.780340           1.568018
            5             Ni      -2.381830       5.747408       8.874150       0.643014     151.766752 0.24963488E+04  0.84011449E+05                                21.275314                           15.016911       0.618609       2.045706                    0.995280      48.593254     129.440405       0.537261       0.338756      -1.211768       0.000066      -0.000090      -0.000037       0.000118      -0.012609       0.087109       0.091783      -0.000748       0.036617      -0.130716       0.006470       0.124246             29.512694      31.492655       5.790394      -1.042850      15.797484     -10.762758      41.247943           0.370906
            6             Ni       3.733920       5.747408       0.000000       0.642593     151.827894 0.24973336E+04  0.84055198E+05                                21.283022                           15.021587       0.618160       2.045479                    0.995281      48.598091     129.473132       0.537071       0.338834      -1.211666       0.000175      -0.000373       0.000215       0.000465      -0.012640      -0.087304      -0.092132      -0.001211       0.036408      -0.131124       0.006522       0.124602             29.523931      31.507103       5.789296       1.037454      15.804442      10.767553      41.260249           0.365389
            7              H       7.347764       4.323201       5.702529       0.128893       1.152135 0.87649722E+01  0.88369825E+02                                 1.841726                            1.751825      -1.252446       2.295109                    0.995147       3.623221      10.407591       0.462690       1.312992      -0.701725       0.035191      -0.022764       0.004878       0.042194      -0.009610       0.001999      -0.003825       0.009970      -0.016710      -0.009521      -0.004784       0.014306              1.882732       2.308496      -0.285049       0.153912       1.730385       0.051724       1.609315           0.000119
            8              H       3.781838       4.719772       3.828308       0.129803       0.980548 0.72490942E+01  0.70614682E+02                                 1.731733                            1.652858      -1.291035       2.279952                    0.993486       3.729427      10.989098       0.444914       1.413248      -0.679991      -0.027255      -0.015353      -0.025321       0.040246       0.001714       0.008016       0.004501       0.013016      -0.002951      -0.009276      -0.003486       0.012762              1.776112       2.032123       0.097586       0.391527       1.537939       0.178498       1.758273           0.000297
            9              H       4.894175       7.380822       6.673361       0.133036       1.220704 0.96998422E+01  0.99257707E+02                                 1.852142                            1.798401      -1.106994       2.367342                    0.996752       3.459142       9.672978       0.478704       1.250373      -0.717844      -0.009106       0.033945       0.023818       0.042455      -0.010306      -0.005188       0.010519      -0.007234      -0.018684      -0.012142      -0.007172       0.019314              1.847496       1.749981      -0.163967       0.022661       1.955620       0.339987       1.836887           0.000405
           10              H       2.498735       6.768148       4.137129       0.091695       1.071560 0.84492071E+01  0.85301599E+02                                 1.818266                            1.761776      -1.347932       2.221369                    0.991272       4.056363      12.067532       0.440401       1.377579      -0.686091      -0.011083      -0.009554      -0.034039       0.037051      -0.000103       0.002947      -0.000062      -0.006617       0.022439      -0.007625      -0.000431       0.008055              1.864173       1.885464       0.045995       0.263687       1.472766       0.145817       2.234290          -0.000026
           11              H       2.980056       7.870501       5.205576       0.096026       1.240561 0.10278674E+02  0.10751077E+03                                 1.925278                            1.884372      -1.088322       2.351274                    0.994397       3.790956      10.980531       0.452027       1.295470      -0.706254       0.009102       0.039396       0.011147       0.041942       0.002319      -0.001097       0.004469      -0.015783       0.007251      -0.009702       0.000097       0.009606              1.942444       1.933274       0.113720      -0.057782       2.332865       0.060955       1.561194          -0.000012
           12              H       0.811562       8.407309       4.802690       0.147011       1.040758 0.78947316E+01  0.78220008E+02                                 1.776977                            1.705467      -1.341438       2.263137                    0.994107       3.651003      10.696198       0.447451       1.381594      -0.686842       0.017689       0.018716      -0.029838       0.039414       0.004199      -0.011304      -0.006238       0.002842       0.014972      -0.009808      -0.006624       0.016432              1.811490       2.014822       0.073175      -0.372713       1.634542      -0.229999       1.785107           0.000113
           13              H      -2.558979       8.208449       7.033651       0.115209       1.281853 0.98166005E+01  0.10170091E+03                                 1.968633                            1.846916      -1.311565       2.262107                    0.993483       3.746290      10.868101       0.453710       1.303060      -0.703856      -0.042586       0.022964       0.012813       0.050051      -0.009668      -0.003048      -0.000099       0.011264      -0.011694      -0.009707      -0.003820       0.013527              2.022017       2.557840      -0.258709      -0.272525       1.773551      -0.007101       1.734661          -0.000027
           14              H       0.282304       5.561192       7.589173       0.123141       1.164525 0.87349771E+01  0.88746938E+02                                 1.908656                            1.786023      -1.394843       2.225802                    0.992800       3.856734      11.435730       0.440221       1.369441      -0.688472       0.020816      -0.036116       0.018199       0.045485      -0.008616       0.001808       0.001612      -0.003445      -0.020801      -0.008678      -0.003576       0.012254              1.963960       1.681851      -0.218801       0.115073       2.017123      -0.546629       2.192907          -0.000208
           15              H       6.235826       7.171616      14.576679       0.128783       1.153285 0.87756731E+01  0.88501244E+02                                 1.842570                            1.752588      -1.253454       2.294510                    0.995133       3.624891      10.412442       0.462729       1.312533      -0.701814      -0.035150       0.022728       0.004925       0.042146      -0.009577      -0.001973       0.003844       0.009974      -0.016657      -0.009531      -0.004734       0.014265              1.883628       2.309638      -0.285257      -0.154037       1.731190      -0.051787       1.610057           0.000284
           16              H      -2.429748       6.775045      12.702458       0.129762       0.980469 0.72482282E+01  0.70603506E+02                                 1.731613                            1.652746      -1.290109       2.280351                    0.993503       3.728889      10.986978       0.444939       1.413225      -0.680000       0.027293       0.015388      -0.025261       0.040247       0.001785      -0.007971      -0.004469       0.013027      -0.003026      -0.009214      -0.003531       0.012744              1.775997       2.031939       0.097623      -0.391503       1.537866      -0.178466       1.758185           0.000258
           17              H       8.689415       4.113995      15.547511       0.133310       1.219721 0.96887149E+01  0.99104819E+02                                 1.850168                            1.796568      -1.107073       2.367305                    0.996750       3.457488       9.663080       0.479320       1.249258      -0.718081       0.009114      -0.033924       0.023843       0.042455      -0.010317       0.005202      -0.010549      -0.007259      -0.018697      -0.012167      -0.007185       0.019352              1.845536       1.748113      -0.163710      -0.022578       1.953526      -0.339413       1.834967           0.000507
           18              H      -1.146645       4.726669      13.011279       0.091705       1.071688 0.84504721E+01  0.85317586E+02                                 1.818401                            1.761902      -1.348098       2.221286                    0.991270       4.056541      12.068300       0.440387       1.377571      -0.686092       0.011072       0.009538      -0.034039       0.037043      -0.000095      -0.002956       0.000073      -0.006632       0.022444      -0.007636      -0.000425       0.008060              1.864329       1.885602       0.045957      -0.263683       1.472909      -0.145830       2.234475          -0.000006
           19              H      10.603534       3.624316      14.079726       0.096237       1.240144 0.10274214E+02  0.10745425E+03                                 1.924940                            1.884029      -1.088132       2.351427                    0.994398       3.790545      10.979433       0.452036       1.295561      -0.706230      -0.009097      -0.039404       0.011142       0.041947       0.002324       0.001095      -0.004461      -0.015775       0.007347      -0.009715       0.000121       0.009594              1.942132       1.932892       0.113635       0.057778       2.332520      -0.060978       1.560985           0.000049
           20              H       0.540528       3.087508      13.676840       0.146867       1.039994 0.78874195E+01  0.78135047E+02                                 1.776864                            1.705310      -1.339355       2.264337                    0.994130       3.649167      10.692461       0.447190       1.382621      -0.686666      -0.017627      -0.018742      -0.029863       0.039418       0.004122       0.011284       0.006282       0.002997       0.014998      -0.009770      -0.006655       0.016425              1.811403       2.014726       0.073139       0.372761       1.634445       0.229960       1.785040           0.000084
           21              H       3.911069       3.286368      15.907801       0.115055       1.278904 0.97862942E+01  0.10128641E+03                                 1.963712                            1.842560      -1.312108       2.261709                    0.993491       3.741860      10.842108       0.454901       1.300937      -0.704297       0.042658      -0.022892       0.012953       0.050114      -0.009716       0.003052      -0.000113       0.011428      -0.011706      -0.009688      -0.003954       0.013642              2.016895       2.550442      -0.257968       0.271231       1.769712       0.007083       1.730530           0.000146
           22              H       1.069786       5.933625      16.463323       0.123031       1.165031 0.87391833E+01  0.88799336E+02                                 1.909090                            1.786350      -1.395571       2.225386                    0.992795       3.857617      11.438540       0.440224       1.369284      -0.688500      -0.020872       0.036037       0.018250       0.045469      -0.008654      -0.001802      -0.001617      -0.003366      -0.020763      -0.008681      -0.003595       0.012277              1.964502       1.682216      -0.219010      -0.115173       2.017822       0.546908       2.193466          -0.000096
           23              H       0.120076       7.171616      12.045771       0.128914       1.149197 0.87363148E+01  0.88007227E+02                                 1.838473                            1.748855      -1.250414       2.296003                    0.995205       3.619556      10.392103       0.463132       1.312837      -0.701758      -0.035299       0.022693      -0.005063       0.042268      -0.009681       0.001955      -0.004068       0.010059      -0.017031      -0.009797      -0.004671       0.014468              1.879396       2.303792      -0.284460       0.153292       1.727776       0.051671       1.606620           0.000167
           24              H       3.686002       6.775045      13.919992       0.129730       0.981391 0.72563921E+01  0.70700936E+02                                 1.732507                            1.653528      -1.290624       2.280111                    0.993491       3.729489      10.989129       0.444906       1.412972      -0.680050       0.027295       0.015260       0.025304       0.040227       0.001663       0.008005       0.004505       0.013122      -0.002966      -0.009321      -0.003449       0.012770              1.776946       2.033280       0.097506       0.391825       1.538539       0.178486       1.759019           0.000329
           25              H       2.573665       4.113995      11.074939       0.133248       1.218715 0.96790068E+01  0.98991900E+02                                 1.850312                            1.796627      -1.105825       2.368196                    0.996772       3.455569       9.660621       0.478873       1.250594      -0.717808       0.009112      -0.033989      -0.023839       0.042504      -0.010302      -0.005251       0.010520      -0.007237      -0.018674      -0.012132      -0.007205       0.019337              1.845725       1.748163      -0.163805       0.022531       1.953921       0.339616       1.835090           0.000539
           26              H       4.969105       4.726669      13.611171       0.091726       1.071530 0.84490496E+01  0.85301208E+02                                 1.818347                            1.761853      -1.348183       2.221242                    0.991275       4.056685      12.069313       0.440348       1.377726      -0.686060       0.011109       0.009514       0.034022       0.037033      -0.000131       0.002946      -0.000071      -0.006664       0.022427      -0.007645      -0.000405       0.008051              1.864303       1.885624       0.045866       0.263654       1.472940       0.145730       2.234345           0.000014
           27              H       4.487784       3.624316      12.542724       0.096335       1.237339 0.10244699E+02  0.10707466E+03                                 1.922680                            1.881869      -1.085120       2.353087                    0.994441       3.786460      10.966026       0.452072       1.296315      -0.706086      -0.008995      -0.039441      -0.011161       0.041966       0.002249      -0.001075       0.004398      -0.015671       0.007471      -0.009652       0.000162       0.009489              1.939894       1.930525       0.113363      -0.057579       2.329770       0.060890       1.559387           0.000098
           28              H       6.656278       3.087508      12.945610       0.147476       1.039018 0.78835714E+01  0.78134303E+02                                 1.780076                            1.708299      -1.338023       2.265143                    0.994130       3.655504      10.734626       0.445196       1.388150      -0.685569      -0.017742      -0.018765       0.029834       0.039458       0.004064      -0.011364      -0.006348       0.003225       0.015508      -0.009798      -0.006789       0.016587              1.814759       2.018605       0.073336      -0.373664       1.637446      -0.230630       1.788226           0.000054
           29              H      10.026819       3.286368      10.714649       0.115451       1.280925 0.98073705E+01  0.10157741E+03                                 1.967332                            1.845757      -1.311175       2.262352                    0.993489       3.744659      10.860485       0.453977       1.302651      -0.703939       0.042588      -0.022982      -0.012805       0.050059      -0.009681      -0.003032      -0.000110       0.011216      -0.011705      -0.009707      -0.003814       0.013521              2.020653       2.555952      -0.258490      -0.272274       1.772410      -0.007065       1.733596          -0.000052
           30              H       7.185536       5.933625      10.159127       0.123170       1.165111 0.87404426E+01  0.88818069E+02                                 1.909418                            1.786663      -1.395231       2.225580                    0.992795       3.857889      11.440881       0.440104       1.369566      -0.688443      -0.020808       0.036080      -0.018213       0.045458      -0.008600       0.001802       0.001598      -0.003399      -0.020767      -0.008653      -0.003575       0.012228              1.964798       1.682441      -0.218946       0.115154       2.017993      -0.547044       2.193961          -0.000171
           31              H       1.232014       4.323201       3.171621       0.128883       1.152370 0.87668919E+01  0.88389811E+02                                 1.841558                            1.751682      -1.253044       2.294799                    0.995140       3.623378      10.406461       0.462864       1.312490      -0.701826       0.035216      -0.022718      -0.004920       0.042196      -0.009613      -0.001995       0.003872       0.010011      -0.016725      -0.009572      -0.004755       0.014327              1.882554       2.308245      -0.284976      -0.153907       1.730225      -0.051703       1.609191           0.000264
           32              H       9.897588       4.719772       5.045842       0.129760       0.980742 0.72511495E+01  0.70640972E+02                                 1.732067                            1.653175      -1.291559       2.279687                    0.993481       3.730245      10.992638       0.444830       1.413391      -0.679962      -0.027276      -0.015310       0.025337       0.040254       0.001711      -0.008010      -0.004522       0.013138      -0.002822      -0.009321      -0.003475       0.012796              1.776460       2.032562       0.097556      -0.391605       1.538228      -0.178522       1.758589           0.000201
           33              H      -1.221575       7.380822       2.200789       0.133246       1.219165 0.96844656E+01  0.99064365E+02                                 1.850908                            1.797238      -1.106125       2.367924                    0.996761       3.456937       9.666109       0.478737       1.250740      -0.717767      -0.009129       0.033985      -0.023842       0.042506      -0.010312       0.005209      -0.010541      -0.007271      -0.018692      -0.012156      -0.007192       0.019348              1.846273       1.748804      -0.163790      -0.022609       1.954342      -0.339669       1.835674           0.000541
           34              H       8.614485       6.768148       4.737021       0.091652       1.071766 0.84513693E+01  0.85329085E+02                                 1.818502                            1.762005      -1.348025       2.221290                    0.991271       4.056855      12.069488       0.440370       1.377584      -0.686089      -0.011092      -0.009546       0.034020       0.037034      -0.000108      -0.002944       0.000053      -0.006610       0.022442      -0.007621      -0.000435       0.008055              1.864421       1.885736       0.045963      -0.263694       1.472931      -0.145799       2.234596          -0.000063
           35              H      -3.135694       7.870501       3.668574       0.096165       1.239096 0.10263482E+02  0.10731624E+03                                 1.924105                            1.883262      -1.087186       2.351964                    0.994409       3.789175      10.974908       0.452040       1.295860      -0.706174       0.009092       0.039434      -0.011164       0.041980       0.002336       0.001094      -0.004467      -0.015747       0.007297      -0.009698       0.000106       0.009592              1.941253       1.932055       0.113634       0.057709       2.331333      -0.060945       1.560372           0.000051
           36              H       6.927312       8.407309       4.071460       0.146977       1.040693 0.78953145E+01  0.78239071E+02                                 1.778115                            1.706503      -1.340268       2.263827                    0.994104       3.652118      10.705666       0.446865       1.383170      -0.686543       0.017683       0.018718       0.029838       0.039413       0.004104       0.011282       0.006317       0.002982       0.015177      -0.009777      -0.006676       0.016454              1.812679       2.016216       0.073256       0.373109       1.635553       0.230222       1.786269           0.000093
           37              H       3.556771       8.208449       1.840499       0.115209       1.281303 0.98109527E+01  0.10162525E+03                                 1.967897                            1.846247      -1.311110       2.262368                    0.993486       3.745229      10.863222       0.453854       1.302865      -0.703900      -0.042584       0.023028      -0.012756       0.050064      -0.009695       0.003013       0.000137       0.011181      -0.011822      -0.009704      -0.003830       0.013533              2.021266       2.556821      -0.258644       0.272359       1.772952       0.007076       1.734025           0.000048
           38              H       6.398054       5.561192       1.284977       0.123060       1.164921 0.87387308E+01  0.88794807E+02                                 1.909102                            1.786418      -1.394763       2.225802                    0.992798       3.857422      11.438479       0.440167       1.369459      -0.688468       0.020793      -0.036091      -0.018208       0.045458      -0.008579      -0.001805      -0.001585      -0.003428      -0.020747      -0.008638      -0.003569       0.012206              1.964435       1.682222      -0.218869      -0.115100       2.017593       0.546818       2.193490          -0.000106
           39              C       7.247589       6.362381       7.402816       0.557601      24.523569 0.27034976E+03  0.56949378E+04                                 7.780813                            5.820583      -0.017927       2.042777                    0.999594      22.774667      63.815626       0.618735       0.469935      -1.023310       0.044522      -0.002416       0.037613       0.058333       0.029731      -0.050551      -0.059090      -0.030543      -0.008177      -0.065828      -0.029693       0.095521              9.419756      11.600208      -0.462143       4.487986       6.165464       1.777506      10.493597          -0.004044
           40              C       6.272255       5.926728       6.357441      -0.016071      37.731517 0.43849364E+03  0.10261359E+05                                 9.753295                            6.942464       0.043991       2.017863                    0.999485      27.250218      76.449008       0.634994       0.412188      -1.074172      -0.034932      -0.012489      -0.016007       0.040404      -0.007684      -0.008043      -0.001116      -0.015212      -0.017428      -0.014846       0.000877       0.013969             12.385444      16.153377      -0.744780       6.522360       8.378476       2.824207      12.624479           0.002556
           41              C       6.530077       4.791040       5.583615      -0.129016      33.320156 0.46354751E+03  0.11140486E+05                                 9.175706                            7.323928      -0.180679       1.912555                    0.999038      30.361057      89.988010       0.587315       0.433935      -1.047022      -0.020879      -0.000097       0.002559       0.021036      -0.006734      -0.027458      -0.043976       0.011221      -0.001525      -0.056409       0.008752       0.047656             10.334393      10.991458       0.093500       3.131051       9.664008       4.073249      10.347713           0.001730
           42              C       5.615166       4.333546       4.646505      -0.011746      36.423324 0.43642892E+03  0.10218044E+05                                 9.550770                            6.955984      -0.039872       1.993523                    0.999298      27.279882      76.969614       0.629241       0.415753      -1.070074      -0.015075       0.031315       0.024525       0.042537      -0.001136      -0.001637      -0.007124       0.034749      -0.001458      -0.019836       0.002064       0.017772             11.555183      12.048670      -2.980179       1.716536      13.388076       4.418349       9.228803           0.003602
           43              C       4.419864       5.027833       4.461923      -0.147278      33.986080 0.48181849E+03  0.11690526E+05                                 9.329773                            7.481392      -0.129116       1.932074                    0.998303      30.520839      90.855174       0.579486       0.435625      -1.046141       0.010789      -0.024670       0.011803       0.029400       0.032315      -0.004528      -0.028972       0.025091       0.055860      -0.051054       0.006379       0.044675             10.652215      13.420526      -3.936719       0.969300      10.576853       2.458157       7.959266          -0.000896
           44              C       4.165841       6.175016       5.207351       0.094038      34.953713 0.42285898E+03  0.98585295E+04                                 9.510876                            6.969552      -0.238532       1.937714                    0.999166      26.638006      75.903064       0.609880       0.430770      -1.056743      -0.027329       0.000926       0.011829       0.029794      -0.019893       0.008158      -0.002667       0.022280      -0.054993      -0.020188      -0.013141       0.033329             12.067456      18.948389      -3.952030       2.100336       9.063472       1.941003       8.190508           0.000405
           45              C       5.083892       6.607221       6.156885      -0.134778      33.677408 0.44735223E+03  0.10649783E+05                                 9.228445                            7.169700      -0.147540       1.928947                    0.998615      29.997930      88.319845       0.597078       0.430907      -1.049479       0.013018      -0.013418       0.010877       0.021629       0.009441      -0.041600      -0.015361      -0.050770      -0.001455      -0.056236       0.009998       0.046239             10.931852      16.247287      -1.877598       4.718643       7.485108       1.130589       9.063160          -0.000821
           46              C       5.903088       3.089807       3.874454       0.572208      24.614241 0.27198809E+03  0.57578039E+04                                 7.852863                            5.897578      -0.190270       1.987087                    0.999327      23.013246      65.371040       0.603351       0.479544      -1.014662       0.043127      -0.044015      -0.018584       0.064363       0.039810      -0.043341      -0.077784       0.027277       0.113308      -0.084390      -0.031482       0.115872              9.084668       9.079155      -2.508723       0.994457      11.287213       3.032395       6.887635          -0.008157
           47              C       2.861047       6.900339       5.049391      -0.063041      29.540936 0.39257258E+03  0.90596951E+04                                 8.524026                            6.641937      -0.273085       1.917272                    0.997651      28.386013      82.710344       0.629813       0.421406      -1.053682      -0.030491      -0.053194       0.077913       0.099145       0.016615      -0.021835       0.006880      -0.006137       0.026269      -0.032586       0.007885       0.024701             10.709949      17.627319      -1.977929      -1.887001       7.036077      -0.011885       7.466451          -0.000138
           48              C       0.751783       6.916431       6.178183       0.236428      30.501326 0.34815677E+03  0.77307686E+04                                 8.629013                            6.332750      -0.036712       2.013348                    0.999675      24.849982      69.070344       0.638583       0.431958      -1.056170       0.058376      -0.020723      -0.014334       0.063582      -0.002421      -0.011615       0.003549       0.028102       0.000773      -0.015009      -0.005983       0.020991             10.766964      15.984556      -2.066188      -3.976143       7.592839      -1.894481       8.723496          -0.000128
           49              C       0.288910       8.003841       5.486000      -0.199392      34.014763 0.48983330E+03  0.11925805E+05                                 9.276403                            7.503004      -0.239976       1.887620                    0.998564      31.106307      92.546152       0.583732       0.430976      -1.049682      -0.026904       0.029664      -0.009477       0.041153       0.027466       0.010249       0.035735      -0.008843       0.043699      -0.041408      -0.011377       0.052785             10.553696      14.100338      -3.906444      -1.521252       9.867195      -1.928446       7.693555          -0.000166
           50              C      -0.977351       8.500417       5.817893      -0.013653      35.906243 0.43902336E+03  0.10284637E+05                                 9.454599                            6.980790      -0.064948       1.986587                    0.999231      27.188609      76.505460       0.628133       0.416249      -1.070732       0.034487      -0.021630      -0.000770       0.040717       0.007302      -0.009626       0.024548       0.018600       0.036167      -0.033200       0.005763       0.027436             11.462364      12.007528      -3.706003      -1.111521      13.492127      -4.088218       8.887436          -0.000793
           51              C      -1.707183       7.859006       6.799374       0.014058      28.223398 0.37131516E+03  0.84516270E+04                                 8.230698                            6.562501      -0.049347       1.987969                    0.998806      27.664110      80.081477       0.618701       0.434938      -1.045272       0.034789      -0.036155       0.023349       0.055341      -0.010041       0.030152       0.046331       0.004662      -0.012308      -0.061429       0.012154       0.049275              9.249985       9.406289      -0.872913      -1.586190       9.292279      -3.779452       9.051386           0.000060
           52              C      -0.049904       6.324448       7.131267      -0.020433      30.396702 0.38511664E+03  0.88464703E+04                                 8.690705                            6.702084      -0.167065       1.953486                    0.997948      27.890714      81.119054       0.609635       0.437380      -1.043768      -0.048512       0.016515       0.021469       0.055561      -0.008965       0.059734       0.049062      -0.049081      -0.024680      -0.088542       0.015481       0.073061             10.228835      12.643347      -0.564211      -3.940742       7.333171      -2.816877      10.709987          -0.000216
           53              C      -1.498342       9.728064       5.134583       0.568787      24.348055 0.27420202E+03  0.58113012E+04                                 7.765169                            5.897075      -0.231788       1.969441                    0.999092      23.142957      65.587116       0.607672       0.475591      -1.017665      -0.030447       0.043637       0.003710       0.053338       0.060677       0.044544       0.056079       0.060353      -0.034495      -0.078047      -0.033447       0.111494              9.036908       8.129473      -3.722520      -0.985483      11.806395      -1.833794       7.174855          -0.004935
           54              C       6.336001       5.132436      16.276966       0.557644      24.520819 0.27032485E+03  0.56941716E+04                                 7.779906                            5.820119      -0.017938       2.042811                    0.999594      22.771900      63.802487       0.618803       0.469904      -1.023347      -0.044488       0.002487       0.037727       0.058385       0.029813       0.050494       0.059074      -0.030521      -0.008117      -0.065732      -0.029792       0.095524              9.418491      11.597414      -0.462125      -4.487180       6.165554      -1.777375      10.492505          -0.003829
           55              C       7.311335       5.568089      15.231591      -0.015851      37.718266 0.43834161E+03  0.10256794E+05                                 9.750688                            6.941085       0.044346       2.018049                    0.999485      27.244850      76.427335       0.635088       0.412167      -1.074198       0.035020       0.012610      -0.015884       0.040469      -0.007636       0.008116       0.001210      -0.015273      -0.017554      -0.014949       0.000990       0.013959             12.381621      16.146596      -0.744489      -6.519565       8.377439      -2.823536      12.620829           0.002764
           56              C       7.053513       6.703777      14.457765      -0.129131      33.324654 0.46362370E+03  0.11142946E+05                                 9.176796                            7.324774      -0.180537       1.912549                    0.999040      30.365398      90.007948       0.587243       0.433964      -1.046988       0.021003       0.000159       0.002808       0.021190      -0.006671       0.027448       0.044102       0.011395      -0.001116      -0.056480       0.008671       0.047809             10.335931      10.992786       0.093203      -3.131363       9.666332      -4.073755      10.348675           0.001998
           57              C       7.968424       7.161271      13.520655      -0.011822      36.431888 0.43658007E+03  0.10222855E+05                                 9.553427                            6.958106      -0.039519       1.993642                    0.999298      27.284821      76.997855       0.628997       0.415862      -1.069963       0.015294      -0.031231       0.024730       0.042672      -0.001080       0.001673       0.007028       0.034767      -0.001366      -0.019788       0.002017       0.017771             11.558556      12.052996      -2.982084      -1.716714      13.392362      -4.418420       9.230312           0.003789
           58              C       9.163726       6.466984      13.336073      -0.147075      33.978027 0.48170339E+03  0.11687211E+05                                 9.329178                            7.481241      -0.127249       1.932761                    0.998311      30.515187      90.840808       0.579397       0.435711      -1.046074      -0.010663       0.024842       0.012037       0.029593       0.032532       0.004644       0.029050       0.025317       0.055631      -0.051254       0.006348       0.044906             10.651522      13.419414      -3.935190      -0.969984      10.576807      -2.457148       7.958344          -0.000879
           59              C       9.417749       5.319801      14.081501       0.094074      34.942350 0.42275651E+03  0.98553200E+04                                 9.507931                            6.968172      -0.237937       1.937928                    0.999166      26.633936      75.882689       0.610024       0.430704      -1.056807       0.027382      -0.000854       0.011928       0.029879      -0.019869      -0.008147       0.002734       0.022168      -0.055061      -0.020184      -0.013116       0.033300             12.062821      18.938396      -3.950277      -2.099455       9.062359      -1.940290       8.187707           0.000465
           60              C       8.499698       4.887596      15.031035      -0.134831      33.678528 0.44740760E+03  0.10651202E+05                                 9.228368                            7.170238      -0.147822       1.928828                    0.998615      29.997747      88.313545       0.597057       0.430918      -1.049494      -0.012936       0.013532       0.011013       0.021720       0.009477       0.041641       0.015402      -0.050765      -0.001295      -0.056271       0.009954       0.046318             10.931298      16.245423      -1.877334      -4.718073       7.485602      -1.130065       9.062867          -0.000639
           61              C       7.680502       8.405010      12.748604       0.572168      24.620733 0.27207989E+03  0.57601827E+04                                 7.855195                            5.899330      -0.185346       1.988690                    0.999338      23.010908      65.365003       0.603151       0.479667      -1.014606      -0.043171       0.043950      -0.018899       0.064440       0.039919       0.043347       0.078063       0.027055       0.112414      -0.084533      -0.031510       0.116043              9.087877       9.082231      -2.510858      -0.994099      11.292142      -3.033388       6.889259          -0.008241
           62              C      -1.508957       4.594478      13.923541      -0.063142      29.543539 0.39263938E+03  0.90614876E+04                                 8.524193                            6.642369      -0.272786       1.917336                    0.997654      28.386234      82.708131       0.629821       0.421389      -1.053708       0.030472       0.053203       0.077952       0.099174       0.016615       0.021835      -0.006818      -0.006288       0.026465      -0.032591       0.007873       0.024718             10.709936      17.625382      -1.978365       1.886799       7.037774       0.011965       7.466651          -0.000042
           63              C       0.600307       4.578386      15.052333       0.236081      30.503091 0.34818936E+03  0.77313946E+04                                 8.628496                            6.332451      -0.036009       2.013523                    0.999675      24.849654      69.060874       0.638711       0.431876      -1.056258      -0.058466       0.020629      -0.014147       0.063593      -0.002451       0.011596      -0.003578       0.028195       0.001105      -0.015111      -0.005892       0.021004             10.767113      15.982288      -2.068344       3.975205       7.595795       1.894662       8.723257           0.000118
           64              C       1.063180       3.490976      14.360150      -0.199032      33.997691 0.48941247E+03  0.11912807E+05                                 9.273750                            7.499834      -0.239438       1.888035                    0.998562      31.089054      92.479262       0.583858       0.430982      -1.049695       0.027054      -0.029753      -0.009517       0.041325       0.027246      -0.010527      -0.035525      -0.008655       0.044482      -0.041095      -0.011581       0.052675             10.553694      14.099551      -3.910073       1.521421       9.870018       1.927190       7.691512          -0.000084
           65              C       2.329441       2.994400      14.692043      -0.014447      35.907686 0.43890382E+03  0.10280185E+05                                 9.453201                            6.978093      -0.062475       1.987325                    0.999237      27.181192      76.455298       0.628549       0.416040      -1.070965      -0.034806       0.021710      -0.001138       0.041037       0.007445       0.009653      -0.024055       0.018408       0.037899      -0.032895       0.005489       0.027407             11.466790      12.013051      -3.720381       1.107281      13.505902       4.085430       8.881417          -0.001434
           66              C       3.059273       3.635811      15.673524       0.014011      28.217383 0.37119367E+03  0.84474307E+04                                 8.228015                            6.560543      -0.047159       1.988575                    0.998827      27.655085      80.025680       0.618973       0.434821      -1.045434      -0.034868       0.036340       0.023675       0.055650      -0.009706      -0.030092      -0.046867       0.005059      -0.011432      -0.061648       0.011767       0.049881              9.248469       9.399917      -0.876153       1.581152       9.298059       3.780994       9.047433           0.000771
           67              C       1.401994       5.170369      16.005417      -0.020161      30.388432 0.38496627E+03  0.88420351E+04                                 8.688762                            6.700466      -0.167241       1.953430                    0.997959      27.885219      81.095040       0.609759       0.437339      -1.043806       0.048294      -0.016778       0.021726       0.055550      -0.008936      -0.059903      -0.049193      -0.048769      -0.024244      -0.088661       0.015416       0.073245             10.226822      12.639060      -0.566345       3.938049       7.334381       2.816687      10.707023           0.000715
           68              C       2.850432       1.766753      14.008733       0.567865      24.254457 0.27276226E+03  0.57731911E+04                                 7.749070                            5.883291      -0.198200       1.981759                    0.999205      23.070740      65.339724       0.608116       0.475869      -1.017515       0.031032      -0.043406       0.003567       0.053477       0.059392      -0.044028      -0.055664       0.058304      -0.036690      -0.076686      -0.033182       0.109868              9.023090       8.118092      -3.723991       0.982258      11.793001       1.827098       7.158177          -0.006110
           69              C       0.220251       5.132436      10.345484       0.557488      24.523991 0.27036806E+03  0.56953671E+04                                 7.780479                            5.820524      -0.017785       2.042797                    0.999593      22.775963      63.817576       0.618785       0.469894      -1.023342      -0.044502       0.002447      -0.037600       0.058311       0.029782      -0.050493      -0.059105      -0.030526      -0.007895      -0.065732      -0.029804       0.095536              9.418949      11.598089      -0.462389       4.486291       6.166246       1.778039      10.492513          -0.004060
           70              C       1.195585       5.568089      11.390859      -0.015789      37.710216 0.43819022E+03  0.10252284E+05                                 9.750123                            6.940306       0.044244       2.018165                    0.999484      27.237516      76.401141       0.635071       0.412217      -1.074174       0.034808       0.012448       0.015913       0.040246      -0.007670      -0.008353      -0.001403      -0.015518      -0.017751      -0.015309       0.001232       0.014077             12.381737      16.145344      -0.745057       6.518277       8.379395       2.825003      12.620474           0.002289
           71              C       0.937763       6.703777      12.164685      -0.128583      33.301296 0.46321257E+03  0.11129599E+05                                 9.170546                            7.319985      -0.178310       1.913324                    0.999058      30.344778      89.906504       0.587673       0.433782      -1.047192       0.021015      -0.000078      -0.002814       0.021202      -0.006386      -0.027316      -0.044856       0.011800      -0.000541      -0.056956       0.008455       0.048501             10.329677      10.979714       0.089833       3.123446       9.668458       4.074792      10.340858           0.002226
           72              C       1.852674       7.161271      13.101795      -0.013158      36.466466 0.43685617E+03  0.10229996E+05                                 9.556861                            6.957706      -0.038888       1.993586                    0.999299      27.294474      77.004508       0.629425       0.415552      -1.070261       0.015489      -0.031796      -0.024745       0.043165      -0.000801      -0.001540      -0.006924       0.034468      -0.000841      -0.019622       0.002113       0.017509             11.569437      12.064568      -3.002819       1.708914      13.415147       4.420043       9.228595           0.003527
           73              C       3.047976       6.466984      13.286377      -0.147066      33.991270 0.48170828E+03  0.11687354E+05                                 9.332043                            7.481063      -0.129883       1.931886                    0.998298      30.518385      90.850269       0.579429       0.435686      -1.046089      -0.011011       0.024583      -0.011807       0.029410       0.032123      -0.004517      -0.029069       0.025586       0.055694      -0.051058       0.006442       0.044616             10.659411      13.432328      -3.946497       0.969010      10.586070       2.457188       7.959835          -0.000699
           74              C       3.301999       5.319801      12.540949       0.094270      34.946540 0.42272122E+03  0.98543925E+04                                 9.509979                            6.968446      -0.238507       1.937810                    0.999165      26.631291      75.877291       0.609932       0.430774      -1.056753       0.027363      -0.001039      -0.011830       0.029829      -0.019768       0.008044      -0.002689       0.022228      -0.054518      -0.019979      -0.013131       0.033110             12.068538      18.948462      -3.956618       2.098735       9.067719       1.940899       8.189432           0.000738
           75              C       2.383948       4.887596      11.591415      -0.133489      33.633317 0.44662815E+03  0.10628018E+05                                 9.221456                            7.164564      -0.147498       1.929415                    0.998613      29.965209      88.198730       0.597221       0.430988      -1.049452      -0.013001       0.013269      -0.010911       0.021545       0.009737      -0.041842      -0.015831      -0.050430      -0.000983      -0.056355       0.009466       0.046889             10.923887      16.233084      -1.878111       4.713642       7.482537       1.129664       9.056040           0.000227
           76              C       1.564752       8.405010      13.873846       0.571934      24.553612 0.27100460E+03  0.57319842E+04                                 7.845106                            5.889645      -0.145498       2.002657                    0.999417      22.958405      65.194021       0.603316       0.479991      -1.014392      -0.043349       0.043854       0.019285       0.064608       0.039624      -0.043256      -0.078741       0.026370       0.110386      -0.084708      -0.031464       0.116172              9.081233       9.074383      -2.520778       0.988726      11.291091       3.028362       6.878226          -0.008407
           77              C       4.606793       4.594478      12.698909      -0.063180      29.544919 0.39261222E+03  0.90607966E+04                                 8.525459                            6.642777      -0.271727       1.917774                    0.997654      28.382980      82.701113       0.629704       0.421470      -1.053647       0.030564       0.053176      -0.077967       0.099201       0.016353      -0.021783       0.006835      -0.006046       0.026359      -0.032332       0.007702       0.024631             10.712947      17.631397      -1.981343      -1.887508       7.039625      -0.012131       7.467820          -0.000016
           78              C       6.716057       4.578386      11.570117       0.236562      30.497156 0.34810023E+03  0.77291213E+04                                 8.627697                            6.331822      -0.036421       2.013452                    0.999675      24.848298      69.061637       0.638698       0.431901      -1.056215      -0.058483       0.020634       0.014272       0.063637      -0.002425      -0.011639       0.003522       0.028098       0.000565      -0.014965      -0.006052       0.021017             10.765142      15.978305      -2.065652      -3.974618       7.593822      -1.895807       8.723299          -0.000064
           79              C       7.178930       3.490976      12.262300      -0.199094      34.032601 0.49016934E+03  0.11937345E+05                                 9.283257                            7.507743      -0.238572       1.888252                    0.998562      31.111018      92.606432       0.583231       0.431225      -1.049415       0.026780      -0.029873       0.009242       0.041170       0.027328       0.010321       0.035838      -0.008547       0.044122      -0.041398      -0.011439       0.052837             10.562372      14.110468      -3.908342      -1.523227       9.876558      -1.931503       7.700090          -0.000244
           80              C       8.445191       2.994400      11.930407      -0.013433      35.907604 0.43900488E+03  0.10284510E+05                                 9.456238                            6.981534      -0.063991       1.986946                    0.999232      27.188213      76.515539       0.627955       0.416355      -1.070620      -0.034545       0.021461       0.000643       0.040673       0.007310      -0.009638       0.024593       0.018674       0.035861      -0.033253       0.005847       0.027406             11.465154      12.010432      -3.707381      -1.111716      13.495991      -4.089418       8.889038          -0.000858
           81              C       9.175023       3.635811      10.948926       0.014319      28.215571 0.37118563E+03  0.84476471E+04                                 8.228290                            6.560610      -0.048979       1.988134                    0.998805      27.658285      80.050607       0.618918       0.434839      -1.045368      -0.034777       0.036092      -0.023379       0.055305      -0.010020       0.030192       0.046308       0.004600      -0.012507      -0.061431       0.012158       0.049273              9.247557       9.402741      -0.872061      -1.585867       9.290401      -3.779171       9.049529          -0.000008
           82              C       7.517744       5.170369      10.617033      -0.020341      30.398188 0.38513680E+03  0.88470291E+04                                 8.690712                            6.701936      -0.167202       1.953416                    0.997947      27.892460      81.123968       0.609687       0.437338      -1.043795       0.048499      -0.016570      -0.021560       0.055602      -0.008946       0.059734       0.049026      -0.048973      -0.024661      -0.088499       0.015475       0.073024             10.228892      12.641118      -0.563683      -3.940204       7.334219      -2.818468      10.711340          -0.000192
           83              C       8.966182       1.766753      12.613717       0.569318      24.367717 0.27444927E+03  0.58183536E+04                                 7.771533                            5.901450      -0.232414       1.969162                    0.999089      23.155837      65.652321       0.607130       0.475868      -1.017429       0.030122      -0.043689      -0.003929       0.053212       0.060674       0.044531       0.056060       0.060818      -0.034322      -0.078179      -0.033339       0.111518              9.044927       8.137049      -3.726796      -0.985879      11.817507      -1.835876       7.180226          -0.005250
           84              C       1.131839       6.362381       1.471334       0.557461      24.525822 0.27037122E+03  0.56954773E+04                                 7.781010                            5.820576      -0.017570       2.042841                    0.999594      22.776459      63.820203       0.618776       0.469897      -1.023335       0.044495      -0.002382      -0.037589       0.058296       0.029739       0.050632       0.059157      -0.030573      -0.008114      -0.065923      -0.029707       0.095630              9.420224      11.600474      -0.462273      -4.487779       6.166346      -1.778185      10.493853          -0.004018
           85              C       0.156505       5.926728       2.516709      -0.015941      37.722767 0.43837490E+03  0.10257764E+05                                 9.751667                            6.941353       0.044239       2.018012                    0.999485      27.245915      76.430925       0.635075       0.412168      -1.074198      -0.034899      -0.012492       0.016020       0.040381      -0.007683       0.008112       0.001189      -0.015271      -0.017561      -0.014954       0.000955       0.013999             12.383506      16.149686      -0.743861      -6.521158       8.377879      -2.824712      12.622954           0.002726
           86              C       0.414327       4.791040       3.290535      -0.129128      33.324945 0.46360143E+03  0.11142037E+05                                 9.176371                            7.324141      -0.181043       1.912383                    0.999039      30.363897      89.995639       0.587336       0.433910      -1.047043      -0.020890       0.000024      -0.002624       0.021055      -0.006684       0.027413       0.044184       0.011491      -0.000984      -0.056544       0.008688       0.047856             10.335583      10.992102       0.094194      -3.131884       9.665434      -4.074342      10.349212           0.001925
           87              C      -0.500584       4.333546       4.227645      -0.012085      36.441549 0.43664844E+03  0.10224692E+05                                 9.554430                            6.957844      -0.040032       1.993394                    0.999298      27.288556      77.005263       0.629128       0.415766      -1.070042      -0.015149       0.031450      -0.024530       0.042666      -0.001106       0.001705       0.007035       0.034715      -0.001128      -0.019797       0.002085       0.017712             11.560633      12.053011      -2.981963      -1.716858      13.395919      -4.421680       9.232968           0.003724
           88              C      -1.695886       5.027833       4.412227      -0.147327      33.992874 0.48191892E+03  0.11693788E+05                                 9.331712                            7.482527      -0.129705       1.931851                    0.998302      30.525068      90.876456       0.579390       0.435666      -1.046097       0.010878      -0.024567      -0.011755       0.029327       0.032227       0.004525       0.029008       0.025472       0.056203      -0.051136       0.006468       0.044668             10.655111      13.424187      -3.939225      -0.968770      10.580430      -2.459076       7.960717          -0.001035
           89              C      -1.949909       6.175016       3.666799       0.094144      34.949291 0.42279347E+03  0.98566439E+04                                 9.510397                            6.969154      -0.238583       1.937751                    0.999166      26.635495      75.895123       0.609877       0.430788      -1.056729      -0.027320       0.000984      -0.011818       0.029783      -0.019856      -0.008109       0.002655       0.022230      -0.054830      -0.020118      -0.013127       0.033245             12.067069      18.947570      -3.952384      -2.099257       9.063714      -1.941256       8.189923           0.000423
           90              C      -1.031858       6.607221       2.717265      -0.134575      33.667934 0.44722157E+03  0.10645749E+05                                 9.226790                            7.168707      -0.147674       1.929009                    0.998612      29.989997      88.288709       0.597121       0.430914      -1.049489       0.012991      -0.013356      -0.010881       0.021576       0.009461       0.041724       0.015453      -0.050693      -0.001239      -0.056330       0.009943       0.046387             10.929790      16.243732      -1.876896      -4.717532       7.484128      -1.130563       9.061509          -0.000598
           91              C      -0.212662       3.089807       4.999696       0.572060      24.620874 0.27202935E+03  0.57595497E+04                                 7.858296                            5.900626      -0.183278       1.989426                    0.999344      23.016724      65.410137       0.602728       0.479967      -1.014324       0.043452      -0.043683       0.019236       0.064547       0.039810       0.043287       0.078346       0.026956       0.113073      -0.084746      -0.031502       0.116248              9.092232       9.085960      -2.512986      -0.994467      11.298634      -3.035359       6.892102          -0.008259
           92              C       8.976797       6.900339       3.824759      -0.063054      29.540784 0.39256152E+03  0.90594318E+04                                 8.524472                            6.642188      -0.272701       1.917439                    0.997650      28.384602      82.707863       0.629748       0.421450      -1.053648      -0.030495      -0.053174      -0.077945       0.099161       0.016574       0.021818      -0.006921      -0.006063       0.026282      -0.032554       0.007876       0.024677             10.710776      17.628986      -1.978393       1.887878       7.036196       0.011769       7.467145          -0.000113
           93              C       6.867533       6.916431       2.695967       0.236442      30.499513 0.34812360E+03  0.77298705E+04                                 8.628728                            6.332458      -0.036827       2.013329                    0.999675      24.849118      69.067879       0.638594       0.431959      -1.056166       0.058422      -0.020668       0.014309       0.063600      -0.002405       0.011611      -0.003560       0.028122       0.000714      -0.015016      -0.005981       0.020996             10.766637      15.983636      -2.065756       3.976432       7.592543       1.894623       8.723731          -0.000112
           94              C       6.404660       8.003841       3.388150      -0.199488      34.016841 0.48986972E+03  0.11927161E+05                                 9.277388                            7.503630      -0.239189       1.887952                    0.998561      31.106204      92.553925       0.583655       0.431016      -1.049636      -0.026827       0.029708       0.009378       0.041112       0.027295      -0.010262      -0.035674      -0.008694       0.044120      -0.041287      -0.011382       0.052669             10.554854      14.102343      -3.906094       1.522456       9.867517       1.928400       7.694701          -0.000122
           95              C       5.138399       8.500417       3.056257      -0.013478      35.890235 0.43880246E+03  0.10278119E+05                                 9.451998                            6.979205      -0.064279       1.986943                    0.999230      27.180255      76.475720       0.628185       0.416269      -1.070724       0.034376      -0.021435       0.000601       0.040516       0.007147       0.009699      -0.024619       0.018642       0.035860      -0.033205       0.005724       0.027481             11.458923      12.006359      -3.706307       1.111514      13.486928       4.084709       8.883483          -0.000747
           96              C       4.408567       7.859006       2.074776       0.014139      28.216331 0.37121442E+03  0.84485682E+04                                 8.228801                            6.561235      -0.049471       1.987967                    0.998806      27.659206      80.057688       0.618828       0.434888      -1.045326       0.034781      -0.036012      -0.023266       0.055208      -0.010127      -0.030261      -0.046241       0.004445      -0.013023      -0.061491       0.012315       0.049176              9.247737       9.404325      -0.873407       1.585355       9.290212       3.778100       9.048673           0.000242
           97              C       6.065846       6.324448       1.742883      -0.020526      30.400273 0.38515658E+03  0.88476907E+04                                 8.691586                            6.702528      -0.167347       1.953379                    0.997944      27.893007      81.129317       0.609596       0.437392      -1.043752      -0.048528       0.016519      -0.021511       0.055593      -0.008909      -0.059741      -0.049038      -0.049033      -0.024590      -0.088499       0.015431       0.073068             10.230091      12.645000      -0.564033       3.941610       7.333759       2.817379      10.711513          -0.000087
           98              C       4.617408       9.728064       3.739567       0.569149      24.343164 0.27415539E+03  0.58102262E+04                                 7.765509                            5.897824      -0.230977       1.969839                    0.999096      23.138561      65.580071       0.607424       0.475793      -1.017529      -0.030076       0.043699      -0.004047       0.053203       0.060526      -0.044644      -0.055966       0.060960      -0.033566      -0.078077      -0.033346       0.111423              9.036615       8.129688      -3.721946       0.985562      11.805140       1.833387       7.175017          -0.004726
           99              N      -1.266867       6.766999       7.439555      -0.130494      35.088772 0.46481520E+03  0.10907951E+05                                 8.938552                            6.946087       0.113124       2.069697                    0.999582      26.644466      72.033505       0.670520       0.389252      -1.102548       0.071053       0.056276      -0.085314       0.124475      -0.031852       0.028363       0.014685      -0.002822      -0.095113      -0.055989       0.007031       0.048957             10.634774      12.118077      -1.154207      -2.341480       8.878116      -3.823537      10.908131          -0.006556
          100              N       2.618957       4.727818      16.313705      -0.130637      35.090805 0.46479751E+03  0.10907357E+05                                 8.938954                            6.945965       0.112473       2.069510                    0.999581      26.643722      72.029281       0.670529       0.389254      -1.102555      -0.071080      -0.056532      -0.085240       0.124556      -0.031874      -0.028494      -0.014843      -0.002613      -0.095128      -0.056183       0.007195       0.048987             10.636388      12.118475      -1.155868       2.340473       8.882174       3.824914      10.908514          -0.006594
          101              N       8.734707       4.727818      10.308745      -0.130565      35.095049 0.46491392E+03  0.10910827E+05                                 8.939491                            6.946777       0.112490       2.069433                    0.999582      26.647445      72.042974       0.670495       0.389247      -1.102554      -0.071074      -0.056318       0.085307       0.124501      -0.031877       0.028389       0.014702      -0.002743      -0.095200      -0.056036       0.007036       0.049001             10.636152      12.118392      -1.153357      -2.342197       8.879484      -3.825007      10.910580          -0.006528
          102              N       4.848883       6.766999       1.434595      -0.130665      35.093869 0.46489482E+03  0.10910287E+05                                 8.939277                            6.946611       0.113106       2.069647                    0.999583      26.646979      72.041846       0.670505       0.389245      -1.102554       0.071081       0.056235       0.085339       0.124490      -0.031814      -0.028429      -0.014646      -0.002803      -0.095221      -0.056018       0.007060       0.048958             10.635650      12.119602      -1.154499       2.341682       8.878583       3.823607      10.908764          -0.006584
          103              O       8.298483       5.683038       7.522794      -0.481775      37.915500 0.53353477E+03  0.12820424E+05                                 9.073522                            7.202332       0.157279       2.101972                    0.997546      27.262355      71.994131       0.699120       0.364598      -1.132910      -0.028513       0.028457       0.016629       0.043581      -0.008991       0.022859      -0.012006       0.048637      -0.037181      -0.028924      -0.014290       0.043214             10.931937      15.958953      -1.644376       4.828529       5.975915      -1.011508      10.860943           0.011120
          104              O       6.949621       7.364729       8.114168      -0.493124      25.410416 0.40012106E+03  0.89126899E+04                                 6.668128                            6.065320       0.941895       2.351942                    0.999681      26.403663      66.290443       0.797520       0.344784      -1.153299      -0.011367      -0.003944      -0.010935       0.016258      -0.000554      -0.056267       0.000982      -0.092613       0.019325      -0.084385       0.040755       0.043630              6.909903       5.419551      -0.455542       0.086642       6.964583       2.145871       8.345575           0.066315
          105              O       5.032057       2.662200       3.052885      -0.494016      29.490821 0.46887318E+03  0.10907884E+05                                 7.514023                            6.691379       0.592850       2.222789                    0.999385      27.518962      71.490440       0.735214       0.358102      -1.138086       0.001490       0.021147       0.002351       0.021329       0.055832       0.035441      -0.026330       0.086491       0.095381      -0.098578       0.029125       0.069453              7.826968       8.118641       1.308162       2.585569       7.472158       1.704845       7.890107           0.084594
          106              O       7.025313       2.554148       4.079092      -0.533849      39.264171 0.52413620E+03  0.12531058E+05                                 9.214617                            7.051449       0.483654       2.194612                    0.998975      27.731443      72.901724       0.720143       0.355749      -1.140591      -0.033042       0.051610      -0.007947       0.061794      -0.025811      -0.006301      -0.030789       0.035757      -0.058594      -0.051197       0.008458       0.042739             11.054939      12.342456      -6.469694      -0.136129      15.017629       1.152040       5.804731           0.047505
          107              O       1.980654       6.335943       6.026968      -0.177188      27.281141 0.31484777E+03  0.66072792E+04                                 7.309013                            5.438573       0.469322       2.284123                    0.999339      22.117705      53.950452       0.828483       0.352290      -1.146770      -0.013790       0.135542      -0.113134       0.177090      -0.003299      -0.121758      -0.029518       0.182347      -0.089454      -0.118803      -0.059346       0.178149              9.398014      16.857149      -1.389342      -4.534827       4.796091      -0.001902       6.540802           0.000369
          108              O      -2.452286      10.326944       5.690282      -0.542080      37.227802 0.49552255E+03  0.11682263E+05                                 8.875992                            6.829949       0.515874       2.204320                    0.999098      27.645914      72.178157       0.735936       0.353023      -1.142746       0.024724      -0.038042      -0.005056       0.045651      -0.018288      -0.011645       0.041473       0.035255      -0.098487      -0.061411       0.008784       0.052628             10.719587      10.658985      -6.300381      -1.082293      15.419774       0.671972       6.080001           0.032002
          109              O      -0.922851      10.066011       4.057084      -0.529122      29.218839 0.48210457E+03  0.11295719E+05                                 7.435279                            6.777080       0.604453       2.220586                    0.999203      27.966988      72.949291       0.731742       0.357253      -1.138589       0.012661      -0.017386      -0.002077       0.021608       0.078588      -0.024223       0.029006       0.076737       0.233258      -0.132985       0.047871       0.085114              7.589384       6.498430       0.529171      -1.927813       7.728181      -1.881677       8.541542           0.027700
          110              O       5.285107       5.811779      16.396944      -0.482378      37.939208 0.53392444E+03  0.12832282E+05                                 9.077505                            7.205121       0.157232       2.101777                    0.997551      27.271964      72.029308       0.698953       0.364615      -1.132884       0.028602      -0.028510       0.016863       0.043764      -0.008843      -0.022844       0.012172       0.048696      -0.037214      -0.029130      -0.014071       0.043200             10.937291      15.965670      -1.645011      -4.832363       5.978795       1.012177      10.867408           0.011822
          111              O       6.633969       4.130088      16.988318      -0.493249      25.382090 0.39955892E+03  0.88967261E+04                                 6.661653                            6.059746       0.942860       2.352236                    0.999683      26.397205      66.253762       0.798174       0.344635      -1.153465       0.011278       0.004063      -0.010790       0.016128      -0.000516       0.056152      -0.001005      -0.092567       0.019139      -0.084260       0.040648       0.043612              6.903069       5.413806      -0.455181      -0.086150       6.958846      -2.143117       8.336555           0.066645
          112              O      -3.679967       8.832617      11.927035      -0.492878      29.368636 0.46643838E+03  0.10835682E+05                                 7.488034                            6.669430       0.606513       2.227673                    0.999423      27.480077      71.307189       0.737275       0.357614      -1.138626      -0.000963      -0.020833       0.002726       0.021033       0.057664      -0.036484       0.028570       0.083725       0.090632      -0.100166       0.030473       0.069693              7.799324       8.091423       1.303872      -2.575314       7.443617      -1.696953       7.862931           0.085312
          113              O       6.558277       8.940669      12.953242      -0.532495      39.253660 0.52393210E+03  0.12525267E+05                                 9.213946                            7.050742       0.477894       2.193107                    0.998953      27.720495      72.876158       0.720059       0.355816      -1.140509       0.033697      -0.051378      -0.007483       0.061897      -0.025128       0.005578       0.033057       0.033440      -0.060085      -0.052493       0.009843       0.042650             11.054659      12.340727      -6.470427       0.137551      15.018632      -1.152622       5.804618           0.049211
          114              O      -0.628564       5.158874      14.901118      -0.177000      27.248571 0.31445412E+03  0.65966583E+04                                 7.301891                            5.434245       0.471850       2.285070                    0.999347      22.108738      53.911024       0.829062       0.352170      -1.146919       0.013674      -0.135530      -0.113024       0.177002      -0.003391       0.121704       0.029485       0.182100      -0.089494      -0.118773      -0.059230       0.178003              9.387899      16.835501      -1.388029       4.529261       4.793189       0.001982       6.535007           0.000720
          115              O       3.804376       1.167873      14.564432      -0.533567      37.472101 0.49828082E+03  0.11770608E+05                                 8.941197                            6.870127       0.448750       2.185246                    0.998869      27.604095      72.280848       0.729953       0.355211      -1.140303      -0.026710       0.035999      -0.006637       0.045315      -0.016277       0.012384      -0.040468       0.030746      -0.097131      -0.059537       0.009274       0.050263             10.810343      10.739987      -6.366605       1.085174      15.572210      -0.671279       6.118832           0.039035
          116              O       2.274941       1.428806      12.931234      -0.531218      29.006801 0.47766578E+03  0.11165843E+05                                 7.404859                            6.750462       0.635404       2.232187                    0.999282      27.827640      72.501339       0.732427       0.357745      -1.138199      -0.012803       0.017184      -0.001559       0.021486       0.076336       0.023922      -0.030469       0.069942       0.216821      -0.127547       0.047428       0.080119              7.558145       6.476939       0.522263       1.921562       7.691910       1.865957       8.505587           0.024332
          117              O      -0.830643       5.811779      10.225506      -0.482012      37.922192 0.53369080E+03  0.12825155E+05                                 9.074296                            7.203279       0.157136       2.101800                    0.997549      27.268003      72.012618       0.699087       0.364588      -1.132915       0.028587      -0.028597      -0.016820       0.043794      -0.008887       0.022972      -0.012029       0.048666      -0.037037      -0.028993      -0.014268       0.043260             10.932170      15.958338      -1.644312       4.827495       5.976976      -1.011017      10.861196           0.011264
          118              O       0.518219       4.130088       9.634132      -0.494071      25.425368 0.40040909E+03  0.89205233E+04                                 6.669634                            6.066542       0.943408       2.352163                    0.999683      26.417024      66.324708       0.797645       0.344675      -1.153414       0.011454       0.003692       0.010698       0.016102      -0.000429      -0.057245       0.000975      -0.094152       0.019828      -0.085831       0.041557       0.044274              6.911674       5.420729      -0.456259       0.086275       6.966943       2.146701       8.347349           0.065124
          119              O       2.435783       8.832617      14.695415      -0.490292      29.170256 0.46246476E+03  0.10719038E+05                                 7.451115                            6.637769       0.631751       2.237093                    0.999445      27.394160      70.973854       0.739660       0.357270      -1.139047      -0.000543      -0.021608      -0.003099       0.021836       0.057268       0.036413      -0.030869       0.079142       0.087421      -0.099634       0.032043       0.067591              7.760383       8.056606       1.289727       2.562337       7.402698       1.681806       7.821845           0.087072
          120              O       0.442527       8.940669      13.669208      -0.523366      39.552717 0.52737114E+03  0.12637537E+05                                 9.292639                            7.099350       0.404931       2.172428                    0.998699      27.686392      73.050872       0.713194       0.358387      -1.137610       0.035274      -0.049823       0.008660       0.061657      -0.022009      -0.005071      -0.035252       0.028036      -0.059162      -0.052312       0.012424       0.039888             11.161345      12.444670      -6.546821      -0.144789      15.189513       1.171517       5.849851           0.055173
          121              O       5.487186       5.158874      11.721332      -0.177132      27.277442 0.31480886E+03  0.66062266E+04                                 7.307873                            5.438090       0.469344       2.284127                    0.999339      22.117426      53.947954       0.828557       0.352271      -1.146791       0.013839      -0.135698       0.113105       0.177195      -0.003258      -0.121813      -0.029553       0.182409      -0.089284      -0.118833      -0.059387       0.178219              9.396162      16.852281      -1.390366      -4.533397       4.796150      -0.001636       6.540056           0.000471
          122              O       9.920126       1.167873      12.058018      -0.542638      37.282381 0.49635609E+03  0.11706873E+05                                 8.883827                            6.835102       0.516368       2.203851                    0.999119      27.671882      72.262097       0.735751       0.352962      -1.142792      -0.023936       0.038098       0.005394       0.045316      -0.018834      -0.011421       0.040444       0.037120      -0.098477      -0.060760       0.007916       0.052844             10.730550      10.670306      -6.309052      -1.082836      15.436648       0.671949       6.084696           0.030926
          123              O       8.390691       1.428806      13.691216      -0.527517      29.201019 0.48172743E+03  0.11284335E+05                                 7.430094                            6.772635       0.606607       2.221223                    0.999210      27.966449      72.932488       0.732295       0.357063      -1.138774      -0.013184       0.017601       0.001826       0.022067       0.078218      -0.025216       0.028549       0.077044       0.233921      -0.132875       0.047175       0.085700              7.583878       6.494818       0.530119      -1.926536       7.720896      -1.880605       8.535919           0.027162
          124              O       2.182733       5.683038       1.351356      -0.481960      37.922268 0.53363190E+03  0.12823386E+05                                 9.074624                            7.202983       0.157284       2.101933                    0.997547      27.265141      72.004058       0.699086       0.364598      -1.132907      -0.028417       0.028419      -0.016617       0.043488      -0.009000      -0.022800       0.012232       0.048760      -0.037453      -0.029176      -0.014106       0.043281             10.933645      15.961985      -1.645215      -4.829367       5.977100       1.011559      10.861850           0.011884
          125              O       0.833871       7.364729       0.759982      -0.492609      25.422149 0.40033224E+03  0.89185516E+04                                 6.670499                            6.067184       0.942876       2.352345                    0.999680      26.404277      66.295827       0.797347       0.344814      -1.153276      -0.011561      -0.003904       0.011005       0.016431      -0.000603       0.056610      -0.000854      -0.092868       0.019152      -0.084780       0.041043       0.043737              6.912724       5.421471      -0.456194      -0.086212       6.968014      -2.147730       8.348686           0.067352
          126              O      -1.083693       2.662200       5.821265      -0.493386      29.541105 0.46989046E+03  0.10938031E+05                                 7.524476                            6.700213       0.591518       2.222517                    0.999363      27.533275      71.560708       0.734432       0.358271      -1.137894       0.001312       0.021286      -0.002103       0.021430       0.057745      -0.037855       0.028630       0.081690       0.091721      -0.100323       0.029961       0.070362              7.838155       8.130166       1.308924      -2.589703       7.483344      -1.707439       7.900954           0.085188
          127              O       0.909563       2.554148       4.795058      -0.531687      39.204554 0.52313601E+03  0.12501473E+05                                 9.206773                            7.045429       0.476880       2.193360                    0.998933      27.696866      72.799998       0.720324       0.355821      -1.140506      -0.033976       0.051637       0.007202       0.062230      -0.024686       0.005511       0.034737       0.032572      -0.059847      -0.053709       0.011149       0.042560             11.044938      12.333139      -6.463618       0.135086      15.001626      -1.149567       5.800048           0.049670
          128              O       8.096404       6.335943       2.847182      -0.177330      27.290933 0.31496664E+03  0.66104726E+04                                 7.310981                            5.439812       0.468661       2.283850                    0.999338      22.120779      53.962803       0.828330       0.352318      -1.146734      -0.013814       0.135656       0.113127       0.177175      -0.003262       0.121782       0.029480       0.182478      -0.089260      -0.118759      -0.059453       0.178212              9.400825      16.862438      -1.390109       4.536701       4.797171       0.001703       6.542866           0.000418
          129              O       3.663464      10.326944       3.183868      -0.544824      37.346724 0.49742712E+03  0.11738434E+05                                 8.893358                            6.842136       0.517618       2.203452                    0.999140      27.704696      72.366735       0.735428       0.352927      -1.142822       0.023550      -0.038292       0.006077       0.045363      -0.019120       0.010343      -0.038682       0.039909      -0.096585      -0.059290       0.007106       0.052184             10.742730      10.680032      -6.316639       1.082759      15.458046      -0.671618       6.090113           0.029347
          130              O       5.192899      10.066011       4.817066      -0.528187      29.117976 0.47997700E+03  0.11232513E+05                                 7.414863                            6.759253       0.611632       2.223128                    0.999246      27.929834      72.789442       0.733232       0.356951      -1.138924       0.012587      -0.017950       0.001720       0.021991       0.076382       0.024917      -0.028626       0.076179       0.230926      -0.130605       0.045911       0.084694              7.567889       6.481208       0.529011       1.922265       7.703807       1.875270       8.518653           0.029317

******************************************************
Auxiliary information for the entire system
The total spin magnetic moment of the unit cell is   8.039199
The total net atomic charge of the unit cell is   -0.000001
Accuracy of reproducing the electrostatic potential in the unit cell:
  The inner radius (bohr) =    5.0000
  The outer radius (bohr) =   12.0000
  Valid grid points have density less than (e/(bohr^3)) =    0.0001
  The number of valid grid points were=       148808
  The rms potential error without charges in kcal/mol is=      7.09739
  The rms potential error with partial charges in kcal/mol is=      0.64042
  The RRMSE value at monopole order=      0.09023
  The rms potential error with partial charges and cloud penetration in kcal/mol is=      0.64510
  The RRMSE value at monopole order with cloud penetration is=      0.09089
  The rms potential error with partial charges and atomic dipoles in kcal/mol is=      0.42800
  The RRMSE value at dipole order=      0.06030
  The rms potential error with partial charges, atomic dipoles and cloud penetration in kcal/mol is=      0.41689
  The RRMSE value at dipole order with cloud penetration=      0.05874

******************************************************
The electron densities and ab initio electrostatic potential were computed in VASP using the PBE functional and
projector augmented wave method. See the main text of the journal article for a description of computational details.
The atomic charges, dipoles, and quadrupoles were computed with the DDEC6 method as described in
(a) T. A. Manz and N. Gabaldon Limas, RSC Adv. 6 (2016) 47771-47801 DOI: 10.1039/c6ra04656h
(b) N. Gabaldon Limas and T. A. Manz, RSC Adv. 8 (2018) 2678-2707 DOI: 10.1039/c7ra11829e.
For each atom in the material, the electron cloud parameters were fit to the spherically averaged atom-in-material
electron density using radial positions for which this density was between 10^-4 and 10^-2 electrons per cubic bohr.
The polarizabilities, dispersion coefficients, and quantum Drude oscillator (QDO) parameters were fit using the MCLF method.
The magnetic structure of the system was optimized in VASP from the default ferromagnetic initial guess using spin polarization.
The atomic spin moments (ASMs) were computed on this optimized magnetic structure using the DDEC6 partition as inputs
to the method of T. A. Manz and D. S. Sholl, J. Chem. Theory Comput. 7 (2011) 4146-4164 DOI: 10.1021/ct200539n.
The RMSE and RRMSE were computed using a uniform grid with Ewald summation.
