# Supplementary material for: A collection of forcefield precursors for metal–organic frameworks
Source: RSC Adv. 2019 Nov 13;9(63):36492–507. doi: 10.1039/c9ra07327b (PMC9075174; doi:10.1039/c9ra07327b)
Supplement: RA-009-C9RA07327B-s3511 [file RA-009-C9RA07327B-s3511.xyz]

  130
jmolscript: load "" {1 1 1} spacegroup "x,y,z" unitcell [{     12.552800     0.000000     0.000000 }, {     -5.026650    11.622580     0.000000 }, {      0.000000     0.000000    18.189000 }]
Mn     8.136071     0.847286     3.803138     1.142594
Mn     5.666479    10.775294    12.897638     1.142702
Mn    -0.609921    10.775294    14.385862     1.142538
Mn     1.859671     0.847286     5.291362     1.142605
Mn     3.763075     5.811290     0.000000     1.038536
Mn    -2.513325     5.811290     9.094500     1.038582
H      1.285000     4.549078     3.319492     0.123588
H     -1.191611     7.596518     2.324554     0.129259
H     10.236488     4.894268     5.134755     0.126422
H     -3.161356     8.038176     3.692367     0.096937
H      8.912941     6.961925     4.789164     0.098312
H      7.251671     8.614656     4.063423     0.137686
H      3.843435     8.403125     1.889837     0.107888
H      6.648769     5.692740     1.320521     0.124338
H     -0.035250     7.073502    12.413993     0.123606
H      2.441361     4.026062    11.419054     0.129279
H      3.566062     6.728312    14.229255     0.126442
H      4.411106     3.584404    12.786867     0.096943
H      4.889609     4.660655    13.883664     0.098320
H      6.550879     3.007924    13.157923     0.137686
H      9.959115     3.219455    10.984337     0.107876
H      7.153781     5.929840    10.415021     0.124323
H      6.241150     7.073502    14.869507     0.123588
H      8.717761     4.026062    15.864446     0.129272
H     -2.710338     6.728312    13.054245     0.126422
H     10.687506     3.584404    14.496633     0.096942
H     -1.386791     4.660655    13.399836     0.098312
H      0.274479     3.007924    14.125577     0.137686
H      3.682715     3.219455    16.299163     0.107868
H      0.877381     5.929840    16.868479     0.124323
H      7.561400     4.549078     5.775008     0.123589
H      5.084789     7.596518     6.769946     0.129270
H      3.960088     4.894268     3.959745     0.126422
H      3.115044     8.038176     5.402133     0.096940
H      2.636541     6.961925     4.305336     0.098313
H      0.975271     8.614656     5.031077     0.137687
H     -2.432965     8.403125     7.204663     0.107875
H      0.372369     5.692740     7.773979     0.124334
C     -0.137891     3.293839     5.142576     0.598391
C     -0.470629     4.536293     4.343351    -0.020605
C      0.458557     5.005845     3.425352    -0.139589
C      0.194159     6.136722     2.657413    -0.011474
C      1.191644     6.581867     1.615911     0.571965
C     -1.014244     6.811994     2.831118    -0.146334
C     -1.962262     6.348253     3.738931     0.095388
C     -1.679282     5.209240     4.503233    -0.158944
C      9.276920     7.072340     3.874803    -0.058872
C      7.175581     7.072340     2.723075     0.233368
C      6.718876     8.200892     3.394613    -0.199347
C      5.463602     8.714610     3.068302    -0.028340
C      4.961146     9.966362     3.740932     0.595737
C      4.699702     8.054448     2.108105     0.021039
C      6.340605     6.469128     1.773246    -0.014298
C      1.387641     8.328741    14.237076     0.598392
C      1.720379     7.086287    13.437851    -0.020615
C      0.791193     6.616735    12.519852    -0.139580
C      1.055591     5.485858    11.751913    -0.011438
C      0.058106     5.040713    10.710411     0.571966
C      2.263994     4.810586    11.925618    -0.146321
C      3.212012     5.274327    12.833431     0.095415
C      2.929032     6.413340    13.597733    -0.158954
C      4.525630     4.550240    12.969303    -0.058880
C      6.626969     4.550240    11.817575     0.233361
C      7.083674     3.421688    12.489113    -0.199368
C      8.338948     2.907970    12.162802    -0.028362
C      8.841404     1.656218    12.835432     0.595773
C      9.102848     3.568132    11.202605     0.021046
C      7.461945     5.153452    10.867746    -0.014271
C      7.664041     8.328741    13.046424     0.598402
C      7.996779     7.086287    13.845649    -0.020631
C      7.067593     6.616735    14.763648    -0.139598
C      7.331991     5.485858    15.531587    -0.011455
C      6.334506     5.040713    16.573089     0.571951
C      8.540394     4.810586    15.357882    -0.146325
C      9.488412     5.274327    14.450069     0.095393
C      9.205432     6.413340    13.685767    -0.158955
C     -1.750770     4.550240    14.314197    -0.058878
C      0.350569     4.550240    15.465925     0.233360
C      0.807274     3.421688    14.794387    -0.199366
C      2.062548     2.907970    15.120698    -0.028365
C      2.565004     1.656218    14.448068     0.595741
C      2.826448     3.568132    16.080895     0.021038
C      1.185545     5.153452    16.415754    -0.014286
C      6.138509     3.293839     3.951924     0.598395
C      5.805771     4.536293     4.751149    -0.020620
C      6.734957     5.005845     5.669148    -0.139574
C      6.470559     6.136722     6.437087    -0.011463
C      7.468044     6.581867     7.478589     0.571973
C      5.262156     6.811994     6.263382    -0.146343
C      4.314138     6.348253     5.355569     0.095392
C      4.597118     5.209240     4.591267    -0.158957
C      3.000520     7.072340     5.219697    -0.058874
C      0.899181     7.072340     6.371425     0.233366
C      0.442476     8.200892     5.699887    -0.199354
C     -0.812798     8.714610     6.026198    -0.028344
C     -1.315254     9.966362     5.353568     0.595761
C     -1.576698     8.054448     6.986395     0.021039
C      0.064205     6.469128     7.321254    -0.014293
N      5.123760     6.946816     1.478220    -0.225683
N      8.678790     4.675764    10.572720    -0.225745
N      2.402390     4.675764    16.710780    -0.225696
N     -1.152640     6.946816     7.616280    -0.225739
O      0.977146     2.773496     4.925036    -0.606563
O     -0.985474     2.858225     5.974905    -0.577458
O      0.909822     7.607908     0.923092    -0.581359
O      2.215786     5.876958     1.484950    -0.589496
O      8.386962     6.470290     2.894779    -0.182064
O      3.897680    10.477756     3.339319    -0.603274
O      5.650834    10.414994     4.699310    -0.578509
O      0.272604     8.849084    14.019536    -0.606492
O      2.235224     8.764355    15.069405    -0.577327
O      0.339928     4.014672    10.017592    -0.581318
O     -0.966036     5.745622    10.579450    -0.589534
O      5.415588     5.152290    11.989279    -0.182069
O      9.904870     1.144824    12.433819    -0.603321
O      8.151716     1.207586    13.793810    -0.578563
O      6.549004     8.849084    13.263964    -0.606580
O      8.511624     8.764355    12.214095    -0.577423
O      6.616328     4.014672    17.265908    -0.581372
O      5.310364     5.745622    16.704050    -0.589505
O     -0.860812     5.152290    15.294221    -0.182068
O      3.628470     1.144824    14.849681    -0.603259
O      1.875316     1.207586    13.489690    -0.578512
O      7.253546     2.773496     4.169464    -0.606540
O      5.290926     2.858225     3.119595    -0.577411
O      7.186222     7.607908     8.171408    -0.581355
O      8.492186     5.876958     7.609550    -0.589542
O      2.110562     6.470290     6.199721    -0.182072
O     -2.378720    10.477756     5.755181    -0.603288
O     -0.625566    10.414994     4.395190    -0.578554

The following XYZ coordinates are in angstroms. Other properties are in atomic units.
The sperically averaged electron density of each atom fit to a function of the form exp(a - br)
eigen_1, eigen_2 and eigen_3 are the three eigenvalues of traceless quadrupole moment tensor
  atom number  atomic symbol              X              Y              Z     net charge C6 coefficient C8 coefficient C10 coefficient fluctuating dipole atomic polarizability isotropic forcefield polarizability              a              b squared Pearson coefficient          <r^3>          <r^4>         wp_QDO          m_QDO          q_QDO       dipole_x       dipole_y       dipole_z         dipole            Qxy            Qxz            Qyz     Q(x^2-y^2)  Q(3z^2 - R^2)        eigen_1        eigen_2        eigen_3 static polarizability      alpha(xx)      alpha(xy)      alpha(xz)      alpha(yy)      alpha(yz)      alpha(zz) atomic spin moment
            1             Mn       8.136071       0.847286       3.803138       1.142594     169.003180 0.35761377E+04  0.13298475E+06                                24.608843                           19.510362      -0.243248       1.766907                    0.999407      50.031242     144.726121       0.412639       0.399161      -1.151535      -0.000371       0.001785      -0.014333       0.014449       0.220286       0.004170       0.022374       0.136595       0.343870      -0.288542       0.110805       0.177737             30.883822      25.586303     -16.902470      -2.249833      51.827412       2.919368      15.237753          -4.907194
            2             Mn       5.666479      10.775294      12.897638       1.142702     168.948101 0.35747781E+04  0.13292338E+06                                24.606484                           19.508982      -0.243703       1.766900                    0.999407      50.015072     144.679924       0.412575       0.399256      -1.151451       0.000421      -0.001784      -0.014371       0.014487       0.220441      -0.004167      -0.021786       0.136813       0.347936      -0.289362       0.112176       0.177185             30.880250      25.583270     -16.899713       2.249505      51.820938      -2.918837      15.236543           4.830392
            3             Mn      -0.609921      10.775294      14.385862       1.142538     168.918058 0.35741922E+04  0.13289362E+06                                24.600570                           19.504857      -0.243067       1.767038                    0.999408      50.021216     144.684376       0.412706       0.399153      -1.151547       0.000449      -0.001755       0.014333       0.014447       0.218974       0.004953       0.021635       0.134309       0.356682      -0.289000       0.114283       0.174717             30.872046      25.576649     -16.894068      -2.248905      51.806302       2.918041      15.233187           4.831239
            4             Mn       1.859671       0.847286       5.291362       1.142605     169.066419 0.35776661E+04  0.13305571E+06                                24.614148                           19.514024      -0.243111       1.766880                    0.999407      50.041550     144.763295       0.412617       0.399140      -1.151551      -0.000414       0.001780       0.014362       0.014478       0.219554      -0.005140      -0.022449       0.135834       0.347054      -0.288220       0.111231       0.176989             30.891068      25.591903     -16.907031       2.250433      51.840552      -2.920267      15.240749           4.831401
            5             Mn       3.763075       5.811290       0.000000       1.038536     182.936852 0.35216566E+04  0.13018793E+06                                25.081171                           18.707116       0.420591       1.931255                    0.998301      52.411378     150.147787       0.444615       0.372647      -1.173915       0.000008      -0.000012       0.000009       0.000017      -0.159056      -0.007114      -0.285847      -0.396627      -0.189975      -0.306565      -0.127622       0.434187             33.514323      36.523593       5.195498      -1.789516      17.977188      11.239576      46.042188           4.740686
            6             Mn      -2.513325       5.811290       9.094500       1.038582     182.925353 0.35213830E+04  0.13017509E+06                                25.080023                           18.706278       0.420746       1.931311                    0.998301      52.409975     150.141434       0.444630       0.372643      -1.173921      -0.000001      -0.000004      -0.000003       0.000005      -0.159066       0.007140       0.285844      -0.396625      -0.189972      -0.306588      -0.127593       0.434181             33.512780      36.522035       5.195120       1.789522      17.976431     -11.239107      46.039873           4.741012
            7              H       1.285000       4.549078       3.319492       0.123588       1.211958 0.93431165E+01  0.95862011E+02                                 1.911309                            1.812897      -1.314165       2.258633                    0.994479       3.765523      10.966218       0.452549       1.319125      -0.699834       0.034611      -0.020350      -0.003586       0.040310      -0.008663      -0.000596       0.001122       0.010296      -0.016882      -0.007516      -0.005437       0.012953              1.958532       2.420677      -0.300379      -0.150535       1.786716      -0.061550       1.668202          -0.000564
            8              H      -1.191611       7.596518       2.324554       0.129259       1.269242 0.10180768E+02  0.10551947E+03                                 1.906718                            1.847047      -1.125108       2.353320                    0.996926       3.523274       9.937785       0.470270       1.256628      -0.716456      -0.006073       0.033376      -0.022779       0.040862      -0.009852       0.004842      -0.007452      -0.006938      -0.019836      -0.009979      -0.007101       0.017080              1.903081       1.801555      -0.160399      -0.028775       2.039336      -0.363449       1.868351           0.000012
            9              H      10.236488       4.894268       5.134755       0.126422       1.031211 0.77095527E+01  0.76210161E+02                                 1.783912                            1.698752      -1.318087       2.261456                    0.993162       3.804221      11.265396       0.441429       1.403660      -0.681642      -0.026190      -0.013950       0.025226       0.038947       0.000473      -0.008000      -0.005195       0.014632      -0.006126      -0.010861      -0.002276       0.013137              1.831165       2.103836       0.108052      -0.404932       1.580863      -0.195222       1.808796          -0.000010
           10              H      -3.161356       8.038176       3.692367       0.096937       1.243671 0.10273165E+02  0.10705406E+03                                 1.906659                            1.867561      -0.915877       2.430644                    0.996776       3.694316      10.556311       0.461669       1.273141      -0.711879       0.009778       0.037648      -0.010813       0.040372       0.005309       0.002010      -0.003657      -0.013674       0.005510      -0.010383       0.001448       0.008935              1.921044       1.926689       0.068858       0.041094       2.284127      -0.100082       1.552316          -0.000124
           11              H       8.912941       6.961925       4.789164       0.098312       1.040705 0.81192666E+01  0.81043191E+02                                 1.778776                            1.724782      -1.203735       2.297032                    0.992550       3.908536      11.508285       0.446605       1.373988      -0.687515      -0.011274      -0.009541       0.036916       0.039761       0.001320      -0.002880       0.000592      -0.004820       0.024440      -0.007377      -0.001327       0.008704              1.820041       1.849959       0.034025      -0.272410       1.439982      -0.131977       2.170181          -0.000166
           12              H       7.251671       8.614656       4.063423       0.137686       1.092466 0.83986001E+01  0.84381043E+02                                 1.820238                            1.746513      -1.381208       2.236832                    0.993795       3.748031      11.002558       0.447610       1.361972      -0.690351       0.016876       0.018291       0.031847       0.040418       0.003591       0.010409       0.005869       0.006354       0.015802      -0.008694      -0.007050       0.015744              1.854167       2.074301       0.063023       0.377993       1.688284       0.229563       1.799917           0.000026
           13              H       3.843435       8.403125       1.889837       0.107888       1.371091 0.10577277E+02  0.11148681E+03                                 2.048282                            1.909296      -1.313129       2.255903                    0.993315       3.815720      11.113616       0.449627       1.292421      -0.706303      -0.042500       0.020605      -0.009218       0.048122      -0.008653       0.003502       0.002947       0.010202      -0.010011      -0.010864      -0.001023       0.011887              2.109388       2.712586      -0.288844       0.287607       1.831785       0.001661       1.783792           0.000886
           14              H       6.648769       5.692740       1.320521       0.124338       1.171347 0.87966870E+01  0.89318603E+02                                 1.909668                            1.789962      -1.289288       2.282499                    0.993691       3.718433      10.936918       0.441655       1.365840      -0.690566       0.018741      -0.037727      -0.019867       0.046575      -0.008893      -0.001292       0.002592      -0.001198      -0.015791      -0.006861      -0.005132       0.011993              1.956859       1.667936      -0.209140      -0.099310       2.081682       0.541854       2.120960           0.000523
           15              H      -0.035250       7.073502      12.413993       0.123606       1.211978 0.93432254E+01  0.95862530E+02                                 1.911254                            1.812847      -1.314164       2.258634                    0.994479       3.765421      10.965559       0.452582       1.319037      -0.699852      -0.034610       0.020349      -0.003588       0.040309      -0.008662       0.000595      -0.001122       0.010293      -0.016882      -0.007515      -0.005436       0.012951              1.958473       2.420608      -0.300365       0.150532       1.786655       0.061540       1.668154          -0.000596
           16              H       2.441361       4.026062      11.419054       0.129279       1.269338 0.10181900E+02  0.10553552E+03                                 1.906924                            1.847238      -1.125118       2.353318                    0.996926       3.523438       9.938877       0.470206       1.256747      -0.716430       0.006075      -0.033373      -0.022779       0.040860      -0.009854      -0.004844       0.007447      -0.006933      -0.019837      -0.009977      -0.007102       0.017079              1.903285       1.801745      -0.160423       0.028784       2.039560       0.363512       1.868551          -0.000040
           17              H       3.566062       6.728312      14.229255       0.126442       1.031237 0.77097947E+01  0.76213122E+02                                 1.783933                            1.698770      -1.318083       2.261454                    0.993161       3.804256      11.265527       0.441429       1.403647      -0.681644       0.026191       0.013948       0.025224       0.038946       0.000472       0.008000       0.005196       0.014632      -0.006126      -0.010862      -0.002276       0.013137              1.831188       2.103863       0.108058       0.404941       1.580881       0.195228       1.808820          -0.000193
           18              H       4.411106       3.584404      12.786867       0.096943       1.243653 0.10272961E+02  0.10705111E+03                                 1.906618                            1.867525      -0.915867       2.430649                    0.996776       3.694257      10.556009       0.461681       1.273117      -0.711885      -0.009774      -0.037649      -0.010816       0.040373       0.005307      -0.002010       0.003659      -0.013681       0.005504      -0.010384       0.001445       0.008939              1.920998       1.926647       0.068860      -0.041091       2.284059       0.100081       1.552287          -0.000164
           19              H       4.889609       4.660655      13.883664       0.098320       1.040723 0.81194573E+01  0.81045588E+02                                 1.778795                            1.724800      -1.203767       2.297016                    0.992550       3.908576      11.508446       0.446603       1.373985      -0.687515       0.011277       0.009540       0.036914       0.039760       0.001319       0.002881      -0.000592      -0.004820       0.024439      -0.007377      -0.001328       0.008704              1.820060       1.849981       0.034027       0.272415       1.439992       0.131979       2.170207          -0.000149
           20              H       6.550879       3.007924      13.157923       0.137686       1.092486 0.83987083E+01  0.84381536E+02                                 1.820178                            1.746459      -1.381197       2.236832                    0.993795       3.747962      11.001948       0.447647       1.361869      -0.690371      -0.016876      -0.018292       0.031845       0.040416       0.003592      -0.010407      -0.005864       0.006354       0.015801      -0.008689      -0.007051       0.015740              1.854104       2.074225       0.063021      -0.377974       1.688227      -0.229551       1.799859          -0.000005
           21              H       9.959115       3.219455      10.984337       0.107876       1.371230 0.10578583E+02  0.11150404E+03                                 2.048417                            1.909410      -1.313173       2.255869                    0.993314       3.815917      11.114367       0.449615       1.292416      -0.706304       0.042492      -0.020601      -0.009219       0.048114      -0.008647      -0.003502      -0.002951       0.010198      -0.009999      -0.010863      -0.001016       0.011879              2.109530       2.712800      -0.288874      -0.287643       1.831892      -0.001660       1.783898           0.000142
           22              H       7.153781       5.929840      10.415021       0.124323       1.171365 0.87968195E+01  0.89320073E+02                                 1.909672                            1.789964      -1.289283       2.282499                    0.993691       3.718428      10.936826       0.441660       1.365822      -0.690570      -0.018740       0.037726      -0.019870       0.046575      -0.008893       0.001292      -0.002592      -0.001198      -0.015794      -0.006861      -0.005132       0.011993              1.956862       1.667937      -0.209145       0.099314       2.081689      -0.541860       2.120961           0.000472
           23              H       6.241150       7.073502      14.869507       0.123588       1.212033 0.93438779E+01  0.95872054E+02                                 1.911410                            1.812990      -1.314184       2.258618                    0.994479       3.765644      10.966802       0.452529       1.319152      -0.699828      -0.034607       0.020351       0.003588       0.040307      -0.008662      -0.000596       0.001120       0.010296      -0.016878      -0.007514      -0.005437       0.012951              1.958636       2.420822      -0.300394      -0.150553       1.786799      -0.061553       1.668288          -0.000590
           24              H       8.717761       4.026062      15.864446       0.129272       1.269235 0.10180760E+02  0.10552005E+03                                 1.906766                            1.847091      -1.125070       2.353341                    0.996927       3.523277       9.938032       0.470245       1.256688      -0.716443       0.006073      -0.033375       0.022778       0.040861      -0.009853       0.004843      -0.007449      -0.006937      -0.019839      -0.009978      -0.007101       0.017079              1.903128       1.801596      -0.160403      -0.028777       2.039390      -0.363467       1.868398          -0.000039
           25              H      -2.710338       6.728312      13.054245       0.126422       1.031252 0.77099567E+01  0.76215193E+02                                 1.783961                            1.698797      -1.318065       2.261458                    0.993162       3.804304      11.265737       0.441422       1.403662      -0.681642       0.026189       0.013949      -0.025225       0.038945       0.000472      -0.008000      -0.005198       0.014632      -0.006128      -0.010864      -0.002274       0.013138              1.831216       2.103899       0.108053      -0.404945       1.580905      -0.195228       1.808844          -0.000193
           26              H      10.687506       3.584404      14.496633       0.096942       1.243653 0.10272964E+02  0.10705132E+03                                 1.906631                            1.867536      -0.915861       2.430653                    0.996776       3.694273      10.556119       0.461675       1.273132      -0.711881      -0.009778      -0.037648       0.010816       0.040373       0.005309       0.002011      -0.003658      -0.013675       0.005507      -0.010384       0.001447       0.008936              1.921013       1.926659       0.068859       0.041093       2.284084      -0.100083       1.552297          -0.000159
           27              H      -1.386791       4.660655      13.399836       0.098312       1.040751 0.81197237E+01  0.81048883E+02                                 1.778822                            1.724825      -1.203768       2.297009                    0.992549       3.908639      11.508663       0.446601       1.373979      -0.687516       0.011273       0.009541      -0.036915       0.039759       0.001320      -0.002880       0.000592      -0.004819       0.024440      -0.007377      -0.001328       0.008704              1.820089       1.850012       0.034025      -0.272421       1.440011      -0.131979       2.170243          -0.000154
           28              H       0.274479       3.007924      14.125577       0.137686       1.092457 0.83984282E+01  0.84378027E+02                                 1.820153                            1.746436      -1.381150       2.236854                    0.993796       3.747874      11.001648       0.447647       1.361879      -0.690370      -0.016878      -0.018293      -0.031843       0.040416       0.003594       0.010408       0.005866       0.006346       0.015788      -0.008689      -0.007052       0.015741              1.854078       2.074196       0.063021       0.377967       1.688204       0.229546       1.799835          -0.000006
           29              H       3.682715       3.219455      16.299163       0.107868       1.371178 0.10578092E+02  0.11149752E+03                                 2.048368                            1.909369      -1.313156       2.255885                    0.993314       3.815825      11.114013       0.449619       1.292421      -0.706303       0.042495      -0.020602       0.009220       0.048117      -0.008648       0.003502       0.002950       0.010199      -0.010002      -0.010863      -0.001017       0.011881              2.109478       2.712726      -0.288860       0.287633       1.831848       0.001659       1.783861           0.000155
           30              H       0.877381       5.929840      16.868479       0.124323       1.171376 0.87969204E+01  0.89321228E+02                                 1.909674                            1.789967      -1.289305       2.282491                    0.993691       3.718416      10.936749       0.441664       1.365811      -0.690573      -0.018743       0.037725       0.019871       0.046576      -0.008894      -0.001293       0.002591      -0.001197      -0.015794      -0.006860      -0.005134       0.011994              1.956863       1.667939      -0.209143      -0.099312       2.081687       0.541859       2.120964           0.000468
           31              H       7.561400       4.549078       5.775008       0.123589       1.211958 0.93430905E+01  0.95861394E+02                                 1.911287                            1.812877      -1.314183       2.258625                    0.994479       3.765476      10.965955       0.452559       1.319100      -0.699839       0.034611      -0.020350       0.003588       0.040310      -0.008663       0.000596      -0.001123       0.010295      -0.016885      -0.007517      -0.005436       0.012953              1.958508       2.420648      -0.300374       0.150534       1.786692       0.061546       1.668183           0.000109
           32              H       5.084789       7.596518       6.769946       0.129270       1.269294 0.10181391E+02  0.10552845E+03                                 1.906841                            1.847160      -1.125113       2.353319                    0.996926       3.523376       9.938468       0.470230       1.256705      -0.716439      -0.006073       0.033375       0.022778       0.040861      -0.009854      -0.004843       0.007449      -0.006935      -0.019838      -0.009978      -0.007102       0.017080              1.903203       1.801669      -0.160413       0.028781       2.039471       0.363486       1.868471          -0.000002
           33              H       3.960088       4.894268       3.959745       0.126422       1.031215 0.77096073E+01  0.76210927E+02                                 1.783924                            1.698764      -1.318089       2.261453                    0.993161       3.804256      11.265560       0.441424       1.403670      -0.681640      -0.026192      -0.013950      -0.025223       0.038947       0.000473       0.008000       0.005196       0.014633      -0.006129      -0.010862      -0.002277       0.013138              1.831178       2.103850       0.108053       0.404933       1.580876       0.195224       1.808808          -0.000226
           34              H       3.115044       8.038176       5.402133       0.096940       1.243671 0.10273150E+02  0.10705374E+03                                 1.906649                            1.867552      -0.915870       2.430646                    0.996776       3.694305      10.556235       0.461674       1.273130      -0.711882       0.009777       0.037648       0.010815       0.040372       0.005309      -0.002010       0.003657      -0.013674       0.005510      -0.010383       0.001447       0.008936              1.921033       1.926679       0.068860      -0.041093       2.284111       0.100082       1.552309           0.000140
           35              H       2.636541       6.961925       4.305336       0.098313       1.040713 0.81193470E+01  0.81044166E+02                                 1.778782                            1.724788      -1.203735       2.297031                    0.992550       3.908544      11.508308       0.446605       1.373984      -0.687515      -0.011276      -0.009541      -0.036915       0.039761       0.001320       0.002880      -0.000593      -0.004820       0.024440      -0.007377      -0.001327       0.008704              1.820047       1.849966       0.034025       0.272411       1.439986       0.131977       2.170190          -0.000094
           36              H       0.975271       8.614656       5.031077       0.137687       1.092478 0.83986435E+01  0.84380867E+02                                 1.820185                            1.746465      -1.381188       2.236834                    0.993796       3.747942      11.001950       0.447640       1.361890      -0.690367       0.016876       0.018291      -0.031845       0.040416       0.003593      -0.010410      -0.005867       0.006351       0.015790      -0.008692      -0.007052       0.015743              1.854113       2.074237       0.063021      -0.377977       1.688235      -0.229552       1.799866           0.000038
           37              H      -2.432965       8.403125       7.204663       0.107875       1.371108 0.10577400E+02  0.11148821E+03                                 2.048279                            1.909290      -1.313135       2.255893                    0.993315       3.815765      11.113678       0.449635       1.292398      -0.706308      -0.042495       0.020601       0.009218       0.048116      -0.008648      -0.003501      -0.002948       0.010200      -0.010006      -0.010862      -0.001020       0.011881              2.109385       2.712587      -0.288851      -0.287605       1.831784      -0.001661       1.783784           0.000148
           38              H       0.372369       5.692740       7.773979       0.124334       1.171361 0.87967945E+01  0.89319753E+02                                 1.909663                            1.789957      -1.289266       2.282504                    0.993691       3.718441      10.936859       0.441663       1.365815      -0.690571       0.018740      -0.037726       0.019867       0.046574      -0.008893       0.001292      -0.002592      -0.001198      -0.015792      -0.006861      -0.005132       0.011993              1.956854       1.667931      -0.209142       0.099310       2.081679      -0.541853       2.120951           0.000493
           39              C      -0.137891       3.293839       5.142576       0.598391      24.160998 0.26817829E+03  0.56697968E+04                                 7.800138                            5.889284      -0.279906       1.957164                    0.999038      23.084482      66.009981       0.597351       0.484990      -1.009548       0.055611      -0.041405       0.024461       0.073520       0.043265       0.041016       0.079461       0.029017       0.105046      -0.087483      -0.028773       0.116256              8.957112       9.088218      -2.344480      -1.068249      10.742700      -2.976703       7.040417           0.000791
           40              C      -0.470629       4.536293       4.343351      -0.020605      37.297447 0.45223501E+03  0.10693970E+05                                 9.731599                            7.100299      -0.067005       1.979498                    0.999230      27.755363      78.973157       0.619599       0.418042      -1.067479      -0.014737       0.035737      -0.020688       0.043845      -0.003587      -0.003874       0.002975       0.032939       0.004734      -0.017984       0.000791       0.017194             11.741822      12.640948      -3.043311      -1.606032      13.188943      -4.500662       9.395574          -0.005489
           41              C       0.458557       5.005845       3.425352      -0.139589      33.914638 0.47271679E+03  0.11437152E+05                                 9.317604                            7.414462      -0.221730       1.894660                    0.999025      30.871347      92.347623       0.580497       0.436103      -1.043841      -0.015794       0.003130      -0.000124       0.016101      -0.006152       0.026306       0.038992       0.016839       0.009711      -0.051448       0.007183       0.044265             10.491633      11.315380       0.044742      -3.086035       9.740276      -4.112728      10.419244           0.000826
           42              C       0.194159       6.136722       2.657413      -0.011474      37.752454 0.44497141E+03  0.10460325E+05                                 9.800319                            7.021019       0.011778       2.008207                    0.999416      27.352379      77.129709       0.627182       0.415432      -1.071133      -0.038062      -0.012371       0.021166       0.045274      -0.009919       0.013527       0.005146      -0.020822      -0.018201      -0.023417       0.005999       0.017417             12.346318      16.192015      -0.807587      -6.180026       8.523107      -2.914645      12.323833          -0.001851
           43              C       1.191644       6.581867       1.615911       0.571965      24.258127 0.27023534E+03  0.57015050E+04                                 7.740443                            5.831426      -0.054275       2.027023                    0.999522      22.987494      64.817824       0.615205       0.471888      -1.020532       0.049751      -0.008729      -0.033764       0.060757       0.030945       0.060132       0.064465      -0.016341       0.002564      -0.073862      -0.031661       0.105523              9.253793      11.293655      -0.545814      -4.240620       6.455597      -1.771770      10.012126           0.003363
           44              C      -1.014244       6.811994       2.831118      -0.146334      34.239955 0.45937554E+03  0.11009542E+05                                 9.320499                            7.254495      -0.107690       1.935809                    0.999000      30.389389      89.793371       0.594877       0.429613      -1.050194       0.021723      -0.012633      -0.014988       0.029259       0.008637       0.038773       0.015049      -0.052494       0.014461      -0.054165       0.009466       0.044699             11.002785      16.548629      -1.789169      -4.487578       7.668418      -1.281134       8.791308           0.001107
           45              C      -1.962262       6.348253       3.738931       0.095388      35.405719 0.42428416E+03  0.98938995E+04                                 9.581436                            6.970410      -0.190722       1.952931                    0.999226      26.611737      75.681883       0.611652       0.429429      -1.058227      -0.026496      -0.000585      -0.009368       0.028109      -0.023985      -0.009007      -0.001745       0.028130      -0.059987      -0.025453      -0.013181       0.038635             12.195894      19.472120      -4.014465      -1.837536       9.076057      -2.072285       8.039506          -0.000055
           46              C      -1.679282       5.209240       4.503233      -0.158944      35.067644 0.49565496E+03  0.12120678E+05                                 9.528875                            7.589850      -0.194778       1.904461                    0.998395      31.068207      93.072757       0.574699       0.435831      -1.045240       0.019911      -0.013504      -0.010519       0.026258       0.027982      -0.002849       0.021766       0.030526       0.050085      -0.046745       0.015121       0.031623             10.900264      14.020368      -3.979860      -0.855308      10.556813      -2.616550       8.123610           0.000373
           47              C       9.276920       7.072340       3.874803      -0.058872      29.680316 0.39554326E+03  0.91365973E+04                                 8.564691                            6.675159      -0.227956       1.934404                    0.997705      28.245083      82.076624       0.627704       0.422436      -1.054062      -0.029936      -0.055739      -0.069762       0.094179       0.023314       0.027187       0.001703      -0.003202       0.030190      -0.037126       0.000387       0.036739             10.761772      17.873365      -2.182810       1.764163       7.052526      -0.083658       7.359425          -0.000100
           48              C       7.175581       7.072340       2.723075       0.233368      31.019858 0.36226353E+03  0.81215799E+04                                 8.731214                            6.467925      -0.033817       2.011679                    0.999714      25.117160      70.072648       0.630890       0.433049      -1.055855       0.053149      -0.020958       0.020283       0.060626      -0.004609       0.012666       0.000211       0.032586      -0.005562      -0.016387      -0.007566       0.023953             10.781975      16.034708      -2.297263       3.888469       7.890949       1.735341       8.420266          -0.000062
           49              C       6.718876       8.200892       3.394613      -0.199347      34.937778 0.50397136E+03  0.12368647E+05                                 9.466680                            7.630286      -0.293024       1.866585                    0.998610      31.550945      94.520637       0.576080       0.433219      -1.047386      -0.033592       0.023501       0.016919       0.044350       0.026176      -0.005265      -0.023702       0.002597       0.061377      -0.039892       0.000027       0.039865             10.767422      14.352523      -4.186546       1.571513      10.376631       1.844110       7.573110           0.002654
           50              C       5.463602       8.714610       3.068302      -0.028340      36.554950 0.45077365E+03  0.10632546E+05                                 9.573484                            7.079185      -0.017747       1.998670                    0.999262      27.521575      77.772438       0.622857       0.416907      -1.070038       0.033549      -0.025645       0.008385       0.043053       0.001105       0.006267      -0.011634       0.018418       0.024954      -0.018962       0.002932       0.016029             11.523102      12.170365      -3.645406       1.269588      13.684331       4.016205       8.714611           0.004834
           51              C       4.961146       9.966362       3.740932       0.595737      23.815891 0.26584271E+03  0.55964466E+04                                 7.674901                            5.823662      -0.261982       1.961631                    0.999215      22.938409      65.007482       0.608163       0.478408      -1.015119      -0.044311       0.034339       0.007653       0.056580       0.053426      -0.039853      -0.073571       0.041394       0.055520      -0.088494      -0.024068       0.112563              8.882909       8.769565      -3.280016       0.907412      11.321280       2.284262       6.557883          -0.002216
           52              C       4.699702       8.054448       2.108105       0.021039      28.174773 0.37413793E+03  0.85330719E+04                                 8.204702                            6.573623      -0.029049       1.989248                    0.999241      27.850509      80.735051       0.620045       0.433121      -1.046237       0.031877      -0.045019      -0.014900       0.057139      -0.012906      -0.027209      -0.041879       0.018001      -0.009032      -0.058783       0.016862       0.041921              9.119562       9.596891      -0.880727       1.689473       9.218554       3.474031       8.543243           0.003047
           53              C       6.340605       6.469128       1.773246      -0.014298      29.756326 0.38802765E+03  0.89159053E+04                                 8.518740                            6.693478      -0.065995       1.984008                    0.998306      27.849847      80.590960       0.615646       0.432984      -1.048077      -0.053813       0.011972      -0.021548       0.059191      -0.012123      -0.059533      -0.040863      -0.044040      -0.005517      -0.084159       0.018923       0.065237              9.803313      12.092300      -0.736653       3.498576       7.496462       2.627326       9.821177           0.003189
           54              C       1.387641       8.328741      14.237076       0.598392      24.162194 0.26819918E+03  0.56703034E+04                                 7.800235                            5.889429      -0.279986       1.957126                    0.999038      23.084588      66.008935       0.597361       0.484976      -1.009564      -0.055621       0.041399       0.024465       0.073526       0.043269      -0.041016      -0.079465       0.029057       0.105081      -0.087503      -0.028760       0.116263              8.957105       9.088208      -2.344276       1.068320      10.742594       2.976754       7.040512           0.001082
           55              C       1.720379       7.086287      13.437851      -0.020615      37.297697 0.45224802E+03  0.10694371E+05                                 9.731650                            7.100434      -0.067000       1.979496                    0.999230      27.755855      78.975310       0.619588       0.418046      -1.067475       0.014740      -0.035742      -0.020694       0.043852      -0.003595       0.003872      -0.002969       0.032943       0.004739      -0.017987       0.000792       0.017195             11.741674      12.640871      -3.042849       1.606274      13.188452       4.500577       9.395699          -0.005332
           56              C       0.791193       6.616735      12.519852      -0.139580      33.914389 0.47271398E+03  0.11437064E+05                                 9.317554                            7.414449      -0.221726       1.894662                    0.999025      30.871312      92.347335       0.580496       0.436104      -1.043841       0.015797      -0.003128      -0.000134       0.016104      -0.006149      -0.026305      -0.038994       0.016841       0.009726      -0.051447       0.007179       0.044269             10.491526      11.315464       0.044879       3.086195       9.739902       4.112552      10.419213           0.000817
           57              C       1.055591       5.485858      11.751913      -0.011438      37.752224 0.44496819E+03  0.10460236E+05                                 9.800303                            7.021011       0.011760       2.008204                    0.999416      27.352246      77.129431       0.627180       0.415434      -1.071131       0.038065       0.012381       0.021160       0.045277      -0.009919      -0.013537      -0.005156      -0.020821      -0.018199      -0.023428       0.006013       0.017416             12.346294      16.192064      -0.807537       6.180109       8.522973       2.914599      12.323844          -0.001860
           58              C       0.058106       5.040713      10.710411       0.571966      24.258411 0.27023888E+03  0.57016059E+04                                 7.740489                            5.831449      -0.054269       2.027019                    0.999522      22.987929      64.819483       0.615206       0.471885      -1.020532      -0.049746       0.008736      -0.033769       0.060756       0.030954      -0.060123      -0.064458      -0.016335       0.002584      -0.073844      -0.031673       0.105517              9.253857      11.293780      -0.545828       4.240662       6.455603       1.771761      10.012187           0.003330
           59              C       2.263994       4.810586      11.925618      -0.146321      34.239585 0.45936959E+03  0.11009375E+05                                 9.320403                            7.254412      -0.107658       1.935821                    0.999000      30.389331      89.793429       0.594884       0.429609      -1.050195      -0.021714       0.012639      -0.015000       0.029262       0.008639      -0.038779      -0.015061      -0.052487       0.014468      -0.054169       0.009456       0.044713             11.002649      16.548348      -1.789032       4.487563       7.668315       1.281212       8.791285           0.001061
           60              C       3.212012       5.274327      12.833431       0.095415      35.405274 0.42427959E+03  0.98937680E+04                                 9.581351                            6.970375      -0.190731       1.952931                    0.999226      26.611592      75.681422       0.611653       0.429429      -1.058227       0.026498       0.000593      -0.009375       0.028114      -0.023983       0.009006       0.001744       0.028123      -0.059972      -0.025449      -0.013180       0.038629             12.195697      19.471800      -4.014160       1.837650       9.075791       2.072284       8.039501          -0.000055
           61              C       2.929032       6.413340      13.597733      -0.158954      35.068286 0.49567088E+03  0.12121187E+05                                 9.529026                            7.590012      -0.194813       1.904444                    0.998395      31.068825      93.075609       0.574687       0.435836      -1.045236      -0.019909       0.013504      -0.010529       0.026260       0.027978       0.002851      -0.021767       0.030543       0.050091      -0.046747       0.015127       0.031620             10.900321      14.020469      -3.979658       0.855433      10.556710       2.616569       8.123785           0.000297
           62              C       4.525630       4.550240      12.969303      -0.058880      29.680589 0.39554891E+03  0.91367548E+04                                 8.564714                            6.675192      -0.227960       1.934399                    0.997705      28.245283      82.077166       0.627705       0.422434      -1.054064       0.029941       0.055737      -0.069766       0.094182       0.023303      -0.027180      -0.001697      -0.003205       0.030180      -0.037114       0.000391       0.036723             10.761761      17.873422      -2.182731      -1.764134       7.052406       0.083660       7.359456          -0.000118
           63              C       6.626969       4.550240      11.817575       0.233361      31.019992 0.36226618E+03  0.81216476E+04                                 8.731217                            6.467936      -0.033794       2.011684                    0.999714      25.117227      70.072687       0.630892       0.433047      -1.055857      -0.053153       0.020959       0.020285       0.060630      -0.004615      -0.012670      -0.000215       0.032591      -0.005582      -0.016390      -0.007569       0.023960             10.781956      16.034741      -2.297246      -3.888477       7.890880      -1.735311       8.420246          -0.000446
           64              C       7.083674       3.421688      12.489113      -0.199368      34.937605 0.50396939E+03  0.12368558E+05                                 9.466558                            7.630211      -0.293020       1.866580                    0.998610      31.551028      94.520015       0.576091       0.433212      -1.047392       0.033593      -0.023507       0.016911       0.044351       0.026182       0.005261       0.023704       0.002586       0.061357      -0.039896       0.000030       0.039866             10.767234      14.352288      -4.186467      -1.571475      10.376416      -1.844057       7.572999           0.002416
           65              C       8.338948       2.907970      12.162802      -0.028362      36.555155 0.45077881E+03  0.10632709E+05                                 9.573558                            7.079259      -0.017800       1.998651                    0.999262      27.521727      77.773254       0.622848       0.416911      -1.070035      -0.033569       0.025631       0.008388       0.043060       0.001102      -0.006267       0.011628       0.018396       0.024952      -0.018948       0.002922       0.016026             11.523125      12.170351      -3.645246      -1.269665      13.684284      -4.016272       8.714741          -0.006089
           66              C       8.841404       1.656218      12.835432       0.595773      23.815633 0.26584093E+03  0.55964092E+04                                 7.674925                            5.823701      -0.262160       1.961577                    0.999214      22.938268      65.007443       0.608150       0.478418      -1.015113       0.044303      -0.034343       0.007645       0.056574       0.053415       0.039857       0.073564       0.041437       0.055564      -0.088499      -0.024058       0.112557              8.882889       8.769526      -3.279939      -0.907434      11.321224      -2.284279       6.557918           0.002406
           67              C       9.102848       3.568132      11.202605       0.021046      28.174090 0.37412602E+03  0.85327337E+04                                 8.204537                            6.573487      -0.029050       1.989251                    0.999241      27.850272      80.734092       0.620056       0.433117      -1.046240      -0.031875       0.045016      -0.014917       0.057140      -0.012897       0.027211       0.041887       0.017983      -0.009000      -0.058782       0.016845       0.041937              9.119356       9.596808      -0.880702      -1.689506       9.218223      -3.473866       8.543036           0.004355
           68              C       7.461945       5.153452      10.867746      -0.014271      29.755080 0.38800782E+03  0.89153215E+04                                 8.518445                            6.693263      -0.065948       1.984031                    0.998306      27.849156      80.587959       0.615663       0.432979      -1.048082       0.053813      -0.011976      -0.021559       0.059195      -0.012120       0.059529       0.040867      -0.044047      -0.005498      -0.084157       0.018915       0.065242              9.802944      12.091854      -0.736647      -3.498398       7.496197      -2.627214       9.820780           0.005186
           69              C       7.664041       8.328741      13.046424       0.598402      24.162046 0.26819382E+03  0.56702313E+04                                 7.800574                            5.889609      -0.280002       1.957133                    0.999038      23.084848      66.012552       0.597308       0.485015      -1.009531      -0.055622       0.041407      -0.024461       0.073530       0.043264       0.041001       0.079464       0.029032       0.105054      -0.087493      -0.028755       0.116248              8.957584       9.088599      -2.344517      -1.068312      10.743309      -2.976975       7.040843           0.001125
           70              C       7.996779       7.086287      13.845649      -0.020631      37.299626 0.45226656E+03  0.10695010E+05                                 9.732307                            7.100783      -0.067057       1.979480                    0.999230      27.756499      78.980082       0.619541       0.418070      -1.067451       0.014738      -0.035738       0.020698       0.043850      -0.003603      -0.003878       0.002966       0.032945       0.004752      -0.017990       0.000791       0.017199             11.742625      12.641801      -3.043287      -1.606309      13.189704      -4.501047       9.396370          -0.005324
           71              C       7.067593       6.616735      14.763648      -0.139598      33.915437 0.47272926E+03  0.11437588E+05                                 9.317920                            7.414674      -0.221738       1.894657                    0.999025      30.871894      92.351338       0.580472       0.436117      -1.043827       0.015802      -0.003123       0.000136       0.016109      -0.006156       0.026304       0.038990       0.016840       0.009726      -0.051447       0.007184       0.044263             10.491999      11.315912       0.044860      -3.086340       9.740397      -4.112815      10.419688           0.000836
           72              C       7.331991       5.485858      15.531587      -0.011455      37.752063 0.44496587E+03  0.10460167E+05                                 9.800275                            7.020985       0.011797       2.008217                    0.999416      27.352179      77.129169       0.627182       0.415433      -1.071132       0.038068       0.012378      -0.021159       0.045277      -0.009918       0.013528       0.005150      -0.020828      -0.018203      -0.023420       0.006002       0.017419             12.346254      16.191832      -0.807499      -6.180048       8.523039      -2.914691      12.323891          -0.001858
           73              C       6.334506       5.040713      16.573089       0.571951      24.258043 0.27023395E+03  0.57014759E+04                                 7.740434                            5.831412      -0.054281       2.027020                    0.999522      22.987646      64.818533       0.615205       0.471888      -1.020531      -0.049749       0.008736       0.033770       0.060759       0.030949       0.060125       0.064464      -0.016338       0.002567      -0.073853      -0.031667       0.105519              9.253784      11.293599      -0.545790      -4.240620       6.455583      -1.771795      10.012169           0.003330
           74              C       8.540394       4.810586      15.357882      -0.146325      34.239315 0.45936674E+03  0.11009276E+05                                 9.320359                            7.254403      -0.107639       1.935829                    0.999000      30.389052      89.792112       0.594883       0.429611      -1.050196      -0.021720       0.012637       0.014995       0.029262       0.008641       0.038775       0.015056      -0.052501       0.014457      -0.054169       0.009460       0.044709             11.002577      16.548203      -1.789075      -4.487499       7.668304      -1.281172       8.791225           0.001071
           75              C       9.488412       5.274327      14.450069       0.095393      35.405470 0.42428109E+03  0.98938215E+04                                 9.581430                            6.970409      -0.190711       1.952937                    0.999226      26.611671      75.681959       0.611648       0.429432      -1.058224       0.026497       0.000589       0.009373       0.028112      -0.023986      -0.009005      -0.001743       0.028127      -0.059983      -0.025450      -0.013184       0.038634             12.195845      19.472034      -4.014413      -1.837554       9.075988      -2.072289       8.039515          -0.000054
           76              C       9.205432       6.413340      13.685767      -0.158955      35.068753 0.49567536E+03  0.12121377E+05                                 9.529298                            7.590169      -0.194817       1.904446                    0.998395      31.069018      93.077831       0.574665       0.435850      -1.045223      -0.019912       0.013502       0.010526       0.026260       0.027974      -0.002856       0.021753       0.030546       0.050108      -0.046742       0.015136       0.031606             10.900719      14.021028      -3.980011      -0.855392      10.557160      -2.616640       8.123968           0.000299
           77              C      -1.750770       4.550240      14.314197      -0.058878      29.680531 0.39554710E+03  0.91367062E+04                                 8.564718                            6.675178      -0.227951       1.934401                    0.997705      28.245262      82.077176       0.627705       0.422434      -1.054063       0.029935       0.055737       0.069766       0.094181       0.023312       0.027187       0.001698      -0.003206       0.030201      -0.037126       0.000391       0.036735             10.761789      17.873428      -2.182813       1.764163       7.052471      -0.083667       7.359469          -0.000113
           78              C       0.350569       4.550240      15.465925       0.233360      31.019636 0.36226173E+03  0.81215183E+04                                 8.731138                            6.467883      -0.033757       2.011698                    0.999714      25.117062      70.071969       0.630897       0.433045      -1.055859      -0.053155       0.020951      -0.020278       0.060627      -0.004610       0.012666       0.000213       0.032581      -0.005567      -0.016385      -0.007566       0.023951             10.781851      16.034591      -2.297200       3.888460       7.890777       1.735292       8.420185          -0.000442
           79              C       0.807274       3.421688      14.794387      -0.199366      34.937600 0.50397036E+03  0.12368601E+05                                 9.466617                            7.630267      -0.292987       1.866592                    0.998610      31.550939      94.520146       0.576083       0.433217      -1.047388       0.033582      -0.023512      -0.016901       0.044342       0.026182      -0.005261      -0.023705       0.002588       0.061349      -0.039895       0.000029       0.039866             10.767279      14.352422      -4.186434       1.571525      10.376372       1.844033       7.573042           0.002418
           80              C       2.062548       2.907970      15.120698      -0.028365      36.555018 0.45077965E+03  0.10632752E+05                                 9.573585                            7.079311      -0.017765       1.998665                    0.999262      27.521758      77.773868       0.622839       0.416916      -1.070029      -0.033572       0.025626      -0.008382       0.043058       0.001104       0.006267      -0.011625       0.018402       0.024948      -0.018948       0.002925       0.016023             11.523089      12.170411      -3.645190       1.269696      13.684125       4.016196       8.714732          -0.006080
           81              C       2.565004       1.656218      14.448068       0.595741      23.816667 0.26585593E+03  0.55968004E+04                                 7.675174                            5.823903      -0.262200       1.961560                    0.999214      22.938557      65.008571       0.608134       0.478424      -1.015110       0.044298      -0.034339      -0.007646       0.056568       0.053403      -0.039858      -0.073543       0.041479       0.055579      -0.088491      -0.024045       0.112536              8.883141       8.769765      -3.279993       0.907465      11.321539       2.284376       6.558118           0.002389
           82              C       2.826448       3.568132      16.080895       0.021038      28.174182 0.37412897E+03  0.85328230E+04                                 8.204601                            6.573553      -0.029049       1.989254                    0.999241      27.850243      80.734270       0.620047       0.433122      -1.046236      -0.031875       0.045015       0.014920       0.057141      -0.012897      -0.027212      -0.041885       0.017989      -0.009007      -0.058782       0.016847       0.041935              9.119412       9.596870      -0.880654       1.689542       9.218237       3.473893       8.543128           0.004371
           83              C       1.185545       5.153452      16.415754      -0.014286      29.755489 0.38801426E+03  0.89155070E+04                                 8.518539                            6.693332      -0.065946       1.984028                    0.998306      27.849357      80.588729       0.615658       0.432980      -1.048081       0.053806      -0.011982       0.021566       0.059192      -0.012122      -0.059533      -0.040870      -0.044040      -0.005499      -0.084161       0.018916       0.065245              9.803056      12.092019      -0.736626       3.498476       7.496240       2.627247       9.820910           0.005186
           84              C       6.138509       3.293839       3.951924       0.598395      24.161763 0.26818932E+03  0.56700961E+04                                 7.800363                            5.889453      -0.279875       1.957169                    0.999039      23.084849      66.011704       0.597334       0.484998      -1.009543       0.055606      -0.041411      -0.024459       0.073519       0.043269      -0.041011      -0.079467       0.029007       0.105039      -0.087486      -0.028772       0.116259              8.957355       9.088445      -2.344508       1.068278      10.742990       2.976829       7.040629          -0.000848
           85              C       5.805771       4.536293       4.751149      -0.020620      37.298612 0.45225310E+03  0.10694541E+05                                 9.731891                            7.100510      -0.067017       1.979490                    0.999230      27.756017      78.976429       0.619579       0.418051      -1.067470      -0.014740       0.035736       0.020696       0.043848      -0.003590       0.003875      -0.002970       0.032939       0.004734      -0.017983       0.000789       0.017195             11.742138      12.641250      -3.043270       1.606122      13.189254       4.500840       9.395909           0.005214
           86              C       6.734957       5.005845       5.669148      -0.139574      33.914286 0.47271065E+03  0.11436973E+05                                 9.317568                            7.414435      -0.221717       1.894667                    0.999025      30.871143      92.347052       0.580495       0.436106      -1.043839      -0.015796       0.003128       0.000130       0.016103      -0.006149      -0.026304      -0.038997       0.016841       0.009713      -0.051450       0.007181       0.044269             10.491583      11.315363       0.044800       3.086090       9.740154       4.112683      10.419233          -0.000298
           87              C       6.470559       6.136722       6.437087      -0.011463      37.752288 0.44496904E+03  0.10460259E+05                                 9.800309                            7.021014       0.011778       2.008208                    0.999416      27.352275      77.129465       0.627180       0.415433      -1.071132      -0.038060      -0.012373      -0.021162       0.045272      -0.009916      -0.013529      -0.005149      -0.020821      -0.018207      -0.023419       0.006003       0.017416             12.346305      16.191952      -0.807545       6.180044       8.523095       2.914672      12.323868          -0.001650
           88              C       7.468044       6.581867       7.478589       0.571973      24.257724 0.27022998E+03  0.57013685E+04                                 7.740358                            5.831364      -0.054267       2.027028                    0.999522      22.987423      64.817671       0.615209       0.471887      -1.020532       0.049749      -0.008729       0.033763       0.060755       0.030951      -0.060123      -0.064459      -0.016336       0.002576      -0.073847      -0.031669       0.105516              9.253687      11.293515      -0.545820       4.240555       6.455538       1.771745      10.012009           0.003398
           89              C       5.262156       6.811994       6.263382      -0.146343      34.240061 0.45937812E+03  0.11009628E+05                                 9.320497                            7.254493      -0.107670       1.935813                    0.999000      30.389580      89.794273       0.594879       0.429611      -1.050194       0.021718      -0.012635       0.014992       0.029259       0.008639      -0.038774      -0.015053      -0.052494       0.014450      -0.054166       0.009462       0.044704             11.002765      16.548506      -1.789100       4.487568       7.668447       1.281203       8.791343          -0.000294
           90              C       4.314138       6.348253       5.355569       0.095392      35.405579 0.42428239E+03  0.98938527E+04                                 9.581419                            6.970403      -0.190711       1.952935                    0.999226      26.611711      75.681912       0.611651       0.429430      -1.058226      -0.026498      -0.000591       0.009374       0.028113      -0.023982       0.009007       0.001745       0.028125      -0.059989      -0.025452      -0.013180       0.038632             12.195849      19.472004      -4.014365       1.837548       9.076022       2.072318       8.039522          -0.000105
           91              C       4.597118       5.209240       4.591267      -0.158957      35.068420 0.49566980E+03  0.12121165E+05                                 9.529106                            7.590035      -0.194785       1.904455                    0.998395      31.068735      93.075636       0.574682       0.435839      -1.045233       0.019905      -0.013508       0.010530       0.026259       0.027981       0.002853      -0.021762       0.030543       0.050073      -0.046746       0.015130       0.031616             10.900509      14.020675      -3.979902       0.855320      10.557036       2.616633       8.123815           0.000305
           92              C       3.000520       7.072340       5.219697      -0.058874      29.680360 0.39554409E+03  0.91366156E+04                                 8.564672                            6.675147      -0.227938       1.934408                    0.997705      28.245112      82.076544       0.627708       0.422433      -1.054064      -0.029940      -0.055739       0.069764       0.094182       0.023311      -0.027182      -0.001699      -0.003205       0.030178      -0.037121       0.000391       0.036730             10.761746      17.873332      -2.182775      -1.764166       7.052491       0.083659       7.359414           0.000187
           93              C       0.899181       7.072340       6.371425       0.233366      31.020074 0.36226573E+03  0.81216362E+04                                 8.731235                            6.467929      -0.033809       2.011679                    0.999714      25.117247      70.072775       0.630892       0.433046      -1.055857       0.053148      -0.020963      -0.020291       0.060629      -0.004611      -0.012670      -0.000214       0.032586      -0.005584      -0.016386      -0.007572       0.023958             10.782030      16.034843      -2.297307      -3.888501       7.890979      -1.735320       8.420268          -0.000464
           94              C       0.442476       8.200892       5.699887      -0.199354      34.937773 0.50396849E+03  0.12368529E+05                                 9.466598                            7.630206      -0.293016       1.866582                    0.998610      31.550934      94.519668       0.576091       0.433212      -1.047392      -0.033594       0.023500      -0.016916       0.044350       0.026177       0.005258       0.023704       0.002589       0.061355      -0.039891       0.000030       0.039861             10.767369      14.352510      -4.186618      -1.571488      10.376589      -1.844048       7.573008           0.002314
           95              C      -0.812798       8.714610       6.026198      -0.028344      36.554510 0.45076502E+03  0.10632270E+05                                 9.573360                            7.079078      -0.017753       1.998669                    0.999262      27.521257      77.770754       0.622868       0.416902      -1.070043       0.033567      -0.025634      -0.008392       0.043061       0.001106      -0.006268       0.011631       0.018389       0.024964      -0.018949       0.002921       0.016029             11.523015      12.170356      -3.645592      -1.269500      13.684288      -4.016078       8.714401          -0.006031
           96              C      -1.315254       9.966362       5.353568       0.595761      23.815800 0.26583985E+03  0.55963834E+04                                 7.674979                            5.823697      -0.262066       1.961611                    0.999215      22.938234      65.007433       0.608149       0.478419      -1.015111      -0.044295       0.034345      -0.007653       0.056570       0.053405       0.039857       0.073550       0.041419       0.055542      -0.088476      -0.024064       0.112540              8.883046       8.769700      -3.280164      -0.907392      11.321518      -2.284276       6.557921           0.002369
           97              C      -1.576698       8.054448       6.986395       0.021039      28.173964 0.37412420E+03  0.85326604E+04                                 8.204466                            6.573443      -0.029053       1.989251                    0.999241      27.850031      80.732578       0.620064       0.433113      -1.046245       0.031870      -0.045021       0.014910       0.057139      -0.012893       0.027214       0.041896       0.017977      -0.009018      -0.058790       0.016844       0.041946              9.119301       9.596634      -0.880790      -1.689360       9.218343      -3.473903       8.542927           0.004323
           98              C       0.064205       6.469128       7.321254      -0.014293      29.756045 0.38802228E+03  0.89157414E+04                                 8.518641                            6.693397      -0.065971       1.984014                    0.998306      27.849729      80.590149       0.615655       0.432980      -1.048081      -0.053817       0.011968       0.021546       0.059193      -0.012123       0.059530       0.040867      -0.044050      -0.005512      -0.084159       0.018921       0.065239              9.803206      12.092198      -0.736676      -3.498527       7.496398      -2.627276       9.821021           0.005165
           99              N       5.123760       6.946816       1.478220      -0.225683      35.834601 0.50231703E+03  0.11998939E+05                                 8.982449                            7.177290       0.232836       2.094881                    0.998983      27.709309      75.170052       0.666756       0.384569      -1.107731       0.107995       0.082154       0.127013       0.185861      -0.054892      -0.054301      -0.034520      -0.010884      -0.122314      -0.101614       0.024623       0.076991             10.353130      12.006242      -1.591427       1.999604       9.123073       3.358950       9.930074           0.015515
          100              N       8.678790       4.675764      10.572720      -0.225745      35.836014 0.50234197E+03  0.11999698E+05                                 8.982732                            7.177509       0.232821       2.094863                    0.998983      27.709970      75.172650       0.666739       0.384573      -1.107726      -0.107997      -0.082164       0.126996       0.185855      -0.054899       0.054305       0.034543      -0.010896      -0.122293      -0.101634       0.024642       0.076991             10.353459      12.006662      -1.591452      -1.999715       9.123304      -3.359060       9.930410           0.015146
          101              N       2.402390       4.675764      16.710780      -0.225696      35.834355 0.50231460E+03  0.11998859E+05                                 8.982393                            7.177263       0.232906       2.094905                    0.998983      27.709220      75.169572       0.666759       0.384568      -1.107732      -0.107998      -0.082169      -0.126994       0.185857      -0.054903      -0.054301      -0.034539      -0.010885      -0.122297      -0.101630       0.024634       0.076996             10.353033      12.006196      -1.591393       1.999606       9.122919       3.358882       9.929983           0.015173
          102              N      -1.152640       6.946816       7.616280      -0.225739      35.835885 0.50233812E+03  0.11999574E+05                                 8.982678                            7.177456       0.232839       2.094869                    0.998983      27.709920      75.172219       0.666746       0.384571      -1.107729       0.107991       0.082157      -0.127010       0.185859      -0.054897       0.054303       0.034543      -0.010896      -0.122307      -0.101633       0.024641       0.076991             10.353424      12.006612      -1.591483      -1.999684       9.123327      -3.359052       9.930334           0.015150
          103              O       0.977146       2.773496       4.925036      -0.606563      39.498118 0.54324376E+03  0.13076581E+05                                 9.117411                            7.089635       0.640687       2.231444                    0.999061      28.412374      74.423016       0.733369       0.346964      -1.150208      -0.050700       0.090281       0.007099       0.103786      -0.008153       0.009005       0.038853       0.033775      -0.037472      -0.052382       0.024995       0.027387             10.749456      12.657453      -6.213481      -0.068256      13.788917      -0.822490       5.801997           0.023938
          104              O      -0.985474       2.858225       5.974905      -0.577458      32.641721 0.52748519E+03  0.12649402E+05                                 8.035293                            7.092860       0.493233       2.164923                    0.999398      29.038858      76.814509       0.714139       0.357655      -1.137431       0.001283       0.028635       0.007877       0.029727       0.086356      -0.040127       0.045441       0.089999       0.161283      -0.142450       0.060924       0.081525              8.430220       8.576456       1.476655      -2.867378       7.980088      -1.962583       8.734117           0.017229
          105              O       0.909822       7.607908       0.923092      -0.581359      28.789730 0.46620277E+03  0.10800848E+05                                 7.246729                            6.547472       0.828549       2.278813                    0.999745      28.237224      72.556433       0.766689       0.344829      -1.152015      -0.014804      -0.006895       0.017901       0.024232       0.004751       0.094628      -0.000705      -0.137668       0.019670      -0.135349       0.064793       0.070556              7.512350       5.869288      -0.428583      -0.126256       7.896208      -2.501105       8.771554           0.011756
          106              O       2.215786       5.876958       1.484950      -0.589496      39.967736 0.57468452E+03  0.14057902E+05                                 9.313835                            7.415758       0.298974       2.133534                    0.996540      28.358321      75.380644       0.697754       0.358850      -1.138247      -0.048005       0.026774       0.014797       0.056924      -0.018638       0.003439       0.032221       0.043119      -0.056762      -0.050740       0.011234       0.039505             11.132064      16.046941      -2.062303      -4.853425       6.379634       1.193479      10.969617           0.030294
          107              O       8.386962       6.470290       2.894779      -0.182064      27.022997 0.31920064E+03  0.67256833E+04                                 7.264392                            5.485714       0.454015       2.275051                    0.999369      22.320881      54.662615       0.822242       0.353536      -1.145073      -0.015449       0.136429       0.107524       0.174393       0.001146       0.125365       0.029833       0.180729      -0.084186      -0.118657      -0.062346       0.181002              9.213197      16.387648      -1.498607       4.261670       4.902185      -0.031800       6.349758           0.000038
          108              O       3.897680      10.477756       3.339319      -0.603274      36.556093 0.50632172E+03  0.11976303E+05                                 8.651074                            6.832048       0.699062       2.253037                    0.999191      28.139682      73.087657       0.749037       0.345706      -1.151150       0.036239      -0.074662       0.000240       0.082993      -0.010039      -0.000241      -0.043130       0.050925      -0.081140      -0.063712       0.021196       0.042516             10.172746      11.596409      -5.759713       0.776188      13.207091      -0.193112       5.714739          -0.007482
          109              O       5.650834      10.414994       4.699310      -0.578509      31.175577 0.51173027E+03  0.12164033E+05                                 7.742147                            6.955452       0.627248       2.211486                    0.999615      28.739543      75.387199       0.726823       0.354520      -1.141332       0.008290      -0.044036       0.010196       0.045955       0.088522       0.030182      -0.037419       0.057401       0.238367      -0.143144       0.053180       0.089963              8.003343       7.340317       1.066461       2.242113       8.579616       2.349509       8.090096          -0.013213
          110              O       0.272604       8.849084      14.019536      -0.606492      39.479329 0.54296924E+03  0.13068064E+05                                 9.113803                            7.087259       0.641703       2.231802                    0.999064      28.408434      74.402463       0.733597       0.346907      -1.150278       0.050712      -0.090326       0.007079       0.103830      -0.008162      -0.009011      -0.038900       0.033727      -0.037129      -0.052392       0.024922       0.027470             10.744701      12.652183      -6.210066       0.068389      13.782016       0.821852       5.799905           0.024135
          111              O       2.235224       8.764355      15.069405      -0.577327      32.637227 0.52739479E+03  0.12646655E+05                                 8.034419                            7.092136       0.493515       2.165039                    0.999398      29.037486      76.808382       0.714195       0.357643      -1.137444      -0.001274      -0.028639       0.007872       0.029728       0.086382       0.040116      -0.045454       0.090019       0.161269      -0.142476       0.060955       0.081521              8.429284       8.575253       1.476631       2.866919       7.979369       1.962496       8.733231           0.018801
          112              O       0.339928       4.014672      10.017592      -0.581318      28.792926 0.46626838E+03  0.10802777E+05                                 7.247383                            6.548042       0.828545       2.278808                    0.999745      28.238054      72.560585       0.766635       0.344840      -1.152002       0.014781       0.006910       0.017878       0.024204       0.004776      -0.094617       0.000705      -0.137649       0.019738      -0.135335       0.064767       0.070567              7.513040       5.869829      -0.428623       0.126304       7.896876       2.501379       8.772416           0.011742
          113              O      -0.966036       5.745622      10.579450      -0.589534      39.969604 0.57471543E+03  0.14058858E+05                                 9.314138                            7.415964       0.298957       2.133513                    0.996541      28.359084      75.383391       0.697743       0.358851      -1.138245       0.048002      -0.026782       0.014776       0.056919      -0.018634      -0.003437      -0.032220       0.043128      -0.056758      -0.050739       0.011234       0.039505             11.132466      16.047593      -2.062434       4.853624       6.379825      -1.193547      10.969980           0.030301
          114              O       5.415588       5.152290      11.989279      -0.182069      27.022859 0.31919941E+03  0.67256499E+04                                 7.264360                            5.485700       0.454004       2.275047                    0.999369      22.320880      54.662563       0.822244       0.353536      -1.145073       0.015454      -0.136431       0.107516       0.174390       0.001148      -0.125368      -0.029842       0.180726      -0.084178      -0.118663      -0.062341       0.181004              9.213131      16.387540      -1.498571      -4.261627       4.902132       0.031796       6.349720          -0.000291
          115              O       9.904870       1.144824      12.433819      -0.603321      36.551213 0.50625350E+03  0.11974187E+05                                 8.649943                            6.831284       0.699832       2.253268                    0.999194      28.139301      73.083165       0.749135       0.345675      -1.151185      -0.036249       0.074736       0.000206       0.083064      -0.010016       0.000241       0.043140       0.050964      -0.080952      -0.063704       0.021215       0.042489             10.171237      11.594802      -5.758616      -0.776169      13.204824       0.193171       5.714085           0.006845
          116              O       8.151716       1.207586      13.793810      -0.578563      31.178865 0.51179965E+03  0.12166121E+05                                 7.742759                            6.955982       0.626738       2.211313                    0.999614      28.740930      75.392728       0.726785       0.354526      -1.141324      -0.008282       0.044054       0.010205       0.045973       0.088509      -0.030188       0.037414       0.057429       0.238556      -0.143163       0.053139       0.090024              8.003987       7.340799       1.066535      -2.242259       8.580426      -2.349776       8.090736           0.014551
          117              O       6.549004       8.849084      13.263964      -0.606580      39.485967 0.54306967E+03  0.13071151E+05                                 9.114984                            7.088011       0.641927       2.231856                    0.999064      28.410132      74.410045       0.733539       0.346916      -1.150265       0.050725      -0.090345      -0.007077       0.103852      -0.008111       0.009026       0.038885       0.033819      -0.037432      -0.052415       0.024987       0.027428             10.746291      12.653922      -6.211264      -0.068329      13.784358      -0.822079       5.800592           0.024056
          118              O       8.511624       8.764355      12.214095      -0.577423      32.640409 0.52745843E+03  0.12648607E+05                                 8.035125                            7.092712       0.493555       2.165047                    0.999399      29.037962      76.811809       0.714141       0.357658      -1.137428      -0.001278      -0.028644      -0.007880       0.029736       0.086371      -0.040118       0.045460       0.090024       0.161282      -0.142473       0.060952       0.081521              8.430050       8.576042       1.476729      -2.867253       7.980081      -1.962704       8.734028           0.018723
          119              O       6.616328       4.014672      17.265908      -0.581372      28.792752 0.46626470E+03  0.10802677E+05                                 7.247395                            6.548046       0.828465       2.278783                    0.999745      28.237878      72.560229       0.766629       0.344844      -1.151999       0.014793       0.006903      -0.017890       0.024218       0.004772       0.094613      -0.000693      -0.137647       0.019707      -0.135330       0.064764       0.070566              7.513060       5.869818      -0.428620      -0.126309       7.896900      -2.501397       8.772461           0.011570
          120              O       5.310364       5.745622      16.704050      -0.589505      39.968558 0.57469845E+03  0.14058332E+05                                 9.313963                            7.415848       0.298974       2.133528                    0.996541      28.358637      75.381800       0.697749       0.358850      -1.138246       0.048014      -0.026780      -0.014781       0.056930      -0.018633       0.003434       0.032216       0.043120      -0.056757      -0.050732       0.011230       0.039502             11.132225      16.047159      -2.062337      -4.853524       6.379705       1.193498      10.969810           0.030314
          121              O      -0.860812       5.152290      15.294221      -0.182068      27.022645 0.31919614E+03  0.67255634E+04                                 7.264334                            5.485674       0.454032       2.275059                    0.999369      22.320774      54.662213       0.822245       0.353536      -1.145073       0.015443      -0.136430      -0.107513       0.174387       0.001143       0.125364       0.029838       0.180727      -0.084177      -0.118660      -0.062341       0.181001              9.213108      16.387492      -1.498580       4.261645       4.902112      -0.031798       6.349721          -0.000294
          122              O       3.628470       1.144824      14.849681      -0.603259      36.547619 0.50619772E+03  0.11972524E+05                                 8.649368                            6.830917       0.699567       2.253204                    0.999193      28.138016      73.078502       0.749155       0.345676      -1.151186      -0.036244       0.074705      -0.000196       0.083033      -0.010069      -0.000216      -0.043154       0.050857      -0.080702      -0.063668       0.021211       0.042457             10.170450      11.593932      -5.758036       0.776085      13.203689      -0.193167       5.713729           0.006910
          123              O       1.875316       1.207586      13.489690      -0.578512      31.171822 0.51165277E+03  0.12161690E+05                                 7.741387                            6.954802       0.627624       2.211630                    0.999615      28.738336      75.381663       0.726879       0.354508      -1.141346      -0.008308       0.044032      -0.010189       0.045952       0.088549       0.030164      -0.037396       0.057523       0.238312      -0.143166       0.053233       0.089934              8.002533       7.339474       1.066445       2.241817       8.578754       2.349312       8.089371           0.014657
          124              O       7.253546       2.773496       4.169464      -0.606540      39.492037 0.54315407E+03  0.13073810E+05                                 9.116300                            7.088891       0.641057       2.231585                    0.999062      28.410924      74.416132       0.733436       0.346948      -1.150227      -0.050698       0.090269      -0.007088       0.103774      -0.008147      -0.009015      -0.038880       0.033816      -0.037617      -0.052430       0.025034       0.027396             10.748016      12.655899      -6.212492       0.068293      13.786800       0.822289       5.801349          -0.024557
          125              O       5.290926       2.858225       3.119595      -0.577411      32.641499 0.52748116E+03  0.12649280E+05                                 8.035236                            7.092813       0.493193       2.164914                    0.999398      29.038852      76.814390       0.714144       0.357653      -1.137433       0.001290       0.028628      -0.007871       0.029719       0.086362       0.040130      -0.045425       0.089989       0.161314      -0.142450       0.060916       0.081534              8.430161       8.576308       1.476708       2.867320       7.980079       1.962639       8.734095          -0.016814
          126              O       7.186222       7.607908       8.171408      -0.581355      28.792464 0.46625907E+03  0.10802510E+05                                 7.247343                            6.548006       0.828489       2.278796                    0.999745      28.237667      72.559487       0.766631       0.344844      -1.151999      -0.014779      -0.006904      -0.017890       0.024210       0.004777      -0.094604       0.000706      -0.137626       0.019720      -0.135314       0.064758       0.070556              7.513004       5.869784      -0.428616       0.126316       7.896859       2.501352       8.772371           0.011590
          127              O       8.492186       5.876958       7.609550      -0.589542      39.968621 0.57469933E+03  0.14058357E+05                                 9.313978                            7.415856       0.298981       2.133528                    0.996540      28.358704      75.381945       0.697749       0.358850      -1.138246      -0.047998       0.026777      -0.014789       0.056917      -0.018635      -0.003439      -0.032222       0.043122      -0.056758      -0.050740       0.011236       0.039504             11.132254      16.047231      -2.062393       4.853526       6.379747      -1.193517      10.969784           0.030244
          128              O       2.110562       6.470290       6.199721      -0.182072      27.023183 0.31920267E+03  0.67257376E+04                                 7.264434                            5.485736       0.454006       2.275047                    0.999369      22.320926      54.662797       0.822239       0.353537      -1.145072      -0.015453       0.136425      -0.107525       0.174391       0.001148      -0.125367      -0.029837       0.180723      -0.084195      -0.118660      -0.062342       0.181003              9.213270      16.387798      -1.498621      -4.261714       4.902217       0.031803       6.349793          -0.000390
          129              O      -2.378720      10.477756       5.755181      -0.603288      36.562222 0.50641440E+03  0.11979113E+05                                 8.652238                            6.832840       0.698704       2.252903                    0.999191      28.141096      73.094604       0.748962       0.345723      -1.151130       0.036229      -0.074669      -0.000228       0.082994      -0.010060       0.000214       0.043106       0.050915      -0.080996      -0.063668       0.021158       0.042510             10.174275      11.597991      -5.760799      -0.776192      13.209425       0.193044       5.715410           0.006748
          130              O      -0.625566      10.414994       4.395190      -0.578554      31.171042 0.51163552E+03  0.12161150E+05                                 7.741144                            6.954585       0.627710       2.211644                    0.999616      28.738477      75.381072       0.726907       0.354497      -1.141356       0.008288      -0.044028      -0.010193       0.045946       0.088540      -0.030154       0.037410       0.057470       0.238386      -0.143163       0.053206       0.089957              8.002276       7.339442       1.066295      -2.241838       8.578313      -2.349076       8.089075           0.011504

******************************************************
Auxiliary information for the entire system
The total spin magnetic moment of the unit cell is   19.459764
The total net atomic charge of the unit cell is   -0.000007
Accuracy of reproducing the electrostatic potential in the unit cell:
  The inner radius (bohr) =    5.0000
  The outer radius (bohr) =   12.0000
  Valid grid points have density less than (e/(bohr^3)) =    0.0001
  The number of valid grid points were=       166132
  The rms potential error without charges in kcal/mol is=      8.89242
  The rms potential error with partial charges in kcal/mol is=      0.59786
  The RRMSE value at monopole order=      0.06723
  The rms potential error with partial charges and cloud penetration in kcal/mol is=      0.60619
  The RRMSE value at monopole order with cloud penetration is=      0.06817
  The rms potential error with partial charges and atomic dipoles in kcal/mol is=      0.37967
  The RRMSE value at dipole order=      0.04270
  The rms potential error with partial charges, atomic dipoles and cloud penetration in kcal/mol is=      0.36160
  The RRMSE value at dipole order with cloud penetration=      0.04066

******************************************************
The electron densities and ab initio electrostatic potential were computed in VASP using the PBE functional and
projector augmented wave method. See the main text of the journal article for a description of computational details.
The atomic charges, dipoles, and quadrupoles were computed with the DDEC6 method as described in
(a) T. A. Manz and N. Gabaldon Limas, RSC Adv. 6 (2016) 47771-47801 DOI: 10.1039/c6ra04656h
(b) N. Gabaldon Limas and T. A. Manz, RSC Adv. 8 (2018) 2678-2707 DOI: 10.1039/c7ra11829e.
For each atom in the material, the electron cloud parameters were fit to the spherically averaged atom-in-material
electron density using radial positions for which this density was between 10^-4 and 10^-2 electrons per cubic bohr.
The polarizabilities, dispersion coefficients, and quantum Drude oscillator (QDO) parameters were fit using the MCLF method.
The magnetic structure of the system was optimized in VASP from the default ferromagnetic initial guess using spin polarization.
The atomic spin moments (ASMs) were computed on this optimized magnetic structure using the DDEC6 partition as inputs
to the method of T. A. Manz and D. S. Sholl, J. Chem. Theory Comput. 7 (2011) 4146-4164 DOI: 10.1021/ct200539n.
The RMSE and RRMSE were computed using a uniform grid with Ewald summation.
