# Supplementary material for: A collection of forcefield precursors for metal–organic frameworks
Source: RSC Adv. 2019 Nov 13;9(63):36492–507. doi: 10.1039/c9ra07327b (PMC9075174; doi:10.1039/c9ra07327b)
Supplement: RA-009-C9RA07327B-s3512 [file RA-009-C9RA07327B-s3512.xyz]

  130
jmolscript: load "" {1 1 1} spacegroup "x,y,z" unitcell [{     11.641600     0.000000     0.000000 }, {      0.000000    14.951700     0.000000 }, {     -1.127764     0.000000    16.572472 }]
Cu     4.609282     0.542747     0.143352     0.850368
Cu     0.647636     8.018597     8.142884     0.852524
Cu     5.904554    14.408953    16.429120     0.852553
Cu     9.866200     6.933103     8.429588     0.850370
Cu     5.820800     7.475850     0.000000     0.764572
Cu    -0.563882     0.000000     8.286236     0.764565
H      2.133917     7.396606    12.197339     0.134002
H     10.245737     5.417001    12.334891     0.127400
H      1.076852     5.334767    15.533378     0.127209
H     -0.965499     4.005560    15.556579     0.105295
H      9.855614     3.799227    14.184379     0.103662
H      8.179589     3.050147    15.410742     0.145702
H      4.513813     4.546812    16.280796     0.114138
H      7.512314     7.045241    15.738877     0.127340
H      1.995237    14.872456    12.661369     0.134040
H      5.525017    12.892851    12.523817     0.127392
H      3.052302    12.810617     9.325330     0.127207
H      5.094653    11.481410     9.302129     0.105310
H      5.915140    11.275077    10.674329     0.103684
H      7.591165    10.525997     9.447966     0.145788
H     -0.384659    12.022662     8.577912     0.114174
H      8.258440    14.521091     9.119831     0.127452
H      8.379919     7.555094     4.375133     0.134040
H      0.268099     9.534699     4.237581     0.127390
H      9.436984     9.616933     1.039094     0.127208
H     11.479335    10.946140     1.015893     0.105318
H      0.658222    11.152473     2.388093     0.103680
H      2.334247    11.901553     1.161730     0.145786
H      6.000023    10.404888     0.291676     0.114171
H      3.001522     7.906459     0.833595     0.127452
H      8.518599     0.079244     3.911103     0.134002
H      4.988819     2.058849     4.048655     0.127399
H      7.461534     2.141083     7.247142     0.127211
H      5.419183     3.470290     7.270343     0.105296
H      4.598696     3.676623     5.898143     0.103666
H      2.922671     4.425703     7.124506     0.145705
H     10.898495     2.929038     7.994560     0.114139
H      2.255396     0.430609     7.452641     0.127334
C      3.021060     6.926674    14.660009     0.558213
C      1.779216     6.439398    13.971091    -0.001163
C      1.508178     6.858345    12.667832    -0.114350
C      0.313049     6.479020    12.062274    -0.009117
C     -0.581555     5.673871    12.754340    -0.155345
C     -0.316137     5.237132    14.037547     0.097184
C      0.879615     5.626175    14.651060    -0.159199
C     -0.010990     6.902751    10.665380     0.600233
C     10.284622     4.469362    14.774359    -0.057237
C      8.067673     5.098081    15.498576     0.230601
C      7.602233     3.788312    15.563706    -0.216240
C      6.246507     3.604705    15.863999    -0.015200
C      5.434489     4.691395    16.095185     0.033476
C      7.184297     6.153970    15.769039    -0.017731
C      5.687697     2.226009    16.001053     0.603547
C      1.108094    14.402524    10.198699     0.558187
C      2.349938    13.915248    10.887617    -0.001097
C      2.620976    14.334195    12.190876    -0.114221
C      3.816105    13.954870    12.796434    -0.009083
C      4.710709    13.149721    12.104368    -0.155408
C      4.445291    12.712982    10.821161     0.097185
C      3.249539    13.102025    10.207648    -0.159192
C      4.140144    14.378601    14.193328     0.600204
C      5.486132    11.945212    10.084349    -0.057259
C      7.703081    12.573931     9.360132     0.230630
C      8.168521    11.264162     9.295002    -0.216146
C      9.524247    11.080555     8.994709    -0.015123
C     10.336265    12.167245     8.763523     0.033385
C      8.586457    13.629820     9.089669    -0.017670
C     10.083057     9.701859     8.857655     0.603393
C      7.492776     8.025026     1.912463     0.558187
C      8.734620     8.512302     2.601381    -0.001099
C      9.005658     8.093355     3.904640    -0.114219
C     10.200787     8.472680     4.510198    -0.009082
C     11.095391     9.277829     3.818132    -0.155406
C     10.829973     9.714568     2.534925     0.097185
C      9.634221     9.325525     1.921412    -0.159195
C     10.524826     8.048949     5.907092     0.600201
C      0.229214    10.482338     1.798113    -0.057259
C      2.446163     9.853619     1.073896     0.230630
C      2.911603    11.163388     1.008766    -0.216148
C      4.267329    11.346995     0.708473    -0.015126
C      5.079347    10.260305     0.477287     0.033384
C      3.329539     8.797730     0.803433    -0.017668
C      4.826139    12.725691     0.571419     0.603396
C      9.405742     0.549176     6.373773     0.558212
C      8.163898     1.036452     5.684855    -0.001159
C      7.892860     0.617505     4.381596    -0.114350
C      6.697731     0.996830     3.776038    -0.009118
C      5.803127     1.801979     4.468104    -0.155344
C      6.068545     2.238718     5.751311     0.097186
C      7.264297     1.849675     6.364824    -0.159198
C      6.373692     0.573099     2.379144     0.600236
C      5.027704     3.006488     6.488123    -0.057239
C      2.810755     2.377769     7.212340     0.230600
C      2.345315     3.687538     7.277470    -0.216242
C      0.989589     3.871145     7.577763    -0.015198
C      0.177571     2.784455     7.808949     0.033476
C      1.927379     1.321880     7.482803    -0.017732
C      0.430779     5.249841     7.714817     0.603545
N      5.902314     5.948982    16.066846    -0.164280
N      9.868440    13.424832     8.791862    -0.163562
N      4.611522     9.002718     0.505626    -0.163563
N      0.645396     1.526868     7.780610    -0.164279
O      3.158827     6.519689    15.873942    -0.545212
O      3.814673     7.686818    14.100522    -0.567804
O     10.470565     6.618071    10.259355    -0.541828
O      0.882871     7.508146    10.021871    -0.530362
O      9.327942     5.479798    15.194802    -0.190033
O      4.442460     2.170239    16.200254    -0.537377
O      6.484741     1.273586    15.938575    -0.520632
O      0.970327    13.995539     8.984766    -0.545103
O      0.314481     0.210968    10.758186    -0.567690
O      5.300189    14.093921    14.599353    -0.541694
O      3.246283     0.032296    14.836837    -0.530232
O      6.442812    12.955648     9.663906    -0.189926
O     -0.313306     9.646089     8.658454    -0.537069
O      9.286013     8.749436     8.920133    -0.519927
O      7.355009     8.432011     0.698530    -0.545105
O      6.699163     7.264882     2.471950    -0.567693
O      0.043271     8.333629     6.313117    -0.541685
O      9.630965     7.443554     6.550601    -0.530229
O      1.185894     9.471902     1.377670    -0.189927
O      6.071376    12.781461     0.372218    -0.537080
O      4.029095    13.678114     0.633897    -0.519929
O      9.543509     0.956161     7.587706    -0.545213
O     10.199355    14.740732     5.814286    -0.567801
O      5.213647     0.857779     1.973119    -0.541830
O      7.267553    -0.032296     1.735635    -0.530369
O      4.071024     1.996052     6.908566    -0.190029
O     10.827142     5.305611     7.914018    -0.537372
O      1.227823     6.202264     7.652339    -0.520624

The following XYZ coordinates are in angstroms. Other properties are in atomic units.
The sperically averaged electron density of each atom fit to a function of the form exp(a - br)
eigen_1, eigen_2 and eigen_3 are the three eigenvalues of traceless quadrupole moment tensor
  atom number  atomic symbol              X              Y              Z     net charge C6 coefficient C8 coefficient C10 coefficient fluctuating dipole atomic polarizability isotropic forcefield polarizability              a              b squared Pearson coefficient          <r^3>          <r^4>         wp_QDO          m_QDO          q_QDO       dipole_x       dipole_y       dipole_z         dipole            Qxy            Qxz            Qyz     Q(x^2-y^2)  Q(3z^2 - R^2)        eigen_1        eigen_2        eigen_3 static polarizability      alpha(xx)      alpha(xy)      alpha(xz)      alpha(yy)      alpha(yz)      alpha(zz) atomic spin moment
            1             Cu       4.609282       0.542747       0.143352       0.850368      49.984405 0.76592211E+03  0.19453956E+05                                11.858966                            9.591280       0.996482       2.249030                    0.996105      40.072567      97.065409       0.535406       0.450401      -1.112810      -0.127389       0.061372       0.016146       0.142320       0.068546       0.018121      -0.006949      -0.120638       0.167331      -0.121315       0.057676       0.063639             14.761258       9.396271       4.351982       1.608372      17.358523       0.713661      17.528981           0.618192
            2             Cu       0.647636       8.018597       8.142884       0.852524      49.824636 0.76305593E+03  0.19361411E+05                                11.830307                            9.570061       1.001895       2.251196                    0.996125      40.027238      96.880228       0.536316       0.450095      -1.113091       0.127307       0.061111      -0.016146       0.142135      -0.068681       0.018002       0.007107      -0.120629       0.166350      -0.121245       0.057423       0.063822             14.723169       9.373740      -4.339028       1.603179      17.313383      -0.710760      17.482383           0.625429
            3             Cu       5.904554      14.408953      16.429120       0.852553      49.822718 0.76302045E+03  0.19360254E+05                                11.829915                            9.569758       1.001993       2.251230                    0.996125      40.026896      96.878257       0.536333       0.450088      -1.113097       0.127313      -0.061113      -0.016147       0.142141       0.068667       0.017998      -0.007106      -0.120607       0.166319      -0.121221       0.057412       0.063810             14.722665       9.373438       4.338866       1.603117      17.312741       0.710733      17.481815          -0.625403
            4             Cu       9.866200       6.933103       8.429588       0.850370      49.983712 0.76591325E+03  0.19453671E+05                                11.858839                            9.591215       0.996431       2.249014                    0.996104      40.072507      97.065051       0.535408       0.450401      -1.112811      -0.127375      -0.061366       0.016144       0.142305      -0.068544       0.018120       0.006948      -0.120633       0.167326      -0.121311       0.057674       0.063637             14.761050       9.396171      -4.351902       1.608319      17.358301      -0.713639      17.528677          -0.618094
            5             Cu       5.820800       7.475850       0.000000       0.764572      74.971730 0.10481098E+04  0.28664635E+05                                15.389720                           11.143173       1.077131       2.253379                    0.995308      42.188533     104.504597       0.504109       0.444265      -1.121630       0.000086      -0.000070      -0.000038       0.000117       0.092574       0.025111      -0.013080       0.040663      -0.075538      -0.092305      -0.016060       0.108365             21.145939      25.639874      -6.057018       6.458253      21.309929       6.381755      16.488014          -0.637229
            6             Cu      -0.563882       0.000000       8.286236       0.764565      74.972213 0.10481154E+04  0.28664847E+05                                15.389834                           11.143239       1.077109       2.253373                    0.995308      42.188506     104.504881       0.504104       0.444268      -1.121628       0.000086       0.000070      -0.000039       0.000118      -0.092571       0.025114       0.013071       0.040666      -0.075562      -0.092297      -0.016071       0.108368             21.146134      25.640181       6.057081       6.458371      21.310017      -6.381791      16.488203           0.637247
            7              H       2.133917       7.396606      12.197339       0.134002       1.242180 0.95956419E+01  0.97625686E+02                                 1.840992                            1.760476      -1.315572       2.266283                    0.994863       3.482540       9.613165       0.497048       1.211205      -0.725809       0.028345       0.023552      -0.021463       0.042647       0.005844      -0.008573      -0.007785       0.000513      -0.003849      -0.009621      -0.005196       0.014817              1.852265       1.905904       0.343902      -0.124877       1.729835      -0.266495       1.921056           0.000242
            8              H      10.245737       5.417001      12.334891       0.127400       1.192868 0.90851525E+01  0.90789831E+02                                 1.767545                            1.693974      -1.060533       2.379778                    0.997371       3.360831       9.067398       0.517474       1.184438      -0.732990      -0.033902      -0.009046      -0.017980       0.039427       0.010666       0.004791       0.000752       0.015443      -0.013181      -0.011341      -0.005049       0.016390              1.785894       2.008662       0.236419       0.245547       1.494883      -0.011039       1.854138          -0.000223
            9              H       1.076852       5.334767      15.533378       0.127209       1.212408 0.91216322E+01  0.91282005E+02                                 1.790893                            1.700404      -1.101059       2.358165                    0.997621       3.363674       9.093212       0.514909       1.188675      -0.732045       0.009943      -0.010258       0.035829       0.038572       0.000612      -0.000100      -0.010041       0.002528       0.033360      -0.011356      -0.004264       0.015619              1.827215       1.767008       0.046579       0.276563       1.553092      -0.209727       2.161545          -0.000403
           10              H      -0.965499       4.005560      15.556579       0.105295       1.260525 0.97803903E+01  0.98364912E+02                                 1.772100                            1.706078      -0.716894       2.527431                    0.999528       3.260399       8.484428       0.545694       1.116022      -0.752983       0.019840      -0.011961       0.027547       0.035993      -0.005732       0.000952       0.001748       0.001837       0.015516      -0.008666       0.003148       0.005518              1.791224       1.772435      -0.110627       0.206522       1.655146      -0.347054       1.946090           0.000033
           11              H       9.855614       3.799227      14.184379       0.103662       1.253699 0.97822811E+01  0.98691727E+02                                 1.777885                            1.713153      -0.825954       2.475495                    0.998963       3.354990       8.832508       0.539612       1.125080      -0.749155      -0.011542      -0.024222      -0.028467       0.039119      -0.003858       0.004246       0.008269      -0.006372      -0.003630      -0.011156       0.001197       0.009960              1.807947       1.827753       0.327382       0.042873       1.865449       0.267090       1.730639           0.000012
           12              H       8.179589       3.050147      15.410742       0.145702       1.122733 0.83511663E+01  0.81894184E+02                                 1.705763                            1.628342      -1.185687       2.331408                    0.996496       3.320102       8.936798       0.524596       1.190626      -0.730441       0.019616      -0.033631      -0.003185       0.039063      -0.009960      -0.000544       0.004302      -0.003287      -0.030571      -0.011542      -0.004163       0.015705              1.728535       1.893400      -0.198219      -0.199585       1.924593       0.053051       1.367612          -0.000185
           13              H       4.513813       4.546812      16.280796       0.114138       1.227964 0.91729419E+01  0.92667211E+02                                 1.847759                            1.733264      -1.292498       2.260303                    0.995970       3.605421      10.053813       0.493670       1.228151      -0.720269      -0.049012      -0.009893       0.010203       0.051031       0.005497      -0.008589       0.000949       0.021354      -0.012544      -0.011676      -0.005553       0.017229              1.900925       2.468712       0.032095      -0.103633       1.809074      -0.049852       1.424989          -0.000212
           14              H       7.512314       7.045241      15.738877       0.127340       1.337449 0.10149431E+02  0.10482127E+03                                 1.957175                            1.828136      -1.155625       2.343616                    0.996515       3.476771       9.700537       0.480277       1.234829      -0.721605       0.017036       0.043977      -0.003816       0.047316       0.009503      -0.000745      -0.008435      -0.012519      -0.031588      -0.013938      -0.004806       0.018744              2.009395       1.820603       0.264584      -0.075952       2.622601       0.159221       1.584980          -0.000530
           15              H       1.995237      14.872456      12.661369       0.134040       1.241945 0.95932225E+01  0.97594267E+02                                 1.840719                            1.760222      -1.315566       2.266311                    0.994866       3.482070       9.611323       0.497101       1.211161      -0.725820      -0.028348       0.023576       0.021462       0.042662      -0.005844      -0.008579       0.007785       0.000492      -0.003905      -0.009636      -0.005185       0.014820              1.851987       1.905610      -0.343834      -0.124874       1.729591       0.266451       1.920760           0.000201
           16              H       5.525017      12.892851      12.523817       0.127392       1.192938 0.90857975E+01  0.90797732E+02                                 1.767605                            1.694027      -1.060452       2.379811                    0.997371       3.360885       9.067565       0.517470       1.184428      -0.732993       0.033900      -0.009039       0.017977       0.039422      -0.010662       0.004797      -0.000740       0.015435      -0.013173      -0.011343      -0.005041       0.016384              1.785955       2.008737      -0.236434       0.245566       1.494934       0.011035       1.854195          -0.000231
           17              H       3.052302      12.810617       9.325330       0.127207       1.212574 0.91232248E+01  0.91302304E+02                                 1.791086                            1.700576      -1.101204       2.358089                    0.997620       3.363897       9.094155       0.514870       1.188708      -0.732037      -0.009933      -0.010247      -0.035834       0.038571      -0.000612      -0.000104       0.010037       0.002516       0.033371      -0.011349      -0.004272       0.015620              1.827416       1.767187      -0.046589       0.276614       1.553250       0.209761       2.161812           0.000399
           18              H       5.094653      11.481410       9.302129       0.105310       1.260455 0.97796658E+01  0.98355453E+02                                 1.772012                            1.705999      -0.716870       2.527451                    0.999528       3.260242       8.483827       0.545716       1.116001      -0.752989      -0.019847      -0.011963      -0.027544       0.035996       0.005733       0.000955      -0.001749       0.001828       0.015505      -0.008665       0.003151       0.005515              1.791133       1.772326       0.110614       0.206494       1.655086       0.347035       1.945987           0.000018
           19              H       5.915140      11.275077      10.674329       0.103684       1.253418 0.97793536E+01  0.98653298E+02                                 1.777501                            1.712801      -0.825757       2.475592                    0.998965       3.354565       8.830549       0.539722       1.124954      -0.749188       0.011536      -0.024229       0.028472       0.039125       0.003853       0.004248      -0.008274      -0.006379      -0.003640      -0.011159       0.001192       0.009966              1.807546       1.827325      -0.327273       0.042884       1.865043      -0.267012       1.730270           0.000007
           20              H       7.591165      10.525997       9.447966       0.145788       1.122107 0.83451079E+01  0.81818612E+02                                 1.705052                            1.627695      -1.185259       2.331700                    0.996503       3.318807       8.931961       0.524735       1.190544      -0.730466      -0.019624      -0.033657       0.003193       0.039091       0.009971      -0.000537      -0.004313      -0.003330      -0.030552      -0.011545      -0.004173       0.015718              1.727801       1.892540       0.198135      -0.199447       1.923750      -0.053031       1.367112          -0.000255
           21              H      -0.384659      12.022662       8.577912       0.114174       1.227744 0.91710463E+01  0.92644351E+02                                 1.847659                            1.733182      -1.292573       2.260339                    0.995970       3.605022      10.052880       0.493635       1.228289      -0.720241       0.049044      -0.009917      -0.010215       0.051069      -0.005522      -0.008592      -0.000952       0.021319      -0.012534      -0.011685      -0.005539       0.017224              1.900816       2.468530      -0.032075      -0.103622       1.808988       0.049842       1.424928           0.000717
           22              H       8.258440      14.521091       9.119831       0.127452       1.336924 0.10144602E+02  0.10476014E+03                                 1.956795                            1.827808      -1.155383       2.343824                    0.996520       3.475910       9.697982       0.480272       1.234973      -0.721575      -0.017064       0.043990       0.003828       0.047339      -0.009520      -0.000742       0.008449      -0.012516      -0.031570      -0.013948      -0.004810       0.018758              2.008994       1.820257      -0.264509      -0.075929       2.622017      -0.159164       1.584709           0.000517
           23              H       8.379919       7.555094       4.375133       0.134040       1.241940 0.95931528E+01  0.97593163E+02                                 1.840696                            1.760201      -1.315568       2.266308                    0.994866       3.482053       9.611187       0.497111       1.211140      -0.725825      -0.028348      -0.023575       0.021462       0.042662       0.005843      -0.008580      -0.007784       0.000493      -0.003907      -0.009636      -0.005184       0.014820              1.851963       1.905586       0.343828      -0.124873       1.729570      -0.266445       1.920732          -0.000199
           24              H       0.268099       9.534699       4.237581       0.127390       1.192965 0.90860883E+01  0.90801674E+02                                 1.767660                            1.694077      -1.060457       2.379809                    0.997371       3.360928       9.067834       0.517450       1.184460      -0.732986       0.033899       0.009039       0.017977       0.039422       0.010661       0.004796       0.000739       0.015435      -0.013172      -0.011342      -0.005040       0.016382              1.786012       2.008805       0.236446       0.245578       1.494976      -0.011036       1.854255           0.000231
           25              H       9.436984       9.616933       1.039094       0.127208       1.212535 0.91227928E+01  0.91296209E+02                                 1.790983                            1.700484      -1.101207       2.358084                    0.997620       3.363834       9.093671       0.514911       1.188636      -0.732054      -0.009932       0.010247      -0.035833       0.038570       0.000613      -0.000105      -0.010038       0.002516       0.033377      -0.011350      -0.004273       0.015623              1.827309       1.767083       0.046583       0.276587       1.553169      -0.209742       2.161674          -0.000398
           26              H      11.479335      10.946140       1.015893       0.105318       1.260332 0.97784019E+01  0.98338892E+02                                 1.771834                            1.705836      -0.716846       2.527460                    0.999529       3.260130       8.483180       0.545771       1.115932      -0.753006      -0.019847       0.011963      -0.027544       0.035996      -0.005734       0.000956       0.001748       0.001828       0.015514      -0.008667       0.003150       0.005517              1.790949       1.772143      -0.110595       0.206469       1.654918      -0.346976       1.945786          -0.000019
           27              H       0.658222      11.152473       2.388093       0.103680       1.253485 0.97800800E+01  0.98663144E+02                                 1.777623                            1.712912      -0.825766       2.475591                    0.998965       3.354651       8.831089       0.539678       1.125017      -0.749172       0.011536       0.024229       0.028472       0.039125      -0.003854       0.004247       0.008273      -0.006378      -0.003641      -0.011158       0.001193       0.009965              1.807673       1.827457       0.327309       0.042879       1.865183       0.267036       1.730379          -0.000008
           28              H       2.334247      11.901553       1.161730       0.145786       1.122113 0.83452030E+01  0.81820151E+02                                 1.705095                            1.627734      -1.185239       2.331712                    0.996503       3.318831       8.932192       0.524712       1.190588      -0.730456      -0.019624       0.033658       0.003194       0.039092      -0.009971      -0.000537       0.004313      -0.003330      -0.030553      -0.011545      -0.004172       0.015717              1.727846       1.892592      -0.198141      -0.199456       1.923802       0.053031       1.367143           0.000254
           29              H       6.000023      10.404888       0.291676       0.114171       1.227750 0.91710884E+01  0.92644738E+02                                 1.847652                            1.733176      -1.292576       2.260337                    0.995970       3.605019      10.052819       0.493640       1.228275      -0.720244       0.049044       0.009917      -0.010214       0.051069       0.005522      -0.008592       0.000952       0.021319      -0.012535      -0.011685      -0.005539       0.017224              1.900808       2.468519       0.032075      -0.103622       1.808982      -0.049842       1.424925          -0.000717
           30              H       3.001522       7.906459       0.833595       0.127452       1.336910 0.10144446E+02  0.10475790E+03                                 1.956762                            1.827779      -1.155387       2.343822                    0.996520       3.475886       9.697817       0.480283       1.234953      -0.721580      -0.017065      -0.043990       0.003828       0.047339       0.009520      -0.000743      -0.008450      -0.012517      -0.031570      -0.013948      -0.004811       0.018759              2.008960       1.820226       0.264504      -0.075926       2.621969       0.159159       1.584686          -0.000513
           31              H       8.518599       0.079244       3.911103       0.134002       1.242194 0.95958246E+01  0.97628431E+02                                 1.841042                            1.760521      -1.315568       2.266286                    0.994863       3.482582       9.613460       0.497028       1.211244      -0.725800       0.028345      -0.023552      -0.021463       0.042647      -0.005844      -0.008572       0.007786       0.000512      -0.003847      -0.009621      -0.005197       0.014817              1.852315       1.905957      -0.343916      -0.124879       1.729878       0.266505       1.921111          -0.000242
           32              H       4.988819       2.058849       4.048655       0.127399       1.192881 0.90853164E+01  0.90792274E+02                                 1.767594                            1.694019      -1.060522       2.379786                    0.997371       3.360857       9.067637       0.517452       1.184479      -0.732981      -0.033903       0.009046      -0.017980       0.039427      -0.010666       0.004791      -0.000752       0.015441      -0.013179      -0.011341      -0.005049       0.016389              1.785946       2.008723      -0.236430       0.245558       1.494921       0.011040       1.854194           0.000223
           33              H       7.461534       2.141083       7.247142       0.127211       1.212413 0.91216795E+01  0.91282663E+02                                 1.790904                            1.700414      -1.101060       2.358166                    0.997621       3.363676       9.093248       0.514905       1.188682      -0.732044       0.009943       0.010258       0.035829       0.038572      -0.000612      -0.000099       0.010041       0.002528       0.033358      -0.011356      -0.004263       0.015619              1.827227       1.767019      -0.046579       0.276567       1.553101       0.209729       2.161561           0.000405
           34              H       5.419183       3.470290       7.270343       0.105296       1.260503 0.97801531E+01  0.98361719E+02                                 1.772059                            1.706041      -0.716902       2.527427                    0.999528       3.260381       8.484287       0.545709       1.116001      -0.752988       0.019839       0.011961       0.027547       0.035993       0.005732       0.000952      -0.001747       0.001836       0.015515      -0.008665       0.003148       0.005517              1.791182       1.772394       0.110623       0.206514       1.655111       0.347041       1.946042          -0.000031
           35              H       4.598696       3.676623       5.898143       0.103666       1.253673 0.97820141E+01  0.98688199E+02                                 1.777846                            1.713118      -0.825950       2.475497                    0.998963       3.354959       8.832342       0.539625       1.125064      -0.749159      -0.011543       0.024222      -0.028467       0.039119       0.003858       0.004246      -0.008270      -0.006372      -0.003630      -0.011157       0.001196       0.009960              1.807906       1.827710      -0.327369       0.042870       1.865407      -0.267080       1.730600          -0.000011
           36              H       2.922671       4.425703       7.124506       0.145705       1.122724 0.83510650E+01  0.81892733E+02                                 1.705734                            1.628316      -1.185690       2.331405                    0.996496       3.320080       8.936639       0.524609       1.190602      -0.730447       0.019616       0.033630      -0.003185       0.039063       0.009960      -0.000544      -0.004303      -0.003287      -0.030570      -0.011542      -0.004163       0.015705              1.728504       1.893363       0.198214      -0.199579       1.924558      -0.053050       1.367592           0.000186
           37              H      10.898495       2.929038       7.994560       0.114139       1.227970 0.91729925E+01  0.92667860E+02                                 1.847765                            1.733269      -1.292504       2.260300                    0.995970       3.605429      10.053846       0.493669       1.228152      -0.720269      -0.049011       0.009893       0.010203       0.051030      -0.005497      -0.008589      -0.000949       0.021354      -0.012543      -0.011676      -0.005553       0.017229              1.900931       2.468721      -0.032096      -0.103633       1.809080       0.049853       1.424993           0.000212
           38              H       2.255396       0.430609       7.452641       0.127334       1.337512 0.10150084E+02  0.10483053E+03                                 1.957309                            1.828252      -1.155621       2.343619                    0.996516       3.476870       9.701182       0.480235       1.234906      -0.721588       0.017036      -0.043978      -0.003817       0.047316      -0.009503      -0.000745       0.008433      -0.012517      -0.031590      -0.013938      -0.004805       0.018742              2.009536       1.820726      -0.264610      -0.075961       2.622806      -0.159241       1.585075           0.000533
           39              C       3.021060       6.926674      14.660009       0.558213      24.418404 0.27190438E+03  0.57416348E+04                                 7.833705                            5.850286      -0.143288       2.000474                    0.999282      22.973550      64.661884       0.614494       0.472030      -1.021153       0.040481       0.003257       0.038013       0.055626      -0.076535      -0.033723       0.025345      -0.073741      -0.056899      -0.079841      -0.027053       0.106894              9.693577      12.362452       2.880028       4.778538       6.252128       0.491813      10.466150          -0.000010
           40              C       1.779216       6.439398      13.971091      -0.001163      39.151570 0.42853535E+03  0.99596999E+04                                 9.995376                            6.855191      -0.019440       2.000492                    0.999114      26.940000      75.043836       0.640859       0.411229      -1.076005      -0.035328      -0.014116      -0.017833       0.042016      -0.004194      -0.008382      -0.008259      -0.005383       0.013956      -0.014294       0.002020       0.012274             13.045035      16.484478       4.203859       6.161709       7.702640      -0.295922      14.947986          -0.005360
           41              C       1.508178       6.858345      12.667832      -0.114350      35.594819 0.44200938E+03  0.10468815E+05                                 9.532587                            7.103895      -0.122590       1.931285                    0.999394      29.757117      86.783741       0.604014       0.428147      -1.053397      -0.008244      -0.009456       0.008020       0.014890      -0.012368      -0.031560       0.011724      -0.036527      -0.071705      -0.047916       0.005888       0.042028             11.457165      11.752117       1.775970       5.342241       6.466196      -1.403986      16.153181          -0.001348
           42              C       0.313049       6.479020      12.062274      -0.009117      39.276405 0.41900146E+03  0.96657245E+04                                 9.952045                            6.730170       0.059654       2.026355                    0.999257      26.698417      73.650575       0.654967       0.405385      -1.081848       0.002096      -0.011822       0.038867       0.040679       0.003662      -0.003836      -0.002285       0.014533      -0.019463      -0.007999      -0.004351       0.012350             13.064012      10.728946       1.782308       3.532409       7.575609      -4.119756      20.887482          -0.000343
           43              C      -0.581555       5.673871      12.754340      -0.155345      35.012141 0.44871267E+03  0.10653736E+05                                 9.359778                            7.121847      -0.071714       1.943891                    0.999405      30.042018      87.349296       0.608589       0.423885      -1.057413       0.012465       0.022824      -0.010917       0.028205      -0.006568       0.006976       0.037108       0.013599      -0.076856      -0.051398       0.020600       0.030797             10.924097       9.389040       2.684278      -1.022303       7.621251      -4.155639      15.761999           0.000953
           44              C      -0.316137       5.237132      14.037547       0.097184      37.061446 0.39991386E+03  0.91479972E+04                                 9.700361                            6.674956      -0.143524       1.966408                    0.999074      26.051023      72.321677       0.640892       0.417793      -1.070262      -0.023187      -0.000099       0.018071       0.029397       0.025172      -0.017712      -0.017503      -0.004138      -0.010899      -0.023616      -0.017340       0.040956             12.479799      16.607731       5.085931      -1.900234       8.036527      -3.134891      12.795141           0.000462
           45              C       0.879615       5.626175      14.651060      -0.159199      35.718392 0.45471391E+03  0.10822513E+05                                 9.464471                            7.149733       0.077108       1.989549                    0.999628      30.083818      87.323242       0.610441       0.421573      -1.059802       0.014541       0.018258      -0.008311       0.024777      -0.035251      -0.005387       0.001789      -0.022276       0.060220      -0.047167       0.017876       0.029291             11.201613      16.108416       4.603003       2.153373       7.790943      -0.998308       9.705481          -0.000308
           46              C      -0.010990       6.902751      10.665380       0.600233      22.981142 0.25369095E+03  0.52624240E+04                                 7.540559                            5.660939      -0.011502       2.057694                    0.999626      22.100169      61.554294       0.623336       0.473700      -1.020746      -0.016723       0.019786      -0.052519       0.058561      -0.038417      -0.028859       0.060052      -0.099218      -0.210814      -0.094015      -0.026819       0.120834              9.268177       7.074598       0.402844       2.101606       5.665076      -3.065040      15.064857          -0.000197
           47              C      10.284622       4.469362      14.774359      -0.057237      27.730225 0.35606115E+03  0.79404533E+04                                 7.949944                            6.178903       0.035420       2.018205                    0.999169      27.007035      74.909138       0.683055       0.402096      -1.076654      -0.037507       0.082037       0.012368       0.091049      -0.040518      -0.005904       0.026844       0.017321      -0.034168      -0.045753      -0.008738       0.054490              9.714628      13.694654       1.819302      -3.672492       7.416152      -1.226400       8.033079          -0.000180
           48              C       8.067673       5.098081      15.498576       0.230601      33.418096 0.34866548E+03  0.77096562E+04                                 9.050342                            6.270240       0.189160       2.082050                    0.999605      24.660194      67.388001       0.655072       0.422854      -1.066662       0.058813       0.002815      -0.012267       0.060145      -0.004469      -0.008373       0.000065       0.038268      -0.031799      -0.014690      -0.012112       0.026803             11.629435      18.073286       0.929010      -4.410541      10.813281       0.198445       6.001737          -0.002913
           49              C       7.602233       3.788312      15.563706      -0.216240      36.166280 0.46876376E+03  0.11215938E+05                                 9.471578                            7.214749       0.032382       1.969604                    0.999551      30.528460      88.174135       0.614759       0.416409      -1.065554      -0.026377      -0.028291       0.012164       0.040548      -0.018374       0.011977       0.000752       0.010383       0.067414      -0.031510       0.003811       0.027698             11.249701      15.064910       4.057650      -2.876042      13.079861      -0.903028       5.604332           0.002941
           50              C       6.246507       3.604705      15.863999      -0.015200      38.605896 0.41466636E+03  0.95300644E+04                                 9.807810                            6.684010       0.121710       2.047345                    0.999256      26.518728      72.748343       0.659633       0.404024      -1.083988       0.037986       0.018317      -0.006365       0.042649      -0.005187       0.005062       0.001317       0.022087       0.012579      -0.014616       0.001905       0.012711             12.802719      12.940566       3.676458      -2.040595      20.038519      -0.977027       5.429071          -0.002957
           51              C       5.434489       4.691395      16.095185       0.033476      29.928724 0.36018959E+03  0.81142988E+04                                 8.523208                            6.437849       0.025520       2.011747                    0.999640      27.127044      77.435674       0.630093       0.431501      -1.050185       0.027442       0.045646      -0.006793       0.053691       0.024402       0.015689      -0.016970       0.052173       0.167120      -0.067374       0.006613       0.060762             10.021891       9.864251      -0.419358      -0.698306      15.676303       0.472281       4.525118          -0.000518
           52              C       7.184297       6.153970      15.769039      -0.017731      30.260814 0.36756640E+03  0.83110795E+04                                 8.522027                            6.452463       0.080581       2.028644                    0.999492      27.441364      78.124524       0.637732       0.424763      -1.055781      -0.056970       0.001684       0.016946       0.059460       0.042213       0.025740      -0.020962      -0.015855       0.183770      -0.081308       0.012321       0.068987              9.974104      13.765020      -1.407354      -2.595239      10.767273       1.507743       5.390020           0.000084
           53              C       5.687697       2.226009      16.001053       0.603547      22.366722 0.24791110E+03  0.51139235E+04                                 7.393750                            5.598825      -0.040163       2.052310                    0.999489      21.939748      60.973796       0.626208       0.474165      -1.020309      -0.020258      -0.048416      -0.000327       0.052485      -0.015614       0.025604       0.021748       0.046524       0.348651      -0.090103      -0.032113       0.122216              9.009114       8.091801       2.775405      -0.786423      14.491091      -1.060882       4.444449          -0.000182
           54              C       1.108094      14.402524      10.198699       0.558187      24.419001 0.27191645E+03  0.57419364E+04                                 7.833730                            5.850363      -0.143216       2.000488                    0.999282      22.973869      64.662417       0.614500       0.472021      -1.021160      -0.040404       0.003355      -0.038023       0.055583       0.076536      -0.033707      -0.025392      -0.073703      -0.056901      -0.079813      -0.027093       0.106906              9.693495      12.362067      -2.880122       4.778342       6.252224      -0.491946      10.466195          -0.000274
           55              C       2.349938      13.915248      10.887617      -0.001097      39.149260 0.42851582E+03  0.99591154E+04                                 9.994965                            6.855041      -0.019220       2.000570                    0.999115      26.939182      75.040648       0.640867       0.411230      -1.076007       0.035370      -0.014053       0.017773       0.042005       0.004189      -0.008357       0.008222      -0.005403       0.014016      -0.014258       0.002012       0.012246             13.044274      16.483123      -4.203657       6.161200       7.702415       0.295850      14.947285           0.004281
           56              C       2.620976      14.334195      12.190876      -0.114221      35.588722 0.44192772E+03  0.10466312E+05                                 9.531320                            7.103115      -0.122337       1.931396                    0.999394      29.753829      86.769462       0.604068       0.428132      -1.053414       0.008277      -0.009391      -0.008021       0.014867       0.012389      -0.031540      -0.011769      -0.036623      -0.071808      -0.047932       0.005835       0.042096             11.455473      11.750190      -1.775650       5.341203       6.465420       1.403867      16.150808          -0.000514
           57              C       3.816105      13.954870      12.796434      -0.009083      39.273581 0.41897729E+03  0.96649821E+04                                 9.951446                            6.729903       0.059903       2.026439                    0.999258      26.697547      73.646342       0.654994       0.405376      -1.081859      -0.002090      -0.011786      -0.038890       0.040691      -0.003639      -0.003789       0.002288       0.014523      -0.019528      -0.008009      -0.004316       0.012325             13.063048      10.728003      -1.782166       3.531858       7.575360       4.119710      20.885781           0.000003
           58              C       4.710709      13.149721      12.104368      -0.155408      35.012455 0.44872131E+03  0.10653968E+05                                 9.359717                            7.121838      -0.071440       1.943968                    0.999406      30.042510      87.350186       0.608601       0.423876      -1.057421      -0.012454       0.022825       0.010900       0.028194       0.006577       0.007000      -0.037088       0.013605      -0.076853      -0.051386       0.020610       0.030776             10.923929       9.388804      -2.684167      -1.022005       7.621296       4.155567      15.761688           0.000493
           59              C       4.445291      12.712982      10.821161       0.097185      37.059717 0.39990348E+03  0.91476844E+04                                 9.699989                            6.674847      -0.143446       1.966437                    0.999074      26.050656      72.319949       0.640902       0.417791      -1.070265       0.023201      -0.000079      -0.018073       0.029409      -0.025185      -0.017712       0.017495      -0.004161      -0.010887      -0.023634      -0.017327       0.040961             12.478995      16.606111      -5.085414      -1.899507       8.036205       3.134614      12.794669           0.000451
           60              C       3.249539      13.102025      10.207648      -0.159192      35.717484 0.45470498E+03  0.10822257E+05                                 9.464296                            7.149658       0.077178       1.989575                    0.999629      30.083681      87.322918       0.610444       0.421572      -1.059802      -0.014499       0.018324       0.008284       0.024791       0.035252      -0.005409      -0.001832      -0.022344       0.060254      -0.047183       0.017848       0.029335             11.201248      16.107396      -4.602795       2.153529       7.790859       0.998204       9.705489           0.000195
           61              C       4.140144      14.378601      14.193328       0.600204      22.981450 0.25369662E+03  0.52625453E+04                                 7.540518                            5.660937      -0.011353       2.057743                    0.999626      22.100065      61.553045       0.623350       0.473689      -1.020757       0.016860       0.019832       0.052469       0.058571       0.038446      -0.028840      -0.060048      -0.099258      -0.210803      -0.093999      -0.026858       0.120857              9.268096       7.074216      -0.402920       2.100906       5.665347       3.065536      15.064726          -0.000115
           62              C       5.486132      11.945212      10.084349      -0.057259      27.729629 0.35606193E+03  0.79404102E+04                                 7.949676                            6.178841       0.035594       2.018262                    0.999169      27.006379      74.905036       0.683076       0.402087      -1.076669       0.037497       0.082054      -0.012365       0.091059       0.040529      -0.005895      -0.026867       0.017253      -0.034210      -0.045767      -0.008741       0.054508              9.714064      13.693464      -1.819134      -3.672120       7.416012       1.226386       8.032715           0.000500
           63              C       7.703081      12.573931       9.360132       0.230630      33.413414 0.34862973E+03  0.77086099E+04                                 9.049371                            6.269859       0.189555       2.082201                    0.999604      24.658426      67.380394       0.655107       0.422846      -1.066675      -0.058816       0.002827       0.012244       0.060143       0.004482      -0.008342      -0.000081       0.038164      -0.031640      -0.014655      -0.012067       0.026722             11.627798      18.070307      -0.929004      -4.409653      10.812052      -0.198436       6.001035           0.003605
           64              C       8.168521      11.264162       9.295002      -0.216146      36.158215 0.46865813E+03  0.11212608E+05                                 9.469842                            7.213732       0.032852       1.969788                    0.999552      30.524134      88.154093       0.614838       0.416385      -1.065585       0.026337      -0.028309      -0.012167       0.040534       0.018377       0.012018      -0.000773       0.010385       0.067806      -0.031586       0.003769       0.027817             11.247314      15.061497      -4.056702      -2.875202      13.077091       0.902722       5.603354          -0.001405
           65              C       9.524247      11.080555       8.994709      -0.015123      38.600662 0.41462754E+03  0.95288343E+04                                 9.806477                            6.683418       0.122760       2.047671                    0.999258      26.517722      72.741431       0.659712       0.403990      -1.084023      -0.038041       0.018370       0.006377       0.042723       0.005245       0.005072      -0.001339       0.021962       0.012495      -0.014582       0.001891       0.012691             12.800609      12.938416      -3.675477      -2.040148      20.034997       0.976674       5.428415           0.003165
           66              C      10.336265      12.167245       8.763523       0.033385      29.930465 0.36022304E+03  0.81151765E+04                                 8.523410                            6.438073       0.026260       2.011993                    0.999640      27.127427      77.435361       0.630098       0.431491      -1.050199      -0.027388       0.045528       0.006741       0.053557      -0.024357       0.015711       0.016934       0.052075       0.167174      -0.067310       0.006529       0.060781             10.022149       9.864205       0.419458      -0.698281      15.676998      -0.472378       4.525244          -0.000453
           67              C       8.586457      13.629820       9.089669      -0.017670      30.257766 0.36753527E+03  0.83101684E+04                                 8.521674                            6.452377       0.080495       2.028671                    0.999492      27.438371      78.114067       0.637710       0.424788      -1.055770       0.056948       0.001686      -0.016952       0.059442      -0.042214       0.025764       0.021001      -0.015745       0.183938      -0.081342       0.012284       0.069058              9.973553      13.764209       1.407204      -2.595070      10.766610      -1.507641       5.389841          -0.000109
           68              C      10.083057       9.701859       8.857655       0.603393      22.369402 0.24794799E+03  0.51147971E+04                                 7.394007                            5.599040      -0.039637       2.052470                    0.999489      21.940322      60.973036       0.626240       0.474130      -1.020343       0.020546      -0.048317       0.000285       0.052505       0.015658       0.025718      -0.021744       0.046290       0.348821      -0.090076      -0.032224       0.122301              9.009455       8.091419      -2.774866      -0.786266      14.492429       1.060805       4.444516           0.000894
           69              C       7.492776       8.025026       1.912463       0.558187      24.419071 0.27191729E+03  0.57419559E+04                                 7.833742                            5.850369      -0.143217       2.000488                    0.999282      22.973856      64.662295       0.614500       0.472021      -1.021161      -0.040404      -0.003355      -0.038023       0.055584      -0.076538      -0.033707       0.025393      -0.073705      -0.056899      -0.079815      -0.027093       0.106908              9.693508      12.362083       2.880127       4.778348       6.252239       0.491942      10.466202           0.000276
           70              C       8.734620       8.512302       2.601381      -0.001099      39.149171 0.42851527E+03  0.99590966E+04                                 9.994939                            6.855029      -0.019223       2.000569                    0.999115      26.939173      75.040529       0.640868       0.411229      -1.076008       0.035370       0.014054       0.017774       0.042005      -0.004189      -0.008357      -0.008221      -0.005404       0.014014      -0.014258       0.002012       0.012246             13.044228      16.483099       4.203648       6.161190       7.702396      -0.295828      14.947189          -0.004285
           71              C       9.005658       8.093355       3.904640      -0.114219      35.588536 0.44192563E+03  0.10466243E+05                                 9.531264                            7.103086      -0.122339       1.931394                    0.999394      29.753770      86.769012       0.604071       0.428131      -1.053416       0.008276       0.009392      -0.008021       0.014867      -0.012390      -0.031541       0.011770      -0.036623      -0.071813      -0.047933       0.005835       0.042099             11.455387      11.750123       1.775642       5.341154       6.465388      -1.403850      16.150649           0.000519
           72              C      10.200787       8.472680       4.510198      -0.009082      39.273385 0.41897610E+03  0.96649410E+04                                 9.951384                            6.729876       0.059902       2.026438                    0.999258      26.697520      73.646048       0.654998       0.405374      -1.081861      -0.002092       0.011787      -0.038890       0.040691       0.003639      -0.003789      -0.002288       0.014522      -0.019528      -0.008009      -0.004316       0.012325             13.062933      10.727947       1.782173       3.531804       7.575324      -4.119668      20.885528          -0.000010
           73              C      11.095391       9.277829       3.818132      -0.155406      35.012212 0.44871839E+03  0.10653883E+05                                 9.359657                            7.121802      -0.071437       1.943970                    0.999406      30.042455      87.349993       0.608604       0.423874      -1.057422      -0.012455      -0.022823       0.010901       0.028193      -0.006579       0.006999       0.037088       0.013602      -0.076855      -0.051387       0.020609       0.030778             10.923841       9.388783       2.684165      -1.021970       7.621250      -4.155508      15.761492          -0.000490
           74              C      10.829973       9.714568       2.534925       0.097185      37.059667 0.39990310E+03  0.91476734E+04                                 9.699979                            6.674844      -0.143452       1.966435                    0.999074      26.050641      72.319889       0.640902       0.417791      -1.070265       0.023200       0.000080      -0.018072       0.029409       0.025185      -0.017712      -0.017494      -0.004161      -0.010889      -0.023634      -0.017327       0.040961             12.478974      16.606154       5.085436      -1.899466       8.036208      -3.134574      12.794561          -0.000456
           75              C       9.634221       9.325525       1.921412      -0.159195      35.717729 0.45470864E+03  0.10822357E+05                                 9.464340                            7.149695       0.077162       1.989567                    0.999629      30.083758      87.322971       0.610442       0.421573      -1.059802      -0.014500      -0.018322       0.008285       0.024791      -0.035252      -0.005410       0.001831      -0.022346       0.060258      -0.047185       0.017850       0.029335             11.201304      16.107544       4.602850       2.153540       7.790910      -0.998174       9.705457          -0.000198
           76              C      10.524826       8.048949       5.907092       0.600201      22.981506 0.25369763E+03  0.52625707E+04                                 7.540524                            5.660948      -0.011366       2.057738                    0.999626      22.100094      61.553115       0.623349       0.473689      -1.020757       0.016859      -0.019832       0.052471       0.058572      -0.038447      -0.028839       0.060048      -0.099261      -0.210795      -0.093996      -0.026861       0.120857              9.268088       7.074221       0.402927       2.100897       5.665356      -3.065535      15.064688           0.000116
           77              C       0.229214      10.482338       1.798113      -0.057259      27.729689 0.35606317E+03  0.79404404E+04                                 7.949681                            6.178849       0.035597       2.018263                    0.999169      27.006352      74.904837       0.683076       0.402086      -1.076670       0.037497      -0.082054      -0.012364       0.091059      -0.040530      -0.005894       0.026866       0.017254      -0.034205      -0.045768      -0.008740       0.054508              9.714071      13.693495       1.819207      -3.672139       7.416041      -1.226324       8.032676          -0.000499
           78              C       2.446163       9.853619       1.073896       0.230630      33.413284 0.34862878E+03  0.77085809E+04                                 9.049333                            6.269843       0.189560       2.082203                    0.999604      24.658389      67.380175       0.655109       0.422845      -1.066676      -0.058816      -0.002826       0.012246       0.060143      -0.004482      -0.008342       0.000081       0.038164      -0.031637      -0.014655      -0.012067       0.026722             11.627733      18.070143       0.929014      -4.409629      10.812038       0.198427       6.001018          -0.003618
           79              C       2.911603      11.163388       1.008766      -0.216148      36.158368 0.46865994E+03  0.11212676E+05                                 9.469912                            7.213774       0.032857       1.969792                    0.999551      30.524130      88.154519       0.614832       0.416388      -1.065582       0.026337       0.028309      -0.012163       0.040534      -0.018376       0.012018       0.000772       0.010384       0.067801      -0.031584       0.003768       0.027817             11.247405      15.061605       4.056722      -2.875238      13.077213      -0.902736       5.603398           0.001412
           80              C       4.267329      11.346995       0.708473      -0.015126      38.600765 0.41462802E+03  0.95288545E+04                                 9.806522                            6.683440       0.122764       2.047673                    0.999258      26.517715      72.741604       0.659707       0.403992      -1.084021      -0.038040      -0.018369       0.006379       0.042722      -0.005245       0.005073       0.001340       0.021963       0.012499      -0.014583       0.001891       0.012691             12.800676      12.938469       3.675483      -2.040162      20.035121      -0.976682       5.428439          -0.003172
           81              C       5.079347      10.260305       0.477287       0.033384      29.930488 0.36022311E+03  0.81151790E+04                                 8.523420                            6.438078       0.026259       2.011993                    0.999640      27.127437      77.435409       0.630097       0.431491      -1.050199      -0.027388      -0.045528       0.006743       0.053557       0.024358       0.015712      -0.016934       0.052074       0.167171      -0.067310       0.006530       0.060780             10.022162       9.864201      -0.419475      -0.698282      15.677034       0.472380       4.525250           0.000444
           82              C       3.329539       8.797730       0.803433      -0.017668      30.257662 0.36753430E+03  0.83101346E+04                                 8.521634                            6.452358       0.080497       2.028671                    0.999492      27.438332      78.113713       0.637714       0.424786      -1.055772       0.056949      -0.001686      -0.016952       0.059442       0.042215       0.025763      -0.021001      -0.015745       0.183942      -0.081343       0.012284       0.069059              9.973492      13.764087      -1.407193      -2.595047      10.766573       1.507634       5.389818           0.000124
           83              C       4.826139      12.725691       0.571419       0.603396      22.369228 0.24794581E+03  0.51147428E+04                                 7.393971                            5.599015      -0.039617       2.052477                    0.999489      21.940271      60.972912       0.626241       0.474130      -1.020343       0.020547       0.048316       0.000288       0.052504      -0.015660       0.025718       0.021745       0.046294       0.348819      -0.090079      -0.032221       0.122300              9.009406       8.091378       2.774847      -0.786261      14.492341      -1.060798       4.444499          -0.000892
           84              C       9.405742       0.549176       6.373773       0.558212      24.418305 0.27190281E+03  0.57415986E+04                                 7.833703                            5.850280      -0.143281       2.000477                    0.999282      22.973561      64.662090       0.614492       0.472031      -1.021151       0.040481      -0.003256       0.038013       0.055626       0.076534      -0.033722      -0.025345      -0.073738      -0.056902      -0.079839      -0.027054       0.106893              9.693587      12.362476      -2.880027       4.778559       6.252120      -0.491818      10.466166           0.000008
           85              C       8.163898       1.036452       5.684855      -0.001159      39.151642 0.42853526E+03  0.99597013E+04                                 9.995407                            6.855200      -0.019433       2.000495                    0.999114      26.939984      75.043908       0.640857       0.411230      -1.076004      -0.035328       0.014115      -0.017832       0.042015       0.004195      -0.008382       0.008259      -0.005382       0.013957      -0.014295       0.002021       0.012274             13.045103      16.484585      -4.203885       6.161762       7.702660       0.295918      14.948063           0.005349
           86              C       7.892860       0.617505       4.381596      -0.114350      35.595053 0.44201175E+03  0.10468899E+05                                 9.532670                            7.103938      -0.122580       1.931289                    0.999394      29.757170      86.784369       0.604009       0.428150      -1.053393      -0.008245       0.009456       0.008021       0.014891       0.012367      -0.031558      -0.011723      -0.036528      -0.071701      -0.047914       0.005888       0.042025             11.457288      11.752270      -1.776002       5.342322       6.466246       1.403992      16.153350           0.001343
           87              C       6.697731       0.996830       3.776038      -0.009118      39.276614 0.41900259E+03  0.96657663E+04                                 9.952119                            6.730204       0.059664       2.026359                    0.999257      26.698429      73.650895       0.654961       0.405388      -1.081845       0.002095       0.011819       0.038867       0.040678      -0.003661      -0.003837       0.002285       0.014535      -0.019464      -0.008000      -0.004351       0.012351             13.064135      10.729076      -1.782331       3.532479       7.575654       4.119776      20.887676           0.000327
           88              C       5.803127       1.801979       4.468104      -0.155344      35.012185 0.44871271E+03  0.10653748E+05                                 9.359815                            7.121863      -0.071702       1.943896                    0.999405      30.042002      87.349578       0.608586       0.423887      -1.057411       0.012464      -0.022828      -0.010916       0.028206       0.006567       0.006976      -0.037106       0.013602      -0.076853      -0.051396       0.020601       0.030795             10.924151       9.389114      -2.684298      -1.022286       7.621268       4.155641      15.762071          -0.000960
           89              C       6.068545       2.238718       5.751311       0.097186      37.061442 0.39991347E+03  0.91479860E+04                                 9.700360                            6.674951      -0.143515       1.966410                    0.999074      26.051013      72.321639       0.640893       0.417793      -1.070262      -0.023188       0.000097       0.018072       0.029399      -0.025172      -0.017712       0.017504      -0.004138      -0.010899      -0.023616      -0.017340       0.040956             12.479809      16.607760      -5.085914      -1.900223       8.036503       3.134881      12.795165          -0.000472
           90              C       7.264297       1.849675       6.364824      -0.159198      35.718366 0.45471305E+03  0.10822488E+05                                 9.464468                            7.149725       0.077116       1.989553                    0.999628      30.083792      87.323167       0.610441       0.421573      -1.059802       0.014541      -0.018260      -0.008310       0.024777       0.035251      -0.005387      -0.001790      -0.022274       0.060218      -0.047166       0.017875       0.029291             11.201621      16.108434      -4.602995       2.153382       7.790932       0.998313       9.705498           0.000297
           91              C       6.373692       0.573099       2.379144       0.600236      22.980961 0.25368865E+03  0.52623671E+04                                 7.540522                            5.660914      -0.011478       2.057703                    0.999626      22.100130      61.554231       0.623337       0.473700      -1.020746      -0.016723      -0.019787      -0.052517       0.058559       0.038416      -0.028860      -0.060052      -0.099214      -0.210821      -0.094018      -0.026815       0.120834              9.268135       7.074575      -0.402836       2.101611       5.665043       3.065015      15.064786           0.000191
           92              C       5.027704       3.006488       6.488123      -0.057239      27.730375 0.35606316E+03  0.79405063E+04                                 7.949980                            6.178927       0.035423       2.018205                    0.999169      27.007063      74.909158       0.683053       0.402097      -1.076654      -0.037508      -0.082037       0.012368       0.091049       0.040517      -0.005903      -0.026843       0.017320      -0.034170      -0.045751      -0.008738       0.054489              9.714687      13.694774      -1.819302      -3.672559       7.416170       1.226408       8.033117           0.000181
           93              C       2.810755       2.377769       7.212340       0.230600      33.418266 0.34866662E+03  0.77096947E+04                                 9.050404                            6.270270       0.189165       2.082052                    0.999605      24.660233      67.388368       0.655067       0.422857      -1.066659       0.058813      -0.002816      -0.012268       0.060145       0.004469      -0.008374      -0.000064       0.038267      -0.031804      -0.014690      -0.012114       0.026804             11.629531      18.073434      -0.928999      -4.410587      10.813380      -0.198456       6.001780           0.002901
           94              C       2.345315       3.687538       7.277470      -0.216242      36.166536 0.46876743E+03  0.11216049E+05                                 9.471633                            7.214786       0.032377       1.969601                    0.999551      30.528571      88.174568       0.614756       0.416410      -1.065553      -0.026378       0.028291       0.012163       0.040548       0.018375       0.011976      -0.000752       0.010383       0.067411      -0.031510       0.003813       0.027697             11.249777      15.064998      -4.057714      -2.876058      13.079967       0.903043       5.604364          -0.002928
           95              C       0.989589       3.871145       7.577763      -0.015198      38.605980 0.41466718E+03  0.95300888E+04                                 9.807825                            6.684015       0.121708       2.047345                    0.999256      26.518763      72.748485       0.659633       0.404023      -1.083988       0.037986      -0.018318      -0.006365       0.042650       0.005187       0.005060      -0.001317       0.022086       0.012575      -0.014615       0.001904       0.012710             12.802750      12.940579      -3.676494      -2.040594      20.038593       0.977033       5.429079           0.002954
           96              C       0.177571       2.784455       7.808949       0.033476      29.928792 0.36019036E+03  0.81143235E+04                                 8.523235                            6.437864       0.025521       2.011747                    0.999640      27.127073      77.435887       0.630091       0.431502      -1.050184       0.027442      -0.045646      -0.006793       0.053691      -0.024401       0.015688       0.016970       0.052174       0.167122      -0.067374       0.006612       0.060762             10.021928       9.864291       0.419338      -0.698308      15.676365      -0.472279       4.525129           0.000510
           97              C       1.927379       1.321880       7.482803      -0.017732      30.260917 0.36756689E+03  0.83111113E+04                                 8.522097                            6.452492       0.080587       2.028648                    0.999492      27.441396      78.125263       0.637725       0.424766      -1.055777      -0.056970      -0.001684       0.016943       0.059460      -0.042212       0.025740       0.020961      -0.015853       0.183764      -0.081306       0.012321       0.068985              9.974202      13.765125       1.407328      -2.595256      10.767432      -1.507761       5.390050          -0.000068
           98              C       0.430779       5.249841       7.714817       0.603545      22.366875 0.24791271E+03  0.51139650E+04                                 7.393793                            5.598848      -0.040176       2.052304                    0.999489      21.939793      60.973975       0.626206       0.474165      -1.020309      -0.020258       0.048418      -0.000326       0.052486       0.015612       0.025603      -0.021747       0.046520       0.348654      -0.090100      -0.032116       0.122217              9.009182       8.091842      -2.775432      -0.786426      14.491235       1.060892       4.444469           0.000186
           99              N       5.902314       5.948982      16.066846      -0.164280      38.711573 0.49307108E+03  0.11747360E+05                                 9.595572                            7.182548      -0.052635       2.007992                    0.999398      27.242642      74.299371       0.655234       0.392355      -1.099956       0.083769      -0.104479      -0.025666       0.136352       0.060624       0.013369      -0.008005       0.031331       0.043923      -0.072364       0.016262       0.056102             11.729278      14.347695      -0.686313      -1.436956      15.178263       1.588597       5.661877          -0.052580
          100              N       9.868440      13.424832       8.791862      -0.163562      38.684770 0.49268190E+03  0.11735491E+05                                 9.590669                            7.179303      -0.051695       2.008425                    0.999398      27.231091      74.253889       0.655454       0.392310      -1.100013      -0.083839      -0.104149       0.025641       0.136137      -0.060501       0.013330       0.007971       0.030918       0.043312      -0.072091       0.016069       0.056022             11.722812      14.339639       0.684744      -1.436084      15.169572      -1.587356       5.659226           0.050506
          101              N       4.611522       9.002718       0.505626      -0.163563      38.684800 0.49268267E+03  0.11735508E+05                                 9.590649                            7.179291      -0.051692       2.008426                    0.999398      27.231124      74.253838       0.655457       0.392308      -1.100015      -0.083843       0.104154       0.025642       0.136144       0.060503       0.013330      -0.007971       0.030919       0.043317      -0.072094       0.016070       0.056024             11.722780      14.339548      -0.684749      -1.436075      15.169578       1.587354       5.659215          -0.050509
          102              N       0.645396       1.526868       7.780610      -0.164279      38.711545 0.49306996E+03  0.11747337E+05                                 9.595610                            7.182568      -0.052626       2.007996                    0.999398      27.242590      74.299476       0.655229       0.392358      -1.099953       0.083764       0.104474      -0.025667       0.136345      -0.060622       0.013368       0.008005       0.031329       0.043920      -0.072361       0.016261       0.056100             11.729335      14.347807       0.686274      -1.436964      15.178306      -1.588594       5.661892           0.052578
          103              O       3.158827       6.519689      15.873942      -0.545212      35.167521 0.52789654E+03  0.12638409E+05                                 8.602165                            7.092810       0.162255       2.094522                    0.997714      27.708722      72.795826       0.715885       0.357371      -1.139757       0.009583       0.010558      -0.033769       0.036656      -0.013008       0.027276       0.002160      -0.007714       0.111308      -0.039701      -0.008132       0.047834             10.204918      11.041275       0.060866       4.966289       7.345012       0.573484      12.228466          -0.066769
          104              O       3.814673       7.686818      14.100522      -0.567804      26.593958 0.43590159E+03  0.99445689E+04                                 6.860796                            6.332296       0.656703       2.230967                    0.999619      27.851867      71.344696       0.778293       0.344957      -1.150288      -0.017513      -0.008659      -0.016255       0.025415      -0.015576      -0.080968      -0.000398      -0.065903      -0.187191      -0.118999       0.045941       0.073058              7.069463       8.038762       2.160325      -0.119200       6.665827      -0.797182       6.503800          -0.000171
          105              O      10.470565       6.618071      10.259355      -0.541828      31.630388 0.48962279E+03  0.11501326E+05                                 7.939553                            6.802117       0.374480       2.159580                    0.999067      27.479972      71.465815       0.735804       0.354371      -1.142386       0.014695       0.003498       0.015129       0.021379      -0.023777       0.034824       0.039716      -0.004944      -0.087878      -0.072886       0.031877       0.041009              8.956258       8.467330      -0.219783       3.678522       5.857414      -1.055340      12.544030          -0.050777
          106              O       0.882871       7.508146      10.021871      -0.530362      30.996625 0.47878347E+03  0.11185002E+05                                 7.830741                            6.731565       0.399940       2.171924                    0.999198      27.252460      70.701355       0.738729       0.354915      -1.141840      -0.010903      -0.004458       0.020563       0.023698      -0.007597      -0.050643       0.000737      -0.065043      -0.012742      -0.069922       0.029734       0.040189              8.787194       6.271775       0.776119      -0.641141       7.039604      -3.049469      13.050203           0.050038
          107              O       9.327942       5.479798      15.194802      -0.190033      27.618653 0.30556454E+03  0.63609232E+04                                 7.347188                            5.333565       0.389635       2.246761                    0.999327      22.315218      54.108990       0.842802       0.349111      -1.150048      -0.017305      -0.179458      -0.022207       0.181653      -0.076708      -0.081222       0.027248       0.175143      -0.265458      -0.115271      -0.071976       0.187247              9.542264      17.180805       0.010899      -5.030760       5.285600       0.256316       6.160386          -0.000305
          108              O       4.442460       2.170239      16.200254      -0.537377      32.088399 0.50119201E+03  0.11832184E+05                                 8.004912                            6.887794       0.392525       2.167710                    0.999115      27.377181      71.183340       0.730900       0.354967      -1.142856       0.015031       0.007004      -0.007930       0.018381       0.025137      -0.002067       0.007388       0.089767       0.121523      -0.072219       0.031187       0.041031              9.010060      10.133052       3.778872      -0.846460      11.102982      -1.201591       5.794146           0.048938
          109              O       6.484741       1.273586      15.938575      -0.520632      30.166570 0.45821161E+03  0.10591423E+05                                 7.685793                            6.583983       0.407997       2.179509                    0.999156      26.963146      69.664185       0.746922       0.354767      -1.141539      -0.013573       0.013384      -0.007211       0.020381      -0.035468       0.020108       0.006677      -0.070201       0.120422      -0.073886       0.029662       0.044223              8.650719       6.320221       0.242096      -0.403762      14.114797      -0.791496       5.517138          -0.047016
          110              O       0.970327      13.995539       8.984766      -0.545103      35.165742 0.52786777E+03  0.12637553E+05                                 8.601909                            7.092656       0.162120       2.094490                    0.997713      27.707792      72.792987       0.715887       0.357375      -1.139753      -0.009503       0.010701       0.033659       0.036576       0.013065       0.027284      -0.002151      -0.007446       0.111349      -0.039687      -0.008183       0.047870             10.204519      11.040313      -0.061033       4.965882       7.345089      -0.573802      12.228156           0.066294
          111              O       0.314481       0.210968      10.758186      -0.567690      26.590157 0.43582220E+03  0.99422977E+04                                 6.860148                            6.331731       0.656869       2.231062                    0.999619      27.849661      71.337227       0.778327       0.344959      -1.150288       0.017549      -0.008509       0.016193       0.025349       0.015543      -0.080953       0.000394      -0.065985      -0.187311      -0.119017       0.045954       0.073063              7.068751       8.037808      -2.160084      -0.119366       6.665194       0.797086       6.503251           0.000095
          112              O       5.300189      14.093921      14.599353      -0.541694      31.627462 0.48961333E+03  0.11501100E+05                                 7.939260                            6.802342       0.374544       2.159578                    0.999069      27.480120      71.467226       0.735741       0.354401      -1.142357      -0.014834       0.003655      -0.015358       0.021663       0.023733       0.034682      -0.039536      -0.004994      -0.087098      -0.072542       0.031703       0.040839              8.955487       8.466915       0.219718       3.677531       5.857661       1.055254      12.541886          -0.051712
          113              O       3.246283       0.032296      14.836837      -0.530232      30.990985 0.47863411E+03  0.11180563E+05                                 7.829577                            6.730220       0.400084       2.172049                    0.999197      27.248579      70.686677       0.738856       0.354884      -1.141873       0.010849      -0.004195      -0.020359       0.023448       0.007552      -0.050886      -0.000772      -0.065245      -0.013147      -0.070221       0.029877       0.040344              8.786194       6.270666      -0.775955      -0.641036       7.038676       3.049806      13.049238           0.049308
          114              O       6.442812      12.955648       9.663906      -0.189926      27.609943 0.30546892E+03  0.63583926E+04                                 7.345500                            5.332630       0.390085       2.246969                    0.999327      22.312586      54.099127       0.842905       0.349098      -1.150066       0.017268      -0.179428       0.022200       0.181619       0.076676      -0.081217      -0.027249       0.175137      -0.265470      -0.115273      -0.071952       0.187225              9.539612      17.175499      -0.010734      -5.028957       5.284516      -0.256319       6.158821           0.000766
          115              O      -0.313306       9.646089       8.658454      -0.537069      32.081992 0.50111161E+03  0.11829893E+05                                 8.004280                            6.887729       0.391956       2.167574                    0.999115      27.374545      71.176898       0.730821       0.355017      -1.142808      -0.015286       0.007020       0.008041       0.018644      -0.025092      -0.002103      -0.007338       0.089349       0.120919      -0.071911       0.031082       0.040829              9.008946      10.131555      -3.777455      -0.846030      11.101382       1.201070       5.793901           0.049978
          116              O       9.286013       8.749436       8.920133      -0.519927      30.141940 0.45771800E+03  0.10576942E+05                                 7.680974                            6.579817       0.409157       2.180068                    0.999154      26.951498      69.619232       0.747280       0.354700      -1.141617       0.013371       0.013077       0.007254       0.020060       0.035471       0.020086      -0.006727      -0.070016       0.120600      -0.073852       0.029580       0.044272              8.645238       6.316239      -0.241310      -0.403390      14.105810       0.790865       5.513666          -0.046620
          117              O       7.355009       8.432011       0.698530      -0.545105      35.165347 0.52786125E+03  0.12637348E+05                                 8.601804                            7.092578       0.162110       2.094485                    0.997713      27.707836      72.792779       0.715896       0.357371      -1.139757      -0.009503      -0.010701       0.033659       0.036575      -0.013070       0.027282       0.002150      -0.007452       0.111360      -0.039692      -0.008179       0.047872             10.204374      11.040134       0.061025       4.965791       7.345001       0.573772      12.227988          -0.066293
          118              O       6.699163       7.264882       2.471950      -0.567693      26.589683 0.43581209E+03  0.99420035E+04                                 6.860041                            6.331634       0.656873       2.231064                    0.999619      27.849558      71.336599       0.778337       0.344956      -1.150291       0.017550       0.008510       0.016197       0.025352      -0.015544      -0.080957      -0.000393      -0.065984      -0.187305      -0.119019       0.045954       0.073065              7.068639       8.037676       2.160048      -0.119377       6.665105      -0.797074       6.503136          -0.000089
          119              O       0.043271       8.333629       6.313117      -0.541685      31.627161 0.48960745E+03  0.11500926E+05                                 7.939206                            6.802299       0.374551       2.159583                    0.999069      27.479950      71.466641       0.735744       0.354401      -1.142357      -0.014838      -0.003657      -0.015351       0.021661      -0.023733       0.034683       0.039534      -0.004991      -0.087086      -0.072539       0.031704       0.040835              8.955415       8.466854      -0.219710       3.677494       5.857623      -1.055241      12.541767           0.051714
          120              O       9.630965       7.443554       6.550601      -0.530229      30.990790 0.47863104E+03  0.11180471E+05                                 7.829527                            6.730187       0.400071       2.172044                    0.999197      27.248596      70.686608       0.738860       0.354883      -1.141874       0.010853       0.004196      -0.020356       0.023447      -0.007551      -0.050886       0.000772      -0.065243      -0.013148      -0.070220       0.029877       0.040343              8.786119       6.270637       0.775959      -0.641043       7.038646      -3.049779      13.049073          -0.049304
          121              O       1.185894       9.471902       1.377670      -0.189927      27.609628 0.30546592E+03  0.63583119E+04                                 7.345419                            5.332589       0.390074       2.246963                    0.999327      22.312597      54.098999       0.842912       0.349096      -1.150069       0.017268       0.179429       0.022201       0.181620      -0.076677      -0.081217       0.027248       0.175138      -0.265468      -0.115272      -0.071953       0.187225              9.539480      17.175189       0.010755      -5.028899       5.284471       0.256322       6.158781          -0.000767
          122              O       6.071376      12.781461       0.372218      -0.537080      32.082215 0.50111651E+03  0.11830036E+05                                 8.004310                            6.887759       0.391954       2.167570                    0.999115      27.374703      71.177378       0.730820       0.355016      -1.142809      -0.015284      -0.007027       0.008044       0.018646       0.025091      -0.002102       0.007338       0.089351       0.120933      -0.071914       0.031081       0.040833              9.008975      10.131596       3.777458      -0.846032      11.101403      -1.201069       5.793926          -0.049977
          123              O       4.029095      13.678114       0.633897      -0.519929      30.142947 0.45773601E+03  0.10577480E+05                                 7.681227                            6.580014       0.409174       2.180076                    0.999154      26.951577      69.620219       0.747256       0.354707      -1.141609       0.013367      -0.013078       0.007257       0.020059      -0.035469       0.020088       0.006725      -0.070018       0.120601      -0.073852       0.029579       0.044272              8.645550       6.316436       0.241382      -0.403409      14.106375      -0.790907       5.513839           0.046622
          124              O       9.543509       0.956161       7.587706      -0.545213      35.167600 0.52789758E+03  0.12638443E+05                                 8.602190                            7.092824       0.162262       2.094524                    0.997714      27.708697      72.795835       0.715883       0.357372      -1.139756       0.009584      -0.010560      -0.033771       0.036658       0.013003       0.027279      -0.002162      -0.007709       0.111298      -0.039697      -0.008135       0.047832             10.204958      11.041326      -0.060864       4.966316       7.345022      -0.573479      12.228525           0.066770
          125              O      10.199355      14.740732       5.814286      -0.567801      26.595115 0.43592617E+03  0.99452848E+04                                 6.861070                            6.332541       0.656700       2.230968                    0.999618      27.852041      71.346052       0.778265       0.344965      -1.150280      -0.017511       0.008660      -0.016252       0.025411       0.015574      -0.080961       0.000400      -0.065906      -0.187202      -0.118995       0.045939       0.073056              7.069755       8.039115      -2.160424      -0.119166       6.666073       0.797205       6.504078           0.000171
          126              O       5.213647       0.857779       1.973119      -0.541830      31.631400 0.48964088E+03  0.11501876E+05                                 7.939804                            6.802307       0.374493       2.159586                    0.999067      27.480066      71.466825       0.735782       0.354377      -1.142379       0.014691      -0.003498       0.015134       0.021380       0.023778       0.034825      -0.039717      -0.004948      -0.087872      -0.072886       0.031876       0.041011              8.956579       8.467585       0.219812       3.678687       5.857590       1.055417      12.544561           0.050780
          127              O       7.267553      -0.032296       1.735635      -0.530369      30.997162 0.47879402E+03  0.11185315E+05                                 7.830854                            6.731659       0.399945       2.171925                    0.999198      27.252615      70.702082       0.738720       0.354917      -1.141837      -0.010897       0.004457       0.020569       0.023700       0.007598      -0.050645      -0.000740      -0.065046      -0.012754      -0.069925       0.029732       0.040193              8.787328       6.271863      -0.776124      -0.641137       7.039689       3.049512      13.050433          -0.050043
          128              O       4.071024       1.996052       6.908566      -0.190029      27.618883 0.30556660E+03  0.63609798E+04                                 7.347251                            5.333598       0.389653       2.246770                    0.999327      22.315174      54.109023       0.842795       0.349113      -1.150046      -0.017306       0.179457      -0.022208       0.181652       0.076707      -0.081222      -0.027248       0.175141      -0.265463      -0.115273      -0.071974       0.187246              9.542369      17.181024      -0.010898      -5.030840       5.285631      -0.256317       6.160452           0.000303
          129              O      10.827142       5.305611       7.914018      -0.537372      32.088353 0.50119122E+03  0.11832160E+05                                 8.004898                            6.887783       0.392514       2.167707                    0.999115      27.377189      71.183319       0.730901       0.354966      -1.142857       0.015033      -0.006999      -0.007928       0.018381      -0.025136      -0.002067      -0.007388       0.089767       0.121522      -0.072218       0.031187       0.041031              9.010045      10.133033      -3.778868      -0.846454      11.102973       1.201582       5.794129          -0.048930
          130              O       1.227823       6.202264       7.652339      -0.520624      30.165836 0.45819741E+03  0.10591003E+05                                 7.685631                            6.583846       0.407998       2.179511                    0.999156      26.962933      69.663114       0.746936       0.354763      -1.141544      -0.013580      -0.013381      -0.007209       0.020383       0.035467       0.020106      -0.006676      -0.070205       0.120412      -0.073884       0.029665       0.044220              8.650534       6.320088      -0.242060      -0.403748      14.114495       0.791472       5.517020           0.047017

******************************************************
Auxiliary information for the entire system
The total spin magnetic moment of the unit cell is   0.000104
The total net atomic charge of the unit cell is   -0.000002
Accuracy of reproducing the electrostatic potential in the unit cell:
  The inner radius (bohr) =    5.0000
  The outer radius (bohr) =   12.0000
  Valid grid points have density less than (e/(bohr^3)) =    0.0001
  The number of valid grid points were=       206642
  The rms potential error without charges in kcal/mol is=      4.14514
  The rms potential error with partial charges in kcal/mol is=      0.94350
  The RRMSE value at monopole order=      0.22762
  The rms potential error with partial charges and cloud penetration in kcal/mol is=      0.95567
  The RRMSE value at monopole order with cloud penetration is=      0.23055
  The rms potential error with partial charges and atomic dipoles in kcal/mol is=      0.66145
  The RRMSE value at dipole order=      0.15957
  The rms potential error with partial charges, atomic dipoles and cloud penetration in kcal/mol is=      0.64154
  The RRMSE value at dipole order with cloud penetration=      0.15477

******************************************************
The electron densities and ab initio electrostatic potential were computed in VASP using the PBE functional and
projector augmented wave method. See the main text of the journal article for a description of computational details.
The atomic charges, dipoles, and quadrupoles were computed with the DDEC6 method as described in
(a) T. A. Manz and N. Gabaldon Limas, RSC Adv. 6 (2016) 47771-47801 DOI: 10.1039/c6ra04656h
(b) N. Gabaldon Limas and T. A. Manz, RSC Adv. 8 (2018) 2678-2707 DOI: 10.1039/c7ra11829e.
For each atom in the material, the electron cloud parameters were fit to the spherically averaged atom-in-material
electron density using radial positions for which this density was between 10^-4 and 10^-2 electrons per cubic bohr.
The polarizabilities, dispersion coefficients, and quantum Drude oscillator (QDO) parameters were fit using the MCLF method.
The magnetic structure of the system was optimized in VASP from the default ferromagnetic initial guess using spin polarization.
The atomic spin moments (ASMs) were computed on this optimized magnetic structure using the DDEC6 partition as inputs
to the method of T. A. Manz and D. S. Sholl, J. Chem. Theory Comput. 7 (2011) 4146-4164 DOI: 10.1021/ct200539n.
The RMSE and RRMSE were computed using a uniform grid with Ewald summation.
