# Supplementary material for: A collection of forcefield precursors for metal–organic frameworks
Source: RSC Adv. 2019 Nov 13;9(63):36492–507. doi: 10.1039/c9ra07327b (PMC9075174; doi:10.1039/c9ra07327b)
Supplement: RA-009-C9RA07327B-s3513 [file RA-009-C9RA07327B-s3513.xyz]

  440
jmolscript: load "" {1 1 1} spacegroup "x,y,z" unitcell [{     18.742000     0.000000     0.000000 }, {      0.000000    22.859500     0.000000 }, {      0.000000    -7.607854    28.676996 }]
Cu    15.039705     1.024128    15.192786     0.866642
Cu    13.744071     3.353183    14.772668     0.865273
Cu     5.762978     3.093103    14.371763     0.877428
Cu     4.501266     0.790174    14.767506     0.869536
Cu     9.420291     9.778884     5.584271     0.875981
Cu     9.377372     8.505135     7.913417     0.863817
Cu     5.668705    -1.006159    27.822708     0.866799
Cu     4.373071    -3.335214    28.242826     0.865689
Cu    15.133978     4.532720    -0.033265     0.872957
Cu    13.872266    -0.772205    28.247988     0.859230
Cu     0.049291    -2.153061     8.754227     0.876041
Cu     0.006372    -0.879312     6.425081     0.863745
Cu     3.702295    14.227518    13.484210     0.866525
Cu     4.997929    11.898463    13.904328     0.865690
Cu    12.979022    12.158543    14.305233     0.873047
Cu    14.240734    14.461472    13.909490     0.859152
Cu     9.321709     5.472762    23.092725     0.882586
Cu     9.364628     6.746511    20.763579     0.871389
Cu    13.073295    16.257805     0.854288     0.866842
Cu    14.368929    18.586860     0.434170     0.866199
Cu     3.608022    18.326780     0.033265     0.853677
Cu     4.869734    16.023851     0.429008     0.832672
Cu    18.692709    17.404707    19.922769     0.882761
Cu    -0.006372    16.130958    22.251915     0.871257
H      2.483315    19.269983     4.095075     0.136472
H      2.563906    17.499903     7.759995     0.152490
H      4.415615    15.768127     4.619864     0.131801
H      5.483909    14.841486     6.277394     0.091513
H      4.160724    13.987954     6.013566     0.091027
H      4.117617    14.185894     9.239728     0.131933
H      6.441625    10.938632     9.985330     0.134537
H      6.265451    12.497608     6.237247     0.132946
H     12.439065     7.500168     3.567418     0.135258
H     14.963613     4.428893     4.235592     0.147660
H     12.729566     5.894694     7.275354     0.132697
H     13.248720     3.910831     8.092648     0.088283
H     14.444459     4.911453     8.422434     0.086559
H     15.855732     2.103882     7.407268     0.129651
H     16.288672     0.441245    11.080791     0.137142
H     13.923432     3.678699    10.570341     0.130219
H      0.419821     2.251932    15.241823     0.135357
H      2.490812     5.674483    14.576517     0.133701
H     17.208904     5.771347    14.797330     0.121152
H      1.075791     7.622357    15.161528     0.118442
H      1.100155     7.377863    13.584293     0.116409
H     11.848692    -1.767013    14.656813     0.126174
H      9.785198     1.677857    14.519163     0.132919
H      7.830408    -1.853262    14.309821     0.121677
H     10.504891    19.201576    13.624441     0.113889
H     10.369949    -3.694599    15.210279     0.111825
H     11.854315    11.215340    10.243423     0.136267
H     11.934906    12.985420     6.578503     0.152108
H     13.786615    14.717196     9.718634     0.131544
H     14.854909    15.643837     8.061104     0.091580
H     13.531724    16.497369     8.324932     0.091190
H     13.488617    16.299429     5.098770     0.131953
H     15.812625    19.546691     4.353168     0.134422
H     15.636451    17.987715     8.101251     0.133103
H      3.068065     0.125655    10.771080     0.134937
H      5.592613     3.196930    10.102906     0.147411
H      3.358566     1.731129     7.063144     0.132462
H      3.877720     3.714992     6.245850     0.088284
H      5.073459     2.714370     5.916064     0.086451
H      6.484732     5.521941     6.931230     0.129772
H      6.917672     7.184578     3.257707     0.137105
H      4.552432     3.947124     3.768157     0.130151
H      9.790821    -2.233963    27.773671     0.135713
H     11.861812    -5.656514    28.438977     0.133954
H      7.837904    -5.753378    28.218164     0.121141
H     10.446791    15.255112    27.853966     0.118518
H     10.471155     0.247960     0.754205     0.116464
H      2.477692     1.784982    28.358681     0.126314
H      0.414198    -1.659888    28.496331     0.133351
H     17.201408     9.479085     0.028677     0.122053
H      1.133891    11.283747     0.714057     0.114008
H      0.998949     3.712568    27.805215     0.111891
H     16.258685    -4.018337    24.581921     0.135837
H     16.178094    -2.248257    20.917001     0.151917
H     14.326385    -0.516481    24.057132     0.131394
H     13.258091     0.410160    22.399602     0.091449
H     14.581276     1.263692    22.663430     0.090899
H     14.624383     1.065752    19.437268     0.131904
H     12.300375     4.313014    18.691666     0.134169
H     12.476549     2.754038    22.439749     0.132657
H      6.302935     7.751478    25.109578     0.135357
H      3.778387    10.822753    24.441404     0.147883
H      6.012434     9.356952    21.401642     0.132752
H      5.493280    11.340815    20.584348     0.088160
H      4.297541    10.340193    20.254562     0.086460
H      2.886268    13.147764    21.269728     0.129246
H      2.453328    14.810401    17.596205     0.136795
H      4.818568    11.572947    18.106655     0.130024
H     18.322179    12.999714    13.435173     0.135602
H     16.251188     9.577163    14.100479     0.133988
H      1.533096     9.480299    13.879666     0.121223
H     17.666209     7.629289    13.515468     0.118499
H     17.641845     7.873783    15.092703     0.116527
H      6.893308    17.018659    14.020183     0.126295
H      8.956802    13.573789    14.157833     0.133245
H     10.911592    17.104908    14.367175     0.122134
H      8.237109    -3.949930    15.052555     0.114051
H      8.372051    18.946245    13.466717     0.111826
H      6.887685     4.036306    18.433573     0.135660
H      6.807094     2.266226    22.098493     0.151763
H      4.955385     0.534450    18.958362     0.131189
H      3.887091    -0.392191    20.615892     0.091423
H      5.210276    -1.245723    20.352064     0.090992
H      5.253383    -1.047783    23.578226     0.131884
H      2.929375    -4.295045    24.323828     0.134096
H      3.105549    -2.736069    20.575745     0.132740
H     15.673935    15.125991    17.905916     0.134992
H     13.149387    12.054716    18.574090     0.147546
H     15.383434    13.520517    21.613852     0.132300
H     14.864280    11.536654    22.431146     0.088135
H     13.668541    12.537276    22.760932     0.086403
H     12.257268     9.729705    21.745766     0.129459
H     11.824328     8.067068    25.419289     0.136684
H     14.189568    11.304522    24.908839     0.129987
H      8.951179    17.485609     0.903325     0.136002
H      6.880188    20.908160     0.238019     0.134344
H     10.904096    21.005024     0.458832     0.121514
H      8.295209    -0.003466     0.823030     0.118691
H      8.270845    15.003686    27.922791     0.116694
H     16.264308    13.466664     0.318315     0.126725
H     18.327802    16.911534     0.180665     0.133681
H      1.540592    13.380415    -0.028677     0.122593
H     17.608109     3.967899    27.962939     0.114464
H     17.743051    11.539078     0.871781     0.112216
C      3.770890    17.423799     2.695064     0.590350
C      3.461647    17.500982     4.140385     0.023068
C      2.751700    18.554488     4.658578    -0.137614
C      2.424090    18.575018     6.013279     0.002960
C      1.568705    19.648288     6.600871     0.601682
C      2.811300    17.517197     6.841758    -0.196764
C      3.566603    16.495374     6.285998     0.260568
C      3.892713    16.478366     4.970584    -0.239642
C      4.685500    14.452066     6.714719    -0.053793
C      5.110943    13.507595     7.644140     0.123473
C      4.728607    13.526345     8.933171    -0.164431
C      5.234641    12.569054     9.817856    -0.005648
C      4.873482    12.701789    11.271780     0.597094
C      6.113640    11.589034     9.374223    -0.121666
C      6.517531    11.553732     8.042464    -0.010713
C      6.012434    12.510716     7.152903    -0.168359
C      7.540844    10.617588     7.565278     0.604534
C     11.307611     7.703779     5.960514     0.606205
C     12.391648     6.803064     5.473865     0.014298
C     12.791602     6.838554     4.151855    -0.140448
C     13.699652     5.916813     3.678112     0.008977
C     14.051627     5.892815     2.228776     0.606000
C     14.303894     5.033735     4.551900    -0.198771
C     13.944048     5.031553     5.896564     0.260111
C     12.985020     5.904980     6.361131    -0.244829
C     14.230801     4.026476     8.034147    -0.042530
C     14.826796     3.042486     8.848000     0.129156
C     15.651444     2.104270     8.335542    -0.165560
C     16.199835     1.139186     9.171190    -0.001965
C     17.167672     0.124360     8.584746     0.600215
C     15.907273     1.105613    10.519582    -0.130346
C     15.055636     2.048476    11.030033    -0.001055
C     14.510056     3.025223    10.208150    -0.174912
C     14.754077     2.099912    12.496575     0.601106
C     16.662575     3.248713    15.133711     0.598107
C     17.976389     3.929963    15.037930    -0.004985
C      0.434814     3.186511    15.074350    -0.132789
C      1.645922     3.849880    14.860706    -0.013204
C      2.922065     3.102962    14.806793     0.604814
C      1.669912     5.204836    14.671725    -0.163688
C      0.434814     5.880087    14.625268     0.163657
C     18.016685     5.269741    14.815683    -0.175649
C      0.558512     7.249811    14.403021    -0.233384
C     12.314056     0.854633    14.756322     0.600384
C     11.020296    -1.309781    14.573076    -0.176364
C     11.005115     0.069874    14.593436    -0.004369
C      9.809188     0.728192    14.508266    -0.131160
C      8.634065     0.006552    14.407323    -0.008846
C      7.310130     0.732642    14.399293     0.600265
C      8.641936    -1.362213    14.374344    -0.180398
C      9.883969    -2.020311    14.437147     0.163757
C      9.914518    -3.406841    14.378072    -0.220289
C     13.141890    13.061524    11.643434     0.593518
C     12.832647    12.984341    10.198113     0.020572
C     12.122700    11.930835     9.679920    -0.136917
C     11.795090    11.910305     8.325219     0.002353
C     10.939705    10.837035     7.737627     0.601751
C     12.182300    12.968126     7.496740    -0.197832
C     12.937603    13.989949     8.052500     0.260105
C     13.263713    14.006957     9.367914    -0.239010
C     14.056500    16.033257     7.623779    -0.053950
C     14.481943    16.977728     6.694358     0.123804
C     14.099607    16.958978     5.405327    -0.164470
C     14.605641    17.916269     4.520642    -0.006027
C     14.244482    17.783534     3.066718     0.597117
C     15.484640    18.896289     4.964275    -0.121937
C     15.888531    18.931591     6.296034    -0.010772
C     15.383434    17.974607     7.185595    -0.167993
C     16.911844    19.867735     6.773220     0.604485
C      1.936611    -0.077956     8.377984     0.606212
C      3.020648     0.822759     8.864633     0.013849
C      3.420602     0.787269    10.186643    -0.139986
C      4.328652     1.709010    10.660386     0.005914
C      4.680627     1.733008    12.109722     0.607058
C      4.932894     2.592088     9.786598    -0.198128
C      4.573048     2.594270     8.441934     0.259803
C      3.614020     1.720843     7.977367    -0.245392
C      4.859801     3.599347     6.304351    -0.042573
C      5.455796     4.583337     5.490498     0.129277
C      6.280444     5.521553     6.002956    -0.165328
C      6.828835     6.486637     5.167308    -0.001884
C      7.796672     7.501463     5.753752     0.600159
C      6.536273     6.520210     3.818916    -0.130463
C      5.684636     5.577347     3.308465    -0.001287
C      5.139056     4.600600     4.130348    -0.175079
C      5.383077     5.525911     1.841923     0.601131
C      7.291575    -3.230744    27.881783     0.598184
C      8.605389    -3.911994    27.977564    -0.004702
C      9.805814    -3.168542    27.941144    -0.132987
C     11.016922    -3.831911    28.154788    -0.009692
C     12.293065    -3.084993    28.208701     0.603855
C     11.040912    -5.186867    28.343769    -0.164336
C      9.805814    -5.862118    28.390226     0.163707
C      8.645685    -5.251772    28.199811    -0.175602
C      9.929512    -7.231842    28.612473    -0.233239
C      2.943056    -0.836664    28.259172     0.600391
C      1.649296     1.327750    28.442418    -0.175986
C      1.634115    -0.051905    28.422058    -0.003888
C      0.438188    -0.710223    28.507228    -0.131569
C     18.005065     0.011417    28.608171    -0.004937
C     16.681130    -0.714673    28.616201     0.599315
C     18.012936     8.988036    -0.035846    -0.180792
C      0.512969     2.038280    28.578347     0.163877
C      0.543518     3.424810    28.637422    -0.220107
C     14.971110    -2.172153    25.981932     0.593586
C     15.280353    -2.249336    24.536611     0.020006
C     15.990300    -3.302842    24.018418    -0.136600
C     16.317910    -3.323372    22.663717    -0.000861
C     17.173295    -4.396642    22.076125     0.602836
C     15.930700    -2.265551    21.835238    -0.197081
C     15.175397    -1.243728    22.390998     0.259966
C     14.849287    -1.226720    23.706412    -0.239333
C     14.056500     0.799580    21.962277    -0.053898
C     13.631057     1.744051    21.032856     0.123490
C     14.013393     1.725301    19.743825    -0.164509
C     13.507359     2.682592    18.859140    -0.005990
C     13.868518     2.549857    17.405216     0.597133
C     12.628360     3.662612    19.302773    -0.121410
C     12.224470     3.697914    20.634532    -0.013822
C     12.729566     2.740930    21.524093    -0.167903
C     11.201156     4.634058    21.111718     0.605551
C      7.434389     7.547867    22.716482     0.607197
C      6.350352     8.448582    23.203131     0.012036
C      5.950398     8.413092    24.525141    -0.140499
C      5.042348     9.334833    24.998884     0.011485
C      4.690373     9.358831    26.448220     0.603042
C      4.438106    10.217911    24.125096    -0.199673
C      4.797952    10.220093    22.780432     0.260468
C      5.756980     9.346666    22.315865    -0.243325
C      4.511199    11.225170    20.642849    -0.042464
C      3.915204    12.209160    19.828996     0.128709
C      3.090556    13.147376    20.341454    -0.165039
C      2.542165    14.112460    19.505806    -0.005396
C      1.574328    15.127286    20.092250     0.601157
C      2.834728    14.146033    18.157414    -0.129795
C      3.686364    13.203170    17.646963    -0.001495
C      4.231944    12.226423    18.468846    -0.175420
C      3.987923    13.151734    16.180421     0.601125
C      2.079425    12.002933    13.543285     0.598174
C      0.765611    11.321683    13.639066    -0.004848
C     18.307186    12.065135    13.602646    -0.133231
C     17.096078    11.401766    13.816290    -0.009863
C     15.819935    12.148684    13.870203     0.603834
C     17.072088    10.046810    14.005271    -0.164292
C     18.307186     9.371559    14.051728     0.163927
C      0.725315     9.981905    13.861313    -0.175505
C     18.183488     8.001835    14.273975    -0.233367
C      6.427944    14.397013    13.920674     0.600375
C      7.721704    16.561427    14.103920    -0.176046
C      7.736885    15.181772    14.083560    -0.004100
C      8.932812    14.523454    14.168730    -0.131862
C     10.107935    15.245094    14.269673    -0.005126
C     11.431870    14.519004    14.277703     0.599302
C     10.100064    16.613859    14.302652    -0.180618
C      8.858031    17.271957    14.239849     0.164167
C      8.827482    18.658487    14.298924    -0.220304
C      5.600110     2.190122    17.033562     0.594730
C      5.909353     2.267305    18.478883     0.017178
C      6.619300     3.320811    18.997076    -0.135898
C      6.946910     3.341341    20.351777    -0.001184
C      7.802295     4.414611    20.939369     0.602799
C      6.559700     2.283520    21.180256    -0.197452
C      5.804397     1.261697    20.624496     0.259771
C      5.478287     1.244689    19.309082    -0.238793
C      4.685500    -0.781611    21.053217    -0.053953
C      4.260057    -1.726082    21.982638     0.123605
C      4.642393    -1.707332    23.271669    -0.164580
C      4.136359    -2.664623    24.156354    -0.006222
C      4.497518    -2.531888    25.610278     0.597183
C      3.257360    -3.644643    23.712721    -0.121515
C      2.853470    -3.679945    22.380962    -0.013751
C      3.358566    -2.722961    21.491401    -0.167666
C      1.830156    -4.616089    21.903776     0.605540
C     16.805389    15.329602    20.299012     0.607258
C     15.721352    14.428887    19.812363     0.011151
C     15.321398    14.464377    18.490353    -0.139920
C     14.413348    13.542636    18.016610     0.008733
C     14.061373    13.518638    16.567274     0.606019
C     13.809106    12.659558    18.890398    -0.199041
C     14.168952    12.657376    20.235062     0.259843
C     15.127980    13.530803    20.699629    -0.244477
C     13.882199    11.652299    22.372645    -0.042604
C     13.286204    10.668309    23.186498     0.129017
C     12.461556     9.730093    22.674040    -0.164682
C     11.913165     8.765009    23.509688    -0.005437
C     10.945328     7.750183    22.923244     0.601080
C     12.205728     8.731436    24.858080    -0.130162
C     13.057364     9.674299    25.368531    -0.001901
C     13.602944    10.651046    24.546648    -0.175540
C     13.358923     9.725735    26.835073     0.601164
C     11.450425    18.482390     0.795213     0.598166
C     10.136611    19.163640     0.699432    -0.004090
C      8.936186    18.420188     0.735852    -0.133584
C      7.725078    19.083557     0.522208    -0.006979
C      6.448935    18.336639     0.468295     0.600922
C      7.701088    20.438513     0.333227    -0.164887
C      8.936186    21.113764     0.286770     0.164559
C     10.096315    20.503418     0.477185    -0.174856
C      8.812488    22.483488     0.064523    -0.233399
C     15.798944    16.088310     0.417824     0.600372
C     17.092704    13.923896     0.234578    -0.175034
C     17.107885    15.303551     0.254938    -0.003263
C     18.303812    15.961869     0.169768    -0.132438
C      0.736935    15.240229     0.068825    -0.001614
C      2.060870    15.966319     0.060795     0.596383
C      0.729064    13.871464     0.035846    -0.180980
C     18.229031    13.213366     0.098649     0.164862
C     18.198482    11.826836     0.039574    -0.220419
O      4.356765    16.376435     2.288138    -0.529804
O      3.430723    18.420777     1.964948    -0.520474
O      1.247655    20.594117     5.821430    -0.526883
O      1.250654    19.522528     7.798709    -0.529532
O      3.930197    15.467922     7.212838    -0.203433
O      5.257318    11.728134    12.017382    -0.532274
O      4.250873    13.707681    11.630816    -0.526509
O      7.918308     9.716731     8.379418    -0.527649
O      7.941923    10.748159     6.391529    -0.538759
O     10.882542     7.521159     7.119351    -0.536247
O     10.909718     8.596031     5.157271    -0.534211
O     13.561524     6.778854     1.510131    -0.515174
O     14.812927     4.943381     1.856835    -0.542150
O     14.570031     4.058463     6.718447    -0.203149
O     17.475041     0.262083     7.384900    -0.531164
O     17.557318    -0.782913     9.361892    -0.525803
O     14.049565     3.037170    12.905795    -0.529550
O     15.256175     1.166854    13.203749    -0.538828
O     15.660628     3.958730    14.952759    -0.535634
O     16.674195     1.994898    15.384348    -0.531258
O      2.881957     1.857205    15.012407    -0.524309
O      3.941068     3.771395    14.492207    -0.546421
O     13.336058     0.178513    14.911178    -0.520432
O     12.195794     2.107463    14.701549    -0.527693
O      7.362607     1.991716    14.332189    -0.527055
O      6.279132     0.027603    14.457221    -0.534846
O     13.727765    14.108888    12.050360    -0.536776
O     12.801723    12.064546    12.373550    -0.527626
O     10.618655     9.891206     8.517068    -0.526696
O     10.621654    10.962795     6.539789    -0.529760
O     13.301197    15.017401     7.125660    -0.204072
O     14.628318    18.757189     2.321116    -0.532215
O     13.621873    16.777642     2.707682    -0.526448
O     17.289308    20.768592     5.959080    -0.527967
O     17.312922    19.737164     7.946969    -0.538677
O      1.511542     0.104664     7.219147    -0.536354
O      1.538718    -0.970208     9.181227    -0.534154
O      4.190524     0.846969    12.828367    -0.516294
O      5.441927     2.682442    12.481663    -0.543700
O      5.199031     3.567360     7.620051    -0.203281
O      8.104041     7.363740     6.953598    -0.531107
O      8.186318     8.408736     4.976606    -0.526061
O      4.678565     4.588653     1.432703    -0.529517
O      5.885175     6.458969     1.134749    -0.538776
O      6.289628    -3.940761    28.062735    -0.535803
O      7.303195    -1.976929    27.631146    -0.530926
O     12.252957    -1.839236    28.003087    -0.524420
O     13.312068    -3.753426    28.523287    -0.545468
O      3.965058    -0.160544    28.104316    -0.520392
O      2.824794    -2.089494    28.313945    -0.527482
O     16.733607     5.634107     0.006309    -0.525628
O     15.650132    -0.009634    28.558273    -0.534338
O     14.385235    -1.124789    26.388858    -0.536687
O     15.311277    -3.169131    26.712048    -0.527736
O     17.494345    -5.342471    22.855566    -0.527581
O     17.491346    -4.270882    20.878287    -0.530938
O     14.811803    -0.216276    21.464158    -0.203985
O     13.484682     3.523512    16.659614    -0.532315
O     14.491127     1.543965    17.046180    -0.526436
O     10.823692     5.534915    20.297578    -0.527703
O     10.800078     4.503487    22.285467    -0.539613
O      7.859458     7.730487    21.557645    -0.537310
O      7.832282     6.655615    23.519725    -0.535137
O      5.180476     8.472792    27.166865    -0.507491
O      3.929073    10.308265    26.820161    -0.534059
O      4.171969    11.193183    21.958549    -0.203022
O      1.266959    14.989563    21.292096    -0.532526
O      1.184682    16.034559    19.315104    -0.526996
O      4.692435    12.214476    15.771201    -0.529391
O      3.485825    14.084792    15.473247    -0.538714
O      3.081372    11.292916    13.724237    -0.535615
O      2.067805    13.256748    13.292648    -0.531163
O     15.860043    13.394441    13.664589    -0.524580
O     14.800932    11.480251    14.184789    -0.545312
O      5.405942    15.073133    13.765818    -0.520350
O      6.546206    13.144183    13.975447    -0.527614
O     11.379393    13.259930    14.344807    -0.525741
O     12.462868    15.224043    14.219775    -0.534109
O      5.014235     1.142758    16.626636    -0.537061
O      5.940277     3.187100    16.303446    -0.528608
O      8.123345     5.360440    20.159928    -0.527489
O      8.120346     4.288851    22.137207    -0.531044
O      5.440803     0.234245    21.551336    -0.204248
O      4.113682    -3.505543    26.355880    -0.532347
O      5.120127    -1.525996    25.969314    -0.526402
O      1.452692    -5.516946    22.717916    -0.528019
O      1.429078    -4.485518    20.730027    -0.539670
O     17.230458    15.146982    21.457849    -0.537531
O     17.203282    16.221854    19.495769    -0.534904
O     14.551476    14.404677    15.848629    -0.515063
O     13.300073    12.569204    16.195333    -0.542108
O     13.542969    11.684286    21.056945    -0.203399
O     10.637959     7.887906    21.723398    -0.532482
O     10.555682     6.842910    23.700390    -0.527309
O     14.063435    10.662993    27.244293    -0.529506
O     12.856825     8.792677    27.542247    -0.538787
O     12.452372    19.192407     0.614261    -0.535367
O     11.438805    17.228575     1.045850    -0.530784
O      6.489043    17.090882     0.673909    -0.517701
O      5.429932    19.005072     0.153709    -0.537921
O     14.776942    15.412190     0.572680    -0.520093
O     15.917206    17.341140     0.363051    -0.527500
O      2.008393    17.225393    -0.006309    -0.517936
O      3.091868    15.261280     0.118723    -0.526782

The following XYZ coordinates are in angstroms. Other properties are in atomic units.
The sperically averaged electron density of each atom fit to a function of the form exp(a - br)
eigen_1, eigen_2 and eigen_3 are the three eigenvalues of traceless quadrupole moment tensor
  atom number  atomic symbol              X              Y              Z     net charge C6 coefficient C8 coefficient C10 coefficient fluctuating dipole atomic polarizability isotropic forcefield polarizability              a              b squared Pearson coefficient          <r^3>          <r^4>         wp_QDO          m_QDO          q_QDO       dipole_x       dipole_y       dipole_z         dipole            Qxy            Qxz            Qyz     Q(x^2-y^2)  Q(3z^2 - R^2)        eigen_1        eigen_2        eigen_3 static polarizability      alpha(xx)      alpha(xy)      alpha(xz)      alpha(yy)      alpha(yz)      alpha(zz) atomic spin moment
            1             Cu      15.039705       1.024128      15.192786       0.866642      49.851313 0.74023390E+03  0.18634329E+05                                11.830366                            9.408680       1.029084       2.263038                    0.996493      39.717646      95.651358       0.542552       0.448456      -1.114463       0.065311      -0.119586       0.024479       0.138440       0.068046      -0.016700       0.024902       0.088859       0.201488      -0.119619       0.047368       0.072251             15.344825      18.517396       5.816099      -1.622400      10.702337       0.702612      16.814741           0.641891
            2             Cu      13.744071       3.353183      14.772668       0.865273      50.302657 0.74445488E+03  0.18769292E+05                                11.904400                            9.437492       1.030744       2.262161                    0.996482      39.788782      95.930198       0.541490       0.448648      -1.114222      -0.061062       0.121104      -0.025240       0.137956       0.078275      -0.011961       0.025339       0.100737       0.135436      -0.120380       0.049747       0.070634             15.488429      15.786982       4.209528      -2.858892      10.002676       1.073394      20.675628          -0.651079
            3             Cu       5.762978       3.093103      14.371763       0.877428      49.211468 0.72205363E+03  0.18057328E+05                                11.700612                            9.264096       1.134659       2.299018                    0.996575      39.501023      94.702200       0.549483       0.445726      -1.116579       0.066907       0.132184      -0.026451       0.150495      -0.073630       0.013118       0.022143       0.098391       0.153142      -0.117988       0.054807       0.063181             15.225222      17.122015      -4.978412       2.231877      10.113248       0.791198      18.440402           0.719766
            4             Cu       4.501266       0.790174      14.767506       0.869536      49.415732 0.73382506E+03  0.18426204E+05                                11.747580                            9.351165       1.067533       2.275356                    0.996468      39.656065      95.269197       0.545874       0.446859      -1.115862      -0.065000      -0.127684       0.024691       0.145389      -0.068263       0.015403       0.023376       0.093234       0.169007      -0.115353       0.053523       0.061830             15.242544      17.054962      -5.050662       2.170371      10.200393       0.760844      18.472276           0.718638
            5             Cu       9.420291       9.778884       5.584271       0.875981      49.321010 0.71700118E+03  0.17897937E+05                                11.708343                            9.226428       1.119327       2.296024                    0.996607      39.415974      94.383840       0.551118       0.445224      -1.116993       0.001635       0.075398      -0.124472       0.145537      -0.002842       0.000260       0.076815       0.043769      -0.226560      -0.119218       0.057266       0.061951             15.263332      17.599772      -0.147672       0.062865      17.557184       5.933479      10.633039          -0.667740
            6             Cu       9.377372       8.505135       7.913417       0.863817      49.384197 0.73767455E+03  0.18552001E+05                                11.751691                            9.387119       1.031350       2.265096                    0.996167      39.708863      95.553345       0.543687       0.447952      -1.114887      -0.002842      -0.076492       0.127598       0.148796      -0.001002       0.002584       0.072961       0.042886      -0.225218      -0.115563       0.056484       0.059078             15.146464      17.657651      -0.336902       0.036642      17.447908       5.562555      10.333833           0.649098
            7             Cu       5.668705      -1.006159      27.822708       0.866799      49.816136 0.73972860E+03  0.18618097E+05                                11.823909                            9.404789       1.030351       2.263498                    0.996497      39.710948      95.620618       0.542733       0.448391      -1.114524       0.065402       0.119788      -0.024520       0.138665      -0.068027       0.016652       0.024881       0.088859       0.201142      -0.119537       0.047414       0.072123             15.333890      18.501590      -5.808739       1.621686      10.694292       0.702259      16.805788           0.642183
            8             Cu       4.373071      -3.335214      28.242826       0.865689      50.263389 0.74380713E+03  0.18748489E+05                                11.897325                            9.432592       1.032041       2.262666                    0.996487      39.778853      95.888278       0.541710       0.448573      -1.114292      -0.061070      -0.121210       0.025243       0.138053      -0.078352       0.011917       0.025298       0.100742       0.134767      -0.120324       0.049511       0.070813             15.477580      15.774550      -4.204138       2.857281       9.994805       1.072829      20.663387          -0.652419
            9             Cu      15.133978       4.532720      -0.033265       0.872957      49.589819 0.72881502E+03  0.18274110E+05                                11.772945                            9.319584       1.030661       2.266366                    0.996134      39.590230      95.128077       0.546613       0.446897      -1.115532       0.065720      -0.129700       0.025831       0.147676       0.073647      -0.013074       0.022002       0.098295       0.153656      -0.118013       0.054920       0.063093             15.322074      17.230258       5.009684      -2.248733      10.174987       0.795478      18.560976          -0.658958
           10             Cu      13.872266      -0.772205      28.247988       0.859230      50.255106 0.74844924E+03  0.18896059E+05                                11.902415                            9.465306       1.025227       2.260495                    0.996258      39.868252      96.201448       0.540454       0.448888      -1.114026      -0.064152       0.125635      -0.024417       0.143163       0.068921      -0.015404       0.023354       0.093833       0.170089      -0.116208       0.054035       0.062173             15.456657      17.297541       5.128262      -2.208421      10.335711       0.770837      18.736719           0.650845
           11             Cu       0.049291      -2.153061       8.754227       0.876041      49.294722 0.71665365E+03  0.17886889E+05                                11.703669                            9.223820       1.120128       2.296336                    0.996611      39.410789      94.361644       0.551235       0.445188      -1.117028       0.001641      -0.075532       0.124582       0.145700       0.002772      -0.000310       0.076734       0.043696      -0.226372      -0.119100       0.057293       0.061807             15.255671      17.591411       0.150098      -0.061891      17.547505       5.928913      10.628097           0.653646
           12             Cu       0.006372      -0.879312       6.425081       0.863745      49.408888 0.73802537E+03  0.18563239E+05                                11.756115                            9.389743       1.030564       2.264793                    0.996163      39.713935      95.575281       0.543571       0.447989      -1.114851      -0.002857       0.076370      -0.127487       0.148639       0.000877      -0.002635       0.073038       0.042886      -0.225503      -0.115689       0.056518       0.059172             15.153251      17.666328       0.339395      -0.035907      17.455259       5.565977      10.338166          -0.662631
           13             Cu       3.702295      14.227518      13.484210       0.866525      49.853615 0.74029291E+03  0.18636196E+05                                11.830703                            9.409070       1.029080       2.263011                    0.996494      39.719309      95.656506       0.542539       0.448457      -1.114462      -0.065358       0.119675      -0.024503       0.138543       0.068024      -0.016723       0.024969       0.088890       0.201288      -0.119601       0.047393       0.072208             15.345128      18.517637       5.815152      -1.622857      10.701864       0.702580      16.815883           0.641584
           14             Cu       4.997929      11.898463      13.904328       0.865690      50.252055 0.74364083E+03  0.18743142E+05                                11.895300                            9.431326       1.032408       2.262810                    0.996487      39.776610      95.878125       0.541768       0.448553      -1.114311       0.061127      -0.121260       0.025214       0.138117       0.078272      -0.011944       0.025314       0.100677       0.134922      -0.120274       0.049574       0.070701             15.475208      15.773867       4.204444      -2.856505       9.994355       1.073253      20.657402          -0.652235
           15             Cu      12.979022      12.158543      14.305233       0.873047      49.576108 0.72858551E+03  0.18266766E+05                                11.770463                            9.317802       1.031191       2.266564                    0.996136      39.586951      95.113501       0.546698       0.446866      -1.115560      -0.065762      -0.129745       0.025803       0.147730      -0.073570       0.013090       0.022010       0.098221       0.153887      -0.117970       0.054992       0.062978             15.319065      17.227550      -5.009610       2.247903      10.174031       0.795594      18.555614           0.645834
           16             Cu      14.240734      14.461472      13.909490       0.859152      50.262884 0.74855545E+03  0.18899480E+05                                11.903862                            9.466128       1.025001       2.260409                    0.996258      39.869767      96.208145       0.540416       0.448902      -1.114013       0.064158       0.125640      -0.024467       0.143179      -0.068886       0.015442       0.023365       0.093743       0.170233      -0.116187       0.053957       0.062229             15.459420      17.301386      -5.130840       2.208122      10.338451       0.770559      18.738422          -0.663765
           17             Cu       9.321709       5.472762      23.092725       0.882586      48.786997 0.70782495E+03  0.17605714E+05                                11.608356                            9.152282       1.152009       2.307096                    0.996766      39.284281      93.789513       0.554899       0.443776      -1.118307      -0.001708      -0.076718       0.126426       0.147892      -0.002974       0.000261       0.076623       0.043817      -0.226418      -0.119030       0.057054       0.061976             15.125774      17.441864      -0.142995       0.063304      17.395687       5.874736      10.539770           0.725516
           18             Cu       9.364628       6.746511      20.763579       0.871389      48.782567 0.72704122E+03  0.18211176E+05                                11.638930                            9.302703       1.137112       2.298930                    0.996567      39.558676      94.878879       0.547818       0.446365      -1.116314       0.002749       0.077984      -0.129326       0.151044      -0.001089       0.002639       0.072681       0.042747      -0.224795      -0.115221       0.056294       0.058927             14.992437      17.478042      -0.329673       0.038144      17.266612       5.499729      10.232657           0.717936
           19             Cu      13.073295      16.257805       0.854288       0.866842      49.790594 0.73936887E+03  0.18606556E+05                                11.819293                            9.402074       1.031251       2.263824                    0.996499      39.706329      95.599343       0.542855       0.448350      -1.114562      -0.065489      -0.120015       0.024596       0.138915      -0.068059       0.016589       0.024882       0.088845       0.200524      -0.119455       0.047549       0.071906             15.326342      18.489540      -5.802388       1.621562      10.687947       0.701643      16.801538          -0.654975
           20             Cu      14.368929      18.586860       0.434170       0.866199      50.192322 0.74267376E+03  0.18712092E+05                                11.884578                            9.424032       1.034454       2.263600                    0.996495      39.761971      95.815943       0.542095       0.448442      -1.114415       0.061198       0.121472      -0.025273       0.138345      -0.078370       0.011874       0.025242       0.100591       0.134080      -0.120171       0.049268       0.070903             15.458910      15.753757      -4.196199       2.853934       9.982934       1.072283      20.640038           0.640442
           21             Cu       3.608022      18.326780       0.033265       0.853677      50.932494 0.75313755E+03  0.19055343E+05                                12.017698                            9.507801       0.959610       2.240774                    0.995904      39.966431      96.727849       0.537832       0.450108      -1.112615      -0.064576       0.127112      -0.025142       0.144774       0.072697      -0.012868       0.021590       0.097014       0.152623      -0.116595       0.054462       0.062134             15.650377      17.602310       5.121373      -2.305175      10.388461       0.809310      18.960359           0.004068
           22             Cu       4.869734      16.023851       0.429008       0.832672      52.186192 0.78323997E+03  0.20022143E+05                                12.249968                            9.727779       0.939292       2.228633                    0.995986      40.402605      98.449749       0.528843       0.453068      -1.110236       0.063353      -0.123583       0.024138       0.140957       0.068706      -0.015181       0.023089       0.093191       0.168625      -0.115528       0.053928       0.061600             15.929759      17.832561       5.297410      -2.290085      10.641568       0.790764      19.315148          -0.001828
           23             Cu      18.692709      17.404707      19.922769       0.882761      48.757805 0.70740169E+03  0.17592276E+05                                11.602999                            9.148941       1.153036       2.307478                    0.996771      39.278278      93.762571       0.555064       0.443718      -1.118361      -0.001676       0.076828      -0.126492       0.148005       0.002886      -0.000310       0.076563       0.043746      -0.226124      -0.118907       0.057095       0.061812             15.117659      17.433051       0.145439      -0.062670      17.385604       5.870277      10.534324           0.725859
           24             Cu      -0.006372      16.130958      22.251915       0.871257      48.824016 0.72763368E+03  0.18230074E+05                                11.646398                            9.307155       1.135736       2.298403                    0.996563      39.567260      94.915910       0.547618       0.446429      -1.116253       0.002766      -0.077794       0.129163       0.150806       0.001042      -0.002712       0.072793       0.042801      -0.224901      -0.115346       0.056352       0.058994             15.004135      17.492751       0.332645      -0.036938      17.279959       5.505518      10.239695           0.718375
           25              H       2.483315      19.269983       4.095075       0.136472       1.165368 0.87821885E+01  0.87153304E+02                                 1.744843                            1.667954      -1.199160       2.320899                    0.996172       3.366056       9.094866       0.519551       1.187945      -0.731339      -0.012205       0.033236      -0.025997       0.043925      -0.004988       0.004555      -0.011104      -0.012967       0.000290      -0.008993      -0.007764       0.016757              1.767123       1.514396      -0.249134      -0.002104       1.919540      -0.221524       1.867432          -0.000259
           26              H       2.563906      17.499903       7.759995       0.152490       1.163347 0.85811217E+01  0.84463694E+02                                 1.739844                            1.647927      -1.113939       2.375317                    0.997204       3.206342       8.560690       0.524345       1.186760      -0.733276      -0.010738      -0.001205       0.039344       0.040801       0.001218      -0.004305      -0.004038      -0.000574       0.048427      -0.009385      -0.008183       0.017568              1.770627       1.528184      -0.177306      -0.225594       1.613068       0.020255       2.170630           0.000217
           27              H       4.415615      15.768127       4.619864       0.131801       1.196040 0.89892806E+01  0.90103944E+02                                 1.791318                            1.695114      -1.384044       2.219460                    0.995364       3.573271       9.835875       0.509780       1.198682      -0.726666       0.020781      -0.024010      -0.019401       0.037212      -0.011047      -0.007125       0.005393      -0.005434      -0.008279      -0.011014      -0.005629       0.016642              1.840180       1.634748      -0.421931      -0.095940       2.002884      -0.025244       1.882908           0.000002
           28              H       5.483909      14.841486       6.277394       0.091513       1.414808 0.11567081E+02  0.12166725E+03                                 1.936021                            1.868640      -0.973818       2.400820                    0.997684       3.516952       9.447806       0.514396       1.132032      -0.748152       0.030997       0.017944      -0.005492       0.036235       0.003122      -0.004164       0.004176      -0.000695      -0.023544      -0.010837       0.003760       0.007077              1.970863       2.115141       0.111652      -0.207078       1.970394      -0.403342       1.827054           0.000007
           29              H       4.160724      13.987954       6.013566       0.091027       1.445817 0.11834520E+02  0.12504307E+03                                 1.958988                            1.886811      -0.928416       2.420190                    0.998013       3.508694       9.409842       0.513878       1.128073      -0.749709      -0.025562      -0.017406      -0.015932       0.034788      -0.000559       0.001258       0.006324       0.008789      -0.020572      -0.010986       0.003056       0.007930              1.996717       1.880784       0.070288       0.507288       1.945368       0.097364       2.163999          -0.000009
           30              H       4.117617      14.185894       9.239728       0.131933       1.253792 0.95292538E+01  0.96556189E+02                                 1.829127                            1.733843      -1.368961       2.232522                    0.995053       3.507418       9.588656       0.510967       1.183020      -0.731802      -0.025812       0.024233       0.015187       0.038525      -0.009228      -0.007977       0.007100       0.006090      -0.010479      -0.009580      -0.007407       0.016988              1.866047       1.792748      -0.437265      -0.163910       1.904000       0.017260       1.901394           0.000174
           31              H       6.441625      10.938632       9.985330       0.134537       1.177547 0.88914515E+01  0.88543859E+02                                 1.760488                            1.681023      -1.196162       2.321871                    0.996255       3.380268       9.160270       0.516077       1.191808      -0.730473       0.014339      -0.031190       0.028498       0.044616      -0.005209       0.005748      -0.011024      -0.009722       0.006941      -0.009011      -0.007679       0.016690              1.785773       1.590054      -0.274980       0.021803       1.838986      -0.240578       1.928279          -0.000013
           32              H       6.265451      12.497608       6.237247       0.132946       1.178254 0.88889310E+01  0.88115164E+02                                 1.736374                            1.662889      -1.084686       2.374631                    0.997243       3.289858       8.765156       0.529660       1.166563      -0.737705       0.011348      -0.002920      -0.038654       0.040391      -0.003325      -0.002885      -0.002942      -0.004703       0.044615      -0.012081      -0.003445       0.015526              1.758162       1.563060      -0.215439      -0.186690       1.600511       0.015775       2.110915          -0.000225
           33              H      12.439065       7.500168       3.567418       0.135258       1.165610 0.87762641E+01  0.87093974E+02                                 1.744648                            1.666429      -1.216644       2.310167                    0.996145       3.383549       9.146958       0.520155       1.186575      -0.731431      -0.013999       0.031352      -0.026298       0.043250      -0.006044       0.005200      -0.010853      -0.010005       0.000852      -0.008607      -0.007980       0.016587              1.769580       1.596991      -0.282061       0.022306       1.799244      -0.234327       1.912504          -0.000018
           34              H      14.963613       4.428893       4.235592       0.147660       1.188777 0.88097127E+01  0.87271259E+02                                 1.764588                            1.669285      -1.104767       2.377075                    0.997143       3.236830       8.665205       0.521274       1.186125      -0.733494       0.028890      -0.025320      -0.014019       0.040893      -0.012581      -0.003621       0.001542       0.002337      -0.022659      -0.009825      -0.007150       0.016976              1.795904       1.816753      -0.393493      -0.216093       1.734983       0.097577       1.835977          -0.000253
           35              H      12.729566       5.894694       7.275354       0.132697       1.219320 0.92268760E+01  0.93094644E+02                                 1.817435                            1.720438      -1.393298       2.217675                    0.994916       3.576421       9.878304       0.504640       1.202970      -0.725986      -0.014242       0.005179       0.034534       0.037712      -0.003780      -0.006617       0.001561      -0.001154       0.043776      -0.011822      -0.004846       0.016668              1.865681       1.629548      -0.258238      -0.088281       1.678574      -0.163083       2.288920           0.000222
           36              H      13.248720       3.910831       8.092648       0.088283       1.435019 0.11765968E+02  0.12418199E+03                                 1.949654                            1.880939      -0.927618       2.418396                    0.998004       3.523818       9.456059       0.514662       1.127595      -0.749525      -0.034178      -0.013441      -0.003749       0.036917       0.006007       0.000249       0.003436       0.011676       0.014894      -0.011438       0.004168       0.007269              1.987308       2.481359      -0.055657       0.141689       1.703567      -0.244428       1.776997           0.000015
           37              H      14.444459       4.911453       8.422434       0.086559       1.462119 0.12038614E+02  0.12775183E+03                                 1.972056                            1.901416      -0.937848       2.412197                    0.997897       3.546279       9.533074       0.512514       1.126184      -0.749980       0.018488       0.029278       0.009577       0.035926       0.008361      -0.003295       0.000823      -0.003241       0.009462      -0.010774       0.003274       0.007500              2.006174       1.609590       0.072117       0.213981       2.485792       0.083994       1.923141           0.000012
           38              H      15.855732       2.103882       7.407268       0.129651       1.259643 0.95529768E+01  0.96842754E+02                                 1.832106                            1.733833      -1.341445       2.242738                    0.995375       3.522958       9.628890       0.512001       1.180068      -0.732365       0.009769      -0.003175      -0.037400       0.038785      -0.000490      -0.006651       0.004801       0.001589       0.041157      -0.009281      -0.007389       0.016670              1.870209       1.596136      -0.234303      -0.137775       1.695496      -0.063007       2.318995          -0.000225
           39              H      16.288672       0.441245      11.080791       0.137142       1.154315 0.86414403E+01  0.85468086E+02                                 1.737881                            1.657622      -1.195812       2.322872                    0.996273       3.359998       9.083068       0.519364       1.192384      -0.730168       0.017244      -0.030695       0.025863       0.043686      -0.006616       0.006656      -0.010675      -0.006901      -0.002265      -0.009756      -0.007078       0.016835              1.763522       1.584431      -0.300941       0.055510       1.816147      -0.212649       1.889989           0.000509
           40              H      13.923432       3.678699      10.570341       0.130219       1.190004 0.89461017E+01  0.88786704E+02                                 1.744679                            1.665436      -1.061657       2.382483                    0.997422       3.301549       8.789389       0.530809       1.162662      -0.738634      -0.024415       0.026035       0.016434       0.039294      -0.012822      -0.003673       0.000645      -0.004395      -0.010465      -0.011965      -0.003231       0.015196              1.769174       1.671836      -0.357088      -0.191425       1.766822       0.110665       1.868863          -0.000240
           41              H       0.419821       2.251932      15.241823       0.135357       1.196308 0.90462302E+01  0.90509798E+02                                 1.782888                            1.699091      -1.229213       2.308743                    0.995766       3.391133       9.223022       0.511542       1.196732      -0.729437      -0.000396      -0.043930       0.008675       0.044780       0.000763      -0.000415      -0.005092      -0.024175      -0.023395      -0.008932      -0.008126       0.017058              1.810980       1.782126      -0.005691      -0.017991       2.218668      -0.163010       1.432147           0.000563
           42              H       2.490812       5.674483      14.576517       0.133701       1.160875 0.86632376E+01  0.85259476E+02                                 1.711654                            1.634865      -1.088121       2.371466                    0.997305       3.272557       8.665009       0.537934       1.156950      -0.739822       0.034908       0.017383      -0.002816       0.039098       0.010416      -0.000124      -0.001953       0.004539      -0.030578      -0.010667      -0.005157       0.015824              1.737017       2.110351       0.119189      -0.041125       1.781619      -0.048715       1.319083           0.000193
           43              H      17.208904       5.771347      14.797330       0.121152       1.181142 0.88798316E+01  0.88444502E+02                                 1.752467                            1.666770      -1.310030       2.248632                    0.995766       3.538154       9.605063       0.524158       1.173215      -0.732975      -0.030840       0.014990       0.001294       0.034314      -0.007217      -0.002013      -0.001447       0.010127      -0.030546      -0.010913      -0.003046       0.013959              1.793160       2.030158      -0.168077      -0.024128       2.033445      -0.077756       1.315878          -0.000212
           44              H       1.075791       7.622357      15.161528       0.118442       1.244080 0.99397837E+01  0.10067344E+03                                 1.773816                            1.730426      -0.810498       2.484335                    0.998509       3.329884       8.781129       0.535313       1.129693      -0.748453      -0.001153       0.009824       0.027542       0.029265      -0.005893       0.003060       0.003989       0.002561       0.017428      -0.010486       0.003123       0.007363              1.801398       1.661105       0.118842       0.340309       1.937924       0.191719       1.805166           0.000025
           45              H       1.100155       7.377863      13.584293       0.116409       1.229668 0.97812120E+01  0.98716745E+02                                 1.763056                            1.718810      -0.833420       2.474517                    0.998344       3.323690       8.762852       0.535814       1.132646      -0.747609       0.001058       0.001950      -0.029989       0.030071      -0.005770      -0.002388      -0.001399       0.004173       0.020509      -0.009934       0.002448       0.007486              1.787209       1.663152      -0.005465      -0.346571       1.845555      -0.155118       1.852920           0.000014
           46              H      11.848692      -1.767013      14.656813       0.126174       1.217460 0.91815371E+01  0.91678399E+02                                 1.767938                            1.683618      -1.101777       2.360561                    0.996914       3.340505       8.907883       0.529848       1.157719      -0.739733       0.031833      -0.016057       0.004239       0.035905      -0.008674       0.002087      -0.000537       0.003681      -0.032309      -0.011028      -0.003377       0.014405              1.795583       2.213445      -0.126322       0.081220       1.815999       0.002940       1.357304           0.000205
           47              H       9.785198       1.677857      14.519163       0.132919       1.160593 0.86731925E+01  0.85865807E+02                                 1.742919                            1.658969      -1.196053       2.318487                    0.996170       3.387700       9.164158       0.519919       1.189950      -0.730499      -0.000902       0.043358       0.000077       0.043368      -0.000178      -0.000156       0.000578      -0.025966      -0.023388      -0.009104      -0.007792       0.016896              1.774501       1.758092      -0.000515       0.017745       2.202137       0.024996       1.363275           0.000041
           48              H       7.830408      -1.853262      14.309821       0.121677       1.219079 0.92541783E+01  0.93228627E+02                                 1.797535                            1.708735      -1.346858       2.233787                    0.995239       3.581820       9.813165       0.513868       1.183159      -0.730652      -0.033956      -0.014818      -0.002298       0.037120       0.005882       0.002934       0.000012       0.012995      -0.036656      -0.012602      -0.002548       0.015149              1.838474       2.063136       0.179102       0.051388       2.104820       0.055321       1.347465           0.000286
           49              H      10.504891      19.201576      13.624441       0.113889       1.268644 0.10146936E+02  0.10339646E+03                                 1.804483                            1.753957      -0.845674       2.464881                    0.998125       3.363932       8.924202       0.528690       1.136932      -0.746582       0.001785      -0.005880      -0.029213       0.029852       0.005730      -0.003524       0.003416       0.002875       0.015740      -0.010076       0.003172       0.006904              1.836830       1.742479      -0.071677      -0.374053       1.925357       0.211073       1.842655           0.000066
           50              H      10.369949      -3.694599      15.210279       0.111825       1.298370 0.10552611E+02  0.10859957E+03                                 1.833161                            1.788556      -0.893223       2.440487                    0.997662       3.411558       9.098256       0.523554       1.136780      -0.746536      -0.006463      -0.006785       0.029683       0.031127       0.007011       0.001050      -0.002671       0.000052       0.023042      -0.011220       0.002923       0.008297              1.860386       1.660191      -0.031765       0.331866       1.979989      -0.164862       1.940977           0.000039
           51              H      11.854315      11.215340      10.243423       0.136267       1.164853 0.87773318E+01  0.87094276E+02                                 1.744422                            1.667566      -1.196303       2.322142                    0.996188       3.366022       9.094623       0.519570       1.188050      -0.731313      -0.012154      -0.033134       0.026094       0.043891       0.005052      -0.004490      -0.011045      -0.012974       0.000458      -0.008893      -0.007819       0.016713              1.766704       1.514027       0.248990       0.002071       1.919019      -0.221537       1.867066           0.000536
           52              H      11.934906      12.985420       6.578503       0.152108       1.166419 0.86106104E+01  0.84831739E+02                                 1.743183                            1.650963      -1.116181       2.373864                    0.997174       3.211902       8.581144       0.523733       1.187058      -0.733186      -0.010753       0.001189      -0.039276       0.040738      -0.001148       0.004324      -0.004042      -0.000640       0.048403      -0.009344      -0.008220       0.017564              1.774086       1.531043       0.178008       0.226163       1.616356       0.020357       2.174859          -0.000210
           53              H      13.786615      14.717196       9.718634       0.131544       1.195359 0.89830999E+01  0.90028406E+02                                 1.790820                            1.694680      -1.380854       2.220882                    0.995377       3.573079       9.835281       0.509768       1.198894      -0.726618       0.020735       0.023921       0.019518       0.037190       0.011065       0.007144       0.005311      -0.005461      -0.007902      -0.011107      -0.005484       0.016591              1.839652       1.634323       0.421724       0.095945       2.002239      -0.025145       1.882392          -0.000238
           54              H      14.854909      15.643837       8.061104       0.091580       1.415331 0.11572885E+02  0.12174702E+03                                 1.936720                            1.869284      -0.974712       2.400422                    0.997679       3.517645       9.451269       0.514220       1.132245      -0.748095       0.030924      -0.018018       0.005537       0.036216      -0.003129       0.004169       0.004173      -0.000714      -0.023508      -0.010832       0.003753       0.007080              1.971597       2.115997      -0.111618       0.207202       1.971112      -0.403515       1.827680           0.000012
           55              H      13.531724      16.497369       8.324932       0.091190       1.444917 0.11825503E+02  0.12492587E+03                                 1.958312                            1.886204      -0.928401       2.420315                    0.998016       3.507596       9.406535       0.513907       1.128207      -0.749675      -0.025623       0.017315       0.015986       0.034812       0.000560      -0.001282       0.006318       0.008827      -0.020513      -0.010978       0.003035       0.007943              1.996001       1.880149      -0.070309      -0.506955       1.944768       0.097421       2.163088           0.000036
           56              H      13.488617      16.299429       5.098770       0.131953       1.253900 0.95304980E+01  0.96573957E+02                                 1.829373                            1.734066      -1.369311       2.232369                    0.995049       3.507830       9.590690       0.510875       1.183169      -0.731764      -0.025829      -0.024246      -0.015154       0.038531       0.009233       0.007993       0.007126       0.006104      -0.010391      -0.009598      -0.007413       0.017011              1.866316       1.792973       0.437356       0.163856       1.904323       0.017141       1.901651          -0.000168
           57              H      15.812625      19.546691       4.353168       0.134422       1.178415 0.88998845E+01  0.88649831E+02                                 1.761389                            1.681841      -1.196685       2.321512                    0.996246       3.381909       9.166187       0.515936       1.191837      -0.730460       0.014308       0.031215      -0.028471       0.044606       0.005217      -0.005724      -0.011028      -0.009742       0.007037      -0.008995      -0.007700       0.016695              1.786720       1.590874       0.275234      -0.021778       1.839980      -0.240709       1.929307           0.000006
           58              H      15.636451      17.987715       8.101251       0.133103       1.176997 0.88767028E+01  0.87962243E+02                                 1.735086                            1.661712      -1.083849       2.375210                    0.997253       3.287610       8.757125       0.529871       1.166517      -0.737724       0.011318       0.002910       0.038699       0.040425       0.003296       0.002882      -0.002938      -0.004695       0.044662      -0.012061      -0.003479       0.015540              1.756826       1.561936       0.215157       0.186481       1.599341       0.015764       2.109201           0.000231
           59              H       3.068065       0.125655      10.771080       0.134937       1.165537 0.87753692E+01  0.87081268E+02                                 1.744471                            1.666269      -1.213090       2.311683                    0.996165       3.383658       9.146501       0.520224       1.186469      -0.731461      -0.013936      -0.031307       0.026332       0.043217       0.006098      -0.005071      -0.010861      -0.009979       0.001108      -0.008508      -0.008058       0.016566              1.769393       1.596827       0.281990      -0.022345       1.799060      -0.234339       1.912291           0.000517
           60              H       5.592613       3.196930      10.102906       0.147411       1.188787 0.88095762E+01  0.87268455E+02                                 1.764511                            1.669206      -1.101793       2.378319                    0.997160       3.237096       8.665484       0.521324       1.186031      -0.733518       0.028855       0.025259       0.014084       0.040853       0.012595       0.003660       0.001497       0.002340      -0.022326      -0.009890      -0.007048       0.016938              1.795832       1.816698       0.393470       0.216132       1.734901       0.097618       1.835897           0.000295
           61              H       3.358566       1.731129       7.063144       0.132462       1.221040 0.92438534E+01  0.93311823E+02                                 1.819276                            1.722113      -1.394315       2.216953                    0.994902       3.580051       9.891806       0.504337       1.203099      -0.725943      -0.014256      -0.005159      -0.034494       0.037679       0.003838       0.006625       0.001539      -0.001144       0.043765      -0.011878      -0.004790       0.016669              1.867618       1.631218       0.258760       0.088285       1.680361      -0.163399       2.291274          -0.000244
           62              H       3.877720       3.714992       6.245850       0.088284       1.435589 0.11772138E+02  0.12426656E+03                                 1.950372                            1.881588      -0.928185       2.418121                    0.998000       3.524651       9.459823       0.514496       1.127782      -0.749475      -0.034172       0.013429       0.003821       0.036914      -0.006004      -0.000272       0.003436       0.011643       0.014881      -0.011419       0.004137       0.007282              1.988069       2.482361       0.055653      -0.141835       1.704201      -0.244609       1.777646          -0.000002
           63              H       5.073459       2.714370       5.916064       0.086451       1.464253 0.12061244E+02  0.12805696E+03                                 1.974260                            1.903421      -0.939269       2.411417                    0.997884       3.549045       9.544117       0.512137       1.126442      -0.749908       0.018474      -0.029256      -0.009492       0.035879      -0.008356       0.003295       0.000788      -0.003189       0.009428      -0.010750       0.003235       0.007515              2.008483       1.611196      -0.072165      -0.214401       2.488898       0.084002       1.925357          -0.000005
           64              H       6.484732       5.521941       6.931230       0.129772       1.258743 0.95444222E+01  0.96734728E+02                                 1.831308                            1.733122      -1.341022       2.243061                    0.995383       3.521461       9.623857       0.512075       1.180158      -0.732349       0.009754       0.003178       0.037430       0.038810       0.000468       0.006650       0.004809       0.001600       0.041185      -0.009308      -0.007370       0.016678              1.869368       1.595479       0.234134       0.137684       1.694770      -0.062958       2.317854           0.000223
           65              H       6.917672       7.184578       3.257707       0.137105       1.154554 0.86437057E+01  0.85496229E+02                                 1.738115                            1.657831      -1.196011       2.322741                    0.996271       3.360488       9.084744       0.519334       1.192373      -0.730169       0.017250       0.030703      -0.025855       0.043689       0.006619      -0.006655      -0.010678      -0.006899      -0.002194      -0.009746      -0.007092       0.016838              1.763774       1.584661       0.301031      -0.055512       1.816424      -0.212663       1.890239          -0.000018
           66              H       4.552432       3.947124       3.768157       0.130151       1.190643 0.89524673E+01  0.88867324E+02                                 1.745419                            1.666119      -1.062110       2.382216                    0.997415       3.302669       8.793765       0.530648       1.162788      -0.738600      -0.024424      -0.026026      -0.016411       0.039284       0.012832       0.003678       0.000642      -0.004384      -0.010409      -0.011983      -0.003214       0.015197              1.769933       1.672510       0.357300       0.191517       1.767552       0.110676       1.869736          -0.000235
           67              H       9.790821      -2.233963      27.773671       0.135713       1.196206 0.90452698E+01  0.90497875E+02                                 1.782757                            1.698971      -1.232836       2.307226                    0.995744       3.390588       9.221451       0.511573       1.196690      -0.729443      -0.000461       0.043969      -0.008716       0.044826      -0.000859       0.000388      -0.005096      -0.024373      -0.022884      -0.008791      -0.008295       0.017086              1.810839       1.782041       0.005754       0.017984       2.218439      -0.162977       1.432037           0.000564
           68              H      11.861812      -5.656514      28.438977       0.133954       1.161137 0.86658504E+01  0.85293268E+02                                 1.712052                            1.635218      -1.091272       2.370127                    0.997288       3.272581       8.666030       0.537813       1.157101      -0.739784       0.034892      -0.017429       0.002807       0.039104      -0.010488       0.000118      -0.001946       0.004477      -0.030283      -0.010582      -0.005257       0.015838              1.737434       2.110918      -0.119213       0.041136       1.782040      -0.048729       1.319344          -0.000211
           69              H       7.837904      -5.753378      28.218164       0.121141       1.181012 0.88781340E+01  0.88420738E+02                                 1.752148                            1.666459      -1.309530       2.248870                    0.995771       3.537488       9.601950       0.524294       1.173003      -0.733030      -0.030839      -0.014968      -0.001305       0.034304       0.007214       0.002012      -0.001449       0.010093      -0.030491      -0.010897      -0.003041       0.013938              1.792823       2.029906       0.168190       0.024107       2.032899      -0.077706       1.315664          -0.000200
           70              H      10.446791      15.255112      27.853966       0.118518       1.242494 0.99230459E+01  0.10045631E+03                                 1.771945                            1.728685      -0.809129       2.485066                    0.998523       3.327415       8.771035       0.535742       1.129323      -0.748553      -0.001100      -0.009774      -0.027586       0.029287       0.005903      -0.003091       0.003989       0.002596       0.017428      -0.010509       0.003138       0.007371              1.799427       1.659446      -0.118659      -0.339789       1.935566       0.191450       1.803269           0.000016
           71              H      10.471155       0.247960       0.754205       0.116464       1.228304 0.97667990E+01  0.98529351E+02                                 1.761350                            1.717227      -0.832132       2.475188                    0.998356       3.321507       8.753609       0.536239       1.132229      -0.747721       0.001105      -0.001891       0.030000       0.030080       0.005787       0.002406      -0.001399       0.004204       0.020501      -0.009956       0.002462       0.007494              1.785412       1.661636       0.005454       0.346090       1.843492      -0.154866       1.851107           0.000016
           72              H       2.477692       1.784982      28.358681       0.126314       1.216188 0.91686970E+01  0.91514181E+02                                 1.766459                            1.682246      -1.100672       2.361222                    0.996931       3.338000       8.898187       0.530179       1.157451      -0.739808       0.031860       0.016047      -0.004237       0.035924       0.008685      -0.002078      -0.000540       0.003700      -0.032193      -0.010988      -0.003410       0.014398              1.794053       2.211504       0.126476      -0.081112       1.814341       0.002904       1.356313           0.000231
           73              H       0.414198      -1.659888      28.496331       0.133351       1.159566 0.86636142E+01  0.85747653E+02                                 1.741980                            1.658130      -1.198298       2.317754                    0.996164       3.385346       9.156671       0.520012       1.190062      -0.730479      -0.000846      -0.043417      -0.000107       0.043425       0.000157       0.000222       0.000606      -0.026152      -0.023033      -0.009268      -0.007662       0.016931              1.773493       1.757066       0.000529      -0.017721       2.200782       0.024967       1.362630          -0.000498
           74              H      17.201408       9.479085       0.028677       0.122053       1.218592 0.92491122E+01  0.93161582E+02                                 1.796803                            1.708064      -1.349666       2.232668                    0.995233       3.580068       9.806404       0.514079       1.182877      -0.730721      -0.033964       0.014881       0.002280       0.037151      -0.006009      -0.002901       0.000024       0.012913      -0.036156      -0.012433      -0.002684       0.015117              1.837683       2.062399      -0.179051      -0.051356       2.103639       0.055279       1.347013           0.000262
           75              H       1.133891      11.283747       0.714057       0.114008       1.266671 0.10125925E+02  0.10312053E+03                                 1.802035                            1.751686      -0.844089       2.465747                    0.998141       3.360719       8.910644       0.529281       1.136342      -0.746740       0.001838       0.005851       0.029241       0.029877      -0.005718       0.003551       0.003415       0.002883       0.015717      -0.010074       0.003158       0.006915              1.834238       1.740162       0.071673       0.373355       1.922352       0.210659       1.840202          -0.000018
           76              H       0.998949       3.712568      27.805215       0.111891       1.296807 0.10535579E+02  0.10837273E+03                                 1.831179                            1.786711      -0.891802       2.441235                    0.997676       3.408920       9.086928       0.524038       1.136270      -0.746674      -0.006425       0.006750      -0.029708       0.031136      -0.007003      -0.001068      -0.002665       0.000054       0.023035      -0.011213       0.002924       0.008290              1.858276       1.658470       0.031867      -0.331352       1.977497      -0.164680       1.938860          -0.000019
           77              H      16.258685      -4.018337      24.581921       0.135837       1.165430 0.87827557E+01  0.87160633E+02                                 1.744902                            1.668005      -1.193088       2.323372                    0.996203       3.367491       9.098932       0.519543       1.187942      -0.731337       0.012166      -0.033137       0.026002       0.043843      -0.005156       0.004409      -0.010962      -0.013097       0.000626      -0.008824      -0.007864       0.016689              1.767197       1.514435      -0.249109      -0.002080       1.919582      -0.221602       1.867574          -0.000018
           78              H      16.178094      -2.248257      20.917001       0.151917       1.165602 0.86027091E+01  0.84731984E+02                                 1.742194                            1.650076      -1.112408       2.375574                    0.997198       3.210830       8.576357       0.523950       1.186872      -0.733236       0.010755       0.001133      -0.039266       0.040728       0.001067      -0.004345      -0.004005      -0.000760       0.048351      -0.009325      -0.008214       0.017539              1.773045       1.530208      -0.177794      -0.225977       1.615385       0.020339       2.173544           0.000208
           79              H      14.326385      -0.516481      24.057132       0.131394       1.196481 0.89942130E+01  0.90170324E+02                                 1.792081                            1.695832      -1.381747       2.220313                    0.995365       3.575624       9.844909       0.509532       1.199040      -0.726575      -0.020745       0.023907       0.019494       0.037175      -0.011090      -0.007164       0.005306      -0.005464      -0.007740      -0.011154      -0.005451       0.016605              1.840973       1.635362      -0.422114      -0.095948       2.003696      -0.025386       1.883860           0.000217
           80              H      13.258091       0.410160      22.399602       0.091449       1.416606 0.11586309E+02  0.12192660E+03                                 1.938042                            1.870481      -0.975642       2.399895                    0.997668       3.519649       9.458910       0.513996       1.132382      -0.748054      -0.030932      -0.018015       0.005472       0.036212       0.003135      -0.004134       0.004181      -0.000710      -0.023523      -0.010821       0.003732       0.007089              1.972981       2.117538       0.111765      -0.207337       1.972545      -0.403989       1.828859          -0.000013
           81              H      14.581276       1.263692      22.663430       0.090899       1.448638 0.11864402E+02  0.12544580E+03                                 1.962015                            1.889561      -0.930713       2.418988                    0.997994       3.512439       9.425105       0.513320       1.128515      -0.749588       0.025596       0.017297       0.015898       0.034743      -0.000557       0.001249       0.006287       0.008854      -0.020605      -0.010967       0.003001       0.007966              1.999892       1.883650       0.070375       0.508500       1.948517       0.097528       2.167509          -0.000022
           82              H      14.624383       1.065752      19.437268       0.131904       1.254245 0.95341718E+01  0.96621553E+02                                 1.829754                            1.734438      -1.369679       2.232141                    0.995046       3.508655       9.593804       0.510798       1.183221      -0.731748       0.025801      -0.024250      -0.015165       0.038519      -0.009232      -0.007984       0.007111       0.006101      -0.010423      -0.009587      -0.007412       0.016999              1.866679       1.793259      -0.437387      -0.163895       1.904611       0.017110       1.902167           0.000154
           83              H      12.300375       4.313014      18.691666       0.134169       1.177618 0.88919256E+01  0.88547928E+02                                 1.760421                            1.680964      -1.192488       2.323374                    0.996276       3.380736       9.160885       0.516145       1.191659      -0.730511      -0.014357       0.031190      -0.028432       0.044579      -0.005342       0.005661      -0.010951      -0.009833       0.006997      -0.008938      -0.007731       0.016669              1.785710       1.589989      -0.274954       0.021838       1.838931      -0.240599       1.928209          -0.000017
           84              H      12.476549       2.754038      22.439749       0.132657       1.178299 0.88893518E+01  0.88119213E+02                                 1.736326                            1.662863      -1.081552       2.375946                    0.997259       3.290241       8.765792       0.529702       1.166471      -0.737729      -0.011382       0.002954       0.038630       0.040380      -0.003446      -0.002932      -0.002908      -0.004770       0.044554      -0.012196      -0.003309       0.015504              1.758100       1.563034      -0.215447      -0.186680       1.600493       0.015796       2.110772           0.000191
           85              H       6.302935       7.751478      25.109578       0.135357       1.164792 0.87679047E+01  0.86985094E+02                                 1.743468                            1.665359      -1.215682       2.310688                    0.996161       3.381361       9.137898       0.520482       1.186181      -0.731536       0.014116      -0.031467       0.026156       0.043284      -0.006083       0.005254      -0.010834      -0.010093       0.000784      -0.008620      -0.008010       0.016629              1.768349       1.595944      -0.281776       0.022354       1.798056      -0.234133       1.911048           0.000276
           86              H       3.778387      10.822753      24.441404       0.147883       1.188010 0.88026027E+01  0.87179683E+02                                 1.763548                            1.668398      -1.106514       2.376406                    0.997136       3.235231       8.658725       0.521534       1.185822      -0.733571      -0.028944       0.025441       0.013879       0.040959      -0.012608      -0.003604       0.001605       0.002318      -0.022895      -0.009795      -0.007252       0.017047              1.794779       1.815588      -0.393055      -0.215779       1.733961       0.097401       1.834787          -0.000021
           87              H       6.012434       9.356952      21.401642       0.132752       1.216890 0.92029008E+01  0.92788068E+02                                 1.814834                            1.718076      -1.389066       2.219858                    0.994951       3.571758       9.860495       0.505065       1.202794      -0.726046       0.014266      -0.005232      -0.034536       0.037731      -0.003817      -0.006637       0.001596      -0.001167       0.043659      -0.011839      -0.004815       0.016654              1.862941       1.627176      -0.257507      -0.088240       1.676037      -0.162681       2.285608           0.000241
           88              H       5.493280      11.340815      20.584348       0.088160       1.435205 0.11767673E+02  0.12420186E+03                                 1.949607                            1.880898      -0.927547       2.418348                    0.998003       3.524286       9.456734       0.514751       1.127382      -0.749576       0.034161       0.013521       0.003664       0.036922       0.006036       0.000228       0.003446       0.011701       0.014953      -0.011481       0.004203       0.007278              1.987252       2.481292      -0.055638       0.141685       1.703484      -0.244381       1.776982           0.000025
           89              H       4.297541      10.340193      20.254562       0.086460       1.462204 0.12039267E+02  0.12775799E+03                                 1.971931                            1.901302      -0.937700       2.412200                    0.997897       3.546595       9.533282       0.512607       1.125987      -0.750027      -0.018531      -0.029233      -0.009671       0.035938       0.008390      -0.003305       0.000845      -0.003246       0.009544      -0.010822       0.003312       0.007511              2.006042       1.609478       0.072139       0.213916       2.485635       0.083990       1.923013           0.000015
           90              H       2.886268      13.147764      21.269728       0.129246       1.260055 0.95566906E+01  0.96888173E+02                                 1.832378                            1.734075      -1.338341       2.243961                    0.995390       3.523963       9.631489       0.512016       1.179938      -0.732398      -0.009805       0.003267       0.037339       0.038743      -0.000627      -0.006670       0.004808       0.001522       0.041056      -0.009153      -0.007515       0.016668              1.870489       1.596344      -0.234330      -0.137825       1.695714      -0.062993       2.319410           0.000233
           91              H       2.453328      14.810401      17.596205       0.136795       1.154379 0.86418027E+01  0.85470358E+02                                 1.737760                            1.657515      -1.192351       2.324295                    0.996292       3.360424       9.083383       0.519461       1.192180      -0.730218      -0.017269       0.030700      -0.025781       0.043650      -0.006708       0.006584      -0.010620      -0.006935      -0.002075      -0.009613      -0.007203       0.016815              1.763391       1.584334      -0.300900       0.055523       1.816024      -0.212626       1.889816           0.000536
           92              H       4.818568      11.572947      18.106655       0.130024       1.191139 0.89571262E+01  0.88923589E+02                                 1.745724                            1.666405      -1.062254       2.382003                    0.997413       3.303664       8.796410       0.530682       1.162583      -0.738646       0.024397      -0.026017      -0.016434       0.039270      -0.012851      -0.003681       0.000625      -0.004419      -0.010289      -0.012026      -0.003170       0.015195              1.770251       1.672786      -0.357337      -0.191559       1.767849       0.110700       1.870117          -0.000273
           93              H      18.322179      12.999714      13.435173       0.135602       1.197248 0.90555406E+01  0.90629140E+02                                 1.783972                            1.700070      -1.233664       2.306722                    0.995733       3.392604       9.229316       0.511331       1.196879      -0.729392       0.000464       0.043963      -0.008671       0.044812       0.000858      -0.000391      -0.005088      -0.024340      -0.022964      -0.008805      -0.008274       0.017079              1.812128       1.783413      -0.005766      -0.018015       2.220071      -0.163139       1.432899          -0.000001
           94              H      16.251188       9.577163      14.100479       0.133988       1.160987 0.86646370E+01  0.85279468E+02                                 1.712003                            1.635185      -1.091345       2.370136                    0.997287       3.272439       8.665934       0.537771       1.157216      -0.739755      -0.034886      -0.017458       0.002839       0.039114       0.010498      -0.000127      -0.001943       0.004485      -0.030284      -0.010579      -0.005270       0.015850              1.737380       2.110792       0.119157      -0.041133       1.782031      -0.048729       1.319316           0.000208
           95              H       1.533096       9.480299      13.879666       0.121223       1.180775 0.88762107E+01  0.88399559E+02                                 1.752141                            1.666458      -1.309865       2.248781                    0.995768       3.537413       9.602617       0.524193       1.173256      -0.732967       0.030843      -0.015002      -0.001278       0.034321      -0.007219      -0.002008      -0.001440       0.010148      -0.030499      -0.010895      -0.003064       0.013959              1.792835       2.029791      -0.168109      -0.024111       2.033059      -0.077730       1.315656          -0.000197
           96              H      17.666209       7.629289      13.515468       0.118499       1.243727 0.99362357E+01  0.10062835E+03                                 1.773477                            1.730119      -0.810337       2.484453                    0.998512       3.329314       8.779176       0.535361       1.129695      -0.748454       0.001151      -0.009866      -0.027528       0.029265      -0.005893       0.003061       0.003992       0.002558       0.017396      -0.010483       0.003128       0.007355              1.801040       1.660816       0.118791       0.340208       1.937514       0.191641       1.804790           0.000020
           97              H      17.641845       7.873783      15.092703       0.116527       1.228658 0.97709252E+01  0.98586172E+02                                 1.762053                            1.717882      -0.832785       2.474920                    0.998351       3.322166       8.757409       0.535974       1.132615      -0.747621      -0.001065      -0.001988       0.030005       0.030090      -0.005773      -0.002397      -0.001402       0.004169       0.020496      -0.009936       0.002450       0.007486              1.786162       1.662231      -0.005478      -0.346264       1.844412      -0.154950       1.851844           0.000001
           98              H       6.893308      17.018659      14.020183       0.126295       1.216651 0.91734557E+01  0.91575788E+02                                 1.767070                            1.682813      -1.101292       2.360920                    0.996922       3.338856       8.901863       0.530015       1.157631      -0.739761      -0.031843       0.016077      -0.004203       0.035918      -0.008691       0.002071      -0.000540       0.003702      -0.032196      -0.010987      -0.003416       0.014403              1.794697       2.212327      -0.126348       0.081159       1.815050       0.002923       1.356715           0.000224
           99              H       8.956802      13.573789      14.157833       0.133245       1.160450 0.86720440E+01  0.85852933E+02                                 1.742897                            1.658952      -1.199051       2.317288                    0.996154       3.387059       9.162810       0.519871       1.190083      -0.730467       0.000842      -0.043407      -0.000072       0.043415      -0.000155      -0.000217       0.000604      -0.026112      -0.023114      -0.009235      -0.007689       0.016924              1.774481       1.758095      -0.000518       0.017741       2.202091       0.024995       1.363256           0.000006
          100              H      10.911592      17.104908      14.367175       0.122134       1.218610 0.92497169E+01  0.93173375E+02                                 1.797128                            1.708358      -1.350536       2.232315                    0.995225       3.580628       9.809675       0.513904       1.183207      -0.730637       0.033961       0.014919       0.002316       0.037166       0.006003       0.002910       0.000023       0.013010      -0.036134      -0.012428      -0.002719       0.015146              1.838057       2.062650       0.179030       0.051372       2.104332       0.055295       1.347189          -0.000252
          101              H       8.237109      -3.949930      15.052555       0.114051       1.267754 0.10137734E+02  0.10327803E+03                                 1.803549                            1.753090      -0.845848       2.464924                    0.998126       3.362626       8.919324       0.528859       1.136839      -0.746606      -0.001756       0.005963       0.029249       0.029902       0.005719      -0.003534       0.003418       0.002853       0.015807      -0.010078       0.003148       0.006929              1.835846       1.741592      -0.071592      -0.373802       1.924165       0.210853       1.841780           0.000020
          102              H       8.372051      18.946245      13.466717       0.111826       1.299338 0.10562823E+02  0.10873242E+03                                 1.834158                            1.789486      -0.894348       2.439918                    0.997653       3.412803       9.103138       0.523383       1.136862      -0.746513       0.006506       0.006864      -0.029656       0.031127       0.007004       0.001038      -0.002673       0.000034       0.023061      -0.011214       0.002908       0.008305              1.861423       1.661092      -0.031775       0.332183       1.981164      -0.164974       1.942013           0.000023
          103              H       6.887685       4.036306      18.433573       0.135660       1.164339 0.87718806E+01  0.87022068E+02                                 1.743563                            1.666785      -1.189076       2.325194                    0.996232       3.365762       9.091404       0.519842       1.187675      -0.731409       0.012163       0.033093      -0.026060       0.043843       0.005215      -0.004353      -0.010948      -0.013118       0.000890      -0.008792      -0.007896       0.016689              1.765818       1.513338       0.248769       0.002009       1.918036      -0.221461       1.866081           0.000552
          104              H       6.807094       2.266226      22.098493       0.151763       1.166855 0.86148651E+01  0.84884087E+02                                 1.743585                            1.651351      -1.113306       2.374993                    0.997185       3.213125       8.584922       0.523681       1.187029      -0.733191       0.010784      -0.001146       0.039232       0.040704      -0.001039       0.004360      -0.004012      -0.000779       0.048337      -0.009315      -0.008226       0.017540              1.774477       1.531407       0.178092       0.226202       1.616765       0.020378       2.175258           0.000198
          105              H       4.955385       0.534450      18.958362       0.131189       1.195360 0.89833606E+01  0.90031234E+02                                 1.790805                            1.694704      -1.377657       2.222212                    0.995389       3.573636       9.836670       0.509767       1.198892      -0.726622      -0.020720      -0.023876      -0.019557       0.037173       0.011128       0.007217       0.005276      -0.005500      -0.007278      -0.011275      -0.005334       0.016610              1.839606       1.634283       0.421657       0.095872       2.002175      -0.025253       1.882362           0.000248
          106              H       3.887091      -0.392191      20.615892       0.091423       1.417294 0.11593486E+02  0.12202111E+03                                 1.938636                            1.871029      -0.976505       2.399442                    0.997663       3.520616       9.462268       0.513934       1.132343      -0.748060      -0.030905       0.018023      -0.005471       0.036192      -0.003132       0.004133       0.004192      -0.000700      -0.023535      -0.010829       0.003741       0.007088              1.973598       2.118238      -0.111747       0.207463       1.973149      -0.404144       1.829407          -0.000015
          107              H       5.210276      -1.245723      20.352064       0.090992       1.447480 0.11852295E+02  0.12528357E+03                                 1.960800                            1.888460      -0.930474       2.419173                    0.997997       3.511151       9.419812       0.513535       1.128351      -0.749629       0.025634      -0.017292      -0.015911       0.034775       0.000549      -0.001259       0.006302       0.008861      -0.020619      -0.010985       0.003011       0.007974              1.998609       1.882529      -0.070391      -0.507975       1.947312       0.097556       2.165984          -0.000026
          108              H       5.253383      -1.047783      23.578226       0.131884       1.254403 0.95357389E+01  0.96641928E+02                                 1.829935                            1.734599      -1.369824       2.232052                    0.995044       3.509031       9.595225       0.510763       1.183246      -0.731740       0.025820       0.024242       0.015147       0.038520       0.009240       0.007992       0.007117       0.006121      -0.010360      -0.009590      -0.007422       0.017011              1.866873       1.793446       0.437465       0.163882       1.904835       0.017061       1.902339           0.000161
          109              H       2.929375      -4.295045      24.323828       0.134096       1.178219 0.88978089E+01  0.88622460E+02                                 1.761097                            1.681576      -1.192910       2.323105                    0.996270       3.381893       9.165281       0.516017       1.191740      -0.730488      -0.014356      -0.031190       0.028414       0.044568       0.005342      -0.005654      -0.010951      -0.009822       0.007059      -0.008930      -0.007736       0.016667              1.786414       1.590606       0.275150      -0.021815       1.839661      -0.240694       1.928974          -0.000015
          110              H       3.105549      -2.736069      20.575745       0.132740       1.177586 0.88822928E+01  0.88029976E+02                                 1.735507                            1.662112      -1.081129       2.376237                    0.997264       3.288936       8.760779       0.529876       1.166344      -0.737764      -0.011368      -0.002965      -0.038649       0.040395       0.003424       0.002925      -0.002901      -0.004764       0.044572      -0.012176      -0.003331       0.015508              1.757253       1.562321       0.215263       0.186553       1.599736       0.015797       2.109702           0.000185
          111              H      15.673935      15.125991      17.905916       0.134992       1.165169 0.87716849E+01  0.87034120E+02                                 1.743986                            1.665826      -1.212982       2.311756                    0.996169       3.382958       9.143555       0.520346       1.186335      -0.731494       0.014007       0.031370      -0.026230       0.043224       0.006147      -0.005121      -0.010805      -0.010057       0.000929      -0.008480      -0.008096       0.016577              1.768895       1.596382       0.281873      -0.022369       1.798571      -0.234267       1.911732           0.000023
          112              H      13.149387      12.054716      18.574090       0.147546       1.189521 0.88169632E+01  0.87361862E+02                                 1.765338                            1.669980      -1.105341       2.376690                    0.997135       3.238277       8.670274       0.521157       1.186137      -0.733485      -0.028870      -0.025313      -0.014025       0.040877       0.012596       0.003625       0.001534       0.002326      -0.022577      -0.009843      -0.007133       0.016976              1.796668       1.817440       0.393625       0.216206       1.735645       0.097581       1.836918           0.000228
          113              H      15.383434      13.520517      21.613852       0.132300       1.219961 0.92331165E+01  0.93174351E+02                                 1.818125                            1.721060      -1.390698       2.218639                    0.994927       3.578273       9.884653       0.504526       1.203025      -0.725970       0.014264       0.005239       0.034474       0.037674       0.003935       0.006639       0.001565      -0.001183       0.043661      -0.011955      -0.004701       0.016656              1.866421       1.630155       0.258444       0.088271       1.679256      -0.163227       2.289853           0.000246
          114              H      14.864280      11.536654      22.431146       0.088135       1.437197 0.11789012E+02  0.12449139E+03                                 1.951921                            1.883000      -0.929263       2.417485                    0.997993       3.526922       9.468223       0.514268       1.127858      -0.749449       0.034126      -0.013458      -0.003810       0.036882      -0.006019      -0.000272       0.003451       0.011609       0.014946      -0.011432       0.004136       0.007296              1.989703       2.484496       0.055758      -0.142046       1.705484      -0.244964       1.779129           0.000031
          115              H      13.668541      12.537276      22.760932       0.086403       1.464625 0.12065185E+02  0.12811035E+03                                 1.974646                            1.903766      -0.939486       2.411286                    0.997881       3.549693       9.546557       0.512072       1.126483      -0.749895      -0.018502       0.029248       0.009513       0.035892      -0.008377       0.003304       0.000795      -0.003203       0.009457      -0.010780       0.003249       0.007531              2.008903       1.611488      -0.072250      -0.214469       2.489435       0.083994       1.925787           0.000021
          116              H      12.257268       9.729705      21.745766       0.129459       1.258601 0.95429326E+01  0.96714799E+02                                 1.831105                            1.732944      -1.337789       2.244425                    0.995400       3.521637       9.623754       0.512126       1.180099      -0.732366      -0.009778      -0.003255      -0.037391       0.038785       0.000598       0.006679       0.004827       0.001536       0.041105      -0.009198      -0.007493       0.016691              1.869153       1.595294       0.234061       0.137647       1.694580      -0.062958       2.317584           0.000235
          117              H      11.824328       8.067068      25.419289       0.136684       1.155242 0.86501290E+01  0.85574694E+02                                 1.738700                            1.658364      -1.192904       2.323924                    0.996283       3.362107       9.089581       0.519296       1.192253      -0.730195      -0.017241      -0.030717       0.025757       0.043637       0.006722      -0.006566      -0.010622      -0.006961      -0.001962      -0.009580      -0.007241       0.016820              1.764387       1.585190       0.301179      -0.055529       1.817065      -0.212737       1.890906           0.000048
          118              H      14.189568      11.304522      24.908839       0.129987       1.191628 0.89622299E+01  0.88989674E+02                                 1.746421                            1.667056      -1.062648       2.381810                    0.997406       3.304579       8.800495       0.530477       1.162829      -0.738584       0.024399       0.026037       0.016397       0.039269       0.012864       0.003684       0.000631      -0.004433      -0.010237      -0.012045      -0.003158       0.015203              1.770962       1.673390       0.357512       0.191613       1.768532       0.110672       1.870963           0.000211
          119              H       8.951179      17.485609       0.903325       0.136002       1.196377 0.90465612E+01  0.90510965E+02                                 1.782673                            1.698889      -1.236024       2.305844                    0.995729       3.389958       9.218728       0.511694       1.196404      -0.729511       0.000606      -0.044024       0.008732       0.044886      -0.000916       0.000361      -0.005105      -0.024595      -0.022537      -0.008741      -0.008407       0.017149              1.810760       1.781974       0.005720       0.017991       2.218329      -0.162970       1.431978          -0.000284
          120              H       6.880188      20.908160       0.238019       0.134344       1.159906 0.86540837E+01  0.85146157E+02                                 1.710722                            1.634023      -1.093077       2.369592                    0.997285       3.269797       8.656280       0.538066       1.156982      -0.739823      -0.034854       0.017614      -0.002838       0.039155      -0.010589       0.000139      -0.001938       0.004493      -0.030048      -0.010511      -0.005390       0.015901              1.736023       2.108947      -0.119144       0.041086       1.780639      -0.048682       1.318484           0.000002
          121              H      10.904096      21.005024       0.458832       0.121514       1.178852 0.88572390E+01  0.88159220E+02                                 1.750018                            1.664516      -1.308466       2.249726                    0.995784       3.533082       9.586565       0.524599       1.173029      -0.733038       0.030872       0.015025       0.001281       0.034358       0.007249       0.001997      -0.001425       0.010184      -0.030308      -0.010833      -0.003129       0.013962              1.790594       2.027327       0.168137       0.024031       2.030160      -0.077544       1.314293           0.000198
          122              H       8.295209      -0.003466       0.823030       0.118691       1.242035 0.99185660E+01  0.10040029E+03                                 1.771576                            1.728354      -0.809289       2.485098                    0.998525       3.326566       8.768521       0.535762       1.129400      -0.748536       0.001144       0.009944       0.027546       0.029308       0.005882      -0.003080       0.004008       0.002535       0.017392      -0.010484       0.003115       0.007369              1.799028       1.659102      -0.118581      -0.339670       1.935106       0.191325       1.802877          -0.000011
          123              H       8.270845      15.003686      27.922791       0.116694       1.227219 0.97559486E+01  0.98393414E+02                                 1.760425                            1.716373      -0.831806       2.475522                    0.998361       3.319709       8.747946       0.536320       1.132362      -0.747692      -0.001065       0.002051      -0.030036       0.030125       0.005770       0.002409      -0.001419       0.004161       0.020519      -0.009942       0.002443       0.007499              1.784444       1.660760       0.005480       0.345793       1.842473      -0.154677       1.850100          -0.000009
          124              H      16.264308      13.466664       0.318315       0.126725       1.212984 0.91373096E+01  0.91117580E+02                                 1.763104                            1.679182      -1.098625       2.362616                    0.996961       3.332153       8.876898       0.530779       1.157200      -0.739890      -0.031900      -0.016123       0.004208       0.035990       0.008745      -0.002057      -0.000551       0.003733      -0.031939      -0.010900      -0.003517       0.014417              1.790579       2.206964       0.126429      -0.080888       1.810671       0.002854       1.354102          -0.000223
          125              H      18.327802      16.911534       0.180665       0.133681       1.159272 0.86606167E+01  0.85707969E+02                                 1.741525                            1.657721      -1.200543       2.316909                    0.996156       3.383724       9.150842       0.520150       1.189885      -0.730528       0.000706       0.043479       0.000096       0.043485       0.000175       0.000275       0.000621      -0.026320      -0.022822      -0.009399      -0.007582       0.016981              1.773015       1.756545       0.000451      -0.017706       2.200173       0.024958       1.362328           0.000241
          126              H       1.540592      13.380415      -0.028677       0.122593       1.217766 0.92408545E+01  0.93055341E+02                                 1.795859                            1.707201      -1.352769       2.231536                    0.995230       3.577383       9.797050       0.514267       1.182738      -0.730760       0.033951      -0.015080      -0.002293       0.037220      -0.006133      -0.002868       0.000034       0.013074      -0.035692      -0.012275      -0.002904       0.015178              1.836695       2.061126      -0.178999      -0.051314       2.102570       0.055238       1.346388          -0.000004
          127              H      17.608109       3.967899      27.962939       0.114464       1.264441 0.10103403E+02  0.10283450E+03                                 1.800027                            1.749841      -0.843939       2.466169                    0.998150       3.357202       8.899034       0.529510       1.136477      -0.746713      -0.001819      -0.006075      -0.029274       0.029953      -0.005670       0.003573       0.003445       0.002851       0.015776      -0.010056       0.003101       0.006955              1.832126       1.738346       0.071521       0.372773       1.919880       0.210186       1.838151          -0.000004
          128              H      17.743051      11.539078       0.871781       0.112216       1.295774 0.10525108E+02  0.10823944E+03                                 1.830338                            1.785939      -0.892269       2.441238                    0.997678       3.407127       9.081438       0.524094       1.136418      -0.746640       0.006447      -0.006973       0.029685       0.031167      -0.006954      -0.001076      -0.002701       0.000018       0.023054      -0.011176       0.002865       0.008311              1.857396       1.657862       0.031846      -0.331198       1.976413      -0.164493       1.937913           0.000006
          129              C       3.770890      17.423799       2.695064       0.590350      24.034509 0.26155960E+03  0.54624363E+04                                 7.767577                            5.740790       0.007013       2.061504                    0.999667      22.216605      61.910101       0.620707       0.472502      -1.022290       0.013171      -0.004246      -0.056784       0.058446       0.053674       0.033382       0.002569       0.085113      -0.255729      -0.092268      -0.023707       0.115974              9.856417       5.616008      -1.107744      -2.705461       6.750088       0.233618      17.203156           0.000099
          130              C       3.461647      17.500982       4.140385       0.023068      39.673583 0.40068771E+03  0.91527101E+04                                10.038203                            6.596052       0.013153       2.015658                    0.999219      26.342180      72.625666       0.658520       0.407187      -1.079214      -0.002481      -0.012139       0.043692       0.045415      -0.002102       0.002405      -0.005472      -0.004836      -0.029184      -0.011552       0.001667       0.009885             13.633115       7.870719      -3.379319      -3.620065      10.568289       0.284626      22.460338           0.000442
          131              C       2.751700      18.554488       4.658578      -0.137614      36.602054 0.43868679E+03  0.10357133E+05                                 9.666903                            7.049924      -0.108120       1.934222                    0.999432      29.775072      86.332567       0.610626       0.424860      -1.056794       0.000657      -0.009788       0.017284       0.019874       0.019063       0.025222      -0.022464       0.008855      -0.065917      -0.049473       0.017652       0.031821             11.986289       8.761030      -4.428076      -4.658481      11.192018       3.430221      16.005818           0.000797
          132              C       2.424090      18.575018       6.013279       0.002960      40.461898 0.41879503E+03  0.96547211E+04                                10.161603                            6.725757       0.044270       2.020400                    0.999248      26.638795      73.336952       0.655928       0.405053      -1.082636       0.025276      -0.031150      -0.015461       0.042991       0.001088       0.002338      -0.010799      -0.013404       0.022893      -0.011502      -0.004862       0.016364             14.046204      11.475839      -8.093368      -4.494218      16.613978       3.676621      14.048795          -0.000401
          133              C       1.568705      19.648288       6.600871       0.601682      23.284277 0.25172392E+03  0.52129674E+04                                 7.632520                            5.647128      -0.020582       2.056683                    0.999576      22.036618      61.383995       0.622563       0.475075      -1.019714      -0.030050       0.040591       0.021323       0.054820       0.089658       0.051678       0.002105       0.064505      -0.074255      -0.095637      -0.025350       0.120987              9.767528       8.707034      -5.334879      -3.027023      11.851111       2.766226       8.744438           0.000230
          134              C       2.811300      17.517197       6.841758      -0.196764      37.683012 0.45422259E+03  0.10789558E+05                                 9.759446                            7.105514      -0.071138       1.941701                    0.999417      30.176573      87.022211       0.618611       0.416825      -1.064614      -0.016164       0.020547       0.003209       0.026339       0.041922       0.008052       0.000408       0.046132       0.064637      -0.058797       0.018920       0.039877             12.133058       9.850342      -7.127056      -1.165118      16.334009      -0.189792      10.214823          -0.000865
          135              C       3.566603      16.495374       6.285998       0.260568      35.703295 0.35419657E+03  0.78746675E+04                                 9.524854                            6.343816      -0.017047       2.011935                    0.999389      24.826945      68.363325       0.646592       0.426077      -1.063040       0.013632      -0.039933       0.034500       0.054504      -0.025232       0.008549      -0.022396      -0.036288      -0.029444      -0.027003      -0.019146       0.046149             12.965931       8.978535      -6.730416       0.548180      16.732693      -3.844520      13.186564          -0.000433
          136              C       3.892713      16.478366       4.970584      -0.239642      38.344389 0.47382742E+03  0.11415178E+05                                 9.931900                            7.310245      -0.111281       1.919311                    0.999330      31.265452      91.858235       0.601130       0.422936      -1.056993      -0.005420       0.023879      -0.038447       0.045582       0.006727       0.000627       0.022256       0.015547      -0.107136      -0.044801       0.015148       0.029652             12.158189       7.032782      -3.188034       0.005772      11.450042      -4.472801      17.991745           0.000088
          137              C       4.685500      14.452066       6.714719      -0.053793      28.771747 0.31446477E+03  0.68294068E+04                                 8.156935                            5.751525       0.002652       2.006567                    0.999567      26.714670      74.219031       0.714940       0.394480      -1.076896      -0.045437       0.045390       0.079066       0.101864      -0.001925      -0.012101       0.022468       0.012218      -0.077560      -0.039015       0.012300       0.026715             11.193686       8.563724      -5.051111       3.049620      14.845842      -5.740148      10.171490          -0.000042
          138              C       5.110943      13.507595       7.644140       0.123473      37.931416 0.35961377E+03  0.80183289E+04                                 9.874286                            6.329180      -0.052397       2.006431                    0.999421      25.176538      69.224103       0.657610       0.417724      -1.069270      -0.006077       0.016589      -0.013444       0.022201      -0.008958       0.012789      -0.009983      -0.006037      -0.038786      -0.020719      -0.002129       0.022848             13.809682       9.564401      -6.582422       1.666578      15.719751      -6.215545      16.144895           0.000067
          139              C       4.728607      13.526345       8.933171      -0.164431      36.499597 0.43330983E+03  0.10206904E+05                                 9.645948                            7.002509      -0.084588       1.944732                    0.999282      29.871869      86.742335       0.612732       0.424366      -1.056252       0.006182      -0.012042       0.021397       0.025319       0.017033       0.008600       0.011172       0.021450      -0.077383      -0.029851      -0.005922       0.035773             11.933066       7.357280      -2.965249      -0.153864       9.952785      -4.433456      18.489132          -0.000946
          140              C       5.234641      12.569054       9.817856      -0.005648      41.424421 0.42298428E+03  0.97743341E+04                                10.302304                            6.754985       0.052258       2.021704                    0.999302      26.749700      73.698195       0.655220       0.404535      -1.083122       0.005823       0.003513      -0.038811       0.039403      -0.005849      -0.001217      -0.008868      -0.011811      -0.018919      -0.011882      -0.002612       0.014494             14.149010       9.227822      -3.809954      -4.152357      10.059487       0.034671      23.159721          -0.000519
          141              C       4.873482      12.701789      11.271780       0.597094      23.625512 0.25607498E+03  0.53217950E+04                                 7.684982                            5.684034      -0.019847       2.054031                    0.999548      22.139010      61.624735       0.622928       0.473127      -1.021538      -0.014398       0.003165       0.056126       0.058029       0.060311       0.036712      -0.002643       0.085238      -0.263730      -0.097912      -0.024628       0.122540              9.775869       5.927148      -1.327980      -3.022137       6.659830       0.443601      16.740631           0.001292
          142              C       6.113640      11.589034       9.374223      -0.121666      36.893533 0.44168798E+03  0.10446622E+05                                 9.733020                            7.086030      -0.121677       1.930554                    0.999348      29.730966      86.304403       0.607469       0.426306      -1.055812      -0.004436       0.008894      -0.016531       0.019289       0.021489       0.025766      -0.018112      -0.006163      -0.048589      -0.046333       0.016102       0.030230             12.091244      10.359221      -4.884731      -5.146238      10.331576       2.774818      15.582935          -0.000176
          143              C       6.517531      11.553732       8.042464      -0.010713      41.074277 0.41758159E+03  0.96259004E+04                                10.253359                            6.714775       0.025566       2.014112                    0.999204      26.756662      73.811746       0.656226       0.404905      -1.082045      -0.027379       0.021474       0.018324       0.039326       0.001620      -0.000016      -0.006591      -0.018793       0.024579      -0.013647       0.000113       0.013533             14.188382      14.288949      -9.002979      -4.439929      14.936458       2.465045      13.339738           0.000937
          144              C       6.012434      12.510716       7.152903      -0.168359      37.173709 0.45964168E+03  0.10932144E+05                                 9.668800                            7.134347       0.024799       1.970753                    0.999392      29.956783      85.965571       0.620154       0.415260      -1.067424       0.005508      -0.008217       0.007631       0.012494       0.020293      -0.002073       0.000594       0.011524       0.051804      -0.029792       0.012138       0.017654             12.021340      11.199141      -7.716575      -0.109477      14.953927      -1.302464       9.910951           0.000850
          145              C       7.540844      10.617588       7.565278       0.604534      23.441850 0.24917159E+03  0.51515218E+04                                 7.680743                            5.626842      -0.036162       2.051981                    0.999656      22.014873      61.449120       0.621737       0.476499      -1.018053       0.037536      -0.035508      -0.018400       0.054848       0.093026       0.052127       0.018709       0.007232      -0.041426      -0.093864      -0.025657       0.119522              9.861588      10.685728      -5.937754      -3.118615      10.745343       1.975803       8.153693          -0.000509
          146              C      11.307611       7.703779       5.960514       0.606205      23.091341 0.24924901E+03  0.51485001E+04                                 7.579357                            5.616444      -0.010682       2.061345                    0.999627      21.935033      61.004184       0.624796       0.474592      -1.020068      -0.041526       0.034161       0.019808       0.057304       0.092003       0.056966       0.021700      -0.010198      -0.035484      -0.096376      -0.024923       0.121299              9.558667      10.869387      -5.618518      -3.019233       9.845015       1.524630       7.961599          -0.000142
          147              C      12.391648       6.803064       5.473865       0.014298      40.461171 0.41212096E+03  0.94740135E+04                                10.163087                            6.687083       0.002834       2.009575                    0.999236      26.538690      73.241376       0.654812       0.406893      -1.080128       0.033114      -0.033820      -0.001982       0.047373       0.002704      -0.001201      -0.009111      -0.017717       0.017472      -0.012176      -0.003104       0.015280             13.801587      14.446113      -8.285331      -3.863442      13.134511       1.363909      13.824137          -0.000859
          148              C      12.791602       6.838554       4.151855      -0.140448      36.546218 0.43759456E+03  0.10325655E+05                                 9.654066                            7.037300      -0.101160       1.935978                    0.999425      29.790706      86.374459       0.611630       0.424396      -1.057007       0.012353      -0.011276       0.010787       0.019902       0.020720       0.028922      -0.016188      -0.007988      -0.057248      -0.048395       0.016431       0.031964             11.973579      10.351581      -4.356029      -5.249013       9.256497       2.240570      16.312659          -0.000180
          149              C      13.699652       5.916813       3.678112       0.008977      39.968710 0.40672743E+03  0.93168229E+04                                10.087747                            6.635923       0.029706       2.018855                    0.999237      26.453699      72.814287       0.658584       0.406004      -1.081004      -0.008526      -0.006139       0.040591       0.041928      -0.003911       0.001362      -0.003472      -0.011046      -0.032450      -0.011410      -0.001354       0.012764             13.974749       9.190013      -3.326220      -4.061823       8.806377      -0.161224      23.927858           0.001167
          150              C      14.051627       5.892815       2.228776       0.606000      23.361568 0.25081212E+03  0.51873257E+04                                 7.646492                            5.633618      -0.030519       2.054337                    0.999586      21.953635      61.034246       0.624099       0.474523      -1.020413       0.015247      -0.001957      -0.053768       0.055922       0.065553       0.031524       0.011066       0.053287      -0.267744      -0.095237      -0.025146       0.120383              9.826833       6.189449      -1.330106      -2.880903       6.171055       0.044559      17.119996          -0.000093
          151              C      14.303894       5.033735       4.551900      -0.198771      38.359912 0.45260718E+03  0.10751510E+05                                 9.889129                            7.104505      -0.085481       1.936874                    0.999368      30.276295      87.574137       0.616567       0.418194      -1.062762      -0.003295       0.007991      -0.025462       0.026889       0.003886      -0.000055       0.023633       0.006512      -0.164327      -0.061325       0.026932       0.034393             12.438515       7.863191      -2.667818      -0.553335       8.775493      -3.628196      20.676861           0.000646
          152              C      13.944048       5.031553       5.896564       0.260111      36.702217 0.36119458E+03  0.80670541E+04                                 9.699376                            6.405611      -0.016736       2.010430                    0.999528      24.954034      68.798924       0.643756       0.426002      -1.063425       0.026124      -0.041046       0.031234       0.057817      -0.019115       0.012074      -0.027011      -0.007350       0.065088      -0.032151      -0.012769       0.044920             13.389158       9.042472      -4.852589       1.579848      11.802549      -5.866348      19.322451           0.000114
          153              C      12.985020       5.904980       6.361131      -0.244829      38.912235 0.49013243E+03  0.11899695E+05                                10.012717                            7.420568      -0.097232       1.919522                    0.999404      31.589899      92.951794       0.598814       0.421301      -1.058781      -0.028498       0.031440      -0.014442       0.044824       0.029924      -0.004474       0.006891       0.002520       0.055842      -0.040363       0.018587       0.021776             12.222237      11.569835      -7.130477       0.929425      13.277092      -2.810752      11.819784          -0.000947
          154              C      14.230801       4.026476       8.034147      -0.042530      29.063643 0.31346879E+03  0.67994666E+04                                 8.217595                            5.743917       0.008244       2.011536                    0.999538      26.556829      73.632378       0.715438       0.394687      -1.077216       0.054879      -0.041919      -0.082083       0.107268       0.020378      -0.012088       0.013888       0.012890       0.060344      -0.037298       0.011174       0.026124             11.417463       7.684107      -3.336330       3.715282      11.727589      -6.895023      14.840692           0.000328
          155              C      14.826796       3.042486       8.848000       0.129156      37.409749 0.35276223E+03  0.78260446E+04                                 9.784735                            6.264870      -0.023651       2.019158                    0.999420      24.957305      68.397896       0.661717       0.417228      -1.069831      -0.009785       0.015669      -0.012736       0.022438       0.001247       0.009039      -0.016318      -0.008891       0.013366      -0.017877      -0.003082       0.020960             13.734311       9.382498      -6.287102       2.356465      14.510209      -6.213986      17.310227           0.001045
          156              C      15.651444       2.104270       8.335542      -0.165560      36.249668 0.43326829E+03  0.10206176E+05                                 9.603871                            7.005837      -0.086205       1.944758                    0.999297      29.866786      86.742380       0.612076       0.424810      -1.055924       0.010186      -0.017663       0.007477       0.021717       0.029404       0.005641       0.005409       0.021283       0.001093      -0.031498      -0.001424       0.032922             11.804758      10.311163      -7.076159       0.327519      14.341695      -1.915103      10.761416           0.000887
          157              C      16.199835       1.139186       9.171190      -0.001965      40.596897 0.41901908E+03  0.96579572E+04                                10.161443                            6.718812       0.071189       2.028538                    0.999236      26.650666      73.282451       0.657767       0.404001      -1.083701      -0.029026       0.030480       0.011833       0.043721      -0.000833       0.000185      -0.005331      -0.007788       0.023992      -0.007992      -0.002665       0.010657             13.841692      12.399325      -8.129145      -3.704703      14.814002       2.213398      14.311748          -0.000008
          158              C      17.167672       0.124360       8.584746       0.600215      23.068715 0.25270594E+03  0.52347622E+04                                 7.565947                            5.649380       0.001973       2.062895                    0.999595      22.043689      61.273015       0.624320       0.473606      -1.021213       0.035647      -0.039095      -0.024171       0.058167       0.093905       0.054527       0.006412       0.042375      -0.070362      -0.097766      -0.025448       0.123215              9.537020       9.271662      -5.377994      -2.934098      10.793341       2.280328       8.546058          -0.000408
          159              C      15.907273       1.105613      10.519582      -0.130346      35.925504 0.43197168E+03  0.10165429E+05                                 9.556990                            7.004978      -0.124344       1.930027                    0.999411      29.672351      86.063042       0.611007       0.425980      -1.055466      -0.007178       0.011434      -0.002592       0.013746       0.024132       0.026903      -0.015981      -0.000894      -0.075674      -0.049921       0.011931       0.037991             11.769978       9.213173      -4.231970      -4.426572       9.676725       2.595366      16.420035          -0.001575
          160              C      15.055636       2.048476      11.030033      -0.001055      39.958727 0.41123397E+03  0.94447473E+04                                10.079310                            6.667811       0.038798       2.019560                    0.999314      26.612132      73.313562       0.657803       0.405423      -1.081538       0.008519      -0.002832      -0.040570       0.041551      -0.004643       0.001375      -0.004409      -0.005944      -0.016035      -0.006907      -0.002659       0.009566             13.832477       8.481486      -3.298722      -3.617231       9.399116      -0.043186      23.616828           0.000854
          161              C      14.510056       3.025223      10.208150      -0.174912      36.776598 0.44506160E+03  0.10512130E+05                                 9.598435                            7.023490       0.008916       1.967732                    0.999498      29.854538      85.686935       0.623905       0.415640      -1.065991       0.005258      -0.011426       0.009213       0.015591      -0.004307       0.000377       0.016962       0.008741      -0.088663      -0.035845       0.013805       0.022039             11.966457       6.996766      -2.617393      -0.012060       9.278222      -3.898402      19.624382           0.000818
          162              C      14.754077       2.099912      12.496575       0.601106      23.295268 0.25338445E+03  0.52573884E+04                                 7.639728                            5.669926      -0.020633       2.055784                    0.999610      22.099729      61.672270       0.620454       0.475780      -1.019064      -0.013796       0.001386       0.056378       0.058058       0.064779       0.027061       0.006538       0.060746      -0.270150      -0.094528      -0.025357       0.119886              9.721794       5.955682      -1.295106      -2.560018       6.276996       0.172575      16.932702           0.000884
          163              C      16.662575       3.248713      15.133711       0.598107      23.574191 0.25359481E+03  0.52628241E+04                                 7.686831                            5.664497      -0.032497       2.049407                    0.999663      22.165233      61.860562       0.622034       0.474475      -1.019768      -0.050943      -0.027671       0.006855       0.058377      -0.028497      -0.013314       0.026607      -0.054584       0.343730      -0.096762      -0.024184       0.120947              9.810870      15.171664       4.438533      -0.564856       9.600747      -0.913264       4.660201          -0.001320
          164              C      17.976389       3.929963      15.037930      -0.004985      41.103512 0.41259109E+03  0.94839160E+04                                10.262007                            6.676769       0.045703       2.020875                    0.999308      26.641926      73.431460       0.657649       0.405176      -1.081681       0.033563       0.027023      -0.005621       0.043455      -0.010335      -0.002976      -0.003182      -0.002810      -0.005858      -0.011437       0.000015       0.011422             14.150422      21.647996       4.972953      -1.059894      15.377043      -1.429933       5.426226           0.000734
          165              C       0.434814       3.186511      15.074350      -0.132789      37.000115 0.45524611E+03  0.10838609E+05                                 9.732514                            7.177125      -0.091194       1.935840                    0.999395      29.982441      87.049590       0.606307       0.424313      -1.058062       0.006245       0.016648      -0.005270       0.018545       0.000625       0.004640       0.000272      -0.060261       0.063149      -0.041008       0.019557       0.021452             11.973880      20.383022      -0.682175      -0.776006      10.266493      -0.857439       5.272124          -0.000134
          166              C       1.645922       3.849880      14.860706      -0.013204      40.550283 0.41276645E+03  0.94895474E+04                                10.177493                            6.674870       0.037923       2.017525                    0.999293      26.721488      73.671991       0.658192       0.404774      -1.081883      -0.039096       0.014743      -0.003073       0.041896       0.007001      -0.001574      -0.003073      -0.003270      -0.000702      -0.007147      -0.001460       0.008607             14.154171      22.029556      -5.978190      -0.722589      15.053945      -0.692784       5.379012           0.011623
          167              C       2.922065       3.102962      14.806793       0.604814      23.605074 0.25199572E+03  0.52223326E+04                                 7.717106                            5.655253      -0.032215       2.052263                    0.999672      22.056441      61.550793       0.621001       0.475929      -1.018802       0.049986      -0.026752      -0.004426       0.056867       0.035200       0.030766       0.019456      -0.038033       0.331789      -0.096701      -0.022968       0.119668              9.978791      15.322819      -4.934248      -0.552327       9.925710      -0.384718       4.687844           0.001969
          168              C       1.669912       5.204836      14.671725      -0.163688      36.485900 0.43233620E+03  0.10130780E+05                                 9.563722                            6.913972       0.023279       1.977186                    0.999485      29.400853      83.861118       0.630405       0.414634      -1.067373       0.011178      -0.009820       0.000431       0.014885       0.018754      -0.003097       0.008462       0.007853       0.082795      -0.034140       0.005011       0.029129             12.155155      13.853023      -5.644872       0.289769      17.610015      -1.192127       5.002426           0.000663
          169              C       0.434814       5.880087      14.625268       0.163657      35.966871 0.33488862E+03  0.73379371E+04                                 9.555952                            6.104825       0.023154       2.035537                    0.999134      24.487574      66.825594       0.669815       0.417328      -1.069130      -0.000104       0.029798      -0.006866       0.030579      -0.017058       0.003336      -0.001437      -0.052543       0.024956      -0.035661       0.008212       0.027449             13.536841      11.830405      -0.907856      -0.253369      23.671346      -2.519644       5.108772           0.001121
          170              C      18.016685       5.269741      14.815683      -0.175649      36.011766 0.41522846E+03  0.96798964E+04                                 9.551296                            6.845617      -0.056201       1.955658                    0.999526      29.607222      85.603037       0.620802       0.423223      -1.056682      -0.010785      -0.023725       0.005972       0.026737      -0.009195       0.003193       0.011999      -0.005867       0.077111      -0.024475      -0.004897       0.029372             11.993441      12.444082       4.329017      -0.991050      18.478257      -1.971108       5.057983           0.000199
          171              C       0.558512       7.249811      14.403021      -0.233384      32.523727 0.35606213E+03  0.79925971E+04                                 8.886816                            6.132048      -0.069390       1.960471                    0.999680      28.775072      81.804171       0.689013       0.396020      -1.073714      -0.089832       0.003000      -0.003683       0.089958      -0.023038       0.000246       0.006230      -0.018207       0.120173      -0.044963       0.004050       0.040913             12.606471       7.973856      -3.487825       0.482202      23.656604      -2.366431       6.188952           0.000278
          172              C      12.314056       0.854633      14.756322       0.600384      23.108513 0.25337736E+03  0.52544655E+04                                 7.595511                            5.667832      -0.016794       2.057200                    0.999535      22.090963      61.526700       0.621224       0.475442      -1.019777       0.049983       0.028262       0.005353       0.057669      -0.031277      -0.030105       0.003198      -0.028164       0.358579      -0.096690      -0.027789       0.124478              9.700964      14.659419       4.422606       0.927920       9.867564       0.377389       4.575908          -0.001051
          173              C      11.020296      -1.309781      14.573076      -0.176364      36.980979 0.42070831E+03  0.98113523E+04                                 9.646610                            6.826196      -0.001966       1.968243                    0.999499      29.556716      84.667410       0.632340       0.415344      -1.064741       0.007648       0.023113       0.002798       0.024506      -0.030054      -0.003581      -0.002253       0.009025       0.067153      -0.041837       0.018797       0.023040             12.418917      13.516365       5.721580       0.916821      18.714488       0.998149       5.025899          -0.001965
          174              C      11.005115       0.069874      14.593436      -0.004369      40.824283 0.41742485E+03  0.96148864E+04                                10.223624                            6.710862       0.065673       2.025684                    0.999330      26.706755      73.483388       0.657250       0.404585      -1.082990      -0.028507      -0.022625      -0.003577       0.036569      -0.005520      -0.000084      -0.003022      -0.009521      -0.011813      -0.006277      -0.003522       0.009799             14.261327      21.505149       5.902636       1.320572      15.909442       0.845368       5.369389          -0.000647
          175              C       9.809188       0.728192      14.508266      -0.131160      36.112336 0.43512256E+03  0.10259787E+05                                 9.590953                            7.031169      -0.136253       1.924405                    0.999476      29.788006      86.527428       0.609684       0.426064      -1.055251      -0.004132      -0.017164      -0.002363       0.017812      -0.000164      -0.006718      -0.000902      -0.067031       0.092592      -0.049510       0.018026       0.031484             11.795901      19.979996       0.507106       0.860853      10.399173       0.248790       5.008534           0.001359
          176              C       8.634065       0.006552      14.407323      -0.008846      40.540304 0.41484805E+03  0.95503756E+04                                10.166725                            6.694001       0.034313       2.016106                    0.999238      26.753004      73.833528       0.656842       0.405055      -1.081585       0.040016      -0.019801       0.000002       0.044647       0.007096       0.001240      -0.004498      -0.001161      -0.005022      -0.008654       0.000039       0.008616             13.865721      20.830110      -4.602181       0.448262      15.585993       0.388590       5.181061           0.014264
          177              C       7.310130       0.732642      14.399293       0.600265      23.294780 0.25516758E+03  0.53021298E+04                                 7.631401                            5.685791      -0.036576       2.049114                    0.999563      22.152547      61.805963       0.620431       0.475103      -1.019725      -0.050959       0.026019      -0.003879       0.057348       0.032729       0.011575       0.010258      -0.042131       0.362727      -0.099504      -0.022999       0.122503              9.651733      14.811960      -4.332860       0.059597       9.683539      -0.073308       4.459701           0.002317
          178              C       8.641936      -1.362213      14.374344      -0.180398      37.209638 0.45551692E+03  0.10846716E+05                                 9.758851                            7.160768      -0.038334       1.953756                    0.999416      30.219105      87.744654       0.609349       0.422130      -1.059422      -0.006513       0.015202       0.002892       0.016789       0.009774       0.000158       0.000302       0.006205       0.036384      -0.016320       0.004179       0.012141             12.130821      12.241440      -3.855555       0.234207      19.231366       0.549975       4.919656           0.000717
          179              C       9.883969      -2.020311      14.437147       0.163757      37.328186 0.34105850E+03  0.75049998E+04                                 9.791208                            6.157618      -0.004544       2.028147                    0.999444      24.602218      67.213727       0.667662       0.416896      -1.069736      -0.002824      -0.031281      -0.002147       0.031482       0.006527      -0.002003      -0.000098      -0.044817       0.006906      -0.024635       0.002439       0.022196             14.156020      11.630678       2.558527       0.594855      25.819941       1.290625       5.017442           0.000252
          180              C       9.914518      -3.406841      14.378072      -0.220289      33.514910 0.34850874E+03  0.77944161E+04                                 9.090595                            6.085005      -0.113744       1.950150                    0.999567      28.696684      81.883823       0.687380       0.398418      -1.070279      -0.098992       0.004569      -0.009770       0.099578       0.019682      -0.005616      -0.001129      -0.015545       0.140756      -0.044797      -0.002633       0.047430             13.230362       8.259654       4.430753       0.319801      25.325253       1.360646       6.106180           0.000082
          181              C      13.141890      13.061524      11.643434       0.593518      23.953007 0.26066235E+03  0.54398509E+04                                 7.752680                            5.732908       0.003877       2.061088                    0.999664      22.189413      61.843190       0.620718       0.472828      -1.021959       0.013141       0.004397       0.056276       0.057957      -0.053302      -0.034028       0.002304       0.083769      -0.262254      -0.094592      -0.021837       0.116429              9.831843       5.606281       1.104167       2.694053       6.739628       0.230331      17.149619          -0.000603
          182              C      12.832647      12.984341      10.198113       0.020572      39.675429 0.40074753E+03  0.91544550E+04                                10.039013                            6.597020       0.010112       2.014994                    0.999193      26.342409      72.628754       0.658398       0.407245      -1.079171      -0.003066       0.012073      -0.045222       0.046906       0.002164      -0.003046      -0.005687      -0.005688      -0.034787      -0.013443       0.002282       0.011161             13.632834       7.870243       3.378573       3.619002      10.568165       0.283044      22.460096          -0.000825
          183              C      12.122700      11.930835       9.679920      -0.136917      36.591020 0.43854548E+03  0.10353175E+05                                 9.665928                            7.049531      -0.108951       1.934059                    0.999428      29.768113      86.315582       0.610534       0.424949      -1.056717       0.000979       0.010119      -0.016544       0.019418      -0.018767      -0.024711      -0.022388       0.008956      -0.063249      -0.048606       0.017548       0.031057             11.983963       8.758680       4.425752       4.656398      11.189018       3.427160      16.004190          -0.001395
          184              C      11.795090      11.910305       8.325219       0.002353      40.502552 0.41920749E+03  0.96668305E+04                                10.168006                            6.728805       0.044073       2.020097                    0.999250      26.654920      73.396726       0.655802       0.405022      -1.082632       0.025180       0.031373       0.015299       0.043039      -0.000766      -0.002270      -0.010705      -0.013645       0.022624      -0.011369      -0.004927       0.016296             14.056425      11.484200       8.100954       4.496717      16.628215       3.678505      14.056859          -0.000158
          185              C      10.939705      10.837035       7.737627       0.601751      23.289663 0.25176289E+03  0.52141151E+04                                 7.634294                            5.647898      -0.021150       2.056428                    0.999578      22.040002      61.400765       0.622449       0.475131      -1.019657      -0.030165      -0.040573      -0.021346       0.054879      -0.089738      -0.051729       0.001970       0.064443      -0.073866      -0.095832      -0.025144       0.120976              9.770687       8.710110       5.337968       3.027653      11.856555       2.767173       8.745397          -0.000456
          186              C      12.182300      12.968126       7.496740      -0.197832      37.763465 0.45523010E+03  0.10820393E+05                                 9.774606                            7.114278      -0.073536       1.940466                    0.999416      30.217250      87.191301       0.618062       0.416929      -1.064458      -0.016263      -0.020577      -0.002974       0.026396      -0.041475      -0.007765       0.000298       0.045737       0.065861      -0.058510       0.019380       0.039130             12.154922       9.868293       7.143401       1.166913      16.366645      -0.189999      10.229828           0.000937
          187              C      12.937603      13.989949       8.052500       0.260105      35.741137 0.35451514E+03  0.78838344E+04                                 9.531725                            6.346703      -0.017737       2.011494                    0.999392      24.842119      68.423016       0.646414       0.426082      -1.062995       0.013513       0.039948      -0.034693       0.054608       0.025433      -0.008643      -0.022687      -0.036625      -0.029470      -0.027276      -0.019316       0.046592             12.977560       8.986951       6.739065      -0.549633      16.750685      -3.848545      13.195044           0.000778
          188              C      13.263713      14.006957       9.367914      -0.239010      38.335400 0.47368711E+03  0.11411225E+05                                 9.931558                            7.310019      -0.110725       1.919596                    0.999329      31.258328      91.842155       0.601020       0.423035      -1.056906      -0.005568      -0.023949       0.039283       0.046343      -0.006489      -0.000416       0.022126       0.015468      -0.104118      -0.043925       0.015033       0.028892             12.157344       7.032458       3.187448      -0.005196      11.448636      -4.471418      17.990938           0.000629
          189              C      14.056500      16.033257       7.623779      -0.053950      28.776904 0.31448795E+03  0.68301413E+04                                 8.158167                            5.751775       0.002306       2.006440                    0.999566      26.717779      74.232664       0.714907       0.394485      -1.076876      -0.045529      -0.045494      -0.078946       0.101858       0.001891       0.011968       0.022201       0.012148      -0.077329      -0.038719       0.012252       0.026467             11.196737       8.566252       5.053963      -3.050358      14.851791      -5.741929      10.172169           0.000070
          190              C      14.481943      16.977728       6.694358       0.123804      37.929786 0.35955081E+03  0.80166611E+04                                 9.874725                            6.328994      -0.052856       2.006331                    0.999421      25.173577      69.217275       0.657556       0.417773      -1.069227      -0.006173      -0.016554       0.013436       0.022196       0.008795      -0.012751      -0.009827      -0.005920      -0.039123      -0.020737      -0.001891       0.022628             13.811930       9.566052       6.585126      -1.668519      15.725597      -6.218372      16.144140          -0.000061
          191              C      14.099607      16.958978       5.405327      -0.164470      36.508604 0.43340884E+03  0.10209984E+05                                 9.648075                            7.003668      -0.085427       1.944448                    0.999280      29.875380      86.760264       0.612624       0.424409      -1.056208       0.006085       0.012082      -0.021282       0.025218      -0.016985      -0.008647       0.011129       0.021354      -0.077374      -0.029826      -0.005890       0.035717             11.936365       7.359309       2.967240       0.151767       9.957838      -4.437289      18.491948           0.000954
          192              C      14.605641      17.916269       4.520642      -0.006027      41.441222 0.42316189E+03  0.97794680E+04                                10.304472                            6.756024       0.052436       2.021638                    0.999304      26.757053      73.722420       0.655225       0.404489      -1.083152       0.005724      -0.003432       0.038891       0.039459       0.006011       0.001345      -0.008873      -0.011998      -0.018182      -0.011917      -0.002628       0.014544             14.151994       9.230140       3.811730       4.152119      10.063088       0.033291      23.162754           0.000506
          193              C      14.244482      17.783534       3.066718       0.597117      23.630538 0.25612948E+03  0.53232063E+04                                 7.685984                            5.684605      -0.020022       2.053894                    0.999550      22.141273      61.632476       0.622903       0.473121      -1.021542      -0.014477      -0.003117      -0.056103       0.058024      -0.060204      -0.036789      -0.002689       0.085025      -0.264108      -0.098066      -0.024400       0.122467              9.777039       5.927871       1.328384       3.022373       6.660850       0.443223      16.742397          -0.001411
          194              C      15.484640      18.896289       4.964275      -0.121937      36.914150 0.44195494E+03  0.10454713E+05                                 9.736768                            7.088281      -0.122392       1.930176                    0.999348      29.742415      86.350308       0.607347       0.426319      -1.055784      -0.004627      -0.008779       0.016659       0.019390      -0.021325      -0.025719      -0.018203      -0.006392      -0.048455      -0.046276       0.016257       0.030019             12.096262      10.364108       4.888081       5.147990      10.337122       2.775939      15.587554           0.000144
          195              C      15.888531      18.931591       6.296034      -0.010772      41.078862 0.41761140E+03  0.96267727E+04                                10.254130                            6.714994       0.025471       2.014065                    0.999204      26.757820      73.815979       0.656217       0.404902      -1.082045      -0.027519      -0.021351      -0.018288       0.039340      -0.001623       0.000043      -0.006596      -0.018840       0.024648      -0.013681       0.000121       0.013559             14.190178      14.291052       9.005246       4.439874      14.939825       2.465262      13.339657          -0.000998
          196              C      15.383434      17.974607       7.185595      -0.167993      37.157055 0.45938371E+03  0.10924317E+05                                 9.666098                            7.132408       0.025023       1.970973                    0.999392      29.945671      85.922982       0.620239       0.415268      -1.067435       0.005383       0.008290      -0.007484       0.012398      -0.020500       0.001967       0.000613       0.011507       0.051463      -0.029929       0.012417       0.017512             12.018618      11.196565       7.715327       0.108511      14.952024      -1.302907       9.907265          -0.000851
          197              C      16.911844      19.867735       6.773220       0.604485      23.444259 0.24919123E+03  0.51520362E+04                                 7.681235                            5.627006      -0.036244       2.051926                    0.999656      22.016297      61.454005       0.621737       0.476490      -1.018057       0.037405       0.035629       0.018450       0.054855      -0.093000      -0.052120       0.018690       0.007281      -0.041506      -0.093833      -0.025665       0.119498              9.862620      10.686768       5.938767       3.118952      10.746786       1.976232       8.154304           0.000385
          198              C       1.936611      -0.077956       8.377984       0.606212      23.096656 0.24929518E+03  0.51498064E+04                                 7.580972                            5.617222      -0.011074       2.061149                    0.999628      21.938566      61.020523       0.624696       0.474636      -1.020022      -0.041670      -0.034101      -0.019787       0.057366      -0.092053      -0.056984       0.021613      -0.010292      -0.035257      -0.096498      -0.024788       0.121285              9.561167      10.872995       5.620949       3.019681       9.847956       1.524893       7.962550           0.000073
          199              C       3.020648       0.822759       8.864633       0.013849      40.490943 0.41242187E+03  0.94828497E+04                                10.167882                            6.689415       0.002814       2.009406                    0.999239      26.550596      73.286405       0.654701       0.406879      -1.080115       0.033072       0.034042       0.001854       0.047498      -0.002468       0.001277      -0.009071      -0.017655       0.017140      -0.012023      -0.003154       0.015177             13.808745      14.454565       8.290991       3.864858      13.141999       1.364120      13.829672           0.000957
          200              C       3.420602       0.787269      10.186643      -0.139986      36.544330 0.43757467E+03  0.10325318E+05                                 9.654582                            7.037806      -0.101404       1.935916                    0.999423      29.789852      86.379357       0.611507       0.424477      -1.056931       0.012634       0.011503      -0.010298       0.019949      -0.020378      -0.028371      -0.016301      -0.007911      -0.055379      -0.047653       0.016480       0.031173             11.973376      10.351621       4.355701       5.248030       9.256603       2.239408      16.311904          -0.000233
          201              C       4.328652       1.709010      10.660386       0.005914      39.992684 0.40704526E+03  0.93258997E+04                                10.091282                            6.638401       0.026730       2.017970                    0.999219      26.465466      72.853062       0.658480       0.405990      -1.081016      -0.009007       0.006234      -0.042352       0.043746       0.004310      -0.001796      -0.003671      -0.011536      -0.037098      -0.013012      -0.000994       0.014006             13.978690       9.193336       3.327325       4.063360       8.809071      -0.161078      23.933662           0.012526
          202              C       4.680627       1.733008      12.109722       0.607058      23.330625 0.25046732E+03  0.51785780E+04                                 7.640549                            5.630414      -0.032599       2.054008                    0.999583      21.938952      60.990241       0.624145       0.474636      -1.020320       0.015200       0.001595       0.053368       0.055513      -0.064688      -0.032237       0.010909       0.052619      -0.272584      -0.097041      -0.023340       0.120382              9.816678       6.185811       1.329164       2.876864       6.167356       0.044736      17.096866           0.001920
          203              C       4.932894       2.592088       9.786598      -0.198128      38.353109 0.45250741E+03  0.10748774E+05                                 9.888793                            7.104333      -0.086127       1.936721                    0.999364      30.272309      87.567136       0.616482       0.418266      -1.062694      -0.003408      -0.008170       0.026144       0.027602      -0.003672       0.000265       0.023373       0.006513      -0.161879      -0.060467       0.026766       0.033700             12.437517       7.863311       2.667737       0.554180       8.774952      -3.626954      20.674287           0.000519
          204              C       4.573048       2.594270       8.441934       0.259803      36.724868 0.36141541E+03  0.80733944E+04                                 9.703331                            6.407579      -0.016657       2.010316                    0.999530      24.963676      68.836381       0.643641       0.426003      -1.063402       0.026003       0.041057      -0.031386       0.057852       0.019199      -0.012208      -0.027177      -0.007443       0.064957      -0.032221      -0.012924       0.045145             13.395178       9.046807       4.855581      -1.581137      11.808220      -5.869542      19.330507           0.001018
          205              C       3.614020       1.720843       7.977367      -0.245392      38.956797 0.49073910E+03  0.11918738E+05                                10.021313                            7.425849      -0.098305       1.918917                    0.999405      31.614227      93.056252       0.598485       0.421379      -1.058676      -0.028584      -0.031373       0.014625       0.044891      -0.029637       0.004614       0.006742       0.002601       0.056509      -0.040186       0.018767       0.021419             12.233981      11.581499       7.138943      -0.931197      13.290496      -2.814304      11.829948           0.000072
          206              C       4.859801       3.599347       6.304351      -0.042573      29.065640 0.31346803E+03  0.67996603E+04                                 8.218273                            5.743972       0.007685       2.011321                    0.999538      26.560956      73.652543       0.715401       0.394696      -1.077177       0.054826       0.041892       0.082163       0.107291      -0.020352       0.011945       0.013796       0.012778       0.059924      -0.037118       0.011214       0.025904             11.418997       7.684971       3.337029      -3.716227      11.729849      -6.896199      14.842171           0.000050
          207              C       5.455796       4.583337       5.490498       0.129277      37.412192 0.35275254E+03  0.78258390E+04                                 9.785595                            6.264970      -0.023933       2.019081                    0.999420      24.956767      68.398273       0.661677       0.417253      -1.069807      -0.009811      -0.015605       0.012776       0.022427      -0.001362      -0.009024      -0.016268      -0.008823       0.013385      -0.017901      -0.002965       0.020866             13.736501       9.383774       6.288771      -2.357986      14.513687      -6.216518      17.312041           0.000032
          208              C       6.280444       5.521553       6.002956      -0.165328      36.239493 0.43311328E+03  0.10201535E+05                                 9.602291                            7.004665      -0.086103       1.944899                    0.999296      29.859305      86.714321       0.612121       0.424820      -1.055926       0.010100       0.017693      -0.007390       0.021672      -0.029507      -0.005715       0.005436       0.021308       0.000771      -0.031544      -0.001553       0.033097             11.803218      10.310044       7.075789      -0.328052      14.340729      -1.915273      10.758880          -0.001064
          209              C       6.828835       6.486637       5.167308      -0.001884      40.596326 0.41899652E+03  0.96573271E+04                                10.161542                            6.718720       0.071100       2.028525                    0.999236      26.649684      73.279827       0.657757       0.404012      -1.083692      -0.029077      -0.030425      -0.011816       0.043713       0.000758      -0.000219      -0.005320      -0.007754       0.024031      -0.007962      -0.002691       0.010654             13.842291      12.400260       8.130488       3.704402      14.815952       2.213518      14.310661          -0.000877
          210              C       7.796672       7.501463       5.753752       0.600159      23.069993 0.25271664E+03  0.52350563E+04                                 7.566253                            5.649487       0.001834       2.062842                    0.999594      22.044743      61.277021       0.624314       0.473604      -1.021211       0.035582       0.039147       0.024168       0.058161      -0.093877      -0.054520       0.006450       0.042411      -0.070469      -0.097711      -0.025508       0.123219              9.537688       9.272270       5.378736       2.934166      10.794610       2.280579       8.546183           0.000077
          211              C       6.536273       6.520210       3.818916      -0.130463      35.933660 0.43207899E+03  0.10168649E+05                                 9.558448                            7.005866      -0.124576       1.929891                    0.999411      29.677006      86.081202       0.610962       0.425983      -1.055458      -0.007209      -0.011413       0.002635       0.013754      -0.024022      -0.026912      -0.015984      -0.000942      -0.075570      -0.049876       0.012009       0.037867             11.771860       9.215112       4.233567       4.427062       9.679220       2.596080      16.421248           0.000084
          212              C       5.684636       5.577347       3.308465      -0.001287      39.969251 0.41134515E+03  0.94479429E+04                                10.080696                            6.668463       0.038920       2.019519                    0.999315      26.616943      73.329399       0.657808       0.405393      -1.081558       0.008509       0.002853       0.040631       0.041611       0.004751      -0.001333      -0.004414      -0.005979      -0.015508      -0.006776      -0.002806       0.009582             13.834404       8.482844       3.299814       3.617102       9.401092      -0.043604      23.619275           0.001802
          213              C       5.139056       4.600600       4.130348      -0.175079      36.789880 0.44523022E+03  0.10517272E+05                                 9.600969                            7.024960       0.008412       1.967488                    0.999498      29.861536      85.716097       0.623811       0.415656      -1.065964       0.005204       0.011483      -0.009167       0.015587       0.004410      -0.000373       0.016957       0.008739      -0.088676      -0.035847       0.013713       0.022135             11.969983       6.998709       2.618676       0.011204       9.281399      -3.900630      19.629840           0.000933
          214              C       5.383077       5.525911       1.841923       0.601131      23.298301 0.25341650E+03  0.52582280E+04                                 7.640384                            5.670286      -0.020827       2.055672                    0.999611      22.101239      61.677825       0.620433       0.475780      -1.019063      -0.013789      -0.001392      -0.056382       0.058060      -0.064707      -0.027089       0.006541       0.060702      -0.270426      -0.094625      -0.025238       0.119863              9.722606       5.956092       1.295389       2.560013       6.277540       0.172501      16.934186           0.001124
          215              C       7.291575      -3.230744      27.881783       0.598184      23.567574 0.25354265E+03  0.52613416E+04                                 7.684899                            5.663688      -0.032089       2.049603                    0.999663      22.160808      61.840886       0.622131       0.474437      -1.019814      -0.050908       0.027618      -0.006884       0.058324       0.028506       0.013294       0.026610      -0.054550       0.343719      -0.096755      -0.024186       0.120941              9.807101      15.165691      -4.434541       0.564277       9.596583      -0.912799       4.659028          -0.001545
          216              C       8.605389      -3.911994      27.977564      -0.004702      41.074623 0.41233984E+03  0.94765286E+04                                10.257078                            6.674758       0.045601       2.020982                    0.999305      26.632340      73.394524       0.657756       0.405179      -1.081699       0.033588      -0.026856       0.005529       0.043359       0.010483       0.002943      -0.003200      -0.003014      -0.005616      -0.011579       0.000033       0.011546             14.141396      21.634118      -4.965810       1.058590      15.366430      -1.428641       5.423639          -0.000325
          217              C       9.805814      -3.168542      27.941144      -0.132987      36.994986 0.45518243E+03  0.10836417E+05                                 9.731213                            7.176361      -0.091377       1.935834                    0.999396      29.978242      87.026882       0.606389       0.424282      -1.058110       0.005687      -0.016642       0.005201       0.018340      -0.000953      -0.004688       0.000387      -0.060895       0.066088      -0.041820       0.019377       0.022443             11.972561      20.381851       0.684222       0.775687      10.264510      -0.857050       5.271322          -0.001600
          218              C      11.016922      -3.831911      28.154788      -0.009692      40.460789 0.41177678E+03  0.94603291E+04                                10.160837                            6.665277       0.043444       2.019502                    0.999309      26.686255      73.529770       0.658955       0.404581      -1.082101      -0.037561      -0.013723       0.002914       0.040095      -0.005899       0.001335      -0.002757      -0.002101      -0.001401      -0.005878      -0.001481       0.007359             14.129672      21.989226       5.966368       0.721262      15.028919      -0.691653       5.370870           0.000452
          219              C      12.293065      -3.084993      28.208701       0.603855      23.631673 0.25230966E+03  0.52303109E+04                                 7.722121                            5.658209      -0.030666       2.052462                    0.999671      22.070092      61.591579       0.620951       0.475834      -1.018883       0.050484       0.026592       0.004477       0.057234      -0.033515      -0.030862       0.020010      -0.036078       0.331297      -0.094657      -0.024977       0.119634              9.987075      15.337494       4.941650       0.552525       9.934003      -0.384838       4.689728          -0.000914
          220              C      11.040912      -5.186867      28.343769      -0.164336      36.493053 0.43244191E+03  0.10133656E+05                                 9.564346                            6.914435       0.023831       1.977331                    0.999487      29.404369      83.866840       0.630450       0.414588      -1.067426       0.010920       0.009215      -0.000563       0.014300      -0.019094       0.003011       0.008408       0.007950       0.084921      -0.034785       0.004999       0.029786             12.156015      13.855994       5.646050      -0.289846      17.609460      -1.191990       5.002590           0.000806
          221              C       9.805814      -5.862118      28.390226       0.163707      35.949561 0.33477444E+03  0.73346431E+04                                 9.552275                            6.103569       0.023250       2.035634                    0.999131      24.482513      66.803214       0.669935       0.417298      -1.069173       0.000076      -0.029822       0.006883       0.030606       0.017067      -0.003295      -0.001468      -0.052453       0.024493      -0.035545       0.008050       0.027495             13.529108      11.827992       0.908186       0.253255      23.652660      -2.517504       5.106673           0.001021
          222              C       8.645685      -5.251772      28.199811      -0.175602      35.994353 0.41504965E+03  0.96743615E+04                                 9.547089                            6.843458      -0.055181       1.956044                    0.999526      29.600067      85.566930       0.621014       0.423138      -1.056770      -0.010831       0.023762      -0.006032       0.026801       0.009198      -0.003190       0.011991      -0.005783       0.077285      -0.024493      -0.004921       0.029414             11.986117      12.438759      -4.324341       0.990266      18.463915      -1.969343       5.055679           0.000730
          223              C       9.929512      -7.231842      28.612473      -0.233239      32.512091 0.35598163E+03  0.79898280E+04                                 8.883541                            6.130830      -0.068091       1.960983                    0.999680      28.763887      81.750398       0.689214       0.395952      -1.073828      -0.089844      -0.002854       0.003653       0.089963       0.023183      -0.000282       0.006239      -0.017856       0.120000      -0.045011       0.004155       0.040855             12.599649       7.971525       3.487459      -0.482123      23.640992      -2.364662       6.186432           0.000311
          224              C       2.943056      -0.836664      28.259172       0.600391      23.101579 0.25332850E+03  0.52530174E+04                                 7.593191                            5.666897      -0.016116       2.057491                    0.999535      22.086286      61.504182       0.621360       0.475377      -1.019847       0.049933      -0.028265      -0.005357       0.057627       0.031241       0.030108       0.003213      -0.028066       0.358654      -0.096647      -0.027858       0.124505              9.696151      14.651865      -4.417424      -0.927231       9.862108       0.376864       4.574480          -0.001049
          225              C       1.649296       1.327750      28.442418      -0.175986      36.938214 0.42025001E+03  0.97974149E+04                                 9.637693                            6.821612      -0.000507       1.968923                    0.999500      29.537428      84.581796       0.632710       0.415238      -1.064871       0.007743      -0.023089      -0.002797       0.024513       0.029993       0.003657      -0.002260       0.009073       0.068051      -0.041936       0.018604       0.023331             12.403817      13.501713      -5.710299      -0.915384      18.688343       0.996305       5.021396          -0.000982
          226              C       1.634115      -0.051905      28.422058      -0.003888      40.782953 0.41705136E+03  0.96038617E+04                                10.216602                            6.707908       0.065761       2.025907                    0.999328      26.692429      73.427908       0.657406       0.404591      -1.083017      -0.028592       0.022413       0.003617       0.036509       0.005769       0.000125      -0.003065      -0.009721      -0.011246      -0.006525      -0.003440       0.009965             14.248257      21.486374      -5.892219      -1.318896      15.892592       0.844077       5.365804          -0.000818
          227              C       0.438188      -0.710223      28.507228      -0.131569      36.094624 0.43490858E+03  0.10252904E+05                                 9.586363                            7.028391      -0.134179       1.925179                    0.999480      29.777979      86.474673       0.609975       0.425937      -1.055389      -0.003422       0.017076       0.002230       0.017558      -0.000063       0.007020      -0.000836      -0.067688       0.095387      -0.050342       0.017898       0.032444             11.789986      19.971864      -0.505561      -0.860106      10.391751       0.248442       5.006344           0.001651
          228              C      18.005065       0.011417      28.608171      -0.004937      40.475959 0.41411944E+03  0.95292644E+04                                10.156809                            6.688476       0.037877       2.017381                    0.999258      26.725005      73.735710       0.657071       0.405098      -1.081573       0.038184       0.018878      -0.000023       0.042595      -0.005796      -0.001242      -0.004368       0.000365      -0.005829      -0.007745       0.000397       0.007348             13.851529      20.811319       4.596920      -0.447321      15.566767       0.388169       5.176500           0.000477
          229              C      16.681130      -0.714673      28.616201       0.599315      23.319189 0.25546186E+03  0.53095550E+04                                 7.635774                            5.688356      -0.034547       2.049487                    0.999565      22.164007      61.837222       0.620434       0.474984      -1.019831      -0.051070      -0.026454       0.003526       0.057623      -0.030948      -0.011737       0.010104      -0.039847       0.362686      -0.097393      -0.025075       0.122468              9.658838      14.827212       4.337594      -0.059026       9.688084      -0.073238       4.461218           0.000051
          230              C      18.012936       8.988036      -0.035846      -0.180792      37.191468 0.45530852E+03  0.10839865E+05                                 9.753760                            7.157840      -0.037120       1.954201                    0.999420      30.211412      87.697547       0.609675       0.421978      -1.059581      -0.006247      -0.014691      -0.002924       0.016230      -0.010204      -0.000031       0.000311       0.006119       0.039253      -0.017197       0.004106       0.013091             12.123384      12.237670       3.855316      -0.233875      19.215173       0.549379       4.917308          -0.000876
          231              C       0.512969       2.038280      28.578347       0.163877      37.297686 0.34086351E+03  0.74992740E+04                                 9.784721                            6.155363      -0.003694       2.028529                    0.999441      24.592895      67.171223       0.667897       0.416829      -1.069831      -0.002946       0.031335       0.002143       0.031546      -0.006459       0.001997      -0.000073      -0.044601       0.006473      -0.024442       0.002297       0.022145             14.142185      11.623728      -2.551541      -0.594082      25.788812       1.288596       5.014015          -0.001131
          232              C       0.543518       3.424810      28.637422      -0.220107      33.493782 0.34838941E+03  0.77903365E+04                                 9.084721                            6.083021      -0.111717       1.950922                    0.999568      28.680948      81.806005       0.687717       0.398295      -1.070464      -0.099057      -0.004679       0.009776       0.099648      -0.019676       0.005611      -0.001124      -0.015295       0.140452      -0.044694      -0.002635       0.047329             13.216945       8.252052      -4.421691      -0.319043      25.296632       1.358512       6.102149          -0.000282
          233              C      14.971110      -2.172153      25.981932       0.593586      23.957266 0.26069602E+03  0.54408415E+04                                 7.754033                            5.733528       0.003496       2.060902                    0.999665      22.192195      61.856751       0.620631       0.472869      -1.021916      -0.013193       0.004398       0.056340       0.058031       0.053236       0.034098       0.002251       0.083675      -0.262664      -0.094755      -0.021672       0.116426              9.833860       5.606917      -1.104128      -2.694447       6.740323       0.229565      17.154339           0.000524
          234              C      15.280353      -2.249336      24.536611       0.020006      39.706625 0.40106609E+03  0.91636865E+04                                10.043801                            6.599342       0.010260       2.014850                    0.999197      26.355480      72.676018       0.658317       0.407208      -1.079180       0.002970       0.012215      -0.045325       0.047036      -0.002247       0.002940      -0.005712      -0.005678      -0.033732      -0.013108       0.002044       0.011064             13.639752       7.873483      -3.380153      -3.620203      10.573121       0.281515      22.472652           0.000935
          235              C      15.990300      -3.302842      24.018418      -0.136600      36.600720 0.43867502E+03  0.10357356E+05                                 9.668544                            7.051285      -0.109762       1.933724                    0.999426      29.773890      86.346746       0.610345       0.425035      -1.056627      -0.000775       0.009836      -0.017094       0.019737       0.018040       0.024354      -0.022115       0.008120      -0.062484      -0.047765       0.017696       0.030070             11.986579       8.760680      -4.426968      -4.656801      11.192072       3.427217      16.006986           0.001038
          236              C      16.317910      -3.323372      22.663717      -0.000861      40.532019 0.41959390E+03  0.96778814E+04                                10.172017                            6.731488       0.041669       2.019350                    0.999232      26.669244      73.442096       0.655738       0.404971      -1.082676      -0.026267       0.032689       0.016027       0.044893       0.001513       0.002605      -0.011671      -0.013654       0.024937      -0.012365      -0.005178       0.017543             14.060881      11.487744      -8.103332      -4.497828      16.633485       3.679319      14.061414           0.013357
          237              C      17.173295      -4.396642      22.076125       0.602836      23.260194 0.25142840E+03  0.52056715E+04                                 7.628947                            5.645002      -0.023189       2.056103                    0.999576      22.025959      61.360961       0.622441       0.475275      -1.019537       0.029738      -0.040421      -0.021180       0.054469       0.090473       0.052098       0.000546       0.064588      -0.070520      -0.097710      -0.023234       0.120944              9.761418       8.701615      -5.329967      -3.023188      11.844095       2.762348       8.738544           0.002089
          238              C      15.930700      -2.265551      21.835238      -0.197081      37.746968 0.45501285E+03  0.10814034E+05                                 9.772533                            7.113175      -0.073855       1.940483                    0.999413      30.207811      87.161765       0.618027       0.416999      -1.064404       0.016532      -0.021107      -0.002960       0.026974       0.040873       0.007662       0.000378       0.045154       0.065445      -0.057762       0.019200       0.038562             12.151157       9.865116      -7.140209      -1.166118      16.360799      -0.190646      10.227555           0.000336
          239              C      15.175397      -1.243728      22.390998       0.259966      35.752993 0.35463640E+03  0.78873127E+04                                 9.533890                            6.347834      -0.017492       2.011505                    0.999395      24.847249      68.443577       0.646340       0.426088      -1.062976      -0.013673       0.039957      -0.034561       0.054571      -0.025356       0.008721      -0.022732      -0.036539      -0.029636      -0.027154      -0.019434       0.046588             12.980615       8.988491      -6.740566       0.550819      16.754846      -3.851329      13.198507           0.000265
          240              C      14.849287      -1.226720      23.706412      -0.239333      38.367213 0.47410748E+03  0.11424387E+05                                 9.938023                            7.313955      -0.111911       1.919038                    0.999329      31.275438      91.917847       0.600746       0.423116      -1.056809       0.005528      -0.024075       0.039167       0.046306       0.006266       0.000380       0.022069       0.015334      -0.103787      -0.043785       0.015184       0.028601             12.166120       7.036702      -3.190132       0.006552      11.457352      -4.477089      18.004307          -0.001593
          241              C      14.056500       0.799580      21.962277      -0.053898      28.780103 0.31450402E+03  0.68309705E+04                                 8.159382                            5.752169       0.001168       2.005971                    0.999566      26.725897      74.271782       0.714795       0.394519      -1.076791       0.045493      -0.045538      -0.079001       0.101905      -0.001804      -0.011911       0.022250       0.012282      -0.077549      -0.038812       0.012387       0.026425             11.198476       8.567199      -5.053743       3.051766      14.852636      -5.743367      10.175593           0.000020
          242              C      13.631057       1.744051      21.032856       0.123490      37.952353 0.35974558E+03  0.80222522E+04                                 9.878771                            6.330736      -0.052726       2.006257                    0.999423      25.182137      69.250775       0.657447       0.417777      -1.069203       0.006114      -0.016680       0.013278       0.022179      -0.008806       0.012861      -0.009954      -0.005944      -0.039144      -0.020862      -0.001903       0.022765             13.818304       9.569262      -6.587397       1.670541      15.730825      -6.223129      16.154825           0.000250
          243              C      14.013393       1.725301      19.743825      -0.164509      36.518727 0.43351343E+03  0.10213273E+05                                 9.650466                            7.004878      -0.085674       1.944322                    0.999282      29.879842      86.782535       0.612511       0.424453      -1.056158      -0.006255       0.011986      -0.021344       0.025266       0.016990       0.008650       0.011122       0.021415      -0.077306      -0.029806      -0.005920       0.035725             11.940167       7.360070      -2.966887      -0.151826       9.958850      -4.439336      18.501582          -0.001745
          244              C      13.507359       2.682592      18.859140      -0.005990      41.449716 0.42323375E+03  0.97816807E+04                                10.306383                            6.756880       0.052450       2.021633                    0.999305      26.759022      73.733290       0.655133       0.404523      -1.083114      -0.005822      -0.003701       0.038836       0.039444      -0.005832      -0.001276      -0.008885      -0.011721      -0.018253      -0.011827      -0.002558       0.014386             14.155430       9.229952      -3.810444      -4.152651      10.062845       0.031809      23.173493           0.000539
          245              C      13.868518       2.549857      17.405216       0.597133      23.628135 0.25609046E+03  0.53222984E+04                                 7.686035                            5.684474      -0.020176       2.053899                    0.999549      22.140721      61.634378       0.622848       0.473171      -1.021495       0.014370      -0.003223      -0.056173       0.058071       0.060308       0.036737      -0.002705       0.085216      -0.263896      -0.097993      -0.024563       0.122555              9.777691       5.927300      -1.327572      -3.022081       6.660189       0.442471      16.745583           0.001544
          246              C      12.628360       3.662612      19.302773      -0.121410      36.899340 0.44178253E+03  0.10449662E+05                                 9.734664                            7.087327      -0.122053       1.930377                    0.999346      29.734806      86.325484       0.607330       0.426371      -1.055747       0.004132      -0.008698       0.016987       0.019527       0.020686       0.025428      -0.017930      -0.006700      -0.047824      -0.045540       0.016258       0.029281             12.092370      10.359212      -4.884390      -5.145433      10.332552       2.773586      15.585346           0.001210
          247              C      12.224470       3.697914      20.634532      -0.013822      41.103691 0.41796603E+03  0.96369503E+04                                10.257510                            6.717581       0.023254       2.013369                    0.999188      26.771166      73.859412       0.656132       0.404870      -1.082071       0.028512      -0.022714      -0.018924       0.041073       0.002154       0.000166      -0.007422      -0.019347       0.027165      -0.014484      -0.000340       0.014824             14.193131      14.292761      -9.005492      -4.440515      14.941796       2.464953      13.344837           0.012724
          248              C      12.729566       2.740930      21.524093      -0.167903      37.176742 0.45967318E+03  0.10933362E+05                                 9.670278                            7.135289       0.023972       1.970487                    0.999389      29.957152      85.975703       0.620007       0.415341      -1.067345      -0.005986       0.008546      -0.007768       0.013008       0.019550      -0.002222       0.000549       0.011270       0.051758      -0.029040       0.011369       0.017671             12.023173      11.200502      -7.717834      -0.108698      14.956806      -1.303588       9.912210           0.000306
          249              C      11.201156       4.634058      21.111718       0.605551      23.413326 0.24885703E+03  0.51435485E+04                                 7.675555                            5.624127      -0.038106       2.051686                    0.999656      21.999892      61.404562       0.621730       0.476641      -1.017946      -0.037147       0.035395       0.018262       0.054463       0.093871       0.052563       0.017354       0.007038      -0.037426      -0.095829      -0.023623       0.119452              9.852685      10.674645      -5.929446      -3.114161      10.735360       1.972364       8.148049           0.002495
          250              C       7.434389       7.547867      22.716482       0.607197      23.054835 0.24886577E+03  0.51386337E+04                                 7.571662                            5.612545      -0.012265       2.061263                    0.999623      21.916392      60.941821       0.624939       0.474663      -1.020025       0.040997      -0.033957      -0.019761       0.056783       0.092738       0.057311       0.020636      -0.010580      -0.032409      -0.097969      -0.023319       0.121289              9.545621      10.852099      -5.606310      -3.013290       9.830713       1.520278       7.954053           0.002124
          251              C       6.350352       8.448582      23.203131       0.012036      40.436880 0.41197100E+03  0.94693578E+04                                10.158649                            6.685826       0.000560       2.009166                    0.999214      26.531879      73.209151       0.654904       0.406888      -1.080171      -0.034303       0.034721       0.002848       0.048891       0.003959      -0.000776      -0.010030      -0.018318       0.019852      -0.013394      -0.003255       0.016650             13.792893      14.435212      -8.277367      -3.860490      13.125188       1.362295      13.818279           0.012545
          252              C       5.950398       8.413092      24.525141      -0.140499      36.534715 0.43748892E+03  0.10322197E+05                                 9.651092                            7.035868      -0.100499       1.936199                    0.999426      29.786704      86.349478       0.611789       0.424326      -1.057085      -0.011777       0.010694      -0.011996       0.019924       0.020341       0.029174      -0.015904      -0.008431      -0.059377      -0.048569       0.016528       0.032041             11.969221      10.347485      -4.354013      -5.246611       9.253595       2.239869      16.306583           0.000390
          253              C       5.042348       9.334833      24.998884       0.011485      39.970523 0.40675039E+03  0.93173538E+04                                10.086889                            6.635219       0.034250       2.019924                    0.999261      26.456879      72.819826       0.658761       0.405895      -1.081091       0.007873       0.006184      -0.038839       0.040108      -0.003613       0.000561      -0.003363      -0.010495      -0.025404      -0.009079      -0.002108       0.011186             13.974578       9.187892      -3.324715      -4.060326       8.805263      -0.162817      23.930579           0.000572
          254              C       4.690373       9.358831      26.448220       0.603042      23.441952 0.25168010E+03  0.52090140E+04                                 7.662031                            5.641898      -0.028020       2.054576                    0.999593      21.978375      61.095789       0.623974       0.474278      -1.020694      -0.015282       0.002360       0.054137       0.056302       0.066207       0.030684       0.011224       0.053591      -0.261455      -0.092935      -0.026934       0.119869              9.852872       6.199322      -1.332830      -2.891361       6.181391       0.044181      17.177904           0.000118
          255              C       4.438106      10.217911      24.125096      -0.199673      38.377391 0.45287241E+03  0.10759107E+05                                 9.891098                            7.105933      -0.084600       1.936993                    0.999373      30.286716      87.602126       0.616606       0.418117      -1.062839       0.003324      -0.007835       0.024524       0.025959       0.003805       0.000226       0.023859       0.006356      -0.167476      -0.062368       0.027454       0.034914             12.442024       7.863426      -2.667585      -0.550862       8.777680      -3.632290      20.684965          -0.000865
          256              C       4.797952      10.220093      22.780432       0.260468      36.678101 0.36096045E+03  0.80603365E+04                                 9.695209                            6.403532      -0.016236       2.010756                    0.999528      24.943621      68.758805       0.643875       0.426001      -1.063450      -0.026349       0.041106      -0.030879       0.057771      -0.018897       0.011974      -0.026810      -0.007286       0.065085      -0.031912      -0.012711       0.044622             13.383177       9.036862      -4.848489       1.579691      11.796135      -5.864764      19.316535           0.000586
          257              C       5.756980       9.346666      22.315865      -0.243325      38.835903 0.48909316E+03  0.11867532E+05                                 9.999348                            7.412523      -0.095702       1.920480                    0.999401      31.548067      92.785478       0.599191       0.421281      -1.058850       0.028913      -0.031766       0.014258       0.045259       0.029665      -0.004359       0.007071       0.002627       0.054184      -0.039865       0.018062       0.021803             12.203472      11.550530      -7.116154       0.927625      13.255175      -2.806346      11.804711           0.000657
          258              C       4.511199      11.225170      20.642849      -0.042464      29.067869 0.31351464E+03  0.68007619E+04                                 8.218663                            5.744547       0.007853       2.011347                    0.999539      26.559446      73.643104       0.715354       0.394716      -1.077189      -0.054941       0.042025       0.082012       0.107287       0.020609      -0.012256       0.014060       0.013031       0.060988      -0.037733       0.011304       0.026429             11.418970       7.684344      -3.335927       3.715440      11.728147      -6.896104      14.844418           0.000321
          259              C       3.915204      12.209160      19.828996       0.128709      37.429967 0.35296691E+03  0.78318462E+04                                 9.787969                            6.266572      -0.023439       2.019104                    0.999423      24.966662      68.432626       0.661635       0.417213      -1.069824       0.009924      -0.015724       0.012562       0.022440       0.001148       0.009175      -0.016512      -0.009072       0.013403      -0.018045      -0.003204       0.021249             13.738765       9.384792      -6.288414       2.356914      14.513921      -6.216039      17.317581           0.001246
          260              C       3.090556      13.147376      20.341454      -0.165039      36.249237 0.43326421E+03  0.10206389E+05                                 9.604838                            7.006609      -0.086643       1.944613                    0.999295      29.867083      86.753795       0.611917       0.424907      -1.055829      -0.010599       0.018224      -0.007564       0.022398       0.028576       0.005440       0.005523       0.021042       0.000966      -0.030679      -0.001440       0.032119             11.805148      10.311053      -7.075447       0.326923      14.341212      -1.914557      10.763177           0.000561
          261              C       2.542165      14.112460      19.505806      -0.005396      40.632267 0.41945377E+03  0.96704932E+04                                10.166732                            6.722094       0.067579       2.027436                    0.999215      26.666630      73.336148       0.657636       0.403977      -1.083717       0.030353      -0.031874      -0.012626       0.045790       0.000289       0.000752      -0.006355      -0.007854       0.026275      -0.008397      -0.003619       0.012016             13.848343      12.405082      -8.133071      -3.706681      14.821132       2.214931      14.318814           0.013873
          262              C       1.574328      15.127286      20.092250       0.601157      23.041973 0.25239542E+03  0.52269956E+04                                 7.561206                            5.646741      -0.000301       2.062476                    0.999590      22.032464      61.244434       0.624295       0.473746      -1.021084      -0.035346       0.038940       0.024095       0.057846       0.094694       0.055090       0.005129       0.042145      -0.066750      -0.099699      -0.023558       0.123257              9.528989       9.263295      -5.370832      -2.929856      10.783634       2.276516       8.540039           0.001915
          263              C       2.834728      14.146033      18.157414      -0.129795      35.924276 0.43195296E+03  0.10165156E+05                                 9.557728                            7.005563      -0.125119       1.929790                    0.999409      29.671827      86.069899       0.610868       0.426070      -1.055382       0.006895      -0.011111       0.003174       0.013456       0.023397       0.026540      -0.015679      -0.001231      -0.074870      -0.049090       0.011983       0.037107             11.770367       9.213549      -4.232103      -4.426109       9.677437       2.595197      16.420116          -0.000382
          264              C       3.686364      13.203170      17.646963      -0.001495      39.984332 0.41151211E+03  0.94528405E+04                                10.083127                            6.669774       0.039135       2.019507                    0.999317      26.623337      73.353770       0.657742       0.405388      -1.081550      -0.008424       0.002640       0.040666       0.041613      -0.004639       0.001311      -0.004434      -0.005920      -0.014995      -0.006655      -0.002770       0.009425             13.838122       8.484371      -3.299790      -3.618719       9.402305      -0.043346      23.627691           0.001949
          265              C       4.231944      12.226423      18.468846      -0.175420      36.812266 0.44553820E+03  0.10526608E+05                                 9.605189                            7.027713       0.008049       1.967210                    0.999498      29.874009      85.766725       0.623632       0.415695      -1.065915      -0.005359       0.011553      -0.009143       0.015678      -0.004679       0.000281       0.016941       0.008528      -0.088107      -0.035670       0.013384       0.022285             11.975536       7.001424      -2.619195      -0.012325       9.284423      -3.901378      19.640762          -0.000167
          266              C       3.987923      13.151734      16.180421       0.601125      23.300381 0.25343233E+03  0.52586844E+04                                 7.641111                            5.670622      -0.020910       2.055633                    0.999612      22.102186      61.682971       0.620384       0.475807      -1.019039       0.013776      -0.001402      -0.056414       0.058089       0.064727       0.027099       0.006521       0.060688      -0.270616      -0.094691      -0.025216       0.119907              9.723917       5.956615      -1.295223      -2.560458       6.277943       0.172318      16.937193           0.001145
          267              C       2.079425      12.002933      13.543285       0.598174      23.570804 0.25356611E+03  0.52620044E+04                                 7.685832                            5.664045      -0.032258       2.049516                    0.999663      22.162692      61.849271       0.622089       0.474453      -1.019795       0.050899       0.027658      -0.006735       0.058318      -0.028540      -0.013325       0.026612      -0.054610       0.343613      -0.096783      -0.024132       0.120916              9.809263      15.169453       4.436553      -0.564443       9.598704      -0.912956       4.659632          -0.001334
          268              C       0.765611      11.321683      13.639066      -0.004848      41.088202 0.41244629E+03  0.94796797E+04                                10.259438                            6.675602       0.045687       2.020947                    0.999305      26.636637      73.411450       0.657711       0.405177      -1.081690      -0.033610      -0.026834       0.005697       0.043384      -0.010466      -0.002955      -0.003184      -0.002949      -0.005947      -0.011533      -0.000044       0.011577             14.146238      21.640677       4.968708      -1.059060      15.373112      -1.429361       5.424927           0.000579
          269              C      18.307186      12.065135      13.602646      -0.133231      37.017774 0.45547297E+03  0.10845384E+05                                 9.735770                            7.179015      -0.092133       1.935464                    0.999395      29.989883      87.077303       0.606213       0.424325      -1.058052      -0.005672      -0.016660       0.005461       0.018427       0.000958       0.004668       0.000387      -0.060957       0.065374      -0.041731       0.019517       0.022214             11.979238      20.393514      -0.684740      -0.776262      10.270611      -0.857673       5.273587           0.000117
          270              C      17.096078      11.401766      13.816290      -0.009863      40.474200 0.41189023E+03  0.94636743E+04                                10.163122                            6.666160       0.043468       2.019443                    0.999310      26.690910      73.547674       0.658911       0.404577      -1.082094       0.037619      -0.013707       0.003082       0.040157       0.005866      -0.001354      -0.002756      -0.002062      -0.001752      -0.005785      -0.001586       0.007371             14.134180      21.995552      -5.969293      -0.721606      15.034903      -0.691900       5.372084          -0.001450
          271              C      15.819935      12.148684      13.870203       0.603834      23.635573 0.25234176E+03  0.52311940E+04                                 7.723175                            5.658656      -0.030826       2.052369                    0.999671      22.072307      61.601011       0.620906       0.475849      -1.018865      -0.050461       0.026636       0.004629       0.057247       0.033554       0.030884       0.019997      -0.036100       0.331211      -0.094686      -0.024928       0.119614              9.989236      15.341086      -4.943559      -0.552859       9.936213      -0.384764       4.690410           0.000563
          272              C      17.072088      10.046810      14.005271      -0.164292      36.497598 0.43247410E+03  0.10134677E+05                                 9.565518                            6.914864       0.023610       1.977259                    0.999487      29.405060      83.872011       0.630402       0.414609      -1.067404      -0.010918       0.009185      -0.000378       0.014273       0.019140      -0.003048       0.008449       0.007862       0.085124      -0.034866       0.005000       0.029866             12.158554      13.856705      -5.647910       0.289888      17.615726      -1.192422       5.003231          -0.000684
          273              C      18.307186       9.371559      14.051728       0.163927      35.952925 0.33475872E+03  0.73343348E+04                                 9.553663                            6.103763       0.022762       2.035495                    0.999131      24.481793      66.805047       0.669858       0.417344      -1.069126      -0.000012      -0.029790       0.006971       0.030594      -0.017111       0.003304      -0.001365      -0.052230       0.025070      -0.035575       0.008263       0.027312             13.533273      11.828065      -0.908528      -0.253209      23.664164      -2.518584       5.107589          -0.000153
          274              C       0.725315       9.981905      13.861313      -0.175505      35.999141 0.41507515E+03  0.96752570E+04                                 9.548727                            6.844100      -0.055891       1.955851                    0.999525      29.600121      85.572827       0.620916       0.423192      -1.056720       0.010821       0.023688      -0.005871       0.026696      -0.009180       0.003211       0.012046      -0.005919       0.077471      -0.024534      -0.004971       0.029505             11.989735      12.439905       4.326411      -0.990498      18.472652      -1.970324       5.056647           0.000928
          275              C      18.183488       8.001835      14.273975      -0.233367      32.520841 0.35603056E+03  0.79915690E+04                                 8.886094                            6.131663      -0.069033       1.960644                    0.999680      28.770885      81.785879       0.689066       0.396005      -1.073743       0.089801      -0.003049       0.003714       0.089929      -0.023006       0.000240       0.006224      -0.018402       0.119974      -0.044935       0.004086       0.040849             12.605521       7.973552      -3.488636       0.482369      23.654786      -2.366029       6.188226           0.000066
          276              C       6.427944      14.397013      13.920674       0.600375      23.105841 0.25336013E+03  0.52539002E+04                                 7.594405                            5.667352      -0.016380       2.057361                    0.999535      22.088708      61.514657       0.621311       0.475394      -1.019826      -0.049962      -0.028276      -0.005202       0.057644      -0.031285      -0.030075       0.003232      -0.028088       0.358594      -0.096672      -0.027806       0.124478              9.699045      14.656715       4.420312       0.927495       9.865138       0.377064       4.575282          -0.001333
          277              C       7.721704      16.561427      14.103920      -0.176046      36.952971 0.42037345E+03  0.98012086E+04                                 9.640958                            6.822896      -0.001098       1.968684                    0.999499      29.542491      84.605784       0.632599       0.415273      -1.064828      -0.007767      -0.023025      -0.002603       0.024438      -0.030031      -0.003696      -0.002278       0.008997       0.068116      -0.041983       0.018618       0.023365             12.410867      13.507591       5.716600       0.915940      18.701810       0.997067       5.023199          -0.001088
          278              C       7.736885      15.181772      14.083560      -0.004100      40.801009 0.41719948E+03  0.96082201E+04                                10.219649                            6.709013       0.065624       2.025773                    0.999328      26.698407      73.450338       0.657358       0.404580      -1.083013       0.028619       0.022416       0.003798       0.036551      -0.005720      -0.000101      -0.003060      -0.009638      -0.011699      -0.006448      -0.003524       0.009972             14.254853      21.495315       5.897472       1.319570      15.901754       0.844612       5.367490          -0.001783
          279              C       8.932812      14.523454      14.168730      -0.131862      36.116929 0.43519183E+03  0.10261480E+05                                 9.590556                            7.030840      -0.135088       1.924736                    0.999479      29.790400      86.525052       0.609834       0.425956      -1.055353       0.003398       0.017143       0.002449       0.017647       0.000060      -0.006998      -0.000850      -0.067776       0.094641      -0.050260       0.018063       0.032197             11.795949      19.981251       0.506323       0.860676      10.398254       0.248686       5.008342           0.000026
          280              C      10.107935      15.245094      14.269673      -0.005126      40.488692 0.41422580E+03  0.95323620E+04                                10.158789                            6.689148       0.038065       2.017365                    0.999259      26.729517      73.751639       0.657063       0.405075      -1.081584      -0.038213       0.018870       0.000154       0.042618       0.005753       0.001259      -0.004368       0.000477      -0.006296      -0.007743       0.000384       0.007359             13.855377      20.814764      -4.598647       0.447678      15.573910       0.388224       5.177459           0.000401
          281              C      11.431870      14.519004      14.277703       0.599302      23.322227 0.25548709E+03  0.53102190E+04                                 7.636461                            5.688612      -0.034596       2.049433                    0.999565      22.165376      61.842177       0.620423       0.474980      -1.019831       0.051068      -0.026455       0.003684       0.057632       0.030995       0.011705       0.010120      -0.039897       0.362596      -0.097429      -0.025009       0.122437              9.660285      14.829000      -4.339188       0.059267       9.690246      -0.073363       4.461609           0.000061
          282              C      10.100064      16.613859      14.302652      -0.180618      37.197720 0.45534452E+03  0.10841183E+05                                 9.755908                            7.158716      -0.038311       1.953867                    0.999417      30.211619      87.706520       0.609548       0.422048      -1.059513       0.006198      -0.014562      -0.002717       0.016058       0.010165       0.000040       0.000295       0.005965       0.039735      -0.017218       0.003967       0.013251             12.127798      12.238180      -3.855866       0.234059      19.226906       0.549618       4.918309           0.001054
          283              C       8.858031      17.271957      14.239849       0.164167      37.306108 0.34085797E+03  0.74993304E+04                                 9.787463                            6.155839      -0.004545       2.028275                    0.999441      24.592732      67.177677       0.667767       0.416900      -1.069756       0.003006       0.031289       0.002272       0.031515       0.006531      -0.002015      -0.000130      -0.044276       0.007400      -0.024460       0.002603       0.021857             14.150149      11.626266       2.556746       0.594485      25.808526       1.289221       5.015655           0.000062
          284              C       8.827482      18.658487      14.298924      -0.220304      33.510864 0.34848369E+03  0.77935935E+04                                 9.089331                            6.084441      -0.113720       1.950183                    0.999567      28.694499      81.872018       0.687481       0.398373      -1.070326       0.099047      -0.004484       0.009841       0.099636       0.019540      -0.005625      -0.001163      -0.016009       0.140749      -0.044752      -0.002678       0.047430             13.228130       8.258630       4.430020       0.319851      25.320228       1.359566       6.105533           0.000002
          285              C       5.600110       2.190122      17.033562       0.594730      23.926107 0.26034978E+03  0.54319673E+04                                 7.748367                            5.730611       0.001147       2.060503                    0.999663      22.175986      61.808039       0.620626       0.473016      -1.021806      -0.013119      -0.004541      -0.055834       0.057534      -0.052605      -0.034630       0.001992       0.082191      -0.267656      -0.096553      -0.019822       0.116375              9.824156       5.603017       1.102641       2.689495       6.736642       0.227526      17.132809           0.002028
          286              C       5.909353       2.267305      18.478883       0.017178      39.721362 0.40131551E+03  0.91706826E+04                                10.045527                            6.601125       0.008190       2.014272                    0.999176      26.364627      72.703065       0.658278       0.407175      -1.079217       0.003533      -0.012141       0.046880       0.048555       0.002473      -0.003334      -0.005921      -0.006589      -0.037622      -0.014434       0.002233       0.012201             13.640523       7.874107       3.379818       3.619491      10.574008       0.280245      22.473454           0.012005
          287              C       6.619300       3.320811      18.997076      -0.135898      36.583245 0.43847156E+03  0.10351361E+05                                 9.665931                            7.050087      -0.109865       1.933788                    0.999423      29.764736      86.315489       0.610339       0.425088      -1.056593      -0.001009      -0.010168       0.016560       0.019459      -0.017675      -0.023926      -0.022091       0.008144      -0.060708      -0.047080       0.017700       0.029380             11.982014       8.757523       4.424374       4.654043      11.187789       3.424361      16.000730           0.000916
          288              C       6.946910       3.341341      20.351777      -0.001184      40.552345 0.41981624E+03  0.96843914E+04                                10.175155                            6.733132       0.041894       2.019301                    0.999235      26.677700      73.473087       0.655672       0.404955      -1.082676      -0.026102      -0.032885      -0.015928       0.044905      -0.001367      -0.002575      -0.011618      -0.013712       0.024684      -0.012246      -0.005225       0.017471             14.065543      11.492025       8.107098       4.498756      16.640365       3.679968      14.064238           0.013479
          289              C       7.802295       4.414611      20.939369       0.602799      23.265040 0.25147577E+03  0.52069585E+04                                 7.630216                            5.645656      -0.023499       2.055941                    0.999577      22.028924      61.373378       0.622378       0.475296      -1.019514       0.029902       0.040346       0.021156       0.054493      -0.090522      -0.052122       0.000485       0.064517      -0.070361      -0.097805      -0.023139       0.120944              9.763320       8.703602       5.331701       3.023473      11.847093       2.762546       8.739266           0.002123
          290              C       6.559700       2.283520      21.180256      -0.197452      37.779675 0.45542245E+03  0.10826645E+05                                 9.778965                            7.116944      -0.074848       1.939984                    0.999413      30.224076      87.231898       0.617764       0.417065      -1.064318       0.016701       0.021031       0.002828       0.027004      -0.040698      -0.007528       0.000300       0.045073       0.065768      -0.057643       0.019367       0.038277             12.160465       9.873066       7.147454       1.166660      16.375021      -0.190884      10.233308          -0.000484
          291              C       5.804397       1.261697      20.624496       0.259771      35.769027 0.35478064E+03  0.78914533E+04                                 9.536781                            6.349138      -0.017616       2.011376                    0.999397      24.853914      68.469680       0.646261       0.426090      -1.062958      -0.013518      -0.039963       0.034657       0.054597       0.025402      -0.008779      -0.022869      -0.036602      -0.029798      -0.027201      -0.019555       0.046756             12.985375       8.992366       6.744582      -0.551782      16.762829      -3.853083      13.200928           0.001074
          292              C       5.478287       1.244689      19.309082      -0.238793      38.352019 0.47392252E+03  0.11418833E+05                                 9.935859                            7.312940      -0.111117       1.919383                    0.999327      31.267113      91.889404       0.600736       0.423163      -1.056778       0.005728       0.024139      -0.039746       0.046853      -0.005949      -0.000214       0.021920       0.015141      -0.101542      -0.043087       0.015211       0.027875             12.162456       7.035280       3.189095      -0.006761      11.454400      -4.475371      17.997688          -0.000247
          293              C       4.685500      -0.781611      21.053217      -0.053953      28.782695 0.31452330E+03  0.68314923E+04                                 8.159915                            5.752344       0.000947       2.005885                    0.999565      26.727087      74.275593       0.714785       0.394519      -1.076792       0.045552       0.045540       0.078979       0.101914       0.001784       0.011882       0.022177       0.012299      -0.077660      -0.038778       0.012403       0.026375             11.199586       8.568480       5.055084      -3.051669      14.855181      -5.743749      10.175099           0.000017
          294              C       4.260057      -1.726082      21.982638       0.123605      37.950373 0.35971301E+03  0.80213525E+04                                 9.878604                            6.330540      -0.052818       2.006251                    0.999423      25.180628      69.246107       0.657443       0.417789      -1.069194       0.006196       0.016634      -0.013294       0.022177       0.008743      -0.012849      -0.009908      -0.005881      -0.039272      -0.020874      -0.001814       0.022688             13.818458       9.569708       6.588309      -1.670905      15.732733      -6.223551      16.152933           0.000256
          295              C       4.642393      -1.707332      23.271669      -0.164580      36.524521 0.43358719E+03  0.10215508E+05                                 9.651585                            7.005557      -0.086020       1.944178                    0.999281      29.882890      86.795240       0.612467       0.424463      -1.056146      -0.006165      -0.012068       0.021276       0.025226      -0.016912      -0.008660       0.011096       0.021437      -0.077258      -0.029782      -0.005874       0.035656             11.941560       7.361295       2.968001       0.150983       9.961278      -4.440834      18.502107          -0.001744
          296              C       4.136359      -2.664623      24.156354      -0.006222      41.458756 0.42333279E+03  0.97845272E+04                                10.307472                            6.757421       0.052590       2.021609                    0.999306      26.763133      73.746351       0.655144       0.404493      -1.083136      -0.005766       0.003658      -0.038894       0.039489       0.005939       0.001338      -0.008895      -0.011751      -0.017798      -0.011849      -0.002549       0.014398             14.156746       9.231518       3.811633       4.152835      10.064701       0.031474      23.174019           0.000521
          297              C       4.497518      -2.531888      25.610278       0.597183      23.629747 0.25610877E+03  0.53227811E+04                                 7.686370                            5.684687      -0.020318       2.053818                    0.999549      22.141565      61.637586       0.622834       0.473173      -1.021493       0.014423       0.003186       0.056168       0.058077      -0.060239      -0.036785      -0.002733       0.085146      -0.264146      -0.098092      -0.024437       0.122529              9.777883       5.927678       1.327844       3.022317       6.660544       0.442415      16.745427           0.001543
          298              C       3.257360      -3.644643      23.712721      -0.121515      36.908701 0.44189744E+03  0.10453175E+05                                 9.736425                            7.088314      -0.122386       1.930206                    0.999346      29.739944      86.346787       0.607273       0.426379      -1.055730       0.004178       0.008661      -0.017040       0.019566      -0.020602      -0.025432      -0.017948      -0.006697      -0.047808      -0.045513       0.016320       0.029194             12.094874      10.362136       4.886434       5.146533      10.335367       2.774349      15.587118           0.001211
          299              C       2.853470      -3.679945      22.380962      -0.013751      41.103166 0.41794154E+03  0.96362682E+04                                10.257653                            6.717497       0.023159       2.013361                    0.999188      26.770019      73.856399       0.656118       0.404884      -1.082060       0.028558       0.022653       0.018896       0.041058      -0.002224      -0.000205      -0.007408      -0.019309       0.027206      -0.014494      -0.000317       0.014811             14.193866      14.294156       9.006789       4.440637      14.943161       2.465253      13.344280           0.012680
          300              C       3.358566      -2.722961      21.491401      -0.167666      37.164253 0.45948591E+03  0.10927662E+05                                 9.668143                            7.133816       0.024266       1.970679                    0.999389      29.949471      85.945379       0.620081       0.415339      -1.067359      -0.005910      -0.008617       0.007682       0.012969      -0.019663       0.002145       0.000602       0.011310       0.051467      -0.029106       0.011561       0.017546             12.020724      11.198476       7.716503       0.108374      14.954273      -1.303370       9.909423           0.000294
          301              C       1.830156      -4.616089      21.903776       0.605540      23.413274 0.24885174E+03  0.51434609E+04                                 7.675712                            5.624143      -0.038350       2.051610                    0.999655      22.000662      61.408753       0.621710       0.476654      -1.017930      -0.037104      -0.035439      -0.018272       0.054465      -0.093834      -0.052572       0.017389       0.007091      -0.037561      -0.095767      -0.023689       0.119456              9.853161      10.675422       5.930042       3.114355      10.735909       1.972624       8.148153           0.002493
          302              C      16.805389      15.329602      20.299012       0.607258      23.062230 0.24892111E+03  0.51402506E+04                                 7.574071                            5.613600      -0.012920       2.060951                    0.999625      21.921250      60.965446       0.624786       0.474736      -1.019948       0.041133       0.033987       0.019796       0.056912      -0.092840      -0.057382       0.020464      -0.010706      -0.031795      -0.098240      -0.023028       0.121268              9.549736      10.857762       5.610484       3.014351       9.835854       1.521289       7.955592           0.002269
          303              C      15.721352      14.428887      19.812363       0.011151      40.490717 0.41249972E+03  0.94848498E+04                                10.167231                            6.689820       0.000115       2.008727                    0.999217      26.553008      73.287885       0.654731       0.406852      -1.080160      -0.034366      -0.034977      -0.002671       0.049108      -0.003510       0.000879      -0.010000      -0.018297       0.019587      -0.013126      -0.003414       0.016540             13.806252      14.450077       8.287601       3.863798      13.138956       1.363373      13.829723           0.013106
          304              C      15.321398      14.464377      18.490353      -0.139920      36.538364 0.43750593E+03  0.10323166E+05                                 9.653265                            7.037087      -0.101533       1.935898                    0.999423      29.786857      86.365069       0.611567       0.424457      -1.056956      -0.012117      -0.010952       0.011303       0.019862      -0.020070      -0.028559      -0.015958      -0.008305      -0.056630      -0.047657       0.016468       0.031189             11.971518      10.348813       4.354249       5.246630       9.254967       2.238737      16.310774           0.001233
          305              C      14.413348      13.542636      18.016610       0.008733      39.984677 0.40689121E+03  0.93216011E+04                                10.090304                            6.637172       0.029931       2.018841                    0.999239      26.460116      72.838212       0.658529       0.405994      -1.081000       0.008431      -0.006309       0.040610       0.041953       0.003851      -0.001325      -0.003506      -0.010989      -0.031972      -0.011263      -0.001377       0.012639             13.979024       9.191073       3.325990       4.062094       8.807936      -0.162922      23.938062          -0.000143
          306              C      14.061373      13.518638      16.567274       0.606019      23.363795 0.25082619E+03  0.51877306E+04                                 7.647264                            5.633938      -0.030706       2.054263                    0.999587      21.954361      61.038519       0.624049       0.474551      -1.020390      -0.015282      -0.001966      -0.053788       0.055952      -0.065549      -0.031568       0.011038       0.053232      -0.267958      -0.095323      -0.025085       0.120408              9.828315       6.189626       1.329785       2.880748       6.171505       0.043657      17.123814           0.000222
          307              C      13.809106      12.659558      18.890398      -0.199041      38.387303 0.45292126E+03  0.10761176E+05                                 9.894562                            7.107457      -0.086202       1.936505                    0.999368      30.288747      87.628133       0.616357       0.418251      -1.062693       0.003373       0.008049      -0.025472       0.026926      -0.003710       0.000104       0.023618       0.006427      -0.163995      -0.061216       0.027060       0.034155             12.447037       7.866611       2.668590       0.553452       8.780043      -3.631977      20.694456          -0.001611
          308              C      14.168952      12.657376      20.235062       0.259843      36.724870 0.36138578E+03  0.80725750E+04                                 9.703493                            6.407340      -0.016773       2.010300                    0.999530      24.962674      68.833163       0.643649       0.426006      -1.063399      -0.026254      -0.041123       0.031121       0.057870       0.019158      -0.012204      -0.027140      -0.007514       0.065123      -0.032191      -0.012937       0.045128             13.396600       9.045344       4.854178      -1.581717      11.807811      -5.871739      19.336645           0.000053
          309              C      15.127980      13.530803      20.699629      -0.244477      38.921191 0.49025039E+03  0.11903718E+05                                10.015399                            7.422292      -0.097713       1.919325                    0.999402      31.594646      92.981602       0.598621       0.421395      -1.058682       0.028952       0.031840      -0.014564       0.045432      -0.029055       0.004622       0.006872       0.002634       0.055827      -0.039536       0.018374       0.021161             12.225576      11.571992       7.131920      -0.930424      13.280436      -2.812604      11.824299           0.000733
          310              C      13.882199      11.652299      22.372645      -0.042604      29.073166 0.31352041E+03  0.68013089E+04                                 8.220245                            5.744696       0.006862       2.010971                    0.999538      26.567224      73.680779       0.715286       0.394730      -1.077118      -0.054845      -0.041905      -0.082158       0.107303      -0.020493       0.011962       0.013851       0.012774       0.060102      -0.037293       0.011325       0.025969             11.422964       7.686683       3.337528      -3.717675      11.732719      -6.899618      14.849489           0.000001
          311              C      13.286204      10.668309      23.186498       0.129017      37.434191 0.35293527E+03  0.78311198E+04                                 9.789734                            6.266763      -0.024121       2.018922                    0.999422      24.965010      68.432305       0.661538       0.417275      -1.069763       0.009912       0.015651      -0.012625       0.022419      -0.001395      -0.009135      -0.016373      -0.008973       0.013397      -0.018072      -0.002947       0.021020             13.743704       9.387379       6.291583      -2.360735      14.520662      -6.222066      17.323069           0.000175
          312              C      12.461556       9.730093      22.674040      -0.164682      36.237154 0.43306617E+03  0.10200513E+05                                 9.603321                            7.005330      -0.086905       1.944695                    0.999292      29.856815      86.717584       0.611933       0.424946      -1.055809      -0.010454      -0.018231       0.007432       0.022291      -0.028729      -0.005546       0.005528       0.020986       0.000506      -0.030730      -0.001620       0.032351             11.804234      10.310096       7.075626      -0.328706      14.341704      -1.916386      10.760901           0.000735
          313              C      11.913165       8.765009      23.509688      -0.005437      40.639078 0.41950017E+03  0.96718908E+04                                10.168006                            6.722506       0.067302       2.027322                    0.999214      26.668422      73.343815       0.657605       0.403982      -1.083706       0.030468       0.031738       0.012609       0.045767      -0.000315      -0.000753      -0.006360      -0.007940       0.026340      -0.008455      -0.003588       0.012043             13.850871      12.407405       8.135811       3.706197      14.825821       2.214697      14.319388           0.014716
          314              C      10.945328       7.750183      22.923244       0.601080      23.045477 0.25242743E+03  0.52278284E+04                                 7.561929                            5.647027      -0.000447       2.062388                    0.999590      22.034414      61.251014       0.624291       0.473734      -1.021090      -0.035194      -0.039053      -0.024144       0.057851      -0.094665      -0.055091       0.005090       0.042156      -0.066776      -0.099693      -0.023530       0.123223              9.530315       9.264321       5.372056       2.930015      10.785914       2.276905       8.540710           0.002152
          315              C      12.205728       8.731436      24.858080      -0.130162      35.948732 0.43227231E+03  0.10174808E+05                                 9.562358                            7.008383      -0.126107       1.929308                    0.999408      29.685541      86.125816       0.610700       0.426098      -1.055338       0.007060       0.011039      -0.003277       0.013507      -0.023194      -0.026521      -0.015760      -0.001520      -0.074609      -0.049024       0.012198       0.036826             11.776464       9.218452       4.235456       4.427862       9.683646       2.596557      16.427293           0.001124
          316              C      13.057364       9.674299      25.368531      -0.001901      40.004398 0.41171124E+03  0.94586173E+04                                10.086055                            6.671085       0.038978       2.019326                    0.999317      26.631810      73.383264       0.657718       0.405351      -1.081568      -0.008392      -0.002694      -0.040744       0.041687       0.004806      -0.001231      -0.004467      -0.006125      -0.014191      -0.006489      -0.003012       0.009501             13.842727       8.486927       3.301561       3.618694       9.406222      -0.044559      23.635031          -0.000699
          317              C      13.602944      10.651046      24.546648      -0.175540      36.828440 0.44572711E+03  0.10532431E+05                                 9.608577                            7.029551       0.007165       1.966856                    0.999498      29.881194      85.799370       0.623489       0.415736      -1.065864      -0.005320      -0.011560       0.009093       0.015640       0.004775      -0.000303       0.016946       0.008363      -0.088262      -0.035709       0.013342       0.022367             11.980842       7.003894       2.620952       0.010385       9.289302      -3.905574      19.649331          -0.001939
          318              C      13.358923       9.725735      26.835073       0.601164      23.305927 0.25348522E+03  0.52600783E+04                                 7.642320                            5.671196      -0.021303       2.055415                    0.999613      22.105058      61.693570       0.620353       0.475804      -1.019037       0.013809       0.001406       0.056409       0.058092      -0.064595      -0.027151       0.006492       0.060491      -0.271027      -0.094842      -0.024978       0.119820              9.725736       5.957446       1.295665       2.560666       6.279032       0.172097      16.940730          -0.000968
          319              C      11.450425      18.482390       0.795213       0.598166      23.561498 0.25350317E+03  0.52600985E+04                                 7.682779                            5.662840      -0.031374       2.049911                    0.999663      22.155580      61.815401       0.622270       0.474369      -1.019893       0.050813      -0.027597       0.006774       0.058219       0.028475       0.013308       0.026621      -0.054476       0.343744      -0.096711      -0.024241       0.120953              9.803246      15.159300      -4.430295       0.563467       9.592561      -0.912306       4.657878           0.001333
          320              C      10.136611      19.163640       0.699432      -0.004090      41.029429 0.41191594E+03  0.94640773E+04                                10.249640                            6.671392       0.046383       2.021464                    0.999302      26.615795      73.331478       0.657932       0.405187      -1.081725      -0.033634       0.026577      -0.005570       0.043227       0.010716       0.002866      -0.003165      -0.003162      -0.005024      -0.011775       0.000084       0.011691             14.129384      21.614364      -4.957823       1.057042      15.353673      -1.427160       5.420115          -0.000162
          321              C       8.936186      18.420188       0.735852      -0.133584      36.999658 0.45526997E+03  0.10838695E+05                                 9.730825                            7.176206      -0.090878       1.935904                    0.999398      29.982748      87.032177       0.606521       0.424182      -1.058204      -0.004924       0.016794      -0.005354       0.018302      -0.001528      -0.004692       0.000449      -0.061872       0.068478      -0.042721       0.019475       0.023246             11.972647      20.382621       0.684680       0.775754      10.264116      -0.856956       5.271203           0.000697
          322              C       7.725078      19.083557       0.522208      -0.006979      40.451319 0.41165591E+03  0.94567094E+04                                10.158517                            6.663655       0.047664       2.020549                    0.999330      26.683637      73.515502       0.659141       0.404503      -1.082170       0.036082       0.012740      -0.002887       0.038374      -0.004365       0.001140      -0.002452      -0.000411      -0.003902      -0.004084      -0.001852       0.005936             14.127813      21.984946       5.967811       0.720792      15.028489      -0.691465       5.370002           0.000459
          323              C       6.448935      18.336639       0.468295       0.600922      23.709505 0.25314021E+03  0.52510341E+04                                 7.736651                            5.665737      -0.028029       2.052778                    0.999673      22.093942      61.647777       0.620925       0.475535      -1.019199      -0.050927      -0.026412      -0.004648       0.057557      -0.031624      -0.030914       0.020587      -0.033898       0.329156      -0.092104      -0.026976       0.119080             10.012013      15.382529       4.962483       0.554021       9.958067      -0.385129       4.695443           0.000109
          324              C       7.701088      20.438513       0.333227      -0.164887      36.484809 0.43235213E+03  0.10130532E+05                                 9.561557                            6.912726       0.025303       1.977831                    0.999490      29.401091      83.839912       0.630695       0.414469      -1.067554      -0.010485      -0.008447       0.000542       0.013475      -0.019767       0.002956       0.008371       0.007685       0.087876      -0.035855       0.005134       0.030721             12.153139      13.848964       5.645778      -0.290159      17.608937      -1.192143       5.001516          -0.000066
          325              C       8.936186      21.113764       0.286770       0.164559      35.913511 0.33443363E+03  0.73251500E+04                                 9.546477                            6.100773       0.023149       2.035839                    0.999128      24.466283      66.744908       0.670052       0.417341      -1.069169      -0.000173       0.029775      -0.007005       0.030588       0.017215      -0.003301      -0.001291      -0.051750       0.025447      -0.035497       0.008400       0.027097             13.520562      11.819170       0.909956       0.252659      23.638540      -2.515759       5.103977          -0.000406
          326              C      10.096315      20.503418       0.477185      -0.174856      35.940333 0.41439300E+03  0.96546279E+04                                 9.536770                            6.837485      -0.053984       1.956833                    0.999524      29.569143      85.440453       0.621400       0.423069      -1.056879       0.010944      -0.023564       0.005896       0.026643       0.009101      -0.003249       0.012122      -0.005992       0.079091      -0.024734      -0.005290       0.030024             11.971657      12.422495      -4.316361       0.988601      18.441735      -1.966744       5.050740          -0.000841
          327              C       8.812488      22.483488       0.064523      -0.233399      32.509990 0.35596385E+03  0.79891111E+04                                 8.882683                            6.130362      -0.067599       1.961220                    0.999680      28.759365      81.728632       0.689312       0.395911      -1.073885       0.089847       0.003121      -0.003724       0.089979       0.022954      -0.000245       0.006190      -0.018695       0.119784      -0.044907       0.004127       0.040779             12.598670       7.970874       3.488697      -0.482355      23.639430      -2.364382       6.185707          -0.000087
          328              C      15.798944      16.088310       0.417824       0.600372      23.095505 0.25328691E+03  0.52517159E+04                                 7.590946                            5.665948      -0.015330       2.057819                    0.999534      22.081357      61.479342       0.621518       0.475296      -1.019934      -0.049880       0.028229       0.005184       0.057548       0.031158       0.030070       0.003239      -0.027957       0.358704      -0.096547      -0.027964       0.124512              9.691983      14.645311      -4.412744      -0.926505       9.857373       0.376248       4.573264           0.001065
          329              C      17.092704      13.923896       0.234578      -0.175034      36.863987 0.41935831E+03  0.97705136E+04                                 9.623352                            6.813316       0.001816       1.970142                    0.999500      29.497830      84.415955       0.633302       0.415110      -1.065054      -0.007982       0.022872       0.002629       0.024367       0.029939       0.003851      -0.002308       0.008875       0.070492      -0.042291       0.018165       0.024125             12.383426      13.478676      -5.698723      -0.913488      18.656826       0.994080       5.014776           0.001004
          330              C      17.107885      15.303551       0.254938      -0.003263      40.733840 0.41658577E+03  0.95901305E+04                                10.208440                            6.704237       0.066141       2.026274                    0.999325      26.674554      73.358958       0.657598       0.404600      -1.083048       0.028684      -0.022129      -0.003851       0.036432       0.006076       0.000167      -0.003134      -0.009869      -0.010570      -0.006849      -0.003302       0.010151             14.234753      21.465443      -5.883634      -1.317125      15.876795       0.842781       5.362021           0.001253
          331              C      18.303812      15.961869       0.169768      -0.132438      36.096784 0.43497586E+03  0.10254360E+05                                 9.584826                            7.027596      -0.132416       1.925659                    0.999484      29.781364      86.469469       0.610215       0.425775      -1.055544       0.002477      -0.017164      -0.002362       0.017502      -0.000514       0.007279      -0.000801      -0.068766       0.097527      -0.051273       0.018084       0.033188             11.788258      19.969478      -0.506812      -0.859752      10.389537       0.248355       5.005758          -0.000848
          332              C       0.736935      15.240229       0.068825      -0.001614      40.447317 0.41379977E+03  0.95198918E+04                                10.151659                            6.685491       0.042530       2.018644                    0.999284      26.714384      73.694087       0.657289       0.405049      -1.081626      -0.036355      -0.017913      -0.000184       0.040528      -0.004048      -0.001319      -0.004281       0.002465      -0.008839      -0.007167       0.001143       0.006024             13.844953      20.800245       4.594129      -0.446644      15.560218       0.388102       5.174396          -0.000407
          333              C       2.060870      15.966319       0.060795       0.596383      23.394834 0.25630901E+03  0.53307072E+04                                 7.649867                            5.696045      -0.031863       2.049812                    0.999570      22.186554      61.887863       0.620399       0.474695      -1.020152       0.051122       0.026889      -0.003272       0.057855      -0.028968      -0.011725       0.009919      -0.037311       0.360895      -0.094750      -0.027081       0.121831              9.682016      14.870970       4.354802      -0.058301       9.708706      -0.073525       4.466372          -0.000093
          334              C       0.729064      13.871464       0.035846      -0.180980      37.170321 0.45503164E+03  0.10831055E+05                                 9.748765                            7.154680      -0.037013       1.954375                    0.999419      30.200582      87.642030       0.609968       0.421862      -1.059710       0.005724       0.013863       0.002769       0.015252      -0.010813       0.000136       0.000291       0.005529       0.043114      -0.018350       0.003975       0.014375             12.117694      12.228311       3.853139      -0.233495      19.209604       0.549136       4.915168          -0.000089
          335              C      18.229031      13.213366       0.098649       0.164862      37.250875 0.34044906E+03  0.74876015E+04                                 9.776925                            6.151807      -0.003344       2.028915                    0.999437      24.573183      67.097842       0.668084       0.416854      -1.069854       0.003194      -0.031337      -0.002260       0.031580      -0.006457       0.002025      -0.000137      -0.043612       0.007781      -0.024186       0.002731       0.021455             14.129846      11.613164      -2.549018      -0.593372      25.765883       1.286825       5.010491           0.000518
          336              C      18.198482      11.826836       0.039574      -0.220419      33.492074 0.34840477E+03  0.77903832E+04                                 9.083443                            6.082606      -0.110978       1.951257                    0.999567      28.674981      81.774313       0.687868       0.398223      -1.070565       0.099065       0.004391      -0.009837       0.099649      -0.019318       0.005625      -0.001160      -0.016276       0.140107      -0.044494      -0.002723       0.047216             13.214705       8.251417      -4.421844      -0.319169      25.291670       1.357718       6.101029           0.000090
          337              O       4.356765      16.376435       2.288138      -0.529804      32.552210 0.49972407E+03  0.11800514E+05                                 8.135716                            6.897526       0.382790       2.164970                    0.998977      27.418310      71.529367       0.726520       0.357016      -1.140088      -0.004997       0.014893       0.013273       0.020565       0.009623      -0.010288       0.051914       0.037722      -0.110097      -0.075315       0.035387       0.039928              9.432671       6.942617      -1.247732      -2.872539       7.400129       2.482356      13.955267          -0.000107
          338              O       3.430723      18.420777       1.964948      -0.520474      30.591080 0.46914803E+03  0.10895306E+05                                 7.752734                            6.639582       0.413525       2.176679                    0.999178      27.115745      69.949366       0.748469       0.352373      -1.144842       0.003583      -0.009522       0.014316       0.017563       0.024173       0.026889      -0.044652       0.021990       0.001838      -0.067015       0.026155       0.040860              8.888503       5.771730      -0.036900      -0.930750       6.849487      -1.936567      14.044292           0.000405
          339              O       1.247655      20.594117       5.821430      -0.526883      30.406335 0.46831405E+03  0.10876288E+05                                 7.728015                            6.644414       0.417962       2.179153                    0.999141      27.128295      70.091998       0.746028       0.353515      -1.143371       0.009861      -0.013419       0.003689       0.017056       0.006732       0.039146      -0.018091      -0.015134      -0.122774      -0.065442       0.030187       0.035256              8.853969       8.188782      -3.922072      -0.732743      11.946554       0.640719       6.426570          -0.059235
          340              O       1.250654      19.522528       7.798709      -0.529532      32.163386 0.48048661E+03  0.11241352E+05                                 8.073238                            6.756507       0.356489       2.157985                    0.999075      27.254693      70.895027       0.734809       0.356282      -1.140073       0.014000      -0.002072      -0.017075       0.022178       0.045480      -0.008103       0.027211       0.062083       0.059770      -0.073361       0.026705       0.046655              9.509320       8.857243      -3.186069      -3.501772       9.106488       3.308874      10.564229           0.050141
          341              O       3.930197      15.467922       7.212838      -0.203433      28.503820 0.30101709E+03  0.62307081E+04                                 7.519697                            5.255519       0.494017       2.282244                    0.999500      22.195091      53.325647       0.859980       0.344089      -1.156464       0.079446      -0.057442      -0.162704       0.189958      -0.134566       0.004223      -0.047542      -0.165024      -0.165800      -0.135362      -0.057790       0.193152             10.407057       7.760671      -6.265769       2.298849      15.586677      -4.892520       7.873822          -0.000130
          342              O       5.257318      11.728134      12.017382      -0.532274      31.135408 0.47127927E+03  0.10959080E+05                                 7.850357                            6.646685       0.398522       2.168522                    0.999288      27.276361      70.448833       0.749285       0.351531      -1.145332      -0.003657       0.009485      -0.019909       0.022354       0.019004       0.022873      -0.037892       0.015698       0.008772      -0.055509       0.018965       0.036543              9.126608       5.899381      -0.180965      -1.195926       6.868589      -1.700897      14.611854          -0.062367
          343              O       4.250873      13.707681      11.630816      -0.526509      31.998422 0.48482339E+03  0.11367486E+05                                 8.036454                            6.800189       0.382921       2.167337                    0.999024      27.248158      70.938035       0.730358       0.357676      -1.139045       0.002554      -0.015115      -0.018501       0.024027       0.019746      -0.003662       0.047507       0.045589      -0.164925      -0.082485       0.022704       0.059782              9.277040       7.219530      -1.532135      -3.074517       7.319858       2.568994      13.291733           0.046355
          344              O       7.918308       9.716731       8.379418      -0.527649      30.491751 0.46859154E+03  0.10882631E+05                                 7.745045                            6.642320       0.425729       2.181368                    0.999087      27.129899      70.059776       0.746948       0.353083      -1.143901      -0.014638       0.011850      -0.009480       0.021085       0.003703       0.044959      -0.013218      -0.028558      -0.110380      -0.067453       0.029665       0.037788              8.887559       9.336697      -4.348567      -0.477537      11.029696       0.126892       6.296284           0.060780
          345              O       7.941923      10.748159       6.391529      -0.538759      32.713342 0.49176715E+03  0.11575689E+05                                 8.175096                            6.843846       0.330081       2.146381                    0.998969      27.478420      71.765834       0.728529       0.357168      -1.139024      -0.018620      -0.004803       0.018334       0.026569       0.050840      -0.015296       0.034910       0.045811       0.050662      -0.079010       0.029815       0.049195              9.612374      10.405795      -3.445737      -3.876201       8.443895       2.739433       9.987433          -0.052319
          346              O      10.882542       7.521159       7.119351      -0.536247      31.973689 0.48524273E+03  0.11380077E+05                                 8.030351                            6.792841       0.389745       2.167303                    0.999070      27.366269      71.260294       0.732394       0.356595      -1.139877       0.017330       0.003409      -0.016071       0.023880       0.047532      -0.014798       0.033118       0.038644       0.052846      -0.074094       0.029064       0.045029              9.279861      10.359841      -3.195755      -3.747114       7.922913       2.107386       9.556828           0.050002
          347              O      10.909718       8.596031       5.157271      -0.534211      31.127895 0.47386931E+03  0.11036713E+05                                 7.855121                            6.680677       0.414244       2.175104                    0.999256      27.247651      70.478117       0.744580       0.353194      -1.143743       0.013768      -0.014966       0.006863       0.021463       0.006798       0.046876      -0.008896      -0.031769      -0.102110      -0.067760       0.033298       0.034462              9.048352       9.851853      -4.627006      -0.523729      10.863989       0.164858       6.429213          -0.059010
          348              O      13.561524       6.778854       1.510131      -0.515174      30.195892 0.45532752E+03  0.10506705E+05                                 7.710197                            6.561760       0.397337       2.177346                    0.999112      26.861115      69.309722       0.748541       0.354608      -1.141825       0.003270      -0.008203       0.016242       0.018487       0.038063       0.032132      -0.032061       0.017536      -0.032692      -0.068847       0.023461       0.045386              8.914097       5.943449      -0.266495      -0.639367       6.410447      -1.903256      14.388394           0.053668
          349              O      14.812927       4.943381       1.856835      -0.542150      32.195559 0.48862023E+03  0.11466559E+05                                 8.049191                            6.790316       0.400892       2.167713                    0.999141      27.466546      71.287550       0.737572       0.353867      -1.143325      -0.002915       0.015311       0.013932       0.020905       0.008577      -0.015382       0.049157       0.025692      -0.110798      -0.072202       0.033899       0.038303              9.410013       7.690666      -1.512631      -3.248947       6.843696       2.213196      13.695676          -0.056822
          350              O      14.570031       4.058463       6.718447      -0.203149      28.886835 0.29901270E+03  0.61820261E+04                                 7.591962                            5.241134       0.490687       2.281292                    0.999501      22.197792      53.389532       0.859949       0.344502      -1.155531      -0.117915       0.091741       0.121052       0.192286      -0.042580       0.016998      -0.106056      -0.056826       0.428547      -0.129509      -0.065177       0.194686             10.640881       6.009887      -2.873273       3.122102       9.563260      -7.057109      16.349497          -0.000066
          351              O      17.475041       0.262083       7.384900      -0.531164      31.688703 0.48029567E+03  0.11233704E+05                                 7.972762                            6.753628       0.400003       2.171810                    0.999120      27.265230      70.869866       0.735351       0.356120      -1.140412      -0.016164       0.001720       0.015296       0.022320       0.047059      -0.007844       0.026853       0.051368       0.063730      -0.072132       0.026420       0.045713              9.203562       8.870097      -3.032759      -3.407041       8.537069       2.786156      10.203521          -0.052204
          352              O      17.557318      -0.782913       9.361892      -0.525803      30.624299 0.46501182E+03  0.10782255E+05                                 7.768578                            6.620121       0.404625       2.174922                    0.999205      27.081964      69.953102       0.747414       0.353427      -1.143257      -0.011393       0.017009      -0.005778       0.021272       0.010025       0.039325      -0.011485      -0.016505      -0.120715      -0.063758       0.028346       0.035413              8.955669       8.773276      -4.353126      -0.695317      11.494634       0.690028       6.599098           0.058342
          353              O      14.049565       3.037170      12.905795      -0.529550      31.883267 0.47534281E+03  0.11100364E+05                                 8.029142                            6.723345       0.318054       2.144586                    0.999151      27.297807      71.134458       0.735497       0.356611      -1.138862       0.005318      -0.021606      -0.011449       0.025024       0.020016      -0.014597       0.044435       0.037390      -0.094544      -0.069294       0.025631       0.043664              9.418977       7.344461      -1.361769      -3.148318       6.903642       2.227374      14.008828          -0.048307
          354              O      15.256175       1.166854      13.203749      -0.538828      31.351948 0.49445189E+03  0.11638619E+05                                 7.898715                            6.846640       0.417728       2.174870                    0.999099      27.469863      71.419068       0.731925       0.355518      -1.141922      -0.001296       0.007025      -0.018372       0.019712       0.028228       0.034509      -0.043474       0.014397      -0.047441      -0.074089       0.036626       0.037462              8.980578       6.116574      -0.237007      -0.302909       6.676783      -2.081172      14.148376           0.058858
          355              O      15.660628       3.958730      14.952759      -0.535634      32.373666 0.49886329E+03  0.11782208E+05                                 8.111330                            6.908466       0.365194       2.159095                    0.998908      27.466760      71.803089       0.722850       0.358767      -1.138008       0.023869      -0.001734       0.012730       0.027107      -0.038598       0.004318       0.020186       0.069493       0.163990      -0.082248       0.024075       0.058173              9.360874      15.454169       1.600072       0.100348       6.896025      -0.068152       5.732428          -0.048240
          356              O      16.674195       1.994898      15.384348      -0.531258      31.275765 0.46977438E+03  0.10919885E+05                                 7.883260                            6.644071       0.384954       2.164852                    0.999208      27.255814      70.477723       0.747768       0.352379      -1.144167       0.007639       0.022158       0.002702       0.023593       0.025086      -0.010216       0.002054      -0.078208       0.057052      -0.057378       0.020380       0.036999              9.202724      10.904186       4.292565      -0.512900      10.838527      -1.072908       5.865457           0.059743
          357              O       2.881957       1.857205      15.012407      -0.524309      30.464982 0.46318475E+03  0.10729396E+05                                 7.747147                            6.607285       0.420427       2.180541                    0.999163      27.068691      69.886159       0.748104       0.353446      -1.143234      -0.010019       0.020614      -0.003973       0.023262      -0.019821       0.019752       0.006584      -0.079003       0.078205      -0.062109       0.029245       0.032864              8.965019      10.302467      -4.230378       0.191892      10.886558      -0.612902       5.706032           0.068154
          358              O       3.941068       3.771395      14.492207      -0.546421      33.321125 0.50503406E+03  0.11963212E+05                                 8.278750                            6.934037       0.301730       2.133647                    0.998899      27.676253      72.428850       0.724263       0.357012      -1.139543      -0.022052      -0.002187       0.001267       0.022196       0.034988      -0.002214       0.011481       0.079216       0.130109      -0.075649       0.030875       0.044774              9.774399      16.198776      -2.269437      -1.061593       7.086225       0.015207       6.038196           0.058133
          359              O      13.336058       0.178513      14.911178      -0.520432      31.073949 0.46071399E+03  0.10674866E+05                                 7.880994                            6.613300       0.340793       2.155446                    0.999140      27.078884      70.285530       0.742572       0.355989      -1.139373      -0.019011       0.004330      -0.007387       0.020850      -0.022999      -0.003631       0.003211       0.075368       0.131757      -0.066148       0.021346       0.044801              9.228096      14.969320       2.041981       0.848047       7.103049       0.193995       5.611920           0.048023
          360              O      12.195794       2.107463      14.701549      -0.527693      31.131250 0.48137193E+03  0.11256495E+05                                 7.862911                            6.751536       0.405842       2.174828                    0.999028      27.229485      70.591413       0.737612       0.355104      -1.142108      -0.014041      -0.014686       0.001055       0.020345       0.009421      -0.017348       0.001936      -0.096111       0.108664      -0.069950       0.030852       0.039098              9.053494      10.068284       4.191695       0.068035      11.395937       0.258867       5.696260          -0.059143
          361              O       7.362607       1.991716      14.332189      -0.527055      31.213516 0.47425284E+03  0.11053194E+05                                 7.886974                            6.696642       0.380521       2.166011                    0.999118      27.196560      70.480621       0.741127       0.354597      -1.142060       0.011237      -0.017732      -0.002339       0.021123      -0.018419       0.006965       0.002567      -0.086991       0.104343      -0.065164       0.029622       0.035542              9.145709      10.620968      -4.328954       0.181274      11.159151      -0.119846       5.657007           0.066899
          362              O       6.279132       0.027603      14.457221      -0.534846      31.871651 0.48717901E+03  0.11440168E+05                                 8.015630                            6.811278       0.360377       2.157009                    0.999072      27.416106      71.503264       0.730403       0.357108      -1.139139       0.022815       0.003777      -0.012368       0.026225       0.028844      -0.003459       0.008450       0.075533       0.126228      -0.069305       0.026464       0.042841              9.249208      15.025934      -1.777463      -0.090289       7.080242       0.202128       5.641446           0.061419
          363              O      13.727765      14.108888      12.050360      -0.536776      32.768573 0.50415784E+03  0.11933289E+05                                 8.176171                            6.932488       0.377120       2.161249                    0.998996      27.531604      71.944152       0.723885       0.357473      -1.139556      -0.006056      -0.015380      -0.015514       0.022670      -0.010054       0.008694       0.051218       0.038195      -0.112557      -0.074891       0.033712       0.041179              9.480312       6.979099       1.250709       2.885555       7.436463       2.494472      14.025375          -0.053031
          364              O      12.801723      12.064546      12.373550      -0.527626      30.807027 0.47337328E+03  0.11019467E+05                                 7.792910                            6.672772       0.408790       2.173404                    0.999188      27.223490      70.338913       0.745949       0.352728      -1.144412       0.003158       0.009145      -0.016188       0.018859      -0.024806      -0.027434      -0.044223       0.022756      -0.006271      -0.067589       0.028304       0.039286              8.937205       5.803704       0.034067       0.938233       6.884150      -1.947484      14.123760           0.057597
          365              O      10.618655       9.891206       8.517068      -0.526696      30.398527 0.46815109E+03  0.10871516E+05                                 7.726640                            6.643171       0.418009       2.179242                    0.999140      27.124407      70.077881       0.746115       0.353505      -1.143383       0.009945       0.013622      -0.003442       0.017213      -0.006652      -0.039055      -0.018016      -0.015173      -0.122477      -0.065270       0.030070       0.035200              8.852453       8.187114       3.921520       0.731884      11.945191       0.639512       6.425053           0.058211
          366              O      10.621654      10.962795       6.539789      -0.529760      32.191068 0.48093364E+03  0.11254655E+05                                 8.078758                            6.760228       0.355615       2.157620                    0.999072      27.262085      70.927935       0.734497       0.356343      -1.140001       0.014071       0.002264       0.017276       0.022396      -0.045344       0.008123       0.027287       0.061939       0.059380      -0.073214       0.026639       0.046576              9.517322       8.865347       3.191323       3.505704       9.115771       3.313603      10.570847          -0.051564
          367              O      13.301197      15.017401       7.125660      -0.204072      28.560253 0.30157810E+03  0.62454789E+04                                 7.530661                            5.261082       0.492095       2.281291                    0.999500      22.209726      53.381341       0.859327       0.344177      -1.156344       0.079322       0.057239       0.163053       0.190143       0.134720      -0.004116      -0.047387      -0.165070      -0.166401      -0.135425      -0.057893       0.193318             10.425794       7.774191       6.279867      -2.304612      15.617345      -4.903643       7.885846           0.000356
          368              O      14.628318      18.757189       2.321116      -0.532215      31.131102 0.47118840E+03  0.10956413E+05                                 7.849642                            6.646020       0.398546       2.168556                    0.999288      27.274916      70.442796       0.749329       0.351528      -1.145337      -0.003639      -0.009335       0.020185       0.022535      -0.018910      -0.022814      -0.037746       0.015481       0.009225      -0.055270       0.018758       0.036512              9.125715       5.898662       0.181180       1.195402       6.868072      -1.701501      14.610411           0.061411
          369              O      13.621873      16.777642       2.707682      -0.526448      31.986101 0.48458913E+03  0.11360498E+05                                 8.034017                            6.798239       0.383566       2.167602                    0.999024      27.244411      70.921103       0.730520       0.357644      -1.139083       0.002458       0.014993       0.018809       0.024179      -0.019652       0.003623       0.047444       0.045441      -0.164718      -0.082356       0.022721       0.059634              9.273711       7.217317       1.532216       3.073218       7.318083       2.568099      13.285735          -0.047373
          370              O      17.289308      20.768592       5.959080      -0.527967      30.514193 0.46898505E+03  0.10894210E+05                                 7.749344                            6.645431       0.424925       2.180981                    0.999086      27.138088      70.092009       0.746708       0.353117      -1.143857      -0.014751      -0.011751       0.009648       0.021184      -0.003717      -0.044958      -0.013249      -0.028450      -0.110640      -0.067494       0.029696       0.037798              8.893444       9.343428       4.352964       0.478483      11.037407       0.127974       6.299497          -0.061940
          371              O      17.312922      19.737164       7.946969      -0.538677      32.699010 0.49151342E+03  0.11568092E+05                                 8.172245                            6.841716       0.330535       2.146579                    0.998970      27.474432      71.747695       0.728708       0.357130      -1.139067      -0.018737       0.004873      -0.018192       0.026566      -0.050861       0.015277       0.034829       0.045919       0.050841      -0.079013       0.029829       0.049184              9.608564      10.400971       3.443656       3.874356       8.440351       2.737814       9.984370           0.051138
          372              O       1.511542       0.104664       7.219147      -0.536354      31.990534 0.48551888E+03  0.11388325E+05                                 8.033735                            6.795140       0.389235       2.167094                    0.999068      27.370669      71.280391       0.732201       0.356633      -1.139831       0.017356      -0.003211       0.016235       0.023981      -0.047405       0.014805       0.033140       0.038505       0.052470      -0.073946       0.028988       0.044957              9.284502      10.366186       3.198903       3.749587       7.927023       2.109262       9.560295          -0.051195
          373              O       1.538718      -0.970208       9.181227      -0.534154      31.127521 0.47385217E+03  0.11036226E+05                                 7.855090                            6.680553       0.413960       2.175021                    0.999254      27.247364      70.477347       0.744586       0.353194      -1.143742       0.013801       0.015122      -0.006721       0.021548      -0.006741      -0.046812      -0.008895      -0.031799      -0.102041      -0.067687       0.033285       0.034402              9.048315       9.852003       4.627227       0.523009      10.864035       0.163918       6.428907           0.057858
          374              O       4.190524       0.846969      12.828367      -0.516294      30.221413 0.45594179E+03  0.10524939E+05                                 7.716380                            6.568055       0.394066       2.175893                    0.999122      26.879483      69.381538       0.747826       0.354810      -1.141607       0.003117       0.008805      -0.018229       0.020482      -0.037119      -0.031923      -0.029940       0.015881      -0.033261      -0.066522       0.021873       0.044649              8.920248       5.949799       0.265937       0.638262       6.416538      -1.905027      14.394408           0.062584
          375              O       5.441927       2.682442      12.481663      -0.543700      32.234902 0.48936770E+03  0.11488877E+05                                 8.057157                            6.796679       0.398408       2.166555                    0.999152      27.485591      71.359681       0.737012       0.353989      -1.143187      -0.003254      -0.015376      -0.015408       0.022009      -0.008428       0.013499       0.047964       0.025397      -0.112247      -0.070830       0.033866       0.036964              9.419951       7.700410       1.513473       3.253602       6.850401       2.215922      13.709043           0.065411
          376              O       5.199031       3.567360       7.620051      -0.203281      28.902544 0.29916871E+03  0.61861568E+04                                 7.595059                            5.242775       0.490081       2.281023                    0.999501      22.201554      53.405272       0.859734       0.344538      -1.155482      -0.118005      -0.091798      -0.120932       0.192293       0.042565      -0.016934      -0.105987      -0.056814       0.428679      -0.129516      -0.065133       0.194649             10.645863       6.012701       2.875323      -3.124237       9.567971      -7.060863      16.356917           0.000410
          377              O       8.104041       7.363740       6.953598      -0.531107      31.682249 0.48018669E+03  0.11230468E+05                                 7.971470                            6.752721       0.400293       2.171921                    0.999120      27.263559      70.862329       0.735427       0.356106      -1.140429      -0.016201      -0.001661      -0.015195       0.022274      -0.047070       0.007822       0.026791       0.051427       0.063899      -0.072141       0.026442       0.045699              9.201772       8.868134       3.031884       3.406028       8.535441       2.785154      10.201743           0.050880
          378              O       8.186318       8.408736       4.976606      -0.526061      30.642868 0.46533073E+03  0.10791629E+05                                 7.772148                            6.622656       0.403915       2.174584                    0.999204      27.088740      69.979795       0.747217       0.353455      -1.143220      -0.011390      -0.016960       0.005904       0.021266      -0.010043      -0.039377      -0.011497      -0.016471      -0.120814      -0.063824       0.028359       0.035464              8.960641       8.778146       4.356691       0.696235      11.501767       0.691453       6.602009          -0.059457
          379              O       4.678565       4.588653       1.432703      -0.529517      31.882887 0.47532955E+03  0.11099977E+05                                 8.029122                            6.723270       0.317951       2.144551                    0.999151      27.297804      71.134216       0.735498       0.356613      -1.138860       0.005323       0.021576       0.011629       0.025082      -0.019972       0.014560       0.044369       0.037386      -0.094170      -0.069158       0.025592       0.043566              9.418902       7.344347       1.362066       3.148247       6.903543       2.227687      14.008817          -0.048365
          380              O       5.885175       6.458969       1.134749      -0.538776      31.345910 0.49432782E+03  0.11634914E+05                                 7.897544                            6.845635       0.417834       2.174930                    0.999098      27.468004      71.410726       0.732005       0.355503      -1.141939      -0.001193      -0.006949       0.018503       0.019801      -0.028146      -0.034467      -0.043450       0.014373      -0.047358      -0.073995       0.036584       0.037411              8.979004       6.115567       0.237312       0.302446       6.675953      -2.081156      14.145491           0.058964
          381              O       6.289628      -3.940761      28.062735      -0.535803      32.374134 0.49889666E+03  0.11783171E+05                                 8.111250                            6.908643       0.365024       2.158993                    0.998909      27.468771      71.808446       0.722850       0.358762      -1.138014       0.023850       0.001785      -0.012750       0.027103       0.038663      -0.004351       0.020223       0.069658       0.164195      -0.082396       0.024149       0.058247              9.360293      15.452923      -1.598569      -0.100409       6.895388      -0.068115       5.732569          -0.048468
          382              O       7.303195      -1.976929      27.631146      -0.530926      31.242205 0.46920961E+03  0.10903219E+05                                 7.876782                            6.639527       0.386424       2.165488                    0.999211      27.244738      70.432199       0.748134       0.352321      -1.144241       0.007711      -0.022050      -0.002768       0.023523      -0.025047       0.010185       0.002045      -0.078161       0.056973      -0.057318       0.020347       0.036971              9.193467      10.891635      -4.285565       0.512067      10.827869      -1.071729       5.860896           0.059817
          383              O      12.252957      -1.839236      28.003087      -0.524420      30.468036 0.46312962E+03  0.10727343E+05                                 7.745405                            6.604798       0.423003       2.181470                    0.999154      27.067082      69.869754       0.748633       0.353222      -1.143464      -0.008240      -0.018802       0.004063       0.020926       0.021266      -0.020502       0.006880      -0.083145       0.081295      -0.065272       0.030728       0.034544              8.963748      10.304924       4.231723      -0.191100      10.883752      -0.612265       5.702567           0.058534
          384              O      13.312068      -3.753426      28.523287      -0.545468      33.293051 0.50453157E+03  0.11947934E+05                                 8.272299                            6.929233       0.303660       2.134508                    0.998889      27.664037      72.378717       0.724750       0.356873      -1.139692      -0.020947       0.003015      -0.001321       0.021204      -0.034920       0.002297       0.011644       0.083076       0.130168      -0.077102       0.032301       0.044801              9.765627      16.182875       2.267321       1.060116       7.082048       0.014640       6.031958          -0.051141
          385              O       3.965058      -0.160544      28.104316      -0.520392      31.058980 0.46048893E+03  0.10668207E+05                                 7.877851                            6.611331       0.341354       2.155646                    0.999142      27.075748      70.269593       0.742752       0.355951      -1.139419      -0.018875      -0.004362       0.007364       0.020725       0.023116       0.003632       0.003198       0.075455       0.131976      -0.066282       0.021409       0.044873              9.223078      14.959946      -2.038043      -0.847261       7.099375       0.193624       5.609914           0.047964
          386              O       2.824794      -2.089494      28.313945      -0.527482      31.106328 0.48094907E+03  0.11243917E+05                                 7.857925                            6.748097       0.407047       2.175310                    0.999032      27.221993      70.559080       0.737892       0.355054      -1.142170      -0.013986       0.014619      -0.001083       0.020261      -0.009354       0.017352       0.001925      -0.096138       0.108658      -0.069951       0.030854       0.039097              9.046062      10.059059      -4.185517      -0.067715      11.386137       0.258441       5.692989          -0.059250
          387              O      16.733607       5.634107       0.006309      -0.525628      31.169197 0.47344866E+03  0.11029297E+05                                 7.877517                            6.689441       0.383320       2.167240                    0.999110      27.177807      70.405697       0.741811       0.354436      -1.142239       0.009764       0.016995       0.002387       0.019746       0.020110      -0.008596       0.002449      -0.088680       0.103842      -0.066779       0.031300       0.035480              9.133188      10.607262       4.320712      -0.180408      11.143148      -0.119691       5.649153          -0.057837
          388              O      15.650132      -0.009634      28.558273      -0.534338      31.855986 0.48674512E+03  0.11426865E+05                                 8.010763                            6.806076       0.363136       2.158181                    0.999059      27.404373      71.451309       0.731067       0.356881      -1.139377       0.020374      -0.004208       0.012081       0.024057      -0.029885       0.002957       0.007810       0.079753       0.128675      -0.071885       0.028379       0.043506              9.244494      15.020853       1.778800       0.091866       7.076518       0.202248       5.636113           0.052565
          389              O      14.385235      -1.124789      26.388858      -0.536687      32.768270 0.50414064E+03  0.11932811E+05                                 8.176307                            6.932496       0.377152       2.161306                    0.998994      27.530091      71.940593       0.723863       0.357486      -1.139542       0.006040      -0.015388      -0.015777       0.022851       0.010026      -0.008659       0.051122       0.038199      -0.111989      -0.074700       0.033631       0.041069              9.480424       6.978810      -1.250749      -2.885577       7.436079       2.494498      14.026384           0.052290
          390              O      15.311277      -3.169131      26.712048      -0.527736      30.822086 0.47362884E+03  0.11027029E+05                                 7.795879                            6.674849       0.407875       2.173050                    0.999186      27.228065      70.358467       0.745778       0.352757      -1.144375      -0.003140       0.009164      -0.016392       0.019040       0.024797       0.027390      -0.044147       0.022782      -0.005867      -0.067491       0.028235       0.039256              8.941077       5.805571      -0.034002      -0.938899       6.886269      -1.948897      14.131392          -0.059008
          391              O      17.494345      -5.342471      22.855566      -0.527581      30.434867 0.46890030E+03  0.10893886E+05                                 7.735255                            6.650645       0.414471       2.177813                    0.999146      27.140475      70.148388       0.745290       0.353735      -1.143132      -0.011122       0.015212      -0.003190       0.019113       0.007089       0.037428      -0.017940      -0.012879      -0.117464      -0.062810       0.029082       0.033728              8.862470       8.196490      -3.924928      -0.731949      11.959386       0.640431       6.431533           0.067954
          392              O      17.491346      -4.270882      20.878287      -0.530938      32.216277 0.48149024E+03  0.11271351E+05                                 8.084402                            6.765526       0.353393       2.156562                    0.999084      27.278316      70.990177       0.733957       0.356490      -1.139843      -0.014947       0.003314       0.018097       0.023704       0.044754      -0.007100       0.025880       0.062335       0.057416      -0.071702       0.025205       0.046497              9.523253       8.871108      -3.190989      -3.506922       9.120414       3.315107      10.578235           0.058307
          393              O      14.811803      -0.216276      21.464158      -0.203985      28.564878 0.30161993E+03  0.62466085E+04                                 7.531718                            5.261620       0.491970       2.281274                    0.999499      22.209596      53.383462       0.859234       0.344199      -1.156316      -0.079394       0.057263       0.162918       0.190065      -0.134602       0.004172      -0.047421      -0.164993      -0.166224      -0.135319      -0.057874       0.193193             10.427184       7.774603      -6.280380       2.305093      15.619244      -4.904855       7.887705          -0.000054
          394              O      13.484682       3.523512      16.659614      -0.532315      31.153052 0.47156929E+03  0.10967667E+05                                 7.853882                            6.649086       0.397469       2.168123                    0.999287      27.281038      70.470128       0.749079       0.351568      -1.145285       0.003644      -0.009591       0.019951       0.022435       0.019035       0.022829      -0.037886       0.015763       0.009095      -0.055503       0.018951       0.036551              9.131587       5.901521      -0.180776      -1.196591       6.871354      -1.702340      14.621884          -0.062425
          395              O      14.491127       1.543965      17.046180      -0.526436      31.995681 0.48477637E+03  0.11366104E+05                                 8.036040                            6.799907       0.383166       2.167469                    0.999023      27.246021      70.931511       0.730365       0.357681      -1.139041      -0.002614       0.015080       0.018620       0.024103       0.019761      -0.003682       0.047454       0.045594      -0.164796      -0.082418       0.022656       0.059762              9.276334       7.218490      -1.531467      -3.073847       7.318884       2.568314      13.291629           0.046690
          396              O      10.823692       5.534915      20.297578      -0.527703      30.489193 0.46863392E+03  0.10884240E+05                                 7.746458                            6.644360       0.423561       2.180628                    0.999094      27.130122      70.070313       0.746514       0.353268      -1.143711       0.016057      -0.013471       0.009057       0.022832       0.004503       0.042807      -0.013621      -0.025402      -0.106245      -0.064583       0.028838       0.035746              8.888318       9.336214      -4.346299      -0.475661      11.031386       0.125798       6.297353           0.071502
          397              O      10.800078       4.503487      22.285467      -0.539613      32.732433 0.49220211E+03  0.11588926E+05                                 8.180036                            6.848482       0.327815       2.145433                    0.998978      27.489566      71.813078       0.727998       0.357336      -1.138847       0.019653       0.003695      -0.019067       0.027631       0.050379      -0.013908       0.033466       0.046445       0.049552      -0.077345       0.028248       0.049097              9.617871      10.410958      -3.445579      -3.877663       8.448906       2.741591       9.993748           0.059675
          398              O       7.859458       7.730487      21.557645      -0.537310      31.992900 0.48574429E+03  0.11395214E+05                                 8.034930                            6.797815       0.386817       2.166011                    0.999083      27.381952      71.320511       0.731862       0.356749      -1.139711      -0.018325      -0.002697       0.016871       0.025054       0.047148      -0.013519       0.031836       0.038923       0.051758      -0.072542       0.027642       0.044900              9.283833      10.362582      -3.193575      -3.747066       7.926105       2.107322       9.562811           0.057518
          399              O       7.832282       6.655615      23.519725      -0.535137      31.141495 0.47423583E+03  0.11047738E+05                                 7.858738                            6.684633       0.412038       2.174159                    0.999264      27.258477      70.521432       0.744106       0.353339      -1.143589      -0.014841       0.015904      -0.006659       0.022749       0.007933       0.045565      -0.009339      -0.029930      -0.098625      -0.065923       0.031759       0.034164              9.051489       9.854072      -4.625706      -0.522615      10.867820       0.164364       6.432576           0.067111
          400              O       5.180476       8.472792      27.166865      -0.507491      29.973041 0.45092839E+03  0.10378406E+05                                 7.667975                            6.525873       0.402970       2.181246                    0.999094      26.741318      68.877794       0.751419       0.354161      -1.142357      -0.003734       0.007686      -0.013706       0.016152       0.037702       0.031318      -0.033550       0.018112      -0.028264      -0.069157       0.025122       0.044034              8.863888       5.908215      -0.266955      -0.634372       6.376817      -1.894240      14.306632          -0.000170
          401              O       3.929073      10.308265      26.820161      -0.534059      31.936930 0.48368989E+03  0.11320543E+05                                 8.002167                            6.752509       0.406166       2.171449                    0.999126      27.342057      70.837483       0.740306       0.353504      -1.143776       0.002735      -0.015113      -0.011917       0.019440       0.007610      -0.017048       0.049542       0.024884      -0.103582      -0.071500       0.031539       0.039960              9.351313       7.641470      -1.505608      -3.224762       6.806382       2.199515      13.606086           0.000343
          402              O       4.171969      11.193183      21.958549      -0.203022      28.876523 0.29890158E+03  0.61790836E+04                                 7.589986                            5.239958       0.491055       2.281470                    0.999501      22.194957      53.377924       0.860105       0.344476      -1.155566       0.117859      -0.091577      -0.121197       0.192265      -0.042467       0.017122      -0.106121      -0.056959       0.428381      -0.129371      -0.065350       0.194721             10.637983       6.007431      -2.871075       3.120462       9.559304      -7.054833      16.347215           0.000420
          403              O       1.266959      14.989563      21.292096      -0.532526      31.743667 0.48139273E+03  0.11266543E+05                                 7.984505                            6.763578       0.395668       2.169918                    0.999130      27.291498      70.976304       0.734396       0.356356      -1.140147       0.017262      -0.002560      -0.016394       0.023944       0.046385      -0.006809       0.025577       0.050629       0.061294      -0.070250       0.024887       0.045362              9.217335       8.883587      -3.036473      -3.411798       8.549868       2.790925      10.218549           0.059126
          404              O       1.184682      16.034559      19.315104      -0.526996      30.665332 0.46583544E+03  0.10806705E+05                                 7.777578                            6.627800       0.401220       2.173426                    0.999213      27.102353      70.035239       0.746634       0.353621      -1.143040       0.012553      -0.018343       0.005481       0.022893       0.010805       0.038184      -0.011459      -0.015021      -0.115727      -0.061755       0.026597       0.035158              8.966215       8.783699      -4.357520      -0.695086      11.508727       0.690720       6.606218           0.067872
          405              O       4.692435      12.214476      15.771201      -0.529391      31.877929 0.47524187E+03  0.11097396E+05                                 8.028278                            6.722634       0.318147       2.144660                    0.999150      27.295404      71.125780       0.735536       0.356612      -1.138864      -0.005367       0.021569       0.011687       0.025112       0.019988      -0.014584       0.044333       0.037328      -0.093973      -0.069102       0.025578       0.043524              9.418020       7.343865      -1.361735      -3.148118       6.902983       2.227541      14.007213          -0.048516
          406              O       3.485825      14.084792      15.473247      -0.538714      31.348296 0.49435760E+03  0.11635809E+05                                 7.898040                            6.845872       0.417489       2.174825                    0.999097      27.467984      71.411656       0.731987       0.355507      -1.141935       0.001199      -0.006979       0.018536       0.019843       0.028188       0.034481      -0.043465       0.014394      -0.047305      -0.074034       0.036603       0.037431              8.979918       6.116043      -0.236955      -0.302497       6.676222      -2.081492      14.147488           0.058968
          407              O       3.081372      11.292916      13.724237      -0.535615      32.364820 0.49871420E+03  0.11777720E+05                                 8.109581                            6.907264       0.365551       2.159235                    0.998909      27.464556      71.792646       0.722944       0.358750      -1.138030      -0.023894       0.001694      -0.012607       0.027069      -0.038626       0.004308       0.020166       0.069496       0.163909      -0.082251       0.024108       0.058143              9.358588      15.449921       1.598315       0.100702       6.894371      -0.067981       5.731473          -0.048369
          408              O       2.067805      13.256748      13.292648      -0.531163      31.264570 0.46957825E+03  0.10914094E+05                                 7.881151                            6.642514       0.385651       2.165144                    0.999209      27.251602      70.460903       0.747891       0.352361      -1.144191      -0.007739      -0.022071      -0.002550       0.023527       0.025045      -0.010273       0.002078      -0.078117       0.056838      -0.057302       0.020329       0.036973              9.199997      10.901218       4.290467      -0.512634      10.834824      -1.072475       5.863950           0.059726
          409              O      15.860043      13.394441      13.664589      -0.524580      30.483528 0.46339036E+03  0.10735018E+05                                 7.748522                            6.606969       0.422429       2.181220                    0.999153      27.071931      69.890260       0.748448       0.353255      -1.143423       0.008300      -0.018815       0.004248       0.020999      -0.021269       0.020579       0.006888      -0.083096       0.081113      -0.065261       0.030732       0.034529              8.968387      10.311207      -4.235369       0.191023      10.889235      -0.612488       5.704720          -0.059715
          410              O      14.800932      11.480251      14.184789      -0.545312      33.285537 0.50438443E+03  0.11943528E+05                                 8.270964                            6.928116       0.303921       2.134640                    0.998889      27.660935      72.366793       0.724828       0.356862      -1.139706       0.021013       0.002952      -0.001170       0.021252       0.034871      -0.002252       0.011583       0.082968       0.129936      -0.076979       0.032259       0.044720              9.764156      16.180195      -2.266956      -1.060399       7.081143       0.014788       6.031132           0.050030
          411              O       5.405942      15.073133      13.765818      -0.520350      31.065798 0.46057454E+03  0.10670750E+05                                 7.879331                            6.612093       0.341003       2.155530                    0.999141      27.076698      70.275271       0.742680       0.355967      -1.139399       0.018905      -0.004320       0.007541       0.020807      -0.023060      -0.003600       0.003281       0.075356       0.131825      -0.066189       0.021366       0.044823              9.225914      14.965481       2.040358       0.847638       7.101344       0.193772       5.610915           0.047828
          412              O       6.546206      13.144183      13.975447      -0.527614      31.115082 0.48109317E+03  0.11248191E+05                                 7.859656                            6.749232       0.406679       2.175150                    0.999030      27.224992      70.570973       0.737805       0.355067      -1.142153       0.014029       0.014653      -0.000922       0.020307       0.009358      -0.017293       0.001946      -0.096121       0.108558      -0.069910       0.030861       0.039049              9.049069      10.062959       4.188106       0.067612      11.390090       0.258543       5.694158          -0.059216
          413              O      11.379393      13.259930      14.344807      -0.525741      31.176434 0.47356152E+03  0.11032619E+05                                 7.878923                            6.690311       0.383021       2.167103                    0.999109      27.180384      70.415324       0.741748       0.354444      -1.142229      -0.009833       0.017037       0.002540       0.019834      -0.020136       0.008537       0.002470      -0.088627       0.103710      -0.066735       0.031299       0.035436              9.135627      10.610162      -4.322876       0.180739      11.146586      -0.119840       5.650132           0.056691
          414              O      12.462868      15.224043      14.219775      -0.534109      31.848361 0.48658646E+03  0.11422172E+05                                 8.009531                            6.804971       0.363512       2.158390                    0.999059      27.399846      71.435701       0.731128       0.356881      -1.139380      -0.020402      -0.004071       0.012250       0.024143       0.029846      -0.003000       0.007883       0.079590       0.128440      -0.071770       0.028329       0.043441              9.243182      15.018280      -1.779124      -0.091757       7.076041       0.202130       5.635225          -0.053532
          415              O       5.014235       1.142758      16.626636      -0.537061      32.769831 0.50436348E+03  0.11939939E+05                                 8.178548                            6.936100       0.374144       2.160122                    0.999006      27.538100      71.977642       0.723318       0.357699      -1.139321       0.006996       0.015968       0.017328       0.024581      -0.009592       0.007279       0.049363       0.037011      -0.109074      -0.072099       0.031946       0.040153              9.481175       6.982083       1.249874       2.883338       7.439778       2.494519      14.021664           0.060688
          416              O       5.940277       3.187100      16.303446      -0.528608      30.836995 0.47393520E+03  0.11036228E+05                                 7.799715                            6.678118       0.406131       2.172338                    0.999193      27.236139      70.391805       0.745391       0.352875      -1.144251      -0.002670      -0.008995       0.017730       0.020060      -0.024232      -0.027257      -0.042807       0.021582      -0.010400      -0.065984       0.028247       0.037738              8.945657       5.809515       0.032760       0.938789       6.890341      -1.951160      14.137115           0.066565
          417              O       8.123345       5.360440      20.159928      -0.527489      30.426430 0.46874210E+03  0.10889224E+05                                 7.733532                            6.649288       0.414563       2.177870                    0.999145      27.138287      70.138130       0.745410       0.353710      -1.143160      -0.011050      -0.015355       0.003016       0.019156      -0.007054      -0.037416      -0.017943      -0.013005      -0.117233      -0.062756       0.029042       0.033715              8.860189       8.194302       3.923622       0.730977      11.956360       0.638765       6.429904           0.067951
          418              O       8.120346       4.288851      22.137207      -0.531044      32.230087 0.48170608E+03  0.11277776E+05                                 8.087132                            6.767294       0.353085       2.156423                    0.999082      27.281900      71.006086       0.733813       0.356516      -1.139810      -0.014857      -0.003492      -0.018229       0.023774      -0.044722       0.007126       0.025917       0.062132       0.057242      -0.071624       0.025176       0.046448              9.527176       8.875195       3.193654       3.508898       9.124835       3.317387      10.581498           0.058411
          419              O       5.440803       0.234245      21.551336      -0.204248      28.589175 0.30186022E+03  0.62529408E+04                                 7.536466                            5.264012       0.491217       2.280890                    0.999499      22.215867      53.407421       0.858951       0.344238      -1.156263      -0.079293      -0.057240      -0.163058       0.190137       0.134644      -0.004128      -0.047385      -0.164954      -0.166610      -0.135303      -0.057955       0.193258             10.435242       7.780856       6.286779      -2.307564      15.632454      -4.909370       7.892416           0.000477
          420              O       4.113682      -3.505543      26.355880      -0.532347      31.154144 0.47158757E+03  0.10968210E+05                                 7.854135                            6.649270       0.397385       2.168089                    0.999286      27.281612      70.472221       0.749059       0.351574      -1.145279       0.003620       0.009534      -0.020134       0.022570      -0.018979      -0.022792      -0.037796       0.015759       0.009326      -0.055374       0.018865       0.036509              9.131739       5.901753       0.180947       1.196833       6.871388      -1.702697      14.622076          -0.062638
          421              O       5.120127      -1.525996      25.969314      -0.526402      31.989914 0.48466879E+03  0.11362898E+05                                 8.034908                            6.799022       0.383398       2.167570                    0.999023      27.244336      70.923917       0.730437       0.357667      -1.139058      -0.002531      -0.015047      -0.018796       0.024209      -0.019701       0.003640       0.047431       0.045560      -0.164606      -0.082342       0.022659       0.059683              9.274682       7.217528       1.531686       3.073311       7.318129       2.568032      13.288391           0.046786
          422              O       1.452692      -5.516946      22.717916      -0.528019      30.515568 0.46910318E+03  0.10898073E+05                                 7.751607                            6.648160       0.422589       2.180176                    0.999093      27.139232      70.107664       0.746206       0.353318      -1.143649       0.016000       0.013455      -0.009219       0.022848      -0.004509      -0.042875      -0.013589      -0.025375      -0.106405      -0.064663       0.028902       0.035761              8.895196       9.344266       4.351267       0.476938      11.040092       0.127157       6.301231           0.071303
          423              O       1.429078      -4.485518      20.730027      -0.539670      32.729870 0.49216936E+03  0.11587941E+05                                 8.179444                            6.848150       0.327889       2.145443                    0.998979      27.489889      71.812841       0.728033       0.357325      -1.138858       0.019654      -0.003773       0.018996       0.027593      -0.050436       0.013894       0.033446       0.046539       0.049725      -0.077410       0.028274       0.049136              9.616943      10.409880       3.444973       3.877070       8.447835       2.740915       9.993113           0.059495
          424              O      17.230458      15.146982      21.457849      -0.537531      32.025686 0.48628752E+03  0.11411453E+05                                 8.041586                            6.802398       0.385695       2.165561                    0.999079      27.390434      71.359792       0.731469       0.356831      -1.139615      -0.018561       0.002525      -0.017090       0.025356      -0.046911       0.013478       0.031872       0.038935       0.051209      -0.072306       0.027517       0.044789              9.293089      10.374823       3.199785       3.751985       7.934663       2.111255       9.569781           0.058094
          425              O      17.203282      16.221854      19.495769      -0.534904      31.138027 0.47414889E+03  0.11045219E+05                                 7.858328                            6.684092       0.411783       2.174136                    0.999263      27.255539      70.512531       0.744124       0.353347      -1.143581      -0.015063      -0.016139       0.006454       0.023000      -0.007836      -0.045359      -0.009283      -0.029792      -0.098351      -0.065642       0.031662       0.033981              9.051256       9.853816       4.626186       0.521829      10.868130       0.163643       6.431823           0.067594
          426              O      14.551476      14.404677      15.848629      -0.515063      30.193578 0.45527176E+03  0.10505075E+05                                 7.709768                            6.561281       0.397127       2.177299                    0.999111      26.859820      69.304772       0.748583       0.354599      -1.141834      -0.003287      -0.008181       0.016314       0.018544      -0.038086      -0.032132      -0.032048       0.017475      -0.032538      -0.068846       0.023472       0.045374              8.913868       5.942960       0.266245       0.638594       6.410382      -1.903829      14.388261          -0.054905
          427              O      13.300073      12.569204      16.195333      -0.542108      32.193443 0.48857941E+03  0.11465347E+05                                 8.048844                            6.790023       0.400968       2.167761                    0.999141      27.465386      71.283452       0.737591       0.353866      -1.143327       0.002956       0.015322       0.014026       0.020982      -0.008589       0.015388       0.049155       0.025664      -0.110600      -0.072165       0.033862       0.038303              9.409737       7.690126       1.512064       3.248801       6.843219       2.212870      13.695866           0.056003
          428              O      13.542969      11.684286      21.056945      -0.203399      28.916551 0.29929259E+03  0.61894042E+04                                 7.597806                            5.243970       0.489457       2.280746                    0.999501      22.204678      53.417017       0.859602       0.344553      -1.155461       0.118039       0.091816       0.120941       0.192328       0.042444      -0.016955      -0.106012      -0.056920       0.428938      -0.129452      -0.065280       0.194731             10.651256       6.014121       2.875758      -3.125647       9.571483      -7.065550      16.368165           0.000229
          429              O      10.637959       7.887906      21.723398      -0.532482      31.727480 0.48110457E+03  0.11257946E+05                                 7.981194                            6.761100       0.396406       2.170215                    0.999131      27.286973      70.955244       0.734615       0.356309      -1.140202       0.017437       0.002542       0.016216       0.023947      -0.046411       0.006796       0.025468       0.050731       0.061621      -0.070284       0.024955       0.045329              9.212895       8.878607       3.034146       3.409513       8.545662       2.788740      10.214417           0.059157
          430              O      10.555682       6.842910      23.700390      -0.527309      30.687697 0.46621220E+03  0.10817771E+05                                 7.781849                            6.630759       0.400522       2.173074                    0.999213      27.110349      70.066403       0.746411       0.353650      -1.143001       0.012706       0.018247      -0.005626       0.022936      -0.010778      -0.038158      -0.011492      -0.014940      -0.115935      -0.061773       0.026627       0.035146              8.972260       8.789583       4.361991       0.696041      11.517568       0.692258       6.609628           0.067787
          431              O      14.063435      10.662993      27.244293      -0.529506      31.876905 0.47520572E+03  0.11096300E+05                                 8.028022                            6.722264       0.318105       2.144638                    0.999150      27.295756      71.125053       0.735578       0.356599      -1.138877      -0.005380      -0.021457      -0.011956       0.025146      -0.019929       0.014564       0.044279       0.037185      -0.093740      -0.068978       0.025580       0.043398              9.417755       7.343547       1.362156       3.148174       6.902831       2.227805      14.006886           0.047837
          432              O      12.856825       8.792677      27.542247      -0.538787      31.348148 0.49433182E+03  0.11635020E+05                                 7.897939                            6.845566       0.417504       2.174807                    0.999097      27.468749      71.412462       0.732025       0.355493      -1.141948       0.001134       0.006838      -0.018793       0.020031      -0.028081      -0.034413      -0.043386       0.014234      -0.046933      -0.073839       0.036526       0.037313              8.979946       6.115671       0.237426       0.301886       6.676336      -2.082131      14.147830          -0.060366
          433              O      12.452372      19.192407       0.614261      -0.535367      32.334041 0.49819360E+03  0.11762068E+05                                 8.103480                            6.903049       0.366502       2.159639                    0.998913      27.455908      71.754105       0.723279       0.358686      -1.138108      -0.023740      -0.001681       0.012604       0.026931       0.038776      -0.004335       0.020170       0.069523       0.164156      -0.082410       0.024189       0.058221              9.349837      15.433000      -1.592988      -0.101086       6.888543      -0.067918       5.727969           0.047454
          434              O      11.438805      17.228575       1.045850      -0.530784      31.220856 0.46885744E+03  0.10892807E+05                                 7.872569                            6.636625       0.387540       2.165926                    0.999213      27.238626      70.405313       0.748380       0.352278      -1.144296      -0.007659       0.021918       0.002665       0.023370      -0.025012       0.010244       0.002028      -0.078310       0.056921      -0.057366       0.020340       0.037026              9.187599      10.883877      -4.280867       0.511401      10.820711      -1.070937       5.858208          -0.061004
          435              O       6.489043      17.090882       0.673909      -0.517701      30.269185 0.45913943E+03  0.10610501E+05                                 7.707635                            6.572310       0.427988       2.184907                    0.999139      26.960481      69.483898       0.751263       0.352795      -1.143964       0.005983       0.016804      -0.004528       0.018403       0.022782      -0.020329       0.006914      -0.084897       0.077942      -0.066140       0.030353       0.035787              8.919272      10.253833       4.210332      -0.188232      10.832543      -0.608362       5.671441          -0.000162
          436              O       5.429932      19.005072       0.153709      -0.537921      33.040167 0.49969710E+03  0.11803302E+05                                 8.226065                            6.892101       0.308232       2.137901                    0.998875      27.544419      71.940119       0.727414       0.356474      -1.140175       0.019369      -0.004163       0.001384       0.019860      -0.033792       0.002512       0.011186       0.085751       0.124039      -0.076367       0.033729       0.042638              9.707366      16.083375       2.248638       1.053991       7.043433       0.013405       5.995291           0.000259
          437              O      14.776942      15.412190       0.572680      -0.520093      31.025167 0.45992404E+03  0.10651558E+05                                 7.871058                            6.606522       0.342403       2.156101                    0.999145      27.065849      70.225846       0.743170       0.355870      -1.139515       0.018650       0.004343      -0.007490       0.020561       0.023281       0.003589       0.003224       0.075453       0.132128      -0.066394       0.021480       0.044914              9.213611      14.942588      -2.032152      -0.845948       7.092499       0.192892       5.605746          -0.048757
          438              O      15.917206      17.341140       0.363051      -0.527500      31.090140 0.48068939E+03  0.11236159E+05                                 7.854515                            6.745862       0.407866       2.175589                    0.999034      27.219033      70.542624       0.738093       0.355011      -1.142222       0.013845      -0.014537       0.000918       0.020096      -0.009316       0.017293       0.001926      -0.096330       0.108752      -0.070031       0.030924       0.039107              9.041158      10.052934      -4.181106      -0.067215      11.379500       0.257987       5.691041           0.058054
          439              O       2.008393      17.225393      -0.006309      -0.517936      30.932553 0.46890783E+03  0.10895746E+05                                 7.833594                            6.653730       0.388264       2.170737                    0.999095      27.061754      69.984773       0.744496       0.354058      -1.142700      -0.007805      -0.016143      -0.002605       0.018120       0.021794      -0.009766       0.002104      -0.088023       0.096872      -0.066270       0.032892       0.033378              9.079193      10.541721       4.290440      -0.178483      11.080480      -0.119821       5.615377           0.000367
          440              O       3.091868      15.261280       0.118723      -0.526782      31.614093 0.48191588E+03  0.11283545E+05                                 7.965534                            6.767798       0.369035       2.162218                    0.999039      27.278738      70.992917       0.733968       0.356414      -1.139930      -0.017448       0.004894      -0.011633       0.021534      -0.029885       0.002840       0.007305       0.082593       0.124391      -0.072246       0.030226       0.042019              9.190435      14.932588       1.765825       0.094833       7.037328       0.200952       5.601389          -0.000179

******************************************************
Auxiliary information for the entire system
The total spin magnetic moment of the unit cell is   5.926987
The total net atomic charge of the unit cell is   0.000008
Accuracy of reproducing the electrostatic potential in the unit cell:
  The inner radius (bohr) =    5.0000
  The outer radius (bohr) =   12.0000
  Valid grid points have density less than (e/(bohr^3)) =    0.0001
  The number of valid grid points were=      1471544
  The rms potential error without charges in kcal/mol is=      2.52629
  The rms potential error with partial charges in kcal/mol is=      0.59168
  The RRMSE value at monopole order=      0.23421
  The rms potential error with partial charges and cloud penetration in kcal/mol is=      0.59874
  The RRMSE value at monopole order with cloud penetration is=      0.23700
  The rms potential error with partial charges and atomic dipoles in kcal/mol is=      0.64177
  The RRMSE value at dipole order=      0.25404
  The rms potential error with partial charges, atomic dipoles and cloud penetration in kcal/mol is=      0.62689
  The RRMSE value at dipole order with cloud penetration=      0.24815

******************************************************
The electron densities and ab initio electrostatic potential were computed in VASP using the PBE functional and
projector augmented wave method. See the main text of the journal article for a description of computational details.
The atomic charges, dipoles, and quadrupoles were computed with the DDEC6 method as described in
(a) T. A. Manz and N. Gabaldon Limas, RSC Adv. 6 (2016) 47771-47801 DOI: 10.1039/c6ra04656h
(b) N. Gabaldon Limas and T. A. Manz, RSC Adv. 8 (2018) 2678-2707 DOI: 10.1039/c7ra11829e.
For each atom in the material, the electron cloud parameters were fit to the spherically averaged atom-in-material
electron density using radial positions for which this density was between 10^-4 and 10^-2 electrons per cubic bohr.
The polarizabilities, dispersion coefficients, and quantum Drude oscillator (QDO) parameters were fit using the MCLF method.
The magnetic structure of the system was optimized in VASP from the default ferromagnetic initial guess using spin polarization.
The atomic spin moments (ASMs) were computed on this optimized magnetic structure using the DDEC6 partition as inputs
to the method of T. A. Manz and D. S. Sholl, J. Chem. Theory Comput. 7 (2011) 4146-4164 DOI: 10.1021/ct200539n.
The RMSE and RRMSE were computed using a uniform grid with Ewald summation.
