# Supplementary material for: A collection of forcefield precursors for metal–organic frameworks
Source: RSC Adv. 2019 Nov 13;9(63):36492–507. doi: 10.1039/c9ra07327b (PMC9075174; doi:10.1039/c9ra07327b)
Supplement: RA-009-C9RA07327B-s3514 [file RA-009-C9RA07327B-s3514.xyz]

  200
jmolscript: load "" {1 1 1} spacegroup "x,y,z" unitcell [{     15.818900     0.000000     0.000000 }, {     -6.421260    14.457006     0.000000 }, {     -6.421260    -6.108836    13.102944 }]
Co     3.858630     8.407267     0.298747     0.735686
Co    -0.711443    -0.170138     1.284351     0.731780
Co     6.491117     0.148493     0.388502     0.734953
Co    -3.343930    -2.194285     7.746067     0.533089
Co    -0.882250    -0.059097    12.804197     0.736013
Co     3.687823     8.518308    11.818593     0.733086
Co    -3.514737     8.199677    12.714442     0.734904
Co     6.320310    10.542455     5.356877     0.714910
H     -2.191886     5.268584    13.066256     0.086601
H      0.250532     3.065991     9.588734     0.138909
H      1.459063     3.076296    10.580627     0.117934
H      0.939192     5.240481     9.954307     0.144837
H      0.697722     5.080733    11.493902     0.145456
H     -0.518421     5.069206    10.504630     0.149834
H     -1.624344    12.190244     1.413808     0.066422
H     -0.331077     8.098107     1.945787     0.354773
H      1.108900     8.021716     1.576284     0.345476
H      7.326836    11.959357     2.628451     0.087771
H      4.488868     4.136153    13.061015     0.139341
H      3.434447     4.025669    11.911886     0.117970
H      9.330197     8.649862     0.501843     0.145151
H      8.184675     9.711212     0.377365     0.145374
H      9.239002     9.827926     1.531734     0.149545
H     -2.599819     0.838568     7.690118     0.070561
H     -1.124238     3.130839     4.333144     0.355880
H     -1.048798     2.222146     3.156499     0.346443
H     -8.915354     8.845268    11.949885     0.086525
H     -5.910957     6.258857     9.267712     0.139420
H     -5.429803     7.626318     8.682011     0.117743
H     -7.618695     7.229108     8.051759     0.144919
H     -7.570718     8.503853     8.961103     0.144923
H     -8.053844     7.135618     9.554667     0.149847
H      0.808161    -0.309393     4.009501     0.065793
H      5.072962    -0.029713     4.668579     0.354702
H      5.727296     0.178370     3.347802     0.345419
H     -1.768596    -1.900248    10.296293     0.087112
H     -5.168543    11.226207     6.830565     0.139953
H     -5.495587     9.758569     7.259031     0.120002
H      2.069184    -3.621686     8.955862     0.145690
H      0.634214    -3.994829     9.461636     0.146116
H      0.955526    -2.521408     9.033170     0.150370
H     -5.032324     3.055283    11.645897     0.066128
H      9.290623     0.975738     8.161824     0.354255
H     10.151705    -0.217429     7.936453     0.345390
H      5.168266     3.079586     0.036688     0.086706
H      2.725848     5.282179     3.514210     0.139007
H      1.517317     5.271874     2.522317     0.117843
H      2.037188     3.107689     3.148637     0.144654
H      2.278658     3.267437     1.609042     0.145579
H      3.494801     3.278964     2.598314     0.149856
H      4.600724    -3.842074    11.689136     0.066423
H      3.307457     0.250063    11.157157     0.354791
H      1.867480     0.326454    11.526660     0.345405
H     -4.350456    -3.611187    10.474493     0.090152
H     -1.512488     4.212017     0.041929     0.139209
H     -0.458067     4.322501     1.191058     0.117647
H     -6.353817    -0.301692    12.601101     0.145142
H     -5.208295    -1.363042    12.725579     0.145561
H     -6.262622    -1.479756    11.571210     0.150047
H      5.576199     7.509602     5.412826     0.067293
H      4.100618     5.217331     8.769800     0.355476
H      4.025178     6.126024     9.946445     0.345686
H     11.891734    -0.497098     1.153059     0.086394
H      8.887337     2.089313     3.835232     0.139449
H      8.406183     0.721852     4.420933     0.117868
H     10.595075     1.119062     5.051185     0.144419
H     10.547098    -0.155683     4.141841     0.144943
H     11.030224     1.212552     3.548277     0.149807
H      2.168219     8.657563     9.093443     0.066087
H     -2.096582     8.377883     8.434365     0.354667
H     -2.750916     8.169800     9.755142     0.345442
H      4.744976    10.248418     2.806651     0.086733
H      8.144923    -2.878037     6.272379     0.140266
H      8.471967    -1.410399     5.843913     0.118461
H      0.907196    11.969856     4.147082     0.146162
H      2.342166    12.342999     3.641308     0.146040
H      2.020854    10.869578     4.069774     0.150408
H      8.008704     5.292887     1.457047     0.066587
H     -6.314243     7.372432     4.941120     0.354838
H     -7.175325     8.565599     5.166491     0.344974
C      3.343137    11.310005     0.239391     0.190593
C      1.504723    10.507899     0.943674    -0.054882
C      0.386083     9.790515     1.396774     0.427876
C     -0.272991     2.510455    11.464683     0.665776
C      0.523551     3.316083    10.485238    -0.284953
C      0.398604     4.812439    10.621246    -0.428181
C      1.346904    11.862742     0.712800     0.291821
C     -0.801234    11.773031     1.298109     0.241849
C      7.300483    12.619993     3.283467     0.191106
C     -1.911319     0.039336     4.265270    -0.054284
C     -1.697562     1.344931     4.735404     0.427226
C      3.326681     5.787469    12.904959     0.666058
C      3.562935     4.310482    12.830665    -0.285208
C      9.105370     9.575454     0.615838    -0.428094
C     -2.405386    -0.891755     5.161250     0.285083
C     -2.438678     0.615977     6.801607     0.232499
C     -2.792227    -5.715321    12.825424     0.190772
C      3.615829     0.184307     1.837950    -0.054733
C      3.817369     0.039931     3.219917     0.428086
C     -5.615757     7.661643    10.698423     0.665776
C     -6.028692     7.219722     9.328379    -0.284815
C     -7.446942     7.551401     8.938828    -0.428469
C      2.313566     0.146499     1.372664     0.292258
C      1.523575    -0.167954     3.432316     0.241108
C     -2.383053    -1.203444    10.351850     0.184436
C     -4.022425     0.080006     9.922466    -0.058701
C     -5.128849     0.812594     9.463732     0.428186
C     -7.149452    10.919202     7.119747     0.659598
C     -5.703722    10.689764     7.436052    -0.280627
C      1.132016    -3.446429     8.849728    -0.429061
C     -3.372047     0.541567    11.052857     0.290794
C     -4.763487     2.274041    11.218872     0.240734
C     -0.366757    -2.961835    12.863553     0.190923
C      1.471657    -2.159729    12.159270    -0.055020
C      2.590297    -1.442345    11.706170     0.427752
C      3.249371     5.837715     1.638261     0.665916
C      2.452829     5.032087     2.617706    -0.285024
C      2.577776     3.535731     2.481698    -0.428115
C      1.629476    -3.514572    12.390144     0.291780
C      3.777614    -3.424861    11.804835     0.241735
C     -4.324103    -4.271823     9.819477     0.185997
C      4.887699     8.308834     8.837674    -0.054704
C      4.673942     7.003239     8.367540     0.428724
C     -0.350301     2.560701     0.197985     0.666402
C     -0.586555     4.037688     0.272279    -0.285304
C     -6.128990    -1.227284    12.487106    -0.427955
C      5.381766     9.239925     7.941694     0.285480
C      5.415058     7.732193     6.301337     0.240759
C      5.768607    14.063491     0.277520     0.190341
C     -0.639449     8.163863    11.264994    -0.054729
C     -0.840989     8.308239     9.883027     0.428033
C      8.592137     0.686527     2.404521     0.665606
C      9.005072     1.128448     3.774565    -0.284546
C     10.423322     0.796769     4.164116    -0.428949
C      0.662814     8.201671    11.730280     0.292202
C      1.452805     8.516124     9.670628     0.241559
C      5.359433     9.551614     2.751094     0.190353
C      6.998805     8.268164     3.180478    -0.055515
C      8.105229     7.535576     3.639212     0.427737
C     10.125832    -2.571032     5.983197     0.659468
C      8.680102    -2.341594     5.666892    -0.280694
C      1.844364    11.794599     4.253216    -0.427329
C      6.348427     7.806603     2.050087     0.291543
C      7.739867     6.074129     1.884072     0.242124
N      2.813200    10.149682     0.627631    -0.328345
N      0.388068     8.480826     1.672198    -0.683558
N     -0.772166    10.475351     1.562657    -0.447810
N      2.524334    12.380879     0.267824    -0.395397
N      0.190771    12.556897     0.888773    -0.376223
N     -1.706689    -0.586029     3.037524    -0.325703
N     -1.234905     2.352584     3.985916    -0.680364
N     -1.978447     1.595592     6.037837    -0.439314
N     13.287116    -2.093106     4.533881    -0.385677
N     -2.699943    -0.642900     6.465386    -0.306168
N      4.474347     0.341721     0.752371    -0.328212
N      5.015110     0.065682     3.816494    -0.683730
N      2.721333    -0.139541     3.997446    -0.448170
N      2.317982     0.286766     0.018737    -0.395178
N      1.209871    -0.021414     2.149276    -0.376092
N     -3.367836    -1.060989     9.464256    -0.297262
N     -5.861947     0.484806     8.393091    -0.684907
N     -5.471946     1.927563    10.154520    -0.449587
N     -2.325432    -0.281913    11.334440    -0.398398
N     -3.719044     1.652490    11.756354    -0.376341
N      0.163180    -1.801512    12.475313    -0.328115
N      2.588312    -0.132656    11.430746    -0.683748
N      3.748546    -2.127181    11.540287    -0.447806
N      0.452046    -4.032709    12.835120    -0.395544
N      2.785609    -4.208727    12.214171    -0.376254
N      4.683069     8.934199    10.065420    -0.325586
N      4.211285     5.995586     9.117028    -0.682259
N      4.954827     6.752578     7.065107    -0.446951
N     -3.889476    -4.015730     8.569063    -0.334431
N      5.676323     8.991070     6.637558    -0.366504
N     -1.497967     8.006449    12.350573    -0.328191
N     -2.038730     8.282488     9.286450    -0.683737
N      0.255047     8.487711     9.105498    -0.447976
N      7.079658    14.170240    -0.018737    -0.395095
N      1.766509     8.369584    10.953668    -0.375842
N      6.344216     9.409159     3.638688    -0.324003
N      8.838327     7.863364     4.709853    -0.683917
N      8.448326     6.420607     2.948424    -0.447701
N      5.301812     8.630083     1.768504    -0.394667
N      6.695424     6.695680     1.346590    -0.375649
O     -1.251443     3.056205    12.017889    -0.535884
O      0.077461     1.312145    11.652841    -0.572743
O      9.185805    12.352002     0.820637    -0.536294
O      3.737278     6.491067    11.940320    -0.572984
O     -6.511698     7.878792    11.541859    -0.536408
O     -4.378357     7.761974    10.928510    -0.572963
O     -1.372840    -2.753506     7.848139    -0.495955
O     -7.625805    10.324158     6.113179    -0.568881
O      4.227823     5.291965     1.085055    -0.535944
O      2.898919     7.036025     1.450103    -0.572490
O     -6.209425    -4.003832    12.282307    -0.536740
O     -0.760898     1.857103     1.162624    -0.574133
O      9.488078     0.469378     1.561085    -0.536499
O      7.354737     0.586196     2.174434    -0.572880
O      4.349220    11.101676     5.254805    -0.533982
O     10.602185    -1.975988     6.989765    -0.528012

The following XYZ coordinates are in angstroms. Other properties are in atomic units.
The sperically averaged electron density of each atom fit to a function of the form exp(a - br)
eigen_1, eigen_2 and eigen_3 are the three eigenvalues of traceless quadrupole moment tensor
  atom number  atomic symbol              X              Y              Z     net charge C6 coefficient C8 coefficient C10 coefficient fluctuating dipole atomic polarizability isotropic forcefield polarizability              a              b squared Pearson coefficient          <r^3>          <r^4>         wp_QDO          m_QDO          q_QDO       dipole_x       dipole_y       dipole_z         dipole            Qxy            Qxz            Qyz     Q(x^2-y^2)  Q(3z^2 - R^2)        eigen_1        eigen_2        eigen_3 static polarizability      alpha(xx)      alpha(xy)      alpha(xz)      alpha(yy)      alpha(yz)      alpha(zz) atomic spin moment
            1             Co       3.858630       8.407267       0.298747       0.735686     114.281607 0.22205378E+04  0.73108419E+05                                18.945915                           15.262609       0.865865       2.099965                    0.993558      50.358076     135.898220       0.472897       0.393397      -1.158767       0.022228       0.004113       0.020863       0.030761       0.052958      -0.123801      -0.053529      -0.086644       0.056952      -0.146470      -0.010751       0.157221             23.387935      20.630722       0.087883       5.202761      25.397624       4.142579      24.135460           2.788364
            2             Co      -0.711443      -0.170138       1.284351       0.731780     114.436497 0.22244168E+04  0.73276725E+05                                18.970077                           15.281529       0.864185       2.098661                    0.993614      50.436287     136.199423       0.472289       0.393685      -1.158418      -0.023788      -0.004509      -0.019945       0.031369      -0.035514      -0.066232       0.001799      -0.206006      -0.290591      -0.146546      -0.011526       0.158072             23.418137      29.678603       2.953663       1.345468      17.904005      -2.231051      22.671802           2.783942
            3             Co       6.491117       0.148493       0.388502       0.734953     114.299834 0.22206657E+04  0.73114730E+05                                18.948740                           15.263598       0.867223       2.100222                    0.993564      50.369795     135.938165       0.472849       0.393425      -1.158729       0.005494       0.028140      -0.011118       0.030752      -0.029077       0.060833       0.094552       0.066950       0.320547      -0.146251      -0.011298       0.157549             23.395516      24.551752      -2.293067       0.946790      28.608872      -3.119736      17.025925           2.794379
            4             Co      -3.343930      -2.194285       7.746067       0.533089     122.620523 0.24371541E+04  0.82528717E+05                                20.070167                           16.166253       0.686199       2.012272                    0.994475      55.013631     152.968799       0.449797       0.402130      -1.146846       0.003792       0.003385       0.001932       0.005438      -0.020701       0.054890      -0.031645       0.193030      -0.166180      -0.096414      -0.047122       0.143536             24.778932      18.516680       3.524191      -1.137199      25.571974      -2.940348      30.248143           0.866523
            5             Co      -0.882250      -0.059097      12.804197       0.736013     114.275161 0.22200542E+04  0.73088040E+05                                18.944886                           15.260493       0.867914       2.100582                    0.993554      50.356010     135.885611       0.472954       0.393373      -1.158791      -0.022734      -0.004534      -0.021114       0.031356       0.055426      -0.122741      -0.053898      -0.085251       0.058780      -0.145264      -0.012930       0.158194             23.388335      20.634307       0.086875       5.204726      25.395780       4.142466      24.134918           2.792176
            6             Co       3.687823       8.518308      11.818593       0.733086     114.390488 0.22235809E+04  0.73236964E+05                                18.960087                           15.275185       0.864146       2.099106                    0.993581      50.396459     136.048070       0.472582       0.393506      -1.158634       0.023706       0.001666       0.018955       0.030398      -0.038242      -0.066252       0.000127      -0.203202      -0.286745      -0.145919      -0.011048       0.156967             23.402529      29.655258       2.944699       1.345710      17.887630      -2.219178      22.664699           2.784220
            7             Co      -3.514737       8.199677      12.714442       0.734904     114.294040 0.22204941E+04  0.73108388E+05                                18.948894                           15.263565       0.867178       2.100193                    0.993564      50.371700     135.947048       0.472819       0.393454      -1.158696      -0.005457      -0.028088       0.011329       0.030774      -0.029221       0.060927       0.094384       0.067063       0.321516      -0.146373      -0.011336       0.157710             23.395986      24.551802      -2.293380       0.946875      28.610095      -3.120580      17.026062           2.794171
            8             Co       6.320310      10.542455       5.356877       0.714910     115.078789 0.22398738E+04  0.73937617E+05                                19.050399                           15.340750       0.903503       2.105743                    0.993478      50.887500     137.704164       0.470938       0.394004      -1.157809       0.009346       0.010531      -0.024995       0.028688      -0.050465       0.019693      -0.000591       0.339319      -0.013788      -0.174738      -0.006626       0.181364             23.525952      17.716329       3.346967      -1.069626      24.305769      -2.923289      28.555757          -2.754792
            9              H      -2.191886       5.268584      13.066256       0.086601       1.130989 0.79946891E+01  0.79107312E+02                                 1.837294                            1.685331      -1.205417       2.299166                    0.995358       3.778808      10.903858       0.464613       1.332294      -0.696199       0.049986       0.002351      -0.017551       0.053030      -0.000392      -0.004910      -0.004776       0.017655      -0.035339      -0.014611      -0.000999       0.015610              1.912577       2.600607       0.030007      -0.348775       1.630872      -0.018929       1.506253          -0.000108
           10              H       0.250532       3.065991       9.588734       0.138909       1.018999 0.75952567E+01  0.72203118E+02                                 1.569576                            1.528166      -0.646870       2.572449                    0.999957       3.084943       7.981918       0.558808       1.153001      -0.741759      -0.011811       0.004945      -0.023290       0.026578       0.002530       0.005308      -0.000723      -0.006736       0.002470      -0.007851       0.003070       0.004780              1.580620       1.322652       0.110941       0.208501       1.440699       0.230975       1.978509          -0.000167
           11              H       1.459063       3.076296      10.580627       0.117934       1.084235 0.84147319E+01  0.82525584E+02                                 1.661280                            1.628157      -0.729665       2.518314                    0.999584       3.345950       8.954068       0.528657       1.181363      -0.733186       0.021001       0.002401       0.007079       0.022291      -0.003032       0.003608      -0.004621       0.000786      -0.023188      -0.009823       0.000891       0.008931              1.654576       2.030158      -0.091903       0.101695       1.537086      -0.023018       1.396482           0.000292
           12              H       0.939192       5.240481       9.954307       0.144837       1.038992 0.76848799E+01  0.74165274E+02                                 1.665249                            1.595713      -0.723347       2.539929                    0.999819       3.245326       8.802957       0.510786       1.242521      -0.719230       0.008356       0.002965      -0.012209       0.015089       0.000937      -0.002314       0.000795      -0.007803       0.001804      -0.005289       0.001471       0.003818              1.697566       1.643113       0.329091      -0.365174       1.731793      -0.340486       1.717793           0.000183
           13              H       0.697722       5.080733      11.493902       0.145456       0.864241 0.64745023E+01  0.60811605E+02                                 1.554607                            1.530467      -0.798325       2.512447                    0.998562       3.391422       9.553258       0.480677       1.356666      -0.692630       0.005945      -0.000836       0.018109       0.019078      -0.000307       0.004358       0.003839      -0.005512       0.014004      -0.007163      -0.000810       0.007972              1.556952       1.393923       0.109129       0.248182       1.469484       0.213210       1.807449          -0.000099
           14              H      -0.518421       5.069206      10.504630       0.149834       1.011143 0.77662545E+01  0.75116382E+02                                 1.630337                            1.601648      -0.865938       2.476495                    0.999328       3.243132       8.794542       0.511245       1.238666      -0.720095      -0.019449      -0.004819      -0.003367       0.020318      -0.002376       0.004285       0.004283       0.007873      -0.013188      -0.009105       0.001364       0.007741              1.622141       2.020421      -0.205007       0.070869       1.537985      -0.038488       1.308017           0.000011
           15              H      -1.624344      12.190244       1.413808       0.066422       1.321067 0.90661605E+01  0.91996476E+02                                 2.001640                            1.764899      -1.027347       2.373592                    0.996938       3.779155      10.819141       0.468501       1.288391      -0.706471      -0.049281       0.017028       0.004343       0.052320       0.000730      -0.003170      -0.002749       0.026754      -0.026901      -0.011787      -0.006483       0.018270              2.181178       2.959449      -0.823160      -0.156427       2.106435       0.061069       1.477649           0.000010
           16              H      -0.331077       8.098107       1.945787       0.354773       0.589291 0.36344892E+01  0.29467204E+02                                 1.215035                            1.160408      -1.144418       2.489721                    0.999871       2.231737       5.788566       0.543753       1.389342      -0.690417      -0.021090      -0.011792       0.008297       0.025548       0.004880      -0.009664      -0.009022      -0.004388      -0.060837      -0.024719       0.005041       0.019678              1.231309       1.371962       0.204744      -0.149124       1.281363      -0.086834       1.040601           0.000058
           17              H       1.108900       8.021716       1.576284       0.345476       0.498695 0.29070960E+01  0.22777248E+02                                 1.156533                            1.086906      -1.252749       2.406132                    0.999601       2.563060       7.013578       0.512989       1.523898      -0.660210       0.012854      -0.004550      -0.003099       0.013983       0.010465      -0.008395      -0.006688      -0.008501      -0.042062      -0.017707      -0.003599       0.021306              1.196375       1.328392      -0.312061      -0.058398       1.315710       0.037920       0.945022          -0.000188
           18              H       7.326836      11.959357       2.628451       0.087771       1.125834 0.79510735E+01  0.78569570E+02                                 1.832178                            1.681136      -1.204327       2.300648                    0.995411       3.767637      10.864900       0.465014       1.332942      -0.696103       0.003783      -0.037300      -0.037517       0.053039       0.002595      -0.000170       0.008239      -0.019260       0.026668      -0.014496      -0.001061       0.015558              1.906959       1.456934       0.041657      -0.096872       2.090884       0.559165       2.173057          -0.000001
           19              H       4.488868       4.136153      13.061015       0.139341       1.020192 0.76093318E+01  0.72397619E+02                                 1.573507                            1.531781      -0.647445       2.572630                    0.999957       3.087170       8.000849       0.556737       1.156320      -0.740948       0.019023      -0.009653       0.016039       0.026689       0.002898       0.003496      -0.004276       0.003051      -0.007592      -0.007769       0.003015       0.004754              1.584673       2.100821      -0.077170       0.153393       1.361872      -0.053278       1.291327          -0.000167
           20              H       3.434447       4.025669      11.911886       0.117970       1.083302 0.84051587E+01  0.82405991E+02                                 1.660163                            1.627096      -0.729250       2.518520                    0.999587       3.344452       8.947865       0.528910       1.181168      -0.733236      -0.011025      -0.008941      -0.017112       0.022233       0.003856       0.001911      -0.002603      -0.007268       0.024286      -0.009787       0.000915       0.008871              1.653441       1.450570       0.102824       0.109204       1.527300       0.157191       1.982455           0.000293
           21              H       9.330197       8.649862       0.501843       0.145151       1.037416 0.76707870E+01  0.74000494E+02                                 1.664132                            1.594718      -0.722941       2.540440                    0.999824       3.242987       8.796918       0.510684       1.243252      -0.719074       0.007019      -0.013019      -0.003477       0.015194       0.000363      -0.003223      -0.001755      -0.000550      -0.010195      -0.005291       0.001485       0.003806              1.696397       1.372080      -0.081246      -0.042235       2.377732       0.047730       1.339377           0.000173
           22              H       8.184675       9.711212       0.377365       0.145374       0.864553 0.64772599E+01  0.60843664E+02                                 1.554941                            1.530752      -0.798258       2.512400                    0.998561       3.392066       9.555392       0.480654       1.356594      -0.692643      -0.015676       0.007084      -0.008241       0.019075      -0.000085       0.001323      -0.002926       0.013091      -0.007562      -0.007167      -0.000822       0.007989              1.557321       1.984768       0.024526       0.168200       1.330439      -0.039724       1.356757          -0.000095
           23              H       9.239002       9.827926       1.531734       0.149545       1.012540 0.77804821E+01  0.75289754E+02                                 1.631848                            1.603111      -0.867350       2.475487                    0.999322       3.246339       8.805834       0.511004       1.238660      -0.720083       0.009071       0.011514       0.013939       0.020227       0.003576       0.001615       0.003131       0.008735       0.018275      -0.009086       0.001352       0.007734              1.623627       1.346174       0.082007       0.041584       1.451717       0.135994       2.072989           0.000031
           24              H      -2.599819       0.838568       7.690118       0.070561       1.299586 0.88956193E+01  0.89817540E+02                                 1.979467                            1.748014      -1.019320       2.379992                    0.997171       3.737702      10.665749       0.470951       1.288087      -0.706677      -0.003279       0.017784       0.049723       0.052910       0.001513       0.003182       0.011765      -0.015146       0.023745      -0.012053      -0.006066       0.018118              2.154998       1.531794      -0.002529      -0.351501       1.620421       0.287391       3.312779           0.000005
           25              H      -1.124238       3.130839       4.333144       0.355880       0.582662 0.35795422E+01  0.28889497E+02                                 1.202220                            1.148694      -1.142694       2.491851                    0.999874       2.214342       5.716184       0.549011       1.382332      -0.691814       0.003263       0.023523       0.009864       0.025716       0.010358      -0.006885       0.002260      -0.036999       0.010299      -0.024773       0.005274       0.019499              1.218065       1.027471       0.123733      -0.022402       1.506958       0.131912       1.119767          -0.000010
           26              H      -1.048798       2.222146       3.156499       0.346443       0.497100 0.28950138E+01  0.22655191E+02                                 1.153247                            1.084024      -1.252782       2.406843                    0.999618       2.555534       6.984945       0.514198       1.522153      -0.660510       0.002490      -0.005326      -0.012526       0.013837       0.010026      -0.004553       0.001552      -0.030948      -0.017033      -0.017546      -0.003733       0.021279              1.192753       1.012053       0.031107      -0.205070       0.998758      -0.008468       1.567447          -0.000211
           27              H      -8.915354       8.845268      11.949885       0.086525       1.131158 0.79957183E+01  0.79116205E+02                                 1.837156                            1.685197      -1.204654       2.299499                    0.995367       3.778068      10.899907       0.464754       1.331912      -0.696283       0.018191       0.003904      -0.049600       0.052975       0.005068      -0.005145      -0.004739       0.012824       0.036692      -0.014607      -0.000936       0.015543              1.912381       1.768269       0.030910      -0.360387       1.426982      -0.156425       2.541891          -0.000109
           28              H      -5.910957       6.258857       9.267712       0.139420       1.020168 0.76094598E+01  0.72402712E+02                                 1.573807                            1.532052      -0.647646       2.572660                    0.999956       3.087405       8.002961       0.556520       1.156710      -0.740849      -0.009276      -0.024980      -0.001857       0.026711       0.000704       0.004998      -0.002301      -0.003884      -0.011854      -0.007793       0.003056       0.004737              1.584978       1.342213      -0.165471       0.053932       2.104028       0.029589       1.308694          -0.000166
           29              H      -5.429803       7.626318       8.682011       0.117743       1.083066 0.84016971E+01  0.82354931E+02                                 1.659213                            1.626188      -0.726966       2.519436                    0.999596       3.343420       8.941110       0.529393       1.180336      -0.733442       0.006317       0.014819      -0.015264       0.022192       0.006158       0.000276      -0.004665       0.010777      -0.002611      -0.009893       0.000951       0.008942              1.652530       1.684423       0.159673      -0.195009       1.545211      -0.238851       1.727957           0.000297
           30              H      -7.618695       7.229108       8.051759       0.144919       1.038458 0.76803242E+01  0.74115962E+02                                 1.665150                            1.595610      -0.724320       2.539577                    0.999815       3.245769       8.806030       0.510586       1.243097      -0.719092       0.000767      -0.007488      -0.013222       0.015214      -0.002953       0.002485       0.002323       0.002852      -0.000972      -0.005320       0.001576       0.003745              1.697485       1.472875       0.040499       0.298509       1.389138       0.232879       2.230441           0.000196
           31              H      -7.570718       8.503853       8.961103       0.144923       0.867711 0.65078642E+01  0.61203100E+02                                 1.558546                            1.534184      -0.801412       2.510406                    0.998532       3.398887       9.580176       0.480202       1.356275      -0.692685       0.003323       0.018431       0.003090       0.018981      -0.002284       0.000957      -0.000039      -0.007526      -0.020884      -0.007101      -0.000787       0.007889              1.560947       1.379394      -0.128642       0.052221       1.995910      -0.079313       1.307538          -0.000002
           32              H      -8.053844       7.135618       9.554667       0.149847       1.011264 0.77681442E+01  0.75145428E+02                                 1.631078                            1.602348      -0.865316       2.476836                    0.999329       3.243757       8.799238       0.510850       1.239446      -0.719922      -0.003407      -0.011528       0.016478       0.020397      -0.000022      -0.004990      -0.006465       0.000059      -0.007786      -0.009055       0.001326       0.007729              1.622904       1.770389       0.191818      -0.259922       1.432238      -0.215968       1.666084           0.000013
           33              H       0.808161      -0.309393       4.009501       0.065793       1.326112 0.91070788E+01  0.92515033E+02                                 2.006525                            1.768721      -1.028309       2.372650                    0.996904       3.786116      10.844843       0.468061       1.288162      -0.706508      -0.035458      -0.012168       0.036286       0.052172       0.005106      -0.008024      -0.006168       0.003070       0.038820      -0.011804      -0.006425       0.018228              2.186810       2.866023       0.259856      -0.840394       1.520722      -0.204585       2.173685           0.000022
           34              H       5.072962      -0.029713       4.668579       0.354702       0.589238 0.36336878E+01  0.29456055E+02                                 1.214425                            1.159851      -1.144284       2.489692                    0.999871       2.231259       5.784927       0.544240       1.388316      -0.690615       0.002187      -0.002539       0.025337       0.025557       0.001861       0.006279      -0.004423       0.032055       0.048184      -0.024741       0.005041       0.019700              1.230691       1.143830      -0.026705       0.101812       0.992416      -0.069019       1.555828           0.000048
           35              H       5.727296       0.178370       3.347802       0.345419       0.498815 0.29077875E+01  0.22782771E+02                                 1.156438                            1.086815      -1.253052       2.405881                    0.999598       2.563022       7.012234       0.513195       1.523281      -0.660313       0.009340       0.001488      -0.010297       0.013981      -0.001827       0.010361      -0.003238       0.019412       0.045804      -0.017698      -0.003614       0.021311              1.196283       1.549205       0.037497      -0.218523       0.942617      -0.032913       1.097028          -0.000190
           36              H      -1.768596      -1.900248      10.296293       0.087112       1.132976 0.80120216E+01  0.79319641E+02                                 1.839132                            1.686864      -1.214640       2.295009                    0.995242       3.780962      10.911934       0.464535       1.331831      -0.696278       0.035113      -0.038714      -0.005812       0.052587      -0.010718       0.005169       0.005166      -0.008244      -0.023689      -0.014934      -0.000582       0.015515              1.914713       1.963303      -0.613633       0.005995       2.184827       0.134547       1.596009          -0.000066
           37              H      -5.168543      11.226207       6.830565       0.139953       1.014822 0.75565334E+01  0.71760829E+02                                 1.567352                            1.525994      -0.646780       2.573897                    0.999956       3.076747       7.962966       0.558119       1.155618      -0.741157       0.017132       0.020191      -0.005687       0.027084       0.004327       0.002812      -0.003620      -0.001452       0.005591      -0.007489       0.002849       0.004640              1.578406       1.534873       0.236887      -0.247124       1.488894      -0.315805       1.711453           0.000074
           38              H      -5.495587       9.758569       7.259031       0.120002       1.072655 0.82986224E+01  0.81103222E+02                                 1.650056                            1.617505      -0.722384       2.524017                    0.999635       3.322557       8.875448       0.530100       1.182269      -0.733058       0.004622      -0.021895       0.004943       0.022917       0.000310       0.005718       0.004231      -0.010526      -0.007162      -0.009437       0.000734       0.008703              1.643362       1.430091      -0.129805       0.045746       2.015383       0.064068       1.484614           0.000047
           39              H       2.069184      -3.621686       8.955862       0.145690       1.033788 0.76367301E+01  0.73584210E+02                                 1.659778                            1.590820      -0.721942       2.541365                    0.999833       3.236433       8.771642       0.511520       1.242699      -0.719211       0.014716      -0.002596      -0.002283       0.015117       0.000100       0.000547       0.000519       0.006866       0.011524      -0.005384       0.001390       0.003994              1.691765       2.265168      -0.188897       0.261611       1.346339      -0.040341       1.463787          -0.000173
           40              H       0.634214      -3.994829       9.461636       0.146116       0.863562 0.64681804E+01  0.60743485E+02                                 1.554480                            1.530280      -0.802148       2.511195                    0.998539       3.389723       9.550914       0.480394       1.357660      -0.692434      -0.012781      -0.012192       0.007220       0.019082       0.005043      -0.003248      -0.002998      -0.002078       0.012711      -0.007308      -0.000758       0.008066              1.556880       1.419554       0.190351      -0.160800       1.558047      -0.294538       1.693039          -0.000079
           41              H       0.955526      -2.521408       9.033170       0.150370       1.011813 0.77738512E+01  0.75216129E+02                                 1.631864                            1.603116      -0.870531       2.474850                    0.999301       3.243041       8.798846       0.510630       1.239724      -0.719866      -0.006826       0.018225      -0.005471       0.020216      -0.001691      -0.001769      -0.000323      -0.016325       0.003465      -0.009223       0.001461       0.007762              1.623653       1.373348      -0.136919       0.039884       2.028703       0.188501       1.468910           0.000014
           42              H      -5.032324       3.055283      11.645897       0.066128       1.322707 0.90801240E+01  0.92177472E+02                                 2.003500                            1.766392      -1.028040       2.372957                    0.996920       3.783061      10.834110       0.468230       1.288587      -0.706415      -0.017090       0.046287       0.017296       0.052285      -0.011322       0.001463       0.001455      -0.011798      -0.033061      -0.011895      -0.006390       0.018285              2.183263       1.624993      -0.387632      -0.145516       2.881980       0.825058       2.042816          -0.000001
           43              H       9.290623       0.975738       8.161824       0.354255       0.591833 0.36543505E+01  0.29669515E+02                                 1.218591                            1.163600      -1.145172       2.488660                    0.999870       2.237133       5.807170       0.542971       1.389405      -0.690388      -0.020062       0.014166      -0.006963       0.025527      -0.013040       0.016953       0.007168       0.005716      -0.001155      -0.024847       0.005070       0.019777              1.235012       1.355366      -0.231894       0.186090       1.174188      -0.052173       1.175483           0.000055
           44              H      10.151705      -0.217429       7.936453       0.345390       0.498650 0.29065973E+01  0.22771473E+02                                 1.156441                            1.086796      -1.245080       2.409788                    0.999652       2.561542       7.008242       0.513047       1.523852      -0.660241       0.006333      -0.011593      -0.004918       0.014095      -0.011075       0.015235       0.000058       0.013739       0.004221      -0.017875      -0.003861       0.021736              1.196309       0.980623      -0.075589      -0.017349       1.329845       0.328713       1.278459          -0.000167
           45              H       5.168266       3.079586       0.036688       0.086706       1.130255 0.79881994E+01  0.79027744E+02                                 1.836640                            1.684761      -1.204324       2.299822                    0.995367       3.777201      10.898475       0.464640       1.332474      -0.696170      -0.050050      -0.002322       0.017416       0.053044      -0.000406      -0.004920      -0.004788       0.017656      -0.035386      -0.014635      -0.000985       0.015620              1.911890       2.599533       0.029949      -0.348615       1.630331      -0.018888       1.505805          -0.000112
           46              H       2.725848       5.282179       3.514210       0.139007       1.021316 0.76195725E+01  0.72514751E+02                                 1.574149                            1.532384      -0.647283       2.572397                    0.999957       3.089155       8.005393       0.556896       1.155676      -0.741099       0.011829      -0.004926       0.023340       0.026626       0.002533       0.005265      -0.000677      -0.006776       0.002355      -0.007813       0.003035       0.004777              1.585322       1.326033       0.111497       0.209490       1.444770       0.232168       1.985163          -0.000171
           47              H       1.517317       5.271874       2.522317       0.117843       1.084714 0.84193226E+01  0.82580688E+02                                 1.661648                            1.628491      -0.730150       2.517977                    0.999581       3.346841       8.956582       0.528664       1.181204      -0.733221      -0.020947      -0.002388      -0.007119       0.022252      -0.003048       0.003628      -0.004615       0.000728      -0.023111      -0.009802       0.000860       0.008942              1.654931       2.030710      -0.091934       0.102038       1.537320      -0.023013       1.396764           0.000296
           48              H       2.037188       3.107689       3.148637       0.144654       1.039351 0.76884068E+01  0.74205453E+02                                 1.665378                            1.595888      -0.722613       2.540086                    0.999821       3.245949       8.804092       0.510866       1.242223      -0.719297      -0.008297      -0.002950       0.012173       0.015024       0.000939      -0.002318       0.000804      -0.007821       0.001788      -0.005299       0.001466       0.003833              1.697633       1.643154       0.329116      -0.365048       1.732047      -0.340408       1.717698           0.000180
           49              H       2.278658       3.267437       1.609042       0.145579       0.863647 0.64685278E+01  0.60740634E+02                                 1.553880                            1.529753      -0.797503       2.512970                    0.998571       3.389550       9.546389       0.480799       1.356652      -0.692642      -0.005933       0.000846      -0.018185       0.019147      -0.000290       0.004357       0.003843      -0.005519       0.014096      -0.007166      -0.000832       0.007998              1.556243       1.393314       0.109079       0.248066       1.468864       0.213159       1.806552          -0.000096
           50              H       3.494801       3.278964       2.598314       0.149856       1.011159 0.77670993E+01  0.75131199E+02                                 1.630778                            1.602087      -0.865955       2.476512                    0.999328       3.243620       8.798015       0.510976       1.239208      -0.719972       0.019449       0.004824       0.003360       0.020318      -0.002387       0.004286       0.004277       0.007858      -0.013173      -0.009100       0.001364       0.007736              1.622575       2.020931      -0.205128       0.070870       1.538500      -0.038462       1.308295           0.000014
           51              H       4.600724      -3.842074      11.689136       0.066423       1.320936 0.90651519E+01  0.91983753E+02                                 2.001522                            1.764812      -1.027141       2.373694                    0.996939       3.779010      10.818606       0.468508       1.288407      -0.706468       0.049285      -0.017028      -0.004379       0.052327       0.000734      -0.003180      -0.002765       0.026755      -0.026951      -0.011808      -0.006473       0.018282              2.181050       2.959192      -0.823086      -0.156414       2.106365       0.061061       1.477593           0.000010
           52              H       3.307457       0.250063      11.157157       0.354791       0.589117 0.36331578E+01  0.29453960E+02                                 1.214842                            1.160230      -1.144459       2.489723                    0.999871       2.231521       5.787924       0.543765       1.389426      -0.690400       0.021101       0.011780      -0.008339       0.025565       0.004879      -0.009671      -0.009024      -0.004384      -0.060873      -0.024734       0.005049       0.019685              1.231123       1.371730       0.204670      -0.149088       1.281167      -0.086808       1.040473           0.000058
           53              H       1.867480       0.326454      11.526660       0.345405       0.498883 0.29084067E+01  0.22789901E+02                                 1.156767                            1.087103      -1.253117       2.405849                    0.999597       2.563668       7.015424       0.512981       1.523762      -0.660230      -0.012872       0.004522       0.003044       0.013979       0.010478      -0.008386      -0.006689      -0.008487      -0.042095      -0.017709      -0.003609       0.021318              1.196644       1.328671      -0.312169      -0.058435       1.316049       0.037949       0.945212          -0.000191
           54              H      -4.350456      -3.611187      10.474493       0.090152       1.118343 0.78892091E+01  0.77830361E+02                                 1.826899                            1.676817      -1.201640       2.303711                    0.995463       3.753807      10.827127       0.464538       1.336501      -0.695423      -0.003740       0.037620       0.037304       0.053112       0.002640      -0.000285       0.007983      -0.019325       0.026389      -0.014504      -0.000772       0.015277              1.901326       1.453511       0.041483      -0.096324       2.084615       0.556498       2.165852           0.000011
           55              H      -1.512488       4.212017       0.041929       0.139209       1.021077 0.76176800E+01  0.72496926E+02                                 1.574386                            1.532586      -0.647516       2.572477                    0.999956       3.088712       8.005946       0.556610       1.156268      -0.740956      -0.018978       0.009652      -0.016124       0.026708       0.002902       0.003536      -0.004269       0.002985      -0.007576      -0.007782       0.003032       0.004751              1.585570       2.102146      -0.077246       0.153621       1.362614      -0.053303       1.291951          -0.000167
           56              H      -0.458067       4.322501       1.191058       0.117647       1.085248 0.84243177E+01  0.82636733E+02                                 1.661691                            1.628559      -0.731292       2.517230                    0.999574       3.347743       8.957536       0.528889       1.180602      -0.733361       0.011093       0.008955       0.016997       0.022184       0.003853       0.001947      -0.002603      -0.007304       0.024108      -0.009778       0.000955       0.008823              1.654942       1.451841       0.103021       0.109493       1.528800       0.157584       1.984185           0.000299
           57              H      -6.353817      -0.301692      12.601101       0.145142       1.037510 0.76717599E+01  0.74012325E+02                                 1.664232                            1.594819      -0.722662       2.540535                    0.999825       3.243116       8.797452       0.510667       1.243252      -0.719073      -0.006924       0.013012       0.003358       0.015118       0.000402      -0.003259      -0.001784      -0.000595      -0.010204      -0.005326       0.001456       0.003870              1.696515       1.372142      -0.081190      -0.042193       2.378019       0.047574       1.339384           0.000176
           58              H      -5.208295      -1.363042      12.725579       0.145561       0.863881 0.64707621E+01  0.60766528E+02                                 1.554101                            1.529967      -0.797745       2.512815                    0.998567       3.389962       9.547764       0.480792       1.356563      -0.692657       0.015727      -0.007060       0.008094       0.019045      -0.000072       0.001317      -0.002944       0.013072      -0.007601      -0.007176      -0.000807       0.007983              1.556463       1.983587       0.024476       0.168028       1.329821      -0.039681       1.355982          -0.000096
           59              H      -6.262622      -1.479756      11.571210       0.150047       1.009332 0.77484800E+01  0.74900578E+02                                 1.628387                            1.599831      -0.864665       2.477266                    0.999340       3.239730       8.782373       0.511534       1.238692      -0.720100      -0.008929      -0.011513      -0.014088       0.020267       0.003580       0.001562       0.003157       0.008632       0.018545      -0.009103       0.001331       0.007772              1.620166       1.343607       0.081732       0.041564       1.448854       0.135696       2.068036           0.000028
           60              H       5.576199       7.509602       5.412826       0.067293       1.315567 0.90226233E+01  0.91445967E+02                                 1.996627                            1.761096      -1.022882       2.376367                    0.997016       3.769403      10.785347       0.468824       1.289035      -0.706372       0.003346      -0.017304      -0.049340       0.052393       0.001245       0.003167       0.011892      -0.014182       0.024984      -0.011804      -0.006378       0.018182              2.175292       1.543105      -0.002528      -0.356766       1.632876       0.291005       3.349895          -0.000057
           61              H       4.100618       5.217331       8.769800       0.355476       0.586709 0.36136287E+01  0.29251099E+02                                 1.210734                            1.156488      -1.145043       2.490180                    0.999871       2.225047       5.763467       0.545177       1.387938      -0.690706      -0.003256      -0.023463      -0.009775       0.025626       0.010420      -0.006829       0.002083      -0.037028       0.009541      -0.024663       0.005003       0.019660              1.226837       1.034221       0.125254      -0.022837       1.518841       0.132758       1.127447           0.000018
           62              H       4.025178       6.126024       9.946445       0.345686       0.498069 0.29021222E+01  0.22726146E+02                                 1.155112                            1.085630      -1.250668       2.407272                    0.999618       2.559596       6.999815       0.513590       1.522928      -0.660385      -0.002467       0.005392       0.012580       0.013908       0.010069      -0.004595       0.001572      -0.031173      -0.016873      -0.017694      -0.003676       0.021370              1.194845       1.013620       0.031220      -0.205628       1.000399      -0.008493       1.570516          -0.000192
           63              H      11.891734      -0.497098       1.153059       0.086394       1.131398 0.79980647E+01  0.79146175E+02                                 1.837460                            1.685471      -1.204341       2.299529                    0.995364       3.779309      10.904379       0.464700       1.331952      -0.696269      -0.018172      -0.003877       0.049599       0.052965       0.005024      -0.005105      -0.004787       0.012903       0.036877      -0.014659      -0.000917       0.015576              1.912717       1.768602       0.030883      -0.360491       1.427211      -0.156549       2.542338          -0.000099
           64              H       8.887337       2.089313       3.835232       0.139449       1.018970 0.75975141E+01  0.72256812E+02                                 1.572222                            1.530564      -0.647241       2.572877                    0.999956       3.085516       7.994889       0.556976       1.156279      -0.740957       0.009216       0.024977       0.001876       0.026688       0.000681       0.004997      -0.002282      -0.003869      -0.011938      -0.007794       0.003056       0.004738              1.583377       1.340983      -0.165184       0.053841       2.101649       0.029476       1.307498          -0.000163
           65              H       8.406183       0.721852       4.420933       0.117868       1.083468 0.84066930E+01  0.82425836E+02                                 1.660473                            1.627365      -0.727591       2.519266                    0.999594       3.344501       8.948626       0.528801       1.181343      -0.733200      -0.006371      -0.014777       0.015269       0.022183       0.006107       0.000284      -0.004610       0.010840      -0.002721      -0.009837       0.000913       0.008924              1.653800       1.685761       0.159829      -0.195221       1.546293      -0.239119       1.729346           0.000286
           66              H      10.595075       1.119062       5.051185       0.144419       1.042599 0.77183774E+01  0.74569989E+02                                 1.668829                            1.598927      -0.729920       2.536358                    0.999796       3.252684       8.827891       0.510394       1.242117      -0.719285      -0.001090       0.007618       0.013058       0.015157      -0.002862       0.002308       0.002382       0.002593      -0.001296      -0.005178       0.001640       0.003538              1.701310       1.475969       0.040655       0.299484       1.391913       0.233695       2.236050           0.000186
           67              H      10.547098      -0.155683       4.141841       0.144943       0.867138 0.65029994E+01  0.61152009E+02                                 1.558421                            1.534055      -0.802975       2.509730                    0.998516       3.400254       9.586730       0.479965       1.357061      -0.692516      -0.003408      -0.018539      -0.003276       0.019132      -0.002310       0.000798       0.000028      -0.007667      -0.021184      -0.007160      -0.000848       0.008008              1.560818       1.379290      -0.128601       0.052145       1.995742      -0.079108       1.307424          -0.000003
           68              H      11.030224       1.212552       3.548277       0.149807       1.011589 0.77710934E+01  0.75179985E+02                                 1.631317                            1.602555      -0.865840       2.476558                    0.999325       3.244269       8.800557       0.510871       1.239296      -0.719954       0.003334       0.011526      -0.016602       0.020484      -0.000048      -0.005058      -0.006436      -0.000039      -0.007909      -0.009096       0.001360       0.007736              1.623148       1.770567       0.191765      -0.260030       1.432388      -0.215973       1.666489           0.000014
           69              H       2.168219       8.657563       9.093443       0.066087       1.323076 0.90824630E+01  0.92200783E+02                                 2.003394                            1.766286      -1.027614       2.373228                    0.996924       3.781745      10.827872       0.468409       1.288101      -0.706530       0.035499       0.012110      -0.036364       0.052242       0.005063      -0.008000      -0.006156       0.003016       0.038983      -0.011781      -0.006452       0.018233              2.183133       2.860519       0.259007      -0.838472       1.518664      -0.204043       2.170217           0.000024
           70              H      -2.096582       8.377883       8.434365       0.354667       0.588826 0.36300361E+01  0.29414958E+02                                 1.213096                            1.158659      -1.144116       2.489722                    0.999871       2.230244       5.778535       0.545026       1.386857      -0.690893      -0.002203       0.002566      -0.025335       0.025560       0.001843       0.006314      -0.004440       0.032083       0.048212      -0.024761       0.005020       0.019741              1.229309       1.142571      -0.026649       0.101563       0.991479      -0.068907       1.553878           0.000055
           71              H      -2.750916       8.169800       9.755142       0.345442       0.498802 0.29076649E+01  0.22780822E+02                                 1.156241                            1.086657      -1.253187       2.405841                    0.999598       2.562753       7.010594       0.513345       1.522900      -0.660376      -0.009344      -0.001471       0.010301       0.013985      -0.001832       0.010365      -0.003247       0.019411       0.045813      -0.017701      -0.003618       0.021318              1.196061       1.548870       0.037483      -0.218431       0.942493      -0.032901       1.096820          -0.000191
           72              H       4.744976      10.248418       2.806651       0.086733       1.130094 0.79869003E+01  0.79011769E+02                                 1.836464                            1.684616      -1.204438       2.299756                    0.995381       3.777145      10.898138       0.464662       1.332463      -0.696170      -0.035715       0.038812       0.005293       0.053009      -0.010686       0.005006       0.004910      -0.007944      -0.024446      -0.014687      -0.000851       0.015538              1.911713       1.960275      -0.612355       0.005904       2.181355       0.134029       1.593508          -0.000162
           73              H       8.144923      -2.878037       6.272379       0.140266       1.014661 0.75555348E+01  0.71755170E+02                                 1.567836                            1.526431      -0.648044       2.573710                    0.999954       3.076241       7.964114       0.557696       1.156432      -0.740963      -0.017272      -0.020470       0.005688       0.027380       0.004401       0.002702      -0.003676      -0.001301       0.005833      -0.007530       0.002806       0.004724              1.578907       1.535248       0.237075      -0.247283       1.489579      -0.316058       1.711895          -0.000068
           74              H       8.471967      -1.410399       5.843913       0.118461       1.080640 0.83768743E+01  0.82054633E+02                                 1.657273                            1.624266      -0.724668       2.521429                    0.999609       3.337628       8.923851       0.529445       1.181038      -0.733300      -0.004100       0.021812      -0.005099       0.022773       0.000544       0.005830       0.004172      -0.010985      -0.006741      -0.009569       0.000665       0.008904              1.650559       1.435797      -0.130993       0.045966       2.025201       0.064555       1.490680          -0.000380
           75              H       0.907196      11.969856       4.147082       0.146162       1.033150 0.76309849E+01  0.73521286E+02                                 1.659759                            1.590757      -0.723202       2.541171                    0.999832       3.234936       8.769575       0.511229       1.243536      -0.719029      -0.014822       0.002529       0.002148       0.015189       0.000104       0.000615       0.000456       0.007042       0.011508      -0.005462       0.001445       0.004018              1.691769       2.265370      -0.188977       0.261672       1.346260      -0.040351       1.463677          -0.000064
           76              H       2.342166      12.342999       3.641308       0.146040       0.862765 0.64601139E+01  0.60645345E+02                                 1.553200                            1.529071      -0.799100       2.512585                    0.998564       3.387657       9.541552       0.480731       1.357209      -0.692531       0.012884       0.012213      -0.007118       0.019126       0.005064      -0.003155      -0.003071      -0.001904       0.012469      -0.007254      -0.000781       0.008035              1.555587       1.418539       0.190155      -0.160637       1.556715      -0.294162       1.691508          -0.000107
           77              H       2.020854      10.869578       4.069774       0.150408       1.010629 0.77623277E+01  0.75080064E+02                                 1.630904                            1.602178      -0.868132       2.475972                    0.999322       3.241773       8.795222       0.510637       1.240113      -0.719778       0.006826      -0.018275       0.005562       0.020286      -0.001654      -0.001781      -0.000289      -0.016327       0.003306      -0.009195       0.001415       0.007780              1.622713       1.372757      -0.136945       0.039900       2.027413       0.188275       1.467970          -0.000038
           78              H       8.008704       5.292887       1.457047       0.066587       1.320065 0.90582385E+01  0.91897129E+02                                 2.000809                            1.764270      -1.026631       2.374058                    0.996950       3.777410      10.813462       0.468522       1.288599      -0.706434       0.017094      -0.046346      -0.017328       0.052348      -0.011275       0.001372       0.001369      -0.011792      -0.033085      -0.011806      -0.006439       0.018246              2.180198       1.623038      -0.386969      -0.145380       2.877553       0.823449       2.040003           0.000000
           79              H      -6.314243       7.372432       4.941120       0.354838       0.588712 0.36295373E+01  0.29412876E+02                                 1.213489                            1.159025      -1.144228       2.489879                    0.999871       2.230154       5.780401       0.544571       1.387923      -0.690691       0.020051      -0.014186       0.007136       0.025577      -0.012967       0.016873       0.007133       0.005736      -0.001215      -0.024720       0.005027       0.019693              1.229721       1.349233      -0.230402       0.184575       1.169497      -0.051783       1.170434           0.000033
           80              H      -7.175325       8.565599       5.166491       0.344974       0.499629 0.29133560E+01  0.22833184E+02                                 1.156761                            1.087120      -1.251478       2.405964                    0.999599       2.564354       7.012769       0.513737       1.521222      -0.660656      -0.006026       0.011275       0.005225       0.013811      -0.010819       0.015269       0.000080       0.013374       0.004407      -0.017713      -0.003842       0.021555              1.196616       0.980852      -0.075502      -0.017364       1.330093       0.328791       1.278904           0.000167
           81              C       3.343137      11.310005       0.239391       0.190593      25.865379 0.30430859E+03  0.65976220E+04                                 7.761604                            5.904862       0.260351       2.101946                    0.999881      25.603843      72.599737       0.657501       0.429672      -1.047296      -0.054233       0.003138       0.004199       0.054485       0.002033       0.013723       0.017917       0.041069       0.133616      -0.046347      -0.005321       0.051668              9.132601      11.292659      -1.487892      -1.520148      11.431020      -0.707398       4.674123           0.000112
           82              C       1.504723      10.507899       0.943674      -0.054882      35.457044 0.42354490E+03  0.98486751E+04                                 9.264795                            6.805834       0.299802       2.105519                    0.999479      27.325733      76.995879       0.642293       0.410104      -1.073053       0.113536      -0.046973      -0.018661       0.124279      -0.023937       0.001094      -0.000968       0.000810      -0.038751      -0.017484      -0.012965       0.030448             10.943314      13.574258      -0.031220      -2.658078      13.427518      -1.045967       5.828166           0.004501
           83              C       0.386083       9.790515       1.396774       0.427876      29.286497 0.30963764E+03  0.67359791E+04                                 8.644315                            6.163601      -0.056916       2.020381                    0.999645      23.805125      67.405342       0.611945       0.460094      -1.030512      -0.038662      -0.079520       0.027274       0.092531      -0.018828       0.011150      -0.003726      -0.054830      -0.017708      -0.033668      -0.003665       0.037333             10.298647       9.600388      -1.003934      -1.262503      16.205677      -1.506558       5.089876          -0.000412
           84              C      -0.272991       2.510455      11.464683       0.665776      19.820914 0.22923821E+03  0.46455797E+04                                 6.792014                            5.417238       0.066037       2.100106                    0.999835      21.126497      58.544945       0.629583       0.480065      -1.015295      -0.026039      -0.020077       0.020615       0.038809       0.023301       0.075079       0.032054       0.015492       0.070374      -0.066772      -0.032463       0.099235              7.562012       6.741450       0.067318      -2.056004      10.041048      -1.649179       5.903537          -0.000238
           85              C       0.523551       3.316083      10.485238      -0.284953      27.149880 0.41005439E+03  0.94585300E+04                                 7.691934                            6.560357       0.168764       2.041019                    0.999521      28.994311      81.380477       0.674651       0.393591      -1.084090      -0.024272       0.125788       0.014388       0.128914      -0.009340       0.021113      -0.001384      -0.036217      -0.087777      -0.041262       0.005532       0.035730              8.448231       6.676531       1.821030      -0.838676      11.566266      -1.177854       7.101895           0.004958
           86              C       0.398604       4.812439      10.621246      -0.428181      25.519531 0.41863829E+03  0.97692371E+04                                 7.387715                            6.635684       0.350739       2.073550                    0.998998      31.328565      90.319524       0.665458       0.394424      -1.076578       0.004351      -0.122242      -0.012481       0.122955       0.002531       0.011306       0.015262      -0.072938      -0.042212      -0.035758      -0.011898       0.047656              7.874471       6.411811       1.032409      -0.181898      11.204706      -0.295447       6.006897           0.001068
           87              C       1.346904      11.862742       0.712800       0.291821      29.880517 0.33545324E+03  0.74675153E+04                                 8.758243                            6.364161      -0.086781       1.990559                    0.999576      25.516875      73.808222       0.607688       0.452774      -1.031554      -0.001862       0.067805      -0.016103       0.069716      -0.005341       0.006578       0.018198       0.063801       0.083624      -0.050741       0.016866       0.033875             10.842300      14.367889      -3.770406      -1.858176      12.929182      -0.622880       5.229828           0.004025
           88              C      -0.801234      11.773031       1.298109       0.241849      25.384508 0.29376885E+03  0.63324425E+04                                 7.759516                            5.884704       0.002545       2.023256                    0.999622      25.419366      72.585611       0.642785       0.442053      -1.036730       0.037165      -0.018472      -0.016591       0.044696      -0.017132       0.024691       0.030360       0.077301       0.194094      -0.083027       0.005624       0.077403              8.960256      11.121665      -2.387691      -1.093840      11.292184      -0.966738       4.466921          -0.000238
           89              C       7.300483      12.619993       3.283467       0.191106      25.824008 0.30382472E+03  0.65841641E+04                                 7.756007                            5.902090       0.261544       2.103368                    0.999878      25.562093      72.452540       0.657368       0.429952      -1.047181       0.005030       0.028551       0.044883       0.053432      -0.024771       0.022137       0.012111       0.064790      -0.042151      -0.045800      -0.006674       0.052474              9.124827       5.400406       1.707444      -2.217377       9.758495       0.385223      12.215580          -0.000142
           90              C      -1.911319       0.039336       4.265270      -0.054284      35.481214 0.42431997E+03  0.98716007E+04                                 9.268815                            6.813150       0.290514       2.101987                    0.999462      27.355565      77.109091       0.641768       0.410236      -1.072924       0.018419      -0.039457      -0.117660       0.125459       0.000037      -0.009054      -0.006664       0.001244       0.077554      -0.015860      -0.013030       0.028890             10.939479       6.472942       2.226151      -2.477689      13.498175       1.251348      12.847319          -0.000555
           91              C      -1.697562       1.344931       4.735404       0.427226      29.254429 0.30970184E+03  0.67352289E+04                                 8.628161                            6.159246      -0.051716       2.022179                    0.999651      23.778448      67.237646       0.613133       0.459349      -1.031312       0.026490       0.087968      -0.015867       0.093231       0.005379      -0.009808      -0.029335       0.011829       0.037998      -0.031690      -0.003847       0.035537             10.268996       6.419910       3.065786      -3.130907      12.193053      -2.323331      12.194027          -0.000260
           92              C       3.326681       5.787469      12.904959       0.666058      19.813345 0.22917428E+03  0.46438574E+04                                 6.790150                            5.416490       0.066985       2.100527                    0.999837      21.120530      58.521488       0.629639       0.480066      -1.015316      -0.001694       0.038295       0.007527       0.039064       0.025157       0.057644      -0.005582       0.118120      -0.044496      -0.066558      -0.032428       0.098986              7.558775       5.015031       0.424288      -1.890579      10.300661      -0.976325       7.360633          -0.000250
           93              C       3.562935       4.310482      12.830665      -0.285208      27.144693 0.40998893E+03  0.94567719E+04                                 7.690576                            6.559394       0.170366       2.041631                    0.999521      28.992820      81.378857       0.674759       0.393538      -1.084111      -0.073668      -0.062420       0.085615       0.129047       0.026937      -0.001287      -0.021168       0.004843       0.060557      -0.040950       0.005337       0.035613              8.446268       7.403992       1.649259      -0.893117      11.476414      -1.446456       6.458399           0.004969
           94              C       9.105370       9.575454       0.615838      -0.428094      25.517605 0.41861436E+03  0.97686189E+04                                 7.387466                            6.635551       0.351183       2.073721                    0.998997      31.327338      90.318123       0.665451       0.394431      -1.076564       0.074239       0.071052      -0.067667       0.123039       0.027361      -0.015217      -0.024585       0.027908      -0.029346      -0.035905      -0.011782       0.047688              7.874238       7.361303       2.120811      -1.089593       9.388838      -1.441553       6.872572           0.001083
           95              C      -2.405386      -0.891755       5.161250       0.285083      30.023231 0.33764910E+03  0.75262230E+04                                 8.782398                            6.383153      -0.081132       1.992557                    0.999613      25.542702      73.852817       0.607237       0.452518      -1.032034      -0.022661      -0.053012       0.039330       0.069790      -0.019598       0.013011       0.023078       0.046463       0.018517      -0.046514       0.017633       0.028881             10.870419       5.839612       1.278144      -3.146036       9.999534       0.717285      16.772110           0.000558
           96              C      -2.438678       0.615977       6.801607       0.232499      25.420034 0.29474519E+03  0.63524716E+04                                 7.748062                            5.882995       0.046479       2.038368                    0.999633      25.363264      72.185916       0.645399       0.440333      -1.038768       0.016913      -0.013459      -0.037263       0.043078      -0.041491       0.028755       0.020120       0.104776       0.008094      -0.078519       0.006408       0.072111              8.940560       4.934297       1.448822      -2.123640       8.913354      -0.104835      12.974028          -0.000565
           97              C      -2.792227      -5.715321      12.825424       0.190772      25.854315 0.30417065E+03  0.65937269E+04                                 7.759100                            5.903337       0.261888       2.102559                    0.999881      25.596097      72.567146       0.657633       0.429644      -1.047338      -0.024744      -0.015983       0.045588       0.054277      -0.003748      -0.017088       0.007146      -0.087964      -0.039294      -0.046243      -0.005451       0.051694              9.128899      12.508143       0.426906      -0.846049       4.377733      -1.041281      10.500821           0.000110
           98              C       3.615829       0.184307       1.837950      -0.054733      35.450955 0.42349352E+03  0.98470987E+04                                 9.263567                            6.805280       0.298836       2.105268                    0.999475      27.323227      76.985209       0.642345       0.410087      -1.073073       0.088945       0.019524      -0.084571       0.124277       0.008270      -0.014151      -0.000884       0.036249      -0.035385      -0.017602      -0.012876       0.030478             10.941216      13.473095      -0.079514      -0.121937       5.016703      -1.112755      14.333850           0.004488
           99              C       3.817369       0.039931       3.219917       0.428086      29.283484 0.30959634E+03  0.67350298E+04                                 8.644511                            6.163677      -0.058712       2.019866                    0.999646      23.804768      67.409758       0.611853       0.460167      -1.030445       0.056909      -0.003279       0.072909       0.092548       0.004130       0.010440       0.003599       0.039011      -0.095485      -0.033702      -0.003823       0.037525             10.298727      15.863167       0.032403       1.975752       4.604925      -0.723866      10.428089          -0.000417
          100              C      -5.615757       7.661643      10.698423       0.665776      19.817552 0.22918944E+03  0.46441923E+04                                 6.790662                            5.416301       0.068059       2.100819                    0.999836      21.122149      58.524125       0.629721       0.480001      -1.015362       0.007804       0.005102       0.037716       0.038851      -0.003079       0.009562      -0.047279      -0.117889      -0.148730      -0.066708      -0.032346       0.099054              7.560371       9.445677       0.073725       1.434015       4.207340       1.090808       9.028098          -0.000252
          101              C      -6.028692       7.219722       9.328379      -0.284815      27.136948 0.40979516E+03  0.94510299E+04                                 7.688897                            6.557565       0.171447       2.042048                    0.999524      28.984792      81.346478       0.674907       0.393504      -1.084152      -0.124858       0.025009      -0.020091       0.128913       0.005927       0.010712      -0.021388       0.045014      -0.069221      -0.041203       0.005112       0.036091              8.444991       9.405124      -0.617012       3.059595       6.459087       0.136591       9.470762           0.004997
          102              C      -7.446942       7.551401       8.938828      -0.428469      25.536297 0.41896914E+03  0.97794058E+04                                 7.391716                            6.638695       0.348937       2.072746                    0.998996      31.347084      90.399843       0.665213       0.394471      -1.076489       0.113816      -0.031052       0.036231       0.123415      -0.020193       0.022153      -0.009603       0.030777      -0.083343      -0.035608      -0.011444       0.047052              7.879163       9.653675      -0.868237       2.322808       6.142889      -0.568547       7.840925           0.001170
          103              C       2.313566       0.146499       1.372664       0.292258      29.869873 0.33535510E+03  0.74650191E+04                                 8.757830                            6.364395      -0.089517       1.989815                    0.999576      25.512879      73.802707       0.607491       0.452940      -1.031427      -0.062829      -0.003203      -0.030142       0.069758      -0.000971      -0.030455       0.000876      -0.064735      -0.007136      -0.050467       0.016815       0.033653             10.840437      15.961444       1.125928      -2.851347       4.825339      -1.082155      11.734529           0.003955
          104              C       1.523575      -0.167954       3.432316       0.241108      25.409531 0.29405782E+03  0.63404506E+04                                 7.763840                            5.886775       0.002487       2.022807                    0.999626      25.442454      72.670008       0.642784       0.441930      -1.036766       0.032071      -0.003793      -0.030978       0.044750       0.001253      -0.043969       0.009796      -0.121376      -0.092500      -0.082945       0.005880       0.077066              8.965480      13.044226       1.049561      -1.208691       4.280071      -0.986779       9.572143          -0.000239
          105              C      -2.383053      -1.203444      10.351850       0.184436      25.959511 0.30553839E+03  0.66290726E+04                                 7.772467                            5.910595       0.273523       2.105355                    0.999884      25.646915      72.680258       0.658402       0.428773      -1.048144      -0.022891       0.047346       0.005754       0.052903       0.013707      -0.037577      -0.022049      -0.007628      -0.035356      -0.044506      -0.004567       0.049072              9.147238       7.794260      -2.312400       1.979916       9.945725       3.061425       9.701731          -0.001544
          106              C      -4.022425       0.080006       9.922466      -0.058701      35.514954 0.42443899E+03  0.98722560E+04                                 9.269958                            6.809566       0.316284       2.110944                    0.999456      27.333351      76.966749       0.642762       0.409690      -1.073587       0.041735      -0.104015      -0.049296       0.122437       0.002077      -0.000402       0.024554      -0.024771       0.010477      -0.018400      -0.013516       0.031915             10.948823      10.693410      -3.685093       2.811273      10.883061       2.507464      11.269999           0.005044
          107              C      -5.128849       0.812594       9.463732       0.428186      29.293128 0.30962817E+03  0.67360353E+04                                 8.646516                            6.163815      -0.055219       2.020730                    0.999638      23.811931      67.436182       0.611860       0.460140      -1.030438      -0.069723       0.010168      -0.059788       0.092409       0.021992       0.010590       0.018983      -0.008778       0.062161      -0.033125      -0.005220       0.038344             10.303559       8.992720      -0.987727       4.199121       8.839640       3.441424      13.078318          -0.000520
          108              C      -7.149452      10.919202       7.119747       0.659598      19.934909 0.23085413E+03  0.46853260E+04                                 6.811753                            5.432658       0.059597       2.097102                    0.999837      21.177354      58.679701       0.629485       0.479422      -1.015900      -0.034497       0.010044      -0.009841       0.037253       0.036619      -0.011772      -0.062969      -0.082080       0.030300      -0.063447      -0.032978       0.096425              7.583214       9.140930      -0.838652       2.095166       5.543590       1.819321       8.065123          -0.000899
          109              C      -5.703722      10.689764       7.436052      -0.280627      27.067432 0.40855801E+03  0.94136273E+04                                 7.673453                            6.546617       0.169648       2.042203                    0.999519      28.912435      81.055945       0.675758       0.393379      -1.084440       0.026527       0.037528       0.118982       0.127549       0.009504       0.022492       0.009620      -0.037631       0.056782      -0.037894       0.003632       0.034261              8.426608       9.554355      -0.229758       2.772695       5.875881      -0.184381       9.849587          -0.001661
          110              C       1.132016      -3.446429       8.849728      -0.429061      25.519552 0.41870588E+03  0.97706789E+04                                 7.386990                            6.636128       0.349837       2.073569                    0.998985      31.319085      90.275576       0.665486       0.394413      -1.076644      -0.033990      -0.020431      -0.115273       0.121904       0.011525       0.013685      -0.000190      -0.005303       0.140161      -0.036641      -0.012621       0.049261              7.872977       7.475294      -0.123398       2.336925       6.091537       0.099769      10.052099          -0.001029
          111              C      -3.372047       0.541567      11.052857       0.290794      29.924596 0.33625719E+03  0.74899175E+04                                 8.763280                            6.370046      -0.092381       1.987798                    0.999566      25.560326      73.956948       0.607653       0.452527      -1.031691       0.037440       0.018903       0.054153       0.068496      -0.001236      -0.036588      -0.013345      -0.023627      -0.056336      -0.049871       0.017384       0.032486             10.842060       8.360159      -2.769496       1.358492      13.099073       5.187931      11.066949           0.003257
          112              C      -4.763487       2.274041      11.218872       0.240734      25.418337 0.29420760E+03  0.63446059E+04                                 7.765919                            5.888531       0.000432       2.022104                    0.999620      25.450267      72.702047       0.642634       0.441969      -1.036724       0.021238      -0.031598      -0.023737       0.044865       0.023527      -0.067069      -0.023637      -0.036834      -0.071580      -0.082849       0.006374       0.076476              8.967825       7.193751      -1.731299       1.894495      10.369654       3.715378       9.340070          -0.000653
          113              C      -0.366757      -2.961835      12.863553       0.190923      25.857423 0.30418585E+03  0.65942951E+04                                 7.760595                            5.904076       0.259461       2.101823                    0.999880      25.596212      72.574410       0.657477       0.429730      -1.047260       0.053971      -0.003202      -0.004932       0.054291       0.001847       0.013878       0.017757       0.041099       0.133647      -0.046312      -0.005365       0.051677              9.131741      11.291095      -1.488682      -1.520185      11.430397      -0.706811       4.673730           0.000017
          114              C       1.471657      -2.159729      12.159270      -0.055020      35.463501 0.42360022E+03  0.98502539E+04                                 9.265821                            6.806174       0.300789       2.105802                    0.999480      27.327779      77.002047       0.642294       0.410092      -1.073064      -0.113667       0.046825       0.018152       0.124267      -0.023917       0.001202      -0.001040       0.000840      -0.038765      -0.017462      -0.012977       0.030439             10.945285      13.576801      -0.032368      -2.658892      13.430186      -1.045622       5.828868           0.004499
          115              C       2.590297      -1.442345      11.706170       0.427752      29.292858 0.30969087E+03  0.67374227E+04                                 8.645345                            6.163933      -0.056912       2.020316                    0.999645      23.808152      67.415209       0.611959       0.460064      -1.030529       0.038571       0.079484      -0.027625       0.092567      -0.018815       0.011175      -0.003786      -0.054773      -0.018047      -0.033609      -0.003768       0.037377             10.300545       9.601622      -1.004600      -1.262833      16.209594      -1.506305       5.090421          -0.000412
          116              C       3.249371       5.837715       1.638261       0.665916      19.816201 0.22918485E+03  0.46442004E+04                                 6.790994                            5.416692       0.066455       2.100328                    0.999836      21.122668      58.531319       0.629604       0.480080      -1.015293       0.025685       0.019957      -0.021044       0.038741       0.023188       0.075039       0.032013       0.015286       0.071175      -0.066762      -0.032430       0.099192              7.560532       6.739374       0.066712      -2.055252      10.039141      -1.648894       5.903083          -0.000234
          117              C       2.452829       5.032087       2.617706      -0.285024      27.147852 0.41002942E+03  0.94582664E+04                                 7.691850                            6.560184       0.168496       2.040949                    0.999520      28.998390      81.406099       0.674623       0.393594      -1.084035       0.024298      -0.125819      -0.014500       0.128962      -0.009460       0.021144      -0.001329      -0.036413      -0.087340      -0.041232       0.005436       0.035796              8.447839       6.675111       1.819971      -0.836130      11.564955      -1.174610       7.103449           0.004969
          118              C       2.577776       3.535731       2.481698      -0.428115      25.519863 0.41864106E+03  0.97693169E+04                                 7.387823                            6.635719       0.351310       2.073729                    0.999001      31.327592      90.316760       0.665454       0.394426      -1.076577      -0.004276       0.122272       0.012429       0.122977       0.002550       0.011275       0.015209      -0.073138      -0.041787      -0.035818      -0.011849       0.047667              7.874848       6.411218       1.032246      -0.180946      11.207456      -0.293099       6.005871           0.001068
          119              C       1.629476      -3.514572      12.390144       0.291780      29.883629 0.33548094E+03  0.74682859E+04                                 8.758775                            6.364355      -0.086973       1.990459                    0.999576      25.518397      73.813385       0.607688       0.452764      -1.031559       0.001773      -0.067820       0.015771       0.069652      -0.005395       0.006625       0.018092       0.063883       0.083546      -0.050733       0.016891       0.033842             10.843438      14.369004      -3.771078      -1.858610      12.930929      -0.622720       5.230380           0.003980
          120              C       3.777614      -3.424861      11.804835       0.241735      25.390206 0.29384022E+03  0.63343996E+04                                 7.760719                            5.885439       0.001816       2.022965                    0.999620      25.423196      72.600225       0.642738       0.442056      -1.036722      -0.037208       0.018454       0.016397       0.044652      -0.017140       0.024623       0.030296       0.077397       0.193734      -0.082984       0.005736       0.077248              8.961984      11.123253      -2.388253      -1.094077      11.295049      -0.966921       4.467651          -0.000256
          121              C      -4.324103      -4.271823       9.819477       0.185997      25.884380 0.30486607E+03  0.66111831E+04                                 7.768682                            5.913297       0.266017       2.105673                    0.999861      25.564237      72.439998       0.656681       0.430112      -1.047273      -0.005221      -0.028075      -0.043843       0.052323      -0.024029       0.021726       0.012282       0.061197      -0.046846      -0.044574      -0.006510       0.051084              9.138418       5.407110       1.708041      -2.223706       9.764788       0.385859      12.243356          -0.000774
          122              C       4.887699       8.308834       8.837674      -0.054704      35.454710 0.42392616E+03  0.98597943E+04                                 9.263561                            6.809401       0.288619       2.101613                    0.999475      27.338823      77.042493       0.642051       0.410165      -1.073009      -0.018119       0.037952       0.115260       0.122693      -0.000547      -0.010261      -0.006063       0.003355       0.088766      -0.018357      -0.014253       0.032610             10.936407       6.468948       2.215443      -2.486101      13.459734       1.253669      12.880539          -0.000082
          123              C       4.673942       7.003239       8.367540       0.428724      29.247437 0.30935527E+03  0.67279765E+04                                 8.636540                            6.161067      -0.058941       2.020068                    0.999646      23.785531      67.329931       0.612059       0.460135      -1.030539      -0.026187      -0.086964       0.015817       0.092188       0.005797      -0.010155      -0.030881       0.011733       0.036834      -0.033074      -0.003894       0.036968             10.286255       6.429814       3.075495      -3.143902      12.207838      -2.346987      12.221112           0.001389
          124              C      -0.350301       2.560701       0.197985       0.666402      19.812178 0.22914975E+03  0.46434093E+04                                 6.790837                            5.416827       0.063450       2.099330                    0.999835      21.121804      58.532464       0.629487       0.480177      -1.015220       0.001729      -0.038266      -0.007502       0.039033       0.025288       0.057905      -0.005732       0.118832      -0.044382      -0.067025      -0.032446       0.099470              7.559756       5.015121       0.424104      -1.889726      10.305248      -0.974940       7.358900          -0.000287
          125              C      -0.586555       4.037688       0.272279      -0.285304      27.152869 0.41011581E+03  0.94605410E+04                                 7.691863                            6.560095       0.169366       2.041107                    0.999523      29.001862      81.410972       0.674764       0.393500      -1.084125       0.073754       0.062338      -0.085780       0.129166       0.026892      -0.001032      -0.021054       0.004790       0.060532      -0.040934       0.005569       0.035365              8.447957       7.404741       1.649496      -0.891397      11.481747      -1.444623       6.457382           0.005017
          126              C      -6.128990      -1.227284      12.487106      -0.427955      25.508057 0.41842270E+03  0.97626251E+04                                 7.385277                            6.633876       0.351715       2.074113                    0.998995      31.312789      90.256959       0.665586       0.394413      -1.076621      -0.073923      -0.071010       0.067287       0.122615       0.027576      -0.015687      -0.024803       0.027616      -0.029502      -0.035979      -0.012243       0.048222              7.871855       7.359111       2.120885      -1.088378       9.388911      -1.441218       6.867543           0.001075
          127              C       5.381766       9.239925       7.941694       0.285480      30.032294 0.33751120E+03  0.75228121E+04                                 8.783210                            6.381608      -0.075330       1.994191                    0.999594      25.552350      73.892895       0.607310       0.452484      -1.031995       0.022249       0.050319      -0.041071       0.068657      -0.020468       0.014917       0.024156       0.047875       0.010699      -0.048321       0.016652       0.031668             10.873538       5.839134       1.279036      -3.143673      10.007945       0.722805      16.773534           0.001192
          128              C       5.415058       7.732193       6.301337       0.240759      25.375285 0.29375955E+03  0.63313376E+04                                 7.755222                            5.882858       0.006383       2.024901                    0.999603      25.403729      72.503811       0.643260       0.441790      -1.037024      -0.016088       0.015329       0.037778       0.043829      -0.043036       0.030129       0.020659       0.111449       0.005292      -0.081935       0.005482       0.076453              8.954643       4.941076       1.448084      -2.132264       8.912206      -0.108815      13.010648           0.001787
          129              C       5.768607      14.063491       0.277520       0.190341      25.865906 0.30433329E+03  0.65980938E+04                                 7.760712                            5.904382       0.262680       2.102630                    0.999882      25.604853      72.595148       0.657668       0.429567      -1.047391       0.024734       0.016193      -0.045601       0.054346      -0.003740      -0.017103       0.007076      -0.087552      -0.038743      -0.046126      -0.005261       0.051387              9.131043      12.511600       0.426570      -0.846640       4.378631      -1.042315      10.502898           0.000089
          130              C      -0.639449       8.163863      11.264994      -0.054729      35.450850 0.42349523E+03  0.98471787E+04                                 9.263608                            6.805385       0.298686       2.105225                    0.999475      27.323452      76.986778       0.642325       0.410098      -1.073063      -0.088989      -0.019425       0.084575       0.124295       0.008290      -0.014139      -0.000868       0.036266      -0.035386      -0.017613      -0.012870       0.030483             10.941096      13.472289      -0.079987      -0.122261       5.016637      -1.113209      14.334363           0.004484
          131              C      -0.840989       8.308239       9.883027       0.428033      29.283781 0.30962051E+03  0.67355894E+04                                 8.644002                            6.163644      -0.058569       2.019895                    0.999646      23.804922      67.407171       0.611904       0.460126      -1.030483      -0.056954       0.003349      -0.072866       0.092544       0.004094       0.010419       0.003583       0.038972      -0.095526      -0.033707      -0.003791       0.037498             10.297551      15.860122       0.031981       1.973957       4.604542      -0.724173      10.427989          -0.000415
          132              C       8.592137       0.686527       2.404521       0.665606      19.819588 0.22921632E+03  0.46448447E+04                                 6.790842                            5.416386       0.068383       2.100898                    0.999836      21.123737      58.528041       0.629760       0.479960      -1.015390      -0.007810      -0.005037      -0.037715       0.038843      -0.003106       0.009590      -0.047207      -0.117778      -0.148296      -0.066567      -0.032347       0.098914              7.560574       9.445981       0.073398       1.433924       4.207298       1.090509       9.028444          -0.000255
          133              C       9.005072       1.128448       3.774565      -0.284546      27.131101 0.40967287E+03  0.94476920E+04                                 7.688592                            6.557168       0.171244       2.042142                    0.999521      28.979228      81.333904       0.674824       0.393574      -1.084083       0.124834      -0.024975       0.020121       0.128888       0.005742       0.010690      -0.021276       0.045265      -0.069550      -0.041147       0.004908       0.036239              8.444646       9.405083      -0.616651       3.058936       6.458173       0.136478       9.470680           0.004986
          134              C      10.423322       0.796769       4.164116      -0.428949      25.557875 0.41940517E+03  0.97926582E+04                                 7.396732                            6.642780       0.347143       2.071814                    0.999007      31.372220      90.502489       0.664878       0.394546      -1.076380      -0.114433       0.031191      -0.036695       0.124154      -0.020049       0.021130      -0.009080       0.029412      -0.083539      -0.035067      -0.010864       0.045931              7.884381       9.659385      -0.868490       2.323320       6.147069      -0.566966       7.846689           0.001144
          135              C       0.662814       8.201671      11.730280       0.292202      29.869558 0.33535724E+03  0.74650065E+04                                 8.757462                            6.364236      -0.088922       1.990013                    0.999577      25.512159      73.797990       0.607530       0.452914      -1.031451       0.062810       0.003390       0.030190       0.069771      -0.000895      -0.030425       0.000902      -0.064590      -0.006976      -0.050392       0.016840       0.033551             10.839896      15.960541       1.125155      -2.852104       4.824948      -1.082203      11.734200           0.003958
          136              C       1.452805       8.516124       9.670628       0.241559      25.392760 0.29387124E+03  0.63352313E+04                                 7.760633                            5.885295       0.002224       2.023002                    0.999620      25.427510      72.613312       0.642821       0.441988      -1.036763      -0.032021       0.003644       0.030916       0.044659       0.001104      -0.043881       0.009888      -0.121523      -0.092342      -0.082890       0.005751       0.077139              8.961042      13.036016       1.047198      -1.208052       4.278066      -0.986099       9.569046          -0.000219
          137              C       5.359433       9.551614       2.751094       0.190353      25.861772 0.30428115E+03  0.65964265E+04                                 7.759854                            5.903755       0.261916       2.102639                    0.999879      25.594890      72.554801       0.657748       0.429549      -1.047442       0.023760      -0.048584      -0.004349       0.054257       0.013903      -0.037720      -0.025016      -0.006279      -0.038024      -0.045738      -0.005472       0.051210              9.130225       7.778500      -2.308328       1.971540       9.931137       3.053447       9.681038           0.000546
          138              C       6.998805       8.268164       3.180478      -0.055515      35.454396 0.42359559E+03  0.98489426E+04                                 9.260572                            6.803481       0.304749       2.107036                    0.999482      27.321816      76.950503       0.642874       0.409772      -1.073402      -0.043072       0.105122       0.050037       0.124135       0.001257      -0.001169       0.023600      -0.026713       0.006143      -0.017806      -0.013539       0.031345             10.937669      10.679480      -3.677130       2.805016      10.869625       2.505265      11.263901           0.001632
          139              C       8.105229       7.535576       3.639212       0.427737      29.288992 0.30967778E+03  0.67368688E+04                                 8.643577                            6.163199      -0.056239       2.020504                    0.999645      23.806914      67.403894       0.612103       0.459974      -1.030610       0.069384      -0.011344       0.060185       0.092548       0.022464       0.010052       0.018071      -0.007714       0.063363      -0.033696      -0.003892       0.037588             10.297880       8.987167      -0.990536       4.189607       8.838838       3.440283      13.067636          -0.001218
          140              C      10.125832      -2.571032       5.983197       0.659468      19.921766 0.23067388E+03  0.46810534E+04                                 6.810816                            5.431634       0.065799       2.099400                    0.999838      21.172165      58.673742       0.629313       0.479616      -1.015732       0.034103      -0.014319       0.008213       0.037888       0.036594      -0.010078      -0.063550      -0.083554       0.032054      -0.064948      -0.031920       0.096867              7.582450       9.139054      -0.835991       2.098489       5.542321       1.819372       8.065974          -0.000291
          141              C       8.680102      -2.341594       5.666892      -0.280694      27.071855 0.40881407E+03  0.94217736E+04                                 7.674712                            6.549045       0.167214       2.041085                    0.999519      28.933630      81.146721       0.675520       0.393424      -1.084320      -0.026013      -0.039233      -0.120325       0.129205       0.009316       0.021677       0.009184      -0.038945       0.054130      -0.037640       0.004616       0.033025              8.424881       9.554681      -0.238665       2.760006       5.882578      -0.185787       9.837384          -0.003716
          142              C       1.844364      11.794599       4.253216      -0.427329      25.482224 0.41799704E+03  0.97502164E+04                                 7.381584                            6.631886       0.348165       2.073637                    0.998968      31.285041      90.165647       0.665477       0.394577      -1.076509       0.034339       0.020216       0.115667       0.122338       0.011876       0.014126      -0.000649      -0.003745       0.139767      -0.036865      -0.012441       0.049306              7.866374       7.473902      -0.125804       2.334660       6.086973       0.097953      10.038247          -0.000751
          143              C       6.348427       7.806603       2.050087       0.291543      29.892661 0.33568096E+03  0.74739507E+04                                 8.760914                            6.366661      -0.089906       1.989424                    0.999574      25.527174      73.847934       0.607512       0.452822      -1.031512      -0.038487      -0.019119      -0.054812       0.069650      -0.000878      -0.037082      -0.014168      -0.023269      -0.056010      -0.050367       0.016774       0.033593             10.844250       8.353110      -2.765123       1.355567      13.101800       5.198973      11.077840           0.000592
          144              C       7.739867       6.074129       1.884072       0.242124      25.379454 0.29371652E+03  0.63310959E+04                                 7.759214                            5.884706       0.000759       2.022833                    0.999614      25.415026      72.574343       0.642692       0.442132      -1.036673      -0.021338       0.031247       0.023528       0.044556       0.024007      -0.067288      -0.024199      -0.036209      -0.070875      -0.082854       0.005546       0.077308              8.959662       7.186888      -1.729723       1.891091      10.360033       3.712406       9.332065          -0.001174
          145              N       2.813200      10.149682       0.627631      -0.328345      45.110553 0.59639898E+03  0.14917501E+05                                10.610525                            7.901052       0.089972       2.033058                    0.997813      29.630676      83.096407       0.623854       0.392522      -1.098645      -0.086227       0.097890      -0.000731       0.130453       0.035324      -0.038487      -0.012177       0.089732      -0.048331      -0.049111      -0.032680       0.081792             13.303771      14.168385      -4.952496      -1.558269      19.094321       0.580045       6.648606           0.036867
          146              N       0.388068       8.480826       1.672198      -0.683558      34.580165 0.45159404E+03  0.10625926E+05                                 8.957541                            6.892416      -0.054597       1.996365                    0.996076      30.280393      84.659538       0.659875       0.394481      -1.088079      -0.000917       0.062794      -0.011302       0.063809       0.018390      -0.039885      -0.045653      -0.057334      -0.303291      -0.120574       0.020327       0.100247             10.403224       8.065395      -1.021943      -0.837357      17.596824      -1.413936       5.547452           0.000253
          147              N      -0.772166      10.475351       1.562657      -0.447810      42.049423 0.57118987E+03  0.14079153E+05                                 9.842717                            7.561638       0.229590       2.040214                    0.999620      30.830758      84.756896       0.661954       0.375390      -1.115262       0.161915       0.111220      -0.067848       0.207821      -0.165527       0.081994       0.027900      -0.227617       0.073266      -0.240737       0.050838       0.189899             11.319532      11.708010      -4.982446      -0.566673      16.742363      -0.896131       5.508223           0.004053
          148              N       2.524334      12.380879       0.267824      -0.395397      46.329749 0.63057725E+03  0.15999755E+05                                10.744314                            8.082791       0.030963       1.996086                    0.999263      30.658168      86.703247       0.621320       0.388522      -1.101042      -0.016467      -0.095416       0.016465       0.098216      -0.024083      -0.005137       0.018696       0.086335       0.012727      -0.056287       0.006772       0.049515             13.169644      13.147303      -1.350526      -1.610373      19.601705      -2.546609       6.759924           0.036862
          149              N       0.190771      12.556897       0.888773      -0.376223      44.586869 0.61695775E+03  0.15568451E+05                                10.445144                            8.017502       0.054328       2.007962                    0.999404      30.311168      85.477625       0.621244       0.390710      -1.099534       0.013786      -0.100859       0.008103       0.102119       0.016838      -0.003707       0.018326       0.116075       0.065288      -0.074916       0.025319       0.049597             12.562194      15.920662      -3.301440      -1.690030      15.318916      -1.582632       6.447003           0.029256
          150              N      -1.706689      -0.586029       3.037524      -0.325703      44.981244 0.59469067E+03  0.14864670E+05                                10.594007                            7.892263       0.084617       2.032278                    0.997775      29.582298      82.942776       0.623877       0.392774      -1.098427      -0.035102      -0.019195       0.122584       0.128948      -0.002146       0.005306       0.056544      -0.085620      -0.040378      -0.049141      -0.033631       0.082772             13.276472       9.405807       2.692541      -5.339752      11.137763      -1.604668      19.285848           0.031210
          151              N      -1.234905       2.352584       3.985916      -0.680364      34.306266 0.44784240E+03  0.10512374E+05                                 8.903579                            6.860272      -0.046739       2.000900                    0.996033      30.144897      84.092723       0.662128       0.394084      -1.088696      -0.024118      -0.046187       0.035992       0.063327       0.056110      -0.037346      -0.008353      -0.173040       0.048738      -0.119577       0.020134       0.099443             10.329541       7.246401       3.336364      -3.426012      12.128069      -3.634046      11.614152          -0.000239
          152              N      -1.978447       1.595592       6.037837      -0.439314      41.337712 0.56028691E+03  0.13738020E+05                                 9.720663                            7.480847       0.243663       2.047561                    0.999629      30.582491      83.734104       0.666914       0.374561      -1.116366      -0.032602      -0.189127      -0.061907       0.201654      -0.017557      -0.053110      -0.153160       0.211644       0.317191      -0.233934       0.045372       0.188561             11.167973       6.824954       2.042814      -3.914281       9.445515      -2.645457      17.233449          -0.002289
          153              N      13.287116      -2.093106       4.533881      -0.385677      45.975768 0.62532687E+03  0.15831703E+05                                10.689408                            8.048080       0.056018       2.005462                    0.999302      30.521378      86.191321       0.622840       0.388426      -1.101228       0.038525       0.076801      -0.038220       0.094039      -0.020863       0.000900       0.036991       0.034055       0.093492      -0.056126       0.006612       0.049514             13.096450       7.532478       3.320104      -3.316063      15.762317      -2.516240      15.994556          -0.023587
          154              N      -2.699943      -0.642900       6.465386      -0.306168      42.119073 0.57646552E+03  0.14305210E+05                                10.101301                            7.779400       0.023707       2.014953                    0.999256      29.215905      81.764720       0.626953       0.393686      -1.097193       0.033857       0.040697      -0.048307       0.071667      -0.007641       0.016628       0.045452       0.000700       0.004343      -0.051082       0.004434       0.046648             12.112783       6.475283       1.624410      -2.656809      12.255268       0.200247      17.607798          -0.006602
          155              N       4.474347       0.341721       0.752371      -0.328212      45.095082 0.59619066E+03  0.14910752E+05                                10.607893                            7.899473       0.091344       2.033583                    0.997810      29.624311      83.069967       0.623949       0.392502      -1.098676      -0.124480      -0.016463       0.035056       0.130366       0.000120      -0.010534      -0.004755      -0.015747       0.242194      -0.049098      -0.032685       0.081783             13.299992      21.950605      -0.422658      -1.846394       6.568856      -1.018122      11.380514           0.036862
          156              N       5.015110       0.065682       3.816494      -0.683730      34.584405 0.45163236E+03  0.10626970E+05                                 8.958225                            6.892674      -0.054016       1.996462                    0.996087      30.283664      84.667104       0.659872       0.394477      -1.088090      -0.057934       0.001134      -0.027055       0.063950       0.009216       0.041324      -0.020246       0.173487       0.183818      -0.120770       0.020341       0.100430             10.404240      16.786889      -0.341437       2.985974       5.117054      -0.414199       9.308776           0.000225
          157              N       2.721333      -0.139541       3.997446      -0.448170      42.101609 0.57197374E+03  0.14103863E+05                                 9.851910                            7.567616       0.225935       2.038841                    0.999614      30.849670      84.835976       0.661562       0.375468      -1.115159      -0.035829       0.020694      -0.203962       0.208116       0.018569      -0.020439       0.035282       0.138597      -0.706284      -0.240938       0.050891       0.190047             11.330619      19.630103       1.157559      -1.085114       5.433007      -0.710186       8.928746           0.003996
          158              N       2.317982       0.286766       0.018737      -0.395178      46.300910 0.63020382E+03  0.15987356E+05                                10.738619                            8.079464       0.032314       1.996623                    0.999265      30.648032      86.656815       0.621577       0.388432      -1.101144       0.080329      -0.007387       0.055854       0.098117       0.003357      -0.051685      -0.003193      -0.020088       0.017592      -0.056097       0.006616       0.049480             13.160662      19.528879       0.888487       2.054116       5.990031      -0.856027      13.963076           0.036571
          159              N       1.209871      -0.021414       2.149276      -0.376092      44.590061 0.61705733E+03  0.15571838E+05                                10.445718                            8.018081       0.053756       2.007700                    0.999404      30.315542      85.496770       0.621220       0.390703      -1.099521       0.097962      -0.004299       0.028797       0.102198      -0.002939      -0.036054      -0.009819      -0.090653       0.102421      -0.074714       0.025233       0.049481             12.561277      17.865377       1.718972      -1.881997       6.009336      -1.245587      13.809120           0.028917
          160              N      -3.367836      -1.060989       9.464256      -0.297262      43.993836 0.57933094E+03  0.14382790E+05                                10.428732                            7.778409       0.144680       2.054120                    0.998152      29.215814      81.572255       0.629946       0.391639      -1.099492       0.001175       0.087292       0.074763       0.114938      -0.057150       0.005941      -0.012362       0.029661      -0.103157      -0.045622      -0.031961       0.077582             13.050707       8.739432      -1.656240       1.894823      13.460065       6.323424      16.952624           0.031838
          161              N      -5.861947       0.484806       8.393091      -0.684907      34.625329 0.45210343E+03  0.10640975E+05                                 8.963936                            6.894747      -0.051153       1.996924                    0.996113      30.308636      84.752381       0.659982       0.394303      -1.088195       0.032820       0.014412       0.054484       0.065217      -0.052241       0.090613       0.040614       0.027649       0.032226      -0.122805       0.021955       0.100850             10.413880       8.914842       0.046907       4.538106       7.946285       3.414994      14.380513           0.000240
          162              N      -5.471946       1.927563      10.154520      -0.449587      42.213703 0.57388537E+03  0.14163740E+05                                 9.870653                            7.581477       0.182441       2.026854                    0.999763      30.895502      85.018481       0.660754       0.375590      -1.114996       0.164738      -0.104653       0.073292       0.208478       0.149850      -0.035739       0.110927      -0.118410       0.326911      -0.240834       0.050079       0.190755             11.352447       7.619995      -0.232464       2.541601      12.344746       6.344082      14.092598           0.003888
          163              N      -2.325432      -0.281913      11.334440      -0.398398      46.502025 0.63354237E+03  0.16094795E+05                                10.769218                            8.101375       0.025769       1.993023                    0.999269      30.744927      87.018783       0.620616       0.388484      -1.101005      -0.056907      -0.008812      -0.079789       0.098399      -0.019325      -0.036807       0.010339      -0.047965      -0.066213      -0.054902       0.004759       0.050143             13.196342      12.049009      -1.403086       5.225514      12.164792       4.404827      15.375225           0.035745
          164              N      -3.719044       1.652490      11.756354      -0.376341      44.613083 0.61748908E+03  0.15585888E+05                                10.449200                            8.021183       0.053370       2.007384                    0.999403      30.329974      85.553847       0.621048       0.390732      -1.099471      -0.040302      -0.033399      -0.087631       0.102073      -0.027374      -0.036360      -0.031091      -0.021182      -0.115532      -0.074084       0.024953       0.049131             12.563236      10.452887      -2.571132       2.535077      14.719149       5.171726      12.517672           0.029006
          165              N       0.163180      -1.801512      12.475313      -0.328115      45.102202 0.59619757E+03  0.14910947E+05                                10.608939                            7.899377       0.091947       2.033749                    0.997813      29.624630      83.070537       0.623971       0.392488      -1.098687       0.085695      -0.098012      -0.000178       0.130192       0.035242      -0.038283      -0.012249       0.090420      -0.048467      -0.049284      -0.032591       0.081875             13.303265      14.168947      -4.954819      -1.558986      19.092972       0.580994       6.647875           0.036834
          166              N       2.588312      -0.132656      11.430746      -0.683748      34.592519 0.45174338E+03  0.10630357E+05                                 8.959825                            6.893622      -0.054318       1.996354                    0.996085      30.285659      84.678929       0.659805       0.394489      -1.088069       0.000824      -0.062958       0.010885       0.063897       0.018431      -0.039936      -0.045688      -0.057167      -0.303776      -0.120743       0.020438       0.100305             10.406761       8.067461      -1.022984      -0.837896      17.604001      -1.413711       5.548821           0.000258
          167              N       3.748546      -2.127181      11.540287      -0.447806      42.056728 0.57126430E+03  0.14081530E+05                                 9.844063                            7.562246       0.228782       2.039939                    0.999619      30.832594      84.765222       0.661908       0.375401      -1.115246      -0.161912      -0.111264       0.067542       0.207743      -0.165494       0.081873       0.027764      -0.227473       0.072884      -0.240530       0.050624       0.189907             11.321769      11.709728      -4.983514      -0.567050      16.746575      -0.895946       5.509003           0.004041
          168              N       0.452046      -4.032709      12.835120      -0.395544      46.330945 0.63057721E+03  0.15999578E+05                                10.744074                            8.082462       0.031695       1.996304                    0.999265      30.658041      86.699313       0.621377       0.388490      -1.101076       0.016319       0.095358      -0.016780       0.098189      -0.024128      -0.005068       0.018464       0.086438       0.012773      -0.056245       0.006729       0.049516             13.169708      13.147273      -1.350836      -1.610697      19.601884      -2.546005       6.759966           0.036842
          169              N       2.785609      -4.208727      12.214171      -0.376254      44.594071 0.61705493E+03  0.15571643E+05                                10.446479                            8.018256       0.053923       2.007800                    0.999403      30.314097      85.490182       0.621195       0.390721      -1.099517      -0.013861       0.100821      -0.008314       0.102108       0.016841      -0.003671       0.018261       0.116088       0.065232      -0.074889       0.025278       0.049611             12.564328      15.922451      -3.302238      -1.690306      15.322530      -1.583047       6.448002           0.029260
          170              N       4.683069       8.934199      10.065420      -0.325586      44.989153 0.59512626E+03  0.14877570E+05                                10.591887                            7.893865       0.084033       2.031623                    0.997824      29.593828      82.967777       0.623996       0.392646      -1.098569       0.034656       0.018656      -0.122596       0.128758      -0.001010       0.005020       0.055482      -0.087831      -0.044822      -0.048398      -0.034484       0.082881             13.267302       9.396620       2.676686      -5.330956      11.117014      -1.575282      19.288272           0.031058
          171              N       4.211285       5.995586       9.117028      -0.682259      34.469616 0.45004788E+03  0.10579123E+05                                 8.935727                            6.878767      -0.051119       1.998354                    0.996055      30.223603      84.424082       0.660878       0.394270      -1.088362       0.024309       0.046340      -0.036043       0.063540       0.056464      -0.037534      -0.008715      -0.173975       0.048241      -0.120098       0.019848       0.100250             10.374227       7.274322       3.354692      -3.448031      12.176731      -3.661829      11.671627          -0.000004
          172              N       4.954827       6.752578       7.065107      -0.446951      41.923434 0.56925188E+03  0.14018210E+05                                 9.820945                            7.546922       0.233353       2.041979                    0.999618      30.787283      84.572864       0.662905       0.375203      -1.115500       0.033534       0.194028       0.062751       0.206662      -0.019832      -0.052560      -0.154269       0.221557       0.323404      -0.239636       0.050008       0.189628             11.293915       6.893330       2.077715      -3.967245       9.562120      -2.696755      17.426296          -0.002432
          173              N      -3.889476      -4.015730       8.569063      -0.334431      44.303250 0.59904806E+03  0.15001969E+05                                10.433518                            7.877585       0.054583       2.011739                    0.999474      29.845475      83.778740       0.629599       0.388468      -1.101382      -0.031402      -0.056514       0.030208       0.071361      -0.013595      -0.002479       0.032125       0.022777       0.092205      -0.044390      -0.001958       0.046348             12.746094       7.344582       3.193820      -3.202064      15.317818      -2.365119      15.575883          -0.004126
          174              N       5.676323       8.991070       6.637558      -0.366504      44.338119 0.61291028E+03  0.15445493E+05                                10.423630                            8.003904       0.022122       1.999829                    0.999348      30.201289      85.193376       0.620102       0.391957      -1.098331      -0.042335      -0.059788       0.064651       0.097707      -0.016991       0.024055       0.054601       0.020517      -0.012158      -0.070875       0.021338       0.049537             12.533899       6.676983       1.708771      -2.777882      12.683586       0.127772      18.241129          -0.023452
          175              N      -1.497967       8.006449      12.350573      -0.328191      45.099220 0.59625120E+03  0.14912783E+05                                10.608790                            7.900054       0.090990       2.033441                    0.997808      29.626449      83.079922       0.623899       0.392520      -1.098653       0.124464       0.016569      -0.035092       0.130373       0.000171      -0.010536      -0.004726      -0.015730       0.242224      -0.049093      -0.032698       0.081791             13.301294      21.952954      -0.423370      -1.846765       6.569365      -1.018663      11.381563           0.036855
          176              N      -2.038730       8.282488       9.286450      -0.683737      34.582950 0.45164510E+03  0.10627207E+05                                 8.957926                            6.893024      -0.054363       1.996326                    0.996087      30.283778      84.663588       0.659828       0.394506      -1.088084       0.057886      -0.000954       0.027072       0.063911       0.009150       0.041453      -0.020337       0.173539       0.184027      -0.120844       0.020243       0.100601             10.403228      16.785107      -0.341489       2.985091       5.116866      -0.414309       9.307709           0.000233
          177              N       0.255047       8.487711       9.105498      -0.447976      42.070278 0.57152752E+03  0.14089769E+05                                 9.846218                            7.564105       0.227095       2.039319                    0.999615      30.839747      84.792672       0.661805       0.375413      -1.115228       0.035946      -0.020635       0.203818       0.207990       0.018471      -0.020638       0.035224       0.138653      -0.706230      -0.240926       0.050869       0.190057             11.323272      19.615135       1.155480      -1.086720       5.429900      -0.710138       8.924781           0.004021
          178              N       7.079658      14.170240      -0.018737      -0.395095      46.300603 0.63018755E+03  0.15987186E+05                                10.739430                            8.079981       0.031766       1.996521                    0.999257      30.648107      86.663804       0.621472       0.388492      -1.101078      -0.080246       0.007591      -0.055852       0.098063       0.003125      -0.051577      -0.003521      -0.019718       0.017343      -0.055887       0.006447       0.049440             13.161746      19.531842       0.887880       2.053440       5.990531      -0.857376      13.962864           0.036593
          179              N       1.766509       8.369584      10.953668      -0.375842      44.563643 0.61664121E+03  0.15558441E+05                                10.441583                            8.015483       0.053998       2.008027                    0.999398      30.302814      85.448044       0.621319       0.390713      -1.099533      -0.097815       0.004499      -0.028869       0.102085      -0.002918      -0.036201      -0.009561      -0.090044       0.102808      -0.074564       0.025102       0.049462             12.555723      17.856305       1.716215      -1.883398       6.006462      -1.244427      13.804401           0.028928
          180              N       6.344216       9.409159       3.638688      -0.324003      44.872089 0.59268308E+03  0.14801470E+05                                10.578407                            7.879002       0.088448       2.034401                    0.997744      29.531212      82.754023       0.624414       0.392782      -1.098459      -0.002929      -0.094973      -0.085524       0.127839      -0.056716       0.007817      -0.012140       0.033392      -0.122266      -0.045811      -0.035196       0.081007             13.260555       8.844533      -1.671472       1.917687      13.679413       6.460074      17.257718          -0.030042
          181              N       8.838327       7.863364       4.709853      -0.683917      34.602277 0.45191086E+03  0.10635298E+05                                 8.962105                            6.895836      -0.054142       1.996225                    0.996109      30.292880      84.703464       0.659564       0.394596      -1.087994      -0.032767      -0.015541      -0.052619       0.063906      -0.050257       0.090190       0.040266       0.028731       0.035183      -0.120931       0.020183       0.100748             10.409047       8.909714       0.047547       4.530444       7.944412       3.414539      14.373015           0.000057
          182              N       8.448326       6.420607       2.948424      -0.447701      42.042350 0.57110288E+03  0.14076435E+05                                 9.841724                            7.561072       0.228553       2.039946                    0.999616      30.828256      84.747547       0.661979       0.375391      -1.115264      -0.164453       0.104191      -0.072652       0.207795       0.149715      -0.036204       0.110543      -0.117890       0.327110      -0.240745       0.050603       0.190142             11.318226       7.596842      -0.233106       2.528496      12.308778       6.324592      14.049058           0.003980
          183              N       5.301812       8.630083       1.768504      -0.394667      46.305760 0.63033544E+03  0.15992088E+05                                10.741090                            8.081618       0.029007       1.995545                    0.999260      30.651214      86.679461       0.621322       0.388558      -1.101016       0.057134       0.007256       0.078695       0.097519      -0.018626      -0.037710       0.009861      -0.048282      -0.064826      -0.055713       0.006148       0.049565             13.163046      12.012383      -1.393205       5.212494      12.130521       4.396700      15.346235           0.030599
          184              N       6.695424       6.695680       1.346590      -0.375649      44.574176 0.61682110E+03  0.15564408E+05                                10.444061                            8.017230       0.051968       2.007302                    0.999400      30.307319      85.469943       0.621172       0.390770      -1.099473       0.040230       0.032882       0.087657       0.101900      -0.027436      -0.036726      -0.031046      -0.021901      -0.116098      -0.074479       0.025066       0.049413             12.559536      10.444523      -2.568001       2.530344      14.715983       5.176445      12.518104           0.027395
          185              O      -1.251443       3.056205      12.017889      -0.535884      33.588137 0.54730135E+03  0.13217263E+05                                 8.203470                            7.263902       0.265275       2.140401                    0.997167      27.362514      72.118755       0.701530       0.361530      -1.136851       0.002046      -0.008205      -0.003383       0.009108       0.001116      -0.015245       0.040691       0.087476       0.075819      -0.073646       0.022205       0.051441              8.621876      10.682725      -1.224926      -3.276821       7.682031       0.788987       7.500873           0.045925
          186              O       0.077461       1.312145      11.652841      -0.572743      36.936175 0.56523706E+03  0.13753637E+05                                 8.758844                            7.348347       0.263742       2.127208                    0.998205      27.902447      73.692303       0.702650       0.358245      -1.140050      -0.021697       0.001882       0.003610       0.022075      -0.005486       0.041697      -0.011978      -0.081982      -0.054843      -0.067422       0.012883       0.054539              9.891240       6.824384      -1.157695      -0.003907      16.347484      -2.007116       6.501851           0.046626
          187              O       9.185805      12.352002       0.820637      -0.536294      33.570780 0.54703471E+03  0.13208942E+05                                 8.199636                            7.261446       0.267511       2.141259                    0.997155      27.358102      72.097136       0.701763       0.361462      -1.136929       0.006638       0.002669      -0.006021       0.009350      -0.022004      -0.001317       0.053199       0.060689      -0.018202      -0.073436       0.021892       0.051544              8.616625       7.086907      -1.008888      -2.594295       8.917098       2.508643       9.845871           0.046206
          188              O       3.737278       6.491067      11.940320      -0.572984      36.887767 0.56446059E+03  0.13729303E+05                                 8.749140                            7.341846       0.268472       2.129052                    0.998188      27.888023      73.626985       0.703207       0.358103      -1.140223      -0.000297       0.012181       0.018532       0.022179       0.030871       0.010512      -0.051296       0.012420       0.029806      -0.066924       0.012289       0.054635              9.877320       7.261580       2.451264      -2.401633      11.444320      -4.419321      10.926059           0.046697
          189              O      -6.511698       7.878792      11.541859      -0.536408      33.589501 0.54730192E+03  0.13216985E+05                                 8.202629                            7.263090       0.268019       2.141154                    0.997190      27.365591      72.120819       0.701703       0.361449      -1.136941       0.008361      -0.003486      -0.000129       0.009060      -0.025784      -0.047075       0.001489      -0.068554       0.050753      -0.073533       0.022024       0.051508              8.621186       9.084320      -1.042108      -2.619643       5.771137       1.039350      11.008102           0.046057
          190              O      -4.378357       7.761974      10.928510      -0.572963      36.918760 0.56491271E+03  0.13743173E+05                                 8.754529                            7.345019       0.267365       2.128419                    0.998211      27.896591      73.659437       0.703015       0.358126      -1.140195      -0.010531      -0.004699       0.018732       0.021997       0.014057       0.035962      -0.019391       0.034527      -0.141673      -0.067254       0.012528       0.054726              9.885861      15.628043       0.497431       3.270157       6.058341       0.131259       7.971200           0.046679
          191              O      -1.372840      -2.753506       7.848139      -0.495955      32.646096 0.52807116E+03  0.12639890E+05                                 8.049414                            7.134810       0.363668       2.177841                    0.997942      26.920038      70.647862       0.707867       0.361496      -1.136828      -0.024796      -0.001710      -0.019991       0.031897      -0.032967      -0.052627      -0.014269       0.003680      -0.068626      -0.072396       0.013285       0.059112              8.454007       9.163165      -2.963837      -1.394045       8.091852       2.067308       8.107003           0.002275
          192              O      -7.625805      10.324158       6.113179      -0.568881      36.905360 0.56466523E+03  0.13739159E+05                                 8.761852                            7.351835       0.239574       2.120447                    0.998088      27.872488      73.662662       0.701302       0.358948      -1.139250      -0.016506       0.020701       0.002761       0.026619       0.040126       0.038659       0.004015      -0.027871       0.095196      -0.067565       0.008360       0.059205              9.893758       8.954048       1.428467       4.199061       7.675756       3.010988      13.051470          -0.041769
          193              O       4.227823       5.291965       1.085055      -0.535944      33.583163 0.54721539E+03  0.13214607E+05                                 8.202572                            7.263287       0.265549       2.140520                    0.997176      27.360593      72.111023       0.701570       0.361526      -1.136860      -0.002528       0.007959       0.002641       0.008758       0.001079      -0.015231       0.040681       0.087709       0.076351      -0.073781       0.022246       0.051535              8.620769      10.679782      -1.225010      -3.276241       7.681544       0.789337       7.500982           0.046100
          194              O       2.898919       7.036025       1.450103      -0.572490      36.914929 0.56486511E+03  0.13742074E+05                                 8.755057                            7.345628       0.264804       2.127753                    0.998190      27.893247      73.656879       0.702836       0.358216      -1.140094       0.021149      -0.002246      -0.004239       0.021686      -0.005505       0.041492      -0.012047      -0.081849      -0.054559      -0.067170       0.012705       0.054465              9.886611       6.820530      -1.157717      -0.002967      16.339450      -2.007065       6.499854           0.046586
          195              O      -6.209425      -4.003832      12.282307      -0.536740      33.583668 0.54726660E+03  0.13215619E+05                                 8.200336                            7.261662       0.270654       2.141813                    0.997218      27.369262      72.123738       0.701961       0.361330      -1.137060      -0.006562      -0.002258       0.005912       0.009117      -0.021603      -0.000929       0.053167       0.061876      -0.017997      -0.073724       0.022650       0.051074              8.617736       7.086839      -1.009576      -2.593894       8.920209       2.510818       9.846160           0.045814
          196              O      -0.760898       1.857103       1.162624      -0.574133      36.944752 0.56558235E+03  0.13763434E+05                                 8.756665                            7.347981       0.267996       2.128060                    0.998235      27.919480      73.728668       0.703078       0.357991      -1.140311       0.000303      -0.012147      -0.019141       0.022672       0.030812       0.010860      -0.051471       0.013838       0.028446      -0.067418       0.013141       0.054277              9.885796       7.267769       2.454891      -2.402167      11.460594      -4.423832      10.929026           0.046539
          197              O       9.488078       0.469378       1.561085      -0.536499      33.596721 0.54744923E+03  0.13221532E+05                                 8.204099                            7.264289       0.267417       2.140937                    0.997184      27.368165      72.132081       0.701608       0.361471      -1.136915      -0.008451       0.003543      -0.000004       0.009164      -0.025780      -0.047055       0.001535      -0.068359       0.051015      -0.073455       0.021914       0.051542              8.622803       9.086029      -1.042535      -2.620302       5.772165       1.039354      11.010215           0.046005
          198              O       7.354737       0.586196       2.174434      -0.572880      36.917486 0.56487948E+03  0.13742211E+05                                 8.754538                            7.344965       0.267202       2.128402                    0.998208      27.895492      73.656970       0.702992       0.358142      -1.140178       0.010482       0.004726      -0.018811       0.022047       0.014078       0.035934      -0.019355       0.034695      -0.141482      -0.067176       0.012407       0.054769              9.885952      15.628501       0.496908       3.269842       6.058359       0.131200       7.970995           0.046628
          199              O       4.349220      11.101676       5.254805      -0.533982      33.660431 0.54890884E+03  0.13269292E+05                                 8.223460                            7.281771       0.238455       2.131370                    0.997209      27.386264      72.279297       0.699445       0.362247      -1.135990       0.005833       0.003498       0.010610       0.012603      -0.031560      -0.056387      -0.017696      -0.007772      -0.030776      -0.075304       0.019496       0.055808              8.642986       9.395665      -3.043541      -1.412090       8.260095       2.102235       8.273197          -0.038149
          200              O      10.602185      -1.975988       6.989765      -0.528012      35.831124 0.54431721E+03  0.13121634E+05                                 8.589099                            7.214001       0.339110       2.158072                    0.998687      27.405702      72.067173       0.708661       0.358535      -1.139705       0.036201      -0.026399      -0.003408       0.044933       0.035725       0.044087       0.005530      -0.017515       0.060151      -0.060870       0.001283       0.059588              9.690273       8.745594       1.399794       4.091219       7.535638       2.958515      12.789586          -0.015740

******************************************************
Auxiliary information for the entire system
The total spin magnetic moment of the unit cell is   15.937512
The total net atomic charge of the unit cell is   0.000001
Accuracy of reproducing the electrostatic potential in the unit cell:
  The inner radius (bohr) =    5.0000
  The outer radius (bohr) =   12.0000
  Valid grid points have density less than (e/(bohr^3)) =    0.0001
  The number of valid grid points were=       141046
  The rms potential error without charges in kcal/mol is=      4.65056
  The rms potential error with partial charges in kcal/mol is=      1.42555
  The RRMSE value at monopole order=      0.30653
  The rms potential error with partial charges and cloud penetration in kcal/mol is=      1.41368
  The RRMSE value at monopole order with cloud penetration is=      0.30398
  The rms potential error with partial charges and atomic dipoles in kcal/mol is=      0.62989
  The RRMSE value at dipole order=      0.13544
  The rms potential error with partial charges, atomic dipoles and cloud penetration in kcal/mol is=      0.61919
  The RRMSE value at dipole order with cloud penetration=      0.13314

******************************************************
The electron densities and ab initio electrostatic potential were computed in VASP using the PBE functional and
projector augmented wave method. See the main text of the journal article for a description of computational details.
The atomic charges, dipoles, and quadrupoles were computed with the DDEC6 method as described in
(a) T. A. Manz and N. Gabaldon Limas, RSC Adv. 6 (2016) 47771-47801 DOI: 10.1039/c6ra04656h
(b) N. Gabaldon Limas and T. A. Manz, RSC Adv. 8 (2018) 2678-2707 DOI: 10.1039/c7ra11829e.
For each atom in the material, the electron cloud parameters were fit to the spherically averaged atom-in-material
electron density using radial positions for which this density was between 10^-4 and 10^-2 electrons per cubic bohr.
The polarizabilities, dispersion coefficients, and quantum Drude oscillator (QDO) parameters were fit using the MCLF method.
The magnetic structure of the system was optimized in VASP from the default ferromagnetic initial guess using spin polarization.
The atomic spin moments (ASMs) were computed on this optimized magnetic structure using the DDEC6 partition as inputs
to the method of T. A. Manz and D. S. Sholl, J. Chem. Theory Comput. 7 (2011) 4146-4164 DOI: 10.1021/ct200539n.
The RMSE and RRMSE were computed using a uniform grid with Ewald summation.
