# Supplementary material for: A collection of forcefield precursors for metal–organic frameworks
Source: RSC Adv. 2019 Nov 13;9(63):36492–507. doi: 10.1039/c9ra07327b (PMC9075174; doi:10.1039/c9ra07327b)
Supplement: RA-009-C9RA07327B-s3515 [file RA-009-C9RA07327B-s3515.xyz]

  236
jmolscript: load "" {1 1 1} spacegroup "x,y,z" unitcell [{      8.707600     0.000000     0.000000 }, {      0.000000    15.686000     0.000000 }, {      0.000000     0.000000    19.368000 }]
Zn     3.857031     0.592460    14.378610     0.799807
Zn     0.496769    15.093540     4.694610     0.799807
Zn     4.850569     8.435460    14.673390     0.799807
Zn     8.210831     7.250540     4.989390     0.799809
H      0.622593     2.367017    16.683595     0.104862
H      8.199076     3.739542    18.138132     0.113396
H      0.164574     3.794443     1.001326     0.086900
H      4.568878    14.838956     3.003977     0.115162
H      6.522863    15.198165     1.838023     0.118645
H      6.491516     0.726262    19.276970     0.087990
H      4.499217     2.505054    11.843532     0.122001
H      5.753111     4.572469    12.017844     0.142860
H      6.279050     3.441508    16.472484     0.178266
H      5.248071     2.260353    16.456990     0.189506
H      6.740553     2.004671    16.052198     0.181693
H      6.848527     5.904210    13.948834     0.121822
H      6.609068     5.352063    15.397560     0.103625
H      8.508196     3.977970    15.200006     0.097243
H      0.190696     5.483826    15.033442     0.112039
H      8.547380     3.741111    12.899088     0.110436
H      0.295188     5.231281    12.769322     0.106973
H      2.139457     3.932480    12.498170     0.107080
H      1.838174     3.134063    13.813258     0.114226
H      2.823875     4.089340    16.027020     0.134708
H      4.130015     6.094011    16.611934     0.120116
H      3.614525     7.239089    12.099190     0.189924
H      2.925754     5.885387    11.711830     0.181872
H      2.068055     7.066543    12.285122     0.182834
H      3.731207    13.318983     6.999595     0.104863
H      4.862324    11.946458     8.454132     0.113396
H      4.189226    11.891557    10.685326     0.086900
H      8.492522     0.847044    12.687977     0.115162
H      6.538537     0.487835    11.522023     0.118645
H      6.569884    14.959738     9.592970     0.087990
H      8.562183    13.180946     2.159532     0.122001
H      7.308289    11.113531     2.333844     0.142860
H      6.782350    12.244492     6.788484     0.178266
H      7.813329    13.425647     6.772990     0.189506
H      6.320847    13.681329     6.368198     0.181694
H      6.212873     9.781790     4.264834     0.121822
H      6.452332    10.333937     5.713560     0.103625
H      4.553204    11.708030     5.516006     0.097243
H      4.163104    10.202174     5.349442     0.112039
H      4.514020    11.944889     3.215088     0.110436
H      4.058612    10.454719     3.085322     0.106973
H      2.214343    11.753520     2.814170     0.107080
H      2.515626    12.551937     4.129258     0.114226
H      1.529925    11.596660     6.343020     0.134708
H      0.223785     9.591989     6.927934     0.120117
H      0.739275     8.446911     2.415190     0.189924
H      1.428046     9.800613     2.027830     0.181872
H      2.285745     8.619457     2.601122     0.182834
H      8.085007    10.210017    12.368405     0.104863
H      0.508524    11.582542    10.913868     0.113396
H      8.543026    11.637443     8.682674     0.086900
H      4.138722     6.995956     6.680023     0.115162
H      2.184737     7.355165     7.845977     0.118645
H      2.216084     8.569262     9.775030     0.087990
H      4.208383    10.348054    17.208468     0.122001
H      2.954489    12.415469    17.034156     0.142860
H      2.428550    11.284508    12.579516     0.178266
H      3.459529    10.103353    12.595010     0.189506
H      1.967047     9.847671    12.999802     0.181693
H      1.859073    13.747210    15.103166     0.121822
H      2.098532    13.195063    13.654440     0.103625
H      0.199404    11.820970    13.851994     0.097242
H      8.516904    13.326826    14.018558     0.112039
H      0.160220    11.584111    16.152912     0.110436
H      8.412412    13.074281    16.282678     0.106973
H      6.568143    11.775480    16.553830     0.107079
H      6.869426    10.977063    15.238742     0.114226
H      5.883725    11.932340    13.024980     0.134708
H      4.577585    13.937011    12.440066     0.120117
H      5.093075    15.082089    16.952810     0.189924
H      5.781846    13.728387    17.340170     0.181871
H      6.639545    14.909543    16.766878     0.182834
H      4.976393     5.475983     2.684405     0.104862
H      3.845276     4.103458     1.229868     0.113396
H      4.518374     4.048557    18.366674     0.086900
H      0.215078     8.690044    16.364023     0.115162
H      2.169063     8.330835    17.529977     0.118645
H      2.137716     7.116738     0.091030     0.087990
H      0.145417     5.337946     7.524468     0.122001
H      1.399311     3.270531     7.350156     0.142860
H      1.925250     4.401492     2.895516     0.178266
H      0.894271     5.582647     2.911010     0.189506
H      2.386753     5.838329     3.315802     0.181694
H      2.494727     1.938790     5.419166     0.121822
H      2.255268     2.490937     3.970440     0.103625
H      4.154396     3.865030     4.167994     0.097243
H      4.544496     2.359174     4.334558     0.112039
H      4.193580     4.101889     6.468912     0.110436
H      4.648988     2.611719     6.598678     0.106974
H      6.493257     3.910520     6.869830     0.107080
H      6.191974     4.708937     5.554742     0.114225
H      7.177675     3.753660     3.340980     0.134708
H      8.483815     1.748989     2.756066     0.120117
H      7.968325     0.603911     7.268810     0.189924
H      7.279554     1.957613     7.656170     0.181871
H      6.421855     0.776457     7.082878     0.182834
C      2.591382     0.694890    17.030282     0.601769
C      1.905223     1.604678    18.031608    -0.077812
C      0.867277     2.395252    17.580334    -0.096272
C      0.199404     3.212493    18.432526    -0.131369
C      0.613886     3.236022     0.408665     0.068454
C      2.250915     1.662716     0.015494     0.153781
C      3.421216     0.916062     0.550051     0.159703
C      3.362004     0.180389     1.729562    -0.094873
C      4.560170    15.334634     2.217636    -0.074236
C      5.720022    15.547963     1.524262    -0.140941
C      5.694770     0.589794     0.369929     0.088427
C      2.069797    15.538552     2.438431     0.586578
C      4.931114     2.814068    12.608568    -0.049115
C      5.626851     3.949735    12.695724    -0.123868
C      5.696512     2.936419    14.642208     0.349508
C      6.017822     2.635248    16.023146    -0.576264
C      6.939957     5.121479    14.514379    -0.097608
C      8.421991     4.748152    14.617030    -0.185326
C      0.350046     4.442275    13.332931    -0.197415
C      1.789412     4.009342    13.400719    -0.088958
C      3.017183     4.807759    15.469222    -0.114711
C      3.739043     5.919896    15.786857    -0.046917
C      3.134736     6.123814    13.675745     0.352173
C      2.917046     6.621061    12.329669    -0.569832
C      1.762418    14.991110     7.346282     0.601769
C      2.448577    14.081322     8.347608    -0.077812
C      3.486523    13.290748     7.896334    -0.096272
C      4.154396    12.473507     8.748526    -0.131369
C      3.739914    12.449978    10.092665     0.068454
C      2.102885    14.023284     9.699494     0.153781
C      0.932584    14.769938    10.234051     0.159702
C      0.991796    15.505611    11.413562    -0.094874
C      8.501230     0.351366    11.901636    -0.074236
C      7.341378     0.138037    11.208262    -0.140940
C      7.366630    15.096206    10.053929     0.088426
C      2.284003     0.147448    12.122431     0.586578
C      8.130286    12.871932     2.924568    -0.049115
C      7.434549    11.736265     3.011724    -0.123867
C      7.364888    12.749581     4.958208     0.349508
C      7.043578    13.050752     6.339146    -0.576264
C      6.121443    10.564521     4.830379    -0.097608
C      4.639409    10.937848     4.933030    -0.185326
C      4.003754    11.243725     3.648931    -0.197415
C      2.564388    11.676658     3.716719    -0.088958
C      1.336617    10.878241     5.785222    -0.114711
C      0.614757     9.766104     6.102857    -0.046917
C      1.219064     9.562186     3.991745     0.352173
C      1.436754     9.064939     2.645669    -0.569832
C      6.116218     8.537890    12.021718     0.601768
C      6.802377     9.447678    11.020392    -0.077812
C      7.840323    10.238252    11.471666    -0.096272
C      8.508196    11.055493    10.619474    -0.131369
C      8.093714    11.079022     9.275335     0.068453
C      6.456685     9.505716     9.668506     0.153781
C      5.286384     8.759062     9.133949     0.159702
C      5.345596     8.023389     7.954438    -0.094874
C      4.147430     7.491634     7.466364    -0.074236
C      2.987578     7.704963     8.159738    -0.140940
C      3.012830     8.432794     9.314071     0.088426
C      6.637803     7.695552     7.245569     0.586579
C      3.776486    10.657068    16.443432    -0.049115
C      3.080749    11.792735    16.356276    -0.123867
C      3.011088    10.779419    14.409792     0.349508
C      2.689778    10.478248    13.028854    -0.576264
C      1.767643    12.964479    14.537621    -0.097608
C      0.285609    12.591152    14.434970    -0.185326
C      8.357554    12.285275    15.719069    -0.197415
C      6.918188    11.852342    15.651281    -0.088957
C      5.690417    12.650759    13.582778    -0.114711
C      4.968557    13.762896    13.265143    -0.046917
C      5.572864    13.966814    15.376255     0.352173
C      5.790554    14.464061    16.722331    -0.569832
C      6.945182     7.148110     2.337718     0.601769
C      6.259023     6.238322     1.336392    -0.077812
C      5.221077     5.447748     1.787666    -0.096272
C      4.553204     4.630507     0.935474    -0.131369
C      4.967686     4.606978    18.959335     0.068454
C      6.604715     6.180284    -0.015494     0.153781
C      7.775016     6.926938    18.817949     0.159703
C      7.715804     7.662611    17.638438    -0.094874
C      0.206370     8.194366    17.150364    -0.074236
C      1.366222     7.981037    17.843738    -0.140940
C      1.340970     7.253206    18.998071     0.088426
C      6.423597     7.990448    16.929569     0.586579
C      0.577314     5.028932     6.759432    -0.049115
C      1.273051     3.893265     6.672276    -0.123867
C      1.342712     4.906581     4.725792     0.349508
C      1.664022     5.207752     3.344854    -0.576264
C      2.586157     2.721521     4.853621    -0.097608
C      4.068191     3.094848     4.750970    -0.185326
C      4.703846     3.400725     6.035069    -0.197415
C      6.143212     3.833658     5.967281    -0.088958
C      7.370983     3.035241     3.898778    -0.114710
C      8.092843     1.923104     3.581143    -0.046918
C      7.488536     1.719186     5.692255     0.352172
C      7.270846     1.221939     7.038331    -0.569832
N      4.952012     2.178785    13.811321    -0.361255
N      6.118831     4.029733    13.962391     0.010856
N      3.794772     6.748117    14.677070    -0.364716
N      2.634920     4.956776    14.169629     0.001533
N      4.574102     1.113706    19.245982    -0.301732
N      1.630933     2.486231     0.875434    -0.301732
N      8.109388    13.507215     4.127321    -0.361255
N      6.942569    11.656267     4.278391     0.010855
N      0.559028     8.937883     4.993070    -0.364717
N      1.718880    10.729224     4.485629     0.001533
N      8.487298    14.572294     9.561982    -0.301732
N      2.722867    13.199769    10.559434    -0.301732
N      3.755588    10.021785    15.240679    -0.361255
N      2.588769    11.872733    15.089609     0.010855
N      4.912828    14.591117    14.374930    -0.364716
N      6.072680    12.799776    14.882371     0.001533
N      4.133498     8.956706     9.806018    -0.301731
N      7.076667    10.329231     8.808566    -0.301732
N      0.598212     5.664215     5.556679    -0.361256
N      1.765031     3.813267     5.405609     0.010855
N      8.148572     1.094883     4.690930    -0.364716
N      6.988720     2.886224     5.198371     0.001533
N      0.220302     6.729294     0.122018    -0.301731
N      5.984733     5.356769    18.492566    -0.301732
O      2.548715    15.151107    17.156174    -0.581449
O      3.094681     1.303507    16.052198    -0.583124
O      1.019660    15.424044     1.830276    -0.555016
O      2.174288    15.370711     3.701225    -0.582224
O      1.805085     0.534893     7.472174    -0.581449
O      1.259119    14.382493     6.368198    -0.583125
O      3.334140     0.261956    11.514276    -0.555016
O      2.179512     0.315289    13.385225    -0.582224
O      6.158885     7.308107    11.895826    -0.581449
O      5.612919     9.146507    12.999802    -0.583125
O      7.687940     7.581044     7.853724    -0.555016
O      6.533312     7.527711     5.982775    -0.582224
O      6.902515     8.377893     2.211826    -0.581449
O      7.448481     6.539493     3.315802    -0.583125
O      5.373460     8.104956    17.537724    -0.555016
O      6.528088     8.158289    15.666775    -0.582224

The following XYZ coordinates are in angstroms. Other properties are in atomic units.
The sperically averaged electron density of each atom fit to a function of the form exp(a - br)
eigen_1, eigen_2 and eigen_3 are the three eigenvalues of traceless quadrupole moment tensor
  atom number  atomic symbol              X              Y              Z     net charge C6 coefficient C8 coefficient C10 coefficient fluctuating dipole atomic polarizability isotropic forcefield polarizability              a              b squared Pearson coefficient          <r^3>          <r^4>         wp_QDO          m_QDO          q_QDO       dipole_x       dipole_y       dipole_z         dipole            Qxy            Qxz            Qyz     Q(x^2-y^2)  Q(3z^2 - R^2)        eigen_1        eigen_2        eigen_3 static polarizability      alpha(xx)      alpha(xy)      alpha(xz)      alpha(yy)      alpha(yz)      alpha(zz) atomic spin moment
            1             Zn       3.857031       0.592460      14.378610       0.799807      96.983266 0.20229952E+04  0.65602054E+05                                17.162065                           14.667519       0.353396       1.963850                    0.996634      47.662214     131.085182       0.473624       0.398795      -1.145479      -0.078380       0.010810       0.014515       0.080442       0.002399       0.017403       0.035504       0.017463       0.164726      -0.048806      -0.021642       0.070447             19.517832      16.962086       0.829507       0.007017      25.210206       2.918345      16.381202          -0.000002
            2             Zn       0.496769      15.093540       4.694610       0.799807      96.983274 0.20229953E+04  0.65602055E+05                                17.162061                           14.667515       0.353398       1.963851                    0.996634      47.662220     131.085175       0.473624       0.398795      -1.145479       0.078380      -0.010811       0.014515       0.080442       0.002399      -0.017402      -0.035504       0.017463       0.164725      -0.048806      -0.021641       0.070447             19.517827      16.962082       0.829506      -0.007016      25.210200      -2.918344      16.381199          -0.000002
            3             Zn       4.850569       8.435460      14.673390       0.799807      96.983286 0.20229955E+04  0.65602065E+05                                17.162063                           14.667516       0.353397       1.963851                    0.996634      47.662223     131.085188       0.473624       0.398795      -1.145479       0.078380       0.010810      -0.014515       0.080442      -0.002399       0.017403      -0.035504       0.017463       0.164725      -0.048806      -0.021642       0.070447             19.517830      16.962085      -0.829507       0.007016      25.210203      -2.918345      16.381200          -0.000002
            4             Zn       8.210831       7.250540       4.989390       0.799809      96.983243 0.20229942E+04  0.65602006E+05                                17.162051                           14.667506       0.353401       1.963852                    0.996634      47.662216     131.085114       0.473625       0.398794      -1.145479      -0.078380      -0.010811      -0.014515       0.080442      -0.002399      -0.017403       0.035504       0.017463       0.164725      -0.048806      -0.021642       0.070447             19.517817      16.962073      -0.829505      -0.007016      25.210187       2.918344      16.381189          -0.000002
            5              H       0.622593       2.367017      16.683595       0.104862       1.038905 0.74771927E+01  0.72408213E+02                                 1.711580                            1.611730      -0.959125       2.418730                    0.997941       3.538502       9.942651       0.485489       1.302799      -0.703500      -0.006849      -0.003304      -0.033660       0.034508      -0.007494       0.004148       0.006471      -0.003422       0.034082      -0.015375       0.001548       0.013826              1.751430       1.565930      -0.071634       0.246643       1.417353      -0.035944       2.271007          -0.000003
            6              H       8.199076       3.739542      18.138132       0.113396       0.976114 0.68629167E+01  0.65940812E+02                                 1.720955                            1.603006      -1.227671       2.296193                    0.994495       3.765170      11.016661       0.454013       1.404083      -0.681133      -0.024314       0.019919      -0.011662       0.033526      -0.006532       0.001352       0.002283      -0.001764       0.025064      -0.011096       0.002309       0.008787              1.779469       2.061590      -0.494999       0.262499       1.702672      -0.129556       1.574146          -0.000004
            7              H       0.164574       3.794443       1.001326       0.086900       1.020493 0.71631384E+01  0.69184904E+02                                 1.739144                            1.612232      -1.021859       2.386780                    0.996397       3.725137      10.733574       0.466031       1.360764      -0.690272      -0.024549       0.024642       0.028583       0.045020      -0.012829      -0.002249       0.006071       0.016365       0.030975      -0.020968       0.005621       0.015348              1.802713       1.651002      -0.317869      -0.300084       1.779310       0.393991       1.977828          -0.000002
            8              H       4.568878      14.838956       3.003977       0.115162       0.983645 0.70068350E+01  0.66397647E+02                                 1.620156                            1.538482      -0.824095       2.490035                    0.999546       3.325514       9.080493       0.510247       1.266760      -0.712319       0.003573      -0.018538       0.034229       0.039090      -0.001383       0.006197      -0.013201       0.005720       0.013945      -0.014763      -0.001308       0.016071              1.649398       1.418010      -0.018798      -0.005778       1.658852      -0.461358       1.871333          -0.000004
            9              H       6.522863      15.198165       1.838023       0.118645       1.000697 0.69625991E+01  0.66654166E+02                                 1.708157                            1.583548      -1.038055       2.392178                    0.996585       3.572598      10.189385       0.473727       1.350586      -0.692795       0.032410      -0.010574       0.012774       0.036406      -0.004369      -0.003765      -0.011629       0.026725       0.009637      -0.021574       0.008395       0.013179              1.764338       2.210632      -0.346003       0.361436       1.540760      -0.201810       1.541624          -0.000004
           10              H       6.491516       0.726262      19.276970       0.087990       1.068966 0.74832842E+01  0.71928041E+02                                 1.699153                            1.577725      -0.735749       2.520208                    0.999736       3.408131       9.304533       0.510856       1.247389      -0.716663       0.037828       0.004862      -0.018927       0.042577      -0.005793      -0.002001      -0.011005       0.023592       0.001959      -0.019626       0.006771       0.012855              1.751806       2.154560       0.157739      -0.433626       1.376913      -0.084922       1.723946          -0.000003
           11              H       4.499217       2.505054      11.843532       0.122001       1.145154 0.81131602E+01  0.79387934E+02                                 1.764190                            1.635284      -1.004190       2.408006                    0.998383       3.368528       9.208289       0.506424       1.236026      -0.719987      -0.018548      -0.013335      -0.042318       0.048090       0.007611       0.008197      -0.008409      -0.009719       0.064375      -0.022655      -0.002084       0.024739              1.809834       1.694435       0.226854       0.382274       1.681539       0.381799       2.053528          -0.000003
           12              H       5.753111       4.572469      12.017844       0.142860       1.047761 0.74124188E+01  0.71128237E+02                                 1.688133                            1.584406      -0.885692       2.480098                    0.999494       3.228384       8.826966       0.502597       1.270002      -0.712943       0.001017       0.028795      -0.037725       0.047470       0.011835       0.012552      -0.006156      -0.009442       0.054435      -0.026154       0.003499       0.022654              1.719786       1.403299       0.085381      -0.076975       1.912142      -0.488970       1.843918          -0.000004
           13              H       6.279050       3.441508      16.472484       0.178266       0.857988 0.62381294E+01  0.59140155E+02                                 1.651646                            1.581481      -1.457521       2.214344                    0.992928       3.732607      11.225834       0.429708       1.503504      -0.662609       0.000642       0.008829       0.005973       0.010679      -0.000057      -0.000155      -0.005377       0.006335       0.003847      -0.007214       0.002523       0.004691              1.682309       1.460987       0.226911       0.124337       1.928150       0.310527       1.657791           0.000001
           14              H       5.248071       2.260353      16.456990       0.189506       0.883268 0.63780758E+01  0.60877458E+02                                 1.689370                            1.602358      -1.543817       2.173632                    0.994122       3.774273      11.435102       0.425088       1.509595      -0.661133      -0.010710      -0.002959       0.004131       0.011855      -0.002889       0.002234       0.002854      -0.000199      -0.010978      -0.006193       0.001432       0.004761              1.730076       1.965063       0.362060      -0.345288       1.608877      -0.187019       1.616287           0.000001
           15              H       6.740553       2.004671      16.052198       0.181693       0.827588 0.59248693E+01  0.53962855E+02                                 1.470958                            1.434001      -0.683001       2.582373                    0.999996       3.036820       8.190609       0.516700       1.301522      -0.705893       0.006996      -0.009272      -0.000367       0.011621      -0.005180      -0.002322       0.003241      -0.000762       0.000997      -0.005420      -0.001865       0.007285              1.477761       1.640667      -0.300021       0.048548       1.560405      -0.040950       1.232210           0.000004
           16              H       6.848527       5.904210      13.948834       0.121822       0.992360 0.76014801E+01  0.74745959E+02                                 1.734412                            1.679253      -1.213268       2.305744                    0.993615       3.767539      11.063801       0.447766       1.391123      -0.684371       0.005591       0.029745      -0.019716       0.036121       0.008690       0.002809      -0.001927      -0.007348      -0.015013      -0.009508      -0.002429       0.011937              1.765314       1.532264      -0.129358       0.057806       2.120077      -0.399116       1.643601          -0.000001
           17              H       6.609068       5.352063      15.397560       0.103625       1.024216 0.80456358E+01  0.80551058E+02                                 1.781791                            1.734302      -1.452940       2.174980                    0.990873       4.102662      12.309248       0.436390       1.401910      -0.680452      -0.005392       0.012985       0.028285       0.031587       0.002492      -0.002479       0.008034       0.004947      -0.005053      -0.010581       0.004205       0.006376              1.798665       1.670928      -0.102009      -0.291195       1.627533       0.213557       2.097534           0.000000
           18              H       8.508196       3.977970      15.200006       0.097243       0.908367 0.69711096E+01  0.66435559E+02                                 1.575402                            1.561570      -0.781487       2.495185                    0.997513       3.569313       9.998696       0.489954       1.311753      -0.701233       0.001473      -0.024179       0.010600       0.026441      -0.003736      -0.004252      -0.004760      -0.009048       0.004457      -0.009616       0.002076       0.007540              1.572272       1.449591      -0.025537       0.013374       1.680324      -0.371404       1.586902          -0.000001
           19              H       0.190696       5.483826      15.033442       0.112039       0.960720 0.74780704E+01  0.72381527E+02                                 1.624637                            1.610822      -0.755902       2.509743                    0.998846       3.524828       9.885169       0.486330       1.301178      -0.704082       0.012709       0.026209       0.005111       0.029573       0.004831      -0.001702       0.002325      -0.009505      -0.008960      -0.006900      -0.001571       0.008471              1.620541       1.700526       0.281328       0.121570       1.723524       0.249039       1.437571          -0.000002
           20              H       8.547380       3.741111      12.899088       0.110436       1.064339 0.82240963E+01  0.80879403E+02                                 1.691169                            1.649637      -0.743845       2.509990                    0.999155       3.482865       9.595990       0.501922       1.240852      -0.718109      -0.013656      -0.019819      -0.003617       0.024339       0.001164      -0.002987       0.003133      -0.004180      -0.006361      -0.005750       0.001131       0.004618              1.701540       1.800199       0.344894       0.166353       1.818786       0.302910       1.485635          -0.000002
           21              H       0.295188       5.231281      12.769322       0.106973       1.036827 0.82060958E+01  0.80428700E+02                                 1.648992                            1.638948      -0.666775       2.551010                    0.999571       3.399266       9.263152       0.509104       1.227510      -0.722107      -0.002113       0.026069      -0.008834       0.027606      -0.003975      -0.004877      -0.001528      -0.006534       0.001651      -0.008321       0.003218       0.005103              1.636895       1.516376       0.014673      -0.041808       1.827157      -0.368107       1.567152          -0.000002
           22              H       2.139457       3.932480      12.498170       0.107080       1.116243 0.88369478E+01  0.88081309E+02                                 1.721221                            1.691443      -0.781893       2.495151                    0.998962       3.446239       9.418322       0.506152       1.214069      -0.725323       0.002808      -0.006176      -0.035440       0.036084       0.004669      -0.000441       0.007319       0.000180       0.041250      -0.012801      -0.003319       0.016120              1.716400       1.646919      -0.015682      -0.299450       1.516430       0.081282       1.985853           0.000001
           23              H       1.838174       3.134063      13.813258       0.114226       0.950768 0.71814730E+01  0.69267869E+02                                 1.654784                            1.609071      -0.969596       2.417896                    0.996389       3.613528      10.337269       0.469699       1.351973      -0.692774      -0.006326      -0.032846       0.014969       0.036646       0.004594       0.004784      -0.002699      -0.005064      -0.001251      -0.008686       0.003227       0.005458              1.672169       1.453969      -0.063358       0.027902       2.130791      -0.212373       1.431746           0.000000
           24              H       2.823875       4.089340      16.027020       0.134708       0.916002 0.64383827E+01  0.60803458E+02                                 1.642709                            1.550531      -1.125525       2.355555                    0.996988       3.586915      10.361119       0.463169       1.400281      -0.682476      -0.002334      -0.029214       0.031484       0.043014       0.010436       0.011774      -0.006217      -0.004964       0.045423      -0.022838       0.002869       0.019969              1.678754       1.431517       0.159525      -0.093275       1.920144      -0.459484       1.684602          -0.000004
           25              H       4.130015       6.094011      16.611934       0.120116       1.000812 0.71226090E+01  0.69354854E+02                                 1.771570                            1.651672      -1.385272       2.225398                    0.993413       3.893448      11.621001       0.437954       1.436283      -0.674544       0.016204       0.006580       0.040805       0.044396       0.009733       0.002532      -0.004820      -0.019928       0.042684      -0.021534       0.005502       0.016032              1.817545       1.701392       0.095646       0.450845       1.494108       0.172831       2.257134          -0.000004
           26              H       3.614525       7.239089      12.099190       0.189924       0.893043 0.63790981E+01  0.60706352E+02                                 1.682916                            1.587465      -1.571102       2.169139                    0.991913       3.709623      11.112543       0.434461       1.481428      -0.666259       0.013708       0.009230      -0.003912       0.016983       0.002796      -0.002144       0.001720      -0.000967       0.002281      -0.004622       0.002153       0.002469              1.732212       1.819206       0.494169      -0.231184       1.860232      -0.295060       1.517198           0.000001
           27              H       2.925754       5.885387      11.711830       0.181872       0.930939 0.70201884E+01  0.66487417E+02                                 1.573068                            1.547678      -0.844706       2.507603                    0.999595       3.110813       8.463402       0.505442       1.279510      -0.711269       0.004681      -0.009374      -0.010576       0.014887      -0.000314      -0.001087       0.005746      -0.003825       0.006455      -0.004462      -0.002916       0.007378              1.559147       1.282600       0.043378      -0.024138       1.754159       0.242088       1.640683           0.000003
           28              H       2.068055       7.066543      12.285122       0.182834       0.842727 0.60832744E+01  0.55533294E+02                                 1.463838                            1.433468      -0.719705       2.564316                    0.999996       2.998503       7.983813       0.529688       1.266688      -0.713755      -0.010147       0.007953       0.001329       0.012960      -0.005142      -0.002801       0.001221       0.007096       0.000122      -0.006277      -0.001201       0.007477              1.462608       1.724078      -0.254700       0.035838       1.428423      -0.099937       1.235322           0.000004
           29              H       3.731207      13.318983       6.999595       0.104863       1.038904 0.74771860E+01  0.72408126E+02                                 1.711579                            1.611729      -0.959124       2.418731                    0.997941       3.538500       9.942641       0.485490       1.302798      -0.703501       0.006849       0.003304      -0.033660       0.034508      -0.007494      -0.004148      -0.006471      -0.003422       0.034082      -0.015375       0.001548       0.013826              1.751428       1.565929      -0.071634      -0.246643       1.417352       0.035944       2.271004          -0.000003
           30              H       4.862324      11.946458       8.454132       0.113396       0.976113 0.68629126E+01  0.65940766E+02                                 1.720955                            1.603005      -1.227670       2.296194                    0.994495       3.765169      11.016659       0.454012       1.404083      -0.681133       0.024315      -0.019919      -0.011662       0.033526      -0.006532      -0.001352      -0.002283      -0.001764       0.025064      -0.011096       0.002309       0.008787              1.779469       2.061590      -0.494999      -0.262499       1.702672       0.129556       1.574146          -0.000004
           31              H       4.189226      11.891557      10.685326       0.086900       1.020493 0.71631379E+01  0.69184902E+02                                 1.739145                            1.612232      -1.021859       2.386780                    0.996397       3.725137      10.733576       0.466031       1.360765      -0.690272       0.024549      -0.024642       0.028583       0.045020      -0.012829       0.002249      -0.006071       0.016365       0.030975      -0.020968       0.005621       0.015348              1.802714       1.651002      -0.317869       0.300084       1.779310      -0.393991       1.977828          -0.000002
           32              H       8.492522       0.847044      12.687977       0.115162       0.983646 0.70068430E+01  0.66397740E+02                                 1.620157                            1.538483      -0.824095       2.490035                    0.999546       3.325516       9.080499       0.510248       1.266760      -0.712319      -0.003573       0.018538       0.034229       0.039090      -0.001383      -0.006197       0.013201       0.005720       0.013945      -0.014763      -0.001308       0.016071              1.649399       1.418011      -0.018798       0.005778       1.658853       0.461358       1.871334          -0.000003
           33              H       6.538537       0.487835      11.522023       0.118645       1.000697 0.69625953E+01  0.66654124E+02                                 1.708157                            1.583548      -1.038054       2.392178                    0.996585       3.572597      10.189383       0.473727       1.350586      -0.692795      -0.032410       0.010574       0.012774       0.036406      -0.004369       0.003765       0.011629       0.026725       0.009637      -0.021574       0.008395       0.013179              1.764338       2.210632      -0.346003      -0.361436       1.540759       0.201810       1.541624          -0.000004
           34              H       6.569884      14.959738       9.592970       0.087990       1.068966 0.74832841E+01  0.71928041E+02                                 1.699153                            1.577725      -0.735749       2.520208                    0.999736       3.408131       9.304533       0.510856       1.247389      -0.716663      -0.037828      -0.004862      -0.018927       0.042577      -0.005793       0.002001       0.011005       0.023592       0.001959      -0.019626       0.006771       0.012855              1.751806       2.154560       0.157739       0.433626       1.376913       0.084922       1.723947          -0.000003
           35              H       8.562183      13.180946       2.159532       0.122001       1.145154 0.81131618E+01  0.79387951E+02                                 1.764190                            1.635284      -1.004190       2.408007                    0.998383       3.368529       9.208291       0.506424       1.236025      -0.719987       0.018548       0.013335      -0.042318       0.048090       0.007611      -0.008197       0.008409      -0.009719       0.064375      -0.022655      -0.002084       0.024739              1.809834       1.694435       0.226854      -0.382274       1.681539      -0.381799       2.053527          -0.000004
           36              H       7.308289      11.113531       2.333844       0.142860       1.047760 0.74124124E+01  0.71128160E+02                                 1.688133                            1.584405      -0.885691       2.480099                    0.999494       3.228383       8.826962       0.502597       1.270001      -0.712943      -0.001017      -0.028795      -0.037725       0.047470       0.011835      -0.012552       0.006156      -0.009442       0.054434      -0.026154       0.003499       0.022654              1.719786       1.403299       0.085381       0.076975       1.912141       0.488970       1.843917          -0.000004
           37              H       6.782350      12.244492       6.788484       0.178266       0.857987 0.62381238E+01  0.59140089E+02                                 1.651646                            1.581480      -1.457521       2.214345                    0.992928       3.732605      11.225827       0.429708       1.503504      -0.662609      -0.000642      -0.008829       0.005973       0.010679      -0.000057       0.000155       0.005377       0.006335       0.003847      -0.007214       0.002523       0.004691              1.682309       1.460987       0.226911      -0.124337       1.928149      -0.310527       1.657790           0.000001
           38              H       7.813329      13.425647       6.772990       0.189506       0.883269 0.63780834E+01  0.60877546E+02                                 1.689371                            1.602358      -1.543818       2.173632                    0.994122       3.774275      11.435108       0.425088       1.509595      -0.661133       0.010710       0.002959       0.004131       0.011855      -0.002889      -0.002234      -0.002854      -0.000199      -0.010978      -0.006193       0.001433       0.004761              1.730076       1.965064       0.362060       0.345288       1.608877       0.187019       1.616288           0.000000
           39              H       6.320847      13.681329       6.368198       0.181694       0.827587 0.59248626E+01  0.53962778E+02                                 1.470957                            1.434000      -0.683001       2.582373                    0.999996       3.036818       8.190602       0.516700       1.301522      -0.705893      -0.006996       0.009272      -0.000367       0.011622      -0.005180       0.002322      -0.003241      -0.000762       0.000997      -0.005420      -0.001865       0.007285              1.477760       1.640666      -0.300020      -0.048547       1.560404       0.040950       1.232209           0.000004
           40              H       6.212873       9.781790       4.264834       0.121822       0.992359 0.76014646E+01  0.74745769E+02                                 1.734410                            1.679252      -1.213267       2.305745                    0.993615       3.767535      11.063787       0.447766       1.391123      -0.684371      -0.005591      -0.029745      -0.019716       0.036121       0.008690      -0.002809       0.001927      -0.007349      -0.015013      -0.009508      -0.002429       0.011937              1.765312       1.532262      -0.129358      -0.057806       2.120075       0.399115       1.643599          -0.000001
           41              H       6.452332      10.333937       5.713560       0.103625       1.024216 0.80456351E+01  0.80551044E+02                                 1.781790                            1.734301      -1.452940       2.174981                    0.990873       4.102661      12.309242       0.436391       1.401909      -0.680452       0.005392      -0.012985       0.028285       0.031587       0.002492       0.002479      -0.008034       0.004947      -0.005053      -0.010581       0.004205       0.006376              1.798665       1.670928      -0.102009       0.291195       1.627533      -0.213557       2.097533           0.000000
           42              H       4.553204      11.708030       5.516006       0.097243       0.908367 0.69711039E+01  0.66435490E+02                                 1.575401                            1.561569      -0.781486       2.495185                    0.997513       3.569311       9.998689       0.489954       1.311753      -0.701233      -0.001473       0.024179       0.010600       0.026441      -0.003736       0.004252       0.004761      -0.009048       0.004457      -0.009616       0.002076       0.007540              1.572272       1.449590      -0.025537      -0.013374       1.680323       0.371404       1.586902          -0.000001
           43              H       4.163104      10.202174       5.349442       0.112039       0.960721 0.74780722E+01  0.72381543E+02                                 1.624637                            1.610821      -0.755903       2.509743                    0.998846       3.524828       9.885166       0.486331       1.301177      -0.704082      -0.012709      -0.026209       0.005111       0.029573       0.004831       0.001702      -0.002326      -0.009505      -0.008960      -0.006900      -0.001571       0.008471              1.620540       1.700526       0.281328      -0.121570       1.723524      -0.249039       1.437571          -0.000002
           44              H       4.514020      11.944889       3.215088       0.110436       1.064339 0.82241007E+01  0.80879456E+02                                 1.691170                            1.649637      -0.743845       2.509990                    0.999155       3.482866       9.595993       0.501922       1.240852      -0.718109       0.013656       0.019819      -0.003617       0.024339       0.001164       0.002988      -0.003133      -0.004179      -0.006361      -0.005750       0.001132       0.004618              1.701540       1.800200       0.344894      -0.166353       1.818786      -0.302910       1.485635          -0.000002
           45              H       4.058612      10.454719       3.085322       0.106973       1.036827 0.82060943E+01  0.80428686E+02                                 1.648993                            1.638948      -0.666775       2.551010                    0.999571       3.399266       9.263153       0.509104       1.227510      -0.722107       0.002113      -0.026069      -0.008834       0.027606      -0.003975       0.004877       0.001528      -0.006534       0.001650      -0.008321       0.003218       0.005103              1.636895       1.516376       0.014673       0.041808       1.827157       0.368107       1.567153          -0.000002
           46              H       2.214343      11.753520       2.814170       0.107080       1.116244 0.88369552E+01  0.88081402E+02                                 1.721222                            1.691443      -0.781894       2.495151                    0.998962       3.446241       9.418329       0.506152       1.214069      -0.725323      -0.002808       0.006176      -0.035440       0.036084       0.004669       0.000440      -0.007319       0.000180       0.041250      -0.012801      -0.003319       0.016120              1.716401       1.646920      -0.015682       0.299451       1.516430      -0.081283       1.985853           0.000001
           47              H       2.515626      12.551937       4.129258       0.114226       0.950767 0.71814722E+01  0.69267862E+02                                 1.654784                            1.609071      -0.969596       2.417896                    0.996389       3.613528      10.337270       0.469699       1.351973      -0.692774       0.006326       0.032846       0.014969       0.036646       0.004594      -0.004784       0.002699      -0.005064      -0.001251      -0.008686       0.003227       0.005458              1.672169       1.453969      -0.063358      -0.027902       2.130791       0.212373       1.431746           0.000000
           48              H       1.529925      11.596660       6.343020       0.134708       0.916003 0.64383878E+01  0.60803515E+02                                 1.642710                            1.550531      -1.125525       2.355554                    0.996988       3.586916      10.361121       0.463169       1.400281      -0.682476       0.002334       0.029214       0.031484       0.043014       0.010436      -0.011774       0.006217      -0.004964       0.045423      -0.022838       0.002869       0.019969              1.678754       1.431517       0.159525       0.093275       1.920144       0.459484       1.684602          -0.000004
           49              H       0.223785       9.591989       6.927934       0.120117       1.000811 0.71226059E+01  0.69354818E+02                                 1.771570                            1.651672      -1.385272       2.225399                    0.993413       3.893447      11.620998       0.437954       1.436283      -0.674544      -0.016204      -0.006580       0.040805       0.044396       0.009733      -0.002532       0.004820      -0.019928       0.042684      -0.021534       0.005502       0.016032              1.817544       1.701391       0.095645      -0.450844       1.494108      -0.172831       2.257133          -0.000004
           50              H       0.739275       8.446911       2.415190       0.189924       0.893046 0.63791254E+01  0.60706662E+02                                 1.682918                            1.587467      -1.571102       2.169139                    0.991913       3.709629      11.112557       0.434461       1.481425      -0.666260      -0.013708      -0.009230      -0.003912       0.016983       0.002796       0.002144      -0.001720      -0.000967       0.002281      -0.004622       0.002153       0.002469              1.732214       1.819208       0.494171       0.231185       1.860234       0.295061       1.517199           0.000001
           51              H       1.428046       9.800613       2.027830       0.181872       0.930943 0.70202177E+01  0.66487757E+02                                 1.573071                            1.547680      -0.844707       2.507603                    0.999595       3.110820       8.463422       0.505443       1.279509      -0.711269      -0.004681       0.009374      -0.010576       0.014887      -0.000314       0.001087      -0.005746      -0.003825       0.006455      -0.004462      -0.002916       0.007378              1.559150       1.282602       0.043379       0.024138       1.754162      -0.242088       1.640686           0.000003
           52              H       2.285745       8.619457       2.601122       0.182834       0.842732 0.60833142E+01  0.55533707E+02                                 1.463837                            1.433467      -0.719705       2.564315                    0.999996       2.998514       7.983826       0.529692       1.266679      -0.713757       0.010147      -0.007953       0.001329       0.012960      -0.005142       0.002801      -0.001221       0.007096       0.000122      -0.006277      -0.001201       0.007477              1.462608       1.724078      -0.254700      -0.035838       1.428422       0.099937       1.235322           0.000004
           53              H       8.085007      10.210017      12.368405       0.104863       1.038905 0.74771897E+01  0.72408171E+02                                 1.711579                            1.611729      -0.959125       2.418730                    0.997941       3.538501       9.942645       0.485489       1.302798      -0.703501       0.006849      -0.003304       0.033660       0.034508       0.007494       0.004148      -0.006471      -0.003422       0.034082      -0.015375       0.001548       0.013826              1.751429       1.565929       0.071634       0.246643       1.417352       0.035944       2.271005          -0.000003
           54              H       0.508524      11.582542      10.913868       0.113396       0.976113 0.68629126E+01  0.65940766E+02                                 1.720955                            1.603005      -1.227670       2.296194                    0.994495       3.765169      11.016659       0.454012       1.404083      -0.681133       0.024315       0.019919       0.011662       0.033526       0.006532       0.001352      -0.002283      -0.001764       0.025064      -0.011096       0.002309       0.008787              1.779469       2.061590       0.494999       0.262499       1.702672       0.129556       1.574146          -0.000004
           55              H       8.543026      11.637443       8.682674       0.086900       1.020493 0.71631375E+01  0.69184896E+02                                 1.739145                            1.612232      -1.021859       2.386779                    0.996397       3.725137      10.733575       0.466031       1.360765      -0.690272       0.024548       0.024642      -0.028583       0.045020       0.012829      -0.002249      -0.006071       0.016365       0.030975      -0.020968       0.005621       0.015348              1.802713       1.651002       0.317869      -0.300084       1.779310      -0.393991       1.977828          -0.000002
           56              H       4.138722       6.995956       6.680023       0.115162       0.983645 0.70068357E+01  0.66397651E+02                                 1.620156                            1.538482      -0.824094       2.490035                    0.999546       3.325514       9.080491       0.510248       1.266760      -0.712319      -0.003573      -0.018538      -0.034229       0.039090       0.001383       0.006197       0.013201       0.005720       0.013945      -0.014763      -0.001308       0.016071              1.649398       1.418010       0.018798      -0.005778       1.658851       0.461358       1.871332          -0.000004
           57              H       2.184737       7.355165       7.845977       0.118645       1.000697 0.69625979E+01  0.66654151E+02                                 1.708156                            1.583548      -1.038054       2.392178                    0.996585       3.572597      10.189381       0.473727       1.350586      -0.692795      -0.032410      -0.010574      -0.012774       0.036406       0.004369      -0.003765       0.011629       0.026725       0.009637      -0.021574       0.008395       0.013179              1.764338       2.210632       0.346003       0.361436       1.540759       0.201810       1.541624          -0.000004
           58              H       2.216084       8.569262       9.775030       0.087990       1.068965 0.74832775E+01  0.71927960E+02                                 1.699152                            1.577725      -0.735749       2.520209                    0.999736       3.408129       9.304526       0.510856       1.247389      -0.716663      -0.037828       0.004862       0.018927       0.042577       0.005793      -0.002001       0.011005       0.023592       0.001959      -0.019626       0.006771       0.012855              1.751805       2.154559      -0.157739      -0.433625       1.376912       0.084921       1.723946          -0.000003
           59              H       4.208383      10.348054      17.208468       0.122001       1.145154 0.81131577E+01  0.79387902E+02                                 1.764190                            1.635283      -1.004191       2.408006                    0.998383       3.368528       9.208288       0.506424       1.236025      -0.719987       0.018548      -0.013335       0.042318       0.048090      -0.007611       0.008197       0.008409      -0.009719       0.064376      -0.022655      -0.002084       0.024739              1.809834       1.694435      -0.226854       0.382273       1.681539      -0.381799       2.053527          -0.000004
           60              H       2.954489      12.415469      17.034156       0.142860       1.047761 0.74124212E+01  0.71128271E+02                                 1.688134                            1.584406      -0.885693       2.480098                    0.999494       3.228385       8.826971       0.502597       1.270002      -0.712943      -0.001017       0.028795       0.037725       0.047470      -0.011835       0.012552       0.006156      -0.009442       0.054434      -0.026154       0.003499       0.022654              1.719787       1.403300      -0.085381      -0.076975       1.912143       0.488970       1.843919          -0.000004
           61              H       2.428550      11.284508      12.579516       0.178266       0.857987 0.62381220E+01  0.59140071E+02                                 1.651646                            1.581480      -1.457521       2.214344                    0.992928       3.732605      11.225829       0.429708       1.503505      -0.662609      -0.000642       0.008829      -0.005973       0.010679       0.000057      -0.000155       0.005377       0.006335       0.003847      -0.007214       0.002523       0.004691              1.682309       1.460987      -0.226911       0.124337       1.928149      -0.310527       1.657790           0.000001
           62              H       3.459529      10.103353      12.595010       0.189506       0.883269 0.63780799E+01  0.60877504E+02                                 1.689370                            1.602358      -1.543817       2.173632                    0.994122       3.774274      11.435104       0.425088       1.509595      -0.661133       0.010710      -0.002959      -0.004131       0.011855       0.002889       0.002234      -0.002854      -0.000199      -0.010978      -0.006193       0.001433       0.004761              1.730076       1.965063      -0.362060      -0.345288       1.608877       0.187019       1.616287           0.000001
           63              H       1.967047       9.847671      12.999802       0.181693       0.827588 0.59248701E+01  0.53962860E+02                                 1.470957                            1.434001      -0.683000       2.582373                    0.999996       3.036820       8.190607       0.516700       1.301521      -0.705893      -0.006996      -0.009272       0.000367       0.011621       0.005180      -0.002322      -0.003241      -0.000762       0.000997      -0.005420      -0.001865       0.007285              1.477760       1.640666       0.300021       0.048548       1.560405       0.040950       1.232210           0.000004
           64              H       1.859073      13.747210      15.103166       0.121822       0.992359 0.76014717E+01  0.74745856E+02                                 1.734411                            1.679252      -1.213267       2.305744                    0.993615       3.767537      11.063794       0.447766       1.391123      -0.684371      -0.005591       0.029745       0.019716       0.036121      -0.008690       0.002809       0.001927      -0.007349      -0.015013      -0.009508      -0.002429       0.011937              1.765313       1.532263       0.129358       0.057806       2.120076       0.399116       1.643600          -0.000001
           65              H       2.098532      13.195063      13.654440       0.103625       1.024215 0.80456331E+01  0.80551024E+02                                 1.781790                            1.734301      -1.452940       2.174981                    0.990873       4.102661      12.309244       0.436390       1.401910      -0.680452       0.005392       0.012985      -0.028285       0.031587      -0.002492      -0.002479      -0.008034       0.004947      -0.005053      -0.010581       0.004205       0.006376              1.798665       1.670928       0.102009      -0.291195       1.627533      -0.213557       2.097534           0.000000
           66              H       0.199404      11.820970      13.851994       0.097242       0.908367 0.69711113E+01  0.66435575E+02                                 1.575402                            1.561570      -0.781486       2.495185                    0.997513       3.569313       9.998694       0.489954       1.311753      -0.701233      -0.001473      -0.024179      -0.010600       0.026441       0.003736      -0.004252       0.004760      -0.009048       0.004457      -0.009616       0.002076       0.007540              1.572272       1.449591       0.025537       0.013374       1.680324       0.371405       1.586903          -0.000001
           67              H       8.516904      13.326826      14.018558       0.112039       0.960720 0.74780678E+01  0.72381491E+02                                 1.624637                            1.610821      -0.755901       2.509743                    0.998846       3.524827       9.885163       0.486331       1.301177      -0.704082      -0.012709       0.026209      -0.005111       0.029573      -0.004831      -0.001702      -0.002326      -0.009505      -0.008960      -0.006900      -0.001571       0.008471              1.620540       1.700525      -0.281328       0.121570       1.723524      -0.249039       1.437570          -0.000002
           68              H       0.160220      11.584111      16.152912       0.110436       1.064338 0.82240890E+01  0.80879318E+02                                 1.691169                            1.649637      -0.743844       2.509990                    0.999155       3.482864       9.595988       0.501922       1.240852      -0.718109       0.013657      -0.019819       0.003617       0.024339      -0.001164      -0.002987      -0.003133      -0.004180      -0.006361      -0.005750       0.001132       0.004618              1.701540       1.800199      -0.344893       0.166353       1.818786      -0.302910       1.485634          -0.000002
           69              H       8.412412      13.074281      16.282678       0.106973       1.036826 0.82060886E+01  0.80428619E+02                                 1.648992                            1.638948      -0.666775       2.551011                    0.999571       3.399265       9.263151       0.509104       1.227511      -0.722107       0.002113       0.026069       0.008834       0.027606       0.003975      -0.004877       0.001528      -0.006534       0.001651      -0.008321       0.003218       0.005103              1.636895       1.516376      -0.014673      -0.041808       1.827157       0.368107       1.567152          -0.000002
           70              H       6.568143      11.775480      16.553830       0.107079       1.116245 0.88369621E+01  0.88081481E+02                                 1.721222                            1.691444      -0.781894       2.495151                    0.998962       3.446242       9.418330       0.506152       1.214069      -0.725323      -0.002808      -0.006176       0.035440       0.036084      -0.004669      -0.000440      -0.007319       0.000180       0.041250      -0.012801      -0.003319       0.016120              1.716401       1.646920       0.015682      -0.299451       1.516430      -0.081283       1.985854           0.000001
           71              H       6.869426      10.977063      15.238742       0.114226       0.950768 0.71814727E+01  0.69267870E+02                                 1.654784                            1.609071      -0.969596       2.417896                    0.996389       3.613528      10.337271       0.469699       1.351974      -0.692774       0.006326      -0.032846      -0.014969       0.036646      -0.004594       0.004784       0.002699      -0.005064      -0.001251      -0.008686       0.003227       0.005458              1.672169       1.453970       0.063358       0.027902       2.130792       0.212373       1.431746           0.000000
           72              H       5.883725      11.932340      13.024980       0.134708       0.916002 0.64383831E+01  0.60803464E+02                                 1.642709                            1.550531      -1.125525       2.355554                    0.996989       3.586915      10.361120       0.463169       1.400282      -0.682476       0.002334      -0.029214      -0.031484       0.043014      -0.010436       0.011774       0.006217      -0.004964       0.045423      -0.022838       0.002869       0.019969              1.678754       1.431517      -0.159525      -0.093275       1.920144       0.459484       1.684602          -0.000004
           73              H       4.577585      13.937011      12.440066       0.120117       1.000811 0.71226068E+01  0.69354826E+02                                 1.771570                            1.651672      -1.385272       2.225399                    0.993413       3.893447      11.620997       0.437954       1.436282      -0.674544      -0.016204       0.006580      -0.040805       0.044396      -0.009733       0.002532       0.004820      -0.019928       0.042684      -0.021534       0.005502       0.016032              1.817544       1.701391      -0.095645       0.450844       1.494108      -0.172831       2.257133          -0.000004
           74              H       5.093075      15.082089      16.952810       0.189924       0.893046 0.63791242E+01  0.60706648E+02                                 1.682918                            1.587467      -1.571102       2.169139                    0.991913       3.709629      11.112557       0.434461       1.481425      -0.666260      -0.013708       0.009230       0.003912       0.016983      -0.002796      -0.002144      -0.001720      -0.000967       0.002281      -0.004622       0.002153       0.002469              1.732214       1.819208      -0.494171      -0.231185       1.860234       0.295061       1.517199           0.000001
           75              H       5.781846      13.728387      17.340170       0.181871       0.930944 0.70202280E+01  0.66487873E+02                                 1.573071                            1.547681      -0.844709       2.507601                    0.999595       3.110822       8.463426       0.505443       1.279508      -0.711269      -0.004681      -0.009374       0.010576       0.014887       0.000314      -0.001087      -0.005746      -0.003825       0.006455      -0.004462      -0.002916       0.007378              1.559151       1.282602      -0.043379      -0.024138       1.754163      -0.242089       1.640687           0.000003
           76              H       6.639545      14.909543      16.766878       0.182834       0.842731 0.60833093E+01  0.55533652E+02                                 1.463837                            1.433467      -0.719706       2.564315                    0.999996       2.998513       7.983823       0.529692       1.266679      -0.713757       0.010147       0.007953      -0.001329       0.012960       0.005142      -0.002801      -0.001221       0.007096       0.000122      -0.006276      -0.001201       0.007477              1.462607       1.724078       0.254700       0.035838       1.428422       0.099937       1.235321           0.000005
           77              H       4.976393       5.475983       2.684405       0.104862       1.038905 0.74771891E+01  0.72408168E+02                                 1.711580                            1.611730      -0.959125       2.418731                    0.997941       3.538501       9.942647       0.485489       1.302799      -0.703500      -0.006849       0.003304       0.033660       0.034508       0.007494      -0.004148       0.006471      -0.003422       0.034082      -0.015375       0.001548       0.013826              1.751429       1.565930       0.071634      -0.246643       1.417353      -0.035944       2.271006          -0.000003
           78              H       3.845276       4.103458       1.229868       0.113396       0.976113 0.68629141E+01  0.65940787E+02                                 1.720955                            1.603006      -1.227672       2.296193                    0.994495       3.765170      11.016664       0.454012       1.404083      -0.681133      -0.024315      -0.019919       0.011662       0.033526       0.006532      -0.001352       0.002283      -0.001764       0.025064      -0.011096       0.002309       0.008787              1.779470       2.061590       0.494999      -0.262499       1.702673      -0.129556       1.574146          -0.000004
           79              H       4.518374       4.048557      18.366674       0.086900       1.020494 0.71631463E+01  0.69184999E+02                                 1.739145                            1.612233      -1.021859       2.386779                    0.996397       3.725139      10.733581       0.466031       1.360764      -0.690272      -0.024548      -0.024642      -0.028583       0.045020       0.012829       0.002249       0.006071       0.016365       0.030975      -0.020968       0.005621       0.015348              1.802714       1.651003       0.317869       0.300084       1.779311       0.393991       1.977829          -0.000002
           80              H       0.215078       8.690044      16.364023       0.115162       0.983646 0.70068426E+01  0.66397737E+02                                 1.620157                            1.538483      -0.824095       2.490035                    0.999546       3.325516       9.080500       0.510247       1.266760      -0.712319       0.003573       0.018538      -0.034229       0.039090       0.001383      -0.006197      -0.013201       0.005720       0.013945      -0.014763      -0.001308       0.016071              1.649399       1.418011       0.018798       0.005778       1.658853      -0.461358       1.871334          -0.000004
           81              H       2.169063       8.330835      17.529977       0.118645       1.000697 0.69625953E+01  0.66654124E+02                                 1.708157                            1.583548      -1.038054       2.392178                    0.996585       3.572597      10.189383       0.473727       1.350586      -0.692795       0.032410       0.010574      -0.012774       0.036406       0.004369       0.003765      -0.011629       0.026725       0.009637      -0.021574       0.008395       0.013179              1.764338       2.210632       0.346003      -0.361436       1.540759      -0.201810       1.541624          -0.000003
           82              H       2.137716       7.116738       0.091030       0.087990       1.068966 0.74832845E+01  0.71928043E+02                                 1.699152                            1.577725      -0.735749       2.520208                    0.999736       3.408131       9.304532       0.510856       1.247389      -0.716663       0.037828      -0.004862       0.018927       0.042577       0.005793       0.002001      -0.011005       0.023592       0.001959      -0.019626       0.006771       0.012855              1.751806       2.154559      -0.157739       0.433626       1.376912      -0.084922       1.723946          -0.000003
           83              H       0.145417       5.337946       7.524468       0.122001       1.145154 0.81131550E+01  0.79387864E+02                                 1.764189                            1.635283      -1.004189       2.408007                    0.998383       3.368527       9.208283       0.506424       1.236025      -0.719987      -0.018548       0.013335       0.042318       0.048090      -0.007611      -0.008197      -0.008409      -0.009719       0.064376      -0.022655      -0.002084       0.024739              1.809833       1.694434      -0.226853      -0.382273       1.681538       0.381799       2.053526          -0.000004
           84              H       1.399311       3.270531       7.350156       0.142860       1.047759 0.74124007E+01  0.71128022E+02                                 1.688132                            1.584404      -0.885690       2.480100                    0.999494       3.228380       8.826953       0.502597       1.270002      -0.712943       0.001017      -0.028795       0.037725       0.047470      -0.011835      -0.012552      -0.006156      -0.009442       0.054435      -0.026154       0.003499       0.022654              1.719785       1.403298      -0.085381       0.076975       1.912140      -0.488969       1.843916          -0.000004
           85              H       1.925250       4.401492       2.895516       0.178266       0.857987 0.62381218E+01  0.59140067E+02                                 1.651646                            1.581480      -1.457521       2.214344                    0.992928       3.732605      11.225828       0.429708       1.503505      -0.662609       0.000642      -0.008829      -0.005973       0.010679       0.000057       0.000155      -0.005377       0.006335       0.003847      -0.007214       0.002523       0.004691              1.682308       1.460987      -0.226911      -0.124337       1.928149       0.310527       1.657790           0.000001
           86              H       0.894271       5.582647       2.911010       0.189506       0.883269 0.63780799E+01  0.60877504E+02                                 1.689370                            1.602358      -1.543818       2.173632                    0.994122       3.774274      11.435104       0.425088       1.509595      -0.661133      -0.010710       0.002959      -0.004131       0.011855       0.002889      -0.002234       0.002854      -0.000199      -0.010978      -0.006193       0.001432       0.004761              1.730076       1.965063      -0.362060       0.345288       1.608877      -0.187019       1.616287           0.000001
           87              H       2.386753       5.838329       3.315802       0.181694       0.827588 0.59248702E+01  0.53962863E+02                                 1.470957                            1.434001      -0.683001       2.582373                    0.999996       3.036820       8.190608       0.516700       1.301521      -0.705893       0.006996       0.009272       0.000367       0.011621       0.005180       0.002322       0.003241      -0.000762       0.000997      -0.005420      -0.001865       0.007285              1.477760       1.640666       0.300021      -0.048548       1.560405      -0.040950       1.232210           0.000004
           88              H       2.494727       1.938790       5.419166       0.121822       0.992360 0.76014768E+01  0.74745919E+02                                 1.734411                            1.679253      -1.213267       2.305744                    0.993615       3.767538      11.063798       0.447766       1.391123      -0.684371       0.005591      -0.029745       0.019716       0.036121      -0.008690      -0.002809      -0.001927      -0.007349      -0.015013      -0.009508      -0.002429       0.011937              1.765314       1.532263       0.129358      -0.057806       2.120077      -0.399116       1.643601          -0.000001
           89              H       2.255268       2.490937       3.970440       0.103625       1.024216 0.80456381E+01  0.80551084E+02                                 1.781791                            1.734302      -1.452940       2.174981                    0.990873       4.102662      12.309247       0.436390       1.401910      -0.680452      -0.005392      -0.012985      -0.028285       0.031587      -0.002492       0.002479       0.008034       0.004947      -0.005053      -0.010581       0.004205       0.006376              1.798665       1.670928       0.102009       0.291195       1.627533       0.213557       2.097534           0.000000
           90              H       4.154396       3.865030       4.167994       0.097243       0.908367 0.69711031E+01  0.66435483E+02                                 1.575402                            1.561569      -0.781486       2.495185                    0.997513       3.569311       9.998690       0.489954       1.311753      -0.701232       0.001473       0.024179      -0.010600       0.026441       0.003736       0.004252      -0.004760      -0.009048       0.004457      -0.009616       0.002076       0.007540              1.572272       1.449591       0.025537      -0.013374       1.680323      -0.371404       1.586902          -0.000001
           91              H       4.544496       2.359174       4.334558       0.112039       0.960720 0.74780716E+01  0.72381538E+02                                 1.624637                            1.610821      -0.755902       2.509743                    0.998846       3.524828       9.885167       0.486330       1.301177      -0.704082       0.012709      -0.026209      -0.005111       0.029573      -0.004831       0.001702       0.002326      -0.009505      -0.008960      -0.006900      -0.001571       0.008471              1.620540       1.700526      -0.281328      -0.121570       1.723524       0.249039       1.437571          -0.000002
           92              H       4.193580       4.101889       6.468912       0.110436       1.064336 0.82240737E+01  0.80879126E+02                                 1.691167                            1.649635      -0.743842       2.509992                    0.999155       3.482860       9.595973       0.501922       1.240852      -0.718109      -0.013657       0.019819       0.003617       0.024339      -0.001164       0.002987       0.003133      -0.004180      -0.006361      -0.005750       0.001131       0.004618              1.701538       1.800197      -0.344893      -0.166353       1.818784       0.302909       1.485633          -0.000002
           93              H       4.648988       2.611719       6.598678       0.106974       1.036826 0.82060820E+01  0.80428532E+02                                 1.648991                            1.638946      -0.666774       2.551011                    0.999571       3.399263       9.263142       0.509104       1.227510      -0.722107      -0.002113      -0.026069       0.008834       0.027606       0.003975       0.004877      -0.001528      -0.006534       0.001650      -0.008321       0.003218       0.005103              1.636894       1.516375      -0.014673       0.041808       1.827155      -0.368107       1.567151          -0.000002
           94              H       6.493257       3.910520       6.869830       0.107080       1.116243 0.88369422E+01  0.88081234E+02                                 1.721220                            1.691442      -0.781892       2.495152                    0.998962       3.446238       9.418317       0.506152       1.214069      -0.725323       0.002808       0.006176       0.035440       0.036084      -0.004669       0.000440       0.007319       0.000180       0.041250      -0.012801      -0.003319       0.016120              1.716400       1.646918       0.015682       0.299450       1.516429       0.081282       1.985852           0.000001
           95              H       6.191974       4.708937       5.554742       0.114225       0.950768 0.71814739E+01  0.69267878E+02                                 1.654784                            1.609071      -0.969595       2.417896                    0.996389       3.613528      10.337268       0.469699       1.351973      -0.692774      -0.006326       0.032846      -0.014969       0.036646      -0.004594      -0.004784      -0.002699      -0.005064      -0.001251      -0.008686       0.003227       0.005458              1.672169       1.453969       0.063358      -0.027902       2.130791      -0.212373       1.431746           0.000000
           96              H       7.177675       3.753660       3.340980       0.134708       0.916003 0.64383839E+01  0.60803472E+02                                 1.642709                            1.550531      -1.125525       2.355555                    0.996989       3.586915      10.361119       0.463169       1.400281      -0.682476      -0.002334       0.029214      -0.031484       0.043014      -0.010436      -0.011774      -0.006217      -0.004964       0.045423      -0.022838       0.002869       0.019969              1.678754       1.431517      -0.159525       0.093275       1.920144      -0.459484       1.684602          -0.000004
           97              H       8.483815       1.748989       2.756066       0.120117       1.000811 0.71226017E+01  0.69354769E+02                                 1.771569                            1.651672      -1.385273       2.225399                    0.993413       3.893446      11.620996       0.437954       1.436283      -0.674544       0.016204      -0.006580      -0.040805       0.044396      -0.009733      -0.002532      -0.004820      -0.019928       0.042684      -0.021534       0.005502       0.016032              1.817544       1.701391      -0.095645      -0.450844       1.494108       0.172831       2.257133          -0.000004
           98              H       7.968325       0.603911       7.268810       0.189924       0.893044 0.63791100E+01  0.60706488E+02                                 1.682917                            1.587466      -1.571103       2.169138                    0.991913       3.709626      11.112551       0.434461       1.481427      -0.666259       0.013708      -0.009230       0.003912       0.016983      -0.002796       0.002144       0.001720      -0.000967       0.002281      -0.004622       0.002153       0.002469              1.732213       1.819207      -0.494170       0.231184       1.860233      -0.295060       1.517199           0.000001
           99              H       7.279554       1.957613       7.656170       0.181871       0.930940 0.70201961E+01  0.66487507E+02                                 1.573069                            1.547679      -0.844707       2.507603                    0.999595       3.110815       8.463408       0.505442       1.279510      -0.711269       0.004681       0.009374       0.010576       0.014887       0.000314       0.001087       0.005746      -0.003825       0.006455      -0.004462      -0.002916       0.007378              1.559148       1.282601      -0.043379       0.024138       1.754160       0.242088       1.640684           0.000003
          100              H       6.421855       0.776457       7.082878       0.182834       0.842728 0.60832815E+01  0.55533379E+02                                 1.463839                            1.433469      -0.719706       2.564315                    0.999996       2.998505       7.983821       0.529688       1.266688      -0.713755      -0.010147      -0.007953      -0.001329       0.012960       0.005142       0.002801       0.001221       0.007096       0.000122      -0.006276      -0.001201       0.007477              1.462609       1.724080       0.254700      -0.035838       1.428424      -0.099937       1.235323           0.000004
          101              C       2.591382       0.694890      17.030282       0.601769      23.867382 0.26114926E+03  0.54918032E+04                                 7.721950                            5.801214      -0.309574       1.944409                    0.998739      23.147409      66.295149       0.602698       0.483259      -1.009135       0.020034      -0.010745      -0.048042       0.053149      -0.012277       0.068083      -0.003902       0.121994      -0.000455      -0.062472      -0.043563       0.106035              8.926461       6.183772      -0.930402      -3.175332      10.436425       1.604870      10.159186          -0.000034
          102              C       1.905223       1.604678      18.031608      -0.077812      41.647873 0.48752156E+03  0.11764045E+05                                10.508079                            7.428031      -0.145176       1.952366                    0.998811      28.570838      82.510585       0.598079       0.424409      -1.061910      -0.034808       0.017732       0.001211       0.039083       0.037620      -0.015056      -0.018629      -0.029563      -0.061464      -0.031192      -0.026742       0.057934             12.735720      11.096494      -5.022224      -0.312672      10.427915       2.898942      16.682752          -0.000030
          103              C       0.867277       2.395252      17.580334      -0.096272      31.491448 0.41805195E+03  0.97771170E+04                                 8.749443                            6.882749       0.100349       2.007143                    0.999751      29.222852      85.049613       0.616312       0.424937      -1.054008       0.011642      -0.006642       0.022524       0.026210       0.021499       0.002502      -0.001810      -0.015288       0.028713      -0.027858       0.009825       0.018033              9.734837      10.198318      -4.334023       0.152334       8.415606       1.053137      10.590587           0.000040
          104              C       0.199404       3.212493      18.432526      -0.131369      31.969511 0.44261728E+03  0.10481776E+05                                 8.831484                            7.076241       0.140761       2.025033                    0.999297      29.349929      85.456066       0.609665       0.424237      -1.056323       0.018070      -0.010676      -0.004190       0.021402      -0.011219       0.001863      -0.007345       0.002395      -0.032512      -0.014241      -0.003866       0.018107              9.753294       9.753389      -3.836146       0.615067       8.105555       1.180437      11.400939          -0.000031
          105              C       0.613886       3.236022       0.408665       0.068454      28.046786 0.36840279E+03  0.83511315E+04                                 8.178098                            6.522319       0.157967       2.058111                    0.999584      26.988179      77.427502       0.623981       0.433024      -1.048645       0.035245      -0.035044      -0.001750       0.049733       0.014036      -0.038393       0.005720      -0.007450      -0.052516      -0.049028       0.012487       0.036541              9.036268       8.667001      -3.363013       0.616899       7.649196       0.952821      10.792606           0.000040
          106              C       2.250915       1.662716       0.015494       0.153781      36.554663 0.41921142E+03  0.98433965E+04                                 9.964899                            7.117992      -0.541338       1.837752                    0.998553      27.426704      80.846649       0.575547       0.453224      -1.033752      -0.028112       0.011879       0.024463       0.039113       0.028342      -0.009131      -0.037193       0.004827      -0.139849      -0.063210       0.001455       0.061755             11.802815      12.120776      -4.958313       2.099530       9.339265       0.040994      13.948403           0.000017
          107              C       3.421216       0.916062       0.550051       0.159703      35.796047 0.41666081E+03  0.97706254E+04                                 9.844650                            7.113629      -0.553879       1.834985                    0.998173      27.333233      80.572853       0.573502       0.455440      -1.032278       0.027476      -0.003759      -0.018149       0.033142      -0.002493       0.029232       0.051077      -0.025531      -0.042979      -0.062586       0.002160       0.060426             11.558491      14.003166      -2.754096       0.284575       8.695357      -4.301920      11.976951           0.000033
          108              C       3.362004       0.180389       1.729562      -0.094873      40.280784 0.49026798E+03  0.11829643E+05                                10.215283                            7.415999      -0.022142       1.989212                    0.999168      28.621376      82.260583       0.603436       0.420666      -1.065821       0.028838      -0.008286       0.001475       0.030041       0.006837       0.012378       0.029871      -0.017087       0.026462      -0.024792      -0.015219       0.040011             12.084086      15.302344      -0.033312      -2.754466       8.136215      -4.582874      12.813698          -0.000042
          109              C       4.560170      15.334634       2.217636      -0.074236      30.110789 0.41433464E+03  0.96411974E+04                                 8.438987                            6.831482       0.161292       2.029026                    0.999663      28.715761      82.593978       0.623184       0.422386      -1.058593      -0.001582       0.016170      -0.015285       0.022308       0.006877       0.017621       0.002196      -0.024954       0.043312      -0.028072       0.004893       0.023179              9.151742      12.508035      -1.003283      -0.803297       6.519153      -2.647630       8.428040           0.000055
          110              C       5.720022      15.547963       1.524262      -0.140941      30.700013 0.42538252E+03  0.99654736E+04                                 8.548436                            6.915234       0.187924       2.038839                    0.999636      29.138657      84.145902       0.620187       0.421566      -1.058909      -0.022247       0.008378       0.008522       0.025254      -0.006700       0.005465      -0.004770       0.047061       0.000166      -0.025138      -0.000745       0.025883              9.270949      11.745865      -0.941300      -0.164112       6.433587      -2.935437       9.633396          -0.000042
          111              C       5.694770       0.589794       0.369929       0.088427      25.294201 0.32580078E+03  0.71404494E+04                                 7.508679                            6.055332       0.351279       2.129878                    0.999854      25.806070      72.086196       0.662182       0.422041      -1.058581      -0.041682       0.012837      -0.004382       0.043833       0.012945      -0.012709       0.034566       0.009531      -0.041814      -0.046896       0.016902       0.029995              8.145771      10.155685      -0.824840      -0.366723       5.590222      -2.257931       8.691407           0.000051
          112              C       2.069797      15.538552       2.438431       0.586578      22.448033 0.26150417E+03  0.54963617E+04                                 7.421250                            5.805725      -0.131182       2.006703                    0.999518      23.020969      65.729003       0.602898       0.483354      -1.009962      -0.028126      -0.010759       0.039782       0.049895      -0.038379      -0.004367       0.013803      -0.122145      -0.121792      -0.051846      -0.042139       0.093985              8.371560      10.390994       1.511348      -2.054904       4.965157      -1.570640       9.758528          -0.000035
          113              C       4.931114       2.814068      12.608568      -0.049115      28.146984 0.38974328E+03  0.89548868E+04                                 8.053641                            6.607469       0.126898       2.011266                    0.999851      28.852204      83.175921       0.634603       0.420071      -1.057257      -0.009714      -0.053336       0.059781       0.080703       0.007971       0.016700      -0.024042      -0.030693       0.129897      -0.045023      -0.009765       0.054788              8.650654       7.024387       2.896880       1.877930       9.683154       0.952225       9.244421           0.000047
          114              C       5.626851       3.949735      12.695724      -0.123868      27.914163 0.39512644E+03  0.90745238E+04                                 7.948179                            6.610359       0.420325       2.115929                    0.999479      28.603140      81.402502       0.643092       0.414711      -1.064776       0.022021       0.034581       0.052015       0.066230       0.027355       0.044527      -0.013117      -0.036953       0.138589      -0.073533       0.008665       0.064868              8.492393       6.538048       2.476871       0.972754      10.168927      -1.412709       8.770203          -0.000062
          115              C       5.696512       2.936419      14.642208       0.349508      25.259472 0.32562698E+03  0.71595288E+04                                 7.834911                            6.302070       0.097995       2.071937                    0.999704      24.036360      67.987007       0.609066       0.457380      -1.034058      -0.003758      -0.023718       0.035338       0.042725       0.000901       0.010419      -0.013890       0.010058       0.124723      -0.029264      -0.016699       0.045963              8.595060       6.227626       2.230042       1.640780       8.368200      -1.275463      11.189354           0.000162
          116              C       6.017822       2.635248      16.023146      -0.576264      29.021897 0.47414916E+03  0.11414667E+05                                 7.974410                            7.011072      -0.108331       1.932938                    0.995231      32.766462      95.953026       0.654444       0.388763      -1.080457      -0.012388       0.002995      -0.030165       0.032746      -0.009221       0.015869      -0.000203      -0.018675       0.086894      -0.031226      -0.002331       0.033557              8.345506       7.408915       0.577646       0.648453       7.527483      -0.712202      10.100120          -0.000033
          117              C       6.939957       5.121479      14.514379      -0.097608      26.440415 0.39767922E+03  0.92306560E+04                                 7.972179                            6.793790      -0.411678       1.887400                    0.995668      28.392866      83.660411       0.606295       0.435234      -1.042560       0.032550      -0.076560      -0.037927       0.091430       0.041641       0.022527       0.028426       0.001792      -0.055996      -0.037401      -0.028864       0.066265              8.773564      11.518165       0.688305       0.316558       8.565737       0.740825       6.236789          -0.000018
          118              C       8.421991       4.748152      14.617030      -0.185326      25.089619 0.40703497E+03  0.94439821E+04                                 7.519399                            6.710661       0.107736       2.035400                    0.999028      28.648757      82.700074       0.636286       0.414887      -1.061696      -0.036196       0.008225      -0.083273       0.091171      -0.025164      -0.021376      -0.001819       0.011319      -0.052742      -0.033973      -0.005188       0.039161              8.070883      11.860380      -0.281734      -1.199508       5.752784       0.276950       6.599483           0.000001
          119              C       0.350046       4.442275      13.332931      -0.197415      24.417708 0.38708642E+03  0.88648212E+04                                 7.323221                            6.495104       0.129543       2.038488                    0.999478      28.555904      81.770055       0.654408       0.408691      -1.066202       0.034470      -0.004457       0.082619       0.089633      -0.031203      -0.021385       0.006425       0.026536      -0.048637      -0.030794      -0.018281       0.049074              7.811787      11.366174      -0.225859      -1.174081       5.803663       0.366933       6.265526           0.000003
          120              C       1.789412       4.009342      13.400719      -0.088958      25.221004 0.37762287E+03  0.86125956E+04                                 7.614290                            6.541261      -0.113372       1.982841                    0.997527      27.641803      79.527093       0.632025       0.424909      -1.053691      -0.031682       0.071509       0.044766       0.090119       0.031362       0.029769       0.031172      -0.014948       0.037792      -0.039232      -0.023534       0.062767              8.259908      11.036981       0.698915       0.540808       7.752581       0.925225       5.990161          -0.000021
          121              C       3.017183       4.807759      15.469222      -0.114711      28.648394 0.42652213E+03  0.10007131E+05                                 8.197621                            6.943882       0.261380       2.068427                    0.998179      29.039964      84.150725       0.615806       0.423930      -1.056555      -0.016344      -0.019939      -0.052701       0.058669       0.017403       0.043835      -0.016927      -0.018637       0.121327      -0.061263      -0.001141       0.062405              8.744423       6.874626       2.350910       1.158718      10.139003      -1.749913       9.219642          -0.000068
          122              C       3.739043       5.919896      15.786857      -0.046917      29.818977 0.43655578E+03  0.10372118E+05                                 8.596310                            7.149393      -0.148157       1.927587                    0.998456      29.858857      89.012755       0.587149       0.439066      -1.040275       0.018096       0.058718      -0.058037       0.084520       0.008131       0.009520      -0.030349      -0.052537       0.066289      -0.042393      -0.006843       0.049235              9.221537       7.472271       2.342894       2.504431       9.240674       0.009897      10.951665           0.000050
          123              C       3.134736       6.123814      13.675745       0.352173      25.687069 0.32881769E+03  0.72448955E+04                                 7.939847                            6.335356       0.083343       2.067504                    0.999751      24.059845      68.050331       0.607311       0.457739      -1.034203       0.004991       0.031923      -0.029486       0.043742       0.001842       0.007450      -0.023560       0.006578       0.094096      -0.029477      -0.011926       0.041402              8.772175       5.841186       1.978853       1.042809       9.070212      -2.881761      11.405126           0.000173
          124              C       2.917046       6.621061      12.329669      -0.569832      28.600557 0.46185596E+03  0.11037649E+05                                 7.917721                            6.934170      -0.061458       1.942670                    0.996441      32.700379      95.176015       0.656481       0.390403      -1.080131       0.014347      -0.008600       0.031832       0.035959      -0.001292      -0.002109       0.003960      -0.007367       0.084860      -0.018092      -0.010702       0.028794              8.365971       6.710260       0.606915      -0.176115       8.223247      -2.666315      10.164407          -0.000034
          125              C       1.762418      14.991110       7.346282       0.601769      23.867381 0.26114925E+03  0.54918028E+04                                 7.721950                            5.801214      -0.309575       1.944409                    0.998739      23.147408      66.295145       0.602698       0.483259      -1.009135      -0.020034       0.010745      -0.048042       0.053149      -0.012277      -0.068083       0.003902       0.121994      -0.000455      -0.062472      -0.043563       0.106035              8.926461       6.183772      -0.930401       3.175332      10.436424      -1.604870      10.159186          -0.000033
          126              C       2.448577      14.081322       8.347608      -0.077812      41.647864 0.48752144E+03  0.11764041E+05                                10.508077                            7.428030      -0.145176       1.952366                    0.998811      28.570834      82.510568       0.598079       0.424409      -1.061910       0.034808      -0.017732       0.001211       0.039083       0.037620       0.015056       0.018629      -0.029563      -0.061464      -0.031192      -0.026742       0.057934             12.735718      11.096492      -5.022222       0.312673      10.427913      -2.898942      16.682750          -0.000031
          127              C       3.486523      13.290748       7.896334      -0.096272      31.491450 0.41805200E+03  0.97771182E+04                                 8.749443                            6.882749       0.100350       2.007143                    0.999751      29.222852      85.049606       0.616312       0.424937      -1.054008      -0.011642       0.006642       0.022524       0.026210       0.021499      -0.002502       0.001810      -0.015288       0.028713      -0.027858       0.009826       0.018033              9.734837      10.198318      -4.334023      -0.152333       8.415606      -1.053137      10.590586           0.000038
          128              C       4.154396      12.473507       8.748526      -0.131369      31.969507 0.44261722E+03  0.10481774E+05                                 8.831483                            7.076240       0.140761       2.025033                    0.999297      29.349926      85.456052       0.609665       0.424237      -1.056323      -0.018070       0.010676      -0.004190       0.021402      -0.011219      -0.001863       0.007345       0.002396      -0.032511      -0.014241      -0.003866       0.018107              9.753293       9.753388      -3.836145      -0.615067       8.105554      -1.180436      11.400937          -0.000029
          129              C       3.739914      12.449978      10.092665       0.068454      28.046788 0.36840282E+03  0.83511322E+04                                 8.178097                            6.522318       0.157968       2.058111                    0.999584      26.988180      77.427500       0.623981       0.433024      -1.048645      -0.035245       0.035044      -0.001750       0.049733       0.014036       0.038393      -0.005720      -0.007449      -0.052516      -0.049028       0.012487       0.036541              9.036267       8.667000      -3.363013      -0.616898       7.649196      -0.952821      10.792605           0.000039
          130              C       2.102885      14.023284       9.699494       0.153781      36.554660 0.41921138E+03  0.98433953E+04                                 9.964898                            7.117992      -0.541338       1.837752                    0.998553      27.426702      80.846640       0.575547       0.453224      -1.033752       0.028112      -0.011879       0.024464       0.039113       0.028342       0.009131       0.037193       0.004827      -0.139849      -0.063209       0.001455       0.061755             11.802814      12.120775      -4.958313      -2.099530       9.339265      -0.040994      13.948403           0.000019
          131              C       0.932584      14.769938      10.234051       0.159702      35.796049 0.41666083E+03  0.97706256E+04                                 9.844650                            7.113629      -0.553879       1.834985                    0.998173      27.333234      80.572853       0.573503       0.455440      -1.032278      -0.027475       0.003759      -0.018149       0.033142      -0.002493      -0.029232      -0.051077      -0.025531      -0.042979      -0.062586       0.002160       0.060426             11.558491      14.003166      -2.754096      -0.284575       8.695356       4.301920      11.976951           0.000027
          132              C       0.991796      15.505611      11.413562      -0.094874      40.280799 0.49026818E+03  0.11829649E+05                                10.215286                            7.416000      -0.022143       1.989211                    0.999168      28.621383      82.260610       0.603436       0.420666      -1.065821      -0.028837       0.008286       0.001475       0.030040       0.006837      -0.012378      -0.029871      -0.017087       0.026462      -0.024792      -0.015218       0.040011             12.084089      15.302348      -0.033312       2.754467       8.136217       4.582876      12.813702          -0.000039
          133              C       8.501230       0.351366      11.901636      -0.074236      30.110788 0.41433460E+03  0.96411964E+04                                 8.438987                            6.831482       0.161292       2.029026                    0.999663      28.715761      82.593980       0.623184       0.422386      -1.058593       0.001582      -0.016170      -0.015285       0.022308       0.006877      -0.017621      -0.002196      -0.024954       0.043312      -0.028072       0.004893       0.023179              9.151742      12.508034      -1.003283       0.803297       6.519153       2.647630       8.428040           0.000053
          134              C       7.341378       0.138037      11.208262      -0.140940      30.700002 0.42538233E+03  0.99654678E+04                                 8.548433                            6.915232       0.187924       2.038840                    0.999636      29.138649      84.145869       0.620187       0.421566      -1.058909       0.022247      -0.008378       0.008522       0.025254      -0.006700      -0.005465       0.004769       0.047060       0.000166      -0.025137      -0.000746       0.025883              9.270947      11.745862      -0.941300       0.164112       6.433585       2.935436       9.633393          -0.000040
          135              C       7.366630      15.096206      10.053929       0.088426      25.294202 0.32580080E+03  0.71404500E+04                                 7.508680                            6.055333       0.351279       2.129878                    0.999854      25.806071      72.086202       0.662182       0.422041      -1.058581       0.041682      -0.012837      -0.004382       0.043833       0.012945       0.012709      -0.034566       0.009531      -0.041813      -0.046896       0.016902       0.029995              8.145772      10.155686      -0.824840       0.366723       5.590222       2.257931       8.691408           0.000047
          136              C       2.284003       0.147448      12.122431       0.586578      22.448034 0.26150418E+03  0.54963620E+04                                 7.421250                            5.805725      -0.131182       2.006703                    0.999518      23.020970      65.729006       0.602898       0.483354      -1.009962       0.028126       0.010759       0.039782       0.049894      -0.038379       0.004367      -0.013803      -0.122145      -0.121792      -0.051846      -0.042139       0.093985              8.371560      10.390994       1.511348       2.054904       4.965157       1.570640       9.758528          -0.000033
          137              C       8.130286      12.871932       2.924568      -0.049115      28.146992 0.38974345E+03  0.89548916E+04                                 8.053643                            6.607470       0.126897       2.011265                    0.999851      28.852211      83.175950       0.634602       0.420071      -1.057257       0.009714       0.053336       0.059781       0.080703       0.007971      -0.016700       0.024042      -0.030694       0.129897      -0.045023      -0.009765       0.054788              8.650656       7.024389       2.896880      -1.877930       9.683157      -0.952225       9.244423           0.000046
          138              C       7.434549      11.736265       3.011724      -0.123867      27.914157 0.39512636E+03  0.90745214E+04                                 7.948179                            6.610359       0.420325       2.115929                    0.999479      28.603135      81.402489       0.643092       0.414711      -1.064776      -0.022021      -0.034581       0.052015       0.066230       0.027355      -0.044527       0.013118      -0.036953       0.138589      -0.073533       0.008665       0.064868              8.492392       6.538047       2.476871      -0.972754      10.168926       1.412709       8.770203          -0.000062
          139              C       7.364888      12.749581       4.958208       0.349508      25.259469 0.32562694E+03  0.71595275E+04                                 7.834910                            6.302069       0.097997       2.071937                    0.999704      24.036358      67.986996       0.609067       0.457380      -1.034058       0.003758       0.023718       0.035338       0.042725       0.000901      -0.010419       0.013890       0.010058       0.124723      -0.029264      -0.016700       0.045963              8.595058       6.227625       2.230041      -1.640779       8.368199       1.275463      11.189352           0.000158
          140              C       7.043578      13.050752       6.339146      -0.576264      29.021898 0.47414918E+03  0.11414668E+05                                 7.974409                            7.011072      -0.108330       1.932938                    0.995231      32.766461      95.953013       0.654444       0.388763      -1.080457       0.012388      -0.002994      -0.030165       0.032747      -0.009221      -0.015869       0.000203      -0.018675       0.086893      -0.031226      -0.002331       0.033557              8.345505       7.408915       0.577646      -0.648452       7.527482       0.712203      10.100119          -0.000032
          141              C       6.121443      10.564521       4.830379      -0.097608      26.440413 0.39767920E+03  0.92306551E+04                                 7.972178                            6.793789      -0.411677       1.887401                    0.995668      28.392861      83.660387       0.606295       0.435234      -1.042560      -0.032550       0.076560      -0.037927       0.091430       0.041641      -0.022527      -0.028426       0.001792      -0.055996      -0.037402      -0.028864       0.066265              8.773563      11.518165       0.688305      -0.316558       8.565735      -0.740826       6.236789          -0.000017
          142              C       4.639409      10.937848       4.933030      -0.185326      25.089615 0.40703488E+03  0.94439794E+04                                 7.519398                            6.710660       0.107736       2.035400                    0.999028      28.648752      82.700051       0.636286       0.414887      -1.061696       0.036196      -0.008225      -0.083273       0.091171      -0.025164       0.021376       0.001819       0.011319      -0.052742      -0.033973      -0.005188       0.039161              8.070881      11.860378      -0.281734       1.199508       5.752783      -0.276950       6.599482           0.000001
          143              C       4.003754      11.243725       3.648931      -0.197415      24.417709 0.38708643E+03  0.88648217E+04                                 7.323222                            6.495105       0.129543       2.038488                    0.999478      28.555905      81.770064       0.654408       0.408692      -1.066202      -0.034470       0.004457       0.082619       0.089633      -0.031203       0.021385      -0.006425       0.026537      -0.048637      -0.030794      -0.018281       0.049075              7.811788      11.366176      -0.225859       1.174081       5.803663      -0.366933       6.265526           0.000003
          144              C       2.564388      11.676658       3.716719      -0.088958      25.221000 0.37762281E+03  0.86125939E+04                                 7.614290                            6.541261      -0.113373       1.982841                    0.997527      27.641802      79.527097       0.632025       0.424909      -1.053691       0.031682      -0.071510       0.044766       0.090119       0.031362      -0.029769      -0.031172      -0.014948       0.037792      -0.039233      -0.023534       0.062767              8.259908      11.036982       0.698915      -0.540808       7.752581      -0.925225       5.990162          -0.000021
          145              C       1.336617      10.878241       5.785222      -0.114711      28.648394 0.42652209E+03  0.10007130E+05                                 8.197621                            6.943882       0.261380       2.068427                    0.998179      29.039964      84.150726       0.615806       0.423930      -1.056555       0.016344       0.019939      -0.052701       0.058669       0.017403      -0.043835       0.016927      -0.018637       0.121327      -0.061263      -0.001141       0.062404              8.744424       6.874625       2.350910      -1.158717      10.139003       1.749914       9.219642          -0.000065
          146              C       0.614757       9.766104       6.102857      -0.046917      29.818977 0.43655576E+03  0.10372117E+05                                 8.596310                            7.149393      -0.148157       1.927587                    0.998456      29.858857      89.012757       0.587149       0.439066      -1.040275      -0.018096      -0.058718      -0.058037       0.084520       0.008131      -0.009520       0.030349      -0.052537       0.066289      -0.042393      -0.006843       0.049235              9.221537       7.472271       2.342894      -2.504431       9.240674      -0.009897      10.951665           0.000047
          147              C       1.219064       9.562186       3.991745       0.352173      25.687099 0.32881807E+03  0.72449058E+04                                 7.939851                            6.335360       0.083343       2.067503                    0.999751      24.059864      68.050392       0.607311       0.457739      -1.034203      -0.004991      -0.031923      -0.029486       0.043742       0.001842      -0.007450       0.023560       0.006578       0.094096      -0.029477      -0.011926       0.041402              8.772180       5.841189       1.978855      -1.042809       9.070217       2.881762      11.405133           0.000174
          148              C       1.436754       9.064939       2.645669      -0.569832      28.600748 0.46185968E+03  0.11037748E+05                                 7.917704                            6.934154      -0.061459       1.942670                    0.996441      32.700540      95.176185       0.656489       0.390399      -1.080136      -0.014347       0.008600       0.031832       0.035959      -0.001292       0.002109      -0.003960      -0.007366       0.084859      -0.018092      -0.010702       0.028794              8.365953       6.710248       0.606915       0.176116       8.223231       2.666304      10.164380          -0.000034
          149              C       6.116218       8.537890      12.021718       0.601768      23.867388 0.26114934E+03  0.54918050E+04                                 7.721951                            5.801214      -0.309575       1.944409                    0.998739      23.147413      66.295160       0.602698       0.483259      -1.009135      -0.020034      -0.010745       0.048042       0.053149       0.012277       0.068083       0.003902       0.121994      -0.000455      -0.062472      -0.043563       0.106035              8.926462       6.183773       0.930401      -3.175333      10.436426      -1.604870      10.159188          -0.000033
          150              C       6.802377       9.447678      11.020392      -0.077812      41.647860 0.48752138E+03  0.11764039E+05                                10.508077                            7.428030      -0.145175       1.952366                    0.998811      28.570832      82.510560       0.598079       0.424409      -1.061910       0.034808       0.017732      -0.001211       0.039083      -0.037620      -0.015056       0.018629      -0.029563      -0.061464      -0.031192      -0.026742       0.057934             12.735717      11.096491       5.022222      -0.312673      10.427912      -2.898942      16.682749          -0.000036
          151              C       7.840323      10.238252      11.471666      -0.096272      31.491445 0.41805191E+03  0.97771156E+04                                 8.749442                            6.882748       0.100350       2.007143                    0.999751      29.222849      85.049593       0.616312       0.424937      -1.054008      -0.011642      -0.006642      -0.022524       0.026210      -0.021500       0.002502       0.001810      -0.015288       0.028713      -0.027858       0.009825       0.018033              9.734835      10.198316       4.334023       0.152333       8.415604      -1.053137      10.590585           0.000046
          152              C       8.508196      11.055493      10.619474      -0.131369      31.969500 0.44261709E+03  0.10481770E+05                                 8.831482                            7.076239       0.140762       2.025033                    0.999297      29.349921      85.456032       0.609665       0.424237      -1.056323      -0.018070      -0.010676       0.004190       0.021402       0.011219       0.001863       0.007345       0.002395      -0.032512      -0.014241      -0.003866       0.018107              9.753291       9.753386       3.836144       0.615067       8.105552      -1.180436      11.400936          -0.000037
          153              C       8.093714      11.079022       9.275335       0.068453      28.046794 0.36840292E+03  0.83511350E+04                                 8.178098                            6.522319       0.157968       2.058111                    0.999584      26.988184      77.427513       0.623981       0.433024      -1.048645      -0.035245      -0.035044       0.001750       0.049733      -0.014036      -0.038393      -0.005720      -0.007449      -0.052516      -0.049028       0.012487       0.036541              9.036268       8.667001       3.363013       0.616899       7.649197      -0.952821      10.792607           0.000047
          154              C       6.456685       9.505716       9.668506       0.153781      36.554659 0.41921136E+03  0.98433946E+04                                 9.964898                            7.117992      -0.541337       1.837752                    0.998553      27.426701      80.846635       0.575547       0.453224      -1.033752       0.028112       0.011879      -0.024464       0.039113      -0.028342      -0.009131       0.037193       0.004827      -0.139849      -0.063210       0.001455       0.061755             11.802813      12.120774       4.958312       2.099529       9.339264      -0.040994      13.948402           0.000022
          155              C       5.286384       8.759062       9.133949       0.159702      35.796049 0.41666084E+03  0.97706261E+04                                 9.844650                            7.113629      -0.553879       1.834985                    0.998173      27.333234      80.572853       0.573503       0.455440      -1.032278      -0.027475      -0.003759       0.018149       0.033142       0.002493       0.029232      -0.051077      -0.025531      -0.042979      -0.062586       0.002160       0.060426             11.558491      14.003166       2.754096       0.284575       8.695356       4.301920      11.976951           0.000025
          156              C       5.345596       8.023389       7.954438      -0.094874      40.280790 0.49026807E+03  0.11829646E+05                                10.215284                            7.415999      -0.022143       1.989212                    0.999168      28.621379      82.260592       0.603436       0.420666      -1.065821      -0.028838      -0.008286      -0.001475       0.030041      -0.006837       0.012378      -0.029871      -0.017087       0.026462      -0.024792      -0.015219       0.040011             12.084087      15.302345       0.033312      -2.754467       8.136216       4.582875      12.813700          -0.000036
          157              C       4.147430       7.491634       7.466364      -0.074236      30.110784 0.41433455E+03  0.96411948E+04                                 8.438986                            6.831481       0.161293       2.029026                    0.999663      28.715758      82.593962       0.623184       0.422386      -1.058593       0.001582       0.016170       0.015286       0.022308      -0.006877       0.017621      -0.002195      -0.024954       0.043312      -0.028072       0.004893       0.023179              9.151741      12.508032       1.003283      -0.803297       6.519152       2.647629       8.428038           0.000049
          158              C       2.987578       7.704963       8.159738      -0.140940      30.700002 0.42538233E+03  0.99654676E+04                                 8.548432                            6.915232       0.187924       2.038839                    0.999636      29.138650      84.145866       0.620187       0.421566      -1.058909       0.022247       0.008378      -0.008522       0.025254       0.006700       0.005465       0.004770       0.047061       0.000166      -0.025137      -0.000746       0.025883              9.270946      11.745860       0.941300      -0.164112       6.433584       2.935435       9.633392          -0.000036
          159              C       3.012830       8.432794       9.314071       0.088426      25.294201 0.32580078E+03  0.71404495E+04                                 7.508679                            6.055332       0.351279       2.129878                    0.999854      25.806069      72.086190       0.662182       0.422041      -1.058581       0.041682       0.012837       0.004382       0.043833      -0.012945      -0.012709      -0.034566       0.009531      -0.041813      -0.046896       0.016902       0.029995              8.145771      10.155684       0.824840      -0.366723       5.590222       2.257930       8.691407           0.000044
          160              C       6.637803       7.695552       7.245569       0.586579      22.448031 0.26150414E+03  0.54963610E+04                                 7.421249                            5.805724      -0.131182       2.006703                    0.999518      23.020968      65.728999       0.602898       0.483354      -1.009962       0.028126      -0.010759      -0.039782       0.049894       0.038379      -0.004367      -0.013803      -0.122145      -0.121792      -0.051846      -0.042139       0.093985              8.371559      10.390993      -1.511348      -2.054904       4.965156       1.570640       9.758527          -0.000033
          161              C       3.776486      10.657068      16.443432      -0.049115      28.146996 0.38974352E+03  0.89548937E+04                                 8.053644                            6.607471       0.126896       2.011265                    0.999851      28.852214      83.175963       0.634602       0.420071      -1.057257       0.009714      -0.053336      -0.059781       0.080703      -0.007971       0.016700       0.024042      -0.030693       0.129897      -0.045023      -0.009765       0.054788              8.650657       7.024390      -2.896881       1.877930       9.683159      -0.952225       9.244423           0.000046
          162              C       3.080749      11.792735      16.356276      -0.123867      27.914165 0.39512648E+03  0.90745252E+04                                 7.948180                            6.610360       0.420324       2.115928                    0.999479      28.603142      81.402518       0.643092       0.414711      -1.064776      -0.022021       0.034581      -0.052015       0.066230      -0.027355       0.044527       0.013117      -0.036954       0.138589      -0.073533       0.008665       0.064868              8.492394       6.538048      -2.476872       0.972754      10.168929       1.412710       8.770205          -0.000061
          163              C       3.011088      10.779419      14.409792       0.349508      25.259467 0.32562690E+03  0.71595266E+04                                 7.834911                            6.302070       0.097996       2.071937                    0.999704      24.036357      67.986999       0.609066       0.457380      -1.034058       0.003758      -0.023718      -0.035338       0.042725      -0.000901       0.010419       0.013890       0.010058       0.124723      -0.029264      -0.016700       0.045963              8.595059       6.227625      -2.230041       1.640780       8.368199       1.275464      11.189353           0.000162
          164              C       2.689778      10.478248      13.028854      -0.576264      29.021895 0.47414913E+03  0.11414666E+05                                 7.974410                            7.011072      -0.108330       1.932938                    0.995231      32.766460      95.953016       0.654444       0.388763      -1.080457       0.012388       0.002995       0.030165       0.032747       0.009221       0.015869       0.000203      -0.018675       0.086894      -0.031226      -0.002331       0.033557              8.345505       7.408915      -0.577646       0.648453       7.527483       0.712203      10.100119          -0.000032
          165              C       1.767643      12.964479      14.537621      -0.097608      26.440415 0.39767924E+03  0.92306562E+04                                 7.972179                            6.793790      -0.411677       1.887400                    0.995668      28.392864      83.660401       0.606295       0.435234      -1.042560      -0.032550      -0.076560       0.037927       0.091430      -0.041641       0.022527      -0.028426       0.001792      -0.055996      -0.037401      -0.028864       0.066265              8.773564      11.518165      -0.688305       0.316558       8.565737      -0.740826       6.236789          -0.000018
          166              C       0.285609      12.591152      14.434970      -0.185326      25.089613 0.40703484E+03  0.94439781E+04                                 7.519397                            6.710659       0.107736       2.035400                    0.999028      28.648751      82.700048       0.636286       0.414887      -1.061696       0.036196       0.008225       0.083273       0.091171       0.025164      -0.021376       0.001819       0.011319      -0.052742      -0.033973      -0.005188       0.039161              8.070881      11.860377       0.281734      -1.199508       5.752783      -0.276949       6.599482           0.000001
          167              C       8.357554      12.285275      15.719069      -0.197415      24.417709 0.38708645E+03  0.88648222E+04                                 7.323222                            6.495105       0.129543       2.038488                    0.999478      28.555903      81.770058       0.654408       0.408692      -1.066201      -0.034470      -0.004457      -0.082619       0.089633       0.031203      -0.021385      -0.006425       0.026536      -0.048637      -0.030794      -0.018281       0.049074              7.811789      11.366176       0.225859      -1.174082       5.803663      -0.366933       6.265526           0.000002
          168              C       6.918188      11.852342      15.651281      -0.088957      25.220995 0.37762272E+03  0.86125914E+04                                 7.614289                            6.541259      -0.113372       1.982841                    0.997527      27.641799      79.527083       0.632025       0.424909      -1.053691       0.031682       0.071510      -0.044766       0.090119      -0.031362       0.029769      -0.031172      -0.014948       0.037791      -0.039232      -0.023534       0.062767              8.259906      11.036979      -0.698914       0.540808       7.752580      -0.925224       5.990161          -0.000019
          169              C       5.690417      12.650759      13.582778      -0.114711      28.648388 0.42652200E+03  0.10007128E+05                                 8.197620                            6.943881       0.261380       2.068427                    0.998179      29.039959      84.150707       0.615806       0.423930      -1.056555       0.016344      -0.019939       0.052701       0.058669      -0.017403       0.043835       0.016927      -0.018637       0.121326      -0.061263      -0.001141       0.062404              8.744422       6.874624      -2.350909       1.158717      10.139001       1.749913       9.219641          -0.000065
          170              C       4.968557      13.762896      13.265143      -0.046917      29.818969 0.43655560E+03  0.10372112E+05                                 8.596308                            7.149392      -0.148156       1.927587                    0.998456      29.858848      89.012714       0.587149       0.439066      -1.040275      -0.018096       0.058718       0.058037       0.084520      -0.008131       0.009520       0.030349      -0.052537       0.066289      -0.042392      -0.006843       0.049235              9.221534       7.472269      -2.342893       2.504430       9.240671      -0.009897      10.951662           0.000046
          171              C       5.572864      13.966814      15.376255       0.352173      25.687097 0.32881805E+03  0.72449053E+04                                 7.939851                            6.335359       0.083343       2.067504                    0.999751      24.059862      68.050382       0.607311       0.457739      -1.034203      -0.004991       0.031923       0.029486       0.043742      -0.001842       0.007449       0.023560       0.006578       0.094096      -0.029477      -0.011926       0.041402              8.772179       5.841189      -1.978855       1.042809       9.070216       2.881761      11.405132           0.000174
          172              C       5.790554      14.464061      16.722331      -0.569832      28.600749 0.46185969E+03  0.11037749E+05                                 7.917704                            6.934155      -0.061460       1.942670                    0.996441      32.700541      95.176190       0.656489       0.390399      -1.080136      -0.014347      -0.008600      -0.031832       0.035959       0.001292      -0.002109      -0.003959      -0.007367       0.084859      -0.018092      -0.010702       0.028793              8.365953       6.710248      -0.606915      -0.176116       8.223231       2.666304      10.164380          -0.000034
          173              C       6.945182       7.148110       2.337718       0.601769      23.867380 0.26114924E+03  0.54918025E+04                                 7.721949                            5.801213      -0.309575       1.944409                    0.998739      23.147408      66.295144       0.602698       0.483259      -1.009135       0.020034       0.010745       0.048042       0.053149       0.012277      -0.068083      -0.003902       0.121994      -0.000455      -0.062472      -0.043563       0.106035              8.926461       6.183772       0.930402       3.175332      10.436424       1.604870      10.159186          -0.000036
          174              C       6.259023       6.238322       1.336392      -0.077812      41.647870 0.48752150E+03  0.11764043E+05                                10.508079                            7.428031      -0.145176       1.952366                    0.998811      28.570836      82.510579       0.598079       0.424409      -1.061910      -0.034808      -0.017732      -0.001211       0.039083      -0.037620       0.015056      -0.018629      -0.029563      -0.061464      -0.031192      -0.026742       0.057934             12.735720      11.096494       5.022223       0.312673      10.427915       2.898943      16.682752          -0.000029
          175              C       5.221077       5.447748       1.787666      -0.096272      31.491447 0.41805193E+03  0.97771166E+04                                 8.749443                            6.882748       0.100349       2.007143                    0.999751      29.222851      85.049608       0.616312       0.424937      -1.054008       0.011642       0.006642      -0.022524       0.026210      -0.021500      -0.002502      -0.001810      -0.015288       0.028713      -0.027858       0.009826       0.018033              9.734837      10.198318       4.334023      -0.152333       8.415606       1.053137      10.590587           0.000038
          176              C       4.553204       4.630507       0.935474      -0.131369      31.969519 0.44261742E+03  0.10481780E+05                                 8.831486                            7.076242       0.140760       2.025033                    0.999297      29.349934      85.456085       0.609665       0.424237      -1.056323       0.018070       0.010676       0.004190       0.021402       0.011219      -0.001863      -0.007345       0.002395      -0.032512      -0.014241      -0.003866       0.018107              9.753296       9.753390       3.836146      -0.615067       8.105556       1.180437      11.400941          -0.000029
          177              C       4.967686       4.606978      18.959335       0.068454      28.046793 0.36840288E+03  0.83511341E+04                                 8.178099                            6.522319       0.157967       2.058110                    0.999584      26.988185      77.427523       0.623981       0.433024      -1.048645       0.035245       0.035044       0.001750       0.049733      -0.014036       0.038393       0.005720      -0.007450      -0.052516      -0.049028       0.012487       0.036541              9.036269       8.667001       3.363014      -0.616899       7.649197       0.952821      10.792608           0.000038
          178              C       6.604715       6.180284      -0.015494       0.153781      36.554660 0.41921138E+03  0.98433951E+04                                 9.964898                            7.117992      -0.541337       1.837752                    0.998553      27.426702      80.846638       0.575547       0.453224      -1.033752      -0.028112      -0.011879      -0.024464       0.039113      -0.028342       0.009131      -0.037193       0.004827      -0.139849      -0.063209       0.001455       0.061755             11.802814      12.120774       4.958313      -2.099530       9.339265       0.040994      13.948402           0.000017
          179              C       7.775016       6.926938      18.817949       0.159703      35.796044 0.41666078E+03  0.97706240E+04                                 9.844649                            7.113628      -0.553878       1.834985                    0.998173      27.333231      80.572838       0.573503       0.455440      -1.032278       0.027475       0.003759       0.018149       0.033142       0.002493      -0.029232       0.051077      -0.025531      -0.042979      -0.062586       0.002160       0.060426             11.558489      14.003164       2.754096      -0.284575       8.695355      -4.301920      11.976949           0.000022
          180              C       7.715804       7.662611      17.638438      -0.094874      40.280803 0.49026824E+03  0.11829651E+05                                10.215287                            7.416001      -0.022144       1.989211                    0.999168      28.621385      82.260620       0.603435       0.420666      -1.065821       0.028838       0.008286      -0.001475       0.030041      -0.006837      -0.012378       0.029871      -0.017087       0.026462      -0.024792      -0.015219       0.040011             12.084091      15.302350       0.033313       2.754467       8.136218      -4.582876      12.813703          -0.000032
          181              C       0.206370       8.194366      17.150364      -0.074236      30.110796 0.41433475E+03  0.96412009E+04                                 8.438989                            6.831483       0.161291       2.029025                    0.999663      28.715767      82.594004       0.623184       0.422386      -1.058593      -0.001582      -0.016170       0.015285       0.022308      -0.006877      -0.017621       0.002196      -0.024954       0.043312      -0.028072       0.004893       0.023179              9.151744      12.508037       1.003283       0.803297       6.519154      -2.647630       8.428041           0.000046
          182              C       1.366222       7.981037      17.843738      -0.140940      30.700005 0.42538238E+03  0.99654695E+04                                 8.548434                            6.915233       0.187923       2.038839                    0.999636      29.138651      84.145881       0.620187       0.421566      -1.058909      -0.022247      -0.008378      -0.008522       0.025254       0.006700      -0.005465      -0.004769       0.047061       0.000166      -0.025137      -0.000746       0.025883              9.270948      11.745863       0.941300       0.164112       6.433586      -2.935436       9.633394          -0.000034
          183              C       1.340970       7.253206      18.998071       0.088426      25.294202 0.32580081E+03  0.71404502E+04                                 7.508680                            6.055333       0.351279       2.129878                    0.999854      25.806071      72.086201       0.662182       0.422041      -1.058581      -0.041681      -0.012837       0.004382       0.043833      -0.012945       0.012709       0.034566       0.009531      -0.041814      -0.046896       0.016902       0.029995              8.145772      10.155685       0.824840       0.366723       5.590222      -2.257931       8.691408           0.000041
          184              C       6.423597       7.990448      16.929569       0.586579      22.448030 0.26150413E+03  0.54963607E+04                                 7.421249                            5.805724      -0.131182       2.006703                    0.999518      23.020967      65.728996       0.602898       0.483354      -1.009962      -0.028126       0.010759      -0.039782       0.049894       0.038379       0.004367       0.013803      -0.122145      -0.121792      -0.051846      -0.042139       0.093985              8.371559      10.390994      -1.511348       2.054904       4.965156      -1.570640       9.758526          -0.000034
          185              C       0.577314       5.028932       6.759432      -0.049115      28.146984 0.38974331E+03  0.89548876E+04                                 8.053641                            6.607469       0.126897       2.011265                    0.999851      28.852205      83.175922       0.634602       0.420071      -1.057257      -0.009714       0.053336      -0.059781       0.080703      -0.007971      -0.016700      -0.024042      -0.030693       0.129897      -0.045023      -0.009765       0.054788              8.650654       7.024387      -2.896879      -1.877930       9.683154       0.952225       9.244421           0.000045
          186              C       1.273051       3.893265       6.672276      -0.123867      27.914143 0.39512612E+03  0.90745141E+04                                 7.948175                            6.610356       0.420327       2.115929                    0.999479      28.603124      81.402437       0.643092       0.414711      -1.064776       0.022021      -0.034581      -0.052015       0.066230      -0.027355      -0.044527      -0.013117      -0.036953       0.138589      -0.073533       0.008665       0.064868              8.492388       6.538044      -2.476870      -0.972753      10.168921      -1.412708       8.770199          -0.000061
          187              C       1.342712       4.906581       4.725792       0.349508      25.259463 0.32562684E+03  0.71595248E+04                                 7.834910                            6.302069       0.097995       2.071937                    0.999704      24.036355      67.986990       0.609067       0.457380      -1.034058      -0.003758       0.023718      -0.035338       0.042725      -0.000901      -0.010419      -0.013890       0.010058       0.124723      -0.029264      -0.016699       0.045963              8.595058       6.227624      -2.230041      -1.640780       8.368199      -1.275463      11.189351           0.000162
          188              C       1.664022       5.207752       3.344854      -0.576264      29.021900 0.47414925E+03  0.11414670E+05                                 7.974411                            7.011073      -0.108331       1.932938                    0.995231      32.766464      95.953032       0.654444       0.388763      -1.080457      -0.012388      -0.002995       0.030165       0.032747       0.009221      -0.015869      -0.000203      -0.018675       0.086893      -0.031226      -0.002331       0.033557              8.345507       7.408916      -0.577646      -0.648453       7.527483      -0.712203      10.100121          -0.000032
          189              C       2.586157       2.721521       4.853621      -0.097608      26.440414 0.39767920E+03  0.92306552E+04                                 7.972178                            6.793789      -0.411677       1.887400                    0.995668      28.392864      83.660399       0.606295       0.435234      -1.042560       0.032550       0.076560       0.037927       0.091430      -0.041641      -0.022527       0.028426       0.001792      -0.055995      -0.037401      -0.028864       0.066265              8.773563      11.518164      -0.688305      -0.316558       8.565736       0.740825       6.236789          -0.000018
          190              C       4.068191       3.094848       4.750970      -0.185326      25.089616 0.40703491E+03  0.94439799E+04                                 7.519398                            6.710660       0.107737       2.035401                    0.999028      28.648752      82.700049       0.636286       0.414887      -1.061696      -0.036195      -0.008225       0.083273       0.091171       0.025164       0.021376      -0.001819       0.011320      -0.052742      -0.033972      -0.005189       0.039161              8.070881      11.860378       0.281734       1.199507       5.752784       0.276949       6.599482           0.000001
          191              C       4.703846       3.400725       6.035069      -0.197415      24.417701 0.38708629E+03  0.88648172E+04                                 7.323219                            6.495103       0.129546       2.038489                    0.999478      28.555892      81.770001       0.654408       0.408691      -1.066202       0.034470       0.004457      -0.082619       0.089632       0.031203       0.021385       0.006425       0.026537      -0.048636      -0.030794      -0.018281       0.049074              7.811785      11.366170       0.225859       1.174081       5.803661       0.366932       6.265524           0.000003
          192              C       6.143212       3.833658       5.967281      -0.088958      25.220996 0.37762274E+03  0.86125917E+04                                 7.614288                            6.541260      -0.113371       1.982842                    0.997527      27.641796      79.527065       0.632025       0.424909      -1.053691      -0.031682      -0.071509      -0.044766       0.090119      -0.031362      -0.029769       0.031172      -0.014948       0.037792      -0.039232      -0.023534       0.062767              8.259906      11.036977      -0.698914      -0.540808       7.752580       0.925224       5.990160          -0.000021
          193              C       7.370983       3.035241       3.898778      -0.114710      28.648390 0.42652205E+03  0.10007129E+05                                 8.197620                            6.943882       0.261380       2.068427                    0.998179      29.039961      84.150715       0.615806       0.423930      -1.056555      -0.016344       0.019939       0.052701       0.058669      -0.017403      -0.043835      -0.016927      -0.018637       0.121326      -0.061263      -0.001141       0.062404              8.744423       6.874625      -2.350909      -1.158717      10.139002      -1.749914       9.219641          -0.000065
          194              C       8.092843       1.923104       3.581143      -0.046918      29.818979 0.43655583E+03  0.10372119E+05                                 8.596310                            7.149394      -0.148157       1.927587                    0.998456      29.858857      89.012751       0.587149       0.439066      -1.040275       0.018096      -0.058718       0.058037       0.084520      -0.008131      -0.009520      -0.030349      -0.052537       0.066289      -0.042393      -0.006843       0.049235              9.221537       7.472271      -2.342894      -2.504430       9.240674       0.009896      10.951665           0.000048
          195              C       7.488536       1.719186       5.692255       0.352172      25.687079 0.32881783E+03  0.72448991E+04                                 7.939848                            6.335357       0.083343       2.067503                    0.999751      24.059851      68.050349       0.607311       0.457739      -1.034203       0.004991      -0.031923       0.029486       0.043742      -0.001842      -0.007450      -0.023560       0.006578       0.094097      -0.029477      -0.011926       0.041402              8.772177       5.841187      -1.978853      -1.042809       9.070213      -2.881762      11.405130           0.000167
          196              C       7.270846       1.221939       7.038331      -0.569832      28.600565 0.46185610E+03  0.11037654E+05                                 7.917724                            6.934172      -0.061460       1.942670                    0.996441      32.700391      95.176069       0.656481       0.390404      -1.080131       0.014347       0.008600      -0.031832       0.035959       0.001292       0.002109       0.003960      -0.007367       0.084859      -0.018092      -0.010702       0.028793              8.365974       6.710262      -0.606915       0.176115       8.223250      -2.666316      10.164411          -0.000033
          197              N       4.952012       2.178785      13.811321      -0.361255      38.465729 0.58431067E+03  0.14532437E+05                                 9.417393                            7.740802       0.043627       2.018005                    0.997711      29.666153      82.809747       0.640401       0.384556      -1.104905       0.019644       0.090395      -0.078337       0.121218      -0.002196       0.023008      -0.002343       0.050315       0.223166      -0.062462      -0.017726       0.080187             10.518375       8.558509       4.536811       0.960832      13.324419      -0.482937       9.672198          -0.000080
          198              N       6.118831       4.029733      13.962391       0.010856      27.322044 0.35877268E+03  0.78800655E+04                                 7.513275                            6.032399       0.166036       2.144626                    0.998539      23.330944      60.729868       0.733168       0.380358      -1.110567       0.025643       0.063191      -0.032862       0.075701       0.065755       0.053328       0.001862      -0.041728       0.058612      -0.095101       0.014240       0.080861              8.430828       8.133549       4.239554       1.816644       9.890673       0.586373       7.268263          -0.000021
          199              N       3.794772       6.748117      14.677070      -0.364716      37.583431 0.58916195E+03  0.14673570E+05                                 9.218749                            7.737363       0.087886       2.030232                    0.997844      29.734041      82.875476       0.645390       0.381050      -1.108180      -0.027845      -0.098596       0.061924       0.119713      -0.009753       0.028317      -0.023368       0.023134       0.206589      -0.051367      -0.030481       0.081848             10.058967       7.689595       3.584917       1.310615      12.863470      -0.906837       9.623837          -0.000085
          200              N       2.634920       4.956776      14.169629       0.001533      27.551999 0.36841477E+03  0.81412586E+04                                 7.538857                            6.099467       0.097226       2.117628                    0.998343      23.535044      61.339224       0.731937       0.378685      -1.112394      -0.036853      -0.057893       0.027213       0.073826       0.065903       0.062888      -0.000295      -0.034802       0.079036      -0.102279       0.015420       0.086858              8.399564       8.142700       3.782329       2.106242       9.251412       0.263462       7.804579          -0.000021
          201              N       4.574102       1.113706      19.245982      -0.301732      38.632748 0.56783980E+03  0.13989354E+05                                 9.426737                            7.680938       0.507044       2.163301                    0.998881      29.022982      80.015597       0.638117       0.389613      -1.103886       0.005785      -0.132544       0.184465       0.227219      -0.012906       0.001042       0.124919       0.118184      -0.313950      -0.190092       0.075639       0.114454             10.335816      15.480666      -1.903809      -0.471228       6.795372      -1.253660       8.731410          -0.000035
          202              N       1.630933       2.486231       0.875434      -0.301732      39.830361 0.57346154E+03  0.14159255E+05                                 9.616072                            7.697064       0.513805       2.162941                    0.999328      29.119685      80.307712       0.640314       0.387416      -1.105717      -0.083866      -0.022316      -0.216016       0.232797      -0.018815      -0.086897      -0.026341      -0.019723      -0.513879      -0.201984       0.090793       0.111191             10.724332      11.843462      -5.169809      -0.685517      10.546147       1.189898       9.783386          -0.000022
          203              N       8.109388      13.507215       4.127321      -0.361255      38.465733 0.58431076E+03  0.14532440E+05                                 9.417393                            7.740802       0.043627       2.018005                    0.997711      29.666156      82.809757       0.640401       0.384556      -1.104905      -0.019644      -0.090395      -0.078337       0.121218      -0.002196      -0.023008       0.002343       0.050315       0.223166      -0.062462      -0.017726       0.080187             10.518375       8.558509       4.536811      -0.960831      13.324419       0.482938       9.672198          -0.000078
          204              N       6.942569      11.656267       4.278391       0.010855      27.322041 0.35877265E+03  0.78800646E+04                                 7.513275                            6.032399       0.166036       2.144626                    0.998539      23.330943      60.729863       0.733168       0.380358      -1.110567      -0.025643      -0.063191      -0.032862       0.075701       0.065755      -0.053328      -0.001862      -0.041728       0.058612      -0.095101       0.014240       0.080861              8.430828       8.133549       4.239554      -1.816643       9.890672      -0.586373       7.268262          -0.000020
          205              N       0.559028       8.937883       4.993070      -0.364717      37.583466 0.58916257E+03  0.14673590E+05                                 9.218755                            7.737367       0.087886       2.030231                    0.997844      29.734060      82.875547       0.645390       0.381050      -1.108180       0.027845       0.098597       0.061924       0.119713      -0.009753      -0.028317       0.023368       0.023134       0.206588      -0.051367      -0.030481       0.081848             10.058974       7.689600       3.584921      -1.310615      12.863480       0.906838       9.623841          -0.000084
          206              N       1.718880      10.729224       4.485629       0.001533      27.551999 0.36841474E+03  0.81412580E+04                                 7.538857                            6.099467       0.097226       2.117629                    0.998343      23.535044      61.339226       0.731937       0.378685      -1.112394       0.036853       0.057893       0.027213       0.073826       0.065903      -0.062888       0.000295      -0.034802       0.079036      -0.102279       0.015420       0.086858              8.399564       8.142700       3.782329      -2.106242       9.251413      -0.263463       7.804579          -0.000023
          207              N       8.487298      14.572294       9.561982      -0.301732      38.632752 0.56783987E+03  0.13989357E+05                                 9.426738                            7.680939       0.507043       2.163300                    0.998881      29.022984      80.015605       0.638117       0.389613      -1.103886      -0.005785       0.132544       0.184465       0.227219      -0.012906      -0.001042      -0.124919       0.118184      -0.313951      -0.190092       0.075639       0.114454             10.335817      15.480667      -1.903809       0.471229       6.795372       1.253660       8.731411          -0.000030
          208              N       2.722867      13.199769      10.559434      -0.301732      39.830361 0.57346155E+03  0.14159255E+05                                 9.616072                            7.697064       0.513805       2.162940                    0.999328      29.119685      80.307713       0.640314       0.387416      -1.105717       0.083866       0.022316      -0.216016       0.232797      -0.018815       0.086897       0.026341      -0.019723      -0.513879      -0.201984       0.090793       0.111191             10.724332      11.843463      -5.169809       0.685517      10.546148      -1.189899       9.783386          -0.000022
          209              N       3.755588      10.021785      15.240679      -0.361255      38.465739 0.58431087E+03  0.14532443E+05                                 9.417394                            7.740803       0.043626       2.018005                    0.997711      29.666159      82.809770       0.640401       0.384556      -1.104905      -0.019643       0.090395       0.078337       0.121218       0.002196       0.023008       0.002343       0.050315       0.223166      -0.062462      -0.017726       0.080187             10.518377       8.558510      -4.536813       0.960831      13.324422       0.482938       9.672199          -0.000080
          210              N       2.588769      11.872733      15.089609       0.010855      27.322045 0.35877269E+03  0.78800660E+04                                 7.513276                            6.032399       0.166035       2.144626                    0.998539      23.330945      60.729874       0.733168       0.380358      -1.110567      -0.025643       0.063191       0.032862       0.075701      -0.065755       0.053328      -0.001862      -0.041728       0.058612      -0.095101       0.014240       0.080861              8.430829       8.133550      -4.239555       1.816644       9.890674      -0.586373       7.268264          -0.000021
          211              N       4.912828      14.591117      14.374930      -0.364716      37.583419 0.58916170E+03  0.14673562E+05                                 9.218747                            7.737361       0.087887       2.030232                    0.997844      29.734035      82.875450       0.645391       0.381050      -1.108180       0.027845      -0.098596      -0.061924       0.119713       0.009753       0.028317       0.023368       0.023134       0.206589      -0.051367      -0.030481       0.081848             10.058964       7.689593      -3.584916       1.310614      12.863466       0.906836       9.623833          -0.000084
          212              N       6.072680      12.799776      14.882371       0.001533      27.552002 0.36841481E+03  0.81412600E+04                                 7.538858                            6.099467       0.097226       2.117628                    0.998343      23.535046      61.339233       0.731937       0.378685      -1.112394       0.036853      -0.057893      -0.027213       0.073826      -0.065903       0.062888       0.000295      -0.034802       0.079036      -0.102279       0.015420       0.086858              8.399565       8.142701      -3.782329       2.106242       9.251413      -0.263462       7.804580          -0.000023
          213              N       4.133498       8.956706       9.806018      -0.301731      38.632744 0.56783973E+03  0.13989352E+05                                 9.426737                            7.680938       0.507044       2.163301                    0.998881      29.022980      80.015592       0.638117       0.389613      -1.103886      -0.005785      -0.132544      -0.184465       0.227219       0.012906       0.001042      -0.124919       0.118184      -0.313950      -0.190092       0.075639       0.114454             10.335815      15.480664       1.903809      -0.471228       6.795371       1.253660       8.731410          -0.000029
          214              N       7.076667      10.329231       8.808566      -0.301732      39.830365 0.57346163E+03  0.14159257E+05                                 9.616072                            7.697064       0.513805       2.162941                    0.999328      29.119688      80.307718       0.640314       0.387416      -1.105717       0.083866      -0.022316       0.216016       0.232797       0.018815      -0.086897       0.026341      -0.019723      -0.513879      -0.201984       0.090793       0.111191             10.724332      11.843462       5.169809      -0.685517      10.546148      -1.189899       9.783386          -0.000026
          215              N       0.598212       5.664215       5.556679      -0.361256      38.465771 0.58431145E+03  0.14532462E+05                                 9.417400                            7.740807       0.043626       2.018004                    0.997711      29.666175      82.809827       0.640401       0.384556      -1.104905       0.019644      -0.090395       0.078337       0.121218       0.002196      -0.023008      -0.002343       0.050315       0.223166      -0.062462      -0.017726       0.080187             10.518383       8.558515      -4.536816      -0.960832      13.324431      -0.482937       9.672204          -0.000079
          216              N       1.765031       3.813267       5.405609       0.010855      27.322045 0.35877269E+03  0.78800657E+04                                 7.513276                            6.032399       0.166036       2.144626                    0.998539      23.330944      60.729868       0.733168       0.380358      -1.110567       0.025643      -0.063191       0.032862       0.075701      -0.065755      -0.053328       0.001862      -0.041728       0.058612      -0.095101       0.014240       0.080861              8.430829       8.133549      -4.239555      -1.816644       9.890675       0.586373       7.268263          -0.000021
          217              N       8.148572       1.094883       4.690930      -0.364716      37.583432 0.58916196E+03  0.14673570E+05                                 9.218749                            7.737362       0.087886       2.030232                    0.997844      29.734042      82.875477       0.645390       0.381050      -1.108180      -0.027845       0.098597      -0.061924       0.119713       0.009753      -0.028317      -0.023368       0.023134       0.206588      -0.051367      -0.030481       0.081848             10.058967       7.689595      -3.584916      -1.310615      12.863468      -0.906837       9.623837          -0.000082
          218              N       6.988720       2.886224       5.198371       0.001533      27.551994 0.36841469E+03  0.81412564E+04                                 7.538856                            6.099466       0.097226       2.117629                    0.998343      23.535041      61.339211       0.731937       0.378685      -1.112394      -0.036853       0.057893      -0.027213       0.073826      -0.065903      -0.062888      -0.000295      -0.034802       0.079036      -0.102279       0.015420       0.086858              8.399562       8.142698      -3.782327      -2.106241       9.251411       0.263461       7.804578          -0.000019
          219              N       0.220302       6.729294       0.122018      -0.301731      38.632737 0.56783961E+03  0.13989349E+05                                 9.426735                            7.680937       0.507044       2.163301                    0.998881      29.022977      80.015578       0.638117       0.389613      -1.103886       0.005785       0.132544      -0.184465       0.227219       0.012906      -0.001042       0.124919       0.118184      -0.313950      -0.190092       0.075639       0.114454             10.335814      15.480662       1.903808       0.471228       6.795370      -1.253660       8.731408          -0.000026
          220              N       5.984733       5.356769      18.492566      -0.301732      39.830374 0.57346176E+03  0.14159262E+05                                 9.616074                            7.697065       0.513805       2.162940                    0.999328      29.119691      80.307733       0.640314       0.387416      -1.105717      -0.083866       0.022316       0.216016       0.232797       0.018815       0.086897      -0.026341      -0.019723      -0.513879      -0.201984       0.090793       0.111191             10.724334      11.843465       5.169810       0.685517      10.546150       1.189899       9.783388          -0.000021
          221              O       2.548715      15.151107      17.156174      -0.581449      32.224783 0.50551138E+03  0.11941357E+05                                 7.907225                            6.886537       0.914330       2.331602                    0.998057      27.792656      71.922209       0.737023       0.351805      -1.147183       0.013785       0.015422      -0.012359       0.024096      -0.005277       0.089646      -0.004410      -0.036968      -0.193836      -0.123247       0.048820       0.074427              8.491323       5.469576       0.161182      -0.389855      13.626314       1.534705       6.378079           0.000021
          222              O       3.094681       1.303507      16.052198      -0.583124      41.517671 0.62083823E+03  0.15479883E+05                                 9.504574                            7.733030       0.152488       2.097666                    0.993982      28.212010      75.660930       0.680087       0.361204      -1.136621      -0.015778      -0.046115       0.003482       0.048864       0.025959      -0.020404      -0.017772       0.080036       0.100454      -0.065803       0.008390       0.057414             10.652766       8.613177       0.818929      -5.027008       8.340293      -0.987764      15.004828           0.000015
          223              O       1.019660      15.424044       1.830276      -0.555016      29.724317 0.48752424E+03  0.11433394E+05                                 7.517382                            6.818925       0.787869       2.306407                    0.997277      27.278459      70.755641       0.730231       0.357657      -1.140385       0.006475       0.014948       0.010209       0.019225      -0.020297       0.052536       0.013367      -0.056955      -0.223152      -0.102425       0.030160       0.072265              7.799026      10.430588       1.187462       1.021692       5.981114      -0.541357       6.985377           0.000019
          224              O       2.174288      15.370711       3.701225      -0.582224      35.113158 0.55823276E+03  0.13532140E+05                                 8.418515                            7.258584       0.506907       2.212531                    0.997138      27.775450      73.063768       0.713896       0.353932      -1.144250      -0.029489       0.005678      -0.028072       0.041109      -0.005643      -0.034512      -0.002739      -0.034707       0.184889      -0.058956      -0.012635       0.071590              9.193145       7.686157       0.924359      -2.657115       6.682101      -2.065165      13.211176           0.000014
          225              O       1.805085       0.534893       7.472174      -0.581449      32.224771 0.50551115E+03  0.11941350E+05                                 7.907222                            6.886534       0.914331       2.331602                    0.998057      27.792656      71.922199       0.737024       0.351805      -1.147183      -0.013785      -0.015422      -0.012359       0.024096      -0.005277      -0.089646       0.004410      -0.036968      -0.193836      -0.123247       0.048820       0.074427              8.491319       5.469574       0.161182       0.389855      13.626307      -1.534703       6.378077           0.000021
          226              O       1.259119      14.382493       6.368198      -0.583125      41.517694 0.62083860E+03  0.15479895E+05                                 9.504578                            7.733033       0.152487       2.097665                    0.993982      28.212018      75.660961       0.680087       0.361204      -1.136621       0.015778       0.046115       0.003482       0.048864       0.025959       0.020404       0.017772       0.080037       0.100454      -0.065804       0.008390       0.057414             10.652770       8.613181       0.818929       5.027011       8.340296       0.987764      15.004835           0.000015
          227              O       3.334140       0.261956      11.514276      -0.555016      29.724320 0.48752429E+03  0.11433396E+05                                 7.517382                            6.818926       0.787868       2.306407                    0.997277      27.278460      70.755646       0.730231       0.357657      -1.140385      -0.006475      -0.014948       0.010209       0.019225      -0.020297      -0.052536      -0.013367      -0.056955      -0.223151      -0.102425       0.030160       0.072265              7.799027      10.430589       1.187462      -1.021692       5.981114       0.541358       6.985377           0.000019
          228              O       2.179512       0.315289      13.385225      -0.582224      35.113159 0.55823278E+03  0.13532140E+05                                 8.418515                            7.258584       0.506907       2.212531                    0.997138      27.775450      73.063769       0.713896       0.353932      -1.144250       0.029489      -0.005678      -0.028073       0.041109      -0.005643       0.034512       0.002739      -0.034708       0.184890      -0.058956      -0.012635       0.071590              9.193145       7.686157       0.924359       2.657115       6.682101       2.065165      13.211176           0.000013
          229              O       6.158885       7.308107      11.895826      -0.581449      32.224778 0.50551127E+03  0.11941354E+05                                 7.907223                            6.886535       0.914331       2.331602                    0.998057      27.792659      71.922210       0.737024       0.351805      -1.147183      -0.013785       0.015422       0.012359       0.024096       0.005277       0.089645       0.004410      -0.036968      -0.193836      -0.123247       0.048820       0.074427              8.491321       5.469575      -0.161182      -0.389855      13.626310      -1.534704       6.378078           0.000019
          230              O       5.612919       9.146507      12.999802      -0.583125      41.517695 0.62083863E+03  0.15479896E+05                                 9.504578                            7.733033       0.152488       2.097666                    0.993982      28.212019      75.660964       0.680087       0.361204      -1.136621       0.015778      -0.046115      -0.003482       0.048864      -0.025959      -0.020404       0.017772       0.080037       0.100454      -0.065804       0.008390       0.057414             10.652771       8.613181      -0.818929      -5.027011       8.340296       0.987764      15.004835           0.000015
          231              O       7.687940       7.581044       7.853724      -0.555016      29.724316 0.48752421E+03  0.11433393E+05                                 7.517381                            6.818925       0.787870       2.306407                    0.997277      27.278461      70.755644       0.730231       0.357657      -1.140385      -0.006475       0.014948      -0.010209       0.019225       0.020298       0.052536      -0.013367      -0.056955      -0.223152      -0.102425       0.030160       0.072265              7.799026      10.430587      -1.187462       1.021692       5.981113       0.541357       6.985377           0.000018
          232              O       6.533312       7.527711       5.982775      -0.582224      35.113181 0.55823320E+03  0.13532153E+05                                 8.418519                            7.258587       0.506907       2.212531                    0.997138      27.775460      73.063805       0.713896       0.353932      -1.144250       0.029489       0.005678       0.028072       0.041109       0.005643      -0.034512       0.002739      -0.034707       0.184889      -0.058956      -0.012635       0.071590              9.193149       7.686161      -0.924360      -2.657117       6.682104       2.065166      13.211183           0.000014
          233              O       6.902515       8.377893       2.211826      -0.581449      32.224765 0.50551105E+03  0.11941347E+05                                 7.907222                            6.886534       0.914330       2.331602                    0.998057      27.792651      71.922186       0.737024       0.351805      -1.147183       0.013785      -0.015422       0.012359       0.024096       0.005277      -0.089645      -0.004410      -0.036968      -0.193836      -0.123247       0.048820       0.074427              8.491319       5.469574      -0.161182       0.389855      13.626307       1.534703       6.378077           0.000022
          234              O       7.448481       6.539493       3.315802      -0.583125      41.517711 0.62083893E+03  0.15479905E+05                                 9.504581                            7.733035       0.152487       2.097665                    0.993982      28.212025      75.660986       0.680087       0.361204      -1.136621      -0.015778       0.046115      -0.003482       0.048864      -0.025959       0.020404      -0.017772       0.080037       0.100454      -0.065804       0.008390       0.057414             10.652774       8.613183      -0.818929       5.027013       8.340298      -0.987764      15.004841           0.000016
          235              O       5.373460       8.104956      17.537724      -0.555016      29.724308 0.48752403E+03  0.11433388E+05                                 7.517380                            6.818924       0.787869       2.306408                    0.997277      27.278455      70.755625       0.730231       0.357657      -1.140385       0.006475      -0.014948      -0.010209       0.019225       0.020297      -0.052536       0.013367      -0.056955      -0.223152      -0.102425       0.030160       0.072265              7.799024      10.430586      -1.187462      -1.021692       5.981113      -0.541357       6.985375           0.000018
          236              O       6.528088       8.158289      15.666775      -0.582224      35.113169 0.55823298E+03  0.13532147E+05                                 8.418518                            7.258586       0.506906       2.212531                    0.997138      27.775453      73.063784       0.713896       0.353932      -1.144250      -0.029489      -0.005678       0.028073       0.041109       0.005643       0.034512      -0.002739      -0.034707       0.184889      -0.058956      -0.012635       0.071590              9.193147       7.686160      -0.924360       2.657116       6.682103      -2.065165      13.211179           0.000015

******************************************************
Auxiliary information for the entire system
The total spin magnetic moment of the unit cell is   0.000000
The total net atomic charge of the unit cell is   0.000009
Accuracy of reproducing the electrostatic potential in the unit cell:
  The inner radius (bohr) =    5.0000
  The outer radius (bohr) =   12.0000
  Valid grid points have density less than (e/(bohr^3)) =    0.0001
  The number of valid grid points were=         6568
  The rms potential error without charges in kcal/mol is=      6.82845
  The rms potential error with partial charges in kcal/mol is=      0.78826
  The RRMSE value at monopole order=      0.11544
  The rms potential error with partial charges and cloud penetration in kcal/mol is=      0.77460
  The RRMSE value at monopole order with cloud penetration is=      0.11344
  The rms potential error with partial charges and atomic dipoles in kcal/mol is=      0.65282
  The RRMSE value at dipole order=      0.09560
  The rms potential error with partial charges, atomic dipoles and cloud penetration in kcal/mol is=      0.64851
  The RRMSE value at dipole order with cloud penetration=      0.09497

******************************************************
The electron densities and ab initio electrostatic potential were computed in VASP using the PBE functional and
projector augmented wave method. See the main text of the journal article for a description of computational details.
The atomic charges, dipoles, and quadrupoles were computed with the DDEC6 method as described in
(a) T. A. Manz and N. Gabaldon Limas, RSC Adv. 6 (2016) 47771-47801 DOI: 10.1039/c6ra04656h
(b) N. Gabaldon Limas and T. A. Manz, RSC Adv. 8 (2018) 2678-2707 DOI: 10.1039/c7ra11829e.
For each atom in the material, the electron cloud parameters were fit to the spherically averaged atom-in-material
electron density using radial positions for which this density was between 10^-4 and 10^-2 electrons per cubic bohr.
The polarizabilities, dispersion coefficients, and quantum Drude oscillator (QDO) parameters were fit using the MCLF method.
The magnetic structure of the system was optimized in VASP from the default ferromagnetic initial guess using spin polarization.
The atomic spin moments (ASMs) were computed on this optimized magnetic structure using the DDEC6 partition as inputs
to the method of T. A. Manz and D. S. Sholl, J. Chem. Theory Comput. 7 (2011) 4146-4164 DOI: 10.1021/ct200539n.
The RMSE and RRMSE were computed using a uniform grid with Ewald summation.
