# Supplementary material for: A collection of forcefield precursors for metal–organic frameworks
Source: RSC Adv. 2019 Nov 13;9(63):36492–507. doi: 10.1039/c9ra07327b (PMC9075174; doi:10.1039/c9ra07327b)
Supplement: RA-009-C9RA07327B-s3516 [file RA-009-C9RA07327B-s3516.xyz]

  188
jmolscript: load "" {1 1 1} spacegroup "x,y,z" unitcell [{     22.953900     0.000000     0.000000 }, {     11.476950    19.878661     0.000000 }, {     11.476950     6.626220    18.741781 }]
Ni    21.007409     1.123807     0.794652     0.712764
Ni    11.476950    17.631047     0.794652     0.712766
Ni    11.476950     6.626220    16.357826     0.712771
Ni     1.946491     1.123807     0.794652     0.712757
Ni    34.430850     8.873834    17.947129     0.712771
Ni    24.900391    25.381074    17.947129     0.712772
Ni    34.430850    19.878661     2.383955     0.712788
Ni    43.961309    25.381074    17.947129     0.712770
H     22.953900     2.476086     1.750857     0.431359
H     22.953900    24.028795    16.990924     0.431358
H     32.286497     7.864263    16.990924     0.431358
H     13.621303    18.640618     1.750857     0.431358
H     32.286497    18.640618     1.750857     0.431358
H     13.621303     7.864263    16.990924     0.431358
H     29.540292    18.406315    17.571732     0.122195
H     27.041301    22.697587    17.584851     0.123304
H     30.710482    16.379486    17.571732     0.122195
H     33.177338    12.069660    17.584851     0.123305
H     38.151218    22.026616     9.585484     0.122194
H     35.684362    20.602377     5.517768     0.123305
H     39.321408    22.702226    11.496396     0.122195
H     41.820399    24.145019    15.537874     0.123304
H     33.260660    24.850181    17.571732     0.122194
H     28.294813    24.868735    17.584851     0.123305
H     35.601040    24.850181    17.571732     0.122195
H     40.566887    24.868735    17.584851     0.123305
H     34.430850    14.231531    11.496396     0.122195
H     34.430850    11.345944    15.537874     0.123305
H     34.430850    15.582750     9.585484     0.122195
H     34.430850    18.431229     5.517768     0.123305
H     29.540292    22.702226    11.496396     0.122195
H     27.041301    24.145019    15.537874     0.123305
H     30.710482    22.026616     9.585484     0.122195
H     33.177338    20.602377     5.517768     0.123305
H     39.321408    18.406315    17.571732     0.122195
H     41.820399    22.697587    17.584851     0.123304
H     38.151218    16.379486    17.571732     0.122195
H     35.684362    12.069660    17.584851     0.123306
H     15.197318    10.125395     1.170049     0.122195
H     12.730462    14.435221     1.156930     0.123305
H     16.367508     8.098566     1.170049     0.122194
H     18.866499     3.807294     1.156930     0.123305
H      7.756582     4.478265     9.156297     0.122195
H     10.223438     5.902504    13.224013     0.123305
H      6.586392     3.802655     7.245385     0.122195
H      4.087401     2.359862     3.203907     0.123305
H      7.756582    10.125395     1.170049     0.122195
H     10.223438    14.435221     1.156930     0.123305
H      6.586392     8.098566     1.170049     0.122194
H      4.087401     3.807294     1.156930     0.123305
H     16.367508     3.802655     7.245385     0.122195
H     18.866499     2.359862     3.203907     0.123305
H     15.197318     4.478265     9.156297     0.122195
H     12.730462     5.902504    13.224013     0.123305
H     11.476950    12.273350     7.245385     0.122195
H     11.476950    15.158937     3.203907     0.123305
H     11.476950    10.922131     9.156297     0.122195
H     11.476950     8.073652    13.224013     0.123305
H     10.306760     1.654700     1.170049     0.122195
H      5.340913     1.636146     1.156930     0.123305
H     12.647140     1.654700     1.170049     0.122195
H     17.612987     1.636146     1.156930     0.123305
C     16.520381    11.143182     0.000000     0.154672
C     15.770477    12.442054     0.000000    -0.144959
C     15.150492    13.515899     0.000000    -0.120591
C     14.400359    14.815168     0.000000     0.071201
C     17.910469     8.735479     0.000000     0.154672
C     18.660373     7.436607     0.000000    -0.144959
C     19.280358     6.362762     0.000000    -0.120592
C     20.030491     5.063493     0.000000     0.071201
C      5.043431     2.911826     8.235888     0.154672
C      4.293527     2.478869     7.011300    -0.144958
C      3.673542     2.120920     5.998869    -0.120591
C      2.923409     1.687831     4.773906     0.071202
C      6.433519     3.714394    10.505893     0.154672
C      7.183423     4.147351    11.730481    -0.144959
C      7.803408     4.505300    12.742912    -0.120590
C      8.553541     4.938389    13.967875     0.071202
C     10.086862     0.000000     0.000000     0.154672
C      8.587054     0.000000     0.000000    -0.144959
C      7.347084     0.000000     0.000000    -0.120590
C      5.846817     0.000000     0.000000     0.071202
C     12.867038     0.000000     0.000000     0.154672
C     14.366846     0.000000     0.000000    -0.144959
C     15.606816     0.000000     0.000000    -0.120591
C     17.107083     0.000000     0.000000     0.071202
C     11.476950    12.449873    10.505893     0.154672
C     11.476950    11.583958    11.730481    -0.144959
C     11.476950    10.868061    12.742912    -0.120591
C     11.476950    10.001882    13.967875     0.071201
C     11.476950    14.055008     8.235888     0.154672
C     11.476950    14.920923     7.011300    -0.144959
C     11.476950    15.636820     5.998869    -0.120592
C     11.476950    16.502999     4.773906     0.071202
C     16.520381     3.714394    10.505893     0.154672
C     15.770477     4.147351    11.730481    -0.144959
C     15.150492     4.505300    12.742912    -0.120590
C     14.400359     4.938389    13.967875     0.071202
C     17.910469     2.911826     8.235888     0.154672
C     18.660373     2.478869     7.011300    -0.144959
C     19.280358     2.120920     5.998869    -0.120591
C     20.030491     1.687831     4.773906     0.071202
C      6.433519    11.143182     0.000000     0.154672
C      7.183423    12.442054     0.000000    -0.144959
C      7.803408    13.515899     0.000000    -0.120591
C      8.553541    14.815168     0.000000     0.071202
C      5.043431     8.735479     0.000000     0.154672
C      4.293527     7.436607     0.000000    -0.144959
C      3.673542     6.362762     0.000000    -0.120591
C      2.923409     5.063493     0.000000     0.071202
C     29.195984    17.658877    18.046836    -0.134757
C     26.255589    22.582689    18.106622    -0.070985
C     29.891028    16.455025    18.046836    -0.134756
C     32.684976    11.446663    18.106622    -0.070985
C     38.970672    22.499729     9.498335    -0.134757
C     36.176724    20.886642     4.756477    -0.070985
C     39.665716    22.901012    10.633337    -0.134756
C     42.606111    24.598650    15.255622    -0.070985
C     33.735806    25.522080    18.046836    -0.134757
C     28.001463    25.606631    18.106622    -0.070985
C     35.125894    25.522080    18.046836    -0.134756
C     40.860237    25.606631    18.106622    -0.070985
C     34.430850    13.833958    10.633337    -0.134757
C     34.430850    10.438682    15.255622    -0.070985
C     34.430850    14.636525     9.498335    -0.134756
C     34.430850    17.862700     4.756477    -0.070985
C     29.195984    22.901012    10.633337    -0.134757
C     26.255589    24.598650    15.255622    -0.070985
C     29.891028    22.499729     9.498335    -0.134756
C     32.684976    20.886642     4.756477    -0.070985
C     39.665716    17.658877    18.046836    -0.134757
C     42.606111    22.582689    18.106622    -0.070985
C     38.970672    16.455025    18.046836    -0.134756
C     36.176724    11.446663    18.106622    -0.070985
C     16.016772    10.049856     0.694945    -0.134757
C     13.222824    15.058218     0.635159    -0.070989
C     16.711816     8.846004     0.694945    -0.134756
C     19.652211     3.922192     0.635159    -0.070989
C      6.937128     4.005152     9.243446    -0.134757
C      9.731076     5.618239    13.985304    -0.070989
C      6.242084     3.603869     8.108444    -0.134756
C      3.301689     1.906231     3.486159    -0.070989
C      6.937128    10.049856     0.694945    -0.134757
C      9.731076    15.058218     0.635159    -0.070988
C      6.242084     8.846004     0.694945    -0.134756
C      3.301689     3.922192     0.635159    -0.070989
C     16.711816     3.603869     8.108444    -0.134757
C     19.652211     1.906231     3.486159    -0.070989
C     16.016772     4.005152     9.243446    -0.134756
C     13.222824     5.618239    13.985304    -0.070989
C     11.476950    12.670923     8.108444    -0.134757
C     11.476950    16.066199     3.486159    -0.070989
C     11.476950    11.868356     9.243446    -0.134756
C     11.476950     8.642181    13.985304    -0.070989
C     10.781906     0.982801     0.694945    -0.134757
C      5.047563     0.898250     0.635159    -0.070989
C     12.171994     0.982801     0.694945    -0.134756
C     17.906337     0.898250     0.635159    -0.070989
N     25.311954    23.531166    18.349141    -0.168672
N     33.034564    10.155212    18.349141    -0.168672
N     35.827136    20.684807     3.458046    -0.168674
N     43.549746    25.143458    16.069016    -0.168673
N     26.708240    25.949604    18.349141    -0.168672
N     42.153460    25.949604    18.349141    -0.168672
N     34.430850     9.349067    16.069016    -0.168673
N     34.430850    18.266369     3.458046    -0.168674
N     25.311954    25.143458    16.069016    -0.168674
N     33.034564    20.684807     3.458046    -0.168674
N     43.549746    23.531166    18.349141    -0.168671
N     35.827136    10.155212    18.349141    -0.168671
N     12.873236    16.349669     0.392640    -0.168642
N     20.595846     2.973715     0.392640    -0.168641
N     10.080664     5.820074    15.283735    -0.168643
N      2.358054     1.361423     2.672765    -0.168641
N     10.080664    16.349669     0.392640    -0.168642
N      2.358054     2.973715     0.392640    -0.168640
N     20.595846     1.361423     2.672765    -0.168642
N     12.873236     5.820074    15.283735    -0.168642
N     11.476950    17.155814     2.672765    -0.168642
N     11.476950     8.238512    15.283735    -0.168642
N      3.754340     0.555277     0.392640    -0.168641
N     19.199560     0.555277     0.392640    -0.168641
O     22.953900     1.700553     1.202473    -0.786765
O     22.953900    24.804328    17.539308    -0.786763
O     32.958128     7.476497    17.539308    -0.786762
O     12.949672    19.028384     1.202473    -0.786764
O     32.958128    19.028384     1.202473    -0.786765
O     12.949672     7.476497    17.539308    -0.786761

The following XYZ coordinates are in angstroms. Other properties are in atomic units.
The sperically averaged electron density of each atom fit to a function of the form exp(a - br)
eigen_1, eigen_2 and eigen_3 are the three eigenvalues of traceless quadrupole moment tensor
  atom number  atomic symbol              X              Y              Z     net charge C6 coefficient C8 coefficient C10 coefficient fluctuating dipole atomic polarizability isotropic forcefield polarizability              a              b squared Pearson coefficient          <r^3>          <r^4>         wp_QDO          m_QDO          q_QDO       dipole_x       dipole_y       dipole_z         dipole            Qxy            Qxz            Qyz     Q(x^2-y^2)  Q(3z^2 - R^2)        eigen_1        eigen_2        eigen_3 static polarizability      alpha(xx)      alpha(xy)      alpha(xz)      alpha(yy)      alpha(yz)      alpha(zz) atomic spin moment
            1             Ni      21.007409       1.123807       0.794652       0.712764      72.950840 0.10981416E+04  0.30925305E+05                                15.286088                           11.470198       0.301110       1.977108                    0.993897      47.560346     126.631769       0.484101       0.449278      -1.098952       0.131821      -0.076107      -0.053817       0.161448      -0.017967      -0.012705       0.007330       0.020734      -0.031104      -0.015563      -0.015550       0.031114             24.675081      23.665044       1.166168       0.824603      25.011773      -0.476085      25.348425           1.499574
            2             Ni      11.476950      17.631047       0.794652       0.712766      72.950850 0.10981417E+04  0.30925304E+05                                15.286081                           11.470193       0.301112       1.977110                    0.993897      47.560323     126.631644       0.484101       0.449277      -1.098952      -0.000000       0.152214      -0.053817       0.161447      -0.000005      -0.000004      -0.014668      -0.041486      -0.031104      -0.015563      -0.015551       0.031114             24.675069      25.685011      -0.000065       0.000004      22.991787       0.952165      25.348408           1.499577
            3             Ni      11.476950       6.626220      16.357826       0.712771      72.950777 0.10981410E+04  0.30925270E+05                                15.286056                           11.470178       0.301110       1.977110                    0.993897      47.560258     126.631332       0.484102       0.449276      -1.098953      -0.000000       0.000000       0.161447       0.161447      -0.000005      -0.000003      -0.000002      -0.000008       0.093339      -0.015560      -0.015553       0.031113             24.675021      25.684962      -0.000016      -0.000061      25.684997      -0.000039      22.655103           1.499604
            4             Ni       1.946491       1.123807       0.794652       0.712757      72.951664 0.10981604E+04  0.30925931E+05                                15.286126                           11.470248       0.301109       1.977107                    0.993897      47.560390     126.631635       0.484103       0.449274      -1.098955      -0.131822      -0.076107      -0.053817       0.161449       0.017956       0.012698       0.007331       0.020734      -0.031105      -0.015552      -0.015550       0.031102             24.675097      23.665154      -1.166176      -0.824609      25.011740      -0.476093      25.348397           1.499564
            5             Ni      34.430850       8.873834      17.947129       0.712771      72.950507 0.10981306E+04  0.30924920E+05                                15.286065                           11.470151       0.301102       1.977109                    0.993897      47.560071     126.630924       0.484101       0.449278      -1.098951       0.000000      -0.152212       0.053816       0.161446      -0.000006      -0.000004      -0.014668      -0.041488      -0.031102      -0.015564      -0.015551       0.031115             24.675089      25.684989      -0.000066       0.000006      22.991868       0.952127      25.348411           1.499550
            6             Ni      24.900391      25.381074      17.947129       0.712772      72.950546 0.10981318E+04  0.30924956E+05                                15.286057                           11.470148       0.301103       1.977109                    0.993897      47.560088     126.630898       0.484102       0.449278      -1.098952      -0.131819       0.076106       0.053815       0.161445      -0.017968      -0.012705       0.007331       0.020734      -0.031103      -0.015564      -0.015551       0.031115             24.675068      23.665069       1.166121       0.824573      25.011742      -0.476062      25.348392           1.499552
            7             Ni      34.430850      19.878661       2.383955       0.712788      72.950593 0.10981335E+04  0.30924979E+05                                15.285992                           11.470105       0.301114       1.977116                    0.993897      47.559925     126.629923       0.484106       0.449274      -1.098955       0.000000       0.000000      -0.161444       0.161444      -0.000005      -0.000004      -0.000002      -0.000007       0.093340      -0.015560      -0.015553       0.031113             24.674949      25.684850      -0.000016      -0.000065      25.684877      -0.000040      22.655120           1.499650
            8             Ni      43.961309      25.381074      17.947129       0.712770      72.951433 0.10981520E+04  0.30925621E+05                                15.286078                           11.470187       0.301107       1.977110                    0.993897      47.560122     126.630567       0.484106       0.449272      -1.098956       0.131819       0.076106       0.053815       0.161445       0.017957       0.012698       0.007331       0.020735      -0.031104      -0.015552      -0.015551       0.031103             24.675049      23.665145      -1.166129      -0.824578      25.011672      -0.476072      25.348331           1.499572
            9              H      22.953900       2.476086       1.750857       0.431359       0.681204 0.50181141E+01  0.45418557E+02                                 1.510550                            1.505951      -1.589280       2.324246                    0.994114       2.512748       7.580503       0.399301       1.694777      -0.637915      -0.000000       0.034092       0.024106       0.041754      -0.000001      -0.000000       0.017666      -0.024984       0.000001      -0.012492      -0.012491       0.024983              1.610080       1.579924      -0.000001      -0.000000       1.640237       0.042647       1.610080           0.000713
           10              H      22.953900      24.028795      16.990924       0.431358       0.681206 0.50181335E+01  0.45418773E+02                                 1.510553                            1.505954      -1.589282       2.324245                    0.994114       2.512751       7.580514       0.399301       1.694776      -0.637915       0.000000      -0.034092      -0.024107       0.041754      -0.000001      -0.000000       0.017666      -0.024984       0.000001      -0.012492      -0.012492       0.024984              1.610083       1.579928      -0.000001      -0.000000       1.640240       0.042648       1.610083           0.000713
           11              H      32.286497       7.864263      16.990924       0.431358       0.681205 0.50181307E+01  0.45418741E+02                                 1.510552                            1.505953      -1.589282       2.324245                    0.994114       2.512751       7.580513       0.399301       1.694776      -0.637915      -0.029524       0.017046      -0.024107       0.041754      -0.010819       0.015299      -0.008833       0.012491       0.000000      -0.012492      -0.012492       0.024984              1.610083       1.625161      -0.026116       0.036934       1.595005      -0.021324       1.610082           0.000713
           12              H      13.621303      18.640618       1.750857       0.431358       0.681204 0.50181189E+01  0.45418608E+02                                 1.510550                            1.505952      -1.589280       2.324246                    0.994114       2.512749       7.580505       0.399301       1.694776      -0.637915       0.029525      -0.017046       0.024106       0.041754      -0.010819       0.015299      -0.008833       0.012491       0.000001      -0.012492      -0.012491       0.024984              1.610081       1.625159      -0.026116       0.036934       1.595003      -0.021324       1.610081           0.000713
           13              H      32.286497      18.640618       1.750857       0.431358       0.681204 0.50181216E+01  0.45418640E+02                                 1.510551                            1.505952      -1.589282       2.324245                    0.994114       2.512750       7.580509       0.399301       1.694776      -0.637915      -0.029525      -0.017046       0.024107       0.041754       0.010818      -0.015300      -0.008833       0.012491       0.000001      -0.012492      -0.012491       0.024984              1.610081       1.625159       0.026116      -0.036934       1.595003      -0.021324       1.610082           0.000712
           14              H      13.621303       7.864263      16.990924       0.431358       0.681205 0.50181248E+01  0.45418675E+02                                 1.510551                            1.505952      -1.589281       2.324245                    0.994114       2.512750       7.580509       0.399301       1.694776      -0.637915       0.029524       0.017046      -0.024107       0.041754       0.010817      -0.015300      -0.008833       0.012491       0.000001      -0.012492      -0.012491       0.024983              1.610082       1.625160       0.026116      -0.036934       1.595003      -0.021324       1.610082           0.000713
           15              H      29.540292      18.406315      17.571732       0.122195       1.273172 0.92937782E+01  0.92839128E+02                                 1.819433                            1.694239      -0.850082       2.479931                    0.999104       3.239057       8.565970       0.529394       1.158213      -0.741584       0.015531       0.030845      -0.020415       0.040117      -0.000409      -0.014014      -0.008632      -0.002003      -0.024988      -0.019961       0.004954       0.015007              1.891586       1.658231       0.092892      -0.185018       2.355203      -0.391160       1.661325           0.000002
           16              H      27.041301      22.697587      17.584851       0.123304       1.308120 0.96254675E+01  0.98287706E+02                                 1.942000                            1.795255      -0.950825       2.435241                    0.997945       3.435186       9.589554       0.477713       1.255630      -0.717234       0.039010      -0.002527      -0.022996       0.045354      -0.007795      -0.018593      -0.005171       0.006736      -0.036561      -0.025401       0.004214       0.021187              2.024398       2.268370       0.142179      -0.485610       1.879010      -0.200753       1.925815           0.000264
           17              H      30.710482      16.379486      17.571732       0.122195       1.273167 0.92937389E+01  0.92838618E+02                                 1.819427                            1.694234      -0.850082       2.479932                    0.999104       3.239053       8.565948       0.529395       1.158211      -0.741585       0.034478      -0.001973      -0.020415       0.040117      -0.001072      -0.014482      -0.007820       0.000293      -0.024988      -0.019961       0.004954       0.015007              1.891580       2.261398      -0.255350      -0.431261       1.752021       0.035350       1.661320           0.000003
           18              H      33.177338      12.069660      17.584851       0.123305       1.308121 0.96254760E+01  0.98287821E+02                                 1.942001                            1.795256      -0.950825       2.435241                    0.997945       3.435189       9.589566       0.477713       1.255630      -0.717234       0.017317       0.035047      -0.022996       0.045354      -0.000981      -0.013775      -0.013516      -0.016870      -0.036561      -0.025401       0.004214       0.021187              2.024399       2.099483       0.239688      -0.416663       2.047899      -0.320174       1.925816           0.000264
           19              H      38.151218      22.026616       9.585484       0.122194       1.273221 0.92942558E+01  0.92845655E+02                                 1.819535                            1.694327      -0.850083       2.479931                    0.999104       3.239098       8.566329       0.529357       1.158273      -0.741570      -0.034477      -0.019905       0.004945       0.040117       0.014015      -0.003816      -0.002203       0.016183       0.022688      -0.019965       0.004955       0.015010              1.891695       2.261551       0.491763       0.097002       1.693713       0.056004       1.719822           0.000002
           20              H      35.684362      20.602377       5.517768       0.123305       1.307860 0.96231793E+01  0.98258866E+02                                 1.941743                            1.795037      -0.950823       2.435242                    0.997945       3.435161       9.589334       0.477742       1.255623      -0.717232      -0.017317      -0.009998       0.040708       0.045354       0.013313      -0.003667      -0.002117       0.015372       0.060167      -0.025400       0.004213       0.021187              2.024119       2.099187       0.312866      -0.364793       1.737919      -0.210613       2.235252           0.000264
           21              H      39.321408      22.702226      11.496396       0.122195       1.273326 0.92952138E+01  0.92858060E+02                                 1.819689                            1.694457      -0.850081       2.479932                    0.999104       3.239140       8.566704       0.529314       1.158331      -0.741557      -0.015530      -0.008966       0.035886       0.040117       0.013353      -0.004285      -0.002474       0.015418       0.027287      -0.019966       0.004956       0.015010              1.891863       1.658450       0.143505      -0.149289       1.492744      -0.086192       2.524394           0.000002
           22              H      41.820399      24.145019      15.537874       0.123304       1.308168 0.96259003E+01  0.98293264E+02                                 1.942054                            1.795301      -0.950823       2.435241                    0.997945       3.435213       9.589696       0.477704       1.255638      -0.717233      -0.039010      -0.022523       0.005283       0.045354       0.020128       0.001151       0.000665       0.023242       0.012958      -0.025402       0.004215       0.021187              2.024457       2.268439       0.410461      -0.295933       1.794479      -0.170857       2.010453           0.000264
           23              H      33.260660      24.850181      17.571732       0.122194       1.273220 0.92942502E+01  0.92845581E+02                                 1.819534                            1.694326      -0.850083       2.479931                    0.999104       3.239098       8.566327       0.529357       1.158272      -0.741570      -0.018947      -0.028872      -0.020415       0.040117       0.000663       0.000469       0.016456       0.001714      -0.024986      -0.019965       0.004955       0.015010              1.891694       2.100639       0.348277       0.246269       1.913031       0.355843       1.661412           0.000002
           24              H      28.294813      24.868735      17.584851       0.123305       1.307860 0.96231816E+01  0.98258895E+02                                 1.941743                            1.795037      -0.950824       2.435241                    0.997945       3.435162       9.589337       0.477742       1.255623      -0.717232       0.021693      -0.032521      -0.022996       0.045354      -0.006815      -0.004819       0.018687       0.010133      -0.036560      -0.025400       0.004213       0.021187              2.024120       1.852971      -0.097489      -0.068935       2.293830       0.520815       1.925558           0.000265
           25              H      35.601040      24.850181      17.571732       0.122195       1.273328 0.92952312E+01  0.92858278E+02                                 1.819691                            1.694458      -0.850082       2.479932                    0.999104       3.239142       8.566712       0.529313       1.158331      -0.741557       0.018947      -0.028872      -0.020415       0.040117      -0.000663      -0.000469       0.016457       0.001715      -0.024988      -0.019966       0.004956       0.015010              1.891865       2.100841      -0.348329      -0.246306       1.913205       0.355896       1.661549           0.000002
           26              H      40.566887      24.868735      17.584851       0.123305       1.308168 0.96258947E+01  0.98293195E+02                                 1.942053                            1.795300      -0.950823       2.435241                    0.997945       3.435213       9.589696       0.477704       1.255638      -0.717233      -0.021693      -0.032521      -0.022996       0.045354       0.006814       0.004818       0.018688       0.010133      -0.036562      -0.025402       0.004215       0.021187              2.024456       1.853270       0.097510       0.068950       2.294233       0.520950       1.925866           0.000264
           27              H      34.430850      14.231531      11.496396       0.122195       1.273166 0.92937242E+01  0.92838439E+02                                 1.819427                            1.694233      -0.850080       2.479932                    0.999104       3.239050       8.565940       0.529395       1.158212      -0.741585       0.000001       0.017933       0.035886       0.040117       0.000002       0.000002       0.004948      -0.030830       0.027276      -0.019961       0.004954       0.015007              1.891579       1.409725       0.000000       0.000000       1.741058       0.172341       2.523953           0.000003
           28              H      34.430850      11.345944      15.537874       0.123305       1.308121 0.96254780E+01  0.98287846E+02                                 1.942001                            1.795256      -0.950824       2.435241                    0.997945       3.435189       9.589566       0.477713       1.255630      -0.717234       0.000000       0.045045       0.005283       0.045354      -0.000000      -0.000001      -0.001330      -0.046484       0.012957      -0.025401       0.004214       0.021187              2.024400       1.557463      -0.000002      -0.000002       2.505342       0.341699       2.010394           0.000265
           29              H      34.430850      15.582750       9.585484       0.122195       1.273172 0.92937841E+01  0.92839197E+02                                 1.819434                            1.694240      -0.850082       2.479931                    0.999104       3.239057       8.565969       0.529394       1.158213      -0.741584       0.000001       0.039811       0.004945       0.040117       0.000002       0.000001       0.004407      -0.032360       0.022685      -0.019961       0.004954       0.015007              1.891587       1.409730       0.000000       0.000000       2.545300      -0.111998       1.719730           0.000002
           30              H      34.430850      18.431229       5.517768       0.123305       1.308118 0.96254483E+01  0.98287466E+02                                 1.941998                            1.795254      -0.950824       2.435242                    0.997945       3.435184       9.589548       0.477713       1.255631      -0.717234       0.000000       0.019996       0.040708       0.045354      -0.000001       0.000000       0.004234      -0.030747       0.060167      -0.025401       0.004214       0.021187              2.024396       1.557460      -0.000003      -0.000001       2.280154       0.421312       2.235575           0.000264
           31              H      29.540292      22.702226      11.496396       0.122195       1.273168 0.92937493E+01  0.92838770E+02                                 1.819431                            1.694237      -0.850080       2.479933                    0.999104       3.239053       8.565957       0.529394       1.158214      -0.741584       0.015531      -0.008965       0.035886       0.040117      -0.013349       0.004286      -0.002472       0.015418       0.027276      -0.019961       0.004954       0.015007              1.891583       1.658229      -0.143472       0.149252       1.492561      -0.086170       2.523960           0.000002
           32              H      27.041301      24.145019      15.537874       0.123305       1.308120 0.96254604E+01  0.98287597E+02                                 1.941997                            1.795253      -0.950823       2.435241                    0.997945       3.435185       9.589544       0.477714       1.255628      -0.717235       0.039010      -0.022523       0.005283       0.045354      -0.020128      -0.001152       0.000664       0.023242       0.012957      -0.025401       0.004214       0.021187              2.024396       2.268367      -0.410444       0.295918       1.794431      -0.170851       2.010390           0.000265
           33              H      30.710482      22.026616       9.585484       0.122195       1.273172 0.92937824E+01  0.92839193E+02                                 1.819435                            1.694241      -0.850081       2.479932                    0.999104       3.239056       8.565972       0.529393       1.158215      -0.741584       0.034478      -0.019905       0.004945       0.040117      -0.014011       0.003817      -0.002202       0.016184       0.022685      -0.019961       0.004954       0.015007              1.891588       2.261409      -0.491717      -0.096993       1.693624       0.055999       1.719732           0.000002
           34              H      33.177338      20.602377       5.517768       0.123305       1.308118 0.96254459E+01  0.98287422E+02                                 1.941997                            1.795252      -0.950823       2.435242                    0.997945       3.435183       9.589540       0.477714       1.255629      -0.717234       0.017317      -0.009998       0.040708       0.045354      -0.013314       0.003667      -0.002117       0.015372       0.060167      -0.025401       0.004214       0.021187              2.024395       2.099478      -0.312937       0.364866       1.738135      -0.210656       2.235572           0.000264
           35              H      39.321408      18.406315      17.571732       0.122195       1.273327 0.92952220E+01  0.92858170E+02                                 1.819691                            1.694458      -0.850082       2.479932                    0.999104       3.239140       8.566708       0.529313       1.158332      -0.741557      -0.015530       0.030845      -0.020415       0.040117       0.000411       0.014018      -0.008635      -0.002007      -0.024988      -0.019966       0.004956       0.015010              1.891865       1.658452      -0.092916       0.185062       2.355594      -0.391255       1.661549           0.000002
           36              H      41.820399      22.697587      17.584851       0.123304       1.308168 0.96258992E+01  0.98293262E+02                                 1.942055                            1.795302      -0.950824       2.435241                    0.997945       3.435213       9.589700       0.477704       1.255639      -0.717232      -0.039010      -0.002526      -0.022996       0.045354       0.007795       0.018593      -0.005171       0.006735      -0.036562      -0.025402       0.004215       0.021187              2.024458       2.268441      -0.142187       0.485631       1.879066      -0.200762       1.925867           0.000264
           37              H      38.151218      16.379486      17.571732       0.122195       1.273216 0.92942159E+01  0.92845135E+02                                 1.819529                            1.694321      -0.850083       2.479931                    0.999104       3.239095       8.566309       0.529358       1.158270      -0.741571      -0.034477      -0.001973      -0.020415       0.040117       0.001074       0.014486      -0.007822       0.000292      -0.024986      -0.019965       0.004955       0.015010              1.891688       2.261542       0.255374       0.431302       1.752115       0.035353       1.661407           0.000003
           38              H      35.684362      12.069660      17.584851       0.123306       1.307861 0.96231944E+01  0.98259075E+02                                 1.941745                            1.795039      -0.950824       2.435241                    0.997945       3.435165       9.589353       0.477741       1.255624      -0.717232      -0.017317       0.035047      -0.022996       0.045354       0.000980       0.013774      -0.013517      -0.016870      -0.036560      -0.025400       0.004213       0.021187              2.024122       2.099190      -0.239642       0.416572       2.047616      -0.320107       1.925559           0.000265
           39              H      15.197318      10.125395       1.170049       0.122195       1.273167 0.92937327E+01  0.92838537E+02                                 1.819426                            1.694233      -0.850082       2.479932                    0.999104       3.239053       8.565946       0.529396       1.158210      -0.741585      -0.034478       0.001973       0.020415       0.040117      -0.001072      -0.014482      -0.007820       0.000293      -0.024988      -0.019961       0.004954       0.015007              1.891579       2.261396      -0.255349      -0.431260       1.752020       0.035350       1.661319           0.000002
           40              H      12.730462      14.435221       1.156930       0.123305       1.308121 0.96254777E+01  0.98287847E+02                                 1.942001                            1.795257      -0.950828       2.435240                    0.997945       3.435189       9.589568       0.477712       1.255631      -0.717234      -0.017317      -0.035048       0.022996       0.045354      -0.000981      -0.013775      -0.013516      -0.016870      -0.036560      -0.025401       0.004214       0.021187              2.024400       2.099484       0.239687      -0.416663       2.047900      -0.320173       1.925816           0.000264
           41              H      16.367508       8.098566       1.170049       0.122194       1.273173 0.92937857E+01  0.92839220E+02                                 1.819434                            1.694240      -0.850083       2.479931                    0.999104       3.239058       8.565973       0.529394       1.158213      -0.741584      -0.015531      -0.030845       0.020415       0.040117      -0.000409      -0.014014      -0.008632      -0.002003      -0.024988      -0.019961       0.004954       0.015007              1.891587       1.658232       0.092892      -0.185018       2.355204      -0.391160       1.661326           0.000003
           42              H      18.866499       3.807294       1.156930       0.123305       1.308123 0.96254929E+01  0.98288057E+02                                 1.942004                            1.795259      -0.950830       2.435239                    0.997945       3.435193       9.589587       0.477712       1.255632      -0.717234      -0.039011       0.002527       0.022996       0.045354      -0.007795      -0.018593      -0.005171       0.006736      -0.036561      -0.025401       0.004214       0.021187              2.024403       2.268375       0.142179      -0.485611       1.879015      -0.200754       1.925819           0.000264
           43              H       7.756582       4.478265       9.156297       0.122195       1.273219 0.92942415E+01  0.92845468E+02                                 1.819532                            1.694324      -0.850083       2.479931                    0.999104       3.239097       8.566322       0.529357       1.158272      -0.741570       0.034477       0.019906      -0.004945       0.040117       0.014015      -0.003816      -0.002203       0.016183       0.022688      -0.019965       0.004955       0.015010              1.891692       2.261547       0.491762       0.097002       1.693711       0.056004       1.719819           0.000001
           44              H      10.223438       5.902504      13.224013       0.123305       1.307861 0.96231928E+01  0.98259049E+02                                 1.941745                            1.795039      -0.950826       2.435240                    0.997945       3.435164       9.589348       0.477742       1.255624      -0.717232       0.017317       0.009998      -0.040708       0.045354       0.013313      -0.003667      -0.002117       0.015372       0.060167      -0.025400       0.004212       0.021187              2.024122       2.099190       0.312867      -0.364793       1.737922      -0.210613       2.235254           0.000265
           45              H       6.586392       3.802655       7.245385       0.122195       1.273330 0.92952420E+01  0.92858430E+02                                 1.819694                            1.694461      -0.850082       2.479932                    0.999104       3.239142       8.566719       0.529312       1.158333      -0.741557       0.015530       0.008966      -0.035886       0.040117       0.013353      -0.004285      -0.002474       0.015418       0.027287      -0.019966       0.004956       0.015010              1.891868       1.658455       0.143506      -0.149289       1.492748      -0.086192       2.524402           0.000002
           46              H       4.087401       2.359862       3.203907       0.123305       1.308168 0.96259042E+01  0.98293352E+02                                 1.942057                            1.795304      -0.950827       2.435240                    0.997945       3.435215       9.589716       0.477703       1.255642      -0.717232       0.039011       0.022523      -0.005283       0.045354       0.020128       0.001151       0.000665       0.023242       0.012958      -0.025401       0.004215       0.021187              2.024460       2.268442       0.410462      -0.295934       1.794482      -0.170858       2.010457           0.000265
           47              H       7.756582      10.125395       1.170049       0.122195       1.273214 0.92941983E+01  0.92844908E+02                                 1.819526                            1.694319      -0.850083       2.479931                    0.999104       3.239093       8.566299       0.529359       1.158269      -0.741571       0.034477       0.001973       0.020415       0.040117       0.001074       0.014486      -0.007822       0.000292      -0.024986      -0.019965       0.004955       0.015010              1.891685       2.261539       0.255373       0.431301       1.752113       0.035353       1.661405           0.000002
           48              H      10.223438      14.435221       1.156930       0.123305       1.307861 0.96231897E+01  0.98259021E+02                                 1.941745                            1.795039      -0.950825       2.435241                    0.997945       3.435163       9.589349       0.477741       1.255626      -0.717232       0.017317      -0.035048       0.022996       0.045354       0.000980       0.013774      -0.013517      -0.016870      -0.036559      -0.025400       0.004213       0.021187              2.024123       2.099191      -0.239642       0.416572       2.047616      -0.320107       1.925560           0.000264
           49              H       6.586392       8.098566       1.170049       0.122194       1.273331 0.92952547E+01  0.92858586E+02                                 1.819695                            1.694462      -0.850083       2.479931                    0.999104       3.239144       8.566725       0.529312       1.158333      -0.741557       0.015530      -0.030845       0.020415       0.040117       0.000411       0.014018      -0.008635      -0.002007      -0.024988      -0.019966       0.004956       0.015010              1.891870       1.658456      -0.092916       0.185062       2.355601      -0.391257       1.661553           0.000003
           50              H       4.087401       3.807294       1.156930       0.123305       1.308171 0.96259309E+01  0.98293698E+02                                 1.942060                            1.795306      -0.950830       2.435238                    0.997945       3.435221       9.589738       0.477702       1.255641      -0.717232       0.039011       0.002527       0.022996       0.045354       0.007795       0.018593      -0.005171       0.006735      -0.036562      -0.025402       0.004215       0.021187              2.024463       2.268446      -0.142188       0.485633       1.879072      -0.200763       1.925872           0.000265
           51              H      16.367508       3.802655       7.245385       0.122195       1.273170 0.92937671E+01  0.92838997E+02                                 1.819433                            1.694239      -0.850081       2.479932                    0.999104       3.239055       8.565966       0.529394       1.158214      -0.741584      -0.015531       0.008966      -0.035886       0.040117      -0.013349       0.004286      -0.002472       0.015418       0.027276      -0.019961       0.004954       0.015007              1.891586       1.658231      -0.143472       0.149252       1.492563      -0.086170       2.523964           0.000002
           52              H      18.866499       2.359862       3.203907       0.123305       1.308119 0.96254584E+01  0.98287609E+02                                 1.942000                            1.795255      -0.950826       2.435241                    0.997945       3.435186       9.589560       0.477712       1.255632      -0.717234      -0.039011       0.022523      -0.005283       0.045354      -0.020128      -0.001152       0.000664       0.023242       0.012956      -0.025401       0.004214       0.021187              2.024399       2.268369      -0.410444       0.295919       1.794433      -0.170851       2.010394           0.000264
           53              H      15.197318       4.478265       9.156297       0.122195       1.273171 0.92937712E+01  0.92839047E+02                                 1.819433                            1.694239      -0.850081       2.479932                    0.999104       3.239055       8.565966       0.529394       1.158214      -0.741584      -0.034478       0.019905      -0.004945       0.040117      -0.014011       0.003817      -0.002202       0.016184       0.022685      -0.019961       0.004954       0.015007              1.891586       2.261406      -0.491716      -0.096993       1.693622       0.055999       1.719730           0.000001
           54              H      12.730462       5.902504      13.224013       0.123305       1.308121 0.96254784E+01  0.98287848E+02                                 1.942001                            1.795256      -0.950828       2.435239                    0.997945       3.435189       9.589565       0.477713       1.255630      -0.717234      -0.017317       0.009998      -0.040708       0.045354      -0.013314       0.003667      -0.002117       0.015372       0.060167      -0.025401       0.004214       0.021187              2.024399       2.099483      -0.312938       0.364867       1.738139      -0.210657       2.235576           0.000265
           55              H      11.476950      12.273350       7.245385       0.122195       1.273167 0.92937382E+01  0.92838618E+02                                 1.819428                            1.694235      -0.850081       2.479932                    0.999104       3.239052       8.565948       0.529395       1.158212      -0.741585      -0.000001      -0.017933      -0.035886       0.040117       0.000002       0.000002       0.004948      -0.030830       0.027276      -0.019961       0.004954       0.015007              1.891581       1.409727       0.000000       0.000000       1.741060       0.172341       2.523956           0.000002
           56              H      11.476950      15.158937       3.203907       0.123305       1.308118 0.96254493E+01  0.98287486E+02                                 1.941999                            1.795254      -0.950826       2.435241                    0.997945       3.435184       9.589551       0.477713       1.255631      -0.717234      -0.000000      -0.045045      -0.005283       0.045354      -0.000000      -0.000001      -0.001330      -0.046483       0.012956      -0.025401       0.004214       0.021187              2.024397       1.557462      -0.000002      -0.000002       2.505338       0.341698       2.010392           0.000264
           57              H      11.476950      10.922131       9.156297       0.122195       1.273173 0.92937928E+01  0.92839324E+02                                 1.819436                            1.694242      -0.850082       2.479931                    0.999104       3.239057       8.565976       0.529393       1.158215      -0.741584      -0.000001      -0.039811      -0.004945       0.040117       0.000002       0.000001       0.004407      -0.032360       0.022685      -0.019961       0.004954       0.015007              1.891589       1.409732       0.000000       0.000000       2.545304      -0.111999       1.719733           0.000001
           58              H      11.476950       8.073652      13.224013       0.123305       1.308121 0.96254785E+01  0.98287860E+02                                 1.942001                            1.795257      -0.950830       2.435239                    0.997945       3.435191       9.589575       0.477712       1.255631      -0.717234      -0.000000      -0.019996      -0.040708       0.045354      -0.000001       0.000000       0.004234      -0.030747       0.060167      -0.025401       0.004214       0.021187              2.024400       1.557463      -0.000003      -0.000001       2.280159       0.421312       2.235578           0.000265
           59              H      10.306760       1.654700       1.170049       0.122195       1.273327 0.92952168E+01  0.92858098E+02                                 1.819689                            1.694457      -0.850081       2.479932                    0.999104       3.239140       8.566705       0.529313       1.158332      -0.741557      -0.018947       0.028872       0.020415       0.040117      -0.000663      -0.000469       0.016457       0.001715      -0.024988      -0.019966       0.004956       0.015010              1.891863       2.100839      -0.348329      -0.246306       1.913204       0.355895       1.661548           0.000002
           60              H       5.340913       1.636146       1.156930       0.123305       1.308170 0.96259214E+01  0.98293567E+02                                 1.942058                            1.795305      -0.950828       2.435239                    0.997945       3.435219       9.589728       0.477703       1.255641      -0.717232       0.021693       0.032521       0.022996       0.045354       0.006814       0.004818       0.018688       0.010133      -0.036561      -0.025402       0.004215       0.021187              2.024462       1.853275       0.097509       0.068949       2.294240       0.520952       1.925871           0.000265
           61              H      12.647140       1.654700       1.170049       0.122195       1.273219 0.92942375E+01  0.92845412E+02                                 1.819532                            1.694323      -0.850083       2.479931                    0.999104       3.239097       8.566319       0.529358       1.158271      -0.741571       0.018947       0.028872       0.020415       0.040117       0.000663       0.000469       0.016456       0.001713      -0.024986      -0.019965       0.004955       0.015010              1.891691       2.100636       0.348276       0.246268       1.913029       0.355843       1.661410           0.000002
           62              H      17.612987       1.636146       1.156930       0.123305       1.307861 0.96231954E+01  0.98259100E+02                                 1.941747                            1.795040      -0.950826       2.435240                    0.997945       3.435165       9.589358       0.477741       1.255626      -0.717232      -0.021694       0.032521       0.022996       0.045354      -0.006815      -0.004819       0.018687       0.010133      -0.036559      -0.025400       0.004213       0.021187              2.024124       1.852975      -0.097488      -0.068935       2.293835       0.520816       1.925562           0.000264
           63              C      16.520381      11.143182       0.000000       0.154672      49.422753 0.40463038E+03  0.93405049E+04                                12.015673                            6.852544      -0.340271       1.913688                    0.998160      26.323486      74.905736       0.609702       0.435187      -1.052887      -0.019353       0.033521       0.000000       0.038707      -0.029909      -0.005474      -0.003160      -0.034536      -0.078005      -0.030472      -0.017066       0.047537             24.046952      21.116177     -18.088325      -2.022029      42.002784      -1.167422       9.021895           0.000086
           64              C      15.770477      12.442054       0.000000      -0.144959     119.270035 0.61254589E+03  0.15586524E+05                                19.884560                            8.272480       0.197025       1.983965                    0.999795      32.586695      95.383322       0.574555       0.418952      -1.069624       0.068452      -0.118562      -0.000000       0.136904       0.063895      -0.034510      -0.019925       0.073780       0.091239      -0.088987       0.002230       0.086757             44.552453      36.611050     -41.424203      -0.112788      84.443620      -0.065126      12.602689           0.001802
           65              C      15.150492      13.515899       0.000000      -0.120591     120.506114 0.59974648E+03  0.15173647E+05                                19.921288                            8.180148       0.256954       2.004460                    0.999848      32.266455      94.037306       0.578626       0.418394      -1.070463      -0.070463       0.122046       0.000000       0.140926       0.050855      -0.024445      -0.014113       0.058723       0.077556      -0.071648       0.005888       0.065760             43.242525      35.552182     -40.086226      -0.089171      81.839802      -0.051494      12.335591           0.001428
           66              C      14.400359      14.815168       0.000000       0.071201      55.820172 0.40347800E+03  0.92951298E+04                                12.781144                            6.729725      -0.190776       1.946299                    0.998972      26.950184      76.285937       0.631632       0.420926      -1.063080       0.028801      -0.049885       0.000000       0.057602      -0.031888      -0.020625      -0.011908      -0.036822      -0.107315      -0.052613      -0.002094       0.054707             24.975411      21.820370     -19.153216      -1.951128      43.936670      -1.126508       9.169192           0.004786
           67              C      17.910469       8.735479       0.000000       0.154672      49.422783 0.40463053E+03  0.93405094E+04                                12.015679                            6.852546      -0.340272       1.913688                    0.998160      26.323490      74.905758       0.609702       0.435188      -1.052887       0.019353      -0.033521      -0.000000       0.038707      -0.029910      -0.005474      -0.003160      -0.034536      -0.078005      -0.030472      -0.017066       0.047537             24.046970      21.116196     -18.088345      -2.022032      42.002815      -1.167420       9.021900           0.000086
           68              C      18.660373       7.436607       0.000000      -0.144959     119.270143 0.61254614E+03  0.15586533E+05                                19.884576                            8.272484       0.197025       1.983965                    0.999795      32.586698      95.383364       0.574554       0.418952      -1.069624      -0.068452       0.118562      -0.000000       0.136904       0.063895      -0.034511      -0.019925       0.073780       0.091239      -0.088987       0.002229       0.086757             44.552492      36.611100     -41.424253      -0.112796      84.443678      -0.065112      12.602698           0.001804
           69              C      19.280358       6.362762       0.000000      -0.120592     120.506458 0.59974773E+03  0.15173689E+05                                19.921332                            8.180161       0.256951       2.004459                    0.999848      32.266479      94.037453       0.578625       0.418395      -1.070462       0.070463      -0.122046      -0.000000       0.140926       0.050855      -0.024445      -0.014113       0.058722       0.077556      -0.071648       0.005888       0.065760             43.242630      35.552299     -40.086346      -0.089185      81.839973      -0.051471      12.335617           0.001429
           70              C      20.030491       5.063493       0.000000       0.071201      55.820268 0.40347846E+03  0.92951445E+04                                12.781163                            6.729731      -0.190778       1.946298                    0.998972      26.950205      76.286049       0.631632       0.420927      -1.063080      -0.028801       0.049884      -0.000000       0.057602      -0.031889      -0.020625      -0.011908      -0.036821      -0.107316      -0.052614      -0.002094       0.054707             24.975453      21.820460     -19.153284      -1.951153      43.936694      -1.126471       9.169204           0.004787
           71              C       5.043431       2.911826       8.235888       0.154672      49.422857 0.40463342E+03  0.93405899E+04                                12.015686                            6.852583      -0.340270       1.913689                    0.998160      26.323508      74.905785       0.609699       0.435189      -1.052887      -0.019353      -0.011174      -0.031604       0.038707       0.015129       0.026373       0.015226       0.017469       0.078011      -0.030471      -0.017065       0.047536             24.046738      21.116030       7.935771      16.379461      11.952592       9.456688      39.071592           0.000086
           72              C       4.293527       2.478869       7.011300      -0.144958     119.265346 0.61253072E+03  0.15586000E+05                                19.883885                            8.272286       0.197025       1.983965                    0.999795      32.586470      95.381416       0.574572       0.418943      -1.069633       0.068452       0.039521       0.111781       0.136904       0.011229      -0.071751      -0.041425       0.012967      -0.091226      -0.088995       0.002238       0.086757             44.550548      36.609489      13.913769      39.015744      20.543253      22.525750      76.498902           0.001802
           73              C       3.673542       2.120920       5.998869      -0.120591     120.502284 0.59973352E+03  0.15173198E+05                                19.920733                            8.179975       0.256952       2.004459                    0.999848      32.266242      94.035514       0.578643       0.418386      -1.070471      -0.070463      -0.040682      -0.115066       0.140926       0.006086      -0.056100      -0.032389       0.007028      -0.077546      -0.071656       0.005897       0.065759             43.241045      35.550914      13.445620      37.762548      20.025245      21.802215      74.146975           0.001428
           74              C       2.923409       1.687831       4.773906       0.071202      55.819758 0.40347680E+03  0.92950898E+04                                12.781053                            6.729705      -0.190773       1.946300                    0.998972      26.950148      76.285632       0.631635       0.420925      -1.063082       0.028801       0.016628       0.047031       0.057602       0.030071       0.023186       0.013387       0.034723       0.107320      -0.052609      -0.002094       0.054703             24.975101      21.820072       8.223802      17.407189      12.324037      10.050042      40.781194           0.004787
           75              C       6.433519       3.714394      10.505893       0.154672      49.422855 0.40463334E+03  0.93405880E+04                                12.015687                            6.852583      -0.340271       1.913689                    0.998160      26.323506      74.905787       0.609699       0.435189      -1.052887       0.019353       0.011174       0.031604       0.038707       0.015129       0.026372       0.015226       0.017469       0.078010      -0.030471      -0.017065       0.047535             24.046741      21.116029       7.935770      16.379464      11.952593       9.456690      39.071600           0.000086
           76              C       7.183423       4.147351      11.730481      -0.144959     119.265474 0.61253133E+03  0.15586019E+05                                19.883898                            8.272290       0.197024       1.983965                    0.999795      32.586487      95.381478       0.574572       0.418943      -1.069633      -0.068452      -0.039521      -0.111782       0.136904       0.011229      -0.071751      -0.041425       0.012967      -0.091226      -0.088995       0.002238       0.086757             44.550582      36.609503      13.913774      39.015768      20.543266      22.525768      76.498978           0.001802
           77              C       7.803408       4.505300      12.742912      -0.120590     120.502156 0.59973291E+03  0.15173178E+05                                19.920717                            8.179969       0.256952       2.004459                    0.999848      32.266230      94.035451       0.578643       0.418386      -1.070471       0.070463       0.040682       0.115065       0.140926       0.006086      -0.056100      -0.032389       0.007028      -0.077547      -0.071656       0.005897       0.065759             43.241010      35.550861      13.445598      37.762506      20.025225      21.802195      74.146944           0.001429
           78              C       8.553541       4.938389      13.967875       0.071202      55.819779 0.40347696E+03  0.92950941E+04                                12.781056                            6.729706      -0.190774       1.946300                    0.998972      26.950154      76.285647       0.631635       0.420925      -1.063082      -0.028800      -0.016628      -0.047032       0.057602       0.030070       0.023186       0.013387       0.034723       0.107321      -0.052609      -0.002094       0.054703             24.975109      21.820031       8.223780      17.407176      12.324027      10.050038      40.781268           0.004787
           79              C      10.086862       0.000000       0.000000       0.154672      49.422816 0.40463292E+03  0.93405762E+04                                12.015682                            6.852579      -0.340271       1.913689                    0.998160      26.323505      74.905790       0.609699       0.435189      -1.052887      -0.038707       0.000000      -0.000000       0.038707      -0.000001      -0.000001       0.006320       0.069069      -0.078006      -0.030471      -0.017065       0.047535             24.046731      52.445330      -0.000027      -0.000018      10.672954       2.334925       9.021911           0.000086
           80              C       8.587054       0.000000       0.000000      -0.144959     119.265612 0.61253190E+03  0.15586039E+05                                19.883918                            8.272296       0.197023       1.983964                    0.999795      32.586494      95.381537       0.574572       0.418943      -1.069633       0.136904       0.000000      -0.000000       0.136904      -0.000002      -0.000001       0.039843      -0.147579       0.091232      -0.088995       0.002237       0.086757             44.550636     108.355319      -0.000029      -0.000017      12.694340       0.130238      12.602248           0.001803
           81              C       7.347084       0.000000       0.000000      -0.120590     120.502359 0.59973384E+03  0.15173209E+05                                19.920746                            8.179979       0.256950       2.004459                    0.999848      32.266243      94.035545       0.578642       0.418386      -1.070471      -0.140926       0.000000      -0.000000       0.140926      -0.000002      -0.000001       0.028220      -0.117461       0.077553      -0.071656       0.005897       0.065759             43.241078     104.979970      -0.000089      -0.000059      12.408036       0.102965      12.335229           0.001430
           82              C       5.846817       0.000000       0.000000       0.071202      55.819818 0.40347725E+03  0.92951033E+04                                12.781064                            6.729709      -0.190775       1.946299                    0.998972      26.950167      76.285712       0.631635       0.420925      -1.063082       0.057602       0.000000      -0.000000       0.057602      -0.000002      -0.000002       0.023813       0.073635      -0.107312      -0.052609      -0.002094       0.054703             24.975128      54.994098      -0.000067      -0.000045      10.762180       2.252948       9.169106           0.004787
           83              C      12.867038       0.000000       0.000000       0.154672      49.422843 0.40463317E+03  0.93405832E+04                                12.015686                            6.852581      -0.340271       1.913688                    0.998160      26.323513      74.905815       0.609699       0.435189      -1.052887       0.038707       0.000000      -0.000000       0.038707      -0.000001      -0.000001       0.006320       0.069069      -0.078006      -0.030471      -0.017065       0.047536             24.046741      52.445354      -0.000026      -0.000019      10.672957       2.334925       9.021913           0.000086
           84              C      14.366846       0.000000       0.000000      -0.144959     119.265551 0.61253164E+03  0.15586030E+05                                19.883911                            8.272294       0.197023       1.983964                    0.999795      32.586489      95.381511       0.574572       0.418943      -1.069633      -0.136904       0.000000      -0.000000       0.136904      -0.000002      -0.000001       0.039843      -0.147579       0.091233      -0.088995       0.002238       0.086757             44.550616     108.355270      -0.000035      -0.000027      12.694335       0.130238      12.602243           0.001802
           85              C      15.606816       0.000000       0.000000      -0.120591     120.502377 0.59973402E+03  0.15173214E+05                                19.920746                            8.179980       0.256951       2.004459                    0.999848      32.266249      94.035560       0.578642       0.418386      -1.070471       0.140926       0.000001       0.000000       0.140926      -0.000002      -0.000001       0.028220      -0.117461       0.077553      -0.071656       0.005897       0.065759             43.241079     104.979970      -0.000108      -0.000080      12.408037       0.102965      12.335230           0.001428
           86              C      17.107083       0.000000       0.000000       0.071202      55.819778 0.40347697E+03  0.92950950E+04                                12.781058                            6.729707      -0.190774       1.946300                    0.998972      26.950155      76.285667       0.631635       0.420925      -1.063082      -0.057602       0.000001       0.000000       0.057602      -0.000003      -0.000002       0.023813       0.073635      -0.107312      -0.052609      -0.002094       0.054703             24.975114      54.994065      -0.000117      -0.000085      10.762175       2.252947       9.169101           0.004786
           87              C      11.476950      12.449873      10.505893       0.154672      49.422792 0.40463056E+03  0.93405101E+04                                12.015680                            6.852546      -0.340272       1.913688                    0.998160      26.323485      74.905737       0.609702       0.435188      -1.052887       0.000000      -0.022347       0.031604       0.038707      -0.000001      -0.000001      -0.030454      -0.034940       0.078009      -0.030472      -0.017066       0.047537             24.046974       7.370921      -0.000000       0.000000      25.697955     -18.913823      39.072047           0.000086
           88              C      11.476950      11.583958      11.730481      -0.144959     119.270164 0.61254637E+03  0.15586540E+05                                19.884576                            8.272485       0.197025       1.983965                    0.999795      32.586703      95.383367       0.574554       0.418952      -1.069624       0.000000       0.079042      -0.111782       0.136904      -0.000007      -0.000005       0.082846      -0.025946      -0.091216      -0.088987       0.002230       0.086757             44.552493      12.510604      -0.000001      -0.000000      44.644570     -45.053588      76.502304           0.001803
           89              C      11.476950      10.868061      12.742912      -0.120591     120.506362 0.59974744E+03  0.15173679E+05                                19.921319                            8.180157       0.256952       2.004459                    0.999848      32.266469      94.037393       0.578625       0.418395      -1.070462       0.000000      -0.081364       0.115065       0.140926      -0.000006      -0.000004       0.064775      -0.014069      -0.077537      -0.071648       0.005888       0.065760             43.242606      12.262797      -0.000002      -0.000001      43.315384     -43.606113      74.149637           0.001431
           90              C      11.476950      10.001882      13.967875       0.071201      55.820228 0.40347826E+03  0.92951388E+04                                12.781156                            6.729729      -0.190778       1.946298                    0.998972      26.950206      76.286043       0.631632       0.420926      -1.063080       0.000000       0.033256      -0.047031       0.057601      -0.000002      -0.000001      -0.026776      -0.069453       0.107322      -0.052614      -0.002094       0.054708             24.975435       7.576095      -0.000006      -0.000004      26.568481     -20.100397      40.781730           0.004788
           91              C      11.476950      14.055008       8.235888       0.154672      49.422782 0.40463063E+03  0.93405116E+04                                12.015675                            6.852545      -0.340271       1.913688                    0.998160      26.323487      74.905727       0.609702       0.435187      -1.052888       0.000000       0.022347      -0.031604       0.038707      -0.000001      -0.000001      -0.030454      -0.034940       0.078009      -0.030472      -0.017066       0.047537             24.046962       7.370918       0.000000       0.000000      25.697951     -18.913814      39.072018           0.000086
           92              C      11.476950      14.920923       7.011300      -0.144959     119.269894 0.61254538E+03  0.15586506E+05                                19.884542                            8.272475       0.197026       1.983966                    0.999795      32.586682      95.383249       0.574555       0.418952      -1.069625       0.000000      -0.079042       0.111782       0.136904      -0.000007      -0.000005       0.082846      -0.025945      -0.091217      -0.088987       0.002230       0.086757             44.552407      12.510584      -0.000001      -0.000001      44.644514     -45.053508      76.502124           0.001801
           93              C      11.476950      15.636820       5.998869      -0.120592     120.506101 0.59974668E+03  0.15173653E+05                                19.921285                            8.180148       0.256955       2.004460                    0.999848      32.266455      94.037290       0.578626       0.418394      -1.070463       0.000000       0.081364      -0.115066       0.140926      -0.000006      -0.000004       0.064775      -0.014069      -0.077535      -0.071648       0.005888       0.065760             43.242523      12.262777      -0.000002      -0.000002      43.315348     -43.606041      74.149444           0.001426
           94              C      11.476950      16.502999       4.773906       0.071202      55.820064 0.40347733E+03  0.92951106E+04                                12.781128                            6.729719      -0.190774       1.946300                    0.998972      26.950166      76.285866       0.631633       0.420926      -1.063081       0.000000      -0.033257       0.047031       0.057602      -0.000002      -0.000001      -0.026776      -0.069453       0.107320      -0.052613      -0.002094       0.054707             24.975369       7.576078      -0.000006      -0.000005      26.568486     -20.100362      40.781543           0.004785
           95              C      16.520381       3.714394      10.505893       0.154672      49.422790 0.40463065E+03  0.93405125E+04                                12.015678                            6.852546      -0.340273       1.913688                    0.998160      26.323486      74.905736       0.609702       0.435187      -1.052887      -0.019353       0.011174       0.031604       0.038707      -0.015130      -0.026374       0.015226       0.017468       0.078009      -0.030472      -0.017066       0.047537             24.046962      21.116184      -7.935834     -16.379837      11.952675       9.456905      39.072028           0.000086
           96              C      15.770477       4.147351      11.730481      -0.144959     119.270024 0.61254594E+03  0.15586524E+05                                19.884553                            8.272478       0.197025       1.983965                    0.999795      32.586699      95.383305       0.574555       0.418952      -1.069625       0.068452      -0.039521      -0.111782       0.136904      -0.011238       0.071745      -0.041427       0.012962      -0.091216      -0.088986       0.002230       0.086757             44.552433      36.611030     -13.914400     -39.017497      20.544074      22.526766      76.502194           0.001802
           97              C      15.150492       4.505300      12.742912      -0.120590     120.505967 0.59974588E+03  0.15173626E+05                                19.921267                            8.180140       0.256955       2.004460                    0.999848      32.266438      94.037200       0.578627       0.418394      -1.070463      -0.070463       0.040682       0.115065       0.140926      -0.006095       0.056095      -0.032391       0.007025      -0.077537      -0.071648       0.005888       0.065760             43.242480      35.552140     -13.446131     -37.763890      20.025894      21.802993      74.149407           0.001430
           98              C      14.400359       4.938389      13.967875       0.071202      55.820117 0.40347764E+03  0.92951195E+04                                12.781134                            6.729720      -0.190777       1.946298                    0.998972      26.950189      76.285945       0.631633       0.420926      -1.063081       0.028801      -0.016628      -0.047031       0.057601      -0.030075      -0.023190       0.013387       0.034724       0.107322      -0.052613      -0.002094       0.054708             24.975383      21.820342      -8.223934     -17.407417      12.324175      10.050172      40.781631           0.004788
           99              C      17.910469       2.911826       8.235888       0.154672      49.422807 0.40463083E+03  0.93405174E+04                                12.015680                            6.852547      -0.340272       1.913688                    0.998160      26.323492      74.905752       0.609702       0.435187      -1.052887       0.019353      -0.011174      -0.031604       0.038707      -0.015130      -0.026374       0.015226       0.017468       0.078010      -0.030472      -0.017066       0.047538             24.046967      21.116191      -7.935836     -16.379841      11.952677       9.456907      39.072033           0.000086
          100              C      18.660373       2.478869       7.011300      -0.144959     119.269911 0.61254537E+03  0.15586506E+05                                19.884542                            8.272474       0.197026       1.983966                    0.999795      32.586684      95.383249       0.574555       0.418952      -1.069625      -0.068452       0.039521       0.111782       0.136904      -0.011238       0.071745      -0.041427       0.012961      -0.091216      -0.088987       0.002230       0.086757             44.552403      36.611021     -13.914396     -39.017476      20.544063      22.526750      76.502126           0.001801
          101              C      19.280358       2.120920       5.998869      -0.120591     120.506110 0.59974656E+03  0.15173648E+05                                19.921284                            8.180146       0.256956       2.004460                    0.999848      32.266452      94.037270       0.578626       0.418394      -1.070463       0.070463      -0.040682      -0.115066       0.140926      -0.006095       0.056095      -0.032391       0.007025      -0.077535      -0.071648       0.005888       0.065760             43.242521      35.552199     -13.446155     -37.763939      20.025917      21.803016      74.149447           0.001427
          102              C      20.030491       1.687831       4.773906       0.071202      55.820063 0.40347720E+03  0.92951073E+04                                12.781128                            6.729718      -0.190774       1.946299                    0.998972      26.950172      76.285893       0.631633       0.420926      -1.063080      -0.028801       0.016628       0.047031       0.057602      -0.030075      -0.023190       0.013387       0.034724       0.107320      -0.052613      -0.002094       0.054707             24.975367      21.820378      -8.223954     -17.407425      12.324182      10.050173      40.781542           0.004786
          103              C       6.433519      11.143182       0.000000       0.154672      49.422819 0.40463307E+03  0.93405803E+04                                12.015682                            6.852580      -0.340270       1.913689                    0.998160      26.323506      74.905787       0.609699       0.435189      -1.052887       0.019353       0.033521      -0.000000       0.038707       0.029907       0.005473      -0.003161      -0.034536      -0.078006      -0.030471      -0.017065       0.047535             24.046734      21.116024      18.087956       2.022093      42.002267      -1.167481       9.021911           0.000086
          104              C       7.183423      12.442054       0.000000      -0.144959     119.265462 0.61253113E+03  0.15586014E+05                                19.883903                            8.272291       0.197024       1.983965                    0.999795      32.586479      95.381479       0.574572       0.418943      -1.069633      -0.068452      -0.118562      -0.000000       0.136904      -0.063905       0.034504      -0.019923       0.073786       0.091233      -0.088995       0.002238       0.086757             44.550600      36.609521      41.422364       0.112775      84.440040      -0.065144      12.602239           0.001801
          105              C       7.803408      13.515899       0.000000      -0.120591     120.502320 0.59973361E+03  0.15173202E+05                                19.920740                            8.179978       0.256951       2.004459                    0.999848      32.266249      94.035565       0.578642       0.418386      -1.070471       0.070463       0.122045       0.000000       0.140926      -0.050863       0.024438      -0.014111       0.058728       0.077553      -0.071656       0.005897       0.065759             43.241061      35.550909      40.084750       0.089131      81.837048      -0.051550      12.335225           0.001427
          106              C       8.553541      14.815168       0.000000       0.071202      55.819822 0.40347725E+03  0.92951024E+04                                12.781064                            6.729710      -0.190773       1.946300                    0.998972      26.950146      76.285629       0.631635       0.420925      -1.063082      -0.028800      -0.049885       0.000000       0.057602       0.031884       0.020622      -0.011908      -0.036822      -0.107312      -0.052609      -0.002094       0.054703             24.975132      21.820055      19.152935       1.951063      43.936239      -1.126544       9.169102           0.004785
          107              C       5.043431       8.735479       0.000000       0.154672      49.422850 0.40463321E+03  0.93405847E+04                                12.015690                            6.852583      -0.340270       1.913689                    0.998160      26.323510      74.905817       0.609699       0.435189      -1.052886      -0.019353      -0.033521      -0.000000       0.038707       0.029907       0.005473      -0.003160      -0.034536      -0.078006      -0.030471      -0.017065       0.047535             24.046753      21.116045      18.087975       2.022096      42.002298      -1.167479       9.021917           0.000086
          108              C       4.293527       7.436607       0.000000      -0.144959     119.265685 0.61253188E+03  0.15586040E+05                                19.883933                            8.272300       0.197023       1.983965                    0.999795      32.586492      95.381576       0.574571       0.418943      -1.069632       0.068452       0.118562      -0.000000       0.136904      -0.063905       0.034505      -0.019923       0.073786       0.091232      -0.088995       0.002237       0.086758             44.550675      36.609600      41.422448       0.112783      84.440168      -0.065131      12.602258           0.001804
          109              C       3.673542       6.362762       0.000000      -0.120591     120.502667 0.59973473E+03  0.15173240E+05                                19.920787                            8.179991       0.256948       2.004458                    0.999848      32.266268      94.035706       0.578641       0.418387      -1.070470      -0.070463      -0.122045      -0.000000       0.140926      -0.050863       0.024438      -0.014111       0.058727       0.077553      -0.071656       0.005897       0.065760             43.241172      35.551029      40.084876       0.089144      81.837234      -0.051528      12.335253           0.001431
          110              C       2.923409       5.063493       0.000000       0.071202      55.819965 0.40347802E+03  0.92951262E+04                                12.781090                            6.729719      -0.190776       1.946299                    0.998972      26.950180      76.285792       0.631634       0.420925      -1.063081       0.028801       0.049884      -0.000000       0.057602       0.031884       0.020623      -0.011908      -0.036821      -0.107313      -0.052610      -0.002093       0.054703             24.975193      21.820158      19.153017       1.951088      43.936300      -1.126509       9.169120           0.004788
          111              C      29.195984      17.658877      18.046836      -0.134757      38.687350 0.42881832E+03  0.10056096E+05                                10.069282                            6.915231       0.141194       2.015574                    0.999720      29.485771      84.912545       0.624566       0.418188      -1.062106       0.008216      -0.020203       0.002112       0.021912       0.010544      -0.009650      -0.019130      -0.026176      -0.020145      -0.019392      -0.012515       0.031907             16.034469      15.815471     -10.334181      -2.460060      24.814299      -0.382972       7.473637           0.000085
          112              C      26.255589      22.582689      18.106622      -0.070985      34.531807 0.39509949E+03  0.91115519E+04                                 9.332687                            6.663916       0.180773       2.037705                    0.999419      28.888599      83.511700       0.630139       0.421487      -1.056071      -0.027007       0.038238       0.003019       0.046911      -0.019916      -0.019922       0.007880       0.031824      -0.037391      -0.021881      -0.018492       0.040373             13.153352      11.751816      -3.769658      -2.572615      19.774592      -2.782829       7.933649          -0.002002
          113              C      29.891028      16.455025      18.046836      -0.134756      38.687327 0.42881799E+03  0.10056087E+05                                10.069279                            6.915229       0.141195       2.015575                    0.999720      29.485762      84.912508       0.624566       0.418188      -1.062106      -0.013388       0.017217       0.002112       0.021912      -0.006062      -0.021392       0.001208       0.031352      -0.020145      -0.019392      -0.012515       0.031907             16.034465      13.614913      -9.063690      -1.561688      27.014847      -1.938995       7.473635           0.000086
          114              C      32.684976      11.446663      18.106622      -0.070985      34.531841 0.39509989E+03  0.91115639E+04                                 9.332696                            6.663921       0.180771       2.037705                    0.999419      28.888609      83.511764       0.630138       0.421487      -1.056071       0.019611      -0.042508       0.003019       0.046911       0.003822      -0.003137      -0.021193      -0.050408      -0.037392      -0.021881      -0.018491       0.040373             13.153370      14.504308      -5.358807      -3.696318      17.022143      -0.836528       7.933658          -0.002002
          115              C      38.970672      22.499729       9.498335      -0.134757      38.686705 0.42881093E+03  0.10055870E+05                                10.069092                            6.915105       0.141189       2.015573                    0.999720      29.485774      84.912076       0.624582       0.418180      -1.062112       0.013388       0.007729       0.015529       0.021912       0.022184      -0.001422      -0.000821       0.025616      -0.037366      -0.019389      -0.012516       0.031905             16.034015      13.614546       4.493475       8.024381       8.425928       4.632879      26.061570           0.000085
          116              C      36.176724      20.886642       4.756477      -0.070985      34.532166 0.39510897E+03  0.91118015E+04                                 9.332696                            6.663972       0.180774       2.037706                    0.999419      28.888635      83.511240       0.630141       0.421484      -1.056075      -0.019611      -0.011323      -0.041084       0.046911       0.001674      -0.004654      -0.002687       0.001933       0.119633      -0.021872      -0.018500       0.040372             13.153337      14.504329       5.271170       3.820327       8.417702       2.205667      16.537979          -0.002001
          117              C      39.665716      22.901012      10.633337      -0.134756      38.686343 0.42880657E+03  0.10055749E+05                                10.068998                            6.915041       0.141195       2.015575                    0.999720      29.485810      84.912262       0.624588       0.418176      -1.062113      -0.008216      -0.004744      -0.019751       0.021912       0.005577      -0.013164      -0.007600       0.006440       0.077689      -0.019389      -0.012522       0.031911             16.033788      15.814728       5.763791       8.922449       9.159274       5.151377      23.127362           0.000085
          118              C      42.606111      24.598650      15.255622      -0.070985      34.531859 0.39510093E+03  0.91115914E+04                                 9.332657                            6.663902       0.180754       2.037699                    0.999419      28.888764      83.512149       0.630144       0.421483      -1.056073       0.027007       0.015593       0.035045       0.046911       0.025416       0.012130       0.007003       0.029348      -0.044825      -0.021877      -0.018489       0.040366             13.153251      11.751788       3.682027       2.696436       7.500150       1.556789      20.207816          -0.002000
          119              C      33.735806      25.522080      18.046836      -0.134757      38.686722 0.42881104E+03  0.10055874E+05                                10.069097                            6.915107       0.141189       2.015572                    0.999720      29.485779      84.912107       0.624581       0.418180      -1.062111       0.021604       0.002986       0.002111       0.021911       0.016604       0.011741       0.017920      -0.005190      -0.020152      -0.019389      -0.012516       0.031905             16.034028      31.513202      -1.270493      -0.898374       9.115382       2.321968       7.473500           0.000085
          120              C      28.001463      25.606631      18.106622      -0.070985      34.532122 0.39510829E+03  0.91117818E+04                                 9.332687                            6.663965       0.180774       2.037706                    0.999419      28.888625      83.511195       0.630142       0.421483      -1.056076      -0.046619       0.004270       0.003019       0.046911      -0.023742      -0.016788       0.013307       0.018570      -0.037389      -0.021873      -0.018499       0.040372             13.153324      21.033554       1.589231       1.123758      10.492816       3.619277       7.933602          -0.002001
          121              C      35.125894      25.522080      18.046836      -0.134756      38.686364 0.42880673E+03  0.10055754E+05                                10.069002                            6.915043       0.141195       2.015575                    0.999720      29.485813      84.912282       0.624588       0.418176      -1.062113      -0.021605       0.002986       0.002111       0.021912      -0.016609      -0.011745       0.017920      -0.005190      -0.020152      -0.019389      -0.012522       0.031911             16.033801      31.512619       1.270265       0.898213       9.115341       2.321989       7.473444           0.000085
          122              C      40.860237      25.606631      18.106622      -0.070985      34.531820 0.39510048E+03  0.91115786E+04                                 9.332650                            6.663899       0.180754       2.037699                    0.999419      28.888752      83.512107       0.630144       0.421483      -1.056073       0.046619       0.004270       0.003019       0.046911       0.023735       0.016783       0.013311       0.018571      -0.037394      -0.021877      -0.018489       0.040366             13.153240      21.033230      -1.589086      -1.123655      10.492884       3.619367       7.933606          -0.002002
          123              C      34.430850      13.833958      10.633337      -0.134757      38.687342 0.42881815E+03  0.10056091E+05                                10.069281                            6.915231       0.141195       2.015575                    0.999720      29.485769      84.912537       0.624566       0.418188      -1.062105       0.000000       0.009487      -0.019751       0.021912      -0.000005      -0.000003       0.015195      -0.012888       0.077688      -0.019392      -0.012515       0.031907             16.034467       5.831764       0.000001      -0.000000      19.143378     -10.303558      23.128258           0.000086
          124              C      34.430850      10.438682      15.255622      -0.070985      34.531846 0.39509961E+03  0.91115565E+04                                 9.332696                            6.663918       0.180770       2.037704                    0.999419      28.888622      83.511812       0.630139       0.421487      -1.056071      -0.000000      -0.031185       0.035045       0.046911      -0.000004      -0.000003      -0.014012      -0.058704      -0.044826      -0.021881      -0.018491       0.040372             13.153372       5.374365      -0.000011      -0.000013      13.877649      -3.113680      20.208103          -0.002000
          125              C      34.430850      14.636525       9.498335      -0.134756      38.687342 0.42881813E+03  0.10056090E+05                                10.069279                            6.915229       0.141195       2.015575                    0.999720      29.485761      84.912502       0.624567       0.418188      -1.062106       0.000000      -0.015460       0.015529       0.021912      -0.000005      -0.000004       0.001636      -0.051239      -0.037364      -0.019392      -0.012515       0.031907             16.034465       5.831763      -0.000000       0.000001      16.209310      -9.266207      26.062321           0.000085
          126              C      34.430850      17.862700       4.756477      -0.070985      34.531822 0.39509988E+03  0.91115634E+04                                 9.332691                            6.663921       0.180772       2.037705                    0.999419      28.888615      83.511772       0.630139       0.421487      -1.056071      -0.000000       0.022645      -0.041084       0.046911      -0.000004      -0.000003       0.005370      -0.003881       0.119636      -0.021880      -0.018493       0.040373             13.153355       5.374363      -0.000016      -0.000006      17.547610      -4.411196      16.538092          -0.002002
          127              C      29.195984      22.901012      10.633337      -0.134757      38.687369 0.42881847E+03  0.10056102E+05                                10.069288                            6.915235       0.141193       2.015574                    0.999720      29.485780      84.912599       0.624566       0.418188      -1.062105       0.008216      -0.004743      -0.019751       0.021912      -0.005583       0.013158      -0.007600       0.006435       0.077688      -0.019392      -0.012515       0.031907             16.034478      15.815483      -5.764100      -8.923150       9.159671       5.151782      23.128280           0.000085
          128              C      26.255589      24.598650      15.255622      -0.070985      34.531830 0.39509964E+03  0.91115562E+04                                 9.332690                            6.663917       0.180771       2.037705                    0.999419      28.888612      83.511745       0.630139       0.421487      -1.056071      -0.027007       0.015592       0.035045       0.046911      -0.025421      -0.012136       0.007003       0.029345      -0.044827      -0.021880      -0.018492       0.040372             13.153359      11.751811      -3.682033      -2.696524       7.500192       1.556825      20.208075          -0.002000
          129              C      29.891028      22.499729       9.498335      -0.134756      38.687358 0.42881832E+03  0.10056097E+05                                10.069285                            6.915232       0.141194       2.015574                    0.999720      29.485772      84.912567       0.624566       0.418188      -1.062105      -0.013388       0.007730       0.015529       0.021912      -0.022189       0.001415      -0.000822       0.025612      -0.037364      -0.019392      -0.012515       0.031907             16.034472      13.614926      -4.493610      -8.024771       8.426152       4.633105      26.062338           0.000084
          130              C      32.684976      20.886642       4.756477      -0.070985      34.531857 0.39510017E+03  0.91115717E+04                                 9.332697                            6.663924       0.180772       2.037705                    0.999419      28.888620      83.511789       0.630138       0.421487      -1.056071       0.019611      -0.011323      -0.041084       0.046911      -0.001683       0.004649      -0.002687       0.001934       0.119636      -0.021880      -0.018493       0.040373             13.153368      14.504305      -5.271187      -3.820220       8.417696       2.205598      16.538102          -0.002001
          131              C      39.665716      17.658877      18.046836      -0.134757      38.686360 0.42880687E+03  0.10055757E+05                                10.069000                            6.915043       0.141194       2.015574                    0.999720      29.485813      84.912267       0.624588       0.418176      -1.062113      -0.008216      -0.020203       0.002111       0.021912      -0.010552       0.009647      -0.019131      -0.026173      -0.020152      -0.019388      -0.012522       0.031910             16.033797      15.814732      10.333431       2.460004      24.813215      -0.383123       7.473443           0.000085
          132              C      42.606111      22.582689      18.106622      -0.070985      34.531836 0.39510080E+03  0.91115875E+04                                 9.332653                            6.663901       0.180755       2.037699                    0.999419      28.888750      83.512099       0.630144       0.421483      -1.056073       0.027007       0.038238       0.003019       0.046911       0.019909       0.019919       0.007879       0.031825      -0.037394      -0.021877      -0.018489       0.040366             13.153245      11.751792       3.769573       2.572637      19.774338      -2.782789       7.933606          -0.002003
          133              C      38.970672      16.455025      18.046836      -0.134756      38.686672 0.42881054E+03  0.10055859E+05                                10.069088                            6.915102       0.141190       2.015573                    0.999720      29.485762      84.912021       0.624582       0.418180      -1.062112       0.013388       0.017217       0.002111       0.021911       0.006054       0.021389       0.001208       0.031354      -0.020152      -0.019389      -0.012516       0.031905             16.034011      13.614536       9.063280       1.561692      27.014003      -1.939000       7.473494           0.000087
          134              C      36.176724      11.446663      18.106622      -0.070985      34.532163 0.39510888E+03  0.91117993E+04                                 9.332698                            6.663972       0.180773       2.037705                    0.999419      28.888628      83.511235       0.630141       0.421484      -1.056075      -0.019611      -0.042508       0.003019       0.046911      -0.003829       0.003131      -0.021192      -0.050407      -0.037390      -0.021873      -0.018499       0.040372             13.153345      14.504340       5.358908       3.696268      17.022087      -0.836432       7.933609          -0.002001
          135              C      16.016772      10.049856       0.694945      -0.134757      38.687366 0.42881848E+03  0.10056101E+05                                10.069287                            6.915234       0.141194       2.015574                    0.999720      29.485778      84.912574       0.624566       0.418188      -1.062105       0.013388      -0.017217      -0.002112       0.021912      -0.006062      -0.021392       0.001208       0.031352      -0.020145      -0.019392      -0.012515       0.031907             16.034482      13.614926      -9.063701      -1.561689      27.014877      -1.938997       7.473642           0.000085
          136              C      13.222824      15.058218       0.635159      -0.070989      34.532073 0.39510322E+03  0.91116592E+04                                 9.332736                            6.663951       0.180767       2.037702                    0.999419      28.888715      83.512127       0.630137       0.421487      -1.056071      -0.019611       0.042507      -0.003019       0.046910       0.003823      -0.003137      -0.021194      -0.050410      -0.037391      -0.021881      -0.018493       0.040374             13.153427      14.504346      -5.358811      -3.696327      17.022242      -0.836553       7.933693          -0.002003
          137              C      16.711816       8.846004       0.694945      -0.134756      38.687327 0.42881800E+03  0.10056087E+05                                10.069277                            6.915228       0.141195       2.015575                    0.999720      29.485762      84.912505       0.624567       0.418188      -1.062106      -0.008216       0.020203      -0.002112       0.021912       0.010544      -0.009650      -0.019130      -0.026176      -0.020145      -0.019392      -0.012515       0.031907             16.034462      15.815466     -10.334176      -2.460060      24.814287      -0.382971       7.473634           0.000086
          138              C      19.652211       3.922192       0.635159      -0.070989      34.532126 0.39510384E+03  0.91116778E+04                                 9.332746                            6.663956       0.180767       2.037701                    0.999419      28.888748      83.512264       0.630137       0.421487      -1.056071       0.027007      -0.038237      -0.003019       0.046910      -0.019917      -0.019924       0.007880       0.031826      -0.037393      -0.021882      -0.018493       0.040375             13.153443      11.751919      -3.769697      -2.572645      19.774710      -2.782835       7.933701          -0.002002
          139              C       6.937128       4.005152       9.243446      -0.134757      38.686715 0.42881104E+03  0.10055874E+05                                10.069095                            6.915107       0.141189       2.015573                    0.999720      29.485775      84.912079       0.624582       0.418180      -1.062112      -0.013388      -0.007729      -0.015529       0.021911       0.022184      -0.001422      -0.000821       0.025616      -0.037366      -0.019389      -0.012516       0.031905             16.034022      13.614547       4.493475       8.024386       8.425930       4.632882      26.061588           0.000083
          140              C       9.731076       5.618239      13.985304      -0.070989      34.532397 0.39511221E+03  0.91118950E+04                                 9.332740                            6.664003       0.180767       2.037702                    0.999419      28.888737      83.511622       0.630139       0.421484      -1.056075       0.019611       0.011322       0.041082       0.046910       0.001674      -0.004655      -0.002688       0.001934       0.119636      -0.021873      -0.018501       0.040374             13.153402      14.504381       5.271188       3.820333       8.417736       2.205672      16.538089          -0.001999
          141              C       6.242084       3.603869       8.108444      -0.134756      38.686322 0.42880630E+03  0.10055741E+05                                10.068993                            6.915038       0.141195       2.015575                    0.999720      29.485805      84.912243       0.624588       0.418176      -1.062113       0.008216       0.004744       0.019751       0.021912       0.005578      -0.013164      -0.007600       0.006441       0.077689      -0.019389      -0.012522       0.031911             16.033780      15.814717       5.763786       8.922439       9.159269       5.151372      23.127355           0.000084
          142              C       3.301689       1.906231       3.486159      -0.070989      34.532085 0.39510410E+03  0.91116833E+04                                 9.332702                            6.663933       0.180746       2.037695                    0.999419      28.888857      83.512518       0.630141       0.421484      -1.056073      -0.027006      -0.015592      -0.035044       0.046910       0.025416       0.012130       0.007004       0.029349      -0.044828      -0.021877      -0.018490       0.040367             13.153319      11.751870       3.682060       2.696455       7.500192       1.556798      20.207894          -0.002000
          143              C       6.937128      10.049856       0.694945      -0.134757      38.686697 0.42881089E+03  0.10055869E+05                                10.069092                            6.915105       0.141190       2.015573                    0.999720      29.485772      84.912053       0.624582       0.418180      -1.062112      -0.013388      -0.017217      -0.002111       0.021911       0.006054       0.021389       0.001208       0.031354      -0.020152      -0.019388      -0.012516       0.031905             16.034021      13.614543       9.063287       1.561692      27.014022      -1.939001       7.473497           0.000085
          144              C       9.731076      15.058218       0.635159      -0.070988      34.532352 0.39511164E+03  0.91118780E+04                                 9.332731                            6.663997       0.180769       2.037703                    0.999419      28.888709      83.511512       0.630140       0.421484      -1.056075       0.019611       0.042507      -0.003020       0.046910      -0.003830       0.003130      -0.021193      -0.050408      -0.037389      -0.021873      -0.018501       0.040374             13.153391      14.504366       5.358906       3.696274      17.022170      -0.836457       7.933638          -0.002004
          145              C       6.242084       8.846004       0.694945      -0.134756      38.686332 0.42880643E+03  0.10055744E+05                                10.068995                            6.915039       0.141194       2.015575                    0.999720      29.485802      84.912231       0.624588       0.418176      -1.062113       0.008216       0.020203      -0.002111       0.021912      -0.010552       0.009647      -0.019131      -0.026173      -0.020152      -0.019388      -0.012522       0.031910             16.033789      15.814725      10.333424       2.460005      24.813201      -0.383123       7.473440           0.000086
          146              C       3.301689       3.922192       0.635159      -0.070989      34.532142 0.39510497E+03  0.91117083E+04                                 9.332712                            6.663940       0.180748       2.037695                    0.999419      28.888892      83.512646       0.630141       0.421484      -1.056073      -0.027007      -0.038237      -0.003020       0.046910       0.019909       0.019920       0.007879       0.031826      -0.037397      -0.021878      -0.018490       0.040368             13.153335      11.751893       3.769611       2.572667      19.774455      -2.782796       7.933657          -0.002000
          147              C      16.711816       3.603869       8.108444      -0.134757      38.687354 0.42881829E+03  0.10056096E+05                                10.069284                            6.915232       0.141194       2.015574                    0.999720      29.485777      84.912583       0.624566       0.418188      -1.062105      -0.008216       0.004744       0.019751       0.021912      -0.005583       0.013158      -0.007600       0.006435       0.077688      -0.019392      -0.012515       0.031907             16.034472      15.815476      -5.764097      -8.923144       9.159667       5.151778      23.128273           0.000084
          148              C      19.652211       1.906231       3.486159      -0.070989      34.532079 0.39510311E+03  0.91116566E+04                                 9.332740                            6.663952       0.180765       2.037701                    0.999419      28.888716      83.512154       0.630137       0.421487      -1.056070       0.027007      -0.015592      -0.035044       0.046910      -0.025422      -0.012136       0.007004       0.029346      -0.044831      -0.021881      -0.018493       0.040374             13.153433      11.751900      -3.682069      -2.696547       7.500238       1.556836      20.208163          -0.002002
          149              C      16.016772       4.005152       9.243446      -0.134756      38.687361 0.42881835E+03  0.10056098E+05                                10.069285                            6.915233       0.141194       2.015574                    0.999720      29.485771      84.912560       0.624566       0.418188      -1.062105       0.013388      -0.007730      -0.015529       0.021912      -0.022189       0.001415      -0.000822       0.025612      -0.037364      -0.019392      -0.012515       0.031907             16.034475      13.614925      -4.493609      -8.024773       8.426153       4.633106      26.062346           0.000083
          150              C      13.222824       5.618239      13.985304      -0.070989      34.532117 0.39510381E+03  0.91116764E+04                                 9.332744                            6.663956       0.180766       2.037701                    0.999419      28.888742      83.512232       0.630137       0.421487      -1.056071      -0.019611       0.011322       0.041083       0.046910      -0.001683       0.004650      -0.002688       0.001935       0.119641      -0.021881      -0.018493       0.040374             13.153437      14.504361      -5.271207      -3.820226       8.417732       2.205603      16.538218          -0.001998
          151              C      11.476950      12.670923       8.108444      -0.134757      38.687357 0.42881831E+03  0.10056096E+05                                10.069285                            6.915232       0.141194       2.015574                    0.999720      29.485777      84.912574       0.624566       0.418188      -1.062105      -0.000000      -0.009487       0.019752       0.021912      -0.000005      -0.000003       0.015195      -0.012888       0.077688      -0.019392      -0.012515       0.031907             16.034476       5.831767       0.000001      -0.000000      19.143387     -10.303565      23.128275           0.000085
          152              C      11.476950      16.066199       3.486159      -0.070989      34.532046 0.39510256E+03  0.91116406E+04                                 9.332733                            6.663946       0.180766       2.037702                    0.999419      28.888703      83.512096       0.630137       0.421487      -1.056070       0.000000       0.031184      -0.035044       0.046910      -0.000004      -0.000003      -0.014012      -0.058705      -0.044831      -0.021881      -0.018493       0.040374             13.153424       5.374384      -0.000011      -0.000013      13.877741      -3.113700      20.208147          -0.002003
          153              C      11.476950      11.868356       9.243446      -0.134756      38.687370 0.42881837E+03  0.10056098E+05                                10.069287                            6.915232       0.141195       2.015575                    0.999720      29.485769      84.912555       0.624566       0.418188      -1.062105      -0.000000       0.015459      -0.015529       0.021912      -0.000005      -0.000004       0.001636      -0.051239      -0.037364      -0.019392      -0.012515       0.031907             16.034483       5.831767      -0.000000       0.000001      16.209323      -9.266220      26.062358           0.000084
          154              C      11.476950       8.642181      13.985304      -0.070989      34.532134 0.39510417E+03  0.91116871E+04                                 9.332747                            6.663959       0.180766       2.037701                    0.999419      28.888765      83.512320       0.630137       0.421487      -1.056071       0.000000      -0.022645       0.041083       0.046910      -0.000004      -0.000003       0.005371      -0.003883       0.119642      -0.021882      -0.018493       0.040375             13.153440       5.374392      -0.000016      -0.000006      17.547699      -4.411213      16.538230          -0.001998
          155              C      10.781906       0.982801       0.694945      -0.134757      38.686373 0.42880690E+03  0.10055758E+05                                10.069003                            6.915044       0.141194       2.015574                    0.999720      29.485817      84.912289       0.624588       0.418176      -1.062113       0.021605      -0.002986      -0.002112       0.021912      -0.016609      -0.011745       0.017920      -0.005190      -0.020152      -0.019388      -0.012522       0.031911             16.033803      31.512622       1.270266       0.898214       9.115342       2.321989       7.473446           0.000085
          156              C       5.047563       0.898250       0.635159      -0.070989      34.532095 0.39510428E+03  0.91116887E+04                                 9.332703                            6.663934       0.180747       2.037695                    0.999419      28.888877      83.512587       0.630141       0.421484      -1.056073      -0.046618      -0.004270      -0.003020       0.046910       0.023736       0.016784       0.013311       0.018571      -0.037395      -0.021878      -0.018490       0.040368             13.153319      21.033356      -1.589073      -1.123643      10.492950       3.619394       7.933653          -0.002000
          157              C      12.171994       0.982801       0.694945      -0.134756      38.686684 0.42881065E+03  0.10055862E+05                                10.069087                            6.915102       0.141190       2.015573                    0.999720      29.485767      84.912032       0.624582       0.418180      -1.062112      -0.021604      -0.002986      -0.002111       0.021912       0.016604       0.011741       0.017920      -0.005191      -0.020152      -0.019389      -0.012516       0.031904             16.034009      31.513161      -1.270492      -0.898373       9.115374       2.321966       7.473494           0.000085
          158              C      17.906337       0.898250       0.635159      -0.070989      34.532362 0.39511163E+03  0.91118785E+04                                 9.332734                            6.663998       0.180768       2.037702                    0.999419      28.888729      83.511596       0.630140       0.421484      -1.056075       0.046617      -0.004270      -0.003020       0.046910      -0.023743      -0.016789       0.013308       0.018570      -0.037389      -0.021873      -0.018501       0.040374             13.153394      21.033664       1.589216       1.123745      10.492875       3.619301       7.933643          -0.002003
          159              N      25.311954      23.531166      18.349141      -0.168672      41.012511 0.50424327E+03  0.12080247E+05                                 9.974393                            7.182373       0.176033       2.064527                    0.999769      27.871195      76.208523       0.666413       0.383643      -1.106218      -0.003743      -0.143825       0.053141       0.153374       0.015357      -0.040056      -0.000876       0.080669       0.017269      -0.047199      -0.019085       0.066284             15.296440      12.964946      -5.579974      -2.045279      24.246205      -2.891349       8.678169           0.056405
          160              N      33.034564      10.155212      18.349141      -0.168672      41.012541 0.50424357E+03  0.12080257E+05                                 9.974406                            7.182380       0.176033       2.064527                    0.999769      27.871194      76.208568       0.666412       0.383643      -1.106218      -0.126426       0.068670       0.053141       0.153372       0.042609      -0.020786      -0.034251      -0.013735       0.017270      -0.047199      -0.019084       0.066283             15.296467      16.593526      -7.674936      -3.526632      20.617694      -0.325584       8.678183           0.056404
          161              N      35.827136      20.684807       3.458046      -0.168674      41.012474 0.50424468E+03  0.12080286E+05                                 9.974365                            7.182375       0.176030       2.064526                    0.999769      27.871247      76.208624       0.666414       0.383642      -1.106219       0.126430       0.072994       0.047031       0.153377       0.005389      -0.047105      -0.027196       0.006223       0.077147      -0.047206      -0.019080       0.066286             15.296320      16.593494       5.883238       6.060332       9.800116       3.498935      19.495351           0.056414
          162              N      43.549746      25.143458      16.069016      -0.168673      41.012587 0.50424579E+03  0.12080324E+05                                 9.974402                            7.182396       0.176024       2.064523                    0.999769      27.871262      76.208799       0.666411       0.383643      -1.106218       0.003743       0.002161      -0.153314       0.153375       0.032641      -0.027835      -0.016070       0.037691      -0.111661      -0.047201      -0.019081       0.066282             15.296387      12.964976       3.788308       4.579064       8.590616       2.643725      24.333568           0.056410
          163              N      26.708240      25.949604      18.349141      -0.168672      41.012366 0.50424293E+03  0.12080236E+05                                 9.974358                            7.182369       0.176033       2.064527                    0.999769      27.871197      76.208511       0.666413       0.383643      -1.106218       0.122683       0.075153       0.053141       0.153372      -0.027255      -0.019272       0.035124      -0.066941       0.017269      -0.047205      -0.019081       0.066286             15.296311      26.257932       2.095044       1.481421      10.952859       3.216939       8.678141           0.056405
          164              N      42.153460      25.949604      18.349141      -0.168672      41.012526 0.50424498E+03  0.12080300E+05                                 9.974393                            7.182390       0.176026       2.064524                    0.999769      27.871241      76.208721       0.666411       0.383643      -1.106218      -0.122684       0.075154       0.053142       0.153374       0.027249       0.019268       0.035125      -0.066942       0.017268      -0.047201      -0.019081       0.066282             15.296370      26.258117      -2.094858      -1.481290      10.952852       3.216929       8.678141           0.056407
          165              N      34.430850       9.349067      16.069016      -0.168673      41.012633 0.50424463E+03  0.12080290E+05                                 9.974422                            7.182389       0.176031       2.064526                    0.999769      27.871224      76.208689       0.666411       0.383643      -1.106218      -0.000000      -0.004322      -0.153311       0.153372      -0.000002      -0.000002       0.032137      -0.075388      -0.111664      -0.047199      -0.019083       0.066283             15.296498       6.403460      -0.000012      -0.000004      15.152166      -5.287509      24.333869           0.056408
          166              N      34.430850      18.266369       3.458046      -0.168674      41.012628 0.50424519E+03  0.12080302E+05                                 9.974403                            7.182381       0.176031       2.064526                    0.999769      27.871240      76.208626       0.666413       0.383642      -1.106219      -0.000000      -0.145990       0.047032       0.153378      -0.000003      -0.000001       0.054389      -0.012453       0.077144      -0.047200      -0.019084       0.066284             15.296456       6.403448      -0.000008      -0.000011      19.990203      -6.997999      19.495716           0.056415
          167              N      25.311954      25.143458      16.069016      -0.168674      41.012612 0.50424466E+03  0.12080289E+05                                 9.974412                            7.182384       0.176031       2.064526                    0.999769      27.871229      76.208663       0.666412       0.383643      -1.106218      -0.003743       0.002161      -0.153314       0.153374      -0.032646       0.027831      -0.016070       0.037691      -0.111663      -0.047199      -0.019084       0.066284             15.296475      12.964961      -3.788301      -4.579103       8.590638       2.643743      24.333825           0.056408
          168              N      33.034564      20.684807       3.458046      -0.168674      41.012612 0.50424494E+03  0.12080295E+05                                 9.974401                            7.182379       0.176030       2.064525                    0.999769      27.871239      76.208629       0.666413       0.383642      -1.106219      -0.126431       0.072995       0.047032       0.153379      -0.005394       0.047101      -0.027195       0.006222       0.077144      -0.047200      -0.019084       0.066284             15.296453      16.593506      -5.883241      -6.060449       9.800142       3.498990      19.495712           0.056414
          169              N      43.549746      23.531166      18.349141      -0.168671      41.012487 0.50424443E+03  0.12080282E+05                                 9.974383                            7.182384       0.176027       2.064525                    0.999769      27.871228      76.208655       0.666412       0.383643      -1.106218       0.003743      -0.143825       0.053142       0.153374      -0.015362       0.040053      -0.000876       0.080667       0.017267      -0.047201      -0.019082       0.066283             15.296352      12.964960       5.579939       2.045298      24.245962      -2.891290       8.678133           0.056407
          170              N      35.827136      10.155212      18.349141      -0.168671      41.012369 0.50424283E+03  0.12080234E+05                                 9.974364                            7.182372       0.176033       2.064527                    0.999769      27.871187      76.208511       0.666413       0.383643      -1.106218       0.126425       0.068669       0.053140       0.153371      -0.042614       0.020782      -0.034252      -0.013736       0.017270      -0.047206      -0.019079       0.066285             15.296326      16.593505       7.674821       3.526666      20.617324      -0.325521       8.678150           0.056404
          171              N      12.873236      16.349669       0.392640      -0.168642      41.011260 0.50422739E+03  0.12079753E+05                                 9.974133                            7.182217       0.176085       2.064549                    0.999769      27.870746      76.206559       0.666427       0.383638      -1.106223       0.126429      -0.068671      -0.053143       0.153375       0.042607      -0.020787      -0.034252      -0.013738       0.017264      -0.047197      -0.019087       0.066284             15.295965      16.592930      -7.674591      -3.526493      20.617025      -0.325619       8.677940           0.056407
          172              N      20.595846       2.973715       0.392640      -0.168641      41.011207 0.50422652E+03  0.12079727E+05                                 9.974124                            7.182210       0.176086       2.064550                    0.999769      27.870729      76.206494       0.666427       0.383638      -1.106223       0.003744       0.143825      -0.053142       0.153374       0.015354      -0.040057      -0.000876       0.080667       0.017263      -0.047197      -0.019088       0.066284             15.295949      12.964600      -5.579776      -2.045239      24.245316      -2.891216       8.677931           0.056407
          173              N      10.080664       5.820074      15.283735      -0.168643      41.011180 0.50422808E+03  0.12079773E+05                                 9.974107                            7.182220       0.176082       2.064548                    0.999769      27.870783      76.206666       0.666427       0.383638      -1.106223      -0.126429      -0.072994      -0.047029       0.153375       0.005391      -0.047104      -0.027195       0.006225       0.077151      -0.047203      -0.019083       0.066286             15.295848      16.592937       5.883011       6.060071       9.799826       3.498786      19.494781           0.056412
          174              N       2.358054       1.361423       2.672765      -0.168641      41.011266 0.50422884E+03  0.12079800E+05                                 9.974138                            7.182238       0.176076       2.064546                    0.999769      27.870785      76.206780       0.666424       0.383639      -1.106222      -0.003744      -0.002162       0.153313       0.153374       0.032643      -0.027834      -0.016070       0.037693      -0.111657      -0.047199      -0.019083       0.066282             15.295904      12.964634       3.788204       4.578891       8.590392       2.643623      24.332686           0.056410
          175              N      10.080664      16.349669       0.392640      -0.168642      41.011144 0.50422742E+03  0.12079753E+05                                 9.974102                            7.182216       0.176084       2.064549                    0.999769      27.870762      76.206593       0.666427       0.383638      -1.106223      -0.126428      -0.068671      -0.053142       0.153375      -0.042613       0.020783      -0.034253      -0.013738       0.017265      -0.047204      -0.019083       0.066286             15.295842      16.592930       7.674488       3.526531      20.616680      -0.325555       8.677916           0.056407
          176              N       2.358054       2.973715       0.392640      -0.168640      41.011174 0.50422740E+03  0.12079756E+05                                 9.974123                            7.182226       0.176077       2.064547                    0.999769      27.870749      76.206646       0.666425       0.383639      -1.106222      -0.003744       0.143822      -0.053142       0.153372      -0.015360       0.040054      -0.000876       0.080666       0.017262      -0.047198      -0.019084       0.066282             15.295879      12.964626       5.579748       2.045260      24.245108      -2.891162       8.677903           0.056407
          177              N      20.595846       1.361423       2.672765      -0.168642      41.011290 0.50422780E+03  0.12079766E+05                                 9.974139                            7.182221       0.176084       2.064549                    0.999769      27.870759      76.206616       0.666427       0.383638      -1.106223       0.003743      -0.002161       0.153316       0.153377      -0.032647       0.027830      -0.016070       0.037693      -0.111660      -0.047198      -0.019087       0.066285             15.295976      12.964608      -3.788194      -4.578926       8.590407       2.643638      24.332912           0.056410
          178              N      12.873236       5.820074      15.283735      -0.168642      41.011271 0.50422777E+03  0.12079763E+05                                 9.974130                            7.182217       0.176084       2.064549                    0.999769      27.870759      76.206579       0.666427       0.383638      -1.106224       0.126430      -0.072994      -0.047030       0.153377      -0.005396       0.047100      -0.027195       0.006225       0.077151      -0.047197      -0.019088       0.066285             15.295957      16.592921      -5.883002      -6.060173       9.799837       3.498832      19.495112           0.056411
          179              N      11.476950      17.155814       2.672765      -0.168642      41.011320 0.50422810E+03  0.12079774E+05                                 9.974144                            7.182223       0.176084       2.064548                    0.999769      27.870765      76.206634       0.666427       0.383638      -1.106223       0.000000       0.004322       0.153316       0.153377      -0.000002      -0.000002       0.032137      -0.075393      -0.111660      -0.047198      -0.019086       0.066285             15.295984       6.403288      -0.000013      -0.000004      15.151741      -5.287296      24.332924           0.056410
          180              N      11.476950       8.238512      15.283735      -0.168642      41.011282 0.50422782E+03  0.12079765E+05                                 9.974133                            7.182218       0.176083       2.064549                    0.999769      27.870754      76.206569       0.666427       0.383638      -1.106224       0.000000       0.145988      -0.047029       0.153376      -0.000003      -0.000001       0.054387      -0.012458       0.077152      -0.047197      -0.019088       0.066285             15.295965       6.403281      -0.000007      -0.000011      19.989489      -6.997688      19.495125           0.056411
          181              N       3.754340       0.555277       0.392640      -0.168641      41.011198 0.50422789E+03  0.12079771E+05                                 9.974127                            7.182230       0.176077       2.064547                    0.999769      27.870761      76.206687       0.666425       0.383639      -1.106222       0.122682      -0.075154      -0.053142       0.153373       0.027249       0.019268       0.035126      -0.066938       0.017263      -0.047198      -0.019083       0.066282             15.295884      26.257200      -2.094727      -1.481194      10.952547       3.216829       8.677905           0.056407
          182              N      19.199560       0.555277       0.392640      -0.168641      41.011095 0.50422677E+03  0.12079734E+05                                 9.974093                            7.182210       0.176086       2.064550                    0.999769      27.870749      76.206539       0.666428       0.383638      -1.106224      -0.122684      -0.075154      -0.053142       0.153374      -0.027255      -0.019272       0.035126      -0.066938       0.017264      -0.047203      -0.019083       0.066286             15.295825      26.257015       2.094912       1.481325      10.952555       3.216838       8.677906           0.056407
          183              O      22.953900       1.700553       1.202473      -0.786765      49.548576 0.88121044E+03  0.24130611E+05                                10.808050                            9.087689      -0.374520       1.858528                    0.998907      33.188012      95.170798       0.636442       0.351446      -1.137404       0.000000      -0.033976      -0.024029       0.041614      -0.000006      -0.000004       0.076609      -0.108348       0.000008      -0.054175      -0.054169       0.108344             16.057411      18.599700      -0.000022      -0.000016      13.515105      -3.595401      16.057428           0.097898
          184              O      22.953900      24.804328      17.539308      -0.786763      49.548517 0.88120932E+03  0.24130570E+05                                10.808034                            9.087677      -0.374518       1.858529                    0.998907      33.187995      95.170693       0.636443       0.351445      -1.137405       0.000001       0.033977       0.024026       0.041614      -0.000006      -0.000004       0.076609      -0.108349       0.000007      -0.054176      -0.054169       0.108344             16.057381      18.599736      -0.000023      -0.000016      13.515058      -3.595352      16.057349           0.097895
          185              O      32.958128       7.476497      17.539308      -0.786762      49.548470 0.88120830E+03  0.24130536E+05                                10.808029                            9.087673      -0.374517       1.858530                    0.998907      33.187979      95.170640       0.636443       0.351446      -1.137405       0.029426      -0.016987       0.024027       0.041614      -0.046919       0.066344      -0.038308       0.054164       0.000006      -0.054175      -0.054169       0.108344             16.057372      14.786198       2.201721      -3.113670      17.328580       1.797660      16.057339           0.097895
          186              O      12.949672      19.028384       1.202473      -0.786764      49.548574 0.88121043E+03  0.24130610E+05                                10.808046                            9.087685      -0.374520       1.858528                    0.998907      33.188018      95.170794       0.636443       0.351446      -1.137405      -0.029424       0.016988      -0.024029       0.041615      -0.046919       0.066344      -0.038308       0.054164       0.000007      -0.054175      -0.054169       0.108345             16.057402      14.786224       2.201683      -3.113709      17.328562       1.797684      16.057418           0.097897
          187              O      32.958128      19.028384       1.202473      -0.786765      49.548612 0.88121125E+03  0.24130637E+05                                10.808049                            9.087688      -0.374521       1.858528                    0.998907      33.188035      95.170839       0.636443       0.351446      -1.137405       0.029425       0.016989      -0.024028       0.041615       0.046909      -0.066352      -0.038308       0.054165       0.000010      -0.054178      -0.054167       0.108345             16.057406      14.786228      -2.201701       3.113698      17.328535       1.797695      16.057454           0.097899
          188              O      12.949672       7.476497      17.539308      -0.786761      49.548423 0.88120726E+03  0.24130502E+05                                10.808027                            9.087671      -0.374518       1.858530                    0.998907      33.187957      95.170593       0.636443       0.351446      -1.137404      -0.029425      -0.016988       0.024026       0.041614       0.046908      -0.066351      -0.038307       0.054165       0.000010      -0.054177      -0.054166       0.108343             16.057371      14.786197      -2.201738       3.113658      17.328546       1.797672      16.057369           0.097894

******************************************************
Auxiliary information for the entire system
The total spin magnetic moment of the unit cell is   13.999753
The total net atomic charge of the unit cell is   -0.000005
Accuracy of reproducing the electrostatic potential in the unit cell:
  The inner radius (bohr) =    5.0000
  The outer radius (bohr) =   12.0000
  Valid grid points have density less than (e/(bohr^3)) =    0.0001
  The number of valid grid points were=      1726146
  The rms potential error without charges in kcal/mol is=      3.84508
  The rms potential error with partial charges in kcal/mol is=      1.05373
  The RRMSE value at monopole order=      0.27405
  The rms potential error with partial charges and cloud penetration in kcal/mol is=      1.06180
  The RRMSE value at monopole order with cloud penetration is=      0.27614
  The rms potential error with partial charges and atomic dipoles in kcal/mol is=      0.39135
  The RRMSE value at dipole order=      0.10178
  The rms potential error with partial charges, atomic dipoles and cloud penetration in kcal/mol is=      0.39704
  The RRMSE value at dipole order with cloud penetration=      0.10326

******************************************************
The electron densities and ab initio electrostatic potential were computed in VASP using the PBE functional and
projector augmented wave method. See the main text of the journal article for a description of computational details.
The atomic charges, dipoles, and quadrupoles were computed with the DDEC6 method as described in
(a) T. A. Manz and N. Gabaldon Limas, RSC Adv. 6 (2016) 47771-47801 DOI: 10.1039/c6ra04656h
(b) N. Gabaldon Limas and T. A. Manz, RSC Adv. 8 (2018) 2678-2707 DOI: 10.1039/c7ra11829e.
For each atom in the material, the electron cloud parameters were fit to the spherically averaged atom-in-material
electron density using radial positions for which this density was between 10^-4 and 10^-2 electrons per cubic bohr.
The polarizabilities, dispersion coefficients, and quantum Drude oscillator (QDO) parameters were fit using the MCLF method.
The magnetic structure of the system was optimized in VASP from the default ferromagnetic initial guess using spin polarization.
The atomic spin moments (ASMs) were computed on this optimized magnetic structure using the DDEC6 partition as inputs
to the method of T. A. Manz and D. S. Sholl, J. Chem. Theory Comput. 7 (2011) 4146-4164 DOI: 10.1021/ct200539n.
The RMSE and RRMSE were computed using a uniform grid with Ewald summation.
