# Supplementary material for: A collection of forcefield precursors for metal–organic frameworks
Source: RSC Adv. 2019 Nov 13;9(63):36492–507. doi: 10.1039/c9ra07327b (PMC9075174; doi:10.1039/c9ra07327b)
Supplement: RA-009-C9RA07327B-s3517 [file RA-009-C9RA07327B-s3517.xyz]

  164
jmolscript: load "" {1 1 1} spacegroup "x,y,z" unitcell [{     17.946500     0.000000     0.000000 }, {      8.973250    15.542125     0.000000 }, {      8.973250     5.180708    14.653256 }]
Ni    15.897369     1.183067     0.836554     0.682428
Ni     8.973250    13.175992     0.836554     0.683505
Ni     8.973250     5.180708    12.143593     0.683503
Ni     2.049131     1.183067     0.836554     0.683344
Ni    26.919750     7.546841    13.816702     0.678381
Ni    19.995631    19.539766    13.816702     0.660234
Ni    26.919750    15.542125     2.509663     0.678375
Ni    33.843869    19.539766    13.816702     0.678162
H     17.946500     2.577092     1.822279     0.424515
H     17.946500    18.145741    12.830977     0.423886
H     24.687923     6.469254    12.830977     0.424489
H     11.205077    14.253579     1.822279     0.423871
H     24.687923    14.253579     1.822279     0.424489
H     11.205077     6.469254    12.830977     0.423873
H     23.281097    14.792476    13.483194     0.110996
H     22.177028    16.667478    13.496381     0.110984
H     24.451209    12.765783    13.483194     0.110940
H     25.522974    10.872131    13.496381     0.111047
H     29.388291    16.967338     7.541298     0.110950
H     28.316526    16.348554     5.751550     0.111410
H     30.558403    17.642902     9.452083     0.110950
H     31.662472    18.280336    11.215456     0.111410
H     25.749638    19.068115    13.483194     0.111006
H     23.573805    19.086765    13.496381     0.110968
H     28.089862    19.068115    13.483194     0.110955
H     30.265695    19.086765    13.496381     0.111055
H     26.919750    11.340570     9.452083     0.110959
H     26.919750    10.065702    11.215456     0.111424
H     26.919750    12.691699     7.541298     0.110958
H     26.919750    13.929267     5.751550     0.111424
H     23.281097    17.642902     9.452083     0.110995
H     22.177028    18.280336    11.215456     0.110983
H     24.451209    16.967338     7.541298     0.110940
H     25.522974    16.348554     5.751550     0.111046
H     30.558403    14.792476    13.483194     0.110951
H     31.662472    16.667478    13.496381     0.111410
H     29.388291    12.765783    13.483194     0.110948
H     28.316526    10.872131    13.496381     0.111410
H     11.441791     7.957050     1.170062     0.110992
H     10.370026     9.850702     1.156875     0.110851
H     12.611903     5.930357     1.170062     0.110975
H     13.715972     4.055355     1.156875     0.111144
H      6.504709     3.755495     7.111958     0.110958
H      7.576474     4.374279     8.901706     0.111415
H      5.334597     3.079931     5.201173     0.110960
H      4.230528     2.442497     3.437800     0.111417
H      6.504709     7.957050     1.170062     0.110958
H      7.576474     9.850702     1.156875     0.111415
H      5.334597     5.930357     1.170062     0.110959
H      4.230528     4.055355     1.156875     0.111418
H     12.611903     3.079931     5.201173     0.110976
H     13.715972     2.442497     3.437800     0.111144
H     11.441791     3.755495     7.111958     0.110991
H     10.370026     4.374279     8.901706     0.110850
H      8.973250     9.382263     5.201173     0.110966
H      8.973250    10.657131     3.437800     0.111431
H      8.973250     8.031134     7.111958     0.110965
H      8.973250     6.793566     8.901706     0.111431
H      7.803138     1.654718     1.170062     0.111014
H      5.627305     1.636068     1.156875     0.110863
H     10.143362     1.654718     1.170062     0.110979
H     12.319195     1.636068     1.156875     0.111160
C     12.764807     8.974956     0.000000     0.095323
C     12.039948    10.230448     0.000000    -0.021888
C     14.154943     6.567169     0.000000     0.094839
C     14.879802     5.311677     0.000000    -0.020829
C      3.791557     2.189056     6.191587     0.094571
C      3.066698     1.770559     5.007897    -0.021177
C      5.181693     2.991652     8.461669     0.094569
C      5.906552     3.410149     9.645359    -0.021169
C      7.583114     0.000000     0.000000     0.095369
C      6.133396     0.000000     0.000000    -0.021857
C     10.363386     0.000000     0.000000     0.094800
C     11.813104     0.000000     0.000000    -0.020662
C      8.973250     9.558821     8.461669     0.094546
C      8.973250     8.721826     9.645359    -0.021063
C      8.973250    11.164012     6.191587     0.094546
C      8.973250    12.001007     5.007897    -0.021063
C     12.764807     2.991652     8.461669     0.095322
C     12.039948     3.410149     9.645359    -0.021886
C     14.154943     2.189056     6.191587     0.094841
C     14.879802     1.770559     5.007897    -0.020829
C      5.181693     8.974956     0.000000     0.094569
C      5.906552    10.230448     0.000000    -0.021169
C      3.791557     6.567169     0.000000     0.094570
C      3.066698     5.311677     0.000000    -0.021177
C     22.936883    14.045004    13.958252    -0.146343
C     21.391331    16.552881    14.018037    -0.077987
C     23.631772    12.841421    13.958252    -0.146259
C     25.030881    10.248995    14.018037    -0.079131
C     30.207728    17.440440     7.454258    -0.146325
C     28.808619    16.632664     4.990166    -0.078714
C     30.902617    17.841634     8.589006    -0.146324
C     32.448169    18.733959    10.933527    -0.078712
C     26.224862    19.739949    13.958252    -0.146322
C     23.280200    19.824498    14.018037    -0.077788
C     27.614638    19.739949    13.958252    -0.146217
C     30.559300    19.824498    14.018037    -0.079159
C     26.919750    10.943106     8.589006    -0.146291
C     26.919750     9.158456    10.933527    -0.078701
C     26.919750    11.745495     7.454258    -0.146288
C     26.919750    13.361047     4.990166    -0.078702
C     22.936883    17.841634     8.589006    -0.146342
C     21.391331    18.733959    10.933527    -0.077988
C     23.631772    17.440440     7.454258    -0.146259
C     25.030881    16.632664     4.990166    -0.079131
C     30.902617    14.045004    13.958252    -0.146327
C     32.448169    16.552881    14.018037    -0.078712
C     30.207728    12.841421    13.958252    -0.146321
C     28.808619    10.248995    14.018037    -0.078714
C     12.261228     7.881412     0.695004    -0.146307
C     10.862119    10.473838     0.635219    -0.079519
C     12.956117     6.677829     0.695004    -0.146134
C     14.501669     4.169952     0.635219    -0.079039
C      5.685272     3.282393     7.198998    -0.146321
C      7.084381     4.090169     9.663090    -0.078462
C      4.990383     2.881199     6.064250    -0.146321
C      3.444831     1.988874     3.719729    -0.078433
C      5.685272     7.881412     0.695004    -0.146321
C      7.084381    10.473838     0.635219    -0.078463
C      4.990383     6.677829     0.695004    -0.146322
C      3.444831     4.169952     0.635219    -0.078434
C     12.956117     2.881199     6.064250    -0.146136
C     14.501669     1.988874     3.719729    -0.079039
C     12.261228     3.282393     7.198998    -0.146303
C     10.862119     4.090169     9.663090    -0.079519
C      8.973250     9.779727     6.064250    -0.146289
C      8.973250    11.564377     3.719729    -0.078428
C      8.973250     8.977338     7.198998    -0.146287
C      8.973250     7.361786     9.663090    -0.078428
C      8.278362     0.982884     0.695004    -0.146275
C      5.333700     0.898335     0.635219    -0.079701
C      9.668138     0.982884     0.695004    -0.146057
C     12.612800     0.898335     0.635219    -0.079026
N     20.447524    17.501261    14.260695    -0.168899
N     25.380299     8.957444    14.260695    -0.171924
N     28.459201    16.430927     3.691595    -0.169302
N     33.391976    19.278866    11.746783    -0.169314
N     21.986975    20.167668    14.260695    -0.168965
N     31.852525    20.167668    14.260695    -0.171836
N     26.919750     8.068642    11.746783    -0.169274
N     26.919750    13.764520     3.691595    -0.169273
N     20.447524    19.278866    11.746783    -0.168903
N     25.380299    16.430927     3.691595    -0.171924
N     33.391976    17.501261    14.260695    -0.169314
N     28.459201     8.957444    14.260695    -0.169303
N     10.512701    11.765389     0.392561    -0.171715
N     15.445476     3.221572     0.392561    -0.171186
N      7.433799     4.291906    10.961661    -0.170501
N      2.501024     1.443967     2.906473    -0.170517
N      7.433799    11.765389     0.392561    -0.170501
N      2.501024     3.221572     0.392561    -0.170517
N     15.445476     1.443967     2.906473    -0.171187
N     10.512701     4.291906    10.961661    -0.171717
N      8.973250    12.654191     2.906473    -0.170485
N      8.973250     6.958313    10.961661    -0.170484
N      4.040475     0.555165     0.392561    -0.171616
N     13.906025     0.555165     0.392561    -0.171113
O     17.946500     1.801436     1.273808    -0.785529
O     17.946500    18.921397    13.379448    -0.780779
O     25.359661     6.081426    13.379448    -0.785312
O     10.533339    14.641407     1.273808    -0.780590
O     25.359661    14.641407     1.273808    -0.785310
O     10.533339     6.081426    13.379448    -0.780587

The following XYZ coordinates are in angstroms. Other properties are in atomic units.
The sperically averaged electron density of each atom fit to a function of the form exp(a - br)
eigen_1, eigen_2 and eigen_3 are the three eigenvalues of traceless quadrupole moment tensor
  atom number  atomic symbol              X              Y              Z     net charge C6 coefficient C8 coefficient C10 coefficient fluctuating dipole atomic polarizability isotropic forcefield polarizability              a              b squared Pearson coefficient          <r^3>          <r^4>         wp_QDO          m_QDO          q_QDO       dipole_x       dipole_y       dipole_z         dipole            Qxy            Qxz            Qyz     Q(x^2-y^2)  Q(3z^2 - R^2)        eigen_1        eigen_2        eigen_3 static polarizability      alpha(xx)      alpha(xy)      alpha(xz)      alpha(yy)      alpha(yz)      alpha(zz) atomic spin moment
            1             Ni      15.897369       1.183067       0.836554       0.682428     101.178624 0.18263919E+04  0.57729209E+05                                18.101803                           14.207317       0.719074       2.058677                    0.994922      49.870470     135.392513       0.467566       0.414440      -1.134566       0.133288      -0.076961      -0.054419       0.163249      -0.020009      -0.014148       0.008278       0.022977      -0.034676      -0.017414      -0.017251       0.034665             25.644400      24.765007       1.014537       0.717384      25.937717      -0.414024      26.230478           1.812834
            2             Ni       8.973250      13.175992       0.836554       0.683505     101.106778 0.18251446E+04  0.57681935E+05                                18.096184                           14.204755       0.712188       2.056856                    0.994935      49.856456     135.360616       0.467479       0.414573      -1.134435       0.000811       0.154759      -0.055203       0.164312       0.002288       0.000287      -0.017425      -0.046682      -0.031054      -0.018877      -0.016385       0.035262             25.634091      26.518230      -0.006893      -0.006658      24.170219       0.829467      26.213823           1.787512
            3             Ni       8.973250       5.180708      12.143593       0.683503     101.106805 0.18251453E+04  0.57681973E+05                                18.096196                           14.204764       0.712189       2.056855                    0.994935      49.856515     135.360856       0.467478       0.414574      -1.134435       0.000811      -0.000460       0.164309       0.164312       0.001034       0.002062      -0.001338      -0.001179       0.105452      -0.018877      -0.016386       0.035263             25.634107      26.518250      -0.008583      -0.004286      26.508124       0.002908      23.875946           1.787551
            4             Ni       2.049131       1.183067       0.836554       0.683344     101.110872 0.18252257E+04  0.57685447E+05                                18.096960                           14.205285       0.712060       2.056791                    0.994935      49.859536     135.372443       0.467457       0.414586      -1.134421      -0.133610      -0.078073      -0.055206       0.164300       0.021361       0.015105       0.008462       0.019292      -0.031256      -0.018794      -0.016402       0.035196             25.635327      24.764009      -1.020225      -0.721402      25.926527      -0.408595      26.215444           1.787605
            5             Ni      26.919750       7.546841      13.816702       0.678381     101.347322 0.18303054E+04  0.57890776E+05                                18.126631                           14.226518       0.713698       2.056251                    0.994952      49.970559     135.761506       0.466998       0.414672      -1.134272      -0.002337      -0.152129       0.055222       0.161859       0.004637       0.001321      -0.017767      -0.046419      -0.025708      -0.020932      -0.014111       0.035043             25.679733      26.561263      -0.003779      -0.002014      24.214761       0.830288      26.263175           1.775398
            6             Ni      19.995631      19.539766      13.816702       0.660234     101.740187 0.18389447E+04  0.58274945E+05                                18.214455                           14.291468       0.698387       2.048437                    0.995141      50.331498     137.198242       0.464063       0.416501      -1.132200      -0.131451       0.075898       0.053669       0.160997      -0.019162      -0.013552       0.007962       0.021954      -0.033193      -0.016698      -0.016498       0.033197             25.810663      24.924265       1.023344       0.723604      26.106241      -0.417494      26.401482          -1.720566
            7             Ni      26.919750      15.542125       2.509663       0.678375     101.347341 0.18303063E+04  0.57890830E+05                                18.126655                           14.226538       0.713695       2.056249                    0.994952      49.970631     135.761871       0.466997       0.414673      -1.134271      -0.002337       0.001354      -0.161836       0.161859       0.002792       0.003933      -0.002485      -0.003197       0.103960      -0.020932      -0.014110       0.035043             25.679766      26.561292      -0.003160      -0.002888      26.557478       0.002026      23.920528           1.775372
            8             Ni      33.843869      19.539766      13.816702       0.678162     101.353370 0.18304362E+04  0.57896338E+05                                18.127696                           14.227291       0.713603       2.056183                    0.994953      49.974822     135.777743       0.466969       0.414688      -1.134254       0.130594       0.078075       0.055207       0.161859       0.022489       0.015903       0.007663       0.015332      -0.026170      -0.020916      -0.014142       0.035057             25.681332      24.805392      -1.017762      -0.719661      25.973270      -0.413050      26.265333           1.775296
            9              H      17.946500       2.577092       1.822279       0.424515       0.730353 0.54434289E+01  0.50080525E+02                                 1.558992                            1.550211      -1.562364       2.332995                    0.994531       2.537965       7.619688       0.402133       1.655542      -0.644221      -0.000047       0.033204       0.023479       0.040666       0.000006       0.000004       0.017247      -0.024521       0.000130      -0.012282      -0.012152       0.024434              1.619269       1.573915      -0.000022      -0.000015       1.664630       0.064160       1.619261           0.001134
           10              H      17.946500      18.145741      12.830977       0.423886       0.735700 0.54949360E+01  0.50669832E+02                                 1.565968                            1.556977      -1.569069       2.329004                    0.994471       2.546744       7.652926       0.401501       1.654371      -0.644383       0.000209      -0.033141      -0.023434       0.040590       0.000023       0.000017       0.017231      -0.024285      -0.000083      -0.012212      -0.012128       0.024340              1.626711       1.580724       0.000010       0.000007       1.672694       0.065026       1.626713           0.000580
           11              H      24.687923       6.469254      12.830977       0.424489       0.730602 0.54458212E+01  0.50107812E+02                                 1.559302                            1.550512      -1.562693       2.332794                    0.994528       2.538406       7.621300       0.402111       1.655459      -0.644232      -0.028783       0.016615      -0.023442       0.040670      -0.010538       0.014996      -0.008661       0.012171      -0.000113      -0.012290      -0.012150       0.024440              1.619599       1.642308      -0.039323       0.055576       1.596908      -0.032083       1.619582           0.001122
           12              H      11.205077      14.253579       1.822279       0.423871       0.735905 0.54969137E+01  0.50692473E+02                                 1.566226                            1.557227      -1.569380       2.328822                    0.994469       2.547103       7.654260       0.401481       1.654308      -0.644391       0.028807      -0.016631       0.023269       0.040594      -0.010552       0.014901      -0.008606       0.012179       0.000171      -0.012211      -0.012134       0.024346              1.626985       1.649975      -0.039831       0.056345       1.603987      -0.032527       1.626993           0.000571
           13              H      24.687923      14.253579       1.822279       0.424489       0.730601 0.54458141E+01  0.50107727E+02                                 1.559301                            1.550511      -1.562693       2.332794                    0.994528       2.538404       7.621291       0.402111       1.655458      -0.644232      -0.028783      -0.016563       0.023479       0.040670       0.010625      -0.014934      -0.008631       0.012256       0.000142      -0.012290      -0.012150       0.024440              1.619598       1.642307       0.039290      -0.055600       1.596896      -0.032079       1.619591           0.001123
           14              H      11.205077       6.469254      12.830977       0.423873       0.735900 0.54968682E+01  0.50691964E+02                                 1.566221                            1.557223      -1.569385       2.328822                    0.994469       2.547093       7.654231       0.401481       1.654312      -0.644390       0.028807       0.016395      -0.023436       0.040594       0.010532      -0.014915      -0.008634       0.012099      -0.000068      -0.012211      -0.012134       0.024346              1.626980       1.649970       0.039845      -0.056334       1.603987      -0.032529       1.626983           0.000570
           15              H      23.281097      14.792476      13.483194       0.110996       1.199761 0.86384208E+01  0.84911779E+02                                 1.746824                            1.628199      -0.932907       2.429923                    0.998366       3.318377       8.766637       0.541453       1.150832      -0.741174       0.014169       0.028174      -0.018639       0.036633      -0.000532      -0.014198      -0.008654      -0.001902      -0.025377      -0.020214       0.005119       0.015095              1.816504       1.571350       0.016942      -0.155578       2.327138      -0.363952       1.551023          -0.000038
           16              H      22.177028      16.667478      13.496381       0.110984       1.172725 0.84709148E+01  0.84075840E+02                                 1.809987                            1.683744      -0.956319       2.419561                    0.997859       3.528129       9.822975       0.491713       1.255027      -0.714787       0.034642       0.002390      -0.022063       0.041141      -0.004673      -0.017436      -0.007364       0.002245      -0.033525      -0.024458       0.007092       0.017365              1.865788       2.081977       0.058788      -0.426926       1.777608      -0.162876       1.737778           0.000246
           17              H      24.451209      12.765783      13.483194       0.110940       1.199937 0.86397979E+01  0.84927475E+02                                 1.746875                            1.628230      -0.933019       2.429827                    0.998364       3.318652       8.767062       0.541505       1.150692      -0.741207       0.031475      -0.001799      -0.018638       0.036624      -0.001089      -0.014587      -0.007969       0.000027      -0.025370      -0.020207       0.005118       0.015089              1.816570       2.152958      -0.318836      -0.393005       1.745691       0.047252       1.551060          -0.000038
           18              H      25.522974      10.872131      13.496381       0.111047       1.172516 0.84690971E+01  0.84050754E+02                                 1.809524                            1.683366      -0.956243       2.419552                    0.997861       3.527753       9.820549       0.491870       1.254732      -0.714851       0.019347       0.028810      -0.022029       0.041105      -0.001329      -0.015088      -0.011439      -0.009248      -0.033494      -0.024448       0.007044       0.017404              1.865302       1.904024       0.161022      -0.354255       1.954581      -0.288142       1.737300           0.000071
           19              H      29.388291      16.967338       7.541298       0.110950       1.199342 0.86344842E+01  0.84861223E+02                                 1.746240                            1.627691      -0.931988       2.430333                    0.998372       3.317726       8.763566       0.541620       1.150638      -0.741225      -0.031482      -0.018166       0.004516       0.036626       0.014117      -0.003815      -0.002202       0.016311       0.023468      -0.020214       0.005145       0.015069              1.815861       2.152080       0.476526       0.169420       1.601825       0.097813       1.693678          -0.000087
           20              H      28.316526      16.348554       5.751550       0.111410       1.170798 0.84540599E+01  0.83867696E+02                                 1.808189                            1.682218      -0.955518       2.420245                    0.997871       3.524651       9.811252       0.491866       1.255250      -0.714748      -0.019376      -0.011165       0.034599       0.041197       0.014639      -0.003765      -0.002185       0.016907       0.045021      -0.024408       0.007027       0.017381              1.863877       1.902608       0.280011      -0.269674       1.579249      -0.155689       2.109775           0.000071
           21              H      30.558403      17.642902       9.452083       0.110950       1.199357 0.86346188E+01  0.84862841E+02                                 1.746250                            1.627699      -0.931984       2.430335                    0.998372       3.317755       8.763646       0.541621       1.150632      -0.741226      -0.014184      -0.008180       0.032763       0.036627       0.013558      -0.004212      -0.002429       0.015661       0.027350      -0.020215       0.005145       0.015070              1.815872       1.570850       0.140953      -0.067870       1.408090      -0.039183       2.468675          -0.000087
           22              H      31.662472      18.280336      11.215456       0.111410       1.170810 0.84541986E+01  0.83869650E+02                                 1.808221                            1.682246      -0.955540       2.420234                    0.997871       3.524706       9.811528       0.491853       1.255272      -0.714742      -0.034711      -0.020027       0.009550       0.041196       0.017989      -0.001408      -0.000809       0.020749       0.021875      -0.024412       0.007030       0.017382              1.863912       2.079772       0.382288      -0.197365       1.638324      -0.113940       1.873639           0.000069
           23              H      25.749638      19.068115      13.483194       0.111006       1.199643 0.86373255E+01  0.84897729E+02                                 1.746660                            1.628057      -0.932829       2.429961                    0.998368       3.318167       8.765713       0.541500       1.150777      -0.741188      -0.017310      -0.026362      -0.018641       0.036635       0.000558       0.000394       0.016620       0.001861      -0.025366      -0.020208       0.005111       0.015096              1.816322       2.123272       0.335692       0.237370       1.774806       0.316670       1.550887          -0.000052
           24              H      23.573805      19.086765      13.496381       0.110968       1.172781 0.84713256E+01  0.84080762E+02                                 1.810031                            1.683774      -0.956220       2.419595                    0.997862       3.528169       9.823069       0.491715       1.255010      -0.714791       0.015246      -0.031203      -0.022064       0.041145      -0.003310      -0.002341       0.018783       0.006954      -0.033517      -0.024454       0.007084       0.017369              1.865836       1.802808      -0.102425      -0.072426       2.056875       0.451205       1.737825           0.000230
           25              H      28.089862      19.068115      13.483194       0.110955       1.199798 0.86384859E+01  0.84910725E+02                                 1.746685                            1.628063      -0.932877       2.429900                    0.998367       3.318412       8.766017       0.541558       1.150632      -0.741223       0.017293      -0.026363      -0.018642       0.036628      -0.000557      -0.000394       0.016615       0.001861      -0.025358      -0.020201       0.005110       0.015091              1.816364       2.123355      -0.335724      -0.237392       1.774831       0.316680       1.550905          -0.000052
           26              H      30.265695      19.086765      13.496381       0.111055       1.172521 0.84691495E+01  0.84051586E+02                                 1.809544                            1.683383      -0.956232       2.419555                    0.997863       3.527765       9.820670       0.491861       1.254750      -0.714847      -0.015269      -0.031159      -0.022033       0.041104       0.003339       0.002361       0.018790       0.006921      -0.033494      -0.024452       0.007044       0.017408              1.865325       1.802509       0.102410       0.072415       2.056142       0.450876       1.737324           0.000055
           27              H      26.919750      11.340570       9.452083       0.110959       1.199250 0.86336202E+01  0.84850155E+02                                 1.746112                            1.627580      -0.931783       2.430433                    0.998377       3.317561       8.762844       0.541656       1.150596      -0.741235      -0.000009       0.016377       0.032765       0.036629      -0.000003      -0.000004       0.004864      -0.031309       0.027349      -0.020213       0.005143       0.015070              1.815719       1.326622      -0.000001      -0.000003       1.652095       0.078378       2.468442          -0.000087
           28              H      26.919750      10.065702      11.215456       0.111424       1.170702 0.84532196E+01  0.83857660E+02                                 1.808135                            1.682169      -0.955357       2.420330                    0.997876       3.524491       9.810854       0.491855       1.255302      -0.714737      -0.000015       0.040075       0.009554       0.041198       0.000009      -0.000005       0.001625      -0.041531       0.021865      -0.024410       0.007027       0.017383              1.863821       1.417555      -0.000010      -0.000009       2.300373       0.227885       1.873533           0.000069
           29              H      26.919750      12.691699       7.541298       0.110958       1.199252 0.86336384E+01  0.84850384E+02                                 1.746115                            1.627582      -0.931786       2.430431                    0.998377       3.317564       8.762856       0.541655       1.150596      -0.741235      -0.000009       0.036350       0.004518       0.036629      -0.000005      -0.000002       0.004405      -0.032606       0.023458      -0.020213       0.005143       0.015070              1.815723       1.326623      -0.000003       0.000000       2.427006      -0.195593       1.693539          -0.000087
           30              H      26.919750      13.929267       5.751550       0.111424       1.170703 0.84532316E+01  0.83857811E+02                                 1.808136                            1.682170      -0.955358       2.420329                    0.997876       3.524493       9.810862       0.491855       1.255302      -0.714737      -0.000015       0.022366       0.034598       0.041198      -0.000002       0.000010       0.004354      -0.033812       0.045022      -0.024410       0.007027       0.017383              1.863822       1.417556      -0.000011      -0.000006       2.064196       0.311388       2.109715           0.000069
           31              H      23.281097      17.642902       9.452083       0.110995       1.199763 0.86384406E+01  0.84912035E+02                                 1.746828                            1.628202      -0.932910       2.429922                    0.998366       3.318378       8.766647       0.541451       1.150834      -0.741174       0.014169      -0.008181       0.032776       0.036633      -0.013563       0.004231      -0.002444       0.015661       0.027312      -0.020214       0.005119       0.015095              1.816508       1.571353      -0.141033       0.067832       1.408502      -0.039164       2.469668          -0.000038
           32              H      22.177028      18.280336      11.215456       0.110983       1.172730 0.84709551E+01  0.84076323E+02                                 1.809990                            1.683747      -0.956320       2.419560                    0.997859       3.528137       9.822996       0.491714       1.255025      -0.714787       0.034641      -0.020005       0.009608       0.041140      -0.017997       0.001407      -0.000813       0.020776       0.022069      -0.024458       0.007093       0.017365              1.865791       2.081981      -0.382915       0.197735       1.639833      -0.114164       1.875559           0.000246
           33              H      24.451209      16.967338       7.541298       0.110940       1.199939 0.86398081E+01  0.84927615E+02                                 1.746878                            1.628232      -0.933019       2.429827                    0.998364       3.318653       8.767072       0.541504       1.150694      -0.741207       0.031475      -0.018172       0.004516       0.036624      -0.014116       0.003835      -0.002215       0.016299       0.023447      -0.020207       0.005118       0.015089              1.816573       2.152962      -0.476809      -0.169601       1.602388       0.097918       1.694369          -0.000038
           34              H      25.522974      16.348554       5.751550       0.111046       1.172516 0.84690982E+01  0.84050777E+02                                 1.809525                            1.683367      -0.956242       2.419552                    0.997861       3.527753       9.820553       0.491870       1.254734      -0.714850       0.019347      -0.011166       0.034505       0.041105      -0.014668       0.003776      -0.002180       0.016939       0.045064      -0.024448       0.007044       0.017404              1.865303       1.904025      -0.280321       0.269898       1.580335      -0.155825       2.111550           0.000072
           35              H      30.558403      14.792476      13.483194       0.110951       1.199352 0.86345729E+01  0.84862268E+02                                 1.746244                            1.627694      -0.931983       2.430336                    0.998372       3.317748       8.763618       0.541622       1.150631      -0.741226      -0.014183       0.028163      -0.018634       0.036627       0.000548       0.014187      -0.008648      -0.001928      -0.025418      -0.020215       0.005145       0.015070              1.815865       1.570845      -0.017004       0.155515       2.326194      -0.363783       1.550555          -0.000086
           36              H      31.662472      16.667478      13.496381       0.111410       1.170811 0.84542004E+01  0.83869657E+02                                 1.808220                            1.682245      -0.955541       2.420234                    0.997871       3.524706       9.811522       0.491854       1.255271      -0.714743      -0.034711       0.002328      -0.022066       0.041196       0.004669       0.017430      -0.007327       0.002314      -0.033432      -0.024412       0.007030       0.017382              1.863911       2.079771      -0.058648       0.426213       1.775876      -0.162572       1.736085           0.000069
           37              H      29.388291      12.765783      13.483194       0.110948       1.199344 0.86345046E+01  0.84861454E+02                                 1.746242                            1.627692      -0.931991       2.430331                    0.998372       3.317728       8.763566       0.541620       1.150637      -0.741225      -0.031482      -0.001798      -0.018632       0.036626       0.001109       0.014581      -0.007963       0.000015      -0.025418      -0.020215       0.005145       0.015069              1.815862       2.152082       0.318572       0.392801       1.744952       0.047211       1.550552          -0.000087
           38              H      28.316526      10.872131      13.496381       0.111410       1.170797 0.84540518E+01  0.83867592E+02                                 1.808188                            1.682217      -0.955518       2.420245                    0.997871       3.524649       9.811244       0.491866       1.255250      -0.714748      -0.019375       0.028899      -0.022059       0.041197       0.001330       0.015057      -0.011430      -0.009243      -0.033431      -0.024408       0.007027       0.017381              1.863876       1.902607      -0.160914       0.353888       1.952969      -0.287819       1.736052           0.000071
           39              H      11.441791       7.957050       1.170062       0.110992       1.199777 0.86385544E+01  0.84913373E+02                                 1.746830                            1.628203      -0.932874       2.429949                    0.998365       3.318428       8.766770       0.541457       1.150820      -0.741177      -0.031474       0.001837       0.018623       0.036617      -0.001092      -0.014579      -0.007967       0.000014      -0.025372      -0.020203       0.005125       0.015078              1.816512       2.152843      -0.318812      -0.392960       1.745680       0.047231       1.551012          -0.000084
           40              H      10.370026       9.850702       1.156875       0.110851       1.173552 0.84788727E+01  0.84173473E+02                                 1.810659                            1.684386      -0.957180       2.418964                    0.997851       3.529992       9.828828       0.491692       1.254805      -0.714828      -0.019346      -0.028829       0.022036       0.041121      -0.001389      -0.015096      -0.011424      -0.009259      -0.033599      -0.024483       0.007119       0.017365              1.866491       1.905310       0.161079      -0.354576       1.955807      -0.288329       1.738357          -0.000354
           41              H      12.611903       5.930357       1.170062       0.110975       1.199692 0.86375770E+01  0.84900446E+02                                 1.746681                            1.628055      -0.932754       2.429992                    0.998367       3.318214       8.765724       0.541515       1.150741      -0.741197      -0.014181      -0.028173       0.018645       0.036639      -0.000519      -0.014187      -0.008654      -0.001904      -0.025341      -0.020195       0.005101       0.015095              1.816368       1.571202       0.016950      -0.155551       2.326998      -0.363943       1.550903          -0.000060
           42              H      13.715972       4.055355       1.156875       0.111144       1.172139 0.84660557E+01  0.84016440E+02                                 1.809468                            1.683325      -0.956147       2.419705                    0.997861       3.527381       9.820576       0.491742       1.255122      -0.714766      -0.034626      -0.002396       0.022057       0.041125      -0.004665      -0.017456      -0.007355       0.002318      -0.033491      -0.024455       0.007047       0.017408              1.865243       2.081267       0.058655      -0.426616       1.777198      -0.162749       1.737263           0.000061
           43              H       6.504709       3.755495       7.111958       0.110958       1.199287 0.86339984E+01  0.84855257E+02                                 1.746189                            1.627647      -0.931961       2.430352                    0.998372       3.317641       8.763281       0.541626       1.150641      -0.741224       0.031486       0.018162      -0.004518       0.036629       0.014116      -0.003814      -0.002203       0.016312       0.023463      -0.020213       0.005144       0.015069              1.815801       2.152011       0.476506       0.169417       1.601777       0.097807       1.693616          -0.000087
           44              H       7.576474       4.374279       8.901706       0.111415       1.170722 0.84534535E+01  0.83861266E+02                                 1.808214                            1.682239      -0.955425       2.420316                    0.997870       3.524639       9.811611       0.491820       1.255372      -0.714721       0.019394       0.011152      -0.034594       0.041198       0.014630      -0.003773      -0.002180       0.016896       0.045010      -0.024396       0.007015       0.017380              1.863901       1.902649       0.280014      -0.269671       1.579261      -0.155700       2.109793           0.000067
           45              H       5.334597       3.079931       5.201173       0.110960       1.199280 0.86339314E+01  0.84854315E+02                                 1.746170                            1.627630      -0.931952       2.430357                    0.998373       3.317638       8.763218       0.541635       1.150626      -0.741227       0.014189       0.008176      -0.032765       0.036630       0.013557      -0.004214      -0.002428       0.015658       0.027351      -0.020214       0.005144       0.015070              1.815780       1.570767       0.140940      -0.067868       1.408031      -0.039180       2.468542          -0.000088
           46              H       4.230528       2.442497       3.437800       0.111417       1.170708 0.84533461E+01  0.83860101E+02                                 1.808215                            1.682240      -0.955424       2.420319                    0.997870       3.524638       9.811666       0.491814       1.255390      -0.714717       0.034721       0.020007      -0.009563       0.041198       0.017980      -0.001409      -0.000814       0.020758       0.021837      -0.024400       0.007017       0.017383              1.863901       2.079747       0.382284      -0.197377       1.638321      -0.113930       1.873636           0.000064
           47              H       6.504709       7.957050       1.170062       0.110958       1.199286 0.86339910E+01  0.84855171E+02                                 1.746189                            1.627647      -0.931961       2.430352                    0.998372       3.317640       8.763279       0.541626       1.150642      -0.741224       0.031486       0.001795       0.018629       0.036629       0.001109       0.014580      -0.007963       0.000019      -0.025416      -0.020213       0.005144       0.015069              1.815801       2.152010       0.318562       0.392781       1.744887       0.047210       1.550506          -0.000087
           48              H       7.576474       9.850702       1.156875       0.111415       1.170720 0.84534362E+01  0.83861058E+02                                 1.808213                            1.682238      -0.955423       2.420317                    0.997870       3.524636       9.811603       0.491820       1.255373      -0.714721       0.019394      -0.028898       0.022045       0.041198       0.001319       0.015051      -0.011423      -0.009248      -0.033421      -0.024395       0.007015       0.017380              1.863900       1.902648      -0.160910       0.353889       1.952980      -0.287829       1.736071           0.000067
           49              H       5.334597       5.930357       1.170062       0.110959       1.199278 0.86339151E+01  0.84854123E+02                                 1.746169                            1.627630      -0.931951       2.430358                    0.998373       3.317636       8.763214       0.541634       1.150627      -0.741227       0.014189      -0.028166       0.018631       0.036630       0.000546       0.014186      -0.008647      -0.001931      -0.025416      -0.020214       0.005144       0.015070              1.815779       1.570767      -0.017006       0.155502       2.326080      -0.363759       1.550490          -0.000088
           50              H       4.230528       4.055355       1.156875       0.111418       1.170705 0.84533154E+01  0.83859728E+02                                 1.808212                            1.682238      -0.955422       2.420320                    0.997870       3.524632       9.811648       0.491814       1.255391      -0.714717       0.034721      -0.002347       0.022051       0.041198       0.004665       0.017421      -0.007326       0.002338      -0.033422      -0.024400       0.007017       0.017383              1.863898       2.079744      -0.058660       0.426212       1.775878      -0.162564       1.736074           0.000064
           51              H      12.611903       3.079931       5.201173       0.110976       1.199689 0.86375468E+01  0.84900063E+02                                 1.746677                            1.628052      -0.932753       2.429993                    0.998367       3.318207       8.765697       0.541516       1.150740      -0.741198      -0.014181       0.008188      -0.032776       0.036639      -0.013549       0.004240      -0.002449       0.015644       0.027303      -0.020195       0.005101       0.015095              1.816363       1.571198      -0.141004       0.067831       1.408381      -0.039164       2.469511          -0.000060
           52              H      13.715972       2.442497       3.437800       0.111144       1.172141 0.84660661E+01  0.84016560E+02                                 1.809469                            1.683325      -0.956149       2.419704                    0.997861       3.527382       9.820576       0.491742       1.255121      -0.714766      -0.034626       0.019997      -0.009611       0.041125      -0.018013       0.001421      -0.000822       0.020796       0.021942      -0.024455       0.007047       0.017408              1.865243       2.081267      -0.382665       0.197506       1.639407      -0.114032       1.875055           0.000062
           53              H      11.441791       3.755495       7.111958       0.110991       1.199781 0.86385851E+01  0.84913740E+02                                 1.746833                            1.628206      -0.932879       2.429946                    0.998365       3.318431       8.766778       0.541457       1.150819      -0.741177      -0.031474       0.018171      -0.004475       0.036617      -0.014110       0.003830      -0.002212       0.016292       0.023462      -0.020203       0.005125       0.015078              1.816515       2.152849      -0.476759      -0.169594       1.602331       0.097914       1.694366          -0.000084
           54              H      10.370026       4.374279       8.901706       0.110850       1.173557 0.84789154E+01  0.84174000E+02                                 1.810664                            1.684390      -0.957182       2.418962                    0.997851       3.530000       9.828855       0.491691       1.254804      -0.714828      -0.019346       0.011167      -0.034525       0.041121      -0.014696       0.003722      -0.002151       0.016969       0.045086      -0.024483       0.007119       0.017365              1.866496       1.905315      -0.280606       0.270060       1.581295      -0.155919       2.112879          -0.000354
           55              H       8.973250       9.382263       5.201173       0.110966       1.199198 0.86331606E+01  0.84844466E+02                                 1.746059                            1.627534      -0.931767       2.430445                    0.998377       3.317483       8.762563       0.541665       1.150593      -0.741236       0.000014      -0.016379      -0.032766       0.036632      -0.000002      -0.000005       0.004864      -0.031307       0.027349      -0.020212       0.005142       0.015070              1.815658       1.326586       0.000003      -0.000005       1.652033       0.078377       2.468355          -0.000087
           56              H       8.973250      10.657131       3.437800       0.111431       1.170593 0.84523047E+01  0.83847330E+02                                 1.808121                            1.682157      -0.955206       2.420429                    0.997876       3.524411       9.810946       0.491816       1.255420      -0.714711       0.000036      -0.040073      -0.009565       0.041199      -0.000000      -0.000002       0.001628      -0.041512       0.021825      -0.024394       0.007013       0.017381              1.863804       1.417546      -0.000003      -0.000023       2.300345       0.227889       1.873522           0.000066
           57              H       8.973250       8.031134       7.111958       0.110965       1.199201 0.86331836E+01  0.84844750E+02                                 1.746063                            1.627537      -0.931769       2.430444                    0.998377       3.317487       8.762577       0.541664       1.150593      -0.741236       0.000014      -0.036352      -0.004520       0.036632      -0.000006      -0.000000       0.004405      -0.032605       0.023454      -0.020212       0.005142       0.015070              1.815661       1.326587      -0.000004       0.000004       2.426921      -0.195586       1.693475          -0.000087
           58              H       8.973250       6.793566       8.901706       0.111431       1.170592 0.84522888E+01  0.83847140E+02                                 1.808121                            1.682156      -0.955205       2.420430                    0.997876       3.524408       9.810938       0.491816       1.255421      -0.714711       0.000036      -0.022376      -0.034593       0.041199      -0.000002       0.000000       0.004360      -0.033786       0.045005      -0.024394       0.007013       0.017381              1.863803       1.417545      -0.000023       0.000005       2.064182       0.311385       2.109683           0.000066
           59              H       7.803138       1.654718       1.170062       0.111014       1.199477 0.86358248E+01  0.84879218E+02                                 1.746496                            1.627914      -0.932521       2.430144                    0.998368       3.317932       8.764873       0.541524       1.150775      -0.741189      -0.017339       0.026340       0.018625       0.036624      -0.000558      -0.000394       0.016607       0.001886      -0.025371      -0.020200       0.005124       0.015075              1.816147       2.123087      -0.335617      -0.237317       1.774616       0.316611       1.550738          -0.000101
           60              H       5.627305       1.636068       1.156875       0.110863       1.173526 0.84787207E+01  0.84171927E+02                                 1.810664                            1.684396      -0.957201       2.418959                    0.997853       3.529989       9.828947       0.491677       1.254842      -0.714820       0.015295       0.031168       0.022039       0.041123       0.003319       0.002347       0.018796       0.007057      -0.033639      -0.024504       0.007130       0.017374              1.866496       1.803687       0.102400       0.072408       2.057433       0.451229       1.738366          -0.000371
           61              H      10.143362       1.654718       1.170062       0.110979       1.199485 0.86356356E+01  0.84875934E+02                                 1.746434                            1.627838      -0.932473       2.430141                    0.998370       3.317837       8.764225       0.541572       1.150692      -0.741211       0.017312       0.026372       0.018648       0.036646       0.000570       0.000403       0.016610       0.001849      -0.025339      -0.020192       0.005099       0.015093              1.816099       2.123005       0.335688       0.237367       1.774590       0.316625       1.550701          -0.000076
           62              H      12.319195       1.636068       1.156875       0.111160       1.172051 0.84652540E+01  0.84006651E+02                                 1.809401                            1.683264      -0.956051       2.419768                    0.997863       3.527191       9.819999       0.491741       1.255151      -0.714761      -0.015241       0.031193       0.022057       0.041131      -0.003340      -0.002362       0.018798       0.006922      -0.033507      -0.024461       0.007046       0.017416              1.865173       1.802335      -0.102340      -0.072366       2.055980       0.450817       1.737204           0.000050
           63              C      12.764807       8.974956       0.000000       0.095323      44.177930 0.40542238E+03  0.93412723E+04                                11.071153                            6.778558      -0.178886       1.952103                    0.999305      26.581809      74.989160       0.625474       0.425009      -1.061640       0.004425      -0.007726       0.000015       0.008903      -0.011996      -0.002898      -0.001674      -0.013832      -0.032407      -0.013172      -0.006077       0.019248             18.145789      16.259519     -12.516278      -1.916908      30.710042      -1.106107       7.467806           0.007838
           64              C      12.039948      10.230448       0.000000      -0.021888      49.312047 0.41506268E+03  0.96161615E+04                                11.747066                            6.742009      -0.050169       1.974316                    0.999458      27.698598      78.259724       0.643757       0.410673      -1.071185      -0.000326       0.000728      -0.000077       0.000802      -0.017639      -0.013018      -0.007573      -0.020505      -0.062003      -0.031334       0.000598       0.030736             19.861534      17.591771     -14.417028      -1.852191      34.237302      -1.068820       7.755528           0.006383
           65              C      14.154943       6.567169       0.000000       0.094839      44.185658 0.40554112E+03  0.93444447E+04                                11.071331                            6.778894      -0.177815       1.952366                    0.999306      26.585731      74.995485       0.625566       0.424927      -1.061720      -0.004498       0.007768       0.000014       0.008976      -0.012133      -0.002967      -0.001708      -0.013975      -0.032838      -0.013368      -0.006107       0.019475             18.146500      16.259118     -12.516460      -1.916455      30.712398      -1.106757       7.467985           0.008346
           66              C      14.879802       5.311677       0.000000      -0.020829      49.245227 0.41448794E+03  0.95991305E+04                                11.736117                            6.736826      -0.048416       1.975127                    0.999457      27.675866      78.170009       0.644104       0.410610      -1.071270       0.000535      -0.000896       0.000007       0.001043      -0.017635      -0.012721      -0.007354      -0.020363      -0.061497      -0.030890       0.000278       0.030612             19.841653      17.573707     -14.400702      -1.850117      34.202422      -1.068368       7.748830           0.012115
           67              C       3.791557       2.189056       6.191587       0.094571      44.183466 0.40556703E+03  0.93450720E+04                                11.070054                            6.778681      -0.177750       1.952364                    0.999306      26.587354      74.997069       0.625644       0.424873      -1.061767       0.004335       0.002496       0.007077       0.008667       0.007081       0.010557       0.006110       0.008241       0.033646      -0.013800      -0.006038       0.019838             18.141049      16.254766       5.977134      11.156475       9.352874       6.441187      28.815506           0.012763
           68              C       3.066698       1.770559       5.007897      -0.021177      49.250705 0.41459969E+03  0.96022945E+04                                11.736440                            6.737663      -0.048944       1.974911                    0.999454      27.679410      78.180470       0.644079       0.410602      -1.071283      -0.000298      -0.000147      -0.000458       0.000566       0.018153       0.012103       0.007015       0.021156       0.061896      -0.031326       0.000818       0.030508             19.838944      17.571332       6.543278      12.957138      10.015574       7.480856      31.929926           0.014462
           69              C       5.181693       2.991652       8.461669       0.094569      44.183517 0.40556753E+03  0.93450866E+04                                11.070062                            6.778685      -0.177750       1.952364                    0.999306      26.587371      74.997132       0.625643       0.424873      -1.061767      -0.004328      -0.002514      -0.007076       0.008667       0.007084       0.010556       0.006113       0.008235       0.033640      -0.013801      -0.006038       0.019839             18.141070      16.255208       5.977337      11.156677       9.352967       6.441223      28.815034           0.012764
           70              C       5.906552       3.410149       9.645359      -0.021169      49.250494 0.41459760E+03  0.96022355E+04                                11.736412                            6.737648      -0.048955       1.974908                    0.999454      27.679350      78.180291       0.644079       0.410602      -1.071283       0.000277       0.000163       0.000466       0.000566       0.018185       0.012093       0.007056       0.021113       0.061783      -0.031324       0.000818       0.030507             19.838905      17.572221       6.543735      12.957506      10.015788       7.480962      31.928705           0.014460
           71              C       7.583114       0.000000       0.000000       0.095369      44.173780 0.40539363E+03  0.93404003E+04                                11.070377                            6.778277      -0.178779       1.952151                    0.999305      26.580479      74.983414       0.625496       0.425004      -1.061648       0.008900       0.000047       0.000033       0.008900      -0.000017      -0.000012       0.003325       0.027641      -0.032344      -0.013133      -0.006079       0.019211             18.143804      37.932103      -0.001034      -0.000732       9.032067       2.212994       7.467244           0.009112
           72              C       6.133396       0.000000       0.000000      -0.021857      49.307700 0.41503672E+03  0.96153858E+04                                11.746324                            6.741776      -0.050030       1.974375                    0.999458      27.697504      78.255283       0.643773       0.410670      -1.071190      -0.000801      -0.000107      -0.000076       0.000811       0.000091       0.000064       0.015027       0.040780      -0.062030      -0.031302       0.000574       0.030729             19.859525      42.556404      -0.000831      -0.000588       9.267128       2.138415       7.755042           0.007719
           73              C      10.363386       0.000000       0.000000       0.094800      44.182606 0.40553167E+03  0.93441048E+04                                11.070613                            6.778709      -0.177627       1.952432                    0.999306      26.585062      74.991335       0.625594       0.424913      -1.061736      -0.008991       0.000024       0.000016       0.008991      -0.000014      -0.000010       0.003418       0.027994      -0.032828      -0.013359      -0.006109       0.019468             18.144523      37.933852       0.000285       0.000201       9.032255       2.212952       7.467462           0.009653
           74              C      11.813104       0.000000       0.000000      -0.020662      49.232547 0.41439732E+03  0.95964435E+04                                11.734039                            6.736039      -0.048124       1.975262                    0.999457      27.672151      78.155417       0.644153       0.410604      -1.071281       0.001055      -0.000008      -0.000006       0.001055       0.000005       0.000004       0.014626       0.040652      -0.061337      -0.030788       0.000239       0.030549             19.836939      42.505240       0.000182       0.000128       9.258052       2.136207       7.747527           0.013368
           75              C       8.973250       9.558821       8.461669       0.094546      44.181046 0.40555956E+03  0.93448072E+04                                11.069467                            6.778528      -0.177616       1.952409                    0.999306      26.586919      74.994163       0.625667       0.424861      -1.061780       0.000010       0.005012      -0.007085       0.008678      -0.000024      -0.000017      -0.012202      -0.016379       0.033629      -0.013795      -0.006044       0.019839             18.139344       5.901624      -0.000047       0.000014      19.704398     -12.880814      28.812008           0.012824
           76              C       8.973250       8.721826       9.645359      -0.021063      49.241062 0.41453091E+03  0.96002414E+04                                11.734814                            6.737038      -0.048696       1.975021                    0.999454      27.676557      78.168891       0.644123       0.410594      -1.071295      -0.000006      -0.000327       0.000470       0.000572      -0.000048      -0.000061      -0.013994      -0.041961       0.061664      -0.031258       0.000793       0.030465             19.835252       6.236971      -0.000115      -0.000021      21.346374     -14.958509      31.922411           0.014621
           77              C       8.973250      11.164012       6.191587       0.094546      44.181043 0.40555953E+03  0.93448062E+04                                11.069466                            6.778527      -0.177616       1.952409                    0.999306      26.586918      74.994158       0.625667       0.424861      -1.061780       0.000010      -0.005009       0.007087       0.008679      -0.000024      -0.000017      -0.012201      -0.016376       0.033637      -0.013794      -0.006044       0.019839             18.139343       5.901624      -0.000002      -0.000050      19.703949     -12.880655      28.812455           0.012825
           78              C       8.973250      12.001007       5.007897      -0.021063      49.241084 0.41453109E+03  0.96002469E+04                                11.734817                            6.737040      -0.048698       1.975020                    0.999454      27.676565      78.168923       0.644122       0.410594      -1.071295      -0.000006       0.000334      -0.000465       0.000573      -0.000073      -0.000025      -0.013980      -0.041922       0.061781      -0.031258       0.000793       0.030465             19.835259       6.236973      -0.000057      -0.000102      21.345295     -14.958130      31.923509           0.014621
           79              C      12.764807       2.991652       8.461669       0.095322      44.177932 0.40542247E+03  0.93412748E+04                                11.071156                            6.778560      -0.178888       1.952102                    0.999305      26.581802      74.989138       0.625474       0.425009      -1.061640       0.004426      -0.002561      -0.007289       0.008904      -0.006729      -0.010344       0.005963       0.007769       0.032399      -0.013170      -0.006077       0.019247             18.145796      16.259520      -5.979371     -11.161494       9.355047       6.444025      28.822821           0.007837
           80              C      12.039948       3.410149       9.645359      -0.021886      49.312004 0.41506227E+03  0.96161503E+04                                11.747063                            6.742008      -0.050172       1.974315                    0.999458      27.698582      78.259687       0.643756       0.410673      -1.071185      -0.000327       0.000170       0.000713       0.000803      -0.018152      -0.012291       0.007075       0.020924       0.062285      -0.031332       0.000596       0.030736             19.861528      17.591766      -6.551935     -12.975101      10.026148       7.491111      31.966670           0.006383
           81              C      14.154943       2.189056       6.191587       0.094841      44.185546 0.40554016E+03  0.93444171E+04                                11.071316                            6.778888      -0.177816       1.952367                    0.999306      26.585688      74.995340       0.625566       0.424927      -1.061720      -0.004499       0.002603       0.007319       0.008977      -0.006840      -0.010450       0.006027       0.007904       0.032797      -0.013366      -0.006107       0.019473             18.146470      16.259083      -5.978989     -11.161786       9.355040       6.444187      28.825287           0.008347
           82              C      14.879802       1.770559       5.007897      -0.020829      49.245166 0.41448748E+03  0.95991177E+04                                11.736112                            6.736825      -0.048416       1.975128                    0.999457      27.675842      78.169940       0.644104       0.410611      -1.071269       0.000536      -0.000292      -0.000847       0.001044      -0.017871      -0.012386       0.007143       0.020640       0.061514      -0.030889       0.000277       0.030612             19.841641      17.573691      -6.544533     -12.960393      10.016599       7.482600      31.934632           0.012115
           83              C       5.181693       8.974956       0.000000       0.094569      44.183479 0.40556724E+03  0.93450776E+04                                11.070051                            6.778681      -0.177749       1.952364                    0.999306      26.587366      74.997094       0.625644       0.424873      -1.061767      -0.004327      -0.007510      -0.000012       0.008667       0.012314       0.003161      -0.001826      -0.014218      -0.033722      -0.013801      -0.006038       0.019839             18.141043      16.255190      12.511039       1.916595      30.701089      -1.106494       7.466849           0.012764
           84              C       5.906552      10.230448       0.000000      -0.021169      49.250458 0.41459742E+03  0.96022293E+04                                11.736402                            6.737645      -0.048954       1.974909                    0.999454      27.679344      78.180243       0.644080       0.410602      -1.071283       0.000278       0.000493      -0.000002       0.000566       0.017463       0.013114      -0.007538      -0.020164      -0.062051      -0.031324       0.000818       0.030507             19.838880      17.572202      14.397678       1.850324      34.195967      -1.068037       7.748472           0.014460
           85              C       3.791557       6.567169       0.000000       0.094570      44.183476 0.40556723E+03  0.93450771E+04                                11.070051                            6.778681      -0.177748       1.952364                    0.999306      26.587363      74.997075       0.625644       0.424873      -1.061767       0.004335       0.007504      -0.000006       0.008666       0.012314       0.003157      -0.001830      -0.014216      -0.033725      -0.013801      -0.006038       0.019839             18.141036      16.254765      12.510796       1.916474      30.701497      -1.106697       7.466847           0.012763
           86              C       3.066698       5.311677       0.000000      -0.021177      49.250659 0.41459946E+03  0.96022870E+04                                11.736429                            6.737659      -0.048943       1.974912                    0.999454      27.679402      78.180418       0.644080       0.410602      -1.071283      -0.000298      -0.000480       0.000014       0.000565       0.017461       0.013081      -0.007594      -0.020165      -0.062068      -0.031326       0.000819       0.030508             19.838914      17.571314      14.397177       1.850018      34.196947      -1.068566       7.748482           0.014461
           87              C      22.936883      14.045004      13.958252      -0.146343      40.300625 0.44370942E+03  0.10494720E+05                                10.306109                            7.046003       0.049654       1.980014                    0.999670      29.926095      86.556439       0.617185       0.419583      -1.061197       0.002021      -0.018685       0.005363       0.019544       0.013322      -0.012019      -0.023912      -0.032604      -0.024837      -0.024096      -0.015798       0.039894             14.602574      14.330847      -9.034957      -2.259315      22.491160      -0.501094       6.985716           0.002874
           88              C      21.391331      16.552881      14.018037      -0.077987      34.677199 0.41208490E+03  0.96110668E+04                                 9.373221                            6.843023       0.078458       1.997049                    0.999557      29.441365      85.803070       0.616284       0.426129      -1.052386      -0.030546       0.035874       0.006009       0.047498      -0.004800      -0.019836       0.000403       0.027903      -0.018307      -0.018118      -0.010767       0.028885             12.073498      11.236187      -3.633539      -2.526514      17.633588      -2.237149       7.350719           0.004007
           89              C      23.631772      12.841421      13.958252      -0.146259      40.299224 0.44370308E+03  0.10494481E+05                                10.305599                            7.045766       0.049697       1.979986                    0.999671      29.926627      86.556241       0.617223       0.419561      -1.061217      -0.015207       0.011129       0.005377       0.019597      -0.007405      -0.026745       0.001540       0.039493      -0.024727      -0.024079      -0.015863       0.039942             14.601811      12.626600      -8.050957      -1.563704      24.193438      -1.705593       6.985394           0.003288
           90              C      25.030881      10.248995      14.018037      -0.079131      34.710526 0.41251995E+03  0.96238580E+04                                 9.378894                            6.846557       0.076899       1.996258                    0.999562      29.461460      85.876529       0.616128       0.426119      -1.052380       0.015735      -0.044362       0.006067       0.047459       0.009856      -0.009571      -0.017475      -0.022417      -0.018220      -0.018112      -0.010978       0.029090             12.082089      12.895506      -4.592394      -3.201688      15.996155      -1.069950       7.354606           0.006404
           91              C      30.207728      17.440440       7.454258      -0.146325      40.295980 0.44370667E+03  0.10494503E+05                                10.304719                            7.045724       0.049755       1.980008                    0.999670      29.926260      86.552644       0.617239       0.419553      -1.061230       0.015219       0.008802       0.008827       0.019673       0.027797      -0.001875      -0.001066       0.032178      -0.047096      -0.024268      -0.015782       0.040050             14.598635      12.623941       4.156721       7.066043       7.824046       4.079533      23.347919           0.004530
           92              C      28.808619      16.632664       4.990166      -0.078714      34.690207 0.41229909E+03  0.96171527E+04                                 9.375263                            6.844825       0.077909       1.996832                    0.999554      29.447175      85.820232       0.616210       0.426131      -1.052401      -0.015991      -0.009052      -0.043858       0.047552       0.005732      -0.012242      -0.007148       0.006813       0.069691      -0.018284      -0.010844       0.029128             12.076061      12.890454       4.547212       3.260161       7.639098       1.882172      15.698632           0.007873
           93              C      30.902617      17.841634       8.589006      -0.146324      40.296079 0.44370833E+03  0.10494548E+05                                10.304707                            7.045716       0.049783       1.980018                    0.999670      29.926406      86.552996       0.617243       0.419550      -1.061232      -0.002137      -0.001222      -0.019518       0.019673       0.006962      -0.016616      -0.009568       0.008104       0.097302      -0.024272      -0.015786       0.040058             14.598619      14.327059       5.140031       7.761332       8.391759       4.480979      21.077040           0.004528
           94              C      32.448169      18.733959      10.933527      -0.078712      34.690515 0.41230244E+03  0.96172699E+04                                 9.375391                            6.844899       0.077871       1.996819                    0.999554      29.447330      85.821430       0.616199       0.426137      -1.052396       0.030441       0.017724       0.031940       0.047550       0.020507      -0.001929      -0.001001       0.023557      -0.032133      -0.018295      -0.010828       0.029123             12.076263      11.237804       3.593271       2.585420       7.088549       1.492963      17.902435           0.007863
           95              C      26.224862      19.739949      13.958252      -0.146322      40.296579 0.44366969E+03  0.10493476E+05                                10.305244                            7.045584       0.049892       1.980097                    0.999670      29.924489      86.548693       0.617221       0.419571      -1.061212       0.017204       0.007573       0.005355       0.019545       0.020761       0.014681       0.022340      -0.006809      -0.024784      -0.024058      -0.015797       0.039855             14.600892      28.271801      -0.983925      -0.695741       8.545728       2.206993       6.985147           0.003420
           96              C      23.280200      19.824498      14.018037      -0.077788      34.671318 0.41200566E+03  0.96087569E+04                                 9.372246                            6.842424       0.078405       1.997074                    0.999557      29.438075      85.791427       0.616303       0.426136      -1.052381      -0.046331       0.008533       0.006033       0.047495      -0.014488      -0.010245       0.016896      -0.005760      -0.018134      -0.017992      -0.010834       0.028827             12.071872      19.177494       0.953078       0.673929       9.688058       3.306425       7.350064           0.004556
           97              C      27.614638      19.739949      13.958252      -0.146217      40.294732 0.44365924E+03  0.10493117E+05                                10.304661                            7.045318       0.049939       1.980075                    0.999672      29.924924      86.548123       0.617260       0.419549      -1.061231      -0.017252       0.007594       0.005370       0.019600      -0.020789      -0.014700       0.022371      -0.006961      -0.024677      -0.024045      -0.015870       0.039915             14.599995      28.270002       0.982970       0.695064       8.545214       2.206799       6.984770           0.003780
           98              C      30.559300      19.824498      14.018037      -0.079159      34.710364 0.41252305E+03  0.96239423E+04                                 9.378887                            6.846616       0.076819       1.996241                    0.999562      29.461235      85.875751       0.616121       0.426123      -1.052378       0.046281       0.008562       0.006054       0.047454       0.014610       0.010331       0.017020      -0.005880      -0.018190      -0.018099      -0.010961       0.029059             12.081857      19.197315      -0.953465      -0.674202       9.693611       3.307802       7.354644           0.006782
           99              C      26.919750      10.943106       8.589006      -0.146291      40.292792 0.44367861E+03  0.10493630E+05                                10.304062                            7.045447       0.049942       1.980082                    0.999671      29.925090      86.547228       0.617261       0.419546      -1.061239      -0.000013       0.002463      -0.019520       0.019675      -0.000032      -0.000029       0.019175      -0.016085       0.097239      -0.024249      -0.015791       0.040040             14.597215       5.423841      -0.000011      -0.000021      17.293056      -8.960684      21.074749           0.004568
          100              C      26.919750       9.158456      10.933527      -0.078701      34.688492 0.41228020E+03  0.96165897E+04                                 9.374985                            6.844697       0.077919       1.996854                    0.999554      29.446055      85.816070       0.616212       0.426135      -1.052400      -0.000145      -0.035220       0.031942       0.047548       0.000043      -0.000109       0.002172      -0.047259      -0.032143      -0.018274      -0.010831       0.029105             12.075494       5.013785      -0.000037      -0.000272      13.311664      -2.984991      17.901032           0.007860
          101              C      26.919750      11.745495       7.454258      -0.146288      40.292641 0.44367680E+03  0.10493576E+05                                10.304033                            7.045429       0.049945       1.980084                    0.999671      29.925041      86.547022       0.617262       0.419546      -1.061239      -0.000013      -0.017583       0.008828       0.019675      -0.000038      -0.000020       0.002162      -0.064205      -0.047122      -0.024249      -0.015791       0.040040             14.597167       5.423826      -0.000023      -0.000004      15.022386      -8.157859      23.345287           0.004568
          102              C      26.919750      13.361047       4.990166      -0.078702      34.688508 0.41228025E+03  0.96165911E+04                                 9.374986                            6.844697       0.077920       1.996853                    0.999554      29.446066      85.816104       0.616212       0.426135      -1.052400      -0.000145       0.018376      -0.043853       0.047548      -0.000089       0.000077       0.014166      -0.013335       0.069629      -0.018274      -0.010831       0.029105             12.075496       5.013785      -0.000268       0.000056      15.514914      -3.763958      15.697789           0.007861
          103              C      22.936883      17.841634       8.589006      -0.146342      40.300592 0.44370883E+03  0.10494703E+05                                10.306105                            7.045999       0.049654       1.980014                    0.999670      29.926066      86.556350       0.617185       0.419583      -1.061197       0.002021      -0.001172      -0.019403       0.019544      -0.006890       0.016566      -0.009572       0.007954       0.096838      -0.024096      -0.015798       0.039893             14.602571      14.330840      -5.141752      -7.765134       8.393582       4.483149      21.083291           0.002874
          104              C      21.391331      18.733959      10.933527      -0.077988      34.677238 0.41208539E+03  0.96110818E+04                                 9.373228                            6.843028       0.078455       1.997048                    0.999557      29.441393      85.803189       0.616283       0.426129      -1.052386      -0.030545       0.017623       0.031819       0.047498      -0.020301       0.002088      -0.001195       0.023384      -0.031861      -0.018117      -0.010767       0.028884             12.073509      11.236197      -3.593203      -2.583561       7.087130       1.491590      17.897200           0.004008
          105              C      23.631772      17.440440       7.454258      -0.146259      40.299185 0.44370237E+03  0.10494461E+05                                10.305596                            7.045762       0.049698       1.979987                    0.999671      29.926606      86.556187       0.617223       0.419561      -1.061216      -0.015207       0.008780       0.008699       0.019596      -0.027683       0.001934      -0.001122       0.031962      -0.047320      -0.024078      -0.015863       0.039941             14.601806      12.626600      -4.157928      -7.069279       7.825365       4.081393      23.353452           0.003289
          106              C      25.030881      16.632664       4.990166      -0.079131      34.710480 0.41251917E+03  0.96238358E+04                                 9.378889                            6.846552       0.076898       1.996258                    0.999562      29.461430      85.876438       0.616128       0.426119      -1.052380       0.015735      -0.009067      -0.043847       0.047459      -0.005738       0.012483      -0.007206       0.006627       0.068911      -0.018111      -0.010979       0.029090             12.082081      12.895494      -4.549372      -3.262516       7.642265       1.883591      15.708484           0.006405
          107              C      30.902617      14.045004      13.958252      -0.146327      40.296114 0.44370910E+03  0.10494570E+05                                10.304710                            7.045721       0.049780       1.980016                    0.999670      29.926434      86.553068       0.617243       0.419550      -1.061233      -0.002137      -0.018809       0.005354       0.019673      -0.013345       0.012102      -0.024005      -0.032729      -0.025197      -0.024272      -0.015786       0.040058             14.598620      14.327068       9.030799       2.258960      22.484026      -0.501387       6.984765           0.004529
          108              C      32.448169      16.552881      14.018037      -0.078712      34.690505 0.41230228E+03  0.96172646E+04                                 9.375386                            6.844896       0.077872       1.996819                    0.999554      29.447330      85.821404       0.616199       0.426137      -1.052396       0.030441       0.036021       0.006063       0.047550       0.005017       0.019977       0.000569       0.027998      -0.018812      -0.018295      -0.010828       0.029123             12.076254      11.237801       3.635313       2.525962      17.639259      -2.237279       7.351703           0.007864
          109              C      30.207728      12.841421      13.958252      -0.146321      40.295804 0.44370484E+03  0.10494446E+05                                10.304678                            7.045701       0.049760       1.980010                    0.999670      29.926198      86.552329       0.617242       0.419552      -1.061231       0.015219       0.011257       0.005356       0.019673       0.007498       0.026832       0.001515       0.039478      -0.025196      -0.024268      -0.015782       0.040050             14.598566      12.623887       8.047453       1.563644      24.187062      -1.705705       6.984749           0.004530
          110              C      28.808619      10.248995      14.018037      -0.078714      34.690197 0.41229917E+03  0.96171544E+04                                 9.375260                            6.844824       0.077910       1.996832                    0.999554      29.447172      85.820204       0.616210       0.426131      -1.052401      -0.015991      -0.044368       0.006085       0.047552      -0.009631       0.009485      -0.017581      -0.022696      -0.018836      -0.018284      -0.010844       0.029128             12.076052      12.890448       4.589438       3.200433      15.986127      -1.068955       7.351582           0.007872
          111              C      12.261228       7.881412       0.695004      -0.146307      40.299364 0.44369281E+03  0.10494254E+05                                10.306135                            7.046011       0.049282       1.979928                    0.999669      29.925084      86.553910       0.617165       0.419600      -1.061184       0.015138      -0.011014      -0.005373       0.019477      -0.007512      -0.026687       0.001573       0.039360      -0.024895      -0.024086      -0.015795       0.039881             14.602987      12.626880      -8.051759      -1.563426      24.196423      -1.706060       6.985658           0.002081
          112              C      10.862119      10.473838       0.635219      -0.079519      34.743704 0.41296730E+03  0.96370766E+04                                 9.384368                            6.849907       0.077189       1.996044                    0.999559      29.482744      85.955967       0.616015       0.426074      -1.052389      -0.015910       0.044705      -0.006083       0.047840       0.009680      -0.009857      -0.017733      -0.022831      -0.019247      -0.018724      -0.010727       0.029451             12.089961      12.904464      -4.596990      -3.203930      16.006799      -1.069956       7.358620           0.002908
          113              C      12.956117       6.677829       0.695004      -0.146134      40.293043 0.44362711E+03  0.10492201E+05                                10.304581                            7.045160       0.049832       1.980067                    0.999671      29.923357      86.543867       0.617252       0.419561      -1.061220      -0.001990       0.018696      -0.005389       0.019558       0.013431      -0.011963      -0.023909      -0.032573      -0.024554      -0.023969      -0.015941       0.039909             14.600243      14.327708      -9.032906      -2.258542      22.488301      -0.501590       6.984719           0.003578
          114              C      14.501669       4.169952       0.635219      -0.079039      34.711079 0.41253611E+03  0.96244435E+04                                 9.379753                            6.847254       0.076054       1.996071                    0.999557      29.459979      85.876477       0.616014       0.426189      -1.052324       0.030573      -0.035880      -0.006012       0.047521      -0.004703      -0.019923       0.000400       0.028232      -0.018082      -0.018097      -0.010953       0.029051             12.083186      11.244604      -3.638688      -2.527652      17.649529      -2.238387       7.355426           0.006399
          115              C       5.685272       3.282393       7.198998      -0.146321      40.294906 0.44369786E+03  0.10494223E+05                                10.304469                            7.045615       0.049825       1.980032                    0.999670      29.925899      86.550781       0.617250       0.419548      -1.061235      -0.015201      -0.008834      -0.008835       0.019677       0.027794      -0.001878      -0.001072       0.032186      -0.047087      -0.024269      -0.015780       0.040049             14.598114      12.623596       4.156596       7.065803       7.823827       4.079362      23.346918           0.004523
          116              C       7.084381       4.090169       9.663090      -0.078462      34.686443 0.41223917E+03  0.96155414E+04                                 9.375133                            6.844705       0.077143       1.996628                    0.999553      29.445161      85.817366       0.616155       0.426178      -1.052357       0.016022       0.009064       0.043880       0.047585       0.005608      -0.012303      -0.007057       0.006706       0.069338      -0.018091      -0.010931       0.029022             12.075859      12.890749       4.547280       3.260159       7.639060       1.882136      15.697769           0.007932
          117              C       4.990383       2.881199       6.064250      -0.146321      40.294972 0.44369935E+03  0.10494260E+05                                10.304447                            7.045603       0.049853       1.980042                    0.999670      29.926013      86.550925       0.617255       0.419545      -1.061238       0.002163       0.001192       0.019521       0.019677       0.006966      -0.016622      -0.009563       0.008100       0.097289      -0.024273      -0.015784       0.040057             14.598080      14.326437       5.139780       7.760978       8.391482       4.480793      21.076321           0.004521
          118              C       3.444831       1.988874       3.719729      -0.078433      34.685817 0.41223010E+03  0.96152944E+04                                 9.375113                            6.844692       0.077102       1.996622                    0.999553      29.444739      85.816492       0.616146       0.426186      -1.052351      -0.030444      -0.017737      -0.031982       0.047585       0.020310      -0.001936      -0.001030       0.023595      -0.032396      -0.018090      -0.010919       0.029008             12.075836      11.237037       3.592871       2.584937       7.088233       1.492835      17.902239           0.007953
          119              C       5.685272       7.881412       0.695004      -0.146321      40.294914 0.44369812E+03  0.10494231E+05                                10.304472                            7.045618       0.049825       1.980032                    0.999670      29.925895      86.550772       0.617250       0.419548      -1.061235      -0.015201      -0.011275      -0.005385       0.019677       0.007495       0.026831       0.001507       0.039483      -0.025198      -0.024270      -0.015779       0.040049             14.598118      12.623595       8.047234       1.563607      24.186181      -1.705603       6.984577           0.004523
          120              C       7.084381      10.473838       0.635219      -0.078463      34.686465 0.41223968E+03  0.96155561E+04                                 9.375138                            6.844709       0.077143       1.996628                    0.999553      29.445171      85.817402       0.616155       0.426178      -1.052357       0.016023       0.044392      -0.006082       0.047585      -0.009730       0.009389      -0.017437      -0.022656      -0.018747      -0.018091      -0.010931       0.029021             12.075863      12.890754       4.589467       3.200500      15.985355      -1.068725       7.351481           0.007931
          121              C       4.990383       6.677829       0.695004      -0.146322      40.294944 0.44369912E+03  0.10494253E+05                                10.304444                            7.045602       0.049854       1.980042                    0.999670      29.926008      86.550914       0.617254       0.419545      -1.061238       0.002163       0.018802      -0.005383       0.019677      -0.013350       0.012109      -0.023998      -0.032729      -0.025198      -0.024273      -0.015784       0.040057             14.598074      14.326436       9.030376       2.258839      22.483236      -0.501396       6.984552           0.004521
          122              C       3.444831       4.169952       0.635219      -0.078434      34.685805 0.41222994E+03  0.96152897E+04                                 9.375112                            6.844691       0.077101       1.996622                    0.999553      29.444730      85.816463       0.616146       0.426186      -1.052351      -0.030443      -0.036066      -0.006063       0.047585       0.004945       0.019794       0.000582       0.028154      -0.018720      -0.018089      -0.010919       0.029008             12.075834      11.237040       3.634731       2.525745      17.638980      -2.237416       7.351482           0.007951
          123              C      12.956117       2.881199       6.064250      -0.146136      40.293077 0.44362762E+03  0.10492215E+05                                10.304584                            7.045163       0.049831       1.980066                    0.999671      29.923361      86.543853       0.617252       0.419561      -1.061220      -0.001990       0.001151       0.019422       0.019558      -0.006801       0.016651      -0.009620       0.007844       0.096696      -0.023967      -0.015941       0.039908             14.600245      14.327711      -5.140343      -7.763461       8.392072       4.482181      21.080954           0.003578
          124              C      14.501669       1.988874       3.719729      -0.079039      34.711024 0.41253542E+03  0.96244230E+04                                 9.379742                            6.847247       0.076055       1.996072                    0.999557      29.459949      85.876356       0.616014       0.426189      -1.052324       0.030573      -0.017628      -0.031824       0.047520      -0.020351       0.002207      -0.001284       0.023469      -0.032370      -0.018097      -0.010954       0.029050             12.083169      11.244586      -3.595981      -2.588024       7.092291       1.494149      17.912631           0.006399
          125              C      12.261228       3.282393       7.198998      -0.146303      40.299155 0.44369017E+03  0.10494175E+05                                10.306091                            7.045985       0.049286       1.979929                    0.999669      29.925009      86.553577       0.617167       0.419599      -1.061185       0.015138      -0.008737      -0.008593       0.019476      -0.027664       0.001813      -0.001049       0.031941      -0.047148      -0.024085      -0.015795       0.039880             14.602915      12.626829      -4.157915      -7.070086       7.825607       4.081860      23.356308           0.002081
          126              C      10.862119       4.090169       9.663090      -0.079519      34.743725 0.41296737E+03  0.96370792E+04                                 9.384371                            6.849907       0.077187       1.996043                    0.999559      29.482764      85.956048       0.616015       0.426074      -1.052389      -0.015909       0.009166       0.044176       0.047840      -0.006067       0.012413      -0.007181       0.007016       0.070293      -0.018723      -0.010728       0.029451             12.089965      12.904465      -4.553023      -3.266103       7.647018       1.885670      15.718411           0.002906
          127              C       8.973250       9.779727       6.064250      -0.146289      40.291818 0.44367091E+03  0.10493382E+05                                10.303823                            7.045343       0.050010       1.980104                    0.999671      29.924785      86.545519       0.617273       0.419541      -1.061244       0.000046      -0.002471       0.019525       0.019681      -0.000030      -0.000036       0.019178      -0.016094       0.097226      -0.024251      -0.015788       0.040039             14.596710       5.423704       0.000010      -0.000037      17.292345      -8.960289      21.074081           0.004561
          128              C       8.973250      11.564377       3.719729      -0.078428      34.683653 0.41220606E+03  0.96145557E+04                                 9.374657                            6.844457       0.077204       1.996674                    0.999554      29.443413      85.810731       0.616164       0.426182      -1.052358       0.000151       0.035225      -0.031978       0.047575      -0.000069      -0.000081       0.002193      -0.046927      -0.032421      -0.018061      -0.010927       0.028988             12.074999       5.013676      -0.000046      -0.000384      13.310637      -2.984491      17.900685           0.007947
          129              C       8.973250       8.977338       7.198998      -0.146287      40.291672 0.44366917E+03  0.10493330E+05                                10.303794                            7.045325       0.050015       1.980106                    0.999671      29.924740      86.545324       0.617274       0.419541      -1.061245       0.000046       0.017585      -0.008838       0.019681      -0.000044      -0.000016       0.002167      -0.064207      -0.047111      -0.024252      -0.015788       0.040040             14.596661       5.423689      -0.000031       0.000021      15.021963      -8.157565      23.344332           0.004561
          130              C       8.973250       7.361786       9.663090      -0.078428      34.683635 0.41220566E+03  0.96145444E+04                                 9.374656                            6.844455       0.077203       1.996674                    0.999554      29.443399      85.810690       0.616164       0.426182      -1.052357       0.000151      -0.018408       0.043870       0.047576      -0.000099      -0.000038       0.014174      -0.013040       0.069241      -0.018061      -0.010927       0.028988             12.074997       5.013675      -0.000377       0.000084      15.514800      -3.763784      15.696516           0.007946
          131              C       8.278362       0.982884       0.695004      -0.146275      40.293543 0.44363455E+03  0.10492454E+05                                10.305027                            7.045488       0.049439       1.980011                    0.999669      29.922461      86.542482       0.617200       0.419593      -1.061197       0.017082      -0.007606      -0.005378       0.019457      -0.020806      -0.014712       0.022291      -0.006673      -0.024851      -0.024046      -0.015819       0.039865             14.600912      28.272488       0.983892       0.695717       8.545323       2.206736       6.984924           0.002578
          132              C       5.333700       0.898335       0.635219      -0.079701      34.749087 0.41304607E+03  0.96393801E+04                                 9.385258                            6.850527       0.077085       1.995975                    0.999559      29.485878      85.967344       0.615992       0.426070      -1.052391      -0.046692      -0.008572      -0.006061       0.047857       0.014721       0.010409       0.017491      -0.005268      -0.019468      -0.018857      -0.010642       0.029499             12.091058      19.214011      -0.955233      -0.675452       9.699850       3.310021       7.359314           0.003489
          133              C       9.668138       0.982884       0.695004      -0.146057      40.286009 0.44355554E+03  0.10490003E+05                                10.303214                            7.044494       0.050016       1.980149                    0.999672      29.920419      86.531055       0.617299       0.419549      -1.061236      -0.017176      -0.007632      -0.005397       0.019555       0.020823       0.014724       0.022275      -0.007043      -0.024458      -0.023903      -0.015982       0.039885             14.597669      28.265097      -0.982529      -0.694754       8.544067       2.206486       6.983845           0.004062
          134              C      12.612800       0.898335       0.635219      -0.079026      34.709130 0.41251618E+03  0.96238367E+04                                 9.379391                            6.847099       0.076019       1.996084                    0.999557      29.458665      85.871261       0.616021       0.426190      -1.052326       0.046342      -0.008519      -0.006024       0.047501      -0.014567      -0.010300       0.017034      -0.005995      -0.018095      -0.018077      -0.010953       0.029030             12.082418      19.197650       0.954005       0.674583       9.694417       3.308171       7.355188           0.007087
          135              N      20.447524      17.501261      14.260695      -0.168899      40.355899 0.51795896E+03  0.12482465E+05                                 9.837312                            7.283113       0.238925       2.079396                    0.999648      28.155913      77.015288       0.661806       0.384034      -1.106814      -0.006991      -0.165176       0.062702       0.176815       0.013908      -0.038566       0.010090       0.107490       0.037711      -0.065166      -0.007476       0.072642             13.417826      11.630665      -4.868784      -1.839161      20.854551      -2.335291       7.768263          -0.046380
          136              N      25.380299       8.957444      14.260695      -0.171924      40.473723 0.51965616E+03  0.12533664E+05                                 9.855240                            7.294529       0.242217       2.079578                    0.999652      28.206194      77.185579       0.661355       0.383981      -1.106848      -0.148132       0.077844       0.063207       0.178880       0.054229      -0.010247      -0.038416      -0.029291       0.039606      -0.066193      -0.006662       0.072854             13.445608      14.360779      -6.445835      -2.947409      18.194514      -0.425647       7.781531           0.060738
          137              N      28.459201      16.430927       3.691595      -0.169302      40.385220 0.51843954E+03  0.12496194E+05                                 9.839740                            7.285190       0.241801       2.079852                    0.999649      28.169231      77.043249       0.661929       0.383897      -1.106979       0.146528       0.084882       0.051852       0.177099      -0.007566      -0.054089      -0.031421      -0.008257       0.098746      -0.065027      -0.007840       0.072866             13.420529      14.334613       4.916408       5.080440       8.655860       2.933067      17.271113           0.060085
          138              N      33.391976      19.278866      11.746783      -0.169314      40.386064 0.51845001E+03  0.12496537E+05                                 9.839960                            7.285320       0.241625       2.079797                    0.999649      28.169484      77.044755       0.661914       0.383903      -1.106972       0.006439       0.003967      -0.176948       0.177109       0.031914      -0.026480      -0.014999       0.036672      -0.173849      -0.065030      -0.007830       0.072861             13.420895      11.634558       3.358085       3.978035       7.756639       2.297523      20.871489           0.060083
          139              N      21.986975      20.167668      14.260695      -0.168965      40.358319 0.51800060E+03  0.12483742E+05                                 9.837751                            7.283460       0.238913       2.079381                    0.999649      28.156902      77.019287       0.661782       0.384040      -1.106808       0.139521       0.088649       0.062683       0.176788      -0.039602      -0.028003       0.028360      -0.077780       0.037674      -0.065139      -0.007496       0.072634             13.418250      22.765392       1.559775       1.102928       9.720720       2.760663       7.768639          -0.045539
          140              N      31.852525      20.167668      14.260695      -0.171836      40.469392 0.51960125E+03  0.12532009E+05                                 9.854597                            7.294210       0.242189       2.079600                    0.999653      28.204370      77.179569       0.661360       0.383988      -1.106843      -0.141497       0.089382       0.063203       0.178900       0.039815       0.028153       0.028048      -0.079372       0.039705      -0.066258      -0.006598       0.072857             13.444273      22.815240      -1.562470      -1.104833       9.736467       2.765290       7.781113           0.061501
          141              N      26.919750       8.068642      11.746783      -0.169274      40.383673 0.51842437E+03  0.12495738E+05                                 9.839516                            7.285126       0.241659       2.079817                    0.999649      28.168644      77.041366       0.661926       0.383902      -1.106976      -0.000259      -0.007556      -0.176975       0.177137       0.000086      -0.000270       0.030445      -0.073580      -0.173935      -0.065064      -0.007799       0.072863             13.419915       5.817672      -0.000150      -0.000732      13.572538      -4.592983      20.869536           0.060216
          142              N      26.919750      13.764520       3.691595      -0.169273      40.383598 0.51842306E+03  0.12495699E+05                                 9.839507                            7.285119       0.241655       2.079816                    0.999649      28.168614      77.041284       0.661926       0.383902      -1.106976      -0.000258      -0.169372       0.051867       0.177136      -0.000225       0.000171       0.062573       0.017291       0.098677      -0.065064      -0.007799       0.072863             13.419902       5.817666      -0.000739       0.000102      17.171857      -5.865535      17.270182           0.060215
          143              N      20.447524      19.278866      11.746783      -0.168903      40.356105 0.51796189E+03  0.12482557E+05                                 9.837358                            7.283143       0.238920       2.079393                    0.999648      28.155985      77.015637       0.661804       0.384035      -1.106813      -0.006991       0.004058      -0.176628       0.176812      -0.031725       0.025968      -0.014969       0.036615      -0.174913      -0.065165      -0.007476       0.072641             13.417899      11.630715      -3.356920      -3.977303       7.754506       2.296302      20.868475          -0.046388
          144              N      25.380299      16.430927       3.691595      -0.171924      40.473625 0.51965472E+03  0.12533621E+05                                 9.855227                            7.294520       0.242219       2.079579                    0.999652      28.206154      77.185452       0.661355       0.383981      -1.106848      -0.148132       0.085541       0.052323       0.178879       0.008416       0.054544      -0.031500      -0.009731       0.098290      -0.066194      -0.006661       0.072854             13.445585      14.360749      -4.927442      -5.094707       8.670977       2.941418      17.305030           0.060735
          145              N      33.391976      17.501261      14.260695      -0.169314      40.386043 0.51844957E+03  0.12496523E+05                                 9.839955                            7.285316       0.241624       2.079797                    0.999649      28.169483      77.044743       0.661915       0.383903      -1.106973       0.006439      -0.165506       0.062723       0.177109      -0.014328       0.038916       0.009890       0.107066       0.037335      -0.065030      -0.007831       0.072861             13.420885      11.634557       4.869888       1.840024      20.858340      -2.334633       7.769758           0.060083
          146              N      28.459201       8.957444      14.260695      -0.169303      40.385277 0.51844054E+03  0.12496223E+05                                 9.839744                            7.285194       0.241804       2.079852                    0.999649      28.169259      77.043317       0.661929       0.383897      -1.106979       0.146529       0.077182       0.062744       0.177100      -0.053517       0.010896      -0.038658      -0.028725       0.037343      -0.065026      -0.007840       0.072867             13.420533      14.334624       6.428687       2.941760      18.157406      -0.426237       7.769568           0.060086
          147              N      10.512701      11.765389       0.392561      -0.171715      40.474487 0.51964849E+03  0.12532965E+05                                 9.854133                            7.293526       0.244801       2.080403                    0.999654      28.204823      77.170827       0.661554       0.383881      -1.106961       0.147187      -0.077048      -0.062952       0.177661       0.053974      -0.009898      -0.038631      -0.030692       0.038721      -0.066084      -0.006815       0.072899             13.444532      14.358306      -6.444781      -2.946836      18.194684      -0.426665       7.780604           0.059903
          148              N      15.445476       3.221572       0.392561      -0.171186      40.443937 0.51925670E+03  0.12521183E+05                                 9.849344                            7.290935       0.242773       2.079847                    0.999652      28.194899      77.137066       0.661648       0.383898      -1.106946       0.006639       0.167128      -0.063122       0.178774       0.014445      -0.038479       0.010390       0.108945       0.039715      -0.066408      -0.006652       0.073060             13.436386      11.646622      -4.878065      -1.841537      20.885113      -2.338088       7.777423           0.061635
          149              N       7.433799       4.291906      10.961661      -0.170501      40.422382 0.51899976E+03  0.12512980E+05                                 9.845132                            7.288722       0.243530       2.080172                    0.999651      28.184972      77.094492       0.661829       0.383855      -1.107018      -0.147101      -0.085029      -0.052160       0.177734      -0.008072      -0.054474      -0.031302      -0.008937       0.099036      -0.065713      -0.007282       0.072995             13.428802      14.343629       4.919983       5.084472       8.660783       2.935508      17.281993           0.060772
          150              N       2.501024       1.443967       2.906473      -0.170517      40.422891 0.51900626E+03  0.12513201E+05                                 9.845306                            7.288833       0.243374       2.080129                    0.999651      28.185055      77.095413       0.661814       0.383862      -1.107011      -0.006430      -0.003770       0.177591       0.177748       0.031615      -0.026391      -0.015113       0.036950      -0.176100      -0.065723      -0.007267       0.072990             13.429070      11.641228       3.360203       3.981050       7.760638       2.299246      20.885344           0.060819
          151              N       7.433799      11.765389       0.392561      -0.170501      40.422391 0.51899998E+03  0.12512987E+05                                 9.845133                            7.288724       0.243530       2.080172                    0.999651      28.184974      77.094496       0.661829       0.383855      -1.107018      -0.147101      -0.077520      -0.062780       0.177734      -0.054049       0.010547      -0.038504      -0.029307       0.037929      -0.065713      -0.007281       0.072995             13.428802      14.343633       6.433677       2.943784      18.169157      -0.426212       7.773617           0.060772
          152              N       2.501024       3.221572       0.392561      -0.170517      40.422878 0.51900598E+03  0.12513192E+05                                 9.845301                            7.288829       0.243374       2.080129                    0.999651      28.185061      77.095420       0.661814       0.383861      -1.107011      -0.006430       0.166179      -0.062751       0.177748      -0.014343       0.038604       0.010110       0.108294       0.037931      -0.065723      -0.007268       0.072991             13.429059      11.641228       4.873436       1.841017      20.872181      -2.336388       7.773768           0.060819
          153              N      15.445476       1.443967       2.906473      -0.171187      40.443973 0.51925739E+03  0.12521205E+05                                 9.849356                            7.290945       0.242769       2.079846                    0.999652      28.194901      77.137109       0.661647       0.383898      -1.106946       0.006640      -0.003802       0.178610       0.178774      -0.031463       0.026445      -0.015278       0.036343      -0.178092      -0.066408      -0.006651       0.073059             13.436403      11.646628      -3.362238      -3.985237       7.764259       2.300837      20.898321           0.061633
          154              N      10.512701       4.291906      10.961661      -0.171717      40.474537 0.51964915E+03  0.12532986E+05                                 9.854140                            7.293530       0.244800       2.080403                    0.999654      28.204854      77.170944       0.661554       0.383881      -1.106961       0.147186      -0.085035      -0.051656       0.177660       0.008660       0.054186      -0.031307      -0.009980       0.100860      -0.066084      -0.006815       0.072899             13.444541      14.358315      -4.926566      -5.093923       8.669552       2.940983      17.305758           0.059904
          155              N       8.973250      12.654191       2.906473      -0.170485      40.420749 0.51898456E+03  0.12512514E+05                                 9.844868                            7.288641       0.243480       2.080166                    0.999651      28.184374      77.092381       0.661829       0.383857      -1.107017       0.000079       0.007458       0.177619       0.177776      -0.000179      -0.000115       0.030420      -0.073192      -0.176200      -0.065759      -0.007230       0.072988             13.428107       5.820502      -0.000238      -0.000693      13.580398      -4.596499      20.883419           0.060937
          156              N       8.973250       6.958313      10.961661      -0.170484      40.420727 0.51898417E+03  0.12512502E+05                                 9.844861                            7.288636       0.243481       2.080166                    0.999651      28.184377      77.092374       0.661830       0.383857      -1.107017       0.000079       0.169947      -0.052176       0.177776      -0.000168      -0.000130       0.062848       0.018528       0.098961      -0.065759      -0.007230       0.072989             13.428094       5.820498      -0.000733       0.000006      17.182864      -5.870163      17.280922           0.060936
          157              N       4.040475       0.555165       0.392561      -0.171616      40.471757 0.51960971E+03  0.12531818E+05                                 9.853748                            7.293305       0.244716       2.080392                    0.999655      28.203767      77.167739       0.661556       0.383886      -1.106955       0.140340      -0.088949      -0.062896       0.177660       0.040288       0.028487       0.027893      -0.078194       0.038748      -0.066106      -0.006807       0.072913             13.443737      22.815049      -1.560949      -1.103757       9.735779       2.765353       7.780381           0.060644
          158              N      13.906025       0.555165       0.392561      -0.171113      40.440117 0.51921161E+03  0.12519809E+05                                 9.848732                            7.290654       0.242816       2.079884                    0.999653      28.193343      77.131618       0.661657       0.383902      -1.106945      -0.141412      -0.089307      -0.063150       0.178776      -0.039959      -0.028255       0.028109      -0.079531       0.039779      -0.066445      -0.006616       0.073061             13.435081      22.796906       1.561105       1.103867       9.731324       2.763817       7.777012           0.062316
          159              O      17.946500       1.801436       1.273808      -0.785529      48.879581 0.92048817E+03  0.25469107E+05                                10.745414                            9.364858      -0.463854       1.834136                    0.997152      33.446552      96.246071       0.619577       0.357286      -1.133322      -0.000360      -0.041603      -0.029416       0.050953      -0.000071      -0.000050       0.080845      -0.116717       0.002385      -0.058756      -0.056371       0.115127             13.934131      15.734680      -0.000643      -0.000452      12.133826      -2.545675      13.933887           0.112460
          160              O      17.946500      18.921397      13.379448      -0.780779      48.702657 0.91650617E+03  0.25330156E+05                                10.713847                            9.339635      -0.456648       1.836770                    0.997177      33.388603      96.008683       0.620938       0.356907      -1.133681       0.001892       0.040308       0.028502       0.049404      -0.000179      -0.000126       0.081056      -0.113130      -0.001501      -0.057815      -0.056315       0.114130             13.887384      15.677016      -0.000387      -0.000274      12.099503      -2.525971      13.885633           0.057132
          161              O      25.359661       6.081426      13.379448      -0.785312      48.873889 0.92035870E+03  0.25464704E+05                                10.744657                            9.364250      -0.463750       1.834182                    0.997154      33.444580      96.239774       0.619590       0.357289      -1.133316       0.035840      -0.020712       0.029728       0.050963      -0.049104       0.070991      -0.041019       0.056773      -0.002887      -0.058876      -0.056237       0.115113             13.933004      13.033453       1.558123      -2.204551      14.833069       1.273084      13.932490           0.112392
          162              O      10.533339      14.641407       1.273808      -0.780590      48.697616 0.91639126E+03  0.25326236E+05                                10.713155                            9.339079      -0.456573       1.836808                    0.997177      33.386798      96.002690       0.620952       0.356910      -1.133677      -0.033951       0.019609      -0.030069       0.049410      -0.049871       0.069534      -0.040181       0.057638       0.000749      -0.057725      -0.056391       0.114116             13.886372      12.993301       1.545586      -2.189369      14.778242       1.264255      13.887574           0.056954
          163              O      25.359661      14.641407       1.273808      -0.785310      48.873776 0.92035617E+03  0.25464615E+05                                10.744638                            9.364236      -0.463749       1.834183                    0.997154      33.444532      96.239580       0.619591       0.357289      -1.133316       0.035841       0.021124      -0.029436       0.050963       0.050563      -0.069959      -0.040371       0.058606       0.002613      -0.058876      -0.056236       0.115113             13.932977      13.033430      -1.559088       2.203860      14.832705       1.273196      13.932797           0.112391
          164              O      10.533339       6.081426      13.379448      -0.780587      48.697584 0.91639055E+03  0.25326209E+05                                10.713149                            9.339074      -0.456577       1.836808                    0.997177      33.386774      96.002586       0.620952       0.356910      -1.133677      -0.033952      -0.021811       0.028511       0.049409       0.048935      -0.070198      -0.040426       0.056945      -0.001332      -0.057725      -0.056392       0.114117             13.886362      12.993293      -1.548958       2.186983      14.781157       1.263222      13.884638           0.056958

******************************************************
Auxiliary information for the entire system
The total spin magnetic moment of the unit cell is   12.951128
The total net atomic charge of the unit cell is   0.000004
Accuracy of reproducing the electrostatic potential in the unit cell:
  The inner radius (bohr) =    5.0000
  The outer radius (bohr) =   12.0000
  Valid grid points have density less than (e/(bohr^3)) =    0.0001
  The number of valid grid points were=       631752
  The rms potential error without charges in kcal/mol is=      5.40539
  The rms potential error with partial charges in kcal/mol is=      1.25367
  The RRMSE value at monopole order=      0.23193
  The rms potential error with partial charges and cloud penetration in kcal/mol is=      1.25894
  The RRMSE value at monopole order with cloud penetration is=      0.23290
  The rms potential error with partial charges and atomic dipoles in kcal/mol is=      0.45977
  The RRMSE value at dipole order=      0.08506
  The rms potential error with partial charges, atomic dipoles and cloud penetration in kcal/mol is=      0.46119
  The RRMSE value at dipole order with cloud penetration=      0.08532

******************************************************
The electron densities and ab initio electrostatic potential were computed in VASP using the PBE functional and
projector augmented wave method. See the main text of the journal article for a description of computational details.
The atomic charges, dipoles, and quadrupoles were computed with the DDEC6 method as described in
(a) T. A. Manz and N. Gabaldon Limas, RSC Adv. 6 (2016) 47771-47801 DOI: 10.1039/c6ra04656h
(b) N. Gabaldon Limas and T. A. Manz, RSC Adv. 8 (2018) 2678-2707 DOI: 10.1039/c7ra11829e.
For each atom in the material, the electron cloud parameters were fit to the spherically averaged atom-in-material
electron density using radial positions for which this density was between 10^-4 and 10^-2 electrons per cubic bohr.
The polarizabilities, dispersion coefficients, and quantum Drude oscillator (QDO) parameters were fit using the MCLF method.
The magnetic structure of the system was optimized in VASP from the default ferromagnetic initial guess using spin polarization.
The atomic spin moments (ASMs) were computed on this optimized magnetic structure using the DDEC6 partition as inputs
to the method of T. A. Manz and D. S. Sholl, J. Chem. Theory Comput. 7 (2011) 4146-4164 DOI: 10.1021/ct200539n.
The RMSE and RRMSE were computed using a uniform grid with Ewald summation.
