# Supplementary material for: A collection of forcefield precursors for metal–organic frameworks
Source: RSC Adv. 2019 Nov 13;9(63):36492–507. doi: 10.1039/c9ra07327b (PMC9075174; doi:10.1039/c9ra07327b)
Supplement: RA-009-C9RA07327B-s3518 [file RA-009-C9RA07327B-s3518.xyz]

  236
jmolscript: load "" {1 1 1} spacegroup "x,y,z" unitcell [{     19.848000     0.000000     0.000000 }, {     -9.924000    17.188872     0.000000 }, {      0.000000     0.000000    27.853000 }]
Yb     9.388699     3.688732    20.889750     1.314479
Yb     8.424186     7.213654    20.889750     1.314488
Yb    11.959115     6.286486    20.889750     1.314474
Yb    -0.535301    13.500140     6.963250     1.314477
Yb    -1.499814     9.975218     6.963250     1.314485
Yb     2.035115    10.902386     6.963250     1.314470
H     14.243917     4.233619    24.131839     0.112643
H     15.398078     3.083684    25.736172     0.112281
H     12.597526     0.264709    25.683251     0.114424
H     11.457258     1.442146    24.056636     0.114889
H     16.717970     1.292603    26.321085     0.120913
H      6.468463     2.736468    24.131839     0.112643
H      4.895509     2.311903    25.736172     0.112281
H      3.854482     6.146741    25.683251     0.114424
H      5.444306     6.545522    24.056636     0.114889
H      2.684442     2.064384    26.321085     0.120913
H      9.059620    10.218784    24.131839     0.112643
H      9.478412    11.793285    25.736172     0.112281
H     13.319993    10.777423    25.683251     0.114424
H     12.870436     9.201203    24.056636     0.114889
H     10.369588    13.831885    26.321085     0.120913
H     14.243917     4.233619    17.647661     0.112643
H     15.398078     3.083684    16.043328     0.112281
H     12.597526     0.264709    16.096249     0.114424
H     11.457258     1.442146    17.722864     0.114889
H     16.717970     1.292603    15.458415     0.120913
H      6.468463     2.736468    17.647661     0.112643
H      4.895509     2.311903    16.043328     0.112281
H      3.854482     6.146741    16.096249     0.114424
H      5.444306     6.545522    17.722864     0.114889
H      2.684442     2.064384    15.458415     0.120913
H      9.059620    10.218784    17.647661     0.112643
H      9.478412    11.793285    16.043328     0.112281
H     13.319993    10.777423    16.096249     0.114424
H     12.870436     9.201203    17.722864     0.114889
H     10.369588    13.831885    15.458415     0.120913
H      4.319917    12.955253     3.721161     0.112643
H      5.474078    14.105188     2.116828     0.112281
H      2.673526    16.924163     2.169749     0.114424
H      1.533258    15.746726     3.796364     0.114889
H      6.793970    15.896269     1.531915     0.120913
H     -3.455537    14.452404     3.721161     0.112643
H     -5.028491    14.876969     2.116828     0.112281
H     -6.069518    11.042131     2.169749     0.114424
H     -4.479694    10.643350     3.796364     0.114889
H     -7.239558    15.124488     1.531915     0.120913
H     -0.864380     6.970088     3.721161     0.112643
H     -0.445588     5.395587     2.116828     0.112281
H      3.395993     6.411449     2.169749     0.114424
H      2.946436     7.987669     3.796364     0.114890
H      0.445588     3.356987     1.531915     0.120913
H      4.319917    12.955253    10.205339     0.112643
H      5.474078    14.105188    11.809672     0.112281
H      2.673526    16.924163    11.756751     0.114424
H      1.533258    15.746726    10.130136     0.114889
H      6.793970    15.896269    12.394585     0.120913
H     -3.455537    14.452404    10.205339     0.112643
H     -5.028491    14.876969    11.809672     0.112281
H     -6.069518    11.042131    11.756751     0.114424
H     -4.479694    10.643350    10.130136     0.114889
H     -7.239558    15.124488    12.394585     0.120913
H     -0.864380     6.970088    10.205339     0.112643
H     -0.445588     5.395587    11.809672     0.112281
H      3.395993     6.411449    11.756751     0.114424
H      2.946436     7.987669    10.130136     0.114889
H      0.445588     3.356987    12.394585     0.120913
H     13.266403     0.000000     0.000000     0.118244
H      3.290798     5.699830     0.000000     0.118244
H     -6.633202    11.489042     0.000000     0.118244
H     13.266403     0.000000    13.926500     0.118244
H      3.290798     5.699830    13.926500     0.118245
H     -6.633202    11.489042    13.926500     0.118244
H     -1.159123     2.007660     0.000000     0.125850
H      2.318246     0.000000     0.000000     0.125850
H      8.764877    15.181212     0.000000     0.125850
H     -1.159123     2.007660    13.926500     0.125850
H      2.318246     0.000000    13.926500     0.125850
H      8.764877    15.181212    13.926500     0.125850
C     11.995139     3.683575    22.825534     0.612328
C     12.742416     2.935859    23.911801    -0.017159
C     13.911463     3.420586    24.438222    -0.094355
C     14.600189     2.739906    25.404721    -0.148488
C     14.119867     1.560750    25.878222     0.084428
C     12.939904     1.070867    25.368512    -0.149086
C     12.259117     1.775610    24.388087    -0.098929
C     14.875084     0.761467    26.900427     0.096105
C     16.251542     0.766624    26.931066    -0.210788
C      7.116500     4.958990    22.825534     0.612326
C      6.095321     4.685687    23.911801    -0.017158
C      5.930582     3.430899    24.438222    -0.094354
C      4.996734     3.174785    25.404721    -0.148488
C      4.215715     4.180334    25.878222     0.084428
C      4.381446     5.447154    25.368512    -0.149085
C      5.332165     5.684360    24.388087    -0.098930
C      3.145908     3.925938    26.900427     0.096106
C      2.462144     2.731312    26.931066    -0.210789
C     10.660361     8.546307    22.825534     0.612325
C     10.934263     9.567326    23.911801    -0.017157
C      9.929954    10.337388    24.438222    -0.094356
C     10.175077    11.274181    25.404721    -0.148487
C     11.436418    11.447789    25.878222     0.084428
C     12.450650    10.670852    25.368512    -0.149085
C     12.180718     9.728902    24.388087    -0.098929
C     11.751008    12.501467    26.900427     0.096105
C     11.058313    13.690937    26.931066    -0.210788
C     11.995139     3.683575    18.953966     0.612328
C     12.742416     2.935859    17.867699    -0.017159
C     13.911463     3.420586    17.341278    -0.094355
C     14.600189     2.739906    16.374779    -0.148488
C     14.119867     1.560750    15.901278     0.084428
C     12.939904     1.070867    16.410988    -0.149086
C     12.259117     1.775610    17.391413    -0.098928
C     14.875084     0.761467    14.879073     0.096106
C     16.251542     0.766624    14.848434    -0.210789
C      7.116500     4.958990    18.953966     0.612326
C      6.095321     4.685687    17.867699    -0.017159
C      5.930582     3.430899    17.341278    -0.094354
C      4.996734     3.174785    16.374779    -0.148488
C      4.215715     4.180334    15.901278     0.084427
C      4.381446     5.447154    16.410988    -0.149085
C      5.332165     5.684360    17.391413    -0.098930
C      3.145908     3.925938    14.879073     0.096106
C      2.462144     2.731312    14.848434    -0.210789
C     10.660361     8.546307    18.953966     0.612325
C     10.934263     9.567326    17.867699    -0.017157
C      9.929954    10.337388    17.341278    -0.094356
C     10.175077    11.274181    16.374779    -0.148487
C     11.436418    11.447789    15.901278     0.084427
C     12.450650    10.670852    16.410988    -0.149085
C     12.180718     9.728902    17.391413    -0.098929
C     11.751008    12.501467    14.879073     0.096106
C     11.058313    13.690937    14.848434    -0.210789
C      2.071139    13.505297     5.027466     0.612327
C      2.818416    14.253013     3.941199    -0.017158
C      3.987463    13.768286     3.414778    -0.094355
C      4.676189    14.448966     2.448279    -0.148488
C      4.195867    15.628122     1.974778     0.084427
C      3.015904    16.118005     2.484488    -0.149085
C      2.335117    15.413262     3.464913    -0.098929
C      4.951084    16.427405     0.952573     0.096106
C      6.327542    16.422248     0.921934    -0.210788
C     -2.807500    12.229882     5.027466     0.612326
C     -3.828679    12.503185     3.941199    -0.017158
C     -3.993418    13.757973     3.414778    -0.094354
C     -4.927266    14.014087     2.448279    -0.148488
C     -5.708285    13.008538     1.974778     0.084428
C     -5.542554    11.741718     2.484488    -0.149086
C     -4.591835    11.504512     3.464913    -0.098929
C     -6.778092    13.262934     0.952573     0.096106
C     -7.461856    14.457560     0.921934    -0.210788
C      0.736361     8.642565     5.027466     0.612325
C      1.010263     7.621546     3.941199    -0.017158
C      0.005954     6.851484     3.414778    -0.094355
C      0.251077     5.914691     2.448279    -0.148488
C      1.512418     5.741083     1.974778     0.084428
C      2.526650     6.518020     2.484488    -0.149085
C      2.256718     7.459970     3.464913    -0.098929
C      1.827008     4.687405     0.952573     0.096105
C      1.134313     3.497935     0.921934    -0.210788
C      2.071139    13.505297     8.899033     0.612327
C      2.818416    14.253013     9.985300    -0.017159
C      3.987463    13.768286    10.511722    -0.094355
C      4.676189    14.448966    11.478221    -0.148488
C      4.195867    15.628122    11.951722     0.084427
C      3.015904    16.118005    11.442012    -0.149086
C      2.335117    15.413262    10.461587    -0.098929
C      4.951084    16.427405    12.973927     0.096106
C      6.327542    16.422248    13.004566    -0.210789
C     -2.807500    12.229882     8.899033     0.612326
C     -3.828679    12.503185     9.985300    -0.017158
C     -3.993418    13.757973    10.511722    -0.094354
C     -4.927266    14.014087    11.478221    -0.148488
C     -5.708285    13.008538    11.951722     0.084428
C     -5.542554    11.741718    11.442012    -0.149086
C     -4.591835    11.504512    10.461587    -0.098929
C     -6.778092    13.262934    12.973927     0.096106
C     -7.461856    14.457560    13.004566    -0.210789
C      0.736361     8.642565     8.899033     0.612324
C      1.010263     7.621546     9.985300    -0.017158
C      0.005954     6.851484    10.511722    -0.094355
C      0.251077     5.914691    11.478221    -0.148488
C      1.512418     5.741083    11.951722     0.084427
C      2.526650     6.518020    11.442012    -0.149086
C      2.256718     7.459970    10.461587    -0.098929
C      1.827008     4.687405    12.973927     0.096106
C      1.134313     3.497935    13.004566    -0.210789
C     14.195290     0.000000     0.000000    -0.209039
C     16.960116     0.000000     0.000000     0.096498
C     18.460625     0.000000     0.000000     0.100308
C      2.826355     4.895391     0.000000    -0.209040
C      1.443942     2.500981     0.000000     0.096498
C      0.693688     1.201502     0.000000     0.100308
C     -7.097645    12.293481     0.000000    -0.209039
C     -8.480058    14.687891     0.000000     0.096498
C     -9.230312    15.987370     0.000000     0.100308
C     14.195290     0.000000    13.926500    -0.209040
C     16.960116     0.000000    13.926500     0.096498
C     18.460625     0.000000    13.926500     0.100308
C      2.826355     4.895391    13.926500    -0.209040
C      1.443942     2.500981    13.926500     0.096498
C      0.693688     1.201502    13.926500     0.100308
C     -7.097645    12.293481    13.926500    -0.209040
C     -8.480058    14.687891    13.926500     0.096498
C     -9.230312    15.987370    13.926500     0.100308
C     -0.693688     1.201502     0.000000    -0.214410
C      1.387375     0.000000     0.000000    -0.214410
C      9.230312    15.987370     0.000000    -0.214410
C     -0.693688     1.201502    13.926500    -0.214411
C      1.387375     0.000000    13.926500    -0.214410
C      9.230312    15.987370    13.926500    -0.214411
O     10.928309     3.204006    22.418880    -0.581056
O     12.495308     4.790539    22.432806    -0.598156
O      7.234596     6.122676    22.418880    -0.581043
O      7.825074     3.972348    22.432806    -0.598167
O     11.609095     7.862190    22.418880    -0.581042
O      9.451618     8.425985    22.432806    -0.598153
O     10.928309     3.204006    19.360620    -0.581056
O     12.495308     4.790539    19.346694    -0.598156
O      7.234596     6.122676    19.360620    -0.581044
O      7.825074     3.972348    19.346694    -0.598167
O     11.609095     7.862190    19.360620    -0.581042
O      9.451618     8.425985    19.346694    -0.598152
O      1.004309    13.984866     5.434120    -0.581055
O      2.571308    12.398333     5.420194    -0.598156
O     -2.689404    11.066196     5.434120    -0.581044
O     -2.098926    13.216524     5.420194    -0.598167
O      1.685095     9.326682     5.434120    -0.581041
O     -0.472382     8.762887     5.420194    -0.598152
O      1.004309    13.984866     8.492380    -0.581056
O      2.571308    12.398333     8.506306    -0.598156
O     -2.689404    11.066196     8.492380    -0.581043
O     -2.098926    13.216524     8.506306    -0.598167
O      1.685095     9.326682     8.492380    -0.581041
O     -0.472382     8.762887     8.506306    -0.598152
O      9.924000     5.729739    20.889750    -0.815791
O      0.000000    11.459133     6.963250    -0.815787

The following XYZ coordinates are in angstroms. Other properties are in atomic units.
The sperically averaged electron density of each atom fit to a function of the form exp(a - br)
eigen_1, eigen_2 and eigen_3 are the three eigenvalues of traceless quadrupole moment tensor
  atom number  atomic symbol              X              Y              Z     net charge C6 coefficient C8 coefficient C10 coefficient fluctuating dipole atomic polarizability isotropic forcefield polarizability              a              b squared Pearson coefficient          <r^3>          <r^4>         wp_QDO          m_QDO          q_QDO       dipole_x       dipole_y       dipole_z         dipole            Qxy            Qxz            Qyz     Q(x^2-y^2)  Q(3z^2 - R^2)        eigen_1        eigen_2        eigen_3 static polarizability      alpha(xx)      alpha(xy)      alpha(xz)      alpha(yy)      alpha(yz)      alpha(zz) atomic spin moment
            1             Yb       9.388699       3.688732      20.889750       1.314479     170.554936 0.36525925E+04  0.13280039E+06                                22.403667                           17.963772       0.090751       1.798028                    0.998837      79.016745     206.371987       0.508491       0.331303      -1.240493      -0.007219      -0.019177       0.000001       0.020491       0.081611       0.000000       0.000001      -0.320208      -0.084532      -0.165616      -0.028177       0.193793             29.905528      40.033661      -5.530584      -0.000001      18.715337       0.000000      30.967586           0.002446
            2             Yb       8.424186       7.213654      20.889750       1.314488     170.551725 0.36525239E+04  0.13279756E+06                                22.403480                           17.963657       0.090953       1.798077                    0.998834      79.016626     206.372842       0.508489       0.331305      -1.240488      -0.012932       0.015752      -0.000000       0.020380      -0.179479      -0.000000      -0.000000       0.018671      -0.084559      -0.165628      -0.028186       0.193814             29.905162      28.834647      11.995699       0.000001      29.913929       0.000001      30.966909           0.002446
            3             Yb      11.959115       6.286486      20.889750       1.314474     170.563168 0.36528301E+04  0.13281166E+06                                22.404603                           17.964548       0.090624       1.797973                    0.998836      79.018462     206.380911       0.508470       0.331310      -1.240481       0.020137       0.003327      -0.000000       0.020410       0.097870       0.000001       0.000000       0.301540      -0.084599      -0.165651      -0.028200       0.193850             29.906675      19.256847      -6.466402      -0.000001      39.494689       0.000002      30.968490           0.002447
            4             Yb      -0.535301      13.500140       6.963250       1.314477     170.553984 0.36525714E+04  0.13279942E+06                                22.403569                           17.963708       0.090758       1.798030                    0.998837      79.016632     206.371412       0.508492       0.331302      -1.240493      -0.007218       0.019180       0.000000       0.020493      -0.081612       0.000000      -0.000001      -0.320212      -0.084534      -0.165617      -0.028178       0.193796             29.905375      40.033465       5.530529       0.000002      18.715242      -0.000000      30.967419           0.002449
            5             Yb      -1.499814       9.975218       6.963250       1.314485     170.550371 0.36524952E+04  0.13279622E+06                                22.403332                           17.963563       0.090956       1.798077                    0.998834      79.016531     206.372170       0.508491       0.331304      -1.240489      -0.012933      -0.015753      -0.000000       0.020382       0.179483      -0.000000       0.000000       0.018673      -0.084558      -0.165633      -0.028186       0.193819             29.904921      28.834444     -11.995553       0.000001      29.913667       0.000000      30.966653           0.002449
            6             Yb       2.035115      10.902386       6.963250       1.314470     170.565321 0.36528775E+04  0.13281388E+06                                22.404832                           17.964700       0.090617       1.797971                    0.998836      79.018649     206.382047       0.508466       0.331311      -1.240480       0.020137      -0.003325      -0.000000       0.020409      -0.097867       0.000001      -0.000000       0.301530      -0.084590      -0.165646      -0.028197       0.193843             29.907038      19.257020       6.466510      -0.000000      39.495218       0.000001      30.968876           0.002449
            7              H      14.243917       4.233619      24.131839       0.112643       1.243158 0.90556408E+01  0.89924382E+02                                 1.780262                            1.661860      -1.013322       2.395024                    0.998118       3.320367       8.770626       0.539320       1.143671      -0.743523       0.015512       0.033709      -0.009876       0.038399       0.013752       0.004611      -0.002804      -0.001824      -0.030625      -0.014801      -0.004128       0.018929              1.842774       1.585871       0.159593       0.045160       2.255764      -0.429527       1.686686           0.000329
            8              H      15.398078       3.083684      25.736172       0.112281       1.153437 0.81922840E+01  0.79181230E+02                                 1.678652                            1.569383      -0.860787       2.466642                    0.999188       3.209841       8.310750       0.562088       1.127416      -0.747672       0.030021       0.015990       0.010622       0.035634       0.010977       0.008804      -0.007851      -0.001332      -0.021675      -0.019098       0.004482       0.014616              1.741999       2.106718       0.140414       0.433805       1.551380      -0.030274       1.567899           0.000113
            9              H      12.597526       0.264709      25.683251       0.114424       1.163129 0.83464945E+01  0.81108540E+02                                 1.695166                            1.590147      -0.884588       2.457328                    0.999038       3.215850       8.368967       0.554807       1.136061      -0.745695      -0.015954      -0.031573       0.009616       0.036659       0.011239       0.008542      -0.008349      -0.001725      -0.024549      -0.019634       0.004264       0.015369              1.748885       1.532902       0.186218       0.042658       2.037718      -0.419774       1.676034           0.000145
           10              H      11.457258       1.442146      24.056636       0.114889       1.214812 0.87818558E+01  0.86503005E+02                                 1.749938                            1.634006      -1.000205       2.402437                    0.998282       3.283532       8.626618       0.545392       1.140124      -0.744410      -0.032727      -0.014827      -0.010763       0.037506       0.013280       0.003102      -0.003418       0.001033      -0.030301      -0.013877      -0.004464       0.018341              1.815867       2.209711       0.167642       0.441592       1.553795      -0.031696       1.684094           0.000264
           11              H      16.717970       1.292603      26.321085       0.120913       1.225149 0.92465924E+01  0.93013368E+02                                 1.813803                            1.719326      -1.112802       2.353140                    0.996900       3.429918       9.350614       0.507898       1.198853      -0.729186       0.016931       0.017981      -0.023917       0.034380       0.003108      -0.004781      -0.009594       0.009608       0.005194      -0.012254       0.000021       0.012233              1.869429       2.008724       0.117685      -0.093778       1.753293      -0.417002       1.846269           0.000006
           12              H       6.468463       2.736468      24.131839       0.112643       1.243166 0.90557198E+01  0.89925439E+02                                 1.780277                            1.661874      -1.013319       2.395025                    0.998118       3.320374       8.770682       0.539315       1.143679      -0.743521       0.021437      -0.030289      -0.009876       0.038399      -0.007666      -0.004734      -0.002591      -0.022907      -0.030626      -0.014801      -0.004128       0.018930              1.842790       1.950096      -0.369873      -0.394567       1.891572       0.175656       1.686700           0.000329
           13              H       4.895509       2.311903      25.736172       0.112281       1.153441 0.81923186E+01  0.79181660E+02                                 1.678657                            1.569387      -0.860786       2.466643                    0.999188       3.209846       8.310772       0.562087       1.127417      -0.747672      -0.001163      -0.033994       0.010622       0.035634      -0.006065      -0.011201      -0.003699      -0.018347      -0.021675      -0.019098       0.004482       0.014616              1.742004       1.568617       0.170263      -0.243122       2.089493      -0.360551       1.567903           0.000113
           14              H       3.854482       6.146741      25.683251       0.114424       1.163132 0.83465226E+01  0.81108930E+02                                 1.695174                            1.590154      -0.884586       2.457329                    0.999038       3.215851       8.368992       0.554803       1.136067      -0.745694      -0.019366       0.029603       0.009616       0.036659      -0.006367      -0.011501      -0.003223      -0.018604      -0.024549      -0.019634       0.004264       0.015370              1.748893       1.750253      -0.311702      -0.384867       1.820384       0.172945       1.676042           0.000145
           15              H       5.444306       6.545522      24.056636       0.114889       1.214821 0.87819421E+01  0.86504157E+02                                 1.749956                            1.634021      -1.000194       2.402443                    0.998282       3.283541       8.626686       0.545386       1.140134      -0.744407       0.003523       0.035756      -0.010763       0.037507      -0.006193      -0.004511      -0.000978      -0.023519      -0.030300      -0.013877      -0.004464       0.018341              1.815886       1.572607       0.200202      -0.248251       2.190939      -0.366588       1.684112           0.000265
           16              H       2.684442       2.064384      26.321085       0.120913       1.225148 0.92465858E+01  0.93013313E+02                                 1.813804                            1.719327      -1.112800       2.353141                    0.996900       3.429916       9.350618       0.507897       1.198856      -0.729186       0.007106      -0.023653      -0.023917       0.034380       0.002606      -0.005919       0.008937      -0.010188       0.005195      -0.012254       0.000021       0.012233              1.869431       1.715234       0.051763      -0.314246       2.046786       0.289714       1.846271           0.000006
           17              H       9.059620      10.218784      24.131839       0.112643       1.243180 0.90558445E+01  0.89927080E+02                                 1.780299                            1.661892      -1.013320       2.395025                    0.998118       3.320388       8.770768       0.539308       1.143689      -0.743519      -0.036950      -0.003421      -0.009875       0.038399      -0.006086       0.000123       0.005395       0.024731      -0.030626      -0.014802      -0.004128       0.018930              1.842813       2.226553       0.210284       0.349413       1.615166       0.253883       1.686721           0.000329
           18              H       9.478412      11.793285      25.736172       0.112281       1.153435 0.81922736E+01  0.79181125E+02                                 1.678653                            1.569384      -0.860786       2.466643                    0.999188       3.209836       8.310744       0.562087       1.127419      -0.747671      -0.028858       0.018004       0.010622       0.035634      -0.004912       0.002397       0.011550       0.019679      -0.021675      -0.019098       0.004482       0.014616              1.742000       1.811817      -0.310676      -0.190685       1.846284       0.390824       1.567901           0.000113
           19              H      13.319993      10.777423      25.683251       0.114424       1.163131 0.83465154E+01  0.81108830E+02                                 1.695172                            1.590153      -0.884586       2.457329                    0.999038       3.215848       8.368978       0.554804       1.136066      -0.745694       0.035320       0.001970       0.009616       0.036659      -0.004872       0.002959       0.011572       0.020329      -0.024549      -0.019634       0.004264       0.015370              1.748891       2.072792       0.125484       0.342208       1.497842       0.246832       1.676040           0.000145
           20              H      12.870436       9.201203      24.056636       0.114889       1.214822 0.87819523E+01  0.86504251E+02                                 1.749954                            1.634019      -1.000207       2.402437                    0.998282       3.283541       8.626675       0.545387       1.140131      -0.744408       0.029204      -0.020929      -0.010763       0.037506      -0.007087       0.001409       0.004395       0.022486      -0.030301      -0.013877      -0.004464       0.018341              1.815883       1.862973      -0.367846      -0.193348       1.900568       0.398284       1.684109           0.000265
           21              H      10.369588      13.831885      26.321085       0.120913       1.225149 0.92465873E+01  0.93013330E+02                                 1.813805                            1.719327      -1.112802       2.353140                    0.996900       3.429915       9.350615       0.507897       1.198856      -0.729186      -0.024037       0.005673      -0.023917       0.034380      -0.005715       0.010699       0.000657       0.000580       0.005194      -0.012254       0.000021       0.012232              1.869431       1.919071      -0.169447       0.408024       1.842950       0.127288       1.846272           0.000006
           22              H      14.243917       4.233619      17.647661       0.112643       1.243157 0.90556274E+01  0.89924214E+02                                 1.780261                            1.661859      -1.013321       2.395024                    0.998118       3.320365       8.770618       0.539320       1.143671      -0.743523       0.015512       0.033709       0.009876       0.038399       0.013752      -0.004611       0.002804      -0.001824      -0.030625      -0.014801      -0.004128       0.018929              1.842772       1.585870       0.159593      -0.045160       2.255762       0.429527       1.686684           0.000328
           23              H      15.398078       3.083684      16.043328       0.112281       1.153436 0.81922800E+01  0.79181182E+02                                 1.678651                            1.569383      -0.860787       2.466642                    0.999188       3.209840       8.310747       0.562088       1.127416      -0.747672       0.030021       0.015990      -0.010622       0.035634       0.010977      -0.008804       0.007851      -0.001332      -0.021675      -0.019098       0.004482       0.014616              1.741998       2.106718       0.140414      -0.433805       1.551379       0.030274       1.567898           0.000112
           24              H      12.597526       0.264709      16.096249       0.114424       1.163129 0.83464964E+01  0.81108565E+02                                 1.695167                            1.590147      -0.884588       2.457328                    0.999038       3.215850       8.368968       0.554807       1.136062      -0.745695      -0.015954      -0.031573      -0.009616       0.036659       0.011239      -0.008542       0.008349      -0.001725      -0.024549      -0.019634       0.004264       0.015369              1.748885       1.532902       0.186218      -0.042658       2.037719       0.419774       1.676034           0.000145
           25              H      11.457258       1.442146      17.722864       0.114889       1.214811 0.87818523E+01  0.86502955E+02                                 1.749937                            1.634005      -1.000205       2.402438                    0.998282       3.283532       8.626615       0.545393       1.140123      -0.744410      -0.032727      -0.014827       0.010763       0.037506       0.013280      -0.003102       0.003418       0.001033      -0.030301      -0.013877      -0.004464       0.018341              1.815866       2.209709       0.167642      -0.441592       1.553794       0.031696       1.684093           0.000264
           26              H      16.717970       1.292603      15.458415       0.120913       1.225149 0.92465941E+01  0.93013392E+02                                 1.813803                            1.719326      -1.112803       2.353140                    0.996900       3.429918       9.350615       0.507898       1.198853      -0.729186       0.016931       0.017981       0.023917       0.034380       0.003108       0.004781       0.009594       0.009608       0.005194      -0.012254       0.000021       0.012233              1.869429       2.008725       0.117685       0.093778       1.753293       0.417002       1.846269           0.000006
           27              H       6.468463       2.736468      17.647661       0.112643       1.243166 0.90557158E+01  0.89925390E+02                                 1.780277                            1.661873      -1.013319       2.395026                    0.998118       3.320373       8.770679       0.539315       1.143680      -0.743521       0.021437      -0.030289       0.009876       0.038399      -0.007666       0.004734       0.002591      -0.022907      -0.030626      -0.014801      -0.004128       0.018930              1.842789       1.950096      -0.369873       0.394567       1.891572      -0.175656       1.686700           0.000328
           28              H       4.895509       2.311903      16.043328       0.112281       1.153440 0.81923139E+01  0.79181601E+02                                 1.678656                            1.569387      -0.860786       2.466643                    0.999188       3.209845       8.310768       0.562087       1.127417      -0.747672      -0.001163      -0.033994      -0.010622       0.035634      -0.006065       0.011201       0.003699      -0.018347      -0.021675      -0.019098       0.004482       0.014616              1.742004       1.568616       0.170263       0.243122       2.089492       0.360551       1.567903           0.000113
           29              H       3.854482       6.146741      16.096249       0.114424       1.163131 0.83465171E+01  0.81108855E+02                                 1.695172                            1.590153      -0.884587       2.457328                    0.999038       3.215851       8.368988       0.554804       1.136066      -0.745694      -0.019366       0.029603      -0.009616       0.036659      -0.006367       0.011501       0.003223      -0.018604      -0.024549      -0.019634       0.004264       0.015370              1.748891       1.750251      -0.311702       0.384866       1.820382      -0.172945       1.676040           0.000145
           30              H       5.444306       6.545522      17.722864       0.114889       1.214820 0.87819381E+01  0.86504108E+02                                 1.749956                            1.634021      -1.000195       2.402443                    0.998282       3.283540       8.626683       0.545386       1.140134      -0.744407       0.003523       0.035756       0.010763       0.037507      -0.006193       0.004511       0.000978      -0.023519      -0.030300      -0.013877      -0.004464       0.018341              1.815886       1.572607       0.200202       0.248251       2.190939       0.366588       1.684111           0.000265
           31              H       2.684442       2.064384      15.458415       0.120913       1.225148 0.92465820E+01  0.93013258E+02                                 1.813803                            1.719326      -1.112801       2.353141                    0.996900       3.429916       9.350615       0.507897       1.198855      -0.729186       0.007106      -0.023653       0.023917       0.034380       0.002606       0.005919      -0.008937      -0.010188       0.005195      -0.012254       0.000021       0.012233              1.869429       1.715233       0.051763       0.314246       2.046785      -0.289714       1.846270           0.000006
           32              H       9.059620      10.218784      17.647661       0.112643       1.243178 0.90558340E+01  0.89926951E+02                                 1.780298                            1.661891      -1.013319       2.395026                    0.998118       3.320386       8.770762       0.539308       1.143690      -0.743519      -0.036950      -0.003421       0.009876       0.038399      -0.006086      -0.000123      -0.005395       0.024731      -0.030626      -0.014802      -0.004128       0.018930              1.842812       2.226552       0.210284      -0.349413       1.615165      -0.253883       1.686720           0.000328
           33              H       9.478412      11.793285      16.043328       0.112281       1.153435 0.81922744E+01  0.79181137E+02                                 1.678653                            1.569385      -0.860786       2.466643                    0.999188       3.209836       8.310745       0.562087       1.127420      -0.747671      -0.028858       0.018004      -0.010622       0.035634      -0.004912      -0.002397      -0.011550       0.019679      -0.021675      -0.019098       0.004482       0.014616              1.742001       1.811817      -0.310676       0.190685       1.846284      -0.390825       1.567901           0.000113
           34              H      13.319993      10.777423      16.096249       0.114424       1.163131 0.83465119E+01  0.81108781E+02                                 1.695171                            1.590152      -0.884587       2.457329                    0.999038       3.215848       8.368975       0.554804       1.136065      -0.745694       0.035320       0.001970      -0.009616       0.036659      -0.004872      -0.002959      -0.011572       0.020329      -0.024549      -0.019634       0.004264       0.015370              1.748890       2.072791       0.125484      -0.342208       1.497841      -0.246831       1.676039           0.000145
           35              H      12.870436       9.201203      17.722864       0.114889       1.214821 0.87819476E+01  0.86504186E+02                                 1.749953                            1.634018      -1.000207       2.402437                    0.998282       3.283541       8.626672       0.545388       1.140130      -0.744408       0.029204      -0.020929       0.010763       0.037506      -0.007087      -0.001409      -0.004395       0.022486      -0.030301      -0.013877      -0.004464       0.018341              1.815882       1.862972      -0.367845       0.193348       1.900566      -0.398283       1.684108           0.000265
           36              H      10.369588      13.831885      15.458415       0.120913       1.225148 0.92465855E+01  0.93013306E+02                                 1.813804                            1.719327      -1.112803       2.353140                    0.996900       3.429915       9.350614       0.507897       1.198856      -0.729186      -0.024037       0.005673       0.023917       0.034380      -0.005715      -0.010699      -0.000657       0.000580       0.005194      -0.012254       0.000021       0.012233              1.869431       1.919071      -0.169447      -0.408023       1.842950      -0.127288       1.846271           0.000006
           37              H       4.319917      12.955253       3.721161       0.112643       1.243180 0.90558426E+01  0.89927048E+02                                 1.780298                            1.661891      -1.013320       2.395025                    0.998118       3.320388       8.770765       0.539308       1.143688      -0.743519       0.015512      -0.033709       0.009876       0.038399      -0.013752      -0.004611      -0.002804      -0.001825      -0.030626      -0.014802      -0.004128       0.018930              1.842812       1.585901      -0.159597      -0.045162       2.255816      -0.429542       1.686720           0.000329
           38              H       5.474078      14.105188       2.116828       0.112281       1.153437 0.81922896E+01  0.79181326E+02                                 1.678655                            1.569386      -0.860787       2.466642                    0.999188       3.209839       8.310757       0.562086       1.127420      -0.747671       0.030021      -0.015990      -0.010622       0.035634      -0.010977      -0.008804      -0.007851      -0.001332      -0.021675      -0.019098       0.004482       0.014616              1.742003       2.106723      -0.140414      -0.433807       1.551383      -0.030275       1.567902           0.000113
           39              H       2.673526      16.924163       2.169749       0.114424       1.163134 0.83465365E+01  0.81109093E+02                                 1.695175                            1.590155      -0.884587       2.457328                    0.999038       3.215852       8.368994       0.554803       1.136067      -0.745694      -0.015954       0.031573      -0.009616       0.036659      -0.011239      -0.008542      -0.008349      -0.001725      -0.024549      -0.019634       0.004264       0.015370              1.748894       1.532909      -0.186219      -0.042659       2.037731      -0.419778       1.676043           0.000146
           40              H       1.533258      15.746726       3.796364       0.114889       1.214824 0.87819723E+01  0.86504502E+02                                 1.749956                            1.634021      -1.000208       2.402436                    0.998282       3.283547       8.626695       0.545387       1.140130      -0.744408      -0.032727       0.014827       0.010763       0.037506      -0.013280      -0.003102      -0.003418       0.001032      -0.030301      -0.013877      -0.004464       0.018341              1.815886       2.209736      -0.167645      -0.441599       1.553810      -0.031697       1.684111           0.000266
           41              H       6.793970      15.896269       1.531915       0.120913       1.225149 0.92465964E+01  0.93013453E+02                                 1.813807                            1.719329      -1.112802       2.353140                    0.996900       3.429915       9.350619       0.507896       1.198857      -0.729186       0.016931      -0.017981       0.023917       0.034380      -0.003108       0.004781      -0.009594       0.009608       0.005194      -0.012254       0.000021       0.012232              1.869433       2.008729      -0.117685       0.093778       1.753296      -0.417003       1.846273           0.000007
           42              H      -3.455537      14.452404       3.721161       0.112643       1.243162 0.90556791E+01  0.89924869E+02                                 1.780267                            1.661865      -1.013326       2.395022                    0.998118       3.320372       8.770648       0.539319       1.143672      -0.743523       0.021437       0.030289       0.009876       0.038399       0.007666       0.004733      -0.002591      -0.022907      -0.030625      -0.014801      -0.004128       0.018929              1.842779       1.950084       0.369870       0.394563       1.891561       0.175655       1.686690           0.000330
           43              H      -5.028491      14.876969       2.116828       0.112281       1.153437 0.81922884E+01  0.79181279E+02                                 1.678652                            1.569383      -0.860788       2.466642                    0.999188       3.209841       8.310749       0.562088       1.127416      -0.747672      -0.001163       0.033994      -0.010622       0.035634       0.006065       0.011201      -0.003699      -0.018347      -0.021675      -0.019098       0.004482       0.014616              1.741999       1.568612      -0.170262       0.243121       2.089486      -0.360549       1.567899           0.000113
           44              H      -6.069518      11.042131       2.169749       0.114424       1.163131 0.83465124E+01  0.81108770E+02                                 1.695169                            1.590150      -0.884588       2.457328                    0.999038       3.215852       8.368979       0.554806       1.136063      -0.745695      -0.019366      -0.029603      -0.009616       0.036659       0.006366       0.011501      -0.003223      -0.018604      -0.024549      -0.019634       0.004264       0.015369              1.748888       1.750248       0.311702       0.384865       1.820379       0.172945       1.676037           0.000145
           45              H      -4.479694      10.643350       3.796364       0.114889       1.214808 0.87818224E+01  0.86502577E+02                                 1.749933                            1.634001      -1.000205       2.402438                    0.998282       3.283528       8.626597       0.545394       1.140122      -0.744410       0.003523      -0.035756       0.010763       0.037506       0.006193       0.004511      -0.000978      -0.023519      -0.030301      -0.013877      -0.004464       0.018341              1.815861       1.572587      -0.200197       0.248245       2.190906      -0.366580       1.684089           0.000266
           46              H      -7.239558      15.124488       1.531915       0.120913       1.225151 0.92466108E+01  0.93013608E+02                                 1.813805                            1.719328      -1.112802       2.353140                    0.996900       3.429920       9.350625       0.507897       1.198854      -0.729186       0.007106       0.023653       0.023917       0.034380      -0.002606       0.005919       0.008937      -0.010188       0.005194      -0.012254       0.000021       0.012233              1.869432       1.715235      -0.051762       0.314246       2.046788       0.289715       1.846272           0.000007
           47              H      -0.864380       6.970088       3.721161       0.112643       1.243161 0.90556677E+01  0.89924779E+02                                 1.780271                            1.661868      -1.013316       2.395027                    0.998118       3.320367       8.770652       0.539316       1.143678      -0.743522      -0.036950       0.003420       0.009876       0.038399       0.006086      -0.000123       0.005395       0.024731      -0.030626      -0.014801      -0.004128       0.018930              1.842783       2.226513      -0.210278      -0.349404       1.615141       0.253876       1.686694           0.000330
           48              H      -0.445588       5.395587       2.116828       0.112281       1.153440 0.81923104E+01  0.79181566E+02                                 1.678657                            1.569387      -0.860785       2.466643                    0.999188       3.209844       8.310768       0.562087       1.127418      -0.747672      -0.028858      -0.018004      -0.010622       0.035634       0.004912      -0.002397       0.011550       0.019679      -0.021675      -0.019098       0.004482       0.014616              1.742004       1.811821       0.310678       0.190685       1.846288       0.390826       1.567904           0.000113
           49              H       3.395993       6.411449       2.169749       0.114424       1.163133 0.83465379E+01  0.81109117E+02                                 1.695176                            1.590156      -0.884587       2.457329                    0.999038       3.215852       8.368997       0.554803       1.136068      -0.745694       0.035320      -0.001970      -0.009616       0.036659       0.004872      -0.002959       0.011572       0.020329      -0.024549      -0.019634       0.004264       0.015370              1.748895       2.072795      -0.125484      -0.342208       1.497845       0.246832       1.676043           0.000145
           50              H       2.946436       7.987669       3.796364       0.114890       1.214820 0.87819399E+01  0.86504122E+02                                 1.749955                            1.634020      -1.000197       2.402442                    0.998282       3.283539       8.626677       0.545386       1.140133      -0.744407       0.029204       0.020929       0.010763       0.037507       0.007087      -0.001409       0.004396       0.022486      -0.030300      -0.013877      -0.004464       0.018341              1.815884       1.862974       0.367846       0.193349       1.900569       0.398285       1.684110           0.000265
           51              H       0.445588       3.356987       1.531915       0.120913       1.225149 0.92465946E+01  0.93013435E+02                                 1.813806                            1.719329      -1.112800       2.353141                    0.996900       3.429917       9.350626       0.507896       1.198857      -0.729185      -0.024037      -0.005673       0.023917       0.034380       0.005715      -0.010699       0.000657       0.000580       0.005195      -0.012254       0.000021       0.012233              1.869433       1.919073       0.169448      -0.408024       1.842952       0.127288       1.846273           0.000007
           52              H       4.319917      12.955253      10.205339       0.112643       1.243179 0.90558404E+01  0.89927019E+02                                 1.780298                            1.661891      -1.013320       2.395025                    0.998118       3.320388       8.770764       0.539308       1.143688      -0.743519       0.015512      -0.033709      -0.009876       0.038399      -0.013752       0.004611       0.002804      -0.001825      -0.030626      -0.014802      -0.004128       0.018930              1.842812       1.585901      -0.159597       0.045162       2.255815       0.429542       1.686719           0.000329
           53              H       5.474078      14.105188      11.809672       0.112281       1.153437 0.81922879E+01  0.79181312E+02                                 1.678656                            1.569387      -0.860787       2.466642                    0.999188       3.209838       8.310757       0.562086       1.127421      -0.747671       0.030021      -0.015990       0.010622       0.035634      -0.010977       0.008804       0.007851      -0.001332      -0.021675      -0.019098       0.004482       0.014616              1.742003       2.106724      -0.140414       0.433807       1.551383       0.030275       1.567903           0.000113
           54              H       2.673526      16.924163      11.756751       0.114424       1.163134 0.83465430E+01  0.81109181E+02                                 1.695177                            1.590156      -0.884587       2.457328                    0.999038       3.215852       8.368998       0.554803       1.136068      -0.745694      -0.015954       0.031573       0.009616       0.036659      -0.011239       0.008542       0.008349      -0.001725      -0.024549      -0.019634       0.004264       0.015370              1.748896       1.532911      -0.186219       0.042659       2.037733       0.419779       1.676045           0.000145
           55              H       1.533258      15.746726      10.130136       0.114889       1.214824 0.87819730E+01  0.86504512E+02                                 1.749956                            1.634021      -1.000207       2.402436                    0.998282       3.283547       8.626696       0.545387       1.140131      -0.744408      -0.032727       0.014827      -0.010763       0.037506      -0.013280       0.003102       0.003418       0.001032      -0.030301      -0.013877      -0.004464       0.018341              1.815886       2.209736      -0.167645       0.441599       1.553811       0.031697       1.684111           0.000265
           56              H       6.793970      15.896269      12.394585       0.120913       1.225149 0.92465950E+01  0.93013436E+02                                 1.813806                            1.719329      -1.112803       2.353140                    0.996900       3.429915       9.350619       0.507896       1.198857      -0.729186       0.016931      -0.017981      -0.023917       0.034380      -0.003108      -0.004781       0.009594       0.009608       0.005194      -0.012254       0.000021       0.012232              1.869433       2.008729      -0.117685      -0.093778       1.753296       0.417003       1.846273           0.000007
           57              H      -3.455537      14.452404      10.205339       0.112643       1.243162 0.90556749E+01  0.89924813E+02                                 1.780266                            1.661864      -1.013325       2.395022                    0.998118       3.320372       8.770646       0.539319       1.143672      -0.743523       0.021437       0.030289      -0.009876       0.038399       0.007666      -0.004733       0.002591      -0.022907      -0.030625      -0.014801      -0.004128       0.018929              1.842777       1.950083       0.369870      -0.394563       1.891560      -0.175654       1.686689           0.000329
           58              H      -5.028491      14.876969      11.809672       0.112281       1.153437 0.81922867E+01  0.79181266E+02                                 1.678653                            1.569384      -0.860788       2.466642                    0.999188       3.209840       8.310749       0.562088       1.127417      -0.747672      -0.001163       0.033994       0.010622       0.035634       0.006065      -0.011201       0.003699      -0.018347      -0.021675      -0.019098       0.004482       0.014616              1.742000       1.568613      -0.170262      -0.243121       2.089487       0.360549       1.567899           0.000113
           59              H      -6.069518      11.042131      11.756751       0.114424       1.163131 0.83465151E+01  0.81108807E+02                                 1.695170                            1.590150      -0.884588       2.457328                    0.999038       3.215852       8.368981       0.554805       1.136063      -0.745695      -0.019366      -0.029603       0.009616       0.036659       0.006366      -0.011501       0.003223      -0.018604      -0.024549      -0.019634       0.004264       0.015369              1.748889       1.750249       0.311702      -0.384865       1.820380      -0.172945       1.676038           0.000145
           60              H      -4.479694      10.643350      10.130136       0.114889       1.214809 0.87818278E+01  0.86502652E+02                                 1.749934                            1.634003      -1.000205       2.402438                    0.998282       3.283528       8.626601       0.545393       1.140123      -0.744410       0.003523      -0.035756      -0.010763       0.037507       0.006193      -0.004511       0.000978      -0.023519      -0.030301      -0.013877      -0.004464       0.018341              1.815863       1.572589      -0.200198      -0.248245       2.190908       0.366580       1.684091           0.000265
           61              H      -7.239558      15.124488      12.394585       0.120913       1.225151 0.92466057E+01  0.93013548E+02                                 1.813805                            1.719328      -1.112803       2.353140                    0.996900       3.429919       9.350623       0.507897       1.198854      -0.729186       0.007106       0.023653      -0.023917       0.034380      -0.002606      -0.005919      -0.008937      -0.010188       0.005194      -0.012254       0.000021       0.012233              1.869431       1.715235      -0.051762      -0.314246       2.046787      -0.289715       1.846272           0.000007
           62              H      -0.864380       6.970088      10.205339       0.112643       1.243160 0.90556607E+01  0.89924688E+02                                 1.780269                            1.661867      -1.013315       2.395028                    0.998118       3.320366       8.770647       0.539316       1.143678      -0.743522      -0.036950       0.003420      -0.009876       0.038399       0.006086       0.000123      -0.005395       0.024731      -0.030626      -0.014801      -0.004128       0.018930              1.842781       2.226511      -0.210278       0.349403       1.615140      -0.253876       1.686693           0.000329
           63              H      -0.445588       5.395587      11.809672       0.112281       1.153439 0.81923046E+01  0.79181494E+02                                 1.678656                            1.569387      -0.860785       2.466644                    0.999188       3.209843       8.310764       0.562087       1.127418      -0.747672      -0.028858      -0.018004       0.010622       0.035634       0.004912       0.002397      -0.011550       0.019679      -0.021675      -0.019098       0.004482       0.014616              1.742003       1.811821       0.310677      -0.190685       1.846287      -0.390825       1.567903           0.000113
           64              H       3.395993       6.411449      11.756751       0.114424       1.163134 0.83465444E+01  0.81109205E+02                                 1.695177                            1.590157      -0.884587       2.457329                    0.999038       3.215852       8.369001       0.554802       1.136069      -0.745694       0.035320      -0.001970       0.009616       0.036659       0.004872       0.002959      -0.011572       0.020329      -0.024549      -0.019634       0.004264       0.015370              1.748896       2.072798      -0.125484       0.342209       1.497846      -0.246833       1.676045           0.000145
           65              H       2.946436       7.987669      10.130136       0.114889       1.214820 0.87819371E+01  0.86504089E+02                                 1.749955                            1.634020      -1.000195       2.402443                    0.998282       3.283538       8.626675       0.545386       1.140134      -0.744407       0.029204       0.020929      -0.010763       0.037507       0.007087       0.001409      -0.004396       0.022486      -0.030300      -0.013877      -0.004464       0.018341              1.815885       1.862974       0.367846      -0.193349       1.900569      -0.398285       1.684111           0.000265
           66              H       0.445588       3.356987      12.394585       0.120913       1.225149 0.92465946E+01  0.93013434E+02                                 1.813806                            1.719329      -1.112801       2.353141                    0.996900       3.429917       9.350626       0.507896       1.198857      -0.729185      -0.024037      -0.005673      -0.023917       0.034380       0.005715       0.010699      -0.000657       0.000580       0.005194      -0.012254       0.000021       0.012233              1.869433       1.919073       0.169448       0.408024       1.842952      -0.127288       1.846273           0.000007
           67              H      13.266403       0.000000       0.000000       0.118244       1.187572 0.88272536E+01  0.88020946E+02                                 1.788118                            1.687001      -1.151591       2.332847                    0.996348       3.483248       9.542801       0.508053       1.209028      -0.725580      -0.034448       0.000000      -0.000000       0.034448      -0.000000      -0.000000      -0.005254       0.018215      -0.017292      -0.011254      -0.000736       0.011990              1.850953       2.273575       0.000000      -0.000000       1.492835      -0.265386       1.786448           0.000002
           68              H       3.290798       5.699830       0.000000       0.118244       1.187572 0.88272448E+01  0.88020812E+02                                 1.788114                            1.686998      -1.151591       2.332848                    0.996348       3.483251       9.542798       0.508055       1.209025      -0.725580       0.017224       0.029833      -0.000000       0.034448       0.007887      -0.004550       0.002627      -0.009108      -0.017292      -0.011254      -0.000736       0.011990              1.850949       1.688016       0.338069      -0.229831       2.078385       0.132693       1.786445           0.000002
           69              H      -6.633202      11.489042       0.000000       0.118244       1.187572 0.88272521E+01  0.88020931E+02                                 1.788118                            1.687001      -1.151592       2.332847                    0.996348       3.483249       9.542805       0.508053       1.209029      -0.725580       0.017224      -0.029833       0.000000       0.034448      -0.007888       0.004550       0.002627      -0.009107      -0.017292      -0.011254      -0.000736       0.011990              1.850953       1.688020      -0.338070       0.229832       2.078390       0.132693       1.786448           0.000001
           70              H      13.266403       0.000000      13.926500       0.118244       1.187572 0.88272537E+01  0.88020955E+02                                 1.788118                            1.687002      -1.151592       2.332847                    0.996348       3.483248       9.542804       0.508053       1.209029      -0.725580      -0.034448       0.000000      -0.000000       0.034448      -0.000000       0.000000       0.005254       0.018215      -0.017292      -0.011254      -0.000735       0.011990              1.850953       2.273576       0.000000       0.000000       1.492835       0.265387       1.786449           0.000001
           71              H       3.290798       5.699830      13.926500       0.118245       1.187572 0.88272450E+01  0.88020817E+02                                 1.788114                            1.686998      -1.151592       2.332847                    0.996348       3.483251       9.542799       0.508055       1.209025      -0.725580       0.017224       0.029833       0.000000       0.034448       0.007887       0.004550      -0.002627      -0.009108      -0.017292      -0.011254      -0.000735       0.011990              1.850949       1.688016       0.338069       0.229831       2.078385      -0.132693       1.786445           0.000001
           72              H      -6.633202      11.489042      13.926500       0.118244       1.187572 0.88272493E+01  0.88020892E+02                                 1.788117                            1.687001      -1.151592       2.332847                    0.996348       3.483249       9.542803       0.508053       1.209028      -0.725580       0.017224      -0.029833      -0.000000       0.034448      -0.007888      -0.004550      -0.002627      -0.009107      -0.017292      -0.011254      -0.000735       0.011990              1.850952       1.688019      -0.338070      -0.229831       2.078389      -0.132693       1.786447           0.000001
           73              H      -1.159123       2.007660       0.000000       0.125850       1.169959 0.87022074E+01  0.86248628E+02                                 1.758819                            1.668039      -1.095958       2.364379                    0.997043       3.374801       9.142498       0.515429       1.198986      -0.728919      -0.017665       0.030596       0.000000       0.035330      -0.005397      -0.000950      -0.000549      -0.006231      -0.037637      -0.012640       0.000136       0.012504              1.815112       1.934478      -0.186975       0.076256       2.150380       0.044027       1.360478           0.000007
           74              H       2.318246       0.000000       0.000000       0.125850       1.169960 0.87022110E+01  0.86248677E+02                                 1.758820                            1.668039      -1.095958       2.364379                    0.997043       3.374801       9.142500       0.515429       1.198986      -0.728919       0.035330      -0.000000      -0.000000       0.035330      -0.000000      -0.000000       0.001097       0.012463      -0.037637      -0.012640       0.000136       0.012504              1.815113       2.258331       0.000000      -0.000000       1.826529      -0.088053       1.360478           0.000007
           75              H       8.764877      15.181212       0.000000       0.125850       1.169957 0.87021837E+01  0.86248288E+02                                 1.758812                            1.668033      -1.095959       2.364379                    0.997043       3.374798       9.142468       0.515432       1.198981      -0.728920      -0.017665      -0.030596       0.000000       0.035330       0.005397       0.000950      -0.000549      -0.006231      -0.037637      -0.012641       0.000136       0.012504              1.815105       1.934470       0.186975      -0.076256       2.150371       0.044026       1.360474           0.000007
           76              H      -1.159123       2.007660      13.926500       0.125850       1.169959 0.87022089E+01  0.86248649E+02                                 1.758819                            1.668039      -1.095959       2.364379                    0.997043       3.374801       9.142499       0.515429       1.198986      -0.728919      -0.017665       0.030596      -0.000000       0.035330      -0.005397       0.000950       0.000549      -0.006231      -0.037637      -0.012641       0.000136       0.012504              1.815112       1.934478      -0.186975      -0.076256       2.150380      -0.044027       1.360478           0.000007
           77              H       2.318246       0.000000      13.926500       0.125850       1.169959 0.87022094E+01  0.86248656E+02                                 1.758819                            1.668039      -1.095959       2.364379                    0.997043       3.374801       9.142499       0.515429       1.198986      -0.728919       0.035330      -0.000000       0.000000       0.035330      -0.000000       0.000000      -0.001097       0.012463      -0.037637      -0.012641       0.000136       0.012504              1.815112       2.258330       0.000000       0.000000       1.826529       0.088053       1.360478           0.000007
           78              H       8.764877      15.181212      13.926500       0.125850       1.169957 0.87021824E+01  0.86248272E+02                                 1.758812                            1.668033      -1.095960       2.364379                    0.997043       3.374798       9.142468       0.515432       1.198981      -0.728920      -0.017665      -0.030596      -0.000000       0.035330       0.005397      -0.000950       0.000549      -0.006231      -0.037637      -0.012641       0.000136       0.012504              1.815105       1.934470       0.186975       0.076256       2.150371      -0.044026       1.360474           0.000007
           79              C      11.995139       3.683575      22.825534       0.612328      25.368057 0.25367726E+03  0.52617883E+04                                 8.054071                            5.663608      -0.024653       2.051132                    0.999520      22.116243      61.586268       0.622756       0.474172      -1.020547      -0.036517       0.036788      -0.046809       0.069842      -0.031890      -0.063221       0.059309      -0.003456       0.061933      -0.065963      -0.041790       0.107753             11.047505      10.501628      -1.973467       5.495153      10.295028      -5.307072      12.345860           0.000395
           80              C      12.742416       2.935859      23.911801      -0.017159      39.361285 0.41118544E+03  0.94622924E+04                                10.093439                            6.715333       0.009195       2.013421                    0.999352      26.756689      74.269036       0.647171       0.411272      -1.075516       0.021601      -0.018191       0.033269       0.043639      -0.004685      -0.007474       0.010950       0.002147      -0.007802      -0.012758      -0.002669       0.015427             14.957862      13.979282      -3.712909       8.590261      13.640861      -8.312793      17.253441           0.015013
           81              C      13.911463       3.420586      24.438222      -0.094355      35.348018 0.40152155E+03  0.92812068E+04                                 9.467992                            6.735772      -0.025415       1.965463                    0.999647      28.999835      83.464373       0.625336       0.423738      -1.056466      -0.006890      -0.023806       0.017297       0.030222       0.016108      -0.018582       0.003860      -0.023106      -0.043131      -0.032048       0.004282       0.027766             12.576589      12.585346      -2.468224       6.889950      11.481121      -5.809826      13.663299           0.000758
           82              C      14.600189       2.739906      25.404721      -0.148488      35.954198 0.40581340E+03  0.93895333E+04                                 9.524281                            6.730008       0.131271       2.014038                    0.999773      29.202063      83.625354       0.632488       0.418539      -1.061520      -0.015977       0.007516      -0.017306       0.024723       0.016633       0.012393       0.008296       0.026905      -0.058688      -0.023893      -0.011267       0.035160             12.792709      11.638169      -2.676681       6.118697      13.042504      -6.983601      13.697454           0.000914
           83              C      14.119867       1.560750      25.878222       0.084428      40.384256 0.39805976E+03  0.91102622E+04                                10.411875                            6.684349      -0.132006       1.971492                    0.999361      26.229697      73.236085       0.635803       0.420922      -1.066479      -0.001737       0.004091      -0.005828       0.007330      -0.014845       0.000074      -0.015152       0.022668       0.031498      -0.028739       0.007915       0.020824             16.121653      15.093739      -4.722853       9.222010      15.124443      -9.652864      18.146777           0.000367
           84              C      12.939904       1.070867      25.368512      -0.149086      36.561504 0.41835562E+03  0.97437802E+04                                 9.624821                            6.823301       0.140286       2.014410                    0.999737      29.346450      84.037493       0.630158       0.417325      -1.063369      -0.008532       0.019157      -0.021510       0.030041       0.023138      -0.007169      -0.014684      -0.027233      -0.039711      -0.020678      -0.017919       0.038597             12.960959      13.081377      -2.552636       7.170995      11.349535      -6.233251      14.451964           0.001836
           85              C      12.259117       1.775610      24.388087      -0.098929      34.739644 0.39831004E+03  0.91880258E+04                                 9.359150                            6.704632      -0.016162       1.968306                    0.999672      28.979477      83.305679       0.627401       0.423214      -1.056848       0.021631      -0.000348       0.018438       0.028425       0.010517      -0.002176       0.019887       0.025043      -0.040360      -0.031294       0.007349       0.023946             12.356509      11.340821      -2.290374       5.824212      12.143178      -6.586431      13.585527           0.000555
           86              C      14.875084       0.761467      26.900427       0.096105      44.701386 0.40733269E+03  0.93725380E+04                                11.067019                            6.741448      -0.149759       1.960808                    0.999207      26.390562      73.785635       0.636224       0.418397      -1.068515       0.006405      -0.009452       0.003468       0.011932       0.006594       0.009127      -0.004403      -0.012577      -0.014862      -0.015956       0.004348       0.011608             17.483867      19.153526      -4.855568       6.641329      13.953787     -10.499337      19.344286           0.000679
           87              C      16.251542       0.766624      26.931066      -0.210788      40.735812 0.45853938E+03  0.10965310E+05                                10.438152                            7.200251       0.001782       1.960242                    0.999352      30.869302      90.592100       0.604104       0.423984      -1.055506      -0.006284      -0.009366       0.005272       0.012450       0.019380      -0.022514       0.003043      -0.042148       0.050399      -0.044979       0.016996       0.027983             14.496709      22.721491      -3.854226       5.227135       9.448483      -4.863306      11.320152           0.001872
           88              C       7.116500       4.958990      22.825534       0.612326      25.368070 0.25367753E+03  0.52617950E+04                                 8.054068                            5.663606      -0.024657       2.051130                    0.999520      22.116277      61.586364       0.622757       0.474171      -1.020547       0.050118       0.013230      -0.046809       0.069842       0.014448       0.082974       0.025098       0.056966       0.061934      -0.065963      -0.041791       0.107754             11.047505      12.055732       1.076229      -7.343639       8.740910      -2.105422      12.345872           0.000395
           89              C       6.095321       4.685687      23.911801      -0.017158      39.361285 0.41118485E+03  0.94622762E+04                                10.093442                            6.715329       0.009192       2.013420                    0.999352      26.756670      74.268986       0.647171       0.411272      -1.075516      -0.026554      -0.009612       0.033269       0.043638       0.003272       0.013220       0.000998       0.007043      -0.007802      -0.012757      -0.002670       0.015427             14.957876      16.940958       2.002992     -11.494242      10.679206      -3.282980      17.253464           0.015015
           90              C       5.930582       3.430899      24.438222      -0.094354      35.348078 0.40152164E+03  0.92812158E+04                                 9.468032                            6.735794      -0.025415       1.965463                    0.999647      28.999804      83.464501       0.625332       0.423740      -1.056464      -0.017171       0.017870       0.017297       0.030222      -0.018060       0.012633       0.014162      -0.016347      -0.043131      -0.032047       0.004281       0.027766             12.576655      13.894795       1.712267      -8.476491      10.171787      -3.061974      13.663383           0.000759
           91              C       4.996734       3.174785      25.404721      -0.148488      35.954206 0.40581321E+03  0.93895269E+04                                 9.524277                            6.730001       0.131273       2.014038                    0.999773      29.202058      83.625302       0.632489       0.418538      -1.061521       0.014498       0.010078      -0.017306       0.024723       0.003334       0.000988      -0.014880      -0.042261      -0.058688      -0.023893      -0.011267       0.035160             12.792710      15.009495       0.730251      -9.107333       9.671173      -1.807150      13.697464           0.000914
           92              C       4.215715       4.180334      25.878222       0.084428      40.384267 0.39805956E+03  0.91102568E+04                                10.411879                            6.684347      -0.132006       1.971492                    0.999361      26.229683      73.236046       0.635803       0.420922      -1.066479       0.004411      -0.000541      -0.005828       0.007330       0.017238      -0.013159       0.007512       0.014379       0.031499      -0.028739       0.007915       0.020824             16.121673      19.206903       2.348141     -12.970655      11.011309      -3.160070      18.146806           0.000367
           93              C       4.381446       5.447154      25.368512      -0.149085      36.561541 0.41835558E+03  0.97437850E+04                                 9.624856                            6.823320       0.140285       2.014409                    0.999737      29.346417      84.037586       0.630154       0.417328      -1.063367       0.020856      -0.002190      -0.021510       0.030041      -0.023361      -0.009132       0.013550      -0.026460      -0.039711      -0.020678      -0.017919       0.038597             12.961017      13.993212       2.026238      -8.983705      10.437802      -3.093649      14.452035           0.001836
           94              C       5.332165       5.684360      24.388087      -0.098930      34.739673 0.39831008E+03  0.91880277E+04                                 9.359151                            6.704627      -0.016161       1.968307                    0.999672      28.979509      83.305796       0.627402       0.423213      -1.056849      -0.011118      -0.018558       0.018438       0.028425       0.005584       0.018311      -0.008060      -0.030738      -0.040362      -0.031294       0.007348       0.023946             12.356516      13.926119       0.797755      -8.616133       9.557894      -1.750698      13.585535           0.000555
           95              C       3.145908       3.925938      26.900427       0.096106      44.701463 0.40733318E+03  0.93725529E+04                                11.067036                            6.741454      -0.149759       1.960808                    0.999207      26.390575      73.785705       0.636223       0.418397      -1.068515      -0.011388      -0.000821       0.003468       0.011932      -0.008743      -0.008376      -0.005702      -0.005132      -0.014862      -0.015956       0.004348       0.011608             17.483907      19.458820       4.679355     -12.413399      13.648563      -0.501906      19.344338           0.000679
           96              C       2.462144       2.731312      26.931066      -0.210789      40.735912 0.45854022E+03  0.10965338E+05                                10.438183                            7.200267       0.001781       1.960241                    0.999352      30.869315      90.592260       0.604102       0.423986      -1.055505      -0.004970       0.010125       0.005272       0.012450      -0.027940       0.013892       0.017976      -0.012494       0.050399      -0.044979       0.016996       0.027983             14.496766      16.104665       7.674530      -6.825355      16.065430      -2.095198      11.320202           0.001872
           97              C      10.660361       8.546307      22.825534       0.612325      25.368054 0.25367763E+03  0.52617984E+04                                 8.054077                            5.663615      -0.024682       2.051122                    0.999520      22.116258      61.586342       0.622755       0.474173      -1.020546      -0.013601      -0.050018      -0.046809       0.069842       0.017442      -0.019753      -0.084405      -0.053510       0.061935      -0.065961      -0.041792       0.107753             11.047524       8.637566       0.897275       1.848483      12.159092       7.412524      12.345913           0.000395
           98              C      10.934263       9.567326      23.911801      -0.017157      39.361245 0.41118486E+03  0.94622755E+04                                10.093431                            6.715327       0.009196       2.013421                    0.999352      26.756662      74.268938       0.647171       0.411271      -1.075516       0.004953       0.027802       0.033268       0.043638       0.001414      -0.005746      -0.011947      -0.009190      -0.007800      -0.012757      -0.002670       0.015427             14.957851      10.509988       1.709916       2.903966      17.110126      11.595772      17.253438           0.015019
           99              C       9.929954      10.337388      24.438222      -0.094356      35.348048 0.40152135E+03  0.92812069E+04                                 9.468014                            6.735780      -0.025417       1.965462                    0.999647      28.999845      83.464596       0.625334       0.423739      -1.056465       0.024062       0.005936       0.017298       0.030223       0.001952       0.005947      -0.018022       0.039454      -0.043135      -0.032048       0.004282       0.027766             12.576627       9.619664       0.755986       1.586504      14.446868       8.871818      13.663349           0.000758
          100              C      10.175077      11.274181      25.404721      -0.148487      35.954163 0.40581241E+03  0.93895064E+04                                 9.524289                            6.730009       0.131274       2.014039                    0.999773      29.201994      83.625195       0.632487       0.418540      -1.061519       0.001479      -0.017595      -0.017306       0.024723      -0.019966      -0.013382       0.006584       0.015356      -0.058688      -0.023894      -0.011266       0.035160             12.792731      10.373351       1.946452       2.988643      14.307353       8.790775      13.697490           0.000914
          101              C      11.436418      11.447789      25.878222       0.084428      40.384165 0.39805860E+03  0.91102281E+04                                10.411859                            6.684338      -0.132002       1.971494                    0.999361      26.229645      73.235884       0.635803       0.420921      -1.066480      -0.002674      -0.003550      -0.005828       0.007330      -0.002393       0.013085       0.007641      -0.037047       0.031498      -0.028739       0.007915       0.020825             16.121634      11.026639       2.374722       3.748618      19.191501      12.812915      18.146761           0.000367
          102              C      12.450650      10.670852      25.368512      -0.149085      36.561428 0.41835428E+03  0.97437438E+04                                 9.624822                            6.823299       0.140288       2.014410                    0.999737      29.346376      84.037330       0.630157       0.417326      -1.063368      -0.012325      -0.016967      -0.021511       0.030041       0.000224       0.016301       0.001134       0.053693      -0.039709      -0.020678      -0.017919       0.038596             12.960963       9.571850       0.526414       1.812664      14.859066       9.326895      14.451974           0.001837
          103              C      12.180718       9.728902      24.388087      -0.098929      34.739637 0.39830964E+03  0.91880184E+04                                 9.359168                            6.704641      -0.016161       1.968307                    0.999672      28.979442      83.305704       0.627399       0.423215      -1.056847      -0.010513       0.018908       0.018438       0.028425      -0.016102      -0.016135      -0.011829       0.005696      -0.040360      -0.031295       0.007349       0.023945             12.356533       9.959089       1.492623       2.791922      13.524954       8.337149      13.585557           0.000555
          104              C      11.751008      12.501467      26.900427       0.096105      44.701351 0.40733231E+03  0.93725271E+04                                11.067017                            6.741446      -0.149752       1.960811                    0.999207      26.390539      73.785561       0.636224       0.418397      -1.068515       0.004983       0.010272       0.003468       0.011932       0.002149      -0.000750       0.010105       0.017710      -0.014862      -0.015956       0.004348       0.011608             17.483868      11.048671       0.176232       5.772026      22.058643      11.001234      19.344290           0.000679
          105              C      11.058313      13.690937      26.931066      -0.210788      40.735801 0.45853895E+03  0.10965299E+05                                10.438162                            7.200255       0.001783       1.960242                    0.999352      30.869275      90.592083       0.604103       0.423985      -1.055505       0.011253      -0.000759       0.005272       0.012450       0.008560       0.008622      -0.021019       0.054641       0.050399      -0.044979       0.016996       0.027983             14.496729       9.428881      -3.820259       1.598184      22.741131       6.958507      11.320175           0.001872
          106              C      11.995139       3.683575      18.953966       0.612328      25.368054 0.25367722E+03  0.52617873E+04                                 8.054071                            5.663608      -0.024654       2.051132                    0.999520      22.116242      61.586266       0.622756       0.474172      -1.020547      -0.036517       0.036787       0.046809       0.069842      -0.031890       0.063221      -0.059309      -0.003456       0.061933      -0.065963      -0.041790       0.107753             11.047505      10.501628      -1.973467      -5.495153      10.295027       5.307072      12.345859           0.000395
          107              C      12.742416       2.935859      17.867699      -0.017159      39.361292 0.41118552E+03  0.94622944E+04                                10.093439                            6.715333       0.009196       2.013421                    0.999352      26.756693      74.269039       0.647171       0.411271      -1.075516       0.021601      -0.018191      -0.033269       0.043639      -0.004685       0.007474      -0.010950       0.002147      -0.007802      -0.012758      -0.002669       0.015426             14.957862      13.979282      -3.712911      -8.590262      13.640861       8.312794      17.253442           0.015013
          108              C      13.911463       3.420586      17.341278      -0.094355      35.348018 0.40152157E+03  0.92812069E+04                                 9.467990                            6.735772      -0.025415       1.965463                    0.999647      28.999835      83.464362       0.625336       0.423738      -1.056466      -0.006890      -0.023806      -0.017297       0.030222       0.016108       0.018582      -0.003860      -0.023106      -0.043131      -0.032048       0.004282       0.027766             12.576588      12.585345      -2.468225      -6.889950      11.481119       5.809826      13.663299           0.000758
          109              C      14.600189       2.739906      16.374779      -0.148488      35.954200 0.40581344E+03  0.93895342E+04                                 9.524281                            6.730008       0.131271       2.014038                    0.999773      29.202065      83.625356       0.632488       0.418539      -1.061520      -0.015977       0.007516       0.017306       0.024723       0.016633      -0.012393      -0.008296       0.026905      -0.058688      -0.023893      -0.011267       0.035161             12.792709      11.638169      -2.676681      -6.118697      13.042504       6.983601      13.697454           0.000914
          110              C      14.119867       1.560750      15.901278       0.084428      40.384278 0.39805997E+03  0.91102680E+04                                10.411877                            6.684350      -0.132006       1.971492                    0.999361      26.229706      73.236110       0.635803       0.420921      -1.066479      -0.001737       0.004091       0.005828       0.007329      -0.014845      -0.000074       0.015152       0.022668       0.031498      -0.028739       0.007915       0.020824             16.121658      15.093743      -4.722855      -9.222013      15.124447       9.652867      18.146783           0.000367
          111              C      12.939904       1.070867      16.410988      -0.149086      36.561510 0.41835569E+03  0.97437823E+04                                 9.624821                            6.823300       0.140287       2.014410                    0.999737      29.346455      84.037504       0.630158       0.417325      -1.063369      -0.008532       0.019157       0.021510       0.030041       0.023138       0.007168       0.014684      -0.027233      -0.039711      -0.020678      -0.017919       0.038597             12.960959      13.081377      -2.552636      -7.170995      11.349535       6.233251      14.451965           0.001835
          112              C      12.259117       1.775610      17.391413      -0.098928      34.739640 0.39830998E+03  0.91880239E+04                                 9.359149                            6.704631      -0.016162       1.968306                    0.999672      28.979475      83.305664       0.627401       0.423214      -1.056848       0.021631      -0.000349      -0.018438       0.028425       0.010517       0.002176      -0.019887       0.025043      -0.040360      -0.031294       0.007349       0.023946             12.356507      11.340819      -2.290375      -5.824212      12.143176       6.586431      13.585526           0.000555
          113              C      14.875084       0.761467      14.879073       0.096106      44.701414 0.40733294E+03  0.93725451E+04                                11.067023                            6.741449      -0.149759       1.960808                    0.999207      26.390573      73.785671       0.636224       0.418397      -1.068515       0.006405      -0.009451      -0.003468       0.011932       0.006594      -0.009127       0.004404      -0.012577      -0.014862      -0.015956       0.004348       0.011608             17.483873      19.153534      -4.855571      -6.641332      13.953792      10.499341      19.344293           0.000679
          114              C      16.251542       0.766624      14.848434      -0.210789      40.735845 0.45853981E+03  0.10965322E+05                                10.438155                            7.200253       0.001783       1.960242                    0.999352      30.869322      90.592161       0.604104       0.423984      -1.055506      -0.006284      -0.009366      -0.005272       0.012450       0.019380       0.022514      -0.003042      -0.042147       0.050399      -0.044979       0.016996       0.027983             14.496715      22.721502      -3.854228      -5.227138       9.448486       4.863308      11.320156           0.001872
          115              C       7.116500       4.958990      18.953966       0.612326      25.368075 0.25367758E+03  0.52617963E+04                                 8.054069                            5.663606      -0.024657       2.051130                    0.999520      22.116280      61.586375       0.622757       0.474171      -1.020547       0.050118       0.013230       0.046809       0.069842       0.014448      -0.082974      -0.025098       0.056966       0.061935      -0.065963      -0.041791       0.107754             11.047506      12.055733       1.076229       7.343640       8.740911       2.105423      12.345874           0.000395
          116              C       6.095321       4.685687      17.867699      -0.017159      39.361297 0.41118501E+03  0.94622802E+04                                10.093442                            6.715329       0.009194       2.013420                    0.999352      26.756677      74.268998       0.647171       0.411272      -1.075516      -0.026554      -0.009612      -0.033269       0.043639       0.003272      -0.013219      -0.000998       0.007043      -0.007802      -0.012757      -0.002670       0.015427             14.957877      16.940959       2.002993      11.494243      10.679206       3.282981      17.253465           0.015014
          117              C       5.930582       3.430899      17.341278      -0.094354      35.348072 0.40152156E+03  0.92812131E+04                                 9.468029                            6.735792      -0.025415       1.965463                    0.999647      28.999802      83.464482       0.625332       0.423740      -1.056464      -0.017171       0.017870      -0.017297       0.030222      -0.018060      -0.012633      -0.014162      -0.016347      -0.043131      -0.032047       0.004281       0.027766             12.576651      13.894791       1.712267       8.476489      10.171784       3.061973      13.663379           0.000758
          118              C       4.996734       3.174785      16.374779      -0.148488      35.954202 0.40581317E+03  0.93895254E+04                                 9.524275                            6.730000       0.131274       2.014038                    0.999773      29.202057      83.625289       0.632490       0.418538      -1.061521       0.014498       0.010078       0.017306       0.024723       0.003334      -0.000988       0.014880      -0.042261      -0.058689      -0.023893      -0.011267       0.035160             12.792708      15.009493       0.730250       9.107332       9.671170       1.807149      13.697462           0.000914
          119              C       4.215715       4.180334      15.901278       0.084427      40.384286 0.39805974E+03  0.91102617E+04                                10.411881                            6.684348      -0.132005       1.971492                    0.999361      26.229691      73.236064       0.635803       0.420921      -1.066479       0.004411      -0.000541       0.005828       0.007329       0.017238       0.013159      -0.007512       0.014379       0.031498      -0.028739       0.007914       0.020825             16.121677      19.206909       2.348142      12.970660      11.011310       3.160071      18.146812           0.000367
          120              C       4.381446       5.447154      16.410988      -0.149085      36.561544 0.41835563E+03  0.97437861E+04                                 9.624855                            6.823319       0.140285       2.014409                    0.999737      29.346420      84.037583       0.630154       0.417328      -1.063367       0.020857      -0.002190       0.021510       0.030041      -0.023362       0.009133      -0.013550      -0.026460      -0.039711      -0.020678      -0.017919       0.038597             12.961016      13.993212       2.026239       8.983705      10.437801       3.093650      14.452035           0.001836
          121              C       5.332165       5.684360      17.391413      -0.098930      34.739670 0.39831003E+03  0.91880262E+04                                 9.359149                            6.704626      -0.016161       1.968307                    0.999672      28.979508      83.305785       0.627402       0.423213      -1.056849      -0.011118      -0.018558      -0.018438       0.028425       0.005584      -0.018311       0.008060      -0.030738      -0.040362      -0.031294       0.007348       0.023946             12.356514      13.926117       0.797755       8.616132       9.557892       1.750698      13.585533           0.000555
          122              C       3.145908       3.925938      14.879073       0.096106      44.701490 0.40733340E+03  0.93725591E+04                                11.067039                            6.741455      -0.149760       1.960808                    0.999207      26.390585      73.785738       0.636223       0.418397      -1.068515      -0.011388      -0.000821      -0.003468       0.011932      -0.008743       0.008377       0.005702      -0.005132      -0.014862      -0.015956       0.004348       0.011608             17.483914      19.458829       4.679357      12.413405      13.648567       0.501907      19.344346           0.000679
          123              C       2.462144       2.731312      14.848434      -0.210789      40.735945 0.45854064E+03  0.10965350E+05                                10.438186                            7.200269       0.001781       1.960241                    0.999352      30.869334      90.592315       0.604102       0.423985      -1.055505      -0.004970       0.010125      -0.005272       0.012450      -0.027940      -0.013892      -0.017977      -0.012495       0.050399      -0.044979       0.016995       0.027983             14.496771      16.104672       7.674535       6.825358      16.065437       2.095200      11.320205           0.001872
          124              C      10.660361       8.546307      18.953966       0.612325      25.368047 0.25367754E+03  0.52617961E+04                                 8.054076                            5.663614      -0.024682       2.051122                    0.999520      22.116252      61.586323       0.622755       0.474173      -1.020546      -0.013600      -0.050018       0.046809       0.069842       0.017442       0.019753       0.084405      -0.053510       0.061935      -0.065961      -0.041792       0.107753             11.047522       8.637565       0.897275      -1.848482      12.159090      -7.412523      12.345911           0.000395
          125              C      10.934263       9.567326      17.867699      -0.017157      39.361247 0.41118491E+03  0.94622769E+04                                10.093431                            6.715327       0.009196       2.013421                    0.999352      26.756664      74.268942       0.647171       0.411271      -1.075516       0.004952       0.027802      -0.033268       0.043638       0.001414       0.005746       0.011946      -0.009190      -0.007800      -0.012756      -0.002670       0.015426             14.957851      10.509988       1.709916      -2.903966      17.110127     -11.595773      17.253439           0.015019
          126              C       9.929954      10.337388      17.341278      -0.094356      35.348050 0.40152138E+03  0.92812076E+04                                 9.468014                            6.735780      -0.025417       1.965462                    0.999647      28.999845      83.464594       0.625334       0.423739      -1.056465       0.024061       0.005936      -0.017298       0.030223       0.001952      -0.005947       0.018022       0.039454      -0.043135      -0.032048       0.004281       0.027766             12.576628       9.619664       0.755986      -1.586504      14.446869      -8.871819      13.663350           0.000758
          127              C      10.175077      11.274181      16.374779      -0.148487      35.954168 0.40581247E+03  0.93895082E+04                                 9.524289                            6.730009       0.131273       2.014039                    0.999773      29.201998      83.625207       0.632487       0.418540      -1.061519       0.001479      -0.017595       0.017306       0.024723      -0.019966       0.013381      -0.006584       0.015356      -0.058689      -0.023894      -0.011266       0.035160             12.792732      10.373351       1.946453      -2.988643      14.307354      -8.790777      13.697491           0.000914
          128              C      11.436418      11.447789      15.901278       0.084427      40.384193 0.39805886E+03  0.91102354E+04                                10.411863                            6.684339      -0.132001       1.971493                    0.999361      26.229656      73.235918       0.635803       0.420921      -1.066480      -0.002674      -0.003550       0.005828       0.007329      -0.002393      -0.013085      -0.007641      -0.037047       0.031498      -0.028739       0.007914       0.020825             16.121642      11.026642       2.374724      -3.748621      19.191512     -12.812922      18.146771           0.000367
          129              C      12.450650      10.670852      16.410988      -0.149085      36.561432 0.41835433E+03  0.97437451E+04                                 9.624821                            6.823298       0.140289       2.014411                    0.999737      29.346380      84.037332       0.630157       0.417326      -1.063368      -0.012325      -0.016967       0.021511       0.030041       0.000224      -0.016301      -0.001134       0.053693      -0.039709      -0.020678      -0.017919       0.038597             12.960962       9.571849       0.526413      -1.812663      14.859065      -9.326894      14.451972           0.001836
          130              C      12.180718       9.728902      17.391413      -0.098929      34.739638 0.39830965E+03  0.91880186E+04                                 9.359167                            6.704641      -0.016161       1.968307                    0.999672      28.979442      83.305700       0.627399       0.423215      -1.056847      -0.010513       0.018908      -0.018438       0.028425      -0.016102       0.016135       0.011829       0.005696      -0.040360      -0.031295       0.007349       0.023945             12.356533       9.959088       1.492623      -2.791922      13.524955      -8.337149      13.585557           0.000555
          131              C      11.751008      12.501467      14.879073       0.096106      44.701384 0.40733261E+03  0.93725355E+04                                11.067021                            6.741447      -0.149752       1.960810                    0.999207      26.390552      73.785603       0.636224       0.418397      -1.068515       0.004983       0.010272      -0.003468       0.011932       0.002149       0.000749      -0.010106       0.017710      -0.014862      -0.015956       0.004348       0.011608             17.483876      11.048675       0.176234      -5.772028      22.058654     -11.001241      19.344300           0.000679
          132              C      11.058313      13.690937      14.848434      -0.210789      40.735839 0.45853943E+03  0.10965313E+05                                10.438166                            7.200257       0.001784       1.960242                    0.999352      30.869297      90.592149       0.604103       0.423985      -1.055505       0.011253      -0.000759      -0.005272       0.012450       0.008560      -0.008622       0.021019       0.054641       0.050399      -0.044979       0.016995       0.027983             14.496736       9.428885      -3.820261      -1.598184      22.741144      -6.958512      11.320180           0.001872
          133              C       2.071139      13.505297       5.027466       0.612327      25.368024 0.25367697E+03  0.52617816E+04                                 8.054065                            5.663604      -0.024653       2.051132                    0.999520      22.116252      61.586319       0.622757       0.474172      -1.020546      -0.036517      -0.036788       0.046809       0.069842       0.031890       0.063221       0.059309      -0.003457       0.061934      -0.065963      -0.041790       0.107753             11.047494      10.501613       1.973462      -5.495144      10.295019      -5.307067      12.345849           0.000396
          134              C       2.818416      14.253013       3.941199      -0.017158      39.361199 0.41118438E+03  0.94622615E+04                                10.093424                            6.715323       0.009196       2.013421                    0.999352      26.756649      74.268889       0.647171       0.411271      -1.075516       0.021601       0.018191      -0.033269       0.043639       0.004686       0.007474       0.010951       0.002146      -0.007802      -0.012758      -0.002670       0.015428             14.957833      13.979250       3.712883      -8.590231      13.640849      -8.312776      17.253401           0.015013
          135              C       3.987463      13.768286       3.414778      -0.094355      35.348043 0.40152139E+03  0.92812077E+04                                 9.468013                            6.735780      -0.025418       1.965462                    0.999647      28.999838      83.464565       0.625334       0.423739      -1.056465      -0.006890       0.023806      -0.017297       0.030223      -0.016108       0.018581       0.003861      -0.023108      -0.043134      -0.032047       0.004281       0.027766             12.576623      12.585363       2.468226      -6.889960      11.481173      -5.809857      13.663334           0.000759
          136              C       4.676189      14.448966       2.448279      -0.148488      35.954161 0.40581251E+03  0.93895101E+04                                 9.524289                            6.730010       0.131273       2.014038                    0.999773      29.202011      83.625264       0.632487       0.418540      -1.061519      -0.015977      -0.007516       0.017306       0.024723      -0.016632      -0.012393       0.008297       0.026904      -0.058688      -0.023894      -0.011266       0.035160             12.792728      11.638175       2.676692      -6.118706      13.042532      -6.983624      13.697478           0.000915
          137              C       4.195867      15.628122       1.974778       0.084427      40.384149 0.39805861E+03  0.91102285E+04                                10.411857                            6.684338      -0.132002       1.971493                    0.999361      26.229650      73.235905       0.635803       0.420921      -1.066479      -0.001737      -0.004091       0.005829       0.007330       0.014845      -0.000074      -0.015152       0.022668       0.031498      -0.028739       0.007915       0.020825             16.121623      15.093708       4.722837      -9.221986      15.124423      -9.652846      18.146740           0.000367
          138              C       3.015904      16.118005       2.484488      -0.149085      36.561421 0.41835427E+03  0.97437437E+04                                 9.624821                            6.823298       0.140288       2.014410                    0.999737      29.346386      84.037365       0.630157       0.417326      -1.063368      -0.008531      -0.019157       0.021510       0.030041      -0.023138       0.007169      -0.014684      -0.027234      -0.039709      -0.020678      -0.017919       0.038597             12.960958      13.081372       2.552632      -7.170991      11.349541      -6.233254      14.451962           0.001837
          139              C       2.335117      15.413262       3.464913      -0.098929      34.739619 0.39830929E+03  0.91880089E+04                                 9.359167                            6.704639      -0.016161       1.968307                    0.999672      28.979439      83.305708       0.627398       0.423216      -1.056847       0.021631       0.000349      -0.018438       0.028425      -0.010517       0.002176       0.019887       0.025040      -0.040359      -0.031294       0.007349       0.023945             12.356532      11.340844       2.290371      -5.824222      12.143203      -6.586444      13.585549           0.000556
          140              C       4.951084      16.427405       0.952573       0.096106      44.701304 0.40733194E+03  0.93725163E+04                                11.067008                            6.741442      -0.149755       1.960810                    0.999207      26.390531      73.785528       0.636224       0.418397      -1.068515       0.006405       0.009451      -0.003468       0.011932      -0.006594      -0.009127      -0.004403      -0.012577      -0.014863      -0.015956       0.004348       0.011608             17.483850      19.153506       4.855563      -6.641319      13.953777     -10.499328      19.344267           0.000679
          141              C       6.327542      16.422248       0.921934      -0.210788      40.735785 0.45853894E+03  0.10965299E+05                                10.438158                            7.200255       0.001783       1.960242                    0.999352      30.869272      90.592073       0.604103       0.423985      -1.055505      -0.006284       0.009366      -0.005272       0.012450      -0.019380       0.022514       0.003043      -0.042148       0.050399      -0.044979       0.016996       0.027983             14.496721      22.721506       3.854235      -5.227140       9.448495      -4.863314      11.320163           0.001873
          142              C      -2.807500      12.229882       5.027466       0.612326      25.368093 0.25367781E+03  0.52618016E+04                                 8.054073                            5.663610      -0.024655       2.051131                    0.999520      22.116269      61.586323       0.622757       0.474172      -1.020547       0.050118      -0.013230       0.046809       0.069842      -0.014448      -0.082974       0.025098       0.056966       0.061934      -0.065963      -0.041791       0.107754             11.047510      12.055739      -1.076228       7.343642       8.740915      -2.105422      12.345876           0.000396
          143              C      -3.828679      12.503185       3.941199      -0.017158      39.361313 0.41118541E+03  0.94622923E+04                                10.093446                            6.715334       0.009192       2.013420                    0.999352      26.756691      74.269059       0.647170       0.411272      -1.075516      -0.026554       0.009613      -0.033269       0.043639      -0.003272      -0.013220       0.000998       0.007043      -0.007801      -0.012757      -0.002670       0.015427             14.957876      16.940962      -2.002997      11.494242      10.679201      -3.282982      17.253466           0.015015
          144              C      -3.993418      13.757973       3.414778      -0.094354      35.348048 0.40152172E+03  0.92812123E+04                                 9.468000                            6.735775      -0.025416       1.965462                    0.999647      28.999833      83.464398       0.625335       0.423738      -1.056466      -0.017171      -0.017870      -0.017297       0.030222       0.018059      -0.012633       0.014163      -0.016347      -0.043130      -0.032047       0.004282       0.027765             12.576602      13.894735      -1.712259       8.476447      10.171750      -3.061960      13.663322           0.000759
          145              C      -4.927266      14.014087       2.448279      -0.148488      35.954228 0.40581363E+03  0.93895394E+04                                 9.524285                            6.730009       0.131271       2.014038                    0.999773      29.202064      83.625350       0.632488       0.418539      -1.061520       0.014498      -0.010078       0.017306       0.024723      -0.003334      -0.000988      -0.014880      -0.042262      -0.058688      -0.023894      -0.011267       0.035161             12.792717      15.009505      -0.730249       9.107337       9.671177      -1.807148      13.697471           0.000915
          146              C      -5.708285      13.008538       1.974778       0.084428      40.384279 0.39805992E+03  0.91102667E+04                                10.411879                            6.684350      -0.132007       1.971492                    0.999361      26.229696      73.236082       0.635803       0.420922      -1.066479       0.004411       0.000541       0.005828       0.007330      -0.017238       0.013159       0.007512       0.014379       0.031498      -0.028739       0.007915       0.020824             16.121664      19.206893      -2.348135      12.970645      11.011303      -3.160064      18.146795           0.000367
          147              C      -5.542554      11.741718       2.484488      -0.149086      36.561498 0.41835556E+03  0.97437789E+04                                 9.624822                            6.823301       0.140286       2.014410                    0.999737      29.346447      84.037498       0.630158       0.417325      -1.063369       0.020857       0.002190       0.021510       0.030041       0.023361       0.009132       0.013550      -0.026460      -0.039710      -0.020678      -0.017919       0.038597             12.960958      13.993147      -2.026218       8.983653      10.437764      -3.093625      14.451964           0.001837
          148              C      -4.591835      11.504512       3.464913      -0.098929      34.739655 0.39831010E+03  0.91880275E+04                                 9.359151                            6.704632      -0.016162       1.968306                    0.999672      28.979486      83.305697       0.627401       0.423214      -1.056848      -0.011118       0.018559      -0.018438       0.028425      -0.005585      -0.018311      -0.008059      -0.030738      -0.040360      -0.031295       0.007349       0.023946             12.356511      13.926121      -0.797746       8.616130       9.557879      -1.750686      13.585531           0.000556
          149              C      -6.778092      13.262934       0.952573       0.096106      44.701404 0.40733281E+03  0.93725414E+04                                11.067022                            6.741449      -0.149759       1.960808                    0.999207      26.390561      73.785634       0.636224       0.418397      -1.068515      -0.011388       0.000821      -0.003468       0.011932       0.008743       0.008377      -0.005702      -0.005132      -0.014862      -0.015956       0.004348       0.011608             17.483874      19.458778      -4.679342      12.413365      13.648548      -0.501895      19.344296           0.000679
          150              C      -7.461856      14.457560       0.921934      -0.210788      40.735853 0.45853969E+03  0.10965319E+05                                10.438159                            7.200254       0.001782       1.960242                    0.999352      30.869313      90.592154       0.604104       0.423984      -1.055506      -0.004970      -0.010125      -0.005272       0.012450       0.027941      -0.013892       0.017976      -0.012494       0.050399      -0.044979       0.016996       0.027983             14.496723      16.104611      -7.674501       6.825328      16.065389      -2.095184      11.320168           0.001873
          151              C       0.736361       8.642565       5.027466       0.612325      25.368068 0.25367770E+03  0.52617995E+04                                 8.054078                            5.663614      -0.024681       2.051122                    0.999520      22.116253      61.586302       0.622756       0.474172      -1.020546      -0.013601       0.050018       0.046809       0.069842      -0.017442       0.019753      -0.084405      -0.053511       0.061935      -0.065961      -0.041792       0.107754             11.047528       8.637566      -0.897271      -1.848481      12.159101       7.412530      12.345918           0.000396
          152              C       1.010263       7.621546       3.941199      -0.017158      39.361298 0.41118538E+03  0.94622907E+04                                10.093442                            6.715332       0.009193       2.013420                    0.999352      26.756682      74.269014       0.647171       0.411272      -1.075516       0.004953      -0.027802      -0.033268       0.043638      -0.001414       0.005746      -0.011946      -0.009190      -0.007800      -0.012756      -0.002670       0.015426             14.957874      10.509988      -1.709919      -2.903967      17.110163      11.595801      17.253472           0.015019
          153              C       0.005954       6.851484       3.414778      -0.094355      35.348048 0.40152143E+03  0.92812090E+04                                 9.468023                            6.735790      -0.025415       1.965463                    0.999647      28.999811      83.464491       0.625332       0.423740      -1.056464       0.024061      -0.005936      -0.017298       0.030222      -0.001951      -0.005948      -0.018022       0.039456      -0.043132      -0.032048       0.004282       0.027767             12.576640       9.619655      -0.755974      -1.586490      14.446896       8.871835      13.663369           0.000759
          154              C       0.251077       5.914691       2.448279      -0.148488      35.954178 0.40581292E+03  0.93895183E+04                                 9.524272                            6.729999       0.131273       2.014039                    0.999773      29.202044      83.625254       0.632489       0.418538      -1.061521       0.001479       0.017595       0.017306       0.024723       0.019966       0.013381       0.006584       0.015356      -0.058688      -0.023893      -0.011267       0.035160             12.792702      10.373332      -1.946432      -2.988622      14.307321       8.790750      13.697454           0.000915
          155              C       1.512418       5.741083       1.974778       0.084428      40.384255 0.39805942E+03  0.91102526E+04                                10.411876                            6.684346      -0.132005       1.971492                    0.999361      26.229680      73.236033       0.635803       0.420922      -1.066479      -0.002674       0.003550       0.005828       0.007330       0.002393      -0.013085       0.007640      -0.037047       0.031498      -0.028739       0.007915       0.020824             16.121667      11.026652      -2.374719      -3.748618      19.191548      12.812948      18.146801           0.000367
          156              C       2.526650       6.518020       2.484488      -0.149085      36.561551 0.41835558E+03  0.97437852E+04                                 9.624858                            6.823320       0.140285       2.014409                    0.999737      29.346415      84.037587       0.630154       0.417328      -1.063367      -0.012325       0.016967       0.021510       0.030041      -0.000223      -0.016301       0.001134       0.053693      -0.039711      -0.020678      -0.017919       0.038597             12.961021       9.571879      -0.526414      -1.812668      14.859141       9.326948      14.452043           0.001837
          157              C       2.256718       7.459970       3.464913      -0.098929      34.739691 0.39831052E+03  0.91880400E+04                                 9.359153                            6.704630      -0.016163       1.968306                    0.999672      28.979506      83.305781       0.627402       0.423213      -1.056849      -0.010513      -0.018907      -0.018438       0.028425       0.016102       0.016135      -0.011828       0.005696      -0.040362      -0.031295       0.007348       0.023946             12.356518       9.959066      -1.492616      -2.791912      13.524944       8.337144      13.585543           0.000556
          158              C       1.827008       4.687405       0.952573       0.096105      44.701485 0.40733342E+03  0.93725599E+04                                11.067040                            6.741456      -0.149756       1.960809                    0.999207      26.390583      73.785739       0.636223       0.418397      -1.068515       0.004983      -0.010272      -0.003468       0.011932      -0.002149       0.000750       0.010105       0.017710      -0.014861      -0.015956       0.004347       0.011608             17.483913      11.048690      -0.176231      -5.772035      22.058706      11.001274      19.344344           0.000679
          159              C       1.134313       3.497935       0.921934      -0.210788      40.735894 0.45854001E+03  0.10965332E+05                                10.438180                            7.200265       0.001780       1.960241                    0.999352      30.869315      90.592266       0.604102       0.423986      -1.055505       0.011253       0.000759      -0.005272       0.012450      -0.008560      -0.008622      -0.021019       0.054641       0.050399      -0.044979       0.016996       0.027983             14.496761       9.428900       3.820272      -1.598185      22.741184       6.958526      11.320199           0.001873
          160              C       2.071139      13.505297       8.899033       0.612327      25.368011 0.25367684E+03  0.52617782E+04                                 8.054062                            5.663603      -0.024653       2.051132                    0.999520      22.116253      61.586324       0.622757       0.474172      -1.020546      -0.036517      -0.036788      -0.046809       0.069842       0.031890      -0.063221      -0.059309      -0.003457       0.061934      -0.065963      -0.041790       0.107753             11.047488      10.501609       1.973457       5.495138      10.295016       5.307062      12.345839           0.000396
          161              C       2.818416      14.253013       9.985300      -0.017159      39.361234 0.41118477E+03  0.94622723E+04                                10.093429                            6.715326       0.009197       2.013422                    0.999352      26.756657      74.268910       0.647171       0.411271      -1.075516       0.021601       0.018191       0.033269       0.043639       0.004686      -0.007474      -0.010950       0.002146      -0.007802      -0.012758      -0.002669       0.015428             14.957844      13.979257       3.712891       8.590240      13.640856       8.312786      17.253419           0.015013
          162              C       3.987463      13.768286      10.511722      -0.094355      35.348059 0.40152161E+03  0.92812140E+04                                 9.468016                            6.735782      -0.025418       1.965462                    0.999647      28.999843      83.464584       0.625334       0.423739      -1.056465      -0.006890       0.023806       0.017297       0.030223      -0.016108      -0.018580      -0.003861      -0.023108      -0.043134      -0.032047       0.004281       0.027766             12.576629      12.585367       2.468230       6.889965      11.481177       5.809861      13.663343           0.000759
          163              C       4.676189      14.448966      11.478221      -0.148488      35.954168 0.40581257E+03  0.93895119E+04                                 9.524291                            6.730010       0.131273       2.014038                    0.999773      29.202014      83.625278       0.632487       0.418540      -1.061519      -0.015977      -0.007516      -0.017306       0.024723      -0.016633       0.012393      -0.008297       0.026904      -0.058689      -0.023894      -0.011266       0.035160             12.792731      11.638176       2.676692       6.118707      13.042535       6.983626      13.697481           0.000914
          164              C       4.195867      15.628122      11.951722       0.084427      40.384173 0.39805881E+03  0.91102344E+04                                10.411860                            6.684339      -0.132002       1.971493                    0.999361      26.229659      73.235932       0.635803       0.420921      -1.066480      -0.001737      -0.004091      -0.005828       0.007330       0.014845       0.000075       0.015152       0.022668       0.031498      -0.028739       0.007914       0.020825             16.121629      15.093714       4.722839       9.221990      15.124428       9.652850      18.146746           0.000367
          165              C       3.015904      16.118005      11.442012      -0.149086      36.561435 0.41835440E+03  0.97437476E+04                                 9.624822                            6.823298       0.140288       2.014410                    0.999737      29.346394      84.037393       0.630157       0.417326      -1.063368      -0.008532      -0.019157      -0.021510       0.030041      -0.023138      -0.007168       0.014684      -0.027234      -0.039709      -0.020678      -0.017919       0.038597             12.960962      13.081375       2.552633       7.170994      11.349543       6.233256      14.451967           0.001837
          166              C       2.335117      15.413262      10.461587      -0.098929      34.739633 0.39830947E+03  0.91880142E+04                                 9.359170                            6.704641      -0.016161       1.968307                    0.999672      28.979443      83.305726       0.627398       0.423216      -1.056847       0.021631       0.000349       0.018438       0.028425      -0.010517      -0.002176      -0.019887       0.025040      -0.040359      -0.031294       0.007349       0.023945             12.356538      11.340848       2.290375       5.824226      12.143206       6.586449      13.585559           0.000556
          167              C       4.951084      16.427405      12.973927       0.096106      44.701332 0.40733218E+03  0.93725230E+04                                11.067012                            6.741443      -0.149755       1.960810                    0.999207      26.390542      73.785562       0.636224       0.418397      -1.068515       0.006405       0.009451       0.003468       0.011932      -0.006594       0.009127       0.004404      -0.012577      -0.014863      -0.015956       0.004348       0.011608             17.483857      19.153514       4.855566       6.641324      13.953782      10.499332      19.344274           0.000679
          168              C       6.327542      16.422248      13.004566      -0.210789      40.735823 0.45853942E+03  0.10965313E+05                                10.438162                            7.200257       0.001784       1.960242                    0.999352      30.869294      90.592139       0.604103       0.423985      -1.055505      -0.006284       0.009366       0.005272       0.012450      -0.019380      -0.022514      -0.003042      -0.042147       0.050399      -0.044979       0.016995       0.027983             14.496728      22.721519       3.854238       5.227144       9.448498       4.863317      11.320168           0.001872
          169              C      -2.807500      12.229882       8.899033       0.612326      25.368085 0.25367772E+03  0.52617997E+04                                 8.054072                            5.663610      -0.024655       2.051131                    0.999520      22.116271      61.586336       0.622757       0.474172      -1.020547       0.050118      -0.013230      -0.046809       0.069842      -0.014448       0.082974      -0.025098       0.056966       0.061934      -0.065963      -0.041791       0.107754             11.047507      12.055735      -1.076226      -7.343636       8.740917       2.105421      12.345869           0.000396
          170              C      -3.828679      12.503185       9.985300      -0.017158      39.361343 0.41118575E+03  0.94623018E+04                                10.093450                            6.715337       0.009193       2.013420                    0.999352      26.756697      74.269076       0.647170       0.411272      -1.075516      -0.026554       0.009612       0.033269       0.043638      -0.003272       0.013219      -0.000998       0.007042      -0.007802      -0.012757      -0.002669       0.015426             14.957886      16.940973      -2.003000     -11.494253      10.679201       3.282985      17.253483           0.015015
          171              C      -3.993418      13.757973      10.511722      -0.094354      35.348067 0.40152197E+03  0.92812196E+04                                 9.468003                            6.735778      -0.025416       1.965462                    0.999647      28.999839      83.464419       0.625335       0.423738      -1.056466      -0.017171      -0.017870       0.017297       0.030222       0.018059       0.012633      -0.014163      -0.016347      -0.043130      -0.032047       0.004282       0.027765             12.576608      13.894742      -1.712261      -8.476453      10.171751       3.061963      13.663331           0.000759
          172              C      -4.927266      14.014087      11.478221      -0.148488      35.954231 0.40581364E+03  0.93895398E+04                                 9.524284                            6.730009       0.131271       2.014038                    0.999773      29.202066      83.625355       0.632488       0.418539      -1.061520       0.014498      -0.010078      -0.017306       0.024723      -0.003334       0.000988       0.014881      -0.042262      -0.058688      -0.023894      -0.011267       0.035161             12.792717      15.009504      -0.730249      -9.107337       9.671177       1.807148      13.697471           0.000915
          173              C      -5.708285      13.008538      11.951722       0.084428      40.384303 0.39806013E+03  0.91102725E+04                                10.411881                            6.684351      -0.132006       1.971492                    0.999361      26.229705      73.236107       0.635803       0.420921      -1.066479       0.004411       0.000541      -0.005828       0.007329      -0.017238      -0.013159      -0.007512       0.014378       0.031498      -0.028739       0.007915       0.020824             16.121669      19.206899      -2.348136     -12.970650      11.011307       3.160066      18.146801           0.000367
          174              C      -5.542554      11.741718      11.442012      -0.149086      36.561509 0.41835566E+03  0.97437820E+04                                 9.624822                            6.823301       0.140286       2.014410                    0.999737      29.346454      84.037517       0.630158       0.417325      -1.063369       0.020857       0.002190      -0.021510       0.030041       0.023361      -0.009133      -0.013550      -0.026460      -0.039710      -0.020678      -0.017919       0.038597             12.960960      13.993148      -2.026220      -8.983655      10.437766       3.093627      14.451967           0.001836
          175              C      -4.591835      11.504512      10.461587      -0.098929      34.739674 0.39831035E+03  0.91880348E+04                                 9.359154                            6.704634      -0.016163       1.968306                    0.999672      28.979494      83.305729       0.627401       0.423214      -1.056848      -0.011118       0.018558       0.018438       0.028425      -0.005585       0.018311       0.008059      -0.030738      -0.040360      -0.031295       0.007349       0.023946             12.356516      13.926128      -0.797749      -8.616137       9.557881       1.750687      13.585540           0.000556
          176              C      -6.778092      13.262934      12.973927       0.096106      44.701433 0.40733305E+03  0.93725483E+04                                11.067026                            6.741450      -0.149759       1.960808                    0.999207      26.390572      73.785668       0.636224       0.418397      -1.068515      -0.011388       0.000821       0.003468       0.011932       0.008743      -0.008377       0.005702      -0.005132      -0.014862      -0.015956       0.004348       0.011608             17.483881      19.458787      -4.679344     -12.413372      13.648552       0.501897      19.344304           0.000679
          177              C      -7.461856      14.457560      13.004566      -0.210789      40.735883 0.45854007E+03  0.10965330E+05                                10.438162                            7.200255       0.001783       1.960242                    0.999352      30.869331      90.592204       0.604104       0.423984      -1.055506      -0.004969      -0.010125       0.005272       0.012450       0.027940       0.013892      -0.017977      -0.012494       0.050399      -0.044979       0.016995       0.027983             14.496727      16.104616      -7.674505      -6.825330      16.065394       2.095186      11.320171           0.001873
          178              C       0.736361       8.642565       8.899033       0.612324      25.368058 0.25367762E+03  0.52617974E+04                                 8.054075                            5.663613      -0.024682       2.051122                    0.999520      22.116256      61.586312       0.622756       0.474172      -1.020546      -0.013601       0.050018      -0.046809       0.069842      -0.017442      -0.019753       0.084405      -0.053511       0.061934      -0.065961      -0.041792       0.107754             11.047523       8.637567      -0.897269       1.848479      12.159094      -7.412522      12.345908           0.000396
          179              C       1.010263       7.621546       9.985300      -0.017158      39.361326 0.41118571E+03  0.94622997E+04                                10.093446                            6.715334       0.009194       2.013420                    0.999352      26.756687      74.269026       0.647171       0.411271      -1.075516       0.004953      -0.027802       0.033268       0.043638      -0.001414      -0.005745       0.011946      -0.009190      -0.007800      -0.012756      -0.002670       0.015426             14.957883      10.509987      -1.709922       2.903970      17.110174     -11.595811      17.253488           0.015018
          180              C       0.005954       6.851484      10.511722      -0.094355      35.348055 0.40152156E+03  0.92812124E+04                                 9.468024                            6.735791      -0.025414       1.965463                    0.999647      28.999812      83.464489       0.625332       0.423740      -1.056464       0.024061      -0.005936       0.017298       0.030222      -0.001951       0.005948       0.018022       0.039456      -0.043132      -0.032048       0.004282       0.027767             12.576642       9.619653      -0.755976       1.586490      14.446899      -8.871838      13.663374           0.000759
          181              C       0.251077       5.914691      11.478221      -0.148488      35.954178 0.40581290E+03  0.93895177E+04                                 9.524272                            6.729999       0.131273       2.014039                    0.999773      29.202044      83.625248       0.632489       0.418538      -1.061521       0.001479       0.017595      -0.017306       0.024724       0.019966      -0.013381      -0.006584       0.015356      -0.058688      -0.023893      -0.011267       0.035160             12.792701      10.373332      -1.946433       2.988623      14.307319      -8.790749      13.697454           0.000915
          182              C       1.512418       5.741083      11.951722       0.084427      40.384280 0.39805965E+03  0.91102591E+04                                10.411879                            6.684347      -0.132005       1.971492                    0.999361      26.229690      73.236060       0.635803       0.420921      -1.066479      -0.002674       0.003550      -0.005828       0.007329       0.002393       0.013085      -0.007641      -0.037047       0.031498      -0.028739       0.007914       0.020825             16.121672      11.026654      -2.374720       3.748619      19.191555     -12.812953      18.146807           0.000367
          183              C       2.526650       6.518020      11.442012      -0.149086      36.561556 0.41835562E+03  0.97437860E+04                                 9.624858                            6.823319       0.140286       2.014410                    0.999737      29.346420      84.037597       0.630154       0.417328      -1.063367      -0.012325       0.016968      -0.021510       0.030041      -0.000223       0.016301      -0.001134       0.053693      -0.039711      -0.020678      -0.017919       0.038597             12.961021       9.571879      -0.526413       1.812667      14.859141      -9.326948      14.452043           0.001837
          184              C       2.256718       7.459970      10.461587      -0.098929      34.739690 0.39831051E+03  0.91880397E+04                                 9.359153                            6.704630      -0.016162       1.968306                    0.999672      28.979502      83.305766       0.627402       0.423213      -1.056849      -0.010513      -0.018908       0.018438       0.028425       0.016102      -0.016135       0.011828       0.005696      -0.040362      -0.031295       0.007348       0.023946             12.356519       9.959064      -1.492617       2.791913      13.524946      -8.337147      13.585547           0.000556
          185              C       1.827008       4.687405      12.973927       0.096106      44.701512 0.40733366E+03  0.93725668E+04                                11.067043                            6.741457      -0.149757       1.960809                    0.999207      26.390594      73.785774       0.636223       0.418397      -1.068515       0.004983      -0.010272       0.003468       0.011932      -0.002149      -0.000750      -0.010105       0.017710      -0.014862      -0.015956       0.004348       0.011608             17.483919      11.048693      -0.176231       5.772036      22.058715     -11.001279      19.344350           0.000679
          186              C       1.134313       3.497935      13.004566      -0.210789      40.735927 0.45854042E+03  0.10965344E+05                                10.438184                            7.200267       0.001781       1.960241                    0.999352      30.869334      90.592323       0.604102       0.423985      -1.055505       0.011253       0.000759       0.005272       0.012450      -0.008560       0.008622       0.021019       0.054641       0.050399      -0.044979       0.016995       0.027983             14.496767       9.428903       3.820275       1.598185      22.741195      -6.958529      11.320203           0.001873
          187              C      14.195290       0.000000       0.000000      -0.209039      41.905778 0.47557642E+03  0.11478239E+05                                10.672909                            7.363467      -0.046077       1.943928                    0.999324      31.090953      91.699188       0.593575       0.427539      -1.053185       0.012604       0.000000       0.000000       0.012604      -0.000000      -0.000000       0.034118       0.043698      -0.047867      -0.049047       0.019220       0.029827             14.735045      12.050483       0.000000      -0.000000      13.380143     -10.268742      18.774509           0.001680
          188              C      16.960116       0.000000       0.000000       0.096498      45.053755 0.41068016E+03  0.94596758E+04                                11.113127                            6.759594      -0.151991       1.962032                    0.999150      26.298596      73.333593       0.637331       0.417224      -1.070310      -0.006458      -0.000000      -0.000000       0.006458       0.000000      -0.000000       0.006051       0.000293      -0.054821      -0.019556       0.009283       0.010273             17.517442      32.314920       0.000008      -0.000003       9.640531      -4.126394      10.596877           0.000374
          189              C      18.460625       0.000000       0.000000       0.100308      44.616840 0.40716288E+03  0.93621781E+04                                11.048057                            6.734508      -0.175967       1.954476                    0.999071      26.288839      73.335699       0.637709       0.417710      -1.069579       0.009222       0.000000       0.000000       0.009222      -0.000000      -0.000000      -0.017254       0.022352       0.025788      -0.024476       0.006878       0.017598             17.330655      31.718904       0.000009      -0.000002      14.371827      -0.244750       5.901233           0.000148
          190              C       2.826355       4.895391       0.000000      -0.209040      41.905821 0.47557735E+03  0.11478264E+05                                10.672898                            7.363461      -0.046078       1.943928                    0.999324      31.091015      91.699289       0.593577       0.427537      -1.053186      -0.006302      -0.010915      -0.000000       0.012604       0.018921       0.029547      -0.017059      -0.021849      -0.047867      -0.049047       0.019220       0.029827             14.735033      13.047712      -0.575760      -8.892985      12.382884       5.134367      18.774502           0.001680
          191              C       1.443942       2.500981       0.000000       0.096498      45.053753 0.41067968E+03  0.94596635E+04                                11.113132                            6.759593      -0.151994       1.962031                    0.999149      26.298595      73.333628       0.637330       0.417224      -1.070309       0.003229       0.005593       0.000000       0.006458       0.000127       0.005240      -0.003025      -0.000146      -0.054821      -0.019556       0.009283       0.010273             17.517459      15.309136       9.818303      -3.573569      26.646351       2.063202      10.596892           0.000374
          192              C       0.693688       1.201502       0.000000       0.100308      44.616845 0.40716268E+03  0.93621726E+04                                11.048064                            6.734509      -0.175968       1.954475                    0.999071      26.288818      73.335651       0.637709       0.417710      -1.069579      -0.004611      -0.007987      -0.000000       0.009222       0.009679      -0.014943       0.008627      -0.011176       0.025788      -0.024476       0.006878       0.017598             17.330678      18.708598       7.511524      -0.211961      27.382196       0.122377       5.901239           0.000148
          193              C      -7.097645      12.293481       0.000000      -0.209039      41.905752 0.47557632E+03  0.11478236E+05                                10.672905                            7.363466      -0.046077       1.943928                    0.999324      31.090956      91.699201       0.593575       0.427539      -1.053185      -0.006302       0.010915       0.000000       0.012604      -0.018922      -0.029547      -0.017059      -0.021849      -0.047867      -0.049047       0.019220       0.029827             14.735040      13.047721       0.575761       8.892987      12.382895       5.134370      18.774506           0.001680
          194              C      -8.480058      14.687891       0.000000       0.096498      45.053735 0.41067971E+03  0.94596631E+04                                11.113123                            6.759590      -0.151991       1.962032                    0.999150      26.298595      73.333591       0.637331       0.417223      -1.070310       0.003229      -0.005593       0.000000       0.006458      -0.000127      -0.005240      -0.003025      -0.000147      -0.054821      -0.019556       0.009283       0.010273             17.517437      15.309110      -9.818282       3.573564      26.646318       2.063202      10.596881           0.000374
          195              C      -9.230312      15.987370       0.000000       0.100308      44.616884 0.40716319E+03  0.93621868E+04                                11.048065                            6.734512      -0.175967       1.954476                    0.999071      26.288838      73.335698       0.637709       0.417710      -1.069579      -0.004611       0.007987      -0.000000       0.009222      -0.009679       0.014943       0.008627      -0.011176       0.025788      -0.024476       0.006878       0.017598             17.330675      18.708589      -7.511516       0.211959      27.382197       0.122378       5.901239           0.000148
          196              C      14.195290       0.000000      13.926500      -0.209040      41.905816 0.47557691E+03  0.11478254E+05                                10.672913                            7.363469      -0.046076       1.943928                    0.999324      31.090975      91.699256       0.593575       0.427539      -1.053185       0.012604       0.000000       0.000000       0.012604      -0.000000       0.000000      -0.034117       0.043699      -0.047867      -0.049047       0.019219       0.029827             14.735051      12.050488       0.000001       0.000001      13.380149      10.268747      18.774517           0.001680
          197              C      16.960116       0.000000      13.926500       0.096498      45.053787 0.41068041E+03  0.94596831E+04                                11.113131                            6.759596      -0.151991       1.962032                    0.999150      26.298607      73.333630       0.637331       0.417223      -1.070310      -0.006458      -0.000000       0.000000       0.006458      -0.000000       0.000000      -0.006050       0.000293      -0.054821      -0.019556       0.009283       0.010273             17.517452      32.314940       0.000008       0.000003       9.640535       4.126395      10.596880           0.000374
          198              C      18.460625       0.000000      13.926500       0.100308      44.616860 0.40716301E+03  0.93621818E+04                                11.048060                            6.734509      -0.175968       1.954475                    0.999071      26.288845      73.335718       0.637709       0.417710      -1.069579       0.009222       0.000000      -0.000000       0.009222      -0.000000       0.000000       0.017254       0.022352       0.025787      -0.024476       0.006878       0.017598             17.330661      31.718918       0.000010       0.000002      14.371830       0.244750       5.901235           0.000148
          199              C       2.826355       4.895391      13.926500      -0.209040      41.905860 0.47557786E+03  0.11478279E+05                                10.672902                            7.363463      -0.046077       1.943927                    0.999324      31.091037      91.699359       0.593577       0.427537      -1.053186      -0.006302      -0.010915       0.000000       0.012604       0.018922      -0.029546       0.017059      -0.021849      -0.047867      -0.049047       0.019219       0.029827             14.735039      13.047718      -0.575761       8.892989      12.382890      -5.134370      18.774511           0.001680
          200              C       1.443942       2.500981      13.926500       0.096498      45.053784 0.41067993E+03  0.94596707E+04                                11.113136                            6.759594      -0.151995       1.962031                    0.999149      26.298606      73.333664       0.637330       0.417224      -1.070309       0.003229       0.005593      -0.000000       0.006458       0.000127      -0.005240       0.003025      -0.000147      -0.054821      -0.019556       0.009283       0.010273             17.517468      15.309143       9.818311       3.573570      26.646367      -2.063203      10.596895           0.000374
          201              C       0.693688       1.201502      13.926500       0.100308      44.616868 0.40716283E+03  0.93621771E+04                                11.048067                            6.734510      -0.175969       1.954475                    0.999071      26.288825      73.335674       0.637709       0.417710      -1.069579      -0.004611      -0.007987       0.000000       0.009222       0.009679       0.014943      -0.008627      -0.011176       0.025787      -0.024476       0.006878       0.017598             17.330685      18.708605       7.511529       0.211961      27.382209      -0.122377       5.901240           0.000148
          202              C      -7.097645      12.293481      13.926500      -0.209040      41.905787 0.47557675E+03  0.11478249E+05                                10.672909                            7.363468      -0.046076       1.943928                    0.999324      31.090975      91.699258       0.593575       0.427539      -1.053185      -0.006302       0.010915      -0.000000       0.012604      -0.018922       0.029546       0.017059      -0.021849      -0.047867      -0.049047       0.019219       0.029827             14.735047      13.047727       0.575761      -8.892993      12.382899      -5.134373      18.774515           0.001680
          203              C      -8.480058      14.687891      13.926500       0.096498      45.053765 0.41067993E+03  0.94596697E+04                                11.113127                            6.759592      -0.151991       1.962032                    0.999150      26.298605      73.333625       0.637331       0.417223      -1.070310       0.003229      -0.005593      -0.000000       0.006458      -0.000127       0.005240       0.003025      -0.000147      -0.054821      -0.019556       0.009284       0.010273             17.517445      15.309118      -9.818289      -3.573565      26.646334      -2.063203      10.596884           0.000374
          204              C      -9.230312      15.987370      13.926500       0.100308      44.616903 0.40716332E+03  0.93621905E+04                                11.048068                            6.734512      -0.175968       1.954475                    0.999071      26.288844      73.335716       0.637709       0.417710      -1.069579      -0.004611       0.007987      -0.000000       0.009222      -0.009679      -0.014943      -0.008627      -0.011176       0.025787      -0.024476       0.006878       0.017598             17.330681      18.708595      -7.511521      -0.211959      27.382208      -0.122378       5.901240           0.000148
          205              C      -0.693688       1.201502       0.000000      -0.214410      40.710428 0.46191404E+03  0.11048996E+05                                10.395199                            7.202420       0.040316       1.972847                    0.999365      30.762772      89.831892       0.608020       0.421140      -1.058937       0.004722      -0.008179      -0.000000       0.009444      -0.028176       0.003883       0.002242      -0.032535       0.045669      -0.040507       0.015584       0.024923             14.327426      22.309443       6.103897       0.324950      15.261287       0.187610       5.411547           0.000728
          206              C       1.387375       0.000000       0.000000      -0.214410      40.710427 0.46191369E+03  0.11048985E+05                                10.395199                            7.202417       0.040316       1.972847                    0.999365      30.762772      89.831895       0.608020       0.421140      -1.058937      -0.009444       0.000000      -0.000000       0.009444      -0.000000       0.000000      -0.004484       0.065069       0.045669      -0.040507       0.015584       0.024923             14.327428      11.737188       0.000001      -0.000000      25.833550      -0.375219       5.411546           0.000728
          207              C       9.230312      15.987370       0.000000      -0.214410      40.710463 0.46191492E+03  0.11049016E+05                                10.395177                            7.202408       0.040315       1.972846                    0.999365      30.762828      89.831896       0.608023       0.421138      -1.058939       0.004722       0.008179       0.000000       0.009444       0.028176      -0.003883       0.002242      -0.032535       0.045668      -0.040507       0.015583       0.024924             14.327386      22.309375      -6.103870      -0.324951      15.261246       0.187610       5.411536           0.000728
          208              C      -0.693688       1.201502      13.926500      -0.214411      40.710452 0.46191432E+03  0.11049004E+05                                10.395202                            7.202421       0.040317       1.972847                    0.999365      30.762785      89.831932       0.608020       0.421140      -1.058937       0.004722      -0.008179       0.000000       0.009444      -0.028176      -0.003883      -0.002242      -0.032535       0.045667      -0.040507       0.015583       0.024924             14.327431      22.309453       6.103901      -0.324950      15.261292      -0.187610       5.411548           0.000728
          209              C       1.387375       0.000000      13.926500      -0.214410      40.710449 0.46191394E+03  0.11048993E+05                                10.395201                            7.202418       0.040317       1.972847                    0.999365      30.762783      89.831928       0.608020       0.421140      -1.058937      -0.009444       0.000000      -0.000000       0.009444      -0.000000      -0.000000       0.004484       0.065070       0.045667      -0.040507       0.015583       0.024924             14.327433      11.737191       0.000001       0.000000      25.833561       0.375219       5.411548           0.000728
          210              C       9.230312      15.987370      13.926500      -0.214411      40.710480 0.46191511E+03  0.11049022E+05                                10.395179                            7.202408       0.040315       1.972846                    0.999365      30.762837      89.831920       0.608023       0.421138      -1.058939       0.004722       0.008179      -0.000000       0.009444       0.028176       0.003883      -0.002242      -0.032535       0.045667      -0.040507       0.015583       0.024924             14.327389      22.309382      -6.103873       0.324951      15.261250      -0.187611       5.411537           0.000728
          211              O      10.928309       3.204006      22.418880      -0.581056      34.569064 0.48789815E+03  0.11424876E+05                                 8.392466                            6.754063       0.455996       2.198884                    0.997829      27.186299      70.072264       0.746022       0.350616      -1.148022       0.038070       0.020661       0.028617       0.051915      -0.000765      -0.003277       0.048196       0.069343       0.003373      -0.068580       0.031155       0.037425             10.437479      14.182749      -0.796122       5.900133       6.411983      -1.314677      10.717705           0.052146
          212              O      12.495308       4.790539      22.432806      -0.598156      35.165060 0.51024009E+03  0.12070189E+05                                 8.465753                            6.888992       0.497620       2.202960                    0.998117      27.623653      71.323863       0.742333       0.348793      -1.150696      -0.019863      -0.039861       0.029505       0.053423       0.010466      -0.039203      -0.011132      -0.077418      -0.027712      -0.062823       0.012107       0.050716             10.394673       6.553369      -0.831035       1.354835      14.091936      -5.649518      10.538715           0.076737
          213              O       7.234596       6.122676      22.418880      -0.581043      34.568602 0.48788983E+03  0.11424629E+05                                 8.392392                            6.754003       0.456028       2.198897                    0.997830      27.186073      70.071472       0.746026       0.350616      -1.148022      -0.001144      -0.043305       0.028620       0.051921       0.030403       0.043376      -0.021252      -0.033332       0.003366      -0.068570       0.031143       0.037426             10.437395       9.044118       3.762900      -4.088617      11.550456      -4.452272      10.717610           0.052168
          214              O       7.825074       3.972348      22.432806      -0.598167      35.165946 0.51025656E+03  0.12070687E+05                                 8.465930                            6.889132       0.497575       2.202941                    0.998117      27.623965      71.325202       0.742320       0.348796      -1.150692      -0.024586       0.037135       0.029502       0.053421      -0.038762       0.009953       0.039520       0.020593      -0.027693      -0.062827       0.012103       0.050725             10.394903      12.927225      -2.848835      -5.570186       7.718492       1.651486      10.538993           0.076720
          215              O      11.609095       7.862190      22.418880      -0.581042      34.568224 0.48788560E+03  0.11424501E+05                                 8.392307                            6.753956       0.456091       2.198918                    0.997831      27.186006      70.071107       0.746031       0.350614      -1.148024      -0.036930       0.022641       0.028619       0.051918      -0.029640      -0.040097      -0.026944      -0.035989       0.003362      -0.068578       0.031148       0.037430             10.437256       7.665048      -2.966659      -1.811438      12.929229       5.766874      10.717492           0.052164
          216              O       9.451618       8.425985      22.432806      -0.598153      35.165380 0.51024760E+03  0.12070419E+05                                 8.465837                            6.889069       0.497697       2.202983                    0.998119      27.623743      71.324414       0.742324       0.348796      -1.150693       0.044457       0.002726       0.029505       0.053426       0.028292       0.029241      -0.028380       0.056834      -0.027701      -0.062819       0.012104       0.050715             10.394790      11.487638       3.679823       4.215240       9.157843       3.998183      10.538889           0.076750
          217              O      10.928309       3.204006      19.360620      -0.581056      34.569089 0.48789857E+03  0.11424888E+05                                 8.392468                            6.754064       0.455996       2.198884                    0.997829      27.186315      70.072308       0.746022       0.350616      -1.148022       0.038071       0.020661      -0.028617       0.051915      -0.000765       0.003277      -0.048196       0.069344       0.003373      -0.068580       0.031156       0.037424             10.437483      14.182754      -0.796122      -5.900135       6.411985       1.314678      10.717709           0.052145
          218              O      12.495308       4.790539      19.346694      -0.598156      35.165063 0.51024012E+03  0.12070190E+05                                 8.465755                            6.888993       0.497619       2.202960                    0.998117      27.623649      71.323862       0.742332       0.348793      -1.150695      -0.019864      -0.039861      -0.029505       0.053423       0.010466       0.039203       0.011132      -0.077417      -0.027711      -0.062822       0.012107       0.050715             10.394676       6.553371      -0.831035      -1.354835      14.091941       5.649520      10.538718           0.076738
          219              O       7.234596       6.122676      19.360620      -0.581044      34.568615 0.48789006E+03  0.11424636E+05                                 8.392392                            6.754003       0.456027       2.198896                    0.997830      27.186085      70.071499       0.746026       0.350616      -1.148023      -0.001144      -0.043305      -0.028620       0.051921       0.030403      -0.043377       0.021252      -0.033334       0.003365      -0.068571       0.031144       0.037427             10.437395       9.044119       3.762900       4.088617      11.550457       4.452272      10.717610           0.052166
          220              O       7.825074       3.972348      19.346694      -0.598167      35.165945 0.51025651E+03  0.12070686E+05                                 8.465931                            6.889133       0.497572       2.202941                    0.998117      27.623959      71.325194       0.742319       0.348796      -1.150692      -0.024586       0.037135      -0.029502       0.053421      -0.038762      -0.009953      -0.039519       0.020593      -0.027692      -0.062826       0.012102       0.050724             10.394905      12.927228      -2.848836       5.570187       7.718493      -1.651486      10.538995           0.076722
          221              O      11.609095       7.862190      19.360620      -0.581042      34.568207 0.48788532E+03  0.11424493E+05                                 8.392305                            6.753955       0.456093       2.198919                    0.997831      27.185996      70.071078       0.746031       0.350614      -1.148024      -0.036930       0.022641      -0.028619       0.051918      -0.029640       0.040097       0.026944      -0.035989       0.003361      -0.068577       0.031148       0.037429             10.437254       7.665046      -2.966658       1.811438      12.929225      -5.766872      10.717490           0.052162
          222              O       9.451618       8.425985      19.346694      -0.598152      35.165346 0.51024699E+03  0.12070402E+05                                 8.465835                            6.889067       0.497698       2.202984                    0.998119      27.623719      71.324352       0.742324       0.348796      -1.150692       0.044457       0.002726      -0.029505       0.053427       0.028291      -0.029241       0.028378       0.056832      -0.027701      -0.062817       0.012103       0.050714             10.394786      11.487634       3.679821      -4.215238       9.157840      -3.998181      10.538885           0.076750
          223              O       1.004309      13.984866       5.434120      -0.581055      34.569125 0.48789933E+03  0.11424912E+05                                 8.392481                            6.754076       0.456002       2.198887                    0.997829      27.186304      70.072331       0.746020       0.350617      -1.148021       0.038071      -0.020661      -0.028617       0.051915       0.000765       0.003277       0.048195       0.069344       0.003373      -0.068580       0.031155       0.037424             10.437495      14.182767       0.796116      -5.900140       6.411995      -1.314679      10.717723           0.052146
          224              O       2.571308      12.398333       5.420194      -0.598156      35.165602 0.51024898E+03  0.12070460E+05                                 8.465871                            6.889076       0.497614       2.202958                    0.998117      27.623735      71.324417       0.742324       0.348796      -1.150693      -0.019864       0.039861      -0.029505       0.053423      -0.010466       0.039202      -0.011131      -0.077420      -0.027709      -0.062822       0.012107       0.050716             10.394838       6.553461       0.831067      -1.354876      14.092157      -5.649633      10.538898           0.076737
          225              O      -2.689404      11.066196       5.434120      -0.581044      34.568400 0.48788672E+03  0.11424534E+05                                 8.392343                            6.753969       0.456023       2.198895                    0.997830      27.186060      70.071293       0.746030       0.350615      -1.148024      -0.001144       0.043305      -0.028620       0.051921      -0.030404      -0.043377      -0.021252      -0.033336       0.003365      -0.068571       0.031144       0.037427             10.437324       9.044056      -3.762867       4.088577      11.550383      -4.452236      10.717534           0.052166
          226              O      -2.098926      13.216524       5.420194      -0.598167      35.165599 0.51025079E+03  0.12070511E+05                                 8.465855                            6.889078       0.497578       2.202943                    0.998117      27.623903      71.324825       0.742325       0.348795      -1.150694      -0.024586      -0.037134      -0.029501       0.053421       0.038762      -0.009954       0.039521       0.020592      -0.027695      -0.062828       0.012103       0.050724             10.394801      12.927096       2.848811       5.570112       7.718427       1.651472      10.538879           0.076721
          227              O       1.685095       9.326682       5.434120      -0.581041      34.568284 0.48788623E+03  0.11424520E+05                                 8.392321                            6.753964       0.456094       2.198919                    0.997831      27.185999      70.071122       0.746030       0.350615      -1.148024      -0.036930      -0.022641      -0.028619       0.051918       0.029638       0.040098      -0.026945      -0.035991       0.003362      -0.068578       0.031147       0.037431             10.437285       7.665056       2.966667       1.811444      12.929275       5.766899      10.717522           0.052163
          228              O      -0.472382       8.762887       5.420194      -0.598152      35.165084 0.51024279E+03  0.12070272E+05                                 8.465772                            6.889022       0.497703       2.202985                    0.998119      27.623703      71.324119       0.742329       0.348794      -1.150694       0.044457      -0.002726      -0.029505       0.053426      -0.028293      -0.029242      -0.028381       0.056834      -0.027703      -0.062820       0.012105       0.050715             10.394697      11.487550      -3.679778      -4.215194       9.157754       3.998129      10.538788           0.076751
          229              O       1.004309      13.984866       8.492380      -0.581056      34.569130 0.48789933E+03  0.11424912E+05                                 8.392481                            6.754075       0.456002       2.198886                    0.997829      27.186308      70.072342       0.746020       0.350617      -1.148021       0.038071      -0.020661       0.028617       0.051915       0.000765      -0.003277      -0.048196       0.069344       0.003372      -0.068580       0.031156       0.037425             10.437496      14.182771       0.796115       5.900139       6.411995       1.314679      10.717721           0.052145
          230              O       2.571308      12.398333       8.506306      -0.598156      35.165612 0.51024909E+03  0.12070463E+05                                 8.465871                            6.889076       0.497614       2.202958                    0.998117      27.623745      71.324441       0.742324       0.348796      -1.150693      -0.019864       0.039861       0.029505       0.053423      -0.010466      -0.039202       0.011131      -0.077420      -0.027709      -0.062823       0.012107       0.050716             10.394839       6.553461       0.831066       1.354876      14.092160       5.649632      10.538895           0.076737
          231              O      -2.689404      11.066196       8.492380      -0.581043      34.568382 0.48788637E+03  0.11424524E+05                                 8.392340                            6.753966       0.456024       2.198896                    0.997830      27.186055      70.071273       0.746030       0.350615      -1.148024      -0.001144       0.043305       0.028621       0.051921      -0.030404       0.043377       0.021252      -0.033335       0.003364      -0.068571       0.031144       0.037427             10.437319       9.044052      -3.762866      -4.088574      11.550380       4.452232      10.717526           0.052167
          232              O      -2.098926      13.216524       8.506306      -0.598167      35.165579 0.51025037E+03  0.12070499E+05                                 8.465853                            6.889076       0.497580       2.202943                    0.998117      27.623893      71.324795       0.742325       0.348795      -1.150694      -0.024586      -0.037135       0.029501       0.053421       0.038761       0.009953      -0.039521       0.020592      -0.027695      -0.062827       0.012103       0.050724             10.394797      12.927092       2.848812      -5.570108       7.718427      -1.651471      10.538872           0.076723
          233              O       1.685095       9.326682       8.492380      -0.581041      34.568275 0.48788601E+03  0.11424514E+05                                 8.392320                            6.753963       0.456093       2.198919                    0.997831      27.185996      70.071114       0.746030       0.350615      -1.148024      -0.036930      -0.022641       0.028619       0.051918       0.029638      -0.040098       0.026944      -0.035990       0.003362      -0.068577       0.031147       0.037430             10.437282       7.665057       2.966668      -1.811442      12.929274      -5.766896      10.717517           0.052164
          234              O      -0.472382       8.762887       8.506306      -0.598152      35.165072 0.51024251E+03  0.12070264E+05                                 8.465771                            6.889021       0.497703       2.202985                    0.998119      27.623695      71.324101       0.742329       0.348794      -1.150694       0.044457      -0.002726       0.029505       0.053426      -0.028292       0.029241       0.028380       0.056834      -0.027703      -0.062819       0.012104       0.050715             10.394696      11.487552      -3.679778       4.215192       9.157753      -3.998128      10.538784           0.076752
          235              O       9.924000       5.729739      20.889750      -0.815791      47.109689 0.10290061E+04  0.28912666E+05                                10.345894                            9.910390      -0.213153       1.925979                    0.994602      32.782252      91.261259       0.609033       0.357927      -1.147054       0.000002       0.000021      -0.000000       0.000021      -0.000005      -0.000004      -0.000006      -0.000163       0.710991      -0.118580      -0.118417       0.236997             11.622371      12.905233      -0.000129      -0.000000      12.904958       0.000000       9.056921           0.619255
          236              O       0.000000      11.459133       6.963250      -0.815787      47.109358 0.10289971E+04  0.28912363E+05                                10.345872                            9.910371      -0.213167       1.925977                    0.994602      32.782071      91.260784       0.609031       0.357929      -1.147052       0.000002      -0.000021       0.000000       0.000021       0.000006      -0.000003       0.000002      -0.000163       0.711019      -0.118585      -0.118422       0.237006             11.622345      12.905207       0.000143       0.000000      12.904925       0.000000       9.056903           0.619258

******************************************************
Auxiliary information for the entire system
The total spin magnetic moment of the unit cell is   3.096600
The total net atomic charge of the unit cell is   -0.000002
Accuracy of reproducing the electrostatic potential in the unit cell:
  The inner radius (bohr) =    5.0000
  The outer radius (bohr) =   12.0000
  Valid grid points have density less than (e/(bohr^3)) =    0.0001
  The number of valid grid points were=      2054254
  The rms potential error without charges in kcal/mol is=      2.78286
  The rms potential error with partial charges in kcal/mol is=      0.55057
  The RRMSE value at monopole order=      0.19784
  The rms potential error with partial charges and cloud penetration in kcal/mol is=      0.55285
  The RRMSE value at monopole order with cloud penetration is=      0.19866
  The rms potential error with partial charges and atomic dipoles in kcal/mol is=      0.28729
  The RRMSE value at dipole order=      0.10324
  The rms potential error with partial charges, atomic dipoles and cloud penetration in kcal/mol is=      0.27685
  The RRMSE value at dipole order with cloud penetration=      0.09949

******************************************************
The electron densities and ab initio electrostatic potential were computed in VASP using the PBE functional and
projector augmented wave method. See the main text of the journal article for a description of computational details.
The atomic charges, dipoles, and quadrupoles were computed with the DDEC6 method as described in
(a) T. A. Manz and N. Gabaldon Limas, RSC Adv. 6 (2016) 47771-47801 DOI: 10.1039/c6ra04656h
(b) N. Gabaldon Limas and T. A. Manz, RSC Adv. 8 (2018) 2678-2707 DOI: 10.1039/c7ra11829e.
For each atom in the material, the electron cloud parameters were fit to the spherically averaged atom-in-material
electron density using radial positions for which this density was between 10^-4 and 10^-2 electrons per cubic bohr.
The polarizabilities, dispersion coefficients, and quantum Drude oscillator (QDO) parameters were fit using the MCLF method.
The magnetic structure of the system was optimized in VASP from the default ferromagnetic initial guess using spin polarization.
The atomic spin moments (ASMs) were computed on this optimized magnetic structure using the DDEC6 partition as inputs
to the method of T. A. Manz and D. S. Sholl, J. Chem. Theory Comput. 7 (2011) 4146-4164 DOI: 10.1021/ct200539n.
The RMSE and RRMSE were computed using a uniform grid with Ewald summation.
