# Supplementary material for: A collection of forcefield precursors for metal–organic frameworks
Source: RSC Adv. 2019 Nov 13;9(63):36492–507. doi: 10.1039/c9ra07327b (PMC9075174; doi:10.1039/c9ra07327b)
Supplement: RA-009-C9RA07327B-s3519 [file RA-009-C9RA07327B-s3519.xyz]

  138
jmolscript: load "" {1 1 1} spacegroup "x,y,z" unitcell [{     12.287000     0.000000     0.000000 }, {      2.210420    12.725451     0.000000 }, {      6.092015    -0.005514    17.149080 }]
Cu    11.706539     4.685341    14.380190     0.531316
Cu    14.493131     2.828322    14.361669     0.490476
Cu    12.593321     3.232105    11.579230     0.531361
Cu     8.882896     8.034596     2.768890     0.531307
Cu     6.096304     9.891615     2.787411     0.490468
Cu     7.996114     9.487832     5.569850     0.531353
H      9.206583     3.455089    15.429027     0.097287
H      7.285392     4.110089    16.552292     0.111149
H      8.684016     7.871668    16.751221     0.119580
H     10.604598     7.216669    15.626242     0.081372
H     10.429177     1.383243    11.915181     0.095661
H      8.981498     0.010547    10.731894     0.124112
H     10.674313     1.195123     7.284929     0.121355
H     12.122213     2.569091     8.468216     0.095479
H     15.146116     2.865218     9.637783     0.096227
H      4.503591     4.134278     8.603693     0.124817
H     14.708355     7.478271     9.397696     0.125834
H     13.063880     6.209211    10.431785     0.100285
H     13.644815     0.510872    10.066510     0.127149
H     16.333457     0.380092    13.115616     0.129629
H      9.249194     3.412852     0.353271     0.129486
H      5.679855     5.359818     0.442446     0.132893
H     13.769605     4.831464    13.084748     0.354702
H      9.395654     6.513750    13.144770     0.110078
H     10.534380     5.073087     9.625779     0.110666
H     14.727505     0.540799    15.931495     0.078173
H     12.292707    12.122189     0.234942     0.119879
H      6.775320     1.530906    15.723991     0.117737
H     17.375935     3.051798    15.099765     0.075201
H     11.382852     9.264848     1.720053     0.097287
H     13.304043     8.609848     0.596788     0.111150
H     11.905419     4.848269     0.397859     0.119580
H      9.984837     5.503268     1.522838     0.081374
H     10.160258    11.336694     5.233899     0.095657
H      9.397517    -0.016061     6.417186     0.124108
H      9.915122    11.524814     9.864151     0.121354
H      8.467222    10.150846     8.680864     0.095480
H      5.443319     9.854719     7.511297     0.096227
H     16.085844     8.585659     8.545387     0.124818
H      5.881080     5.241666     7.751384     0.125834
H      7.525555     6.510726     6.717295     0.100284
H      6.944620    12.209065     7.082570     0.127148
H      4.255978    12.339845     4.033464     0.129628
H     11.340241     9.307085    16.795809     0.129487
H     14.909580     7.360119    16.706634     0.132893
H      6.819830     7.888473     4.064332     0.354706
H     11.193781     6.206187     4.004310     0.110080
H     10.055055     7.646850     7.523301     0.110666
H      5.861930    12.179138     1.217585     0.078178
H      8.296728     0.597748    16.914138     0.119882
H     13.814115    11.189031     1.425089     0.117737
H      3.213500     9.668139     2.049315     0.075204
C      9.101609     4.340696    15.693123     0.039588
C      7.950639     4.732423    16.367082    -0.196503
C      7.794136     6.055742    16.763226     0.076641
C      8.788602     6.987335    16.485411    -0.200277
C      9.939351     6.594335    15.811452     0.047143
C     10.478779     1.345365    10.987416     0.046928
C      9.610727     0.523529    10.277444    -0.191097
C      9.684806     0.466710     8.891798     0.087025
C     10.624710     1.233001     8.212694    -0.195140
C     11.492983     2.056109     8.922666     0.061573
C     15.058539     3.789101     9.589766     0.075780
C     16.043455     4.550282     8.970684    -0.189242
C     15.912047     5.932290     8.896943     0.096079
C     14.795711     6.553115     9.445713    -0.192768
C     13.811016     5.793207    10.064795     0.066187
C     14.115148     0.720592    10.841648    -0.130300
C     15.207982    -0.010022    11.380129     0.056350
C     15.634484     0.647504    12.563416    -0.139220
C      8.436787     3.781974     0.092605    -0.133934
C      7.534055     4.487967     0.931195     0.058536
C      6.420480     4.882710     0.142337    -0.104227
C      9.891418     6.113116    12.467381    -0.113973
C      9.626673     6.308277    11.032003     0.029245
C     10.456676     5.277677    10.527820    -0.150907
C     15.605234     0.834731    16.013811     0.068452
C     16.492138     0.083661    16.847256    -0.220816
C     17.890889     0.422164    16.828392     0.091957
C      5.891683     1.381937    15.976083    -0.206008
C     17.143206     2.209266    15.434172     0.072065
C     11.487826     8.379241     1.455957     0.039587
C     12.638796     7.987514     0.781998    -0.196503
C     12.795299     6.664195     0.385854     0.076634
C     11.800833     5.732602     0.663669    -0.200275
C     10.650084     6.125602     1.337628     0.047140
C     10.110656    11.374572     6.161664     0.046930
C     10.978708    12.196408     6.871636    -0.191096
C     10.904629    12.253227     8.257282     0.087024
C      9.964725    11.486936     8.936386    -0.195140
C      9.096452    10.663828     8.226414     0.061571
C      5.530896     8.930836     7.559314     0.075781
C      4.545980     8.169655     8.178396    -0.189241
C      4.677388     6.787647     8.252137     0.096079
C      5.793724     6.166822     7.703367    -0.192765
C      6.778419     6.926730     7.084285     0.066187
C      6.474287    11.999345     6.307432    -0.130303
C      3.171033     0.004508     5.768951     0.056350
C      4.954951    12.072433     4.585664    -0.139221
C     12.152648     8.937963    17.056475    -0.133935
C     13.055380     8.231970    16.217885     0.058537
C     14.168955     7.837227    17.006743    -0.104230
C     10.698017     6.606821     4.681699    -0.113976
C     10.962762     6.411660     6.117077     0.029246
C     10.132759     7.442260     6.621260    -0.150908
C      4.984201    11.885206     1.135269     0.068450
C      4.097297    12.636276     0.301824    -0.220815
C      2.698546    12.297773     0.320688     0.091957
C      2.410752    11.338000     1.172997    -0.206006
C      3.446229    10.510671     1.714908     0.072061
N     10.096463     5.271015    15.417023    -0.239645
N     11.419293     2.111655    10.310027    -0.226978
N     13.941815     4.411200    10.136821    -0.270600
N     14.804714     1.783824    12.757201    -0.194229
N     13.867307     1.829977    11.693958    -0.167659
N     12.727433     4.415688    15.967508    -0.184319
N     13.974354     3.734886    15.936640    -0.188635
N     11.211090     4.567252    11.601353    -0.189165
N     10.893240     5.316432    12.685174    -0.149381
N     15.944477     1.868238    15.391299    -0.186947
N     10.492972     7.448922     1.732057    -0.239639
N      9.170142    10.608282     6.839053    -0.226975
N      6.647620     8.308737     7.012259    -0.270601
N      5.784721    10.936113     4.391879    -0.194230
N      6.722128    10.889960     5.455122    -0.167655
N      7.862002     8.304249     1.181572    -0.184313
N      6.615081     8.985051     1.212440    -0.188636
N      9.378345     8.152685     5.547727    -0.189162
N      9.696195     7.403505     4.463906    -0.149375
N      4.644958    10.851699     1.757781    -0.186943
Cl     7.741559     4.688497     2.586081    -0.085943
Cl     5.840360    11.457135    10.594702    -0.086675
Cl     8.541819     7.101335    10.215707    -0.025827
Cl    12.847876     8.031440    14.562999    -0.085943
Cl    14.749075     1.262802     6.554378    -0.086678
Cl    12.047616     5.618602     6.933373    -0.025828
O     13.246592     4.038591    13.324835    -0.745038
O      7.342843     8.681346     3.824245    -0.745031

The following XYZ coordinates are in angstroms. Other properties are in atomic units.
The sperically averaged electron density of each atom fit to a function of the form exp(a - br)
eigen_1, eigen_2 and eigen_3 are the three eigenvalues of traceless quadrupole moment tensor
  atom number  atomic symbol              X              Y              Z     net charge C6 coefficient C8 coefficient C10 coefficient fluctuating dipole atomic polarizability isotropic forcefield polarizability              a              b squared Pearson coefficient          <r^3>          <r^4>         wp_QDO          m_QDO          q_QDO       dipole_x       dipole_y       dipole_z         dipole            Qxy            Qxz            Qyz     Q(x^2-y^2)  Q(3z^2 - R^2)        eigen_1        eigen_2        eigen_3 static polarizability      alpha(xx)      alpha(xy)      alpha(xz)      alpha(yy)      alpha(yz)      alpha(zz) atomic spin moment
            1             Cu      11.706539       4.685341      14.380190       0.531316      92.798724 0.13953893E+04  0.41472136E+05                                17.977394                           13.132934       0.552182       2.026938                    0.995704      48.869924     131.080029       0.444617       0.463510      -1.096974       0.065954      -0.045843      -0.049064       0.094121      -0.017228      -0.054581       0.060039      -0.030884      -0.127108      -0.092781       0.001565       0.091216             23.511302      25.859292      -6.524445       1.579767      12.023339       1.043885      32.651274           0.529980
            2             Cu      14.493131       2.828322      14.361669       0.490476      99.855979 0.14288498E+04  0.42761922E+05                                18.856137                           13.318711       0.552148       2.019291                    0.996200      49.648950     134.071534       0.439609       0.465553      -1.094667      -0.074471       0.039646      -0.053113       0.099693      -0.018679       0.044573      -0.050754       0.043155      -0.110276      -0.079510      -0.000854       0.080365             24.964050      19.925658      -9.608979       3.498278      21.458865       6.203534      33.507628           0.396748
            3             Cu      12.593321       3.232105      11.579230       0.531361      91.525955 0.14346324E+04  0.42696770E+05                                17.410698                           13.037887       0.995802       2.163912                    0.994291      48.270674     127.226277       0.463177       0.444329      -1.114815       0.033868       0.043215       0.056701       0.078927      -0.002511       0.050601       0.053670       0.017756       0.153235      -0.073668      -0.021583       0.095251             22.299704      23.936468      -5.551635       3.800277      23.792494       4.053990      19.170151           0.568724
            4             Cu       8.882896       8.034596       2.768890       0.531307      92.798631 0.13953903E+04  0.41472182E+05                                17.977409                           13.132963       0.552148       2.026928                    0.995704      48.869856     131.079971       0.444615       0.463512      -1.096973      -0.065950       0.045848       0.049063       0.094120      -0.017212      -0.054580       0.060041      -0.030918      -0.127151      -0.092794       0.001582       0.091212             23.511300      25.859299      -6.524449       1.579738      12.023358       1.043902      32.651243           0.529936
            5             Cu       6.096304       9.891615       2.787411       0.490468      99.856518 0.14288588E+04  0.42762260E+05                                18.856197                           13.318749       0.552156       2.019291                    0.996200      49.649120     134.072119       0.439608       0.465553      -1.094667       0.074472      -0.039645       0.053113       0.099693      -0.018685       0.044576      -0.050752       0.043159      -0.110272      -0.079508      -0.000864       0.080371             24.964132      19.925720      -9.609003       3.498298      21.458926       6.203559      33.507749           0.396739
            6             Cu       7.996114       9.487832       5.569850       0.531353      91.526349 0.14346416E+04  0.42697116E+05                                17.410743                           13.037929       0.995792       2.163908                    0.994291      48.270821     127.226782       0.463176       0.444329      -1.114815      -0.033866      -0.043213      -0.056702       0.078926      -0.002508       0.050596       0.053667       0.017756       0.153243      -0.073663      -0.021586       0.095248             22.299751      23.936520      -5.551620       3.800296      23.792532       4.053989      19.170202           0.568651
            7              H       9.206583       3.455089      15.429027       0.097287       1.256869 0.93102407E+01  0.94253970E+02                                 1.878934                            1.751980      -1.006073       2.397931                    0.997544       3.518678       9.771367       0.489371       1.236314      -0.720224       0.001420      -0.044596      -0.011161       0.045993       0.005272      -0.006380       0.006090      -0.017825      -0.040336      -0.018106       0.000409       0.017698              1.927846       1.662970      -0.074654      -0.142272       2.519977       0.298566       1.600591           0.000505
            8              H       7.285392       4.110089      16.552292       0.111149       1.153048 0.81283472E+01  0.80376793E+02                                 1.826299                            1.671059      -1.217971       2.295346                    0.994974       3.696781      10.497584       0.480801       1.288286      -0.705452      -0.023681      -0.019353       0.007238       0.031428       0.001967      -0.008425       0.005509      -0.004599      -0.024249      -0.014516       0.006052       0.008464              1.918477       2.247220       0.496214      -0.282631       2.047782      -0.034636       1.460431           0.000777
            9              H       8.684016       7.871668      16.751221       0.119580       1.128246 0.81557960E+01  0.80659306E+02                                 1.805205                            1.680152      -1.108500       2.356758                    0.996201       3.577570      10.136383       0.477151       1.297962      -0.704630      -0.004995       0.030794       0.008409       0.032310       0.004177      -0.007862       0.000505      -0.006157      -0.028176      -0.013755       0.003238       0.010517              1.870716       1.762673      -0.142654      -0.211141       2.314613       0.376395       1.534862           0.000569
           10              H      10.604598       7.216669      15.626242       0.081372       1.346607 0.99983347E+01  0.10525641E+03                                 2.095843                            1.903520      -1.532529       2.126825                    0.991857       4.297543      13.045802       0.428121       1.358997      -0.688580       0.025410       0.032562      -0.004392       0.041536       0.000078      -0.003678       0.005168      -0.022483      -0.053115      -0.019194      -0.001601       0.020795              2.209211       2.686329       0.717845      -0.159930       2.216264      -0.000260       1.725040           0.001005
           11              H      10.429177       1.383243      11.915181       0.095661       1.386397 0.10506434E+02  0.10928535E+03                                 1.987521                            1.848079      -1.091733       2.354609                    0.996589       3.575454       9.962367       0.483039       1.219037      -0.725022      -0.010501      -0.004275       0.046279       0.047648       0.009586      -0.011158      -0.006937       0.003836       0.043104      -0.017088      -0.005739       0.022828              2.050110       1.649365       0.104495       0.039291       1.658378       0.204709       2.842586           0.000324
           12              H       8.981498       0.010547      10.731894       0.124112       1.079079 0.77044824E+01  0.74094711E+02                                 1.671810                            1.572992      -0.908888       2.454076                    0.998892       3.244027       8.666166       0.528837       1.204317      -0.727872      -0.023401      -0.019180       0.017928       0.035169       0.011518      -0.005480      -0.002015       0.003298       0.035826      -0.017757       0.002557       0.015200              1.709637       1.835722       0.477251      -0.114709       1.697733      -0.064474       1.595457           0.000720
           13              H      10.674313       1.195123       7.284929       0.121355       1.222475 0.91480801E+01  0.92613779E+02                                 1.884209                            1.768472      -0.957869       2.429518                    0.998255       3.468681       9.772321       0.471914       1.282029      -0.710576       0.001606      -0.000049      -0.036168       0.036203       0.010904      -0.002154      -0.001045      -0.000028       0.042887      -0.018071       0.003293       0.014778              1.923664       1.662745       0.196150       0.079440       1.641705       0.172867       2.466544           0.000901
           14              H      12.122213       2.569091       8.468216       0.095479       1.195697 0.87277527E+01  0.88646464E+02                                 1.941667                            1.786010      -1.272393       2.271960                    0.993517       3.898085      11.552858       0.439998       1.370556      -0.688400       0.030788       0.022994      -0.024438       0.045539       0.013797      -0.005837      -0.000148       0.012470       0.028496      -0.020210       0.005139       0.015072              2.035876       2.225436       0.563752      -0.284063       2.073153      -0.240421       1.809041           0.000432
           15              H      15.146116       2.865218       9.637783       0.096227       1.211163 0.87267653E+01  0.88363859E+02                                 1.938926                            1.770729      -1.216051       2.296856                    0.994956       3.821243      11.195535       0.448954       1.347356      -0.693457       0.010973      -0.043809       0.003719       0.045316      -0.009280      -0.004630      -0.000246       0.004735      -0.039791      -0.014464      -0.002163       0.016627              2.041831       1.585380       0.083423      -0.103047       2.934250      -0.235522       1.605862          -0.000088
           16              H       4.503591       4.134278       8.603693       0.124817       1.090788 0.79302227E+01  0.77084551E+02                                 1.707036                            1.615477      -0.866753       2.474269                    0.999162       3.298780       8.960323       0.510595       1.234091      -0.720943       0.028649      -0.018238      -0.012354       0.036139      -0.007937      -0.009943      -0.001888      -0.005112      -0.036959      -0.018138       0.002820       0.015318              1.735506       2.031496      -0.103009      -0.382028       1.665718       0.036148       1.509305           0.000027
           17              H      14.708355       7.478271       9.397696       0.125834       1.044305 0.75066180E+01  0.71808289E+02                                 1.644775                            1.561240      -0.834438       2.490736                    0.999435       3.211102       8.588357       0.525835       1.217660      -0.725016      -0.006242       0.036414      -0.000954       0.036957      -0.007629      -0.009128       0.000376      -0.010233      -0.036797      -0.017283       0.001114       0.016168              1.672645       1.526069       0.101893      -0.133545       2.130693      -0.150376       1.361174           0.000033
           18              H      13.063880       6.209211      10.431785       0.100285       1.254348 0.91586896E+01  0.93226262E+02                                 1.944127                            1.785649      -1.090165       2.360318                    0.996730       3.666333      10.532716       0.460904       1.305540      -0.703727      -0.035466       0.027992       0.019297       0.049130      -0.009877      -0.012575       0.003558      -0.023086      -0.027888      -0.021204      -0.000764       0.021968              2.034325       2.594487      -0.259245      -0.543552       1.697347       0.087850       1.811139          -0.000077
           19              H      13.644815       0.510872      10.066510       0.127149       1.267738 0.95394764E+01  0.98864579E+02                                 2.012467                            1.868590      -1.352548       2.251522                    0.993018       3.789314      11.267900       0.430581       1.372571      -0.689572      -0.021661      -0.015855      -0.035574       0.044566      -0.001527       0.010917       0.013191      -0.010336      -0.004663      -0.018505       0.001054       0.017451              2.078022       2.056079       0.082597       0.553257       1.759467       0.269358       2.418519           0.000107
           20              H      16.333457       0.380092      13.115616       0.129629       1.274297 0.94035367E+01  0.96687049E+02                                 1.998907                            1.842125      -1.125618       2.362157                    0.995940       3.609018      10.539218       0.440201       1.353251      -0.695023       0.034956      -0.018313       0.024271       0.046329      -0.016042       0.011644       0.004074       0.000943      -0.003164      -0.021666       0.003184       0.018482              2.068786       2.228779      -0.288429       0.642701       1.681497      -0.140338       2.296083          -0.000161
           21              H       9.249194       3.412852       0.353271       0.129486       1.144055 0.83595909E+01  0.83650200E+02                                 1.871770                            1.744682      -1.078669       2.386359                    0.996183       3.558936      10.328750       0.448276       1.365459      -0.691899       0.040648      -0.015570       0.017347       0.046857      -0.010420       0.010382       0.003368       0.025067       0.017319      -0.021007       0.001625       0.019382              1.937666       2.384857      -0.410967       0.244864       1.828103       0.014486       1.600037          -0.000020
           22              H       5.679855       5.359818       0.442446       0.132893       1.187718 0.88772238E+01  0.89937665E+02                                 1.904080                            1.787784      -1.080408       2.385871                    0.996808       3.534538      10.233540       0.447773       1.350156      -0.695676      -0.035043       0.025824       0.021792       0.048680      -0.008569      -0.005755       0.009254       0.013222       0.022333      -0.016209      -0.000863       0.017072              1.960878       2.402208      -0.483734      -0.173894       1.828311       0.186951       1.652115           0.000235
           23              H      13.769605       4.831464      13.084748       0.354702       1.129781 0.97774255E+01  0.10369733E+03                                 1.996882                            1.993814      -1.866998       2.086311                    0.992928       3.499616      11.125792       0.378780       1.524671      -0.660416       0.018201       0.025675      -0.010062       0.033041       0.011871      -0.003944      -0.007691      -0.004384      -0.021870      -0.011212      -0.007278       0.018490              2.016648       1.925734       0.169354      -0.086191       2.068090      -0.116543       2.056119          -0.002475
           24              H       9.395654       6.513750      13.144770       0.110078       1.348603 0.99579253E+01  0.10383700E+03                                 2.064514                            1.884336      -1.218985       2.299335                    0.995892       3.780508      11.108432       0.439282       1.337147      -0.697288      -0.032029       0.012647       0.028176       0.044493      -0.015125      -0.003720       0.001088       0.018034       0.000974      -0.017816      -0.000426       0.018241              2.155275       1.957994      -0.339453      -0.527937       1.813075       0.407507       2.694756           0.000436
           25              H      10.534380       5.073087       9.625779       0.110666       1.251666 0.95879182E+01  0.99667005E+02                                 1.995976                            1.871406      -1.449431       2.191187                    0.991877       3.969719      11.890038       0.430166       1.369756      -0.688718      -0.001018      -0.007638      -0.040953       0.041672      -0.012527       0.009274      -0.001065      -0.006279       0.020742      -0.018247       0.002795       0.015452              2.053530       1.657296      -0.059926      -0.039038       1.730874       0.163769       2.772421           0.000087
           26              H      14.727505       0.540799      15.931495       0.078173       1.493172 0.11481377E+02  0.12204355E+03                                 2.085452                            1.930343      -1.025697       2.375044                    0.997153       3.687860      10.370335       0.473456       1.217043      -0.725687      -0.043117      -0.017654      -0.002563       0.046662       0.014895      -0.001652      -0.012135       0.007378      -0.029437      -0.019655      -0.003131       0.022786              2.143069       2.871665       0.322417       0.187657       1.858485      -0.056787       1.699058           0.000695
           27              H      12.292707      12.122189       0.234942       0.119879       1.126307 0.80862698E+01  0.79032782E+02                                 1.740142                            1.627264      -0.998806       2.405617                    0.998251       3.390842       9.253801       0.510327       1.228001      -0.721401      -0.013431      -0.027890       0.021057       0.037438       0.007403       0.001766      -0.015912       0.015348      -0.023586      -0.022983       0.006996       0.015987              1.793893       1.613600       0.115619      -0.046528       2.060301      -0.520269       1.707778          -0.001058
           28              H       6.775320       1.530906      15.723991       0.117737       1.115793 0.80576981E+01  0.78790280E+02                                 1.741337                            1.633756      -0.843239       2.478553                    0.999121       3.390497       9.295964       0.504255       1.242209      -0.718358       0.032500      -0.001475      -0.012825       0.034970       0.001259      -0.006516      -0.010654       0.012484      -0.023238      -0.016785       0.002895       0.013890              1.785137       2.280729       0.112519      -0.105014       1.598012      -0.154844       1.476670          -0.000176
           29              H      17.375935       3.051798      15.099765       0.075201       1.527491 0.11582983E+02  0.12373995E+03                                 2.140305                            1.954851      -0.967333       2.396966                    0.997850       3.744994      10.654005       0.463424       1.237195      -0.720700       0.007148       0.040948      -0.012232       0.043330       0.003226      -0.002901      -0.009727      -0.003138      -0.050215      -0.020026       0.004987       0.015039              2.226888       1.948599       0.351501      -0.038715       2.903560      -0.414698       1.828506           0.000081
           30              H      11.382852       9.264848       1.720053       0.097287       1.256853 0.93100909E+01  0.94252078E+02                                 1.878919                            1.751967      -1.006058       2.397939                    0.997544       3.518655       9.771285       0.489373       1.236316      -0.720224      -0.001420       0.044596       0.011161       0.045993       0.005272      -0.006381       0.006090      -0.017824      -0.040336      -0.018107       0.000409       0.017697              1.927831       1.662957      -0.074653      -0.142270       2.519955       0.298562       1.600580           0.000510
           31              H      13.304043       8.609848       0.596788       0.111150       1.153048 0.81283458E+01  0.80376790E+02                                 1.826299                            1.671059      -1.217968       2.295347                    0.994975       3.696783      10.497596       0.480800       1.288287      -0.705451       0.023681       0.019353      -0.007238       0.031428       0.001967      -0.008425       0.005509      -0.004599      -0.024249      -0.014516       0.006052       0.008464              1.918478       2.247220       0.496214      -0.282631       2.047783      -0.034636       1.460431           0.000778
           32              H      11.905419       4.848269       0.397859       0.119580       1.128245 0.81557861E+01  0.80659201E+02                                 1.805206                            1.680152      -1.108498       2.356760                    0.996201       3.577568      10.136384       0.477150       1.297964      -0.704630       0.004995      -0.030794      -0.008409       0.032310       0.004177      -0.007862       0.000505      -0.006157      -0.028176      -0.013755       0.003238       0.010517              1.870717       1.762673      -0.142654      -0.211141       2.314614       0.376396       1.534862           0.000568
           33              H       9.984837       5.503268       1.522838       0.081374       1.346602 0.99983006E+01  0.10525601E+03                                 2.095842                            1.903519      -1.532526       2.126827                    0.991857       4.297543      13.045818       0.428120       1.359001      -0.688580      -0.025410      -0.032562       0.004392       0.041536       0.000078      -0.003678       0.005168      -0.022483      -0.053115      -0.019194      -0.001601       0.020795              2.209210       2.686328       0.717844      -0.159930       2.216262      -0.000260       1.725040           0.001005
           34              H      10.160258      11.336694       5.233899       0.095657       1.386411 0.10506580E+02  0.10928745E+03                                 1.987552                            1.848106      -1.091733       2.354609                    0.996589       3.575475       9.962510       0.483030       1.219055      -0.725018       0.010501       0.004275      -0.046279       0.047648       0.009587      -0.011158      -0.006936       0.003837       0.043104      -0.017089      -0.005739       0.022827              2.050143       1.649388       0.104499       0.039293       1.658402       0.204715       2.842638           0.000332
           35              H       9.397517      -0.016061       6.417186       0.124108       1.079100 0.77046858E+01  0.74097368E+02                                 1.671854                            1.573030      -0.908897       2.454073                    0.998892       3.244067       8.666395       0.528820       1.204344      -0.727866       0.023401       0.019181      -0.017928       0.035170       0.011518      -0.005480      -0.002015       0.003298       0.035825      -0.017757       0.002557       0.015199              1.709684       1.835774       0.477273      -0.114713       1.697779      -0.064475       1.595498           0.000722
           36              H       9.915122      11.524814       9.864151       0.121354       1.222465 0.91479620E+01  0.92612063E+02                                 1.884178                            1.768445      -0.957869       2.429518                    0.998255       3.468656       9.772147       0.471925       1.282006      -0.710581      -0.001607       0.000049       0.036168       0.036204       0.010904      -0.002154      -0.001045      -0.000028       0.042889      -0.018071       0.003292       0.014779              1.923632       1.662719       0.196143       0.079436       1.641679       0.172861       2.466498           0.000901
           37              H       8.467222      10.150846       8.680864       0.095480       1.195693 0.87277208E+01  0.88646059E+02                                 1.941663                            1.786007      -1.272393       2.271961                    0.993517       3.898079      11.552835       0.439998       1.370556      -0.688400      -0.030788      -0.022993       0.024438       0.045539       0.013798      -0.005837      -0.000147       0.012470       0.028496      -0.020211       0.005139       0.015072              2.035873       2.225431       0.563750      -0.284062       2.073149      -0.240420       1.809038           0.000434
           38              H       5.443319       9.854719       7.511297       0.096227       1.211163 0.87267643E+01  0.88363843E+02                                 1.938926                            1.770729      -1.216051       2.296856                    0.994956       3.821242      11.195531       0.448955       1.347356      -0.693457      -0.010973       0.043810      -0.003719       0.045316      -0.009280      -0.004630      -0.000246       0.004735      -0.039790      -0.014464      -0.002163       0.016627              2.041831       1.585380       0.083423      -0.103047       2.934250      -0.235522       1.605862          -0.000086
           39              H      16.085844       8.585659       8.545387       0.124818       1.090788 0.79302300E+01  0.77084663E+02                                 1.707039                            1.615479      -0.866754       2.474269                    0.999162       3.298782       8.960340       0.510594       1.234094      -0.720942      -0.028649       0.018238       0.012355       0.036139      -0.007937      -0.009943      -0.001888      -0.005112      -0.036958      -0.018138       0.002820       0.015318              1.735509       2.031500      -0.103010      -0.382029       1.665721       0.036148       1.509307           0.000029
           40              H       5.881080       5.241666       7.751384       0.125834       1.044304 0.75066079E+01  0.71808154E+02                                 1.644772                            1.561238      -0.834439       2.490736                    0.999435       3.211099       8.588341       0.525836       1.217658      -0.725016       0.006242      -0.036414       0.000955       0.036957      -0.007629      -0.009128       0.000376      -0.010233      -0.036796      -0.017282       0.001114       0.016168              1.672643       1.526067       0.101893      -0.133545       2.130690      -0.150376       1.361172           0.000033
           41              H       7.525555       6.510726       6.717295       0.100284       1.254347 0.91586837E+01  0.93226217E+02                                 1.944129                            1.785651      -1.090167       2.360318                    0.996730       3.666334      10.532731       0.460903       1.305544      -0.703726       0.035466      -0.027992      -0.019297       0.049130      -0.009878      -0.012575       0.003558      -0.023086      -0.027888      -0.021204      -0.000764       0.021968              2.034327       2.594490      -0.259245      -0.543553       1.697349       0.087850       1.811141          -0.000075
           42              H       6.944620      12.209065       7.082570       0.127148       1.267738 0.95394844E+01  0.98864681E+02                                 2.012468                            1.868591      -1.352549       2.251521                    0.993018       3.789315      11.267903       0.430581       1.372571      -0.689572       0.021661       0.015855       0.035574       0.044566      -0.001527       0.010917       0.013191      -0.010336      -0.004664      -0.018504       0.001054       0.017451              2.078023       2.056080       0.082597       0.553257       1.759468       0.269358       2.418520           0.000108
           43              H       4.255978      12.339845       4.033464       0.129628       1.274296 0.94035218E+01  0.96686857E+02                                 1.998906                            1.842124      -1.125613       2.362160                    0.995941       3.609013      10.539201       0.440201       1.353252      -0.695023      -0.034956       0.018313      -0.024271       0.046329      -0.016041       0.011644       0.004074       0.000943      -0.003163      -0.021666       0.003184       0.018482              2.068785       2.228779      -0.288428       0.642701       1.681496      -0.140338       2.296082          -0.000159
           44              H      11.340241       9.307085      16.795809       0.129487       1.144061 0.83596477E+01  0.83650860E+02                                 1.871772                            1.744684      -1.078673       2.386356                    0.996183       3.558940      10.328747       0.448278       1.365453      -0.691901      -0.040648       0.015570      -0.017346       0.046857      -0.010420       0.010382       0.003368       0.025067       0.017319      -0.021007       0.001625       0.019382              1.937667       2.384859      -0.410968       0.244864       1.828105       0.014486       1.600038          -0.000020
           45              H      14.909580       7.360119      16.706634       0.132893       1.187719 0.88772375E+01  0.89937867E+02                                 1.904084                            1.787787      -1.080408       2.385871                    0.996808       3.534539      10.233557       0.447771       1.350160      -0.695675       0.035043      -0.025824      -0.021792       0.048680      -0.008568      -0.005755       0.009254       0.013222       0.022333      -0.016209      -0.000863       0.017072              1.960882       2.402214      -0.483736      -0.173895       1.828315       0.186952       1.652118           0.000234
           46              H       6.819830       7.888473       4.064332       0.354706       1.129787 0.97774929E+01  0.10369818E+03                                 1.996883                            1.993816      -1.867003       2.086307                    0.992928       3.499626      11.125815       0.378782       1.524662      -0.660417      -0.018200      -0.025675       0.010062       0.033041       0.011871      -0.003944      -0.007691      -0.004384      -0.021870      -0.011212      -0.007278       0.018490              2.016649       1.925735       0.169355      -0.086191       2.068092      -0.116543       2.056120          -0.002471
           47              H      11.193781       6.206187       4.004310       0.110080       1.348597 0.99578733E+01  0.10383629E+03                                 2.064506                            1.884329      -1.218979       2.299338                    0.995892       3.780496      11.108377       0.439284       1.337144      -0.697289       0.032028      -0.012647      -0.028176       0.044493      -0.015125      -0.003720       0.001088       0.018035       0.000973      -0.017816      -0.000426       0.018242              2.155266       1.957986      -0.339451      -0.527933       1.813068       0.407504       2.694743           0.000437
           48              H      10.055055       7.646850       7.523301       0.110666       1.251666 0.95879226E+01  0.99667065E+02                                 1.995977                            1.871407      -1.449432       2.191187                    0.991877       3.969720      11.890043       0.430166       1.369756      -0.688718       0.001018       0.007638       0.040953       0.041672      -0.012526       0.009274      -0.001065      -0.006279       0.020742      -0.018247       0.002795       0.015452              2.053531       1.657296      -0.059926      -0.039039       1.730874       0.163769       2.772421           0.000088
           49              H       5.861930      12.179138       1.217585       0.078178       1.493156 0.11481228E+02  0.12204152E+03                                 2.085434                            1.930327      -1.025686       2.375050                    0.997153       3.687840      10.370249       0.473459       1.217039      -0.725688       0.043117       0.017654       0.002563       0.046662       0.014894      -0.001652      -0.012135       0.007378      -0.029437      -0.019654      -0.003131       0.022786              2.143050       2.871635       0.322412       0.187654       1.858470      -0.056786       1.699045           0.000696
           50              H       8.296728       0.597748      16.914138       0.119882       1.126303 0.80862182E+01  0.79032003E+02                                 1.740122                            1.627246      -0.998810       2.405614                    0.998251       3.390827       9.253687       0.510336       1.227983      -0.721405       0.013431       0.027890      -0.021057       0.037438       0.007403       0.001766      -0.015912       0.015348      -0.023586      -0.022983       0.006996       0.015987              1.793872       1.613582       0.115618      -0.046528       2.060275      -0.520260       1.707759          -0.001061
           51              H      13.814115      11.189031       1.425089       0.117737       1.115794 0.80577138E+01  0.78790568E+02                                 1.741347                            1.633765      -0.843238       2.478555                    0.999121       3.390505       9.296031       0.504249       1.242220      -0.718355      -0.032500       0.001475       0.012825       0.034970       0.001259      -0.006516      -0.010654       0.012485      -0.023238      -0.016785       0.002895       0.013890              1.785148       2.280745       0.112520      -0.105014       1.598021      -0.154846       1.476678          -0.000173
           52              H       3.213500       9.668139       2.049315       0.075204       1.527483 0.11582913E+02  0.12373894E+03                                 2.140290                            1.954840      -0.967329       2.396968                    0.997850       3.744986      10.653950       0.463427       1.237189      -0.720701      -0.007147      -0.040948       0.012232       0.043330       0.003226      -0.002901      -0.009728      -0.003139      -0.050215      -0.020026       0.004987       0.015039              2.226873       1.948586       0.351496      -0.038715       2.903536      -0.414693       1.828495           0.000086
           53              C       9.101609       4.340696      15.693123       0.039588      30.253636 0.37429508E+03  0.85087766E+04                                 8.523581                            6.490442       0.216584       2.058629                    0.999750      27.729690      79.373255       0.638392       0.422052      -1.056592       0.033461       0.051276      -0.006356       0.061557       0.008128       0.016864       0.005622      -0.062785      -0.013901      -0.037995       0.001650       0.036345              9.978970      13.333440       0.424233      -4.292409       9.608565       1.129925       6.994906           0.012692
           54              C       7.950639       4.732423      16.367082      -0.196503      37.942910 0.47166715E+03  0.11357969E+05                                 9.914259                            7.309618       0.024478       1.967380                    0.999511      30.893099      90.947728       0.598764       0.424800      -1.055105       0.006070       0.027110       0.005386       0.028298       0.030459      -0.010519      -0.007204       0.016921      -0.038903      -0.025170      -0.015926       0.041096             11.873022      15.434264      -0.851989      -5.286350      12.106262       2.374240       8.078540           0.022169
           55              C       7.794136       6.055742      16.763226       0.076641      38.533313 0.42406381E+03  0.98480726E+04                                 9.998400                            6.873597      -0.042803       1.990114                    0.999316      26.743776      74.917151       0.631274       0.417800      -1.069779       0.020398      -0.022899      -0.014821       0.034060       0.012547      -0.020595       0.000472       0.010075      -0.061386      -0.030803       0.000925       0.029878             13.189705      18.614098      -2.161450      -7.117207      11.851625       2.997309       9.103393           0.052357
           56              C       8.788602       6.987335      16.485411      -0.200277      37.699427 0.46174451E+03  0.11052442E+05                                 9.872640                            7.187313       0.119737       1.998958                    0.999692      30.621325      89.674673       0.609940       0.419530      -1.059136      -0.009367      -0.010095       0.000439       0.013778      -0.016968       0.009709       0.010358      -0.055728      -0.002492      -0.036444       0.001781       0.034663             12.211603      17.983171      -0.379690      -6.016120      10.358921       1.905324       8.292718           0.020371
           57              C       9.939351       6.594335      15.811452       0.047143      31.258775 0.39084158E+03  0.90419756E+04                                 8.951882                            6.783494      -0.133460       1.955407                    0.998048      28.283788      83.480768       0.599661       0.441507      -1.037771      -0.005743      -0.063190      -0.011576       0.064497       0.009875       0.018758      -0.008194      -0.032434      -0.002413      -0.031879       0.011720       0.020159             10.644122      14.186009      -0.189181      -4.021062      10.119089       2.173280       7.627267           0.021504
           58              C      10.478779       1.345365      10.987416       0.046928      29.512115 0.36951019E+03  0.83800404E+04                                 8.403010                            6.463506       0.077651       2.015741                    0.999672      27.666332      79.314366       0.637008       0.423976      -1.054508       0.027973       0.025303      -0.035695       0.051931      -0.021232      -0.026931      -0.023716      -0.002397       0.052464      -0.049280       0.012477       0.036803              9.869273       9.848202       4.822717       1.969574       9.098165       2.468243      10.661451           0.011187
           59              C       9.610727       0.523529      10.277444      -0.191097      35.756156 0.44834864E+03  0.10626828E+05                                 9.486830                            7.074607       0.136153       2.007599                    0.999700      30.073374      86.934319       0.617303       0.418620      -1.062330       0.001468       0.002345      -0.008191       0.008645       0.015039      -0.021920      -0.019243       0.004120      -0.035134      -0.028787      -0.009324       0.038111             11.496954      11.154771       5.873242       3.541001      10.498019       3.949486      12.838073           0.014283
           60              C       9.684806       0.466710       8.891798       0.087025      37.915803 0.41051368E+03  0.94592907E+04                                 9.922905                            6.765779      -0.090211       1.979343                    0.999214      26.442776      73.861461       0.635676       0.418157      -1.069213       0.019079       0.019443       0.003104       0.027417       0.010369       0.003289       0.006600       0.000486       0.057922      -0.020184      -0.001570       0.021754             13.401125      14.404893       8.692930       4.090502      13.219351       4.385158      12.579132           0.031164
           61              C      10.624710       1.233001       8.212694      -0.195140      37.167605 0.46151383E+03  0.11057506E+05                                 9.800044                            7.214362       0.054348       1.979790                    0.999541      30.697628      90.259866       0.604493       0.422905      -1.055872      -0.011895      -0.004006       0.013938       0.018756      -0.005736       0.002024       0.001868      -0.010810       0.126565      -0.029070      -0.013228       0.042298             11.938413      12.891223       7.071479       2.437493      11.730199       2.759126      11.193816           0.017349
           62              C      11.492983       2.056109       8.922666       0.061573      30.959768 0.38362729E+03  0.88134924E+04                                 8.851074                            6.697538       0.074146       2.027258                    0.998586      27.709314      80.889514       0.608017       0.438482      -1.041955      -0.015695      -0.001333       0.056385       0.058544      -0.009389      -0.013790      -0.013613       0.008792      -0.008576      -0.025243       0.009278       0.015965             10.575136      10.578507       5.114582       1.865007       9.898725       2.188099      11.248175           0.007420
           63              C      15.058539       3.789101       9.589766       0.075780      30.196650 0.36938781E+03  0.83902914E+04                                 8.643115                            6.528385       0.103680       2.036389                    0.999672      27.238753      78.568149       0.623234       0.432673      -1.047453      -0.028703       0.028922       0.025916       0.048291      -0.020443       0.026882       0.004223      -0.011171       0.019095      -0.038161       0.007775       0.030385             10.275693      10.752403       2.373906      -3.909744      12.756765      -2.406088       7.317912          -0.001315
           64              C      16.043455       4.550282       8.970684      -0.189242      36.438984 0.45513545E+03  0.10851705E+05                                 9.679861                            7.176113       0.112231       2.002966                    0.999572      30.242961      88.304577       0.605452       0.424296      -1.056474      -0.002661       0.008508       0.007212       0.011467      -0.027240      -0.009886       0.003505       0.029287      -0.020502      -0.027732      -0.009041       0.036773             11.743797      12.480137       4.367648      -4.578075      14.848452      -3.393285       7.902801          -0.000109
           65              C      15.912047       5.932290       8.896943       0.096079      39.060925 0.41786822E+03  0.97118128E+04                                10.287036                            6.929122      -0.104958       1.977885                    0.999320      26.664397      75.821803       0.611641       0.430872      -1.056842      -0.011925      -0.012592       0.007826       0.019027      -0.000428      -0.011494      -0.003860      -0.000273      -0.019931      -0.014886       0.003684       0.011201             13.975869      17.252175       6.163930      -6.876182      15.398662      -4.321098       9.276771          -0.001683
           66              C      14.795711       6.553115       9.445713      -0.192768      36.752122 0.46294112E+03  0.11085538E+05                                 9.755938                            7.255501       0.044357       1.978896                    0.999543      30.436080      89.078716       0.599839       0.426423      -1.055088       0.000219      -0.003744      -0.001035       0.003890      -0.012749       0.005883       0.001663      -0.059280      -0.058414      -0.027288      -0.014716       0.042004             11.847312      15.587189       3.562562      -5.916616      11.303022      -2.694535       8.651727          -0.000143
           67              C      13.811016       5.793207      10.064795       0.066187      29.979509 0.37073907E+03  0.84174929E+04                                 8.536264                            6.495890       0.052015       2.013258                    0.999670      27.379400      78.615827       0.632050       0.426816      -1.052424       0.010659      -0.045635      -0.006209       0.047273      -0.027417       0.008940       0.017953      -0.015525       0.023679      -0.039439       0.010009       0.029431             10.112642      12.307998       1.993165      -4.462885      10.400981      -2.130746       7.628945          -0.001322
           68              C      14.115148       0.720592      10.841648      -0.130300      35.989351 0.49101816E+03  0.12008462E+05                                 9.689811                            7.523097      -0.087017       1.927446                    0.998693      31.663169      95.621091       0.579414       0.432242      -1.044843      -0.024078       0.040905       0.020496       0.051702       0.020232       0.010412       0.027688      -0.030025       0.038602      -0.031983      -0.013449       0.045432             11.068231      10.418924      -2.796802       3.074213      11.315586       2.665594      11.470182           0.001619
           69              C      15.207982      -0.010022      11.380129       0.056350      39.911354 0.48404659E+03  0.11696412E+05                                10.316663                            7.451122      -0.124605       1.940479                    0.999567      28.836559      84.204824       0.589323       0.430118      -1.055013       0.030171      -0.042169      -0.026032       0.058019      -0.035780       0.011282       0.031511      -0.030890      -0.035639      -0.052590       0.000401       0.052190             12.547695      10.106732      -5.071065       0.080390      15.202685       5.401053      12.333668           0.000928
           70              C      15.634484       0.647504      12.563416      -0.139220      37.261998 0.49632631E+03  0.12164229E+05                                 9.882133                            7.545911      -0.071631       1.927854                    0.999553      31.954566      96.429975       0.580900       0.430217      -1.046649      -0.022236       0.044169       0.018242       0.052708      -0.039000       0.019755      -0.016571       0.027570      -0.041942      -0.034727      -0.022861       0.057588             11.326557      10.338550      -3.163001       3.587491      10.273089       2.338533      13.368030           0.000647
           71              C       8.436787       3.781974       0.092605      -0.133934      35.777329 0.49588877E+03  0.12140737E+05                                 9.617947                            7.547999      -0.041869       1.941146                    0.999481      31.662875      95.240761       0.580677       0.430835      -1.047143      -0.006480      -0.010427      -0.053328       0.054723      -0.009080       0.039197      -0.012565       0.047390      -0.008588      -0.033420      -0.022105       0.055525             10.968521      12.511191      -3.499183       1.568355       8.436261       2.392473      11.958112           0.001119
           72              C       7.534055       4.487967       0.931195       0.058536      37.112230 0.49620608E+03  0.12067605E+05                                 9.866655                            7.581495      -0.117134       1.946313                    0.999463      28.850686      84.580899       0.579787       0.434389      -1.052168       0.004470       0.013451       0.060165       0.061812      -0.021139       0.011103       0.028503       0.022294       0.148044      -0.057142      -0.001166       0.058308             11.527680      10.452777      -1.716825       2.160996       7.540317       2.870262      16.589946           0.001237
           73              C       6.420480       4.882710       0.142337      -0.104227      33.791059 0.47911166E+03  0.11640792E+05                                 9.295628                            7.448934      -0.065657       1.938619                    0.999046      31.174892      93.712627       0.580467       0.434293      -1.044037      -0.005483      -0.000313      -0.048512       0.048822      -0.014929      -0.038015       0.024595      -0.011895       0.007798      -0.041365      -0.011413       0.052778             10.479553      12.405919      -3.306352       1.076326       7.553767       1.932411      11.478973           0.001536
           74              C       9.891418       6.113116      12.467381      -0.113973      35.959404 0.44685683E+03  0.10691878E+05                                 9.673070                            7.168556       0.007028       1.957390                    0.999540      31.188738      93.674878       0.593601       0.431247      -1.043694       0.014357      -0.049365      -0.002886       0.051492      -0.003038      -0.033079       0.032993       0.035426      -0.058520      -0.054558       0.003641       0.050917             11.340459       9.701538      -4.030175      -0.047274       8.284603       0.200368      16.035235           0.001106
           75              C       9.626673       6.308277      11.032003       0.029245      40.944285 0.48151273E+03  0.11592858E+05                                10.390874                            7.377699      -0.091156       1.949232                    0.999536      28.762663      83.199871       0.600147       0.423902      -1.061332      -0.054204       0.026765      -0.020416       0.063806      -0.034331      -0.001059      -0.012483       0.005813       0.081296      -0.049302       0.016182       0.033121             12.856805      12.206033      -6.232368       4.901123      11.227888      -4.097610      15.136493           0.003327
           76              C      10.456676       5.277677      10.527820      -0.150907      37.303771 0.53025970E+03  0.13197963E+05                                 9.889016                            7.785479      -0.119785       1.909324                    0.998788      32.436563      98.287615       0.574083       0.428660      -1.048754       0.032195      -0.047846       0.045577       0.073506       0.004105       0.026504      -0.005519       0.000999       0.166959      -0.038180      -0.025404       0.063584             11.293814       9.637534      -4.031662       1.210925       9.573603      -0.163128      14.670307           0.005607
           77              C      15.605234       0.834731      16.013811       0.068452      27.000004 0.32622445E+03  0.72057915E+04                                 8.003880                            6.121365      -0.011821       2.003260                    0.999100      26.935324      77.404546       0.643768       0.430736      -1.045344       0.033214       0.032102      -0.018743       0.049850       0.024931      -0.024951       0.021851       0.037136      -0.007850      -0.050361       0.012169       0.038192              9.347094      10.467262      -1.281018       2.601090       9.894629      -3.822368       7.679392          -0.002311
           78              C      16.492138       0.083661      16.847256      -0.220816      38.235487 0.50263368E+03  0.12229709E+05                                 9.877365                            7.464910       0.154074       2.003121                    0.999836      30.992667      90.070960       0.605498       0.415747      -1.066693       0.018918       0.009937      -0.002861       0.021560       0.016544      -0.006559      -0.045425      -0.015647      -0.068466      -0.052067      -0.002229       0.054296             11.879470      14.597034      -3.033915       3.835607      11.491806      -5.193600       9.549571          -0.034396
           79              C      17.890889       0.422164      16.828392       0.091957      37.894331 0.38343749E+03  0.87085770E+04                                 9.938084                            6.563856      -0.101748       1.980015                    0.999391      26.176852      73.211626       0.640028       0.421361      -1.064402      -0.011100      -0.001022       0.000351       0.011153       0.003563       0.003261      -0.007963       0.026521      -0.004334      -0.017392       0.002590       0.014802             13.663831      15.710300      -5.983532       5.772184      14.234166      -7.336993      11.047026          -0.040230
           80              C       5.891683       1.381937      15.976083      -0.206008      36.432313 0.44385010E+03  0.10505405E+05                                 9.603842                            7.039534       0.192055       2.025073                    0.999767      30.141103      87.386060       0.618083       0.418681      -1.061109      -0.016978      -0.014164      -0.022612       0.031625       0.007513       0.005299       0.021546       0.063891      -0.067383      -0.043174      -0.001857       0.045031             11.838420      13.424738      -3.458913       2.881073      12.807702      -5.661880       9.282819          -0.008250
           81              C      17.143206       2.209266      15.434172       0.072065      27.509173 0.31727364E+03  0.69526353E+04                                 8.085561                            6.025618       0.250892       2.096633                    0.999476      26.409682      75.349604       0.651314       0.429141      -1.047348      -0.035039      -0.038667       0.021158       0.056308       0.001352      -0.030785       0.004897      -0.045101       0.053063      -0.046410       0.013140       0.033270              9.577881      12.637805      -0.937768       2.410156       9.879009      -2.556949       6.216831          -0.019051
           82              C      11.487826       8.379241       1.455957       0.039587      30.253626 0.37429511E+03  0.85087749E+04                                 8.523574                            6.490439       0.216597       2.058633                    0.999750      27.729664      79.373087       0.638393       0.422051      -1.056593      -0.033462      -0.051275       0.006356       0.061557       0.008127       0.016862       0.005622      -0.062785      -0.013902      -0.037994       0.001649       0.036345              9.978961      13.333430       0.424237      -4.292405       9.608554       1.129921       6.994900           0.012701
           83              C      12.638796       7.987514       0.781998      -0.196503      37.942951 0.47166797E+03  0.11357995E+05                                 9.914269                            7.309627       0.024476       1.967379                    0.999511      30.893126      90.947859       0.598764       0.424801      -1.055105      -0.006070      -0.027110      -0.005388       0.028299       0.030459      -0.010519      -0.007204       0.016921      -0.038905      -0.025169      -0.015927       0.041096             11.873030      15.434268      -0.851985      -5.286349      12.106279       2.374242       8.078545           0.022171
           84              C      12.795299       6.664195       0.385854       0.076634      38.533412 0.42406504E+03  0.98481090E+04                                 9.998418                            6.873608      -0.042805       1.990112                    0.999316      26.743821      74.917321       0.631273       0.417800      -1.069779      -0.020399       0.022899       0.014819       0.034060       0.012547      -0.020594       0.000472       0.010075      -0.061385      -0.030803       0.000925       0.029878             13.189730      18.614137      -2.161450      -7.117221      11.851646       2.997313       9.103408           0.052360
           85              C      11.800833       5.732602       0.663669      -0.200275      37.699359 0.46174354E+03  0.11052413E+05                                 9.872627                            7.187305       0.119737       1.998958                    0.999692      30.621296      89.674570       0.609940       0.419530      -1.059136       0.009367       0.010095      -0.000441       0.013778      -0.016967       0.009709       0.010358      -0.055728      -0.002491      -0.036444       0.001781       0.034662             12.211586      17.983146      -0.379682      -6.016107      10.358909       1.905317       8.292704           0.020370
           86              C      10.650084       6.125602       1.337628       0.047140      31.258922 0.39084389E+03  0.90420425E+04                                 8.951912                            6.783517      -0.133456       1.955407                    0.998048      28.283863      83.481060       0.599660       0.441507      -1.037771       0.005743       0.063190       0.011576       0.064497       0.009875       0.018757      -0.008194      -0.032435      -0.002413      -0.031878       0.011719       0.020159             10.644160      14.186067      -0.189183      -4.021079      10.119121       2.173289       7.627293           0.021507
           87              C      10.110656      11.374572       6.161664       0.046930      29.512060 0.36950902E+03  0.83800086E+04                                 8.403000                            6.463492       0.077659       2.015745                    0.999672      27.666298      79.314276       0.637010       0.423975      -1.054508      -0.027974      -0.025302       0.035695       0.051931      -0.021231      -0.026931      -0.023715      -0.002397       0.052465      -0.049279       0.012476       0.036803              9.869267       9.848196       4.822719       1.969570       9.098157       2.468240      10.661448           0.011198
           88              C      10.978708      12.196408       6.871636      -0.191096      35.756131 0.44834790E+03  0.10626811E+05                                 9.486834                            7.074602       0.136155       2.007600                    0.999700      30.073368      86.934434       0.617303       0.418620      -1.062329      -0.001468      -0.002343       0.008191       0.008645       0.015039      -0.021919      -0.019242       0.004120      -0.035134      -0.028787      -0.009324       0.038110             11.496964      11.154794       5.873263       3.540993      10.498034       3.949478      12.838065           0.014288
           89              C      10.904629      12.253227       8.257282       0.087024      37.915822 0.41051390E+03  0.94592969E+04                                 9.922908                            6.765780      -0.090210       1.979343                    0.999214      26.442784      73.861480       0.635676       0.418157      -1.069214      -0.019080      -0.019442      -0.003104       0.027417       0.010369       0.003289       0.006600       0.000486       0.057923      -0.020184      -0.001570       0.021754             13.401127      14.404896       8.692932       4.090495      13.219352       4.385153      12.579133           0.031166
           90              C       9.964725      11.486936       8.936386      -0.195140      37.167591 0.46151372E+03  0.11057500E+05                                 9.800038                            7.214362       0.054348       1.979790                    0.999541      30.697616      90.259726       0.604493       0.422905      -1.055873       0.011895       0.004006      -0.013937       0.018756      -0.005736       0.002024       0.001868      -0.010810       0.126566      -0.029071      -0.013228       0.042298             11.938401      12.891225       7.071478       2.437475      11.730196       2.759106      11.193781           0.017350
           91              C       9.096452      10.663828       8.226414       0.061571      30.959872 0.38362898E+03  0.88135408E+04                                 8.851092                            6.697553       0.074144       2.027256                    0.998586      27.709372      80.889724       0.608016       0.438482      -1.041955       0.015694       0.001333      -0.056385       0.058544      -0.009388      -0.013791      -0.013613       0.008792      -0.008574      -0.025243       0.009277       0.015966             10.575154      10.578529       5.114591       1.864997       9.898745       2.188090      11.248189           0.007424
           92              C       5.530896       8.930836       7.559314       0.075781      30.196616 0.36938732E+03  0.83902769E+04                                 8.643107                            6.528379       0.103682       2.036390                    0.999672      27.238733      78.568060       0.623235       0.432673      -1.047453       0.028704      -0.028921      -0.025915       0.048290      -0.020443       0.026882       0.004223      -0.011171       0.019096      -0.038161       0.007775       0.030386             10.275684      10.752395       2.373902      -3.909741      12.756752      -2.406085       7.317906          -0.001308
           93              C       4.545980       8.169655       8.178396      -0.189241      36.438914 0.45513437E+03  0.10851673E+05                                 9.679848                            7.176103       0.112233       2.002967                    0.999572      30.242921      88.304418       0.605452       0.424296      -1.056474       0.002663      -0.008507      -0.007210       0.011465      -0.027240      -0.009886       0.003505       0.029286      -0.020500      -0.027732      -0.009040       0.036772             11.743782      12.480124       4.367641      -4.578071      14.848429      -3.393280       7.902792          -0.000103
           94              C       4.677388       6.787647       8.252137       0.096079      39.060904 0.41786798E+03  0.97118047E+04                                10.287029                            6.929118      -0.104957       1.977885                    0.999320      26.664385      75.821726       0.611642       0.430872      -1.056842       0.011926       0.012593      -0.007823       0.019027      -0.000428      -0.011494      -0.003860      -0.000273      -0.019929      -0.014885       0.003684       0.011201             13.975861      17.252166       6.163926      -6.876179      15.398651      -4.321095       9.276766          -0.001683
           95              C       5.793724       6.166822       7.703367      -0.192765      36.752001 0.46293933E+03  0.11085481E+05                                 9.755906                            7.255479       0.044362       1.978898                    0.999543      30.436025      89.078413       0.599841       0.426422      -1.055089      -0.000218       0.003744       0.001037       0.003891      -0.012749       0.005883       0.001663      -0.059280      -0.058410      -0.027288      -0.014716       0.042004             11.847271      15.587133       3.562546      -5.916593      11.302984      -2.694524       8.651697          -0.000140
           96              C       6.778419       6.926730       7.084285       0.066187      29.979536 0.37073955E+03  0.84175063E+04                                 8.536267                            6.495893       0.052013       2.013257                    0.999670      27.379418      78.615880       0.632050       0.426815      -1.052425      -0.010658       0.045635       0.006211       0.047273      -0.027417       0.008939       0.017953      -0.015526       0.023679      -0.039439       0.010008       0.029431             10.112644      12.308001       1.993163      -4.462885      10.400984      -2.130746       7.628948          -0.001316
           97              C       6.474287      11.999345       6.307432      -0.130303      35.989401 0.49101908E+03  0.12008490E+05                                 9.689822                            7.523107      -0.087018       1.927445                    0.998693      31.663189      95.621177       0.579414       0.432242      -1.044843       0.024078      -0.040905      -0.020496       0.051702       0.020232       0.010412       0.027689      -0.030024       0.038601      -0.031983      -0.013449       0.045432             11.068243      10.418934      -2.796799       3.074219      11.315594       2.665599      11.470200           0.001626
           98              C       3.171033       0.004508       5.768951       0.056350      39.911199 0.48404478E+03  0.11696353E+05                                10.316623                            7.451099      -0.124602       1.940480                    0.999567      28.836490      84.204451       0.589325       0.430117      -1.055014      -0.030172       0.042169       0.026032       0.058020      -0.035780       0.011281       0.031510      -0.030890      -0.035640      -0.052590       0.000400       0.052190             12.547639      10.106690      -5.071033       0.080396      15.202607       5.401024      12.333621           0.000931
           99              C       4.954951      12.072433       4.585664      -0.139221      37.261942 0.49632556E+03  0.12164206E+05                                 9.882125                            7.545906      -0.071632       1.927854                    0.999553      31.954533      96.429849       0.580900       0.430217      -1.046649       0.022235      -0.044170      -0.018241       0.052708      -0.038999       0.019755      -0.016571       0.027569      -0.041941      -0.034726      -0.022861       0.057587             11.326544      10.338542      -3.162994       3.587489      10.273075       2.338529      13.368016           0.000654
          100              C      12.152648       8.937963      17.056475      -0.133935      35.777365 0.49588937E+03  0.12140756E+05                                 9.617956                            7.548007      -0.041881       1.941142                    0.999481      31.662906      95.240890       0.580676       0.430835      -1.047142       0.006480       0.010425       0.053328       0.054722      -0.009079       0.039196      -0.012565       0.047390      -0.008588      -0.033421      -0.022104       0.055525             10.968529      12.511199      -3.499186       1.568348       8.436270       2.392479      11.958117           0.001120
          101              C      13.055380       8.231970      16.217885       0.058537      37.112127 0.49620475E+03  0.12067560E+05                                 9.866627                            7.581479      -0.117137       1.946312                    0.999463      28.850631      84.580607       0.579788       0.434388      -1.052169      -0.004471      -0.013452      -0.060165       0.061812      -0.021139       0.011102       0.028503       0.022294       0.148043      -0.057141      -0.001166       0.058308             11.527641      10.452751      -1.716825       2.160976       7.540299       2.870252      16.589874           0.001236
          102              C      14.168955       7.837227      17.006743      -0.104230      33.791135 0.47911315E+03  0.11640837E+05                                 9.295643                            7.448947      -0.065655       1.938618                    0.999046      31.174929      93.712770       0.580466       0.434293      -1.044037       0.005483       0.000313       0.048512       0.048822      -0.014928      -0.038016       0.024596      -0.011895       0.007799      -0.041365      -0.011413       0.052778             10.479569      12.405943      -3.306363       1.076318       7.553783       1.932416      11.478980           0.001540
          103              C      10.698017       6.606821       4.681699      -0.113976      35.959463 0.44685800E+03  0.10691912E+05                                 9.673080                            7.168567       0.007032       1.957391                    0.999540      31.188755      93.674916       0.593600       0.431247      -1.043694      -0.014357       0.049364       0.002886       0.051490      -0.003037      -0.033079       0.032993       0.035426      -0.058524      -0.054558       0.003642       0.050917             11.340468       9.701544      -4.030174      -0.047270       8.284608       0.200367      16.035251           0.001112
          104              C      10.962762       6.411660       6.117077       0.029246      40.944150 0.48151126E+03  0.11592813E+05                                10.390853                            7.377690      -0.091152       1.949234                    0.999536      28.762604      83.199648       0.600148       0.423902      -1.061332       0.054203      -0.026766       0.020416       0.063806      -0.034330      -0.001059      -0.012483       0.005813       0.081295      -0.049301       0.016181       0.033120             12.856770      12.206000      -6.232346       4.901100      11.227858      -4.097588      15.136451           0.003331
          105              C      10.132759       7.442260       6.621260      -0.150908      37.303766 0.53025986E+03  0.13197968E+05                                 9.889016                            7.785482      -0.119785       1.909324                    0.998788      32.436556      98.287587       0.574082       0.428661      -1.048754      -0.032196       0.047845      -0.045577       0.073505       0.004106       0.026504      -0.005520       0.000998       0.166957      -0.038181      -0.025403       0.063583             11.293810       9.637532      -4.031660       1.210919       9.573602      -0.163124      14.670295           0.005616
          106              C       4.984201      11.885206       1.135269       0.068450      27.000092 0.32622597E+03  0.72058312E+04                                 8.003888                            6.121375      -0.011826       2.003257                    0.999100      26.935372      77.404646       0.643769       0.430736      -1.045345      -0.033215      -0.032101       0.018743       0.049850       0.024931      -0.024951       0.021851       0.037138      -0.007851      -0.050362       0.012169       0.038193              9.347102      10.467267      -1.281021       2.601091       9.894638      -3.822370       7.679399          -0.002313
          107              C       4.097297      12.636276       0.301824      -0.220815      38.235423 0.50263301E+03  0.12229681E+05                                 9.877330                            7.464889       0.154079       2.003122                    0.999836      30.992677      90.070766       0.605501       0.415745      -1.066695      -0.018919      -0.009937       0.002863       0.021561       0.016544      -0.006559      -0.045427      -0.015645      -0.068466      -0.052070      -0.002227       0.054297             11.879421      14.596980      -3.033898       3.835587      11.491753      -5.193569       9.549530          -0.034393
          108              C       2.698546      12.297773       0.320688       0.091957      37.894339 0.38343761E+03  0.87085798E+04                                 9.938084                            6.563856      -0.101747       1.980014                    0.999391      26.176855      73.211620       0.640028       0.421361      -1.064402       0.011101       0.001023      -0.000351       0.011154       0.003563       0.003261      -0.007963       0.026520      -0.004333      -0.017392       0.002591       0.014802             13.663832      15.710303      -5.983538       5.772188      14.234166      -7.336994      11.047028          -0.040232
          109              C       2.410752      11.338000       1.172997      -0.206006      36.432277 0.44384949E+03  0.10505388E+05                                 9.603838                            7.039529       0.192055       2.025074                    0.999767      30.141083      87.386030       0.618083       0.418680      -1.061109       0.016979       0.014164       0.022613       0.031626       0.007514       0.005299       0.021546       0.063892      -0.067384      -0.043174      -0.001858       0.045032             11.838416      13.424750      -3.458917       2.881075      12.807686      -5.661872       9.282812          -0.008244
          110              C       3.446229      10.510671       1.714908       0.072061      27.509316 0.31727565E+03  0.69526907E+04                                 8.085593                            6.025641       0.250886       2.096630                    0.999476      26.409767      75.349925       0.651312       0.429142      -1.047348       0.035039       0.038669      -0.021157       0.056308       0.001352      -0.030785       0.004896      -0.045102       0.053060      -0.046410       0.013141       0.033268              9.577923      12.637878      -0.937787       2.410178       9.879034      -2.556956       6.216856          -0.019045
          111              N      10.096463       5.271015      15.417023      -0.239645      42.493552 0.61243194E+03  0.15474680E+05                                10.424521                            8.155182      -0.440305       1.877873                    0.996807      29.255381      83.411949       0.595253       0.407231      -1.084773      -0.112030       0.048037       0.066223       0.138722       0.032914       0.019704      -0.006999      -0.054060      -0.030769      -0.048727       0.000926       0.047801             12.486074      16.021597       0.175966      -4.701592      11.777744       1.854455       9.658880           0.107030
          112              N      11.419293       2.111655      10.310027      -0.226978      41.000960 0.60938670E+03  0.15360583E+05                                10.161901                            8.133697      -0.402321       1.889536                    0.997206      29.034255      82.366296       0.596866       0.407112      -1.086121      -0.088586      -0.077445      -0.073401       0.138683      -0.019922      -0.034624      -0.031910       0.005019       0.040193      -0.057752       0.012956       0.044796             12.061078      11.814564       4.865073       1.994748      10.872189       2.499707      13.496480           0.084875
          113              N      13.941815       4.411200      10.136821      -0.270600      40.284171 0.62255533E+03  0.15711836E+05                                 9.874551                            8.137273       0.109158       2.038662                    0.999035      29.326810      82.136016       0.608480       0.398851      -1.096203       0.129642       0.094720      -0.068326       0.174492      -0.073491       0.022936       0.026698      -0.054067       0.015178      -0.092768       0.015800       0.076968             11.310348      11.922172       0.352771      -3.983420      13.353324      -1.819020       8.655547           0.000373
          114              N      14.804714       1.783824      12.757201      -0.194229      45.318525 0.60434413E+03  0.15202970E+05                                10.701592                            7.949496      -0.022529       1.976254                    0.999681      29.919109      84.811616       0.620920       0.392127      -1.096273      -0.029005      -0.100258      -0.128015       0.165169      -0.072407       0.044697      -0.007168       0.028918       0.036967      -0.085888      -0.002689       0.088577             13.093081      10.245024      -3.964333       2.178204      12.542310       4.333122      16.491909           0.023816
          115              N      13.867307       1.829977      11.693958      -0.167659      44.336791 0.59067978E+03  0.14794068E+05                                10.602207                            7.909846      -0.154967       1.944533                    0.999434      29.475721      83.732329       0.615680       0.397205      -1.091307       0.123365      -0.086456       0.021351       0.152149      -0.000942       0.048633       0.031105      -0.034961       0.106442      -0.063877      -0.007089       0.070966             12.928507      12.206573      -5.292021       2.720309      14.377912       1.960310      12.201038           0.035727
          116              N      12.727433       4.415688      15.967508      -0.184319      44.102582 0.60155360E+03  0.15130626E+05                                10.539226                            7.959545      -0.073181       1.962995                    0.999619      29.834733      84.847355       0.616581       0.394942      -1.093203       0.115711      -0.015659       0.107983       0.159043      -0.058898      -0.029237       0.023781       0.050639       0.055039      -0.073460      -0.004931       0.078391             12.769792      13.492296      -3.530562       3.250348       7.984570       1.819867      16.832509           0.037420
          117              N      13.974354       3.734886      15.936640      -0.188635      45.146588 0.59514381E+03  0.14914460E+05                                10.642354                            7.868745      -0.010560       1.980500                    0.999627      29.758368      84.199526       0.626470       0.390140      -1.097648      -0.079880       0.074682       0.115794       0.159269      -0.056939       0.043288      -0.002835       0.056418       0.042502      -0.075904      -0.003871       0.079775             13.021839      12.093467      -4.262748       0.605605       9.918697       4.368884      17.053355           0.026124
          118              N      11.211090       4.567252      11.601353      -0.189165      45.057603 0.59530434E+03  0.14915374E+05                                10.695985                            7.927259      -0.081700       1.971294                    0.999297      29.369825      83.016676       0.617551       0.395857      -1.093965      -0.079662       0.122344       0.022356       0.147696      -0.024611       0.027224       0.028406       0.017198       0.188057      -0.068966      -0.005612       0.074578             13.117511      12.501815      -6.399289       0.675599      13.214326       1.080745      13.636391           0.038663
          119              N      10.893240       5.316432      12.685174      -0.149381      40.036483 0.50569317E+03  0.12220434E+05                                 9.892962                            7.301784      -0.031590       1.984961                    0.999657      28.818187      81.221821       0.641069       0.395369      -1.089231      -0.046670       0.009496      -0.153857       0.161060      -0.015970      -0.034650       0.020733       0.024918      -0.039931      -0.038521      -0.013308       0.051829             12.106874      10.980033      -4.646833       1.845512       9.150654       0.192443      16.189936           0.042763
          120              N      15.944477       1.868238      15.391299      -0.186947      35.346376 0.45985448E+03  0.10911980E+05                                 9.338901                            7.157709      -0.567764       1.851678                    0.997430      27.928406      79.420833       0.617823       0.417791      -1.068392       0.073973      -0.070314       0.052573       0.114804       0.030430      -0.023311       0.048071      -0.033932       0.055738      -0.069269       0.007648       0.061621             11.137071      14.144195      -1.090325       2.853421      10.609936      -3.112917       8.657081           0.002325
          121              N      10.492972       7.448922       1.732057      -0.239639      42.493176 0.61242571E+03  0.15474471E+05                                10.424428                            8.155116      -0.440287       1.877881                    0.996807      29.255201      83.411063       0.595258       0.407229      -1.084775       0.112032      -0.048037      -0.066225       0.138724       0.032914       0.019703      -0.006998      -0.054063      -0.030773      -0.048727       0.000923       0.047803             12.485952      16.021420       0.175977      -4.701528      11.777653       1.854434       9.658783           0.107038
          122              N       9.170142      10.608282       6.839053      -0.226975      41.000837 0.60938448E+03  0.15360507E+05                                10.161866                            8.133671      -0.402312       1.889540                    0.997206      29.034195      82.365972       0.596869       0.407111      -1.086122       0.088586       0.077446       0.073401       0.138683      -0.019921      -0.034624      -0.031910       0.005019       0.040198      -0.057751       0.012954       0.044797             12.061030      11.814524       4.865055       1.994716      10.872145       2.499673      13.496420           0.084876
          123              N       6.647620       8.308737       7.012259      -0.270601      40.284249 0.62255683E+03  0.15711884E+05                                 9.874563                            8.137283       0.109152       2.038660                    0.999035      29.326848      82.136158       0.608479       0.398851      -1.096203      -0.129642      -0.094720       0.068328       0.174492      -0.073491       0.022935       0.026698      -0.054068       0.015177      -0.092767       0.015799       0.076968             11.310363      11.922189       0.352770      -3.983425      13.353342      -1.819024       8.655560           0.000379
          124              N       5.784721      10.936113       4.391879      -0.194230      45.318604 0.60434530E+03  0.15203009E+05                                10.701610                            7.949509      -0.022528       1.976254                    0.999681      29.919131      84.811740       0.620919       0.392127      -1.096272       0.029004       0.100258       0.128013       0.165168      -0.072406       0.044697      -0.007167       0.028920       0.036970      -0.085888      -0.002688       0.088576             13.093103      10.245040      -3.964335       2.178214      12.542324       4.333129      16.491944           0.023818
          125              N       6.722128      10.889960       5.455122      -0.167655      44.336540 0.59067629E+03  0.14793955E+05                                10.602155                            7.909814      -0.154959       1.944537                    0.999434      29.475632      83.731922       0.615683       0.397205      -1.091308      -0.123365       0.086457      -0.021350       0.152150      -0.000943       0.048634       0.031105      -0.034959       0.106442      -0.063877      -0.007089       0.070966             12.928435      12.206501      -5.291973       2.720300      14.377820       1.960300      12.200984           0.035730
          126              N       7.862002       8.304249       1.181572      -0.184313      44.102046 0.60154581E+03  0.15130372E+05                                10.539120                            7.959479      -0.073164       1.963003                    0.999619      29.834533      84.846460       0.616586       0.394941      -1.093205      -0.115712       0.015658      -0.107985       0.159045      -0.058898      -0.029236       0.023782       0.050640       0.055039      -0.073460      -0.004930       0.078390             12.769648      13.492145      -3.530525       3.250282       7.984499       1.819852      16.832300           0.037425
          127              N       6.615081       8.985051       1.212440      -0.188636      45.146653 0.59514483E+03  0.14914492E+05                                10.642364                            7.868752      -0.010558       1.980500                    0.999627      29.758388      84.199596       0.626470       0.390140      -1.097648       0.079879      -0.074682      -0.115793       0.159267      -0.056939       0.043287      -0.002834       0.056418       0.042499      -0.075903      -0.003871       0.079774             13.021850      12.093475      -4.262753       0.605599       9.918708       4.368893      17.053368           0.026123
          128              N       9.378345       8.152685       5.547727      -0.189162      45.057376 0.59530145E+03  0.14915276E+05                                10.695932                            7.927228      -0.081686       1.971300                    0.999297      29.369740      83.016234       0.617554       0.395856      -1.093966       0.079663      -0.122344      -0.022357       0.147696      -0.024612       0.027224       0.028405       0.017196       0.188059      -0.068966      -0.005612       0.074579             13.117435      12.501741      -6.399241       0.675595      13.214250       1.080737      13.636314           0.038667
          129              N       9.696195       7.403505       4.463906      -0.149375      40.036073 0.50568778E+03  0.12220263E+05                                 9.892874                            7.301731      -0.031568       1.984970                    0.999657      28.818005      81.221001       0.641073       0.395367      -1.089233       0.046670      -0.009496       0.153859       0.161062      -0.015971      -0.034650       0.020732       0.024914      -0.039934      -0.038521      -0.013307       0.051828             12.106752      10.979929      -4.646783       1.845482       9.150575       0.192452      16.189753           0.042773
          130              N       4.644958      10.851699       1.757781      -0.186943      35.346280 0.45985294E+03  0.10911937E+05                                 9.338891                            7.157702      -0.567768       1.851676                    0.997430      27.928372      79.420762       0.617822       0.417791      -1.068391      -0.073973       0.070314      -0.052569       0.114802       0.030429      -0.023310       0.048070      -0.033933       0.055741      -0.069268       0.007647       0.061621             11.137058      14.144187      -1.090331       2.853423      10.609916      -3.112908       8.657072           0.002327
          131             Cl       7.741559       4.688497       2.586081      -0.085943     106.577860 0.24484368E+04  0.83252709E+05                                15.442194                           13.471841       1.413472       2.149389                    0.999963      63.903124     179.783002       0.648038       0.277969      -1.254042       0.005072       0.013510      -0.020582       0.025137       0.011702       0.102339       0.100457       0.053512       1.275739      -0.254447      -0.202149       0.456596             17.125992      11.083654       1.796169       1.843022      12.716571       3.332979      27.577750           0.000810
          132             Cl       5.840360      11.457135      10.594702      -0.086675     117.504444 0.24177398E+04  0.81904610E+05                                16.564521                           13.346754       1.515803       2.176258                    0.999827      63.693334     178.537061       0.654386       0.276295      -1.256634      -0.027980       0.044863       0.002505       0.052933      -0.220678      -0.130796       0.276308      -0.214788      -0.103101      -0.256629      -0.195998       0.452627             19.742081      15.173851      -8.262977      -5.508204      26.547119       9.873123      17.505274           0.001741
          133             Cl       8.541819       7.101335      10.215707      -0.025827     111.832222 0.22005860E+04  0.72802076E+05                                15.959860                           12.703595       1.637230       2.226324                    0.999864      61.625268     170.608138       0.673216       0.275009      -1.258319       0.040281      -0.056517      -0.006737       0.069729      -0.212235       0.225688      -0.189504       0.142738       0.036687      -0.238091      -0.188494       0.426585             19.086815      20.638283      -8.259513       9.069977      17.318567      -8.150251      19.303596           0.002274
          134             Cl      12.847876       8.031440      14.562999      -0.085943     106.576631 0.24484024E+04  0.83251222E+05                                15.442043                           13.471717       1.413484       2.149392                    0.999963      63.903009     179.782143       0.648043       0.277968      -1.254043      -0.005070      -0.013515       0.020583       0.025140       0.011701       0.102337       0.100455       0.053511       1.275738      -0.254446      -0.202149       0.456594             17.125814      11.083551       1.796149       1.842995      12.716449       3.332938      27.577441           0.000800
          135             Cl      14.749075       1.262802       6.554378      -0.086678     117.503363 0.24177148E+04  0.81903528E+05                                16.564395                           13.346663       1.515810       2.176260                    0.999827      63.693258     178.536458       0.654390       0.276294      -1.256635       0.027979      -0.044867      -0.002503       0.052935      -0.220677      -0.130797       0.276305      -0.214789      -0.103096      -0.256625      -0.195999       0.452624             19.741917      15.173733      -8.262892      -5.508151      26.546883       9.873027      17.505135           0.001740
          136             Cl      12.047616       5.618602       6.933373      -0.025828     111.831488 0.22005702E+04  0.72801414E+05                                15.959775                           12.703536       1.637235       2.226325                    0.999864      61.625208     170.607726       0.673219       0.275008      -1.258320      -0.040285       0.056515       0.006740       0.069730      -0.212233       0.225688      -0.189504       0.142737       0.036688      -0.238091      -0.188493       0.426584             19.086701      20.638159      -8.259451       9.069911      17.318463      -8.150190      19.303481           0.002275
          137              O      13.246592       4.038591      13.324835      -0.745038      52.398096 0.93536427E+03  0.26161711E+05                                11.398952                            9.513270      -0.657274       1.763897                    0.997188      34.355584     101.626618       0.603546       0.362836      -1.121323      -0.032773      -0.051215       0.013267       0.062234       0.015584      -0.012767      -0.016007      -0.020608      -0.018159      -0.019451      -0.012902       0.032353             13.591038      12.589749      -3.157209       0.979226      11.097279       1.213029      17.086086           0.131686
          138              O       7.342843       8.681346       3.824245      -0.745031      52.397804 0.93535845E+03  0.26161503E+05                                11.398902                            9.513235      -0.657270       1.763899                    0.997188      34.355488     101.626193       0.603548       0.362835      -1.121323       0.032772       0.051218      -0.013267       0.062236       0.015586      -0.012767      -0.016009      -0.020614      -0.018160      -0.019452      -0.012904       0.032356             13.590969      12.589687      -3.157181       0.979220      11.097232       1.213018      17.085988           0.131689

******************************************************
Auxiliary information for the entire system
The total spin magnetic moment of the unit cell is   4.305593
The total net atomic charge of the unit cell is   0.000001
Accuracy of reproducing the electrostatic potential in the unit cell:
  The inner radius (bohr) =    5.0000
  The outer radius (bohr) =   12.0000
  Valid grid points have density less than (e/(bohr^3)) =    0.0001
  The number of valid grid points were=       132489
  The rms potential error without charges in kcal/mol is=      3.68087
  The rms potential error with partial charges in kcal/mol is=      1.08330
  The RRMSE value at monopole order=      0.29431
  The rms potential error with partial charges and cloud penetration in kcal/mol is=      1.07874
  The RRMSE value at monopole order with cloud penetration is=      0.29307
  The rms potential error with partial charges and atomic dipoles in kcal/mol is=      0.59091
  The RRMSE value at dipole order=      0.16054
  The rms potential error with partial charges, atomic dipoles and cloud penetration in kcal/mol is=      0.58691
  The RRMSE value at dipole order with cloud penetration=      0.15945

******************************************************
The electron densities and ab initio electrostatic potential were computed in VASP using the PBE functional and
projector augmented wave method. See the main text of the journal article for a description of computational details.
The atomic charges, dipoles, and quadrupoles were computed with the DDEC6 method as described in
(a) T. A. Manz and N. Gabaldon Limas, RSC Adv. 6 (2016) 47771-47801 DOI: 10.1039/c6ra04656h
(b) N. Gabaldon Limas and T. A. Manz, RSC Adv. 8 (2018) 2678-2707 DOI: 10.1039/c7ra11829e.
For each atom in the material, the electron cloud parameters were fit to the spherically averaged atom-in-material
electron density using radial positions for which this density was between 10^-4 and 10^-2 electrons per cubic bohr.
The polarizabilities, dispersion coefficients, and quantum Drude oscillator (QDO) parameters were fit using the MCLF method.
The magnetic structure of the system was optimized in VASP from the default ferromagnetic initial guess using spin polarization.
The atomic spin moments (ASMs) were computed on this optimized magnetic structure using the DDEC6 partition as inputs
to the method of T. A. Manz and D. S. Sholl, J. Chem. Theory Comput. 7 (2011) 4146-4164 DOI: 10.1021/ct200539n.
The RMSE and RRMSE were computed using a uniform grid with Ewald summation.
