# Supplementary material for: A collection of forcefield precursors for metal–organic frameworks
Source: RSC Adv. 2019 Nov 13;9(63):36492–507. doi: 10.1039/c9ra07327b (PMC9075174; doi:10.1039/c9ra07327b)
Supplement: RA-009-C9RA07327B-s3520 [file RA-009-C9RA07327B-s3520.xyz]

  113
jmolscript: load "" {1 1 1} spacegroup "x,y,z" unitcell [{     10.040600     0.000000     0.000000 }, {      4.043101    10.460001     0.000000 }, {      1.422260     0.131759    14.238536 }]
Co     9.176932     0.723860     5.982606     0.881345
Co     6.329029     9.867900     8.255930     0.881162
Co     2.021551     5.230001     0.000000     0.626389
H     10.929722    10.046053     8.393617     0.131186
H      9.374435     7.746496    11.284040     0.132807
H     13.368810     8.030377    10.876818     0.126328
H      3.210482     2.355781    13.923864     0.097857
H      4.041263     0.550094    12.762000     0.135951
H      5.761371     0.882169    11.232781     0.125930
H      5.449000     4.804744    11.919078     0.119357
H      7.782034     2.113167     8.278285     0.100774
H     10.525544     3.586134     5.926079     0.099745
H      9.052002     5.826028     8.909052     0.135658
H      3.077755     5.723376     3.919869     0.131307
H      4.487629     7.286673     2.964463     0.128592
H      4.532478     9.432194     3.774636     0.099052
H     11.847315     8.536234     6.424427     0.114091
H      7.194324     2.344272    10.193368     0.296551
H     11.325671     5.335217     5.379319     0.301170
H      4.576239     0.545707     5.844919     0.131188
H      6.131526     2.845264     2.954496     0.132807
H      2.137151     2.561383     3.361718     0.126329
H     12.295479     8.235979     0.314672     0.097856
H     11.464698    10.041666     1.476536     0.135949
H      9.744590     9.709591     3.005755     0.125930
H     10.056961     5.787016     2.319458     0.119357
H      7.723927     8.478593     5.960251     0.100776
H      4.980417     7.005626     8.312457     0.099742
H      6.453959     4.765732     5.329484     0.135653
H     12.428206     4.868384    10.318667     0.131305
H     11.018332     3.305087    11.274073     0.128592
H     10.973483     1.159566    10.463900     0.099051
H      3.658646     2.055526     7.814109     0.114089
H      8.311637     8.247488     4.045168     0.296553
H      4.180290     5.256543     8.859217     0.301172
C     13.529687     9.671235     8.807958     0.590653
C     12.346111     9.137094     9.525581    -0.051639
C     11.049592     9.470098     9.114087    -0.132871
C      9.946529     8.953119     9.764788    -0.010120
C      8.568296     9.297911     9.270711     0.542943
C     10.118379     8.083368    10.838374    -0.119481
C     11.387671     7.714760    11.245596    -0.018815
C     11.596915     6.735692    12.374712     0.562955
C     12.513153     8.258921    10.593471    -0.147145
C      3.858405     2.498279    13.271739     0.051745
C      4.368401     1.404180    12.595409    -0.099004
C      5.369104     1.602724    11.669904    -0.135758
C      5.774972     2.886880    11.407915     0.234995
C      5.181928     3.934132    12.108451    -0.012030
C      7.260499     4.144665     9.878696     0.502220
C      8.268265     3.982770     8.773786    -0.054686
C      8.333863     2.822194     8.034806     0.052229
C      9.947863     3.685909     6.647972     0.046458
C      9.949287     4.898284     7.332846    -0.023417
C      9.077926     5.031818     8.424942    -0.083180
C     10.856369     6.016131     6.958373     0.382003
C     12.333710     6.977679     5.292464     0.211713
C      3.100888     6.596626     4.241660    -0.147006
C      3.937078     7.524414     3.674966    -0.114973
C      3.960177     8.810296     4.164772     0.070515
C     12.400203     8.273482     5.723891    -0.021791
C      1.976274     0.920525     5.430578     0.590652
C      3.159850     1.454666     4.712955    -0.051637
C      4.456369     1.121662     5.124449    -0.132880
C      5.559432     1.638641     4.473748    -0.010129
C      6.937665     1.293849     4.967825     0.542946
C      5.387582     2.508392     3.400162    -0.119485
C      4.118290     2.877000     2.992940    -0.018818
C      3.909046     3.856068     1.863824     0.562956
C      2.992808     2.332839     3.645065    -0.147135
C     11.647556     8.093481     0.966797     0.051738
C     11.137560     9.187580     1.643127    -0.098999
C     10.136857     8.989036     2.568632    -0.135750
C      9.730989     7.704880     2.830621     0.235000
C     10.324033     6.657628     2.130085    -0.012033
C      8.245462     6.447095     4.359840     0.502219
C      7.237696     6.608990     5.464750    -0.054688
C      7.172098     7.769566     6.203730     0.052217
C      5.558098     6.905851     7.590564     0.046457
C      5.556674     5.693476     6.905690    -0.023409
C      6.428035     5.559942     5.813594    -0.083159
C      4.649592     4.575629     7.280163     0.382004
C      3.172251     3.614081     8.946072     0.211712
C     12.405073     3.995134     9.996876    -0.146991
C     11.568883     3.067346    10.563570    -0.114977
C     11.545784     1.781464    10.073764     0.070508
C      3.105758     2.318278     8.514645    -0.021785
N      4.252527     3.740819    13.033956    -0.153413
N      6.806337     3.070424    10.443966    -0.391540
N      9.157665     2.656524     6.974035    -0.182550
N     11.463177     6.029050     5.867701    -0.352711
N     13.231875     9.192054     5.178556    -0.213110
N     11.253434     6.850941     1.204580    -0.153417
N      8.699624     7.521336     3.794570    -0.391542
N      6.348296     7.935236     7.264501    -0.182526
N      4.042784     4.562710     8.370835    -0.352711
N      2.274086     1.399706     9.059980    -0.213090
O     13.360556    10.457407     7.858248    -0.580128
O      4.630735     9.307844     9.213757    -0.537528
O     12.772159     6.347366    12.572627    -0.544757
O     10.599727     6.390482    13.049618    -0.577036
O      8.444623     9.909156     8.181463    -0.508857
O      7.539915     8.978745     9.934227    -0.535168
O     10.084216     7.285443     7.013903    -0.487356
O      6.660832     5.241237    10.031049    -0.483174
O      2.145405     0.134353     6.380288    -0.580121
O     10.875226     1.283916     5.024779    -0.537542
O      2.733802     4.244394     1.665909    -0.544762
O      4.906234     4.201278     1.188918    -0.577037
O      7.061338     0.682604     6.057073    -0.508842
O      7.966046     1.613015     4.304309    -0.535184
O      5.421745     3.306317     7.224633    -0.487377
O      8.845129     5.350523     4.207487    -0.483173

The following XYZ coordinates are in angstroms. Other properties are in atomic units.
The sperically averaged electron density of each atom fit to a function of the form exp(a - br)
eigen_1, eigen_2 and eigen_3 are the three eigenvalues of traceless quadrupole moment tensor
  atom number  atomic symbol              X              Y              Z     net charge C6 coefficient C8 coefficient C10 coefficient fluctuating dipole atomic polarizability isotropic forcefield polarizability              a              b squared Pearson coefficient          <r^3>          <r^4>         wp_QDO          m_QDO          q_QDO       dipole_x       dipole_y       dipole_z         dipole            Qxy            Qxz            Qyz     Q(x^2-y^2)  Q(3z^2 - R^2)        eigen_1        eigen_2        eigen_3 static polarizability      alpha(xx)      alpha(xy)      alpha(xz)      alpha(yy)      alpha(yz)      alpha(zz) atomic spin moment
            1             Co       9.176932       0.723860       5.982606       0.881345     104.379961 0.20569688E+04  0.66198909E+05                                17.726889                           14.537253       0.968652       2.158682                    0.995331      47.100699     124.186097       0.493986       0.385273      -1.169069       0.014231       0.009412       0.023518       0.029056       0.006565      -0.026359      -0.174427       0.318014       0.334968      -0.290542       0.095418       0.195124             21.518881      24.412573      -0.832360       3.282878      25.395624       3.078393      14.748445           2.902011
            2             Co       6.329029       9.867900       8.255930       0.881162     104.384852 0.20570886E+04  0.66204344E+05                                17.728162                           14.538245       0.968438       2.158576                    0.995332      47.104639     124.201715       0.493936       0.385303      -1.169035      -0.014237      -0.009411      -0.023513       0.029054       0.006545      -0.026366      -0.174409       0.318040       0.335031      -0.290545       0.095422       0.195124             21.520474      24.414474      -0.832427       3.283140      25.397532       3.078672      14.749415           2.902031
            3             Co       2.021551       5.230001       0.000000       0.626389     164.765132 0.29474785E+04  0.10371527E+06                                22.684380                           16.505138       0.588722       1.999680                    0.996052      52.164038     143.504118       0.502221       0.346592      -1.201197       0.000000      -0.000000      -0.000002       0.000002       0.188151      -0.148376      -0.208417       0.082829      -0.109943      -0.241928      -0.123329       0.365257             29.693448      20.794054     -12.427429       4.375423      27.653058       2.916830      40.633231           1.231639
            4              H      10.929722      10.046053       8.393617       0.131186       0.911987 0.65553146E+01  0.62650264E+02                                 1.684077                            1.597769      -1.395986       2.230768                    0.993238       3.795620      11.300231       0.438845       1.460380      -0.670349      -0.007412       0.020516      -0.035087       0.041315      -0.002048       0.000093      -0.006867      -0.008720       0.001701      -0.005979      -0.003629       0.009607              1.724298       1.571747      -0.052241       0.060401       1.783355      -0.363498       1.817791           0.000205
            5              H       9.374435       7.746496      11.284040       0.132807       1.210992 0.94654454E+01  0.96912544E+02                                 1.879749                            1.804689      -1.339452       2.259941                    0.994667       3.589031      10.259968       0.463631       1.290312      -0.707491      -0.032610      -0.014257       0.018989       0.040339       0.005580      -0.008156      -0.001168       0.010315      -0.007743      -0.008460      -0.004541       0.013001              1.879539       2.130531       0.173587      -0.197851       1.709504      -0.203289       1.798581           0.000270
            6              H      13.368810       8.030377      10.876818       0.126328       1.094051 0.81757403E+01  0.80474992E+02                                 1.729380                            1.653742      -1.290118       2.272315                    0.996148       3.491101       9.697364       0.496058       1.254411      -0.714474       0.039629      -0.008646       0.014069       0.042932      -0.004783       0.007678       0.000175       0.020708      -0.017092      -0.010111      -0.006638       0.016749              1.750926       2.060448      -0.163800       0.157445       1.561958      -0.183859       1.630371          -0.000044
            7              H       3.210482       2.355781      13.923864       0.097857       1.166919 0.84033762E+01  0.81925073E+02                                 1.710128                            1.604243      -0.813737       2.487536                    0.999407       3.248617       8.510223       0.547048       1.148465      -0.742539      -0.031923      -0.011380       0.036183       0.049576       0.007868      -0.018029      -0.003156      -0.006862      -0.011689      -0.021139       0.001353       0.019786              1.752366       1.748619       0.074844      -0.490934       1.411426      -0.056158       2.097054           0.000037
            8              H       4.041263       0.550094      12.762000       0.135951       1.000826 0.70726476E+01  0.66041468E+02                                 1.545614                            1.475996      -0.767259       2.533538                    0.999772       2.993796       7.674791       0.567874       1.155100      -0.741488      -0.014042      -0.038734       0.004346       0.041429       0.005234      -0.014942      -0.000593      -0.015187      -0.022638      -0.021027       0.006069       0.014958              1.549151       1.332004       0.228120      -0.072543       1.955289      -0.113939       1.360161          -0.000040
            9              H       5.761371       0.882169      11.232781       0.125930       0.966794 0.68202591E+01  0.64814994E+02                                 1.657604                            1.559238      -1.000873       2.410804                    0.998060       3.469524       9.789870       0.482143       1.336766      -0.696081       0.011654      -0.028037      -0.012968       0.033016       0.002450      -0.007175      -0.004218       0.000775      -0.008415      -0.008508      -0.000944       0.009453              1.694607       1.472068      -0.288230      -0.228449       2.041828       0.378441       1.569926          -0.000240
           10              H       5.449000       4.804744      11.919078       0.119357       1.147035 0.87655986E+01  0.88085937E+02                                 1.815190                            1.737921      -1.073341       2.372279                    0.997886       3.543776      10.053472       0.471706       1.292141      -0.706873       0.011662       0.044446      -0.001798       0.045986      -0.000684      -0.001535       0.005112      -0.021276      -0.043436      -0.015433      -0.003270       0.018703              1.812643       1.589032       0.188688      -0.187438       2.147339      -0.167819       1.701557           0.000045
           11              H       7.782034       2.113167       8.278285       0.100774       0.971409 0.70190453E+01  0.67847876E+02                                 1.719332                            1.624142      -1.268156       2.279814                    0.994060       3.803586      11.176898       0.449621       1.409294      -0.680235      -0.032512      -0.035152       0.005534       0.048201       0.011958      -0.007861      -0.004424      -0.002979      -0.010072      -0.011907      -0.005391       0.017298              1.774798       1.751959       0.376782      -0.192779       2.064577      -0.098778       1.507858          -0.000167
           12              H      10.525544       3.586134       5.926079       0.099745       0.975724 0.72437369E+01  0.70354940E+02                                 1.706824                            1.637193      -1.185899       2.318587                    0.994833       3.737908      10.899138       0.454470       1.387614      -0.684999       0.022418      -0.005840      -0.038817       0.045204       0.005559      -0.010833      -0.000856       0.006939       0.018042      -0.011422      -0.003791       0.015213              1.725157       1.787361      -0.018353      -0.422320       1.654984       0.047808       1.733125           0.000030
           13              H       9.052002       5.826028       8.909052       0.135658       0.904929 0.67222692E+01  0.64461156E+02                                 1.660443                            1.607851      -1.335887       2.266739                    0.993867       3.686795      10.889456       0.442912       1.442138      -0.674440      -0.004709       0.035051       0.020950       0.041105      -0.002138       0.002212       0.010714      -0.011897       0.012062      -0.010483      -0.004211       0.014694              1.669105       1.447406       0.091463      -0.024489       2.022714       0.309405       1.537195          -0.000415
           14              H       3.077755       5.723376       3.919869       0.131307       0.866986 0.61753015E+01  0.57791433E+02                                 1.597519                            1.528100      -1.075940       2.385012                    0.996432       3.547076      10.244454       0.461556       1.418001      -0.679420       0.001956      -0.032201      -0.016657       0.036307       0.004591      -0.010556       0.002476      -0.005379      -0.016808      -0.014807       0.005172       0.009635              1.620516       1.329289      -0.024623      -0.035576       2.049122       0.318218       1.483136          -0.000452
           15              H       4.487629       7.286673       2.964463       0.128592       1.064723 0.78144912E+01  0.75505003E+02                                 1.673080                            1.601109      -0.754750       2.534289                    0.999787       3.177460       8.539753       0.515298       1.230190      -0.723195       0.023328      -0.012629      -0.031200       0.040952       0.005532      -0.016955       0.002278      -0.008863      -0.006616      -0.020907       0.006125       0.014782              1.683560       1.701447      -0.126205      -0.378173       1.458144       0.209404       1.891088           0.000294
           16              H       4.532478       9.432194       3.774636       0.099052       1.150848 0.84181796E+01  0.82987128E+02                                 1.764047                            1.659465      -0.868718       2.465303                    0.999047       3.383879       9.230459       0.506482       1.226731      -0.722642       0.028043       0.030585      -0.021420       0.046698       0.005956      -0.016513      -0.002855       0.000046       0.005080      -0.016532      -0.002387       0.018919              1.801921       1.874171       0.516475      -0.212494       2.004041      -0.187448       1.527549          -0.000000
           17              H      11.847315       8.536234       6.424427       0.114091       0.959548 0.71924311E+01  0.70364220E+02                                 1.732444                            1.664765      -1.521493       2.154974                    0.992487       4.029928      12.145751       0.433280       1.444979      -0.672010      -0.026185       0.017160       0.031288       0.044261      -0.005965      -0.007084       0.008316      -0.006534       0.007333      -0.009006      -0.005949       0.014956              1.746750       1.730490      -0.060244      -0.371366       1.663644       0.221417       1.846116          -0.000076
           18              H       7.194324       2.344272      10.193368       0.296551       0.567950 0.36750716E+01  0.30198358E+02                                 1.216653                            1.189062      -1.078321       2.475485                    0.999911       2.588948       6.999089       0.516671       1.442695      -0.676712       0.012989      -0.030235      -0.009051       0.034129      -0.006007      -0.008226      -0.000451      -0.013182      -0.024978      -0.014718       0.001284       0.013435              1.224815       1.185415      -0.130987      -0.180225       1.336382       0.063465       1.152648          -0.000039
           19              H      11.325671       5.335217       5.379319       0.301170       0.516909 0.33860235E+01  0.27584081E+02                                 1.197144                            1.185641      -1.097218       2.472781                    0.999873       2.673938       7.481712       0.482936       1.556854      -0.656131      -0.012851      -0.022902      -0.024637       0.036008       0.007131      -0.008137       0.009850      -0.019318       0.020494      -0.020047       0.003623       0.016424              1.201234       1.112240       0.128878      -0.037619       1.350828       0.086210       1.140633           0.000001
           20              H       4.576239       0.545707       5.844919       0.131188       0.911975 0.65552079E+01  0.62648983E+02                                 1.684063                            1.597757      -1.395976       2.230776                    0.993238       3.795586      11.300103       0.438846       1.460381      -0.670349       0.007412      -0.020517       0.035086       0.041315      -0.002048       0.000093      -0.006867      -0.008720       0.001703      -0.005979      -0.003629       0.009608              1.724283       1.571734      -0.052240       0.060400       1.783339      -0.363492       1.817775           0.000205
           21              H       6.131526       2.845264       2.954496       0.132807       1.211000 0.94655350E+01  0.96913742E+02                                 1.879761                            1.804700      -1.339469       2.259934                    0.994667       3.589051      10.260058       0.463628       1.290316      -0.707490       0.032609       0.014257      -0.018989       0.040339       0.005580      -0.008156      -0.001169       0.010312      -0.007740      -0.008460      -0.004541       0.013000              1.879551       2.130546       0.173587      -0.197852       1.709514      -0.203291       1.798593           0.000270
           22              H       2.137151       2.561383       3.361718       0.126329       1.094036 0.81755971E+01  0.80473258E+02                                 1.729368                            1.653731      -1.290080       2.272335                    0.996149       3.491073       9.697278       0.496058       1.254416      -0.714473      -0.039629       0.008646      -0.014068       0.042932      -0.004782       0.007677       0.000174       0.020709      -0.017094      -0.010110      -0.006639       0.016749              1.750914       2.060436      -0.163799       0.157445       1.561947      -0.183857       1.630359          -0.000045
           23              H      12.295479       8.235979       0.314672       0.097856       1.166919 0.84033804E+01  0.81925118E+02                                 1.710127                            1.604243      -0.813738       2.487535                    0.999407       3.248621       8.510232       0.547048       1.148464      -0.742539       0.031923       0.011380      -0.036183       0.049576       0.007868      -0.018029      -0.003157      -0.006862      -0.011689      -0.021139       0.001353       0.019786              1.752365       1.748617       0.074844      -0.490932       1.411426      -0.056158       2.097052           0.000037
           24              H      11.464698      10.041666       1.476536       0.135949       1.000843 0.70728034E+01  0.66043314E+02                                 1.545634                            1.476014      -0.767263       2.533534                    0.999772       2.993825       7.674899       0.567869       1.155103      -0.741487       0.014042       0.038733      -0.004346       0.041429       0.005234      -0.014942      -0.000593      -0.015186      -0.022637      -0.021028       0.006070       0.014958              1.549172       1.332020       0.228124      -0.072544       1.955318      -0.113941       1.360177          -0.000040
           25              H       9.744590       9.709591       3.005755       0.125930       0.966793 0.68202522E+01  0.64814941E+02                                 1.657607                            1.559240      -1.000872       2.410806                    0.998059       3.469524       9.789885       0.482141       1.336771      -0.696081      -0.011654       0.028037       0.012969       0.033016       0.002450      -0.007175      -0.004218       0.000775      -0.008416      -0.008509      -0.000944       0.009453              1.694610       1.472070      -0.288231      -0.228449       2.041831       0.378442       1.569928          -0.000240
           26              H      10.056961       5.787016       2.319458       0.119357       1.147030 0.87655526E+01  0.88085379E+02                                 1.815187                            1.737918      -1.073332       2.372283                    0.997887       3.543772      10.053463       0.471706       1.292143      -0.706872      -0.011662      -0.044446       0.001798       0.045986      -0.000684      -0.001535       0.005112      -0.021275      -0.043436      -0.015434      -0.003270       0.018703              1.812639       1.589030       0.188688      -0.187437       2.147334      -0.167819       1.701554           0.000045
           27              H       7.723927       8.478593       5.960251       0.100776       0.971392 0.70188912E+01  0.67845990E+02                                 1.719311                            1.624124      -1.268141       2.279825                    0.994060       3.803538      11.176712       0.449624       1.409293      -0.680236       0.032511       0.035153      -0.005534       0.048201       0.011958      -0.007861      -0.004424      -0.002980      -0.010072      -0.011907      -0.005391       0.017298              1.774775       1.751937       0.376773      -0.192775       2.064547      -0.098775       1.507842          -0.000166
           28              H       4.980417       7.005626       8.312457       0.099742       0.975737 0.72438648E+01  0.70356494E+02                                 1.706839                            1.637207      -1.185910       2.318579                    0.994833       3.737943      10.899265       0.454469       1.387612      -0.684999      -0.022418       0.005840       0.038816       0.045203       0.005559      -0.010832      -0.000856       0.006939       0.018041      -0.011422      -0.003791       0.015213              1.725172       1.787377      -0.018353      -0.422325       1.654998       0.047809       1.733140           0.000030
           29              H       6.453959       4.765732       5.329484       0.135653       0.904946 0.67224281E+01  0.64463057E+02                                 1.660463                            1.607868      -1.335904       2.266728                    0.993866       3.686840      10.889619       0.442910       1.442136      -0.674440       0.004709      -0.035051      -0.020950       0.041106      -0.002138       0.002212       0.010715      -0.011897       0.012063      -0.010484      -0.004211       0.014694              1.669125       1.447420       0.091465      -0.024489       2.022744       0.309413       1.537212          -0.000415
           30              H      12.428206       4.868384      10.318667       0.131305       0.866996 0.61753832E+01  0.57792395E+02                                 1.597531                            1.528110      -1.075950       2.385006                    0.996432       3.547102      10.244551       0.461554       1.418001      -0.679420      -0.001956       0.032201       0.016656       0.036306       0.004591      -0.010556       0.002476      -0.005379      -0.016809      -0.014807       0.005172       0.009635              1.620528       1.329297      -0.024624      -0.035576       2.049141       0.318223       1.483146          -0.000452
           31              H      11.018332       3.305087      11.274073       0.128592       1.064715 0.78144205E+01  0.75504131E+02                                 1.673071                            1.601100      -0.754753       2.534288                    0.999787       3.177447       8.539700       0.515300       1.230188      -0.723195      -0.023328       0.012629       0.031200       0.040953       0.005532      -0.016955       0.002278      -0.008863      -0.006615      -0.020907       0.006125       0.014782              1.683550       1.701437      -0.126204      -0.378169       1.458137       0.209402       1.891077           0.000294
           32              H      10.973483       1.159566      10.463900       0.099051       1.150845 0.84181546E+01  0.82986783E+02                                 1.764041                            1.659460      -0.868724       2.465300                    0.999047       3.383875       9.230429       0.506484       1.226727      -0.722642      -0.028043      -0.030585       0.021420       0.046698       0.005956      -0.016513      -0.002855       0.000047       0.005082      -0.016531      -0.002388       0.018919              1.801914       1.874164       0.516471      -0.212492       2.004033      -0.187447       1.527545           0.000000
           33              H       3.658646       2.055526       7.814109       0.114089       0.959548 0.71924204E+01  0.70364060E+02                                 1.732441                            1.664762      -1.521483       2.154979                    0.992487       4.029921      12.145709       0.433281       1.444975      -0.672011       0.026184      -0.017160      -0.031288       0.044261      -0.005965      -0.007084       0.008316      -0.006534       0.007332      -0.009006      -0.005949       0.014955              1.746747       1.730487      -0.060244      -0.371366       1.663641       0.221416       1.846113          -0.000076
           34              H       8.311637       8.247488       4.045168       0.296553       0.567945 0.36750367E+01  0.30198014E+02                                 1.216649                            1.189059      -1.078326       2.475485                    0.999911       2.588938       6.999066       0.516670       1.442701      -0.676711      -0.012989       0.030235       0.009051       0.034129      -0.006007      -0.008226      -0.000451      -0.013182      -0.024979      -0.014718       0.001283       0.013435              1.224811       1.185411      -0.130986      -0.180224       1.336377       0.063464       1.152645          -0.000040
           35              H       4.180290       5.256543       8.859217       0.301172       0.516906 0.33860036E+01  0.27583885E+02                                 1.197141                            1.185639      -1.097226       2.472779                    0.999873       2.673932       7.481697       0.482936       1.556857      -0.656130       0.012851       0.022901       0.024637       0.036008       0.007130      -0.008137       0.009850      -0.019318       0.020493      -0.020047       0.003623       0.016424              1.201231       1.112238       0.128878      -0.037619       1.350826       0.086210       1.140630          -0.000000
           36              C      13.529687       9.671235       8.807958       0.590653      23.637144 0.24742410E+03  0.51350668E+04                                 7.655301                            5.628852      -0.030797       2.047862                    0.999591      22.684753      64.611306       0.614572       0.480207      -1.010410       0.053738       0.021353      -0.033282       0.066719      -0.008889       0.023364       0.062398      -0.087453       0.026427      -0.068553      -0.020166       0.088719              9.002394      12.570838       0.889687      -1.108568       7.194497      -2.769428       7.241846          -0.003634
           37              C      12.346111       9.137094       9.525581      -0.051639      40.098613 0.46169066E+03  0.10959805E+05                                10.098287                            7.113640       0.007123       1.994272                    0.999398      28.090650      79.739198       0.627755       0.411021      -1.073417      -0.038953      -0.026646       0.016232       0.049908      -0.000837       0.016991      -0.008143       0.015701       0.027829      -0.017085      -0.007672       0.024758             12.331567      16.816758       1.770537      -2.252772       9.434089      -4.772461      10.743854           0.005060
           38              C      11.049592       9.470098       9.114087      -0.132871      36.317718 0.49630020E+03  0.12176882E+05                                 9.848710                            7.682872      -0.361604       1.849506                    0.998996      31.246725      94.686692       0.559732       0.445999      -1.036118       0.004597      -0.039022      -0.007252       0.039956      -0.006906       0.011903       0.008295      -0.063183       0.079773      -0.047830       0.015506       0.032324             11.279255      17.260389       0.138996      -0.257104       8.167371      -2.462873       8.410004          -0.002818
           39              C       9.946529       8.953119       9.764788      -0.010120      39.188209 0.45776345E+03  0.10859549E+05                                10.068885                            7.152930      -0.111802       1.969001                    0.999144      27.579942      78.645596       0.615995       0.419139      -1.066592       0.033751      -0.031179      -0.003908       0.046114       0.003687      -0.011408      -0.006017       0.001873       0.048155      -0.012409      -0.009875       0.022285             12.482874      18.080916      -2.362991       3.104019       9.129604      -3.831863      10.238103           0.002868
           40              C       8.568296       9.297911       9.270711       0.542943      23.882565 0.27367653E+03  0.58064953E+04                                 7.733745                            5.880617      -0.163999       1.988854                    0.999144      23.382221      66.642348       0.609242       0.473848      -1.017001      -0.043008      -0.004554      -0.028852       0.051989       0.016109      -0.018089       0.044823      -0.136875      -0.012060      -0.077074      -0.014720       0.091794              9.244835      14.224735      -2.109334       2.815673       6.113674      -1.737667       7.396095          -0.007213
           41              C      10.118379       8.083368      10.838374      -0.119481      34.232057 0.44727485E+03  0.10676297E+05                                 9.392153                            7.221859      -0.146564       1.925508                    0.999402      30.231590      89.916585       0.586820       0.437275      -1.042814       0.011761      -0.000381      -0.012093       0.016873       0.020478      -0.017035       0.042417      -0.026724       0.021829      -0.053302       0.002235       0.051067             10.800793      12.368542      -2.635761       3.227267       9.188689      -4.566404      10.845147          -0.004227
           42              C      11.387671       7.714760      11.245596      -0.018815      39.123796 0.45268432E+03  0.10681411E+05                                 9.994782                            7.061069       0.045768       2.013268                    0.999388      27.545821      77.676511       0.628487       0.413025      -1.073297      -0.011889       0.029071      -0.026744       0.041252       0.006224      -0.006026       0.004652       0.029027      -0.009227      -0.016812      -0.001716       0.018528             12.404260      12.019148      -2.083545       2.407249      10.920145      -7.062786      14.273488          -0.001720
           43              C      11.596915       6.735692      12.374712       0.562955      24.038896 0.27091680E+03  0.57285235E+04                                 7.733905                            5.862311      -0.190759       1.982709                    0.999307      23.190656      65.801560       0.608928       0.475700      -1.016874       0.028157      -0.036878       0.038593       0.060351       0.015486       0.017142       0.078649      -0.062483      -0.008258      -0.066097      -0.033468       0.099565              9.077550       8.436351      -1.947014       1.329079       7.715291      -4.209320      11.081008          -0.002238
           44              C      12.513153       8.258921      10.593471      -0.147145      35.560151 0.47618340E+03  0.11505084E+05                                 9.510856                            7.385265      -0.141187       1.909863                    0.999443      30.909846      91.434634       0.590203       0.429526      -1.051185      -0.014154       0.008696      -0.001044       0.016644      -0.014288       0.024168       0.035724       0.018069      -0.020034      -0.053308       0.019711       0.033597             10.711012      10.512005       0.831409      -1.250006       9.777392      -5.573837      11.843638          -0.004351
           45              C       3.858405       2.498279      13.271739       0.051745      24.708017 0.34241303E+03  0.76017627E+04                                 7.427937                            6.245258       0.136758       2.052123                    0.999688      26.511853      74.643109       0.645893       0.427151      -1.054937       0.034167       0.031437      -0.005373       0.046739       0.025618       0.000482      -0.015740       0.052291       0.045065      -0.047613       0.016266       0.031347              7.833151       5.969790      -0.172270      -2.585702       8.918264       1.193330       8.611400          -0.003520
           46              C       4.368401       1.404180      12.595409      -0.099004      27.343365 0.39043419E+03  0.89105510E+04                                 7.815283                            6.572405       0.310480       2.089960                    0.999783      27.817719      78.072129       0.646871       0.414889      -1.068183       0.020297       0.004571      -0.023847       0.031647       0.012632      -0.013037       0.004909      -0.022595      -0.004270      -0.024589       0.006877       0.017712              8.238732       6.834483      -0.031601      -3.047318       9.320926       1.081673       8.560788          -0.000280
           47              C       5.369104       1.602724      11.669904      -0.135758      28.803023 0.41395373E+03  0.96273773E+04                                 8.221218                            6.850920       0.193289       2.056302                    0.998812      28.565106      82.063139       0.619402       0.425184      -1.057148      -0.025513      -0.030212       0.014226       0.042025      -0.003464       0.013122       0.012428       0.032546       0.041855      -0.028474       0.002347       0.026127              8.758854       7.567586       0.532266      -3.446030      10.291500       0.032413       8.417475          -0.004605
           48              C       5.774972       2.886880      11.407915       0.234995      29.238197 0.34514713E+03  0.76372590E+04                                 8.406374                            6.309715       0.103702       2.072464                    0.999292      24.262308      67.030459       0.639921       0.432560      -1.057193       0.068065       0.016296      -0.060812       0.092718       0.021212      -0.059664      -0.007315       0.008885       0.028594      -0.057763      -0.011723       0.069485              9.859040       9.729137       0.932451      -5.812494       9.029129      -0.490471      10.818856          -0.000095
           49              C       5.181928       3.934132      12.108451      -0.012030      27.894516 0.37253448E+03  0.84844936E+04                                 8.184951                            6.596785      -0.046384       1.994834                    0.998494      27.603065      79.872282       0.613928       0.438056      -1.043634      -0.030313       0.000066       0.061674       0.068721       0.020527       0.043817      -0.024876       0.032808      -0.025078      -0.061201       0.008864       0.052337              9.132650       8.214617      -0.619322      -4.767167       8.184920       1.004178      10.998413          -0.003412
           50              C       7.260499       4.144665       9.878696       0.502220      23.833939 0.26946453E+03  0.56477188E+04                                 7.542576                            5.748836       0.020890       2.066382                    0.999585      22.340819      61.586133       0.635397       0.459928      -1.033189      -0.035889       0.008948       0.038645       0.053493       0.040067       0.039942       0.011046       0.031431       0.088395      -0.060245      -0.008591       0.068837              8.736782       9.290021       0.789511      -4.639927       8.248498      -1.919693       8.671827           0.000485
           51              C       8.268265       3.982770       8.773786      -0.054686      35.809973 0.45097082E+03  0.10636635E+05                                 9.411010                            7.052028       0.013865       2.009183                    0.999340      27.526025      77.741760       0.627971       0.413534      -1.072388      -0.001655       0.029434      -0.037471       0.047678      -0.003960       0.010012      -0.006202      -0.015734      -0.006528      -0.014778      -0.000096       0.014875             11.256181      12.764931       2.695620      -5.859688      10.681334       0.050814      10.322278           0.001980
           52              C       8.333863       2.822194       8.034806       0.052229      27.284569 0.38624440E+03  0.89094841E+04                                 8.195130                            6.815522      -0.175324       1.949743                    0.998893      27.837197      82.050060       0.588774       0.450990      -1.032242       0.014739       0.008907      -0.068572       0.070702      -0.004457       0.037918      -0.046844       0.038568      -0.045717      -0.067199       0.005117       0.062082              8.907107       8.419116       0.738262      -2.978336      10.410486       1.724173       7.891719          -0.009694
           53              C       9.947863       3.685909       6.647972       0.046458      27.664327 0.37618796E+03  0.86088406E+04                                 8.225652                            6.683165      -0.065053       1.989172                    0.998857      27.525746      80.454840       0.601140       0.445236      -1.036960      -0.058848      -0.034383      -0.004983       0.068338      -0.036996       0.014694      -0.025802       0.071069       0.056805      -0.064877       0.007437       0.057441              9.309219       8.298999       2.962462      -2.102437      13.196474       0.238272       6.432184          -0.006254
           54              C       9.949287       4.898284       7.332846      -0.023417      36.684928 0.47371075E+03  0.11331706E+05                                 9.648333                            7.272568      -0.087140       1.973190                    0.999195      27.912757      79.862171       0.611548       0.418691      -1.067139      -0.050146       0.014850      -0.003537       0.052418      -0.012659      -0.007572      -0.006025      -0.010788       0.024862      -0.021071       0.009313       0.011758             11.762460      11.418642       5.098960      -4.372743      14.904021      -1.916280       8.964717           0.001954
           55              C       9.077926       5.031818       8.424942      -0.083180      31.962624 0.45653980E+03  0.10969043E+05                                 9.100990                            7.384659      -0.286603       1.890290                    0.998791      29.953164      89.796981       0.569118       0.447933      -1.035081      -0.018676      -0.003479      -0.027432       0.033368      -0.028870       0.057678      -0.000248       0.020053       0.056618      -0.060939      -0.011277       0.072216             10.303964      11.257592       3.741100      -4.149753      10.894473      -0.865650       8.759828          -0.012297
           56              C      10.856369       6.016131       6.958373       0.382003      28.111857 0.34271892E+03  0.76286865E+04                                 8.416171                            6.457215       0.112680       2.064325                    0.999866      24.647640      70.037541       0.603130       0.456230      -1.035202       0.016975       0.050008      -0.039620       0.066021       0.017485       0.018774       0.008952       0.047150       0.010320      -0.031319      -0.008159       0.039478             10.003224      10.467540       3.500942      -4.217832      11.117522      -3.067075       8.424610          -0.000707
           57              C      12.333710       6.977679       5.292464       0.211713      29.818545 0.36025257E+03  0.81049885E+04                                 8.614446                            6.509985      -0.013138       2.028266                    0.999646      25.155384      71.440358       0.617130       0.441148      -1.045824      -0.064395      -0.055662       0.028578       0.089786       0.052133      -0.046986      -0.007452       0.002276      -0.023816      -0.065113      -0.010454       0.075567             10.083590      10.105966       3.738685      -3.944351      11.906001      -0.814914       8.238804           0.001761
           58              C       3.100888       6.596626       4.241660      -0.147006      29.627915 0.45622174E+03  0.10909142E+05                                 8.483692                            7.271735      -0.062831       1.966040                    0.997704      29.636960      87.313745       0.589332       0.434642      -1.047719       0.024266       0.015220      -0.035236       0.045410      -0.000344       0.016455       0.007026      -0.005217      -0.035570      -0.023561       0.007763       0.015798              8.939213       8.577062       1.247096      -3.097578       9.641772       0.719407       8.598806          -0.010883
           59              C       3.937078       7.524414       3.674966      -0.114973      27.507319 0.41290114E+03  0.96047681E+04                                 7.957060                            6.837133       0.204478       2.052742                    0.999393      28.687785      82.647731       0.620200       0.424554      -1.056661      -0.020368      -0.023720       0.011212       0.033215       0.003462      -0.020052       0.009333      -0.003750       0.008616      -0.023716       0.002421       0.021295              8.326263       7.358611       1.389387      -1.967634      10.169705       1.291346       7.450473           0.002121
           60              C       3.960177       8.810296       4.164772       0.070515      24.177316 0.33813126E+03  0.75043112E+04                                 7.376101                            6.236985       0.141372       2.058732                    0.999668      26.457434      75.168940       0.639713       0.431415      -1.049350      -0.030444       0.001353       0.036128       0.047264       0.005730       0.008303      -0.031801       0.044073       0.020751      -0.046297       0.017954       0.028343              7.798223       6.878213       1.391413      -1.761888       9.932362       1.527097       6.584094          -0.006588
           61              C      12.400203       8.273482       5.723891      -0.021791      28.484937 0.40457322E+03  0.94423592E+04                                 8.410156                            6.949270      -0.236468       1.924881                    0.998262      28.610645      84.863557       0.586287       0.447623      -1.034037       0.037772       0.056847      -0.023433       0.072162      -0.019982       0.025071      -0.028285       0.088054       0.073188      -0.066637       0.003615       0.063021              9.341873       8.090954       2.952834      -1.986752      13.142286       0.716280       6.792379          -0.009607
           62              C       1.976274       0.920525       5.430578       0.590652      23.637016 0.24742280E+03  0.51350284E+04                                 7.655246                            5.628819      -0.030744       2.047881                    0.999591      22.684643      64.610724       0.614578       0.480204      -1.010412      -0.053737      -0.021351       0.033279       0.066715      -0.008891       0.023367       0.062394      -0.087452       0.026434      -0.068556      -0.020160       0.088715              9.002320      12.570715       0.889669      -1.108546       7.194449      -2.769408       7.241797          -0.003646
           63              C       3.159850       1.454666       4.712955      -0.051637      40.098335 0.46168757E+03  0.10959709E+05                                10.098229                            7.113611       0.007150       1.994282                    0.999398      28.090529      79.738645       0.627758       0.411020      -1.073418       0.038950       0.026643      -0.016235       0.049905      -0.000838       0.016991      -0.008143       0.015704       0.027822      -0.017085      -0.007673       0.024758             12.331486      16.816663       1.770522      -2.252752       9.434023      -4.772414      10.743774           0.005058
           64              C       4.456369       1.121662       5.124449      -0.132880      36.317852 0.49630265E+03  0.12176953E+05                                 9.848722                            7.682885      -0.361594       1.849509                    0.998996      31.246776      94.686795       0.559733       0.445998      -1.036119      -0.004597       0.039016       0.007249       0.039949      -0.006906       0.011902       0.008294      -0.063181       0.079771      -0.047829       0.015506       0.032323             11.279265      17.260413       0.139011      -0.257120       8.167376      -2.462867       8.410006          -0.002819
           65              C       5.559432       1.638641       4.473748      -0.010129      39.188362 0.45776515E+03  0.10859602E+05                                10.068912                            7.152945      -0.111824       1.968994                    0.999144      27.580024      78.645935       0.615994       0.419139      -1.066592      -0.033750       0.031174       0.003905       0.046110       0.003687      -0.011409      -0.006018       0.001874       0.048150      -0.012409      -0.009876       0.022285             12.482910      18.080973      -2.362998       3.104027       9.129628      -3.831873      10.238128           0.002869
           66              C       6.937665       1.293849       4.967825       0.542946      23.882723 0.27367862E+03  0.58065541E+04                                 7.733787                            5.880646      -0.164011       1.988847                    0.999144      23.382376      66.642994       0.609239       0.473850      -1.017000       0.043006       0.004552       0.028845       0.051983       0.016111      -0.018087       0.044821      -0.136874      -0.012047      -0.077074      -0.014717       0.091791              9.244885      14.224806      -2.109349       2.815693       6.113713      -1.737678       7.396137          -0.007240
           67              C       5.387582       2.508392       3.400162      -0.119485      34.232186 0.44727663E+03  0.10676355E+05                                 9.392188                            7.221882      -0.146584       1.925502                    0.999402      30.231677      89.917029       0.586818       0.437276      -1.042813      -0.011761       0.000379       0.012091       0.016872       0.020476      -0.017035       0.042417      -0.026727       0.021825      -0.053301       0.002233       0.051068             10.800838      12.368596      -2.635780       3.227289       9.188728      -4.566426      10.845191          -0.004224
           68              C       4.118290       2.877000       2.992940      -0.018818      39.123815 0.45268493E+03  0.10681427E+05                                 9.994775                            7.061067       0.045784       2.013272                    0.999388      27.545836      77.676487       0.628488       0.413025      -1.073297       0.011890      -0.029071       0.026745       0.041253       0.006223      -0.006027       0.004651       0.029027      -0.009232      -0.016810      -0.001719       0.018529             12.404248      12.019156      -2.083559       2.407266      10.920131      -7.062769      14.273459          -0.001720
           69              C       3.909046       3.856068       1.863824       0.562956      24.038788 0.27091545E+03  0.57284861E+04                                 7.733875                            5.862293      -0.190742       1.982716                    0.999307      23.190569      65.801193       0.608930       0.475699      -1.016875      -0.028157       0.036879      -0.038592       0.060351       0.015486       0.017142       0.078649      -0.062482      -0.008259      -0.066097      -0.033467       0.099564              9.077512       8.436328      -1.947013       1.329080       7.715260      -4.209294      11.080948          -0.002237
           70              C       2.992808       2.332839       3.645065      -0.147135      35.559682 0.47617652E+03  0.11504870E+05                                 9.510760                            7.385202      -0.141149       1.909878                    0.999443      30.909569      91.433461       0.590207       0.429525      -1.051186       0.014152      -0.008697       0.001045       0.016644      -0.014287       0.024166       0.035723       0.018070      -0.020044      -0.053306       0.019712       0.033594             10.710892      10.511915       0.831392      -1.249982       9.777276      -5.573752      11.843486          -0.004347
           71              C      11.647556       8.093481       0.966797       0.051738      24.708196 0.34241617E+03  0.76018534E+04                                 7.427984                            6.245296       0.136741       2.052116                    0.999688      26.511993      74.643715       0.645889       0.427153      -1.054935      -0.034166      -0.031438       0.005374       0.046739       0.025620       0.000481      -0.015740       0.052292       0.045063      -0.047614       0.016265       0.031349              7.833202       5.969820      -0.172274      -2.585715       8.918332       1.193346       8.611455          -0.003521
           72              C      11.137560       9.187580       1.643127      -0.098999      27.343397 0.39043445E+03  0.89105604E+04                                 7.815291                            6.572406       0.310472       2.089957                    0.999783      27.817756      78.072312       0.646870       0.414889      -1.068182      -0.020296      -0.004572       0.023848       0.031647       0.012633      -0.013038       0.004910      -0.022595      -0.004268      -0.024591       0.006879       0.017712              8.238743       6.834485      -0.031595      -3.047320       9.320953       1.081672       8.560790          -0.000280
           73              C      10.136857       8.989036       2.568632      -0.135750      28.802930 0.41395194E+03  0.96273259E+04                                 8.221204                            6.850906       0.193290       2.056303                    0.998812      28.565031      82.062898       0.619403       0.425184      -1.057148       0.025515       0.030211      -0.014223       0.042024      -0.003464       0.013122       0.012430       0.032546       0.041859      -0.028475       0.002347       0.026128              8.758841       7.567576       0.532267      -3.446029      10.291484       0.032411       8.417463          -0.004604
           74              C       9.730989       7.704880       2.830621       0.235000      29.238174 0.34514663E+03  0.76372467E+04                                 8.406378                            6.309716       0.103704       2.072465                    0.999292      24.262287      67.030438       0.639920       0.432561      -1.057193      -0.068064      -0.016296       0.060812       0.092717       0.021212      -0.059664      -0.007314       0.008884       0.028595      -0.057764      -0.011722       0.069486              9.859048       9.729145       0.932457      -5.812502       9.029132      -0.490477      10.818866          -0.000095
           75              C      10.324033       6.657628       2.130085      -0.012033      27.894594 0.37253578E+03  0.84845315E+04                                 8.184969                            6.596798      -0.046387       1.994833                    0.998494      27.603117      79.872500       0.613927       0.438056      -1.043633       0.030313      -0.000065      -0.061674       0.068721       0.020528       0.043817      -0.024877       0.032807      -0.025079      -0.061201       0.008865       0.052336              9.132673       8.214639      -0.619321      -4.767185       8.184930       1.004177      10.998448          -0.003412
           76              C       8.245462       6.447095       4.359840       0.502219      23.833974 0.26946493E+03  0.56477308E+04                                 7.542588                            5.748843       0.020873       2.066376                    0.999585      22.340852      61.586298       0.635396       0.459928      -1.033189       0.035890      -0.008947      -0.038645       0.053494       0.040067       0.039942       0.011046       0.031430       0.088392      -0.060245      -0.008591       0.068836              8.736798       9.290039       0.789512      -4.639938       8.248511      -1.919696       8.671844           0.000483
           77              C       7.237696       6.608990       5.464750      -0.054688      35.810090 0.45097257E+03  0.10636688E+05                                 9.411037                            7.052046       0.013840       2.009175                    0.999340      27.526082      77.742007       0.627969       0.413534      -1.072387       0.001654      -0.029434       0.037471       0.047678      -0.003961       0.010012      -0.006203      -0.015733      -0.006526      -0.014778      -0.000098       0.014875             11.256215      12.764971       2.695624      -5.859710      10.681363       0.050816      10.322310           0.001981
           78              C       7.172098       7.769566       6.203730       0.052217      27.284805 0.38624857E+03  0.89096067E+04                                 8.195198                            6.815576      -0.175361       1.949731                    0.998893      27.837316      82.050596       0.588769       0.450993      -1.032241      -0.014741      -0.008904       0.068573       0.070702      -0.004458       0.037919      -0.046845       0.038561      -0.045722      -0.067200       0.005117       0.062083              8.907183       8.419181       0.738236      -2.978373      10.410567       1.724217       7.891802          -0.009689
           79              C       5.558098       6.905851       7.590564       0.046457      27.664417 0.37618939E+03  0.86088803E+04                                 8.225667                            6.683174      -0.065037       1.989176                    0.998857      27.525789      80.454959       0.601140       0.445236      -1.036961       0.058847       0.034383       0.004981       0.068337      -0.036997       0.014693      -0.025801       0.071068       0.056803      -0.064878       0.007437       0.057441              9.309237       8.299016       2.962466      -2.102448      13.196496       0.238277       6.432199          -0.006259
           80              C       5.556674       5.693476       6.905690      -0.023409      36.684781 0.47370927E+03  0.11331660E+05                                 9.648309                            7.272559      -0.087125       1.973196                    0.999195      27.912679      79.861872       0.611548       0.418691      -1.067139       0.050145      -0.014849       0.003538       0.052417      -0.012657      -0.007572      -0.006026      -0.010787       0.024858      -0.021069       0.009310       0.011758             11.762419      11.418596       5.098918      -4.372727      14.903963      -1.916255       8.964698           0.001954
           81              C       6.428035       5.559942       5.813594      -0.083159      31.962153 0.45653142E+03  0.10968785E+05                                 9.100878                            7.384571      -0.286554       1.890307                    0.998791      29.952878      89.795737       0.569124       0.447931      -1.035083       0.018674       0.003482       0.027431       0.033366      -0.028870       0.057677      -0.000248       0.020051       0.056620      -0.060939      -0.011276       0.072215             10.303829      11.257422       3.741035      -4.149682      10.894350      -0.865612       8.759717          -0.012293
           82              C       4.649592       4.575629       7.280163       0.382004      28.111578 0.34271530E+03  0.76285860E+04                                 8.416122                            6.457186       0.112677       2.064327                    0.999866      24.647493      70.037045       0.603130       0.456231      -1.035202      -0.016978      -0.050008       0.039616       0.066019       0.017484       0.018777       0.008954       0.047152       0.010327      -0.031321      -0.008160       0.039481             10.003155      10.467463       3.500897      -4.217796      11.117443      -3.067042       8.424559          -0.000677
           83              C       3.172251       3.614081       8.946072       0.211712      29.818543 0.36025298E+03  0.81049987E+04                                 8.614445                            6.509989      -0.013136       2.028267                    0.999646      25.155378      71.440314       0.617130       0.441148      -1.045824       0.064394       0.055663      -0.028579       0.089787       0.052134      -0.046986      -0.007453       0.002276      -0.023817      -0.065113      -0.010454       0.075568             10.083583      10.105958       3.738671      -3.944347      11.905990      -0.814905       8.238802           0.001756
           84              C      12.405073       3.995134       9.996876      -0.146991      29.627644 0.45621617E+03  0.10908975E+05                                 8.483640                            7.271688      -0.062820       1.966046                    0.997704      29.636771      87.313037       0.589334       0.434641      -1.047719      -0.024267      -0.015220       0.035235       0.045410      -0.000345       0.016456       0.007025      -0.005215      -0.035570      -0.023562       0.007763       0.015799              8.939158       8.576998       1.247087      -3.097549       9.641731       0.719412       8.598745          -0.010879
           85              C      11.568883       3.067346      10.563570      -0.114977      27.507338 0.41290159E+03  0.96047803E+04                                 7.957065                            6.837138       0.204474       2.052741                    0.999393      28.687783      82.647703       0.620200       0.424554      -1.056661       0.020368       0.023720      -0.011212       0.033214       0.003462      -0.020052       0.009333      -0.003748       0.008617      -0.023715       0.002420       0.021296              8.326268       7.358611       1.389394      -1.967627      10.169724       1.291346       7.450469           0.002118
           86              C      11.545784       1.781464      10.073764       0.070508      24.177446 0.33813350E+03  0.75043730E+04                                 7.376131                            6.237008       0.141365       2.058729                    0.999668      26.457509      75.169198       0.639711       0.431415      -1.049350       0.030445      -0.001354      -0.036128       0.047265       0.005730       0.008303      -0.031801       0.044072       0.020750      -0.046297       0.017954       0.028343              7.798256       6.878233       1.391411      -1.761894       9.932412       1.527116       6.584122          -0.006584
           87              C       3.105758       2.318278       8.514645      -0.021785      28.484806 0.40457081E+03  0.94422836E+04                                 8.410119                            6.949240      -0.236437       1.924892                    0.998262      28.610504      84.862896       0.586290       0.447622      -1.034038      -0.037773      -0.056848       0.023432       0.072163      -0.019982       0.025072      -0.028284       0.088051       0.073191      -0.066635       0.003614       0.063021              9.341831       8.090915       2.952819      -1.986744      13.142230       0.716278       6.792348          -0.009599
           88              N       4.252527       3.740819      13.033956      -0.153413      34.458722 0.49801118E+03  0.11904316E+05                                 8.865402                            7.239222      -0.003760       2.026699                    0.999326      27.231811      74.589932       0.649329       0.394617      -1.097485       0.076039      -0.101437      -0.061414       0.140865       0.044446       0.001513      -0.058178       0.014342       0.028133      -0.077033       0.006436       0.070598              9.923250       7.775439      -0.362089      -3.916021       9.891024       1.147997      12.103288          -0.012197
           89              N       6.806337       3.070424      10.443966      -0.391540      36.177456 0.41741418E+03  0.96301458E+04                                 9.290639                            6.663188      -0.185239       1.980477                    0.998047      27.752583      76.827437       0.665598       0.398867      -1.085094      -0.079307       0.036918       0.048787       0.100163      -0.017326      -0.041396       0.014854      -0.077205      -0.055608      -0.065779       0.005738       0.060041             11.319823      11.981182       2.940251      -7.363519       9.334708      -3.765811      12.643578           0.000039
           90              N       9.157665       2.656524       6.974035      -0.182550      36.475487 0.51901284E+03  0.12556512E+05                                 9.300077                            7.449283       0.059383       2.054557                    0.998643      27.516384      76.247873       0.631441       0.400943      -1.091268      -0.015700       0.143549       0.071177       0.160994       0.007212      -0.017684      -0.075386       0.108031       0.022637      -0.107367       0.034650       0.072717             10.749350      10.055556       2.700168      -2.802665      14.227428       0.934921       7.965066           0.025087
           91              N      11.463177       6.029050       5.867701      -0.352711      35.242728 0.42543808E+03  0.99619672E+04                                 9.384997                            6.904246      -0.584369       1.845502                    0.997608      28.714611      82.761963       0.622544       0.420172      -1.060332      -0.001688       0.102318      -0.009911       0.102811       0.034558      -0.006847       0.027152      -0.046954      -0.004958      -0.049171      -0.002214       0.051385             11.283894      12.932039       5.533569      -5.751450      10.828094      -3.477164      10.091549           0.000087
           92              N      13.231875       9.192054       5.178556      -0.213110      35.060450 0.54034790E+03  0.13196722E+05                                 8.984226                            7.557934       0.109642       2.050846                    0.999367      28.261825      78.523281       0.632630       0.396428      -1.095048      -0.012981      -0.156446      -0.050428       0.164884       0.005635      -0.023469      -0.053799       0.139842       0.097250      -0.106969       0.029564       0.077405              9.951120       9.071399       1.936266      -2.513947      12.745193       1.522276       8.036767           0.025813
           93              N      11.253434       6.850941       1.204580      -0.153417      34.458851 0.49801330E+03  0.11904382E+05                                 8.865428                            7.239240      -0.003766       2.026696                    0.999326      27.231889      74.590256       0.649328       0.394617      -1.097485      -0.076039       0.101438       0.061414       0.140866       0.044445       0.001513      -0.058178       0.014342       0.028135      -0.077033       0.006436       0.070597              9.923283       7.775461      -0.362094      -3.916036       9.891056       1.148005      12.103332          -0.012198
           94              N       8.699624       7.521336       3.794570      -0.391542      36.177596 0.41741574E+03  0.96301932E+04                                 9.290674                            6.663207      -0.185260       1.980470                    0.998047      27.752619      76.827644       0.665596       0.398868      -1.085093       0.079307      -0.036918      -0.048785       0.100162      -0.017325      -0.041397       0.014855      -0.077205      -0.055612      -0.065780       0.005738       0.060042             11.319871      11.981235       2.940272      -7.363558       9.334742      -3.765834      12.643637           0.000038
           95              N       6.348296       7.935236       7.264501      -0.182526      36.474615 0.51899748E+03  0.12556038E+05                                 9.299903                            7.449147       0.059422       2.054576                    0.998643      27.515981      76.246264       0.631451       0.400940      -1.091271       0.015697      -0.143545      -0.071180       0.160991       0.007209      -0.017684      -0.075388       0.108029       0.022629      -0.107369       0.034652       0.072717             10.749141      10.055376       2.700113      -2.802627      14.227108       0.934893       7.964938           0.025075
           96              N       4.042784       4.562710       8.370835      -0.352711      35.242604 0.42543686E+03  0.99619308E+04                                 9.384977                            6.904238      -0.584372       1.845502                    0.997608      28.714543      82.761720       0.622544       0.420173      -1.060332       0.001686      -0.102317       0.009912       0.102810       0.034556      -0.006846       0.027150      -0.046952      -0.004958      -0.049168      -0.002214       0.051382             11.283861      12.931999       5.533538      -5.751431      10.828059      -3.477143      10.091525           0.000081
           97              N       2.274086       1.399706       9.059980      -0.213090      35.059839 0.54033597E+03  0.13196352E+05                                 8.984106                            7.557833       0.109678       2.050863                    0.999367      28.261518      78.522079       0.632636       0.396426      -1.095049       0.012980       0.156443       0.050428       0.164881       0.005637      -0.023468      -0.053800       0.139837       0.097250      -0.106968       0.029564       0.077404              9.950981       9.071278       1.936230      -2.513923      12.744997       1.522247       8.036668           0.025803
           98              O      13.360556      10.457407       7.858248      -0.580128      45.109694 0.71089134E+03  0.18423239E+05                                10.186279                            8.446593      -0.224362       1.953778                    0.996062      29.614816      82.240626       0.627989       0.376349      -1.119666      -0.012816      -0.020222       0.027055       0.036127      -0.014102       0.029540       0.006843      -0.086750       0.069284      -0.067285       0.031574       0.035711             11.145439       8.263744      -0.743895       1.253075      12.854367      -5.207858      12.318206           0.046810
           99              O       4.630735       9.307844       9.213757      -0.537528      38.299573 0.55416585E+03  0.13445856E+05                                 9.117588                            7.338543       0.083047       2.081370                    0.995809      27.609848      73.315458       0.692702       0.364428      -1.132809      -0.008848       0.002586      -0.002234       0.009485      -0.022470       0.024930       0.024583       0.037821      -0.066494      -0.053938       0.010391       0.043547             10.624855      18.175548      -0.605478       0.146924       7.574680      -0.328581       6.124338           0.047516
          100              O      12.772159       6.347366      12.572627      -0.544757      39.495002 0.56488097E+03  0.13762129E+05                                 9.260937                            7.355252       0.358123       2.148180                    0.998735      28.117010      74.647097       0.700016       0.359145      -1.137736      -0.047171       0.003611       0.017924       0.050591      -0.028611       0.040892       0.002579       0.038828      -0.017708      -0.048070      -0.010133       0.058203             10.873084      11.297229      -4.471701       4.263020       9.019996      -2.952215      12.302027          -0.012283
          101              O      10.599727       6.390482      13.049618      -0.577036      28.160850 0.46426298E+03  0.10746714E+05                                 7.125747                            6.537404       0.707271       2.241825                    0.999726      28.126517      72.285284       0.766508       0.345206      -1.151485       0.002438       0.016872      -0.008707       0.019142       0.060407      -0.057418       0.073853       0.042925       0.023292      -0.130975       0.059148       0.071827              7.270668       7.507099       0.740823      -1.848819       5.339144      -1.168461       8.965760           0.003836
          102              O       8.444623       9.909156       8.181463      -0.508857      36.111917 0.58438625E+03  0.14355451E+05                                 8.795674                            7.583909       0.099609       2.098406                    0.993578      27.292063      72.703527       0.675572       0.369077      -1.130257       0.018768      -0.014060       0.006049       0.024218      -0.011506       0.022532      -0.012227      -0.056557       0.070424      -0.048051       0.007567       0.040483              9.800864      10.693283      -2.014451       3.006478       8.872996      -2.427299       9.836312           0.053836
          103              O       7.539915       8.978745       9.934227      -0.535168      29.289986 0.48128090E+03  0.11258791E+05                                 7.461060                            6.750511       0.642484       2.249318                    0.999032      27.452519      71.286077       0.737407       0.355063      -1.141638       0.009939      -0.020642      -0.008118       0.024306       0.021491      -0.039405       0.018075       0.053588      -0.115951      -0.064996       0.000699       0.064298              7.905556      11.381076       0.145256      -0.220651       6.102148      -0.443614       6.233444           0.051315
          104              O      10.084216       7.285443       7.013903      -0.487356      32.743420 0.64158591E+03  0.15948794E+05                                 7.969905                            7.803169       0.814338       2.322215                    0.994810      27.185247      70.170602       0.692332       0.355892      -1.153744      -0.015766       0.007169      -0.042607       0.045992      -0.075514       0.078784       0.029457      -0.006339      -0.319142      -0.155210       0.020975       0.134235              8.154327       8.226871      -1.369794      -0.684969      10.406346       0.806769       5.829764           0.001711
          105              O       6.660832       5.241237      10.031049      -0.483174      25.027296 0.41348814E+03  0.92546613E+04                                 6.563760                            6.187579       1.160751       2.462496                    0.998520      25.450673      63.338254       0.788132       0.347224      -1.155219       0.003166      -0.024607       0.003888       0.025113      -0.046887       0.063732       0.033260      -0.029947      -0.037946      -0.100739       0.040403       0.060335              6.596444       6.300450      -1.439307      -0.686514       8.174996      -0.175535       5.313884           0.000510
          106              O       2.145405       0.134353       6.380288      -0.580121      45.109027 0.71087912E+03  0.18422851E+05                                10.186192                            8.446528      -0.224405       1.953769                    0.996062      29.614599      82.239970       0.627990       0.376350      -1.119665       0.012819       0.020211      -0.027044       0.036114      -0.014102       0.029533       0.006840      -0.086756       0.069284      -0.067283       0.031574       0.035709             11.145332       8.263660      -0.743891       1.253068      12.854241      -5.207800      12.318094           0.046810
          107              O      10.875226       1.283916       5.024779      -0.537542      38.299892 0.55417109E+03  0.13446022E+05                                 9.117679                            7.338614       0.083000       2.081356                    0.995809      27.609861      73.315714       0.692693       0.364431      -1.132806       0.008854      -0.002582       0.002220       0.009486      -0.022471       0.024929       0.024582       0.037810      -0.066478      -0.053935       0.010394       0.043541             10.624966      18.175745      -0.605484       0.146922       7.574758      -0.328586       6.124396           0.047534
          108              O       2.733802       4.244394       1.665909      -0.544762      39.494981 0.56488052E+03  0.13762118E+05                                 9.260947                            7.355260       0.358110       2.148177                    0.998735      28.116971      74.647038       0.700014       0.359146      -1.137735       0.047170      -0.003612      -0.017922       0.050589      -0.028610       0.040891       0.002580       0.038830      -0.017706      -0.048069      -0.010133       0.058202             10.873096      11.297248      -4.471711       4.263027       9.020008      -2.952218      12.302032          -0.012281
          109              O       4.906234       4.201278       1.188918      -0.577037      28.160595 0.46425770E+03  0.10746561E+05                                 7.125709                            6.537372       0.707270       2.241829                    0.999726      28.126347      72.284738       0.766509       0.345206      -1.151484      -0.002436      -0.016867       0.008706       0.019137       0.060406      -0.057419       0.073851       0.042926       0.023288      -0.130973       0.059147       0.071825              7.270627       7.507059       0.740815      -1.848804       5.339117      -1.168451       8.965704           0.003835
          110              O       7.061338       0.682604       6.057073      -0.508842      36.111952 0.58438678E+03  0.14355455E+05                                 8.795646                            7.583886       0.099713       2.098435                    0.993578      27.292125      72.703462       0.675577       0.369075      -1.130260      -0.018770       0.014058      -0.006052       0.024219      -0.011508       0.022532      -0.012224      -0.056559       0.070413      -0.048052       0.007572       0.040480              9.800828      10.693210      -2.014442       3.006462       8.872979      -2.427300       9.836294           0.053847
          111              O       7.966046       1.613015       4.304309      -0.535184      29.290894 0.48129974E+03  0.11259344E+05                                 7.461217                            6.750645       0.642482       2.249307                    0.999032      27.452994      71.287717       0.737399       0.355064      -1.141637      -0.009948       0.020645       0.008107       0.024308       0.021499      -0.039410       0.018083       0.053591      -0.115960      -0.065009       0.000704       0.064305              7.905729      11.381344       0.145250      -0.220638       6.102275      -0.443623       6.233567           0.051310
          112              O       5.421745       3.306317       7.224633      -0.487377      32.743656 0.64159266E+03  0.15949016E+05                                 7.969985                            7.803247       0.814213       2.322177                    0.994810      27.185232      70.170865       0.692323       0.355896      -1.153740       0.015774      -0.007165       0.042614       0.046001      -0.075514       0.078790       0.029454      -0.006331      -0.319151      -0.155215       0.020975       0.134240              8.154410       8.226959      -1.369807      -0.684980      10.406450       0.806781       5.829820           0.001730
          113              O       8.845129       5.350523       4.207487      -0.483173      25.027436 0.41349127E+03  0.92547516E+04                                 6.563796                            6.187613       1.160708       2.462482                    0.998520      25.450696      63.338444       0.788128       0.347225      -1.155217      -0.003166       0.024608      -0.003888       0.025114      -0.046887       0.063733       0.033260      -0.029944      -0.037944      -0.100739       0.040403       0.060336              6.596480       6.300484      -1.439313      -0.686519       8.175045      -0.175539       5.313913           0.000510

******************************************************
Auxiliary information for the entire system
The total spin magnetic moment of the unit cell is   7.342848
The total net atomic charge of the unit cell is   -0.000004
Accuracy of reproducing the electrostatic potential in the unit cell:
  The inner radius (bohr) =    5.0000
  The outer radius (bohr) =   12.0000
  Valid grid points have density less than (e/(bohr^3)) =    0.0001
  The number of valid grid points were=        21589
  The rms potential error without charges in kcal/mol is=     11.52703
  The rms potential error with partial charges in kcal/mol is=      0.90128
  The RRMSE value at monopole order=      0.07819
  The rms potential error with partial charges and cloud penetration in kcal/mol is=      0.90399
  The RRMSE value at monopole order with cloud penetration is=      0.07842
  The rms potential error with partial charges and atomic dipoles in kcal/mol is=      0.46389
  The RRMSE value at dipole order=      0.04024
  The rms potential error with partial charges, atomic dipoles and cloud penetration in kcal/mol is=      0.46975
  The RRMSE value at dipole order with cloud penetration=      0.04075

******************************************************
The electron densities and ab initio electrostatic potential were computed in VASP using the PBE functional and
projector augmented wave method. See the main text of the journal article for a description of computational details.
The atomic charges, dipoles, and quadrupoles were computed with the DDEC6 method as described in
(a) T. A. Manz and N. Gabaldon Limas, RSC Adv. 6 (2016) 47771-47801 DOI: 10.1039/c6ra04656h
(b) N. Gabaldon Limas and T. A. Manz, RSC Adv. 8 (2018) 2678-2707 DOI: 10.1039/c7ra11829e.
For each atom in the material, the electron cloud parameters were fit to the spherically averaged atom-in-material
electron density using radial positions for which this density was between 10^-4 and 10^-2 electrons per cubic bohr.
The polarizabilities, dispersion coefficients, and quantum Drude oscillator (QDO) parameters were fit using the MCLF method.
The magnetic structure of the system was optimized in VASP from the default ferromagnetic initial guess using spin polarization.
The atomic spin moments (ASMs) were computed on this optimized magnetic structure using the DDEC6 partition as inputs
to the method of T. A. Manz and D. S. Sholl, J. Chem. Theory Comput. 7 (2011) 4146-4164 DOI: 10.1021/ct200539n.
The RMSE and RRMSE were computed using a uniform grid with Ewald summation.
