# Supplementary material for: A collection of forcefield precursors for metal–organic frameworks
Source: RSC Adv. 2019 Nov 13;9(63):36492–507. doi: 10.1039/c9ra07327b (PMC9075174; doi:10.1039/c9ra07327b)
Supplement: RA-009-C9RA07327B-s3521 [file RA-009-C9RA07327B-s3521.xyz]

  670
jmolscript: load "" {1 1 1} spacegroup "x,y,z" unitcell [{     16.762200     0.000000     0.000000 }, {      0.000000    34.441900     0.000000 }, {      0.000000     0.000000    18.447300 }]
Ti     5.814975     6.122048    15.310521     1.756335
Ti     3.769148     5.570633    12.397323     1.748583
Ti    10.947225    28.319852    15.310521     1.755667
Ti    12.993052    28.871267    12.397323     1.747261
Ti    14.196075    11.098902     3.136779     1.755595
Ti    12.150248    11.650317     6.049977     1.747896
Ti     2.566125    23.342998     3.136779     1.756145
Ti     4.611952    22.791583     6.049977     1.748840
Cd     6.324546     0.200107     4.614777     0.895012
Cd    10.437654    34.241793     4.614777     0.895128
Cd    14.705646    17.020843    13.832523     0.895089
Cd     2.056554    17.421057    13.832523     0.895000
Cd     8.381100     0.000000     7.574461     0.837663
Cd     0.000000    17.220950    10.872839     0.837689
H      5.720939     1.811644     0.125442     0.124814
H      7.589924     4.363789     2.602914     0.119509
H      8.751545     7.480781     2.713598     0.152091
H      8.956043     5.927451     2.787387     0.147615
H      7.549695     6.547405     3.089923     0.157607
H      9.665085     7.432562     0.335741     0.153066
H      8.971129     6.543961    17.694650     0.162467
H      9.812592     5.872344     0.385549     0.149908
H      7.484322     8.514038     0.922365     0.152375
H      6.233862     7.625437     1.243348     0.153532
H      6.808806     7.670211    18.233311     0.166700
H      6.334435     3.258204    15.678360     0.104804
H      5.152700     2.445375    16.316637     0.128114
H      3.996108     4.766759    17.729700     0.076158
H      3.035634     2.727798    17.351530     0.113489
H      2.224344     3.282313    16.130319     0.101508
H      0.722451     3.206541    17.930776     0.104759
H      1.733211     3.953930     0.424288     0.100809
H      0.124040     5.448709    18.214864     0.098148
H      0.368768     5.104290    16.704030     0.097584
H      1.428139     7.160471    17.191039     0.103444
H      2.249487     6.488854    18.351374     0.112110
H      2.507625     5.848235    15.611950     0.059195
H      2.752353     8.503705    16.172748     0.113404
H      3.196552     7.866530    14.816871     0.120785
H      3.000434    10.666656    15.425632     0.121425
H      6.649565    12.233763    14.807648     0.125254
H      9.758953     9.282092    16.106338     0.156141
H      8.412948     8.500261    16.288966     0.159327
H      8.610742     9.891714    16.982584     0.155203
H      9.929927    11.255613    14.728324     0.164805
H      8.840384    11.954783    15.615639     0.153315
H      8.669410    11.906565    14.056843     0.149189
H      9.438795     9.230429    13.571679     0.155411
H      8.122962     9.812497    12.948160     0.153438
H      8.084409     8.462375    13.745083     0.141533
H      1.444902    14.748022    15.392427     0.110324
H      2.467396    12.740059    15.936622     0.126744
H      5.554993    13.659658    13.534784     0.128500
H      4.532499    15.667620    12.990589     0.110472
H      2.931709     2.672691     6.895601     0.123241
H      6.041097     1.746204     9.266079     0.121929
H      0.846491     6.385528     8.338180     0.149955
H      2.329946     6.261537     7.845637     0.154214
H      2.003083     6.185765     9.376763     0.171520
H     16.465509     4.308682     9.347247     0.153465
H      0.908511     4.139916    10.336022     0.156461
H      0.482751     2.948227     9.408123     0.153947
H      0.085487     4.391342     6.827346     0.153083
H      0.806262     3.006778     6.962011     0.160243
H      1.538770     4.208800     6.272082     0.159076
H      6.026011     5.386713     9.896976     0.082400
H      8.344223     5.300608    11.610731     0.103157
H      8.079380     4.281128    10.441172     0.116151
H      8.252031     5.975670     8.886064     0.090808
H      9.566188     5.910230     9.736485     0.095957
H      8.915814     8.128288     9.454241     0.106012
H      8.863851     7.756316    10.983522     0.098387
H      6.605983     7.763204     9.256855     0.109450
H      6.850711     8.824015    10.389519     0.097758
H      6.626098     7.112252    12.053466     0.062153
H      4.862714     8.489928    12.861458     0.113872
H      5.053803     9.247650    11.501892     0.113665
H      3.494919    10.945636    11.627333     0.121039
H     16.374993    10.212023    12.368915     0.117652
H      0.003352     7.418785    14.787356     0.150738
H      0.685574     6.285647    13.946159     0.144199
H     15.912356     6.213319    14.257918     0.154378
H     15.494978     5.979114    11.797048     0.153363
H      0.269871     6.099660    11.514805     0.157045
H     16.022987     7.060589    10.791670     0.152998
H     15.075923     8.917008    13.619642     0.153495
H     14.346767     7.625437    13.114186     0.163046
H     14.797670     8.724133    12.090360     0.153538
H      2.296421    14.971894    10.260388     0.107409
H      2.844545    12.757280    10.690210     0.123097
H     16.148703    12.288870    12.680674     0.131162
H     15.600580    14.500040    12.252697     0.105261
H      5.023631     2.820792    12.066379     0.107792
H      6.394779     2.855234    11.310040     0.137019
H     11.041261    32.630256     0.125442     0.124856
H      9.172276    30.078111     2.602914     0.119525
H      8.010655    26.961119     2.713598     0.152091
H      7.806157    28.514449     2.787387     0.147617
H      9.212505    27.894495     3.089923     0.157615
H      7.097115    27.009338     0.335741     0.153086
H      7.791071    27.897939    17.694650     0.162463
H      6.949608    28.569556     0.385549     0.149922
H      9.277878    25.927862     0.922365     0.152410
H     10.528338    26.816463     1.243348     0.153570
H      9.953394    26.771689    18.233311     0.166712
H     10.427765    31.183696    15.678360     0.104700
H     11.609500    31.996525    16.316637     0.128655
H     12.766092    29.675141    17.729700     0.076135
H     13.726566    31.714102    17.351530     0.113451
H     14.537856    31.159587    16.130319     0.101656
H     16.039749    31.235359    17.930776     0.104823
H     15.028989    30.487970     0.424288     0.100831
H     16.638160    28.993191    18.214864     0.098154
H     16.393432    29.337610    16.704030     0.097580
H     15.334061    27.281429    17.191039     0.103498
H     14.512713    27.953046    18.351374     0.112071
H     14.254575    28.593665    15.611950     0.059115
H     14.009847    25.938195    16.172748     0.113373
H     13.565648    26.575370    14.816871     0.120582
H     13.761766    23.775244    15.425632     0.121442
H     10.112635    22.208137    14.807648     0.125232
H      7.003247    25.159808    16.106338     0.156120
H      8.349252    25.941639    16.288966     0.159264
H      8.151458    24.550186    16.982584     0.155207
H      6.832273    23.186287    14.728324     0.164794
H      7.921816    22.487117    15.615639     0.153319
H      8.092790    22.535335    14.056843     0.149207
H      7.323405    25.211471    13.571679     0.155360
H      8.639238    24.629403    12.948160     0.153504
H      8.677791    25.979525    13.745083     0.141462
H     15.317298    19.693878    15.392427     0.110319
H     14.294804    21.701841    15.936622     0.126758
H     11.207207    20.782242    13.534784     0.128513
H     12.229701    18.774280    12.990589     0.110462
H     13.830491    31.769209     6.895601     0.123295
H     10.721103    32.695696     9.266079     0.121951
H     15.915709    28.056372     8.338180     0.149926
H     14.432254    28.180363     7.845637     0.154199
H     14.759117    28.256135     9.376763     0.171638
H      0.296691    30.133218     9.347247     0.153472
H     15.853689    30.301984    10.336022     0.156486
H     16.279449    31.493673     9.408123     0.153911
H     16.676713    30.050558     6.827346     0.153104
H     15.955938    31.435122     6.962011     0.160229
H     15.223430    30.233100     6.272082     0.159052
H     10.736189    29.055187     9.896976     0.084150
H      8.417977    29.141292    11.610731     0.103262
H      8.682820    30.160772    10.441172     0.116121
H      8.510169    28.466230     8.886064     0.090854
H      7.196012    28.531670     9.736485     0.096089
H      7.846386    26.313612     9.454241     0.105985
H      7.898349    26.685584    10.983522     0.098374
H     10.156217    26.678696     9.256855     0.109392
H      9.911489    25.617885    10.389519     0.097949
H     10.136102    27.329648    12.053466     0.062247
H     11.899486    25.951972    12.861458     0.113572
H     11.708397    25.194250    11.501892     0.113146
H     13.267281    23.496264    11.627333     0.121051
H      0.387207    24.229877    12.368915     0.117608
H     -0.003352    27.023115    14.787356     0.150736
H     16.076626    28.156253    13.946159     0.144155
H      0.849844    28.228581    14.257918     0.154315
H      1.267222    28.462786    11.797048     0.153297
H     16.492329    28.342240    11.514805     0.157039
H      0.739213    27.381310    10.791670     0.152965
H      1.686277    25.524892    13.619642     0.153505
H      2.415433    26.816463    13.114186     0.162976
H      1.964530    25.717767    12.090360     0.153516
H     14.465779    19.470006    10.260388     0.107374
H     13.917655    21.684620    10.690210     0.123094
H      0.613497    22.153030    12.680674     0.131139
H      1.161620    19.941860    12.252697     0.105253
H     11.738569    31.621108    12.066379     0.107908
H     10.367421    31.586666    11.310040     0.137239
H     14.102039    15.409306    18.321858     0.124875
H     15.971024    12.857161    15.844386     0.119496
H      0.370445     9.740169    15.733702     0.152017
H      0.574943    11.293499    15.659913     0.147620
H     15.930795    10.673545    15.357377     0.157633
H      1.283985     9.788388    18.111559     0.153045
H      0.590029    10.676989     0.752650     0.162477
H      1.431492    11.348606    18.061751     0.149953
H     15.865422     8.706912    17.524935     0.152368
H     14.614962     9.595513    17.203952     0.153598
H     15.189906     9.550739     0.213989     0.166726
H     14.715535    13.962746     2.768940     0.104728
H     13.533800    14.775575     2.130663     0.128746
H     12.377208    12.454191     0.717600     0.075084
H     11.416734    14.493152     1.095770     0.113416
H     10.605444    13.938637     2.316981     0.101625
H      9.103551    14.014409     0.516524     0.104746
H     10.114311    13.267020    18.023012     0.100779
H      8.505140    11.772241     0.232436     0.098051
H      8.749868    12.116660     1.743270     0.097570
H      9.809239    10.060479     1.256261     0.103411
H     10.630587    10.732096     0.095926     0.112003
H     10.888725    11.372715     2.835350     0.058120
H     11.133453     8.717245     2.274552     0.113528
H     11.577652     9.354420     3.630429     0.119868
H     11.381534     6.554294     3.021668     0.121426
H     15.030665     4.987187     3.639652     0.125203
H      1.377853     7.938858     2.340962     0.156100
H      0.031848     8.720689     2.158334     0.159305
H      0.229642     7.329236     1.464716     0.155166
H      1.548827     5.965337     3.718976     0.164778
H      0.459284     5.266167     2.831661     0.153280
H      0.288310     5.314385     4.390457     0.149206
H      1.057695     7.990521     4.875621     0.155380
H     16.504062     7.408453     5.499140     0.153485
H     16.465509     8.758575     4.702217     0.141519
H      9.826002     2.472928     3.054873     0.110319
H     10.848496     4.480891     2.510678     0.126768
H     13.936093     3.561292     4.912516     0.128512
H     12.913599     1.553330     5.456711     0.110441
H     11.312809    14.548259    11.551699     0.123273
H     14.422197    15.474746     9.181221     0.121946
H      9.227591    10.835422    10.109120     0.149896
H     10.711046    10.959413    10.601663     0.154167
H     10.384183    11.035185     9.070537     0.171616
H      8.084409    12.912268     9.100053     0.153450
H      9.289611    13.081034     8.111278     0.156513
H      8.863851    14.272723     9.039177     0.153910
H      8.466587    12.829608    11.619954     0.153076
H      9.187362    14.214172    11.485289     0.160232
H      9.919870    13.012150    12.175218     0.159044
H     14.407111    11.834237     8.550324     0.084090
H     -0.036877    11.920342     6.836569     0.103134
H     16.460480    12.939822     8.006128     0.116176
H     16.633131    11.245280     9.561236     0.090785
H      1.185088    11.310720     8.710815     0.095994
H      0.534714     9.092662     8.993059     0.105931
H      0.482751     9.464634     7.463778     0.098388
H     14.987083     9.457746     9.190445     0.109374
H     15.231811     8.396935     8.057781     0.097853
H     15.007198    10.108698     6.393834     0.062659
H     13.243814     8.731022     5.585842     0.113945
H     13.434903     7.973300     6.945408     0.113141
H     11.876019     6.275314     6.819967     0.121005
H      7.993893     7.008927     6.078385     0.117593
H      8.384452     9.802165     3.659944     0.150726
H      9.066674    10.935303     4.501141     0.144223
H      7.531256    11.007631     4.189382     0.154322
H      7.113878    11.241836     6.650252     0.153311
H      8.650971    11.121290     6.932495     0.157079
H      7.641887    10.160360     7.655629     0.152921
H      6.694823     8.303942     4.827658     0.153475
H      5.965667     9.595513     5.333114     0.162986
H      6.416570     8.496817     6.356940     0.153478
H     10.677521     2.249056     8.186912     0.107334
H     11.225645     4.463670     7.757090     0.123082
H      7.767603     4.932080     5.766626     0.131149
H      7.219480     2.720910     6.194603     0.105253
H     13.404731    14.400158     6.380921     0.107943
H     14.775879    14.365716     7.137260     0.136700
H      2.660161    19.032594    18.321858     0.124850
H      0.791176    21.584739    15.844386     0.119496
H     16.391755    24.701731    15.733702     0.152028
H     16.187257    23.148401    15.659913     0.147622
H      0.831405    23.768355    15.357377     0.157623
H     15.478215    24.653512    18.111559     0.153037
H     16.172171    23.764911     0.752650     0.162474
H     15.330708    23.093294    18.061751     0.149937
H      0.896778    25.734988    17.524935     0.152339
H      2.147238    24.846387    17.203952     0.153555
H      1.572294    24.891161     0.213989     0.166707
H      2.046665    20.479154     2.768940     0.104838
H      3.228400    19.666325     2.130663     0.128260
H      4.384992    21.987709     0.717600     0.075312
H      5.345466    19.948748     1.095770     0.113448
H      6.156756    20.503263     2.316981     0.101499
H      7.658649    20.427491     0.516524     0.104714
H      6.647889    21.174880    18.023012     0.100763
H      8.257060    22.669659     0.232436     0.098054
H      8.012332    22.325240     1.743270     0.097571
H      6.952961    24.381421     1.256261     0.103365
H      6.131613    23.709804     0.095926     0.112026
H      5.873475    23.069185     2.835350     0.058345
H      5.628747    25.724655     2.274552     0.113514
H      5.184548    25.087480     3.630429     0.120166
H      5.380666    27.887606     3.021668     0.121413
H      1.731535    29.454713     3.639652     0.125220
H     15.384347    26.503042     2.340962     0.156123
H     -0.031848    25.721211     2.158334     0.159359
H     16.532558    27.112664     1.464716     0.155163
H     15.213373    28.476563     3.718976     0.164784
H     16.302916    29.175733     2.831661     0.153274
H     16.473890    29.127515     4.390457     0.149194
H     15.704505    26.451379     4.875621     0.155426
H      0.258138    27.033447     5.499140     0.153444
H      0.296691    25.683325     4.702217     0.141595
H      6.936198    31.968972     3.054873     0.110314
H      5.913704    29.961009     2.510678     0.126743
H      2.826107    30.880608     4.912516     0.128494
H      3.848601    32.888570     5.456711     0.110465
H      5.449391    19.893641    11.551699     0.123238
H      2.340003    18.967154     9.181221     0.121937
H      7.534609    23.606478    10.109120     0.149941
H      6.051154    23.482487    10.601663     0.154179
H      6.378017    23.406715     9.070537     0.171524
H      8.677791    21.529632     9.100053     0.153464
H      7.472589    21.360866     8.111278     0.156488
H      7.898349    20.169177     9.039177     0.153951
H      8.295613    21.612292    11.619954     0.153072
H      7.574838    20.227728    11.485289     0.160254
H      6.842330    21.429750    12.175218     0.159064
H      2.355089    22.607663     8.550324     0.082579
H      0.036877    22.521558     6.836569     0.103069
H      0.301720    21.502078     8.006128     0.116189
H      0.129069    23.196620     9.561236     0.090764
H     15.577112    23.131180     8.710815     0.095905
H     16.227486    25.349238     8.993059     0.105973
H     16.279449    24.977266     7.463778     0.098399
H      1.775117    24.984154     9.190445     0.109431
H      1.530389    26.044965     8.057781     0.097709
H      1.755002    24.333202     6.393834     0.062436
H      3.518386    25.710878     5.585842     0.114021
H      3.327297    26.468600     6.945408     0.113565
H      4.886181    28.166586     6.819967     0.121005
H      8.768307    27.432973     6.078385     0.117629
H      8.377748    24.639735     3.659944     0.150724
H      7.695526    23.506597     4.501141     0.144263
H      9.230944    23.434269     4.189382     0.154376
H      9.648322    23.200064     6.650252     0.153377
H      8.111229    23.320610     6.932495     0.157078
H      9.120313    24.281539     7.655629     0.152970
H     10.067377    26.137958     4.827658     0.153462
H     10.796533    24.846387     5.333114     0.163050
H     10.345630    25.945083     6.356940     0.153509
H      6.084679    32.192844     8.186912     0.107392
H      5.536555    29.978230     7.757090     0.123091
H      8.994597    29.509820     5.766626     0.131159
H      9.542720    31.720990     6.194603     0.105249
H      3.357469    20.041742     6.380921     0.107822
H      1.986321    20.076184     7.137260     0.136599
C      6.587545     1.932191     2.613982     0.589057
C      6.647889     2.932039     1.531126    -0.018140
C      6.113174     2.641005     0.282244    -0.176133
C      6.163461     3.588846    17.713097    -0.004222
C      6.750138     4.827721    17.949223     0.257404
C      7.283176     5.118411     0.750805    -0.042248
C      7.232889     4.170914     1.765407    -0.178994
C      7.963721     6.506075     1.047807     0.293333
C      8.340871     6.626622     2.554951    -0.542350
C      9.220886     6.595624     0.171560    -0.534521
C      7.035095     7.690876     0.717600    -0.536564
C      5.605280     3.302978    16.314792    -0.136651
C      3.583758     4.639324    16.849764     0.084864
C      2.583055     3.509630    17.001032    -0.229485
C      1.402996     3.898823    17.960291    -0.172412
C      0.802909     5.204171    17.567364    -0.174335
C      1.853899     6.337310    17.478817    -0.230016
C      2.925004     5.944672    16.493731     0.076120
C      3.516710     8.155842    15.685739    -0.129463
C      4.483889     9.294836    15.468061     0.026085
C      3.920679    10.559887    15.342619    -0.209113
C      4.731969    11.660650    15.095426     0.047423
C      6.106469    11.497395    14.971829    -0.220084
C      6.669679    10.232688    15.097270    -0.040045
C      5.860065     9.131581    15.344464     0.264192
C      8.226888    10.077700    14.949692     0.297282
C      8.806860     9.371641    16.200419    -0.534355
C      8.989568    11.427822    14.826095    -0.538450
C      8.491731     9.330311    13.691586    -0.534168
C      2.269602    14.531038    15.019792     0.101486
C      2.881422    13.325571    15.346309    -0.194345
C      4.113444    12.998373    14.789200     0.129740
C      4.731969    13.876642    13.907419    -0.196948
C      4.118473    15.082108    13.580902     0.077375
C      5.152700     1.157248     6.843948     0.554461
C      4.562671     2.061692     7.923115    -0.030428
C      3.401050     2.789794     7.690679    -0.167479
C      2.941766     3.688727     8.644405    -0.046945
C      3.642426     3.861281     9.832411     0.261879
C      4.804047     3.134213    10.064847     0.007499
C      5.263331     2.235279     9.111121    -0.174877
C      1.525360     4.408563     8.386143     0.289212
C      1.692982     5.961893     8.496826    -0.535600
C      0.564886     3.902267     9.470844    -0.541191
C      0.928626     3.960818     6.969390    -0.540617
C      6.419923     5.538258    10.780602     0.077692
C      7.953664     5.200727    10.727105    -0.218240
C      8.620799     6.127214     9.771535    -0.171841
C      8.468263     7.577218    10.116499    -0.176040
C      6.979780     7.894083    10.142326    -0.229118
C      6.233862     6.974485    11.166151     0.069667
C      4.532499     8.565701    11.953850    -0.130105
C      3.097655     8.995535    11.990745     0.030750
C      2.812697    10.346347    11.830253    -0.212729
C      1.506922    10.802358    11.970453     0.047920
C      0.486104     9.907557    12.272989    -0.200022
C      0.772737     8.556746    12.435325    -0.037815
C      2.078513     8.100735    12.293281     0.253931
C     16.343145     7.590995    12.754463     0.296668
C     16.646541     6.802275    14.060532    -0.535024
C     16.210724     6.588735    11.608886    -0.532419
C     15.022284     8.276389    12.909421    -0.539900
C      1.713097    14.433567    10.745552     0.079087
C      2.041636    13.108587    11.003814    -0.195951
C      1.170002    12.303680    11.728793     0.109414
C     -0.030172    12.826164    12.195510    -0.186947
C     16.403489    14.152177    11.939093     0.109181
C      5.524821     3.278869    11.376450    -0.149724
C     10.174655    32.509709     2.613982     0.589076
C     10.114311    31.509861     1.531126    -0.018264
C     10.649026    31.800895     0.282244    -0.176062
C     10.598739    30.853054    17.713097    -0.004381
C     10.012062    29.614179    17.949223     0.257206
C      9.479024    29.323489     0.750805    -0.042275
C      9.529311    30.270986     1.765407    -0.178874
C      8.798479    27.935825     1.047807     0.293329
C      8.421329    27.815278     2.554951    -0.542334
C      7.541314    27.846276     0.171560    -0.534529
C      9.727105    26.751024     0.717600    -0.536557
C     11.156920    31.138922    16.314792    -0.137380
C     13.178442    29.802576    16.849764     0.084773
C     14.179145    30.932270    17.001032    -0.229238
C     15.359204    30.543077    17.960291    -0.172350
C     15.959291    29.237729    17.567364    -0.174430
C     14.908301    28.104590    17.478817    -0.230065
C     13.837196    28.497228    16.493731     0.076274
C     13.245490    26.286058    15.685739    -0.129147
C     12.278311    25.147064    15.468061     0.026114
C     12.841521    23.882013    15.342619    -0.209095
C     12.030231    22.781250    15.095426     0.047548
C     10.655731    22.944505    14.971829    -0.220212
C     10.092521    24.209212    15.097270    -0.039968
C     10.902135    25.310319    15.344464     0.263979
C      8.535312    24.364200    14.949692     0.297272
C      7.955340    25.070259    16.200419    -0.534387
C      7.772632    23.014078    14.826095    -0.538439
C      8.270469    25.111589    13.691586    -0.534168
C     14.492598    19.910862    15.019792     0.101490
C     13.880778    21.116329    15.346309    -0.194290
C     12.648756    21.443527    14.789200     0.129767
C     12.030231    20.565258    13.907419    -0.196881
C     12.643727    19.359792    13.580902     0.077347
C     11.609500    33.284652     6.843948     0.554407
C     12.199529    32.380208     7.923115    -0.030521
C     13.361150    31.652106     7.690679    -0.167057
C     13.820434    30.753173     8.644405    -0.047054
C     13.119774    30.580619     9.832411     0.262419
C     11.958153    31.307687    10.064847     0.007573
C     11.498869    32.206621     9.111121    -0.174732
C     15.236840    30.033337     8.386143     0.289254
C     15.069218    28.480007     8.496826    -0.535565
C     16.197314    30.539633     9.470844    -0.541212
C     15.833574    30.481081     6.969390    -0.540661
C     10.342277    28.903642    10.780602     0.076583
C      8.808536    29.241173    10.727105    -0.218001
C      8.141401    28.314686     9.771535    -0.171633
C      8.293937    26.864682    10.116499    -0.176273
C      9.782420    26.547817    10.142326    -0.229180
C     10.528338    27.467415    11.166151     0.070329
C     12.229701    25.876199    11.953850    -0.128949
C     13.664545    25.446365    11.990745     0.031344
C     13.949503    24.095553    11.830253    -0.212847
C     15.255278    23.639542    11.970453     0.047968
C     16.276096    24.534343    12.272989    -0.200109
C     15.989463    25.885154    12.435325    -0.038009
C     14.683687    26.341165    12.293281     0.253984
C      0.419055    26.850905    12.754463     0.296685
C      0.115659    27.639625    14.060532    -0.535058
C      0.551476    27.853165    11.608886    -0.532456
C      1.739916    26.165511    12.909421    -0.539911
C     15.049103    20.008333    10.745552     0.079009
C     14.720564    21.333313    11.003814    -0.195919
C     15.592198    22.138220    11.728793     0.109429
C      0.030172    21.615736    12.195510    -0.186936
C      0.358711    20.289723    11.939093     0.109180
C     11.237379    31.163031    11.376450    -0.151037
C     14.968645    15.288759    15.833318     0.589053
C     15.028989    14.288911    16.916174    -0.018219
C     14.494274    14.579945    18.165056    -0.175990
C     14.544561    13.632104     0.734203    -0.004337
C     15.131238    12.393229     0.498077     0.256709
C     15.664276    12.102539    17.696495    -0.042161
C     15.613989    13.050036    16.681893    -0.179095
C     16.344821    10.714875    17.399493     0.293300
C     16.721971    10.594328    15.892349    -0.542306
C      0.839786    10.625326    18.275740    -0.534524
C     15.416195     9.530074    17.729700    -0.536576
C     13.986380    13.917972     2.132508    -0.136878
C     11.964858    12.581626     1.597536     0.085164
C     10.964155    13.711320     1.446268    -0.229371
C      9.784096    13.322127     0.487009    -0.172387
C      9.184009    12.016779     0.879936    -0.174368
C     10.234999    10.883640     0.968483    -0.230002
C     11.306104    11.276278     1.953569     0.076437
C     11.897810     9.065108     2.761561    -0.129066
C     12.864988     7.926114     2.979239     0.025932
C     12.301779     6.661063     3.104681    -0.209010
C     13.113069     5.560300     3.351874     0.047484
C     14.487569     5.723555     3.475471    -0.220372
C     15.050779     6.988262     3.350030    -0.039919
C     14.241165     8.089369     3.102836     0.263984
C     16.607988     7.143250     3.497608     0.297284
C      0.425760     7.849309     2.246881    -0.534359
C      0.608468     5.793128     3.621205    -0.538448
C      0.110631     7.890639     4.755714    -0.534151
C     10.650702     2.689912     3.427508     0.101481
C     11.262522     3.895379     3.100991    -0.194280
C     12.494544     4.222577     3.658100     0.129788
C     13.113069     3.344308     4.539881    -0.196895
C     12.499573     2.138842     4.866398     0.077297
C     13.533800    16.063702    11.603352     0.554393
C     12.943771    15.159258    10.524185    -0.030244
C     11.782150    14.431156    10.756621    -0.167256
C     11.322866    13.532223     9.802895    -0.047008
C     12.023526    13.359669     8.614889     0.262716
C     13.185147    14.086737     8.382453     0.007867
C     13.644431    14.985671     9.336179    -0.174867
C      9.906460    12.812387    10.061157     0.289251
C     10.074082    11.259057     9.950474    -0.535579
C      8.945986    13.318683     8.976456    -0.541201
C      9.309726    13.260131    11.477910    -0.540690
C     14.801023    11.682692     7.666698     0.076933
C     16.334764    12.020223     7.720195    -0.218375
C      0.239699    11.093736     8.675765    -0.171716
C      0.087163     9.643732     8.330801    -0.176180
C     15.360880     9.326867     8.304974    -0.229087
C     14.614962    10.246465     7.281149     0.069966
C     12.913599     8.655249     6.493450    -0.129450
C     11.478755     8.225415     6.456555     0.031168
C     11.193797     6.874603     6.617047    -0.212883
C      9.888022     6.418592     6.476847     0.047835
C      8.867204     7.313393     6.174311    -0.200054
C      9.153837     8.664204     6.011975    -0.037964
C     10.459613     9.120215     6.154019     0.254176
C      7.962045     9.629955     5.692837     0.296679
C      8.265441    10.418675     4.386768    -0.535016
C      7.829624    10.632215     6.838414    -0.532442
C      6.641184     8.944561     5.537879    -0.539935
C     10.094197     2.787383     7.701748     0.078962
C     10.422736     4.112363     7.443486    -0.195978
C      9.551102     4.917270     6.718507     0.109456
C      8.350928     4.394786     6.251790    -0.186953
C      8.022389     3.068773     6.508207     0.109196
C     13.905921    13.942081     7.070850    -0.150187
C      1.793555    19.153141    15.833318     0.589038
C      1.733211    20.152989    16.916174    -0.018062
C      2.267926    19.861955    18.165056    -0.176043
C      2.217639    20.809796     0.734203    -0.004168
C      1.630962    22.048671     0.498077     0.257002
C      1.097924    22.339361    17.696495    -0.042139
C      1.148211    21.391864    16.681893    -0.179135
C      0.417379    23.727025    17.399493     0.293297
C      0.040229    23.847572    15.892349    -0.542325
C     15.922414    23.816574    18.275740    -0.534518
C      1.346005    24.911826    17.729700    -0.536579
C      2.775820    20.523928     2.132508    -0.136350
C      4.797342    21.860274     1.597536     0.085150
C      5.798045    20.730580     1.446268    -0.229575
C      6.978104    21.119773     0.487009    -0.172420
C      7.578191    22.425121     0.879936    -0.174309
C      6.527201    23.558260     0.968483    -0.229966
C      5.456096    23.165622     1.953569     0.076280
C      4.864390    25.376792     2.761561    -0.129336
C      3.897212    26.515786     2.979239     0.025989
C      4.460421    27.780837     3.104681    -0.209034
C      3.649131    28.881600     3.351874     0.047389
C      2.274631    28.718345     3.475471    -0.220206
C      1.711421    27.453638     3.350030    -0.040014
C      2.521035    26.352531     3.102836     0.264214
C      0.154212    27.298650     3.497608     0.297295
C     16.336440    26.592591     2.246881    -0.534347
C     16.153732    28.648772     3.621205    -0.538465
C     16.651569    26.551261     4.755714    -0.534151
C      6.111498    31.751988     3.427508     0.101461
C      5.499678    30.546521     3.100991    -0.194342
C      4.267656    30.219323     3.658100     0.129755
C      3.649131    31.097592     4.539881    -0.196955
C      4.262627    32.303058     4.866398     0.077353
C      3.228400    18.378198    11.603352     0.554429
C      3.818429    19.282642    10.524185    -0.030105
C      4.980050    20.010744    10.756621    -0.167586
C      5.439334    20.909677     9.802895    -0.046886
C      4.738674    21.082231     8.614889     0.262207
C      3.577053    20.355163     8.382453     0.007794
C      3.117769    19.456229     9.336179    -0.174966
C      6.855740    21.629513    10.061157     0.289211
C      6.688118    23.182843     9.950474    -0.535612
C      7.816214    21.123217     8.976456    -0.541179
C      7.452474    21.181768    11.477910    -0.540645
C      1.961177    22.759208     7.666698     0.077804
C      0.427436    22.421677     7.720195    -0.218516
C     16.522501    23.348164     8.675765    -0.171870
C     16.675037    24.798168     8.330801    -0.175991
C      1.401320    25.115033     8.304974    -0.229084
C      2.147238    24.195435     7.281149     0.069525
C      3.848601    25.786651     6.493450    -0.130279
C      5.283445    26.216485     6.456555     0.030686
C      5.568403    27.567297     6.617047    -0.212775
C      6.874178    28.023308     6.476847     0.047790
C      7.894996    27.128507     6.174311    -0.200011
C      7.608363    25.777696     6.011975    -0.037802
C      6.302587    25.321685     6.154019     0.254110
C      8.800155    24.811945     5.692837     0.296665
C      8.496759    24.023225     4.386768    -0.534993
C      8.932576    23.809685     6.838414    -0.532405
C     10.121016    25.497339     5.537879    -0.539923
C      6.668003    31.654517     7.701748     0.079018
C      6.339464    30.329537     7.443486    -0.196027
C      7.211098    29.524630     6.718507     0.109430
C      8.411272    30.047114     6.251790    -0.186999
C      8.739811    31.373127     6.508207     0.109152
C      2.856279    20.499819     7.070850    -0.149211
Br     8.381100     0.000000    10.156530    -0.608555
Br     0.000000    17.220950     8.290770    -0.608330
N      4.676654     4.339679    15.918175    -0.440610
N      4.004490     7.005482    16.386737    -0.364451
N      5.710882     4.711652    11.778601    -0.403235
N      4.731969     7.253464    11.251008    -0.409638
N      2.888127    15.409306    14.138011    -0.236998
N      0.512923    14.955362    11.214114    -0.238797
N     12.085546    30.102221    15.918175    -0.438509
N     12.757710    27.436418    16.386737    -0.365905
N     11.051318    29.730248    11.778601    -0.395163
N     12.030231    27.188436    11.251008    -0.417756
N     13.874073    19.032594    14.138011    -0.236978
N     16.249277    19.486538    11.214114    -0.238902
N     13.057754    12.881271     2.529125    -0.440527
N     12.385590    10.215468     2.060563    -0.365591
N     14.091982    12.509298     6.668699    -0.399037
N     13.113069     9.967486     7.196292    -0.414453
N     11.269227     1.811644     4.309289    -0.236999
N      8.894023     2.265588     7.233186    -0.238973
N      3.704446    21.560629     2.529125    -0.441683
N      4.376610    24.226432     2.060563    -0.364666
N      2.670218    21.932602     6.668699    -0.405150
N      3.649131    24.474414     7.196292    -0.408432
N      5.492973    32.630256     4.309289    -0.236971
N      7.868177    32.176312     7.233186    -0.238892
O      7.038448     2.224947     3.717131    -0.565229
O      6.036068     0.847271     2.429509    -0.582788
O      6.704880     5.762130    16.973361    -0.638325
O      6.361255     7.897528    15.335240    -0.585905
O      4.725264     6.163722    13.839164    -1.059121
O      6.161785     0.444301     7.074540    -0.571975
O      4.606253     1.181357     5.668855    -0.561080
O      3.223371     4.756426    10.728950    -0.631002
O      2.341679     6.782643    12.477754    -0.590465
O      9.723752    32.216953     3.717131    -0.565175
O     10.726132    33.594629     2.429509    -0.582802
O     10.057320    28.679770    16.973361    -0.637748
O     10.400945    26.544372    15.335240    -0.585227
O     12.036936    28.278178    13.839164    -1.059598
O     10.600415    33.997599     7.074540    -0.571907
O     12.155947    33.260543     5.668855    -0.560769
O     13.538829    29.685474    10.728950    -0.632063
O     14.420521    27.659257    12.477754    -0.589512
O     15.419548    14.996003    14.730169    -0.565057
O     14.417168    16.373679    16.017791    -0.582734
O     15.085980    11.458820     1.473939    -0.636231
O     14.742355     9.323422     3.112060    -0.585660
O     13.106364    11.057228     4.608136    -1.058718
O     14.542885    16.776649    11.372760    -0.571896
O     12.987353    16.039593    12.778445    -0.560822
O     11.604471    12.464524     7.718350    -0.632531
O     10.722779    10.438307     5.969546    -0.590347
O      1.342652    19.445897    14.730169    -0.565021
O      2.345032    18.068221    16.017791    -0.582678
O      1.676220    22.983080     1.473939    -0.636935
O      2.019845    25.118478     3.112060    -0.586175
O      3.655836    23.384672     4.608136    -1.058377
O      2.219315    17.665251    11.372760    -0.571925
O      3.774847    18.402307    12.778445    -0.561098
O      5.157729    21.977376     7.718350    -0.631392
O      6.039421    24.003593     5.969546    -0.591040
O      8.381100     0.000000     5.198449    -0.610259
O      0.000000    17.220950    13.248851    -0.610395

The following XYZ coordinates are in angstroms. Other properties are in atomic units.
The sperically averaged electron density of each atom fit to a function of the form exp(a - br)
eigen_1, eigen_2 and eigen_3 are the three eigenvalues of traceless quadrupole moment tensor
  atom number  atomic symbol              X              Y              Z     net charge C6 coefficient C8 coefficient C10 coefficient fluctuating dipole atomic polarizability isotropic forcefield polarizability              a              b squared Pearson coefficient          <r^3>          <r^4>         wp_QDO          m_QDO          q_QDO       dipole_x       dipole_y       dipole_z         dipole            Qxy            Qxz            Qyz     Q(x^2-y^2)  Q(3z^2 - R^2)        eigen_1        eigen_2        eigen_3 static polarizability      alpha(xx)      alpha(xy)      alpha(xz)      alpha(yy)      alpha(yz)      alpha(zz) atomic spin moment
            1             Ti       5.814975       6.122048      15.310521       1.756335      53.245751 0.80223253E+03  0.20804076E+05                                11.057253                            8.654967       1.121628       2.275121                    0.998074      39.493446      99.611006       0.674522       0.350156      -1.174248       0.069943      -0.004831      -0.115435       0.135058      -0.047672      -0.009150       0.071859       0.012839       0.027758      -0.085064      -0.004357       0.089421             14.372253       9.830845      -0.133144       4.935425      12.250172      -4.428621      21.035743          -0.003624
            2             Ti       3.769148       5.570633      12.397323       1.748583      53.726830 0.81954067E+03  0.21372665E+05                                11.137023                            8.758323       1.115925       2.269713                    0.998392      39.761400     100.661617       0.669137       0.350996      -1.173214      -0.045826      -0.037894       0.113063       0.127747       0.010224       0.028731      -0.057369      -0.067248       0.045017      -0.067829      -0.011585       0.079414             14.341438      11.295695      -2.188891       0.839113      12.124862       6.331081      19.603757          -0.011391
            3             Ti      10.947225      28.319852      15.310521       1.755667      53.222494 0.80196914E+03  0.20795053E+05                                11.052770                            8.652607       1.124880       2.275896                    0.998109      39.498598      99.611147       0.674739       0.350080      -1.174339      -0.070002       0.004547      -0.115279       0.134945      -0.046857       0.010310      -0.070628       0.012793       0.030636      -0.083205      -0.005482       0.088687             14.364775       9.827423      -0.134873      -4.933283      12.244476       4.426600      21.022426          -0.002596
            4             Ti      12.993052      28.871267      12.397323       1.747261      53.665931 0.81871553E+03  0.21345045E+05                                11.127351                            8.753135       1.120592       2.271318                    0.998408      39.754163     100.617742       0.669448       0.350934      -1.173306       0.046294       0.036886       0.112886       0.127463       0.010372      -0.027435       0.056697      -0.055396       0.055188      -0.064831      -0.011670       0.076501             14.325575      11.281631      -2.181795      -0.842325      12.113095      -6.321530      19.581998           0.014812
            5             Ti      14.196075      11.098902       3.136779       1.755595      53.404285 0.80498264E+03  0.20894570E+05                                11.080076                            8.670532       1.117012       2.272736                    0.998097      39.548407      99.815842       0.673787       0.350216      -1.174124       0.069491       0.004919       0.114598       0.134112       0.049663       0.008451       0.070591       0.005896       0.025116      -0.083914      -0.006011       0.089925             14.405825       9.851625       0.135235      -4.949287      12.277035      -4.443107      21.088814          -0.019606
            6             Ti      12.150248      11.650317       6.049977       1.747896      53.667623 0.81854792E+03  0.21339907E+05                                11.128768                            8.752997       1.118403       2.270904                    0.998385      39.742360     100.591068       0.669356       0.350995      -1.173237      -0.046227       0.037148      -0.113125       0.127728      -0.011693      -0.028752      -0.057342      -0.056948       0.051719      -0.067170      -0.010018       0.077189             14.329145      11.285911       2.184381      -0.841723      12.113582       6.322961      19.587942           0.014079
            7             Ti       2.566125      23.342998       3.136779       1.756145      53.387587 0.80460753E+03  0.20882502E+05                                11.078546                            8.669099       1.115866       2.272725                    0.998068      39.533706      99.774766       0.673771       0.350264      -1.174078      -0.069610      -0.005109       0.114899       0.134438       0.050078      -0.007830      -0.071812       0.006851       0.023396      -0.085554      -0.005116       0.090670             14.404076       9.849812       0.133653       4.947858      12.275372       4.441487      21.087045          -0.023691
            8             Ti       4.611952      22.791583       6.049977       1.748840      53.730575 0.81949298E+03  0.21371355E+05                                11.138353                            8.758601       1.114598       2.269492                    0.998374      39.755097     100.649262       0.669058       0.351039      -1.173164       0.045843      -0.037986      -0.113208       0.127908      -0.011061       0.029751       0.057814      -0.067307       0.043633      -0.069324      -0.010469       0.079793             14.344200      11.298771       2.190345       0.839092      12.125443      -6.331968      19.608386          -0.015150
            9             Cd       6.324546       0.200107       4.614777       0.895012     174.867500 0.44874375E+04  0.17194977E+06                                23.546954                           20.525914       0.767005       1.957467                    0.997759      78.625725     211.537530       0.454010       0.352077      -1.220493       0.039072       0.084149       0.004096       0.092868      -0.050458      -0.001188       0.015155       0.101464       0.039039      -0.080041       0.014079       0.065962             29.434199      21.822643       4.793438      -1.401573      39.815353      -2.199537      26.664601           0.028494
           10             Cd      10.437654      34.241793       4.614777       0.895128     174.851806 0.44869606E+04  0.17192658E+06                                23.545491                           20.524794       0.766962       1.957486                    0.997758      78.622244     211.523745       0.454024       0.352076      -1.220496      -0.039093      -0.084068       0.004094       0.092804      -0.050471       0.001302      -0.015142       0.101516       0.039167      -0.080072       0.014078       0.065994             29.431762      21.821617       4.794080       1.400421      39.812725       2.200416      26.660942           0.028715
           11             Cd      14.705646      17.020843      13.832523       0.895089     174.873257 0.44876550E+04  0.17196084E+06                                23.547881                           20.526803       0.766493       1.957318                    0.997760      78.626629     211.544281       0.453985       0.352091      -1.220477       0.039120      -0.084067      -0.004105       0.092814       0.050489       0.001249       0.015172       0.101679       0.039171      -0.080156       0.014104       0.066052             29.435036      21.823475      -4.793592       1.400426      39.816391      -2.202046      26.665243           0.028612
           12             Cd       2.056554      17.421057      13.832523       0.895000     174.886339 0.44880709E+04  0.17198111E+06                                23.549124                           20.527807       0.766512       1.957295                    0.997762      78.629591     211.556299       0.453971       0.352092      -1.220473      -0.039095       0.084118      -0.004110       0.092850       0.050426      -0.001161      -0.015191       0.101659       0.039158      -0.080119       0.014135       0.065984             29.436952      21.824562      -4.793255      -1.401159      39.818522       2.199838      26.667771           0.028460
           13             Cd       8.381100       0.000000       7.574461       0.837663     178.901077 0.41625606E+04  0.15823840E+06                                26.145967                           21.766353       0.810564       1.933511                    0.999016      82.963716     230.336254       0.377496       0.426817      -1.150606      -0.000051       0.000055      -0.037393       0.037393      -0.044039      -0.000033       0.000140       0.341444       0.049764      -0.184605       0.016588       0.168017             33.131452      26.381921      -3.694766      -0.000586      48.153415       0.001248      24.859020           0.008810
           14             Cd       0.000000      17.220950      10.872839       0.837689     178.896940 0.41625234E+04  0.15823791E+06                                26.146387                           21.766878       0.810120       1.933371                    0.999016      82.966584     230.350954       0.377473       0.426842      -1.150580       0.000027       0.000075       0.037483       0.037483       0.044059      -0.000019      -0.000127       0.341420       0.049806      -0.184605       0.016602       0.168003             33.131482      26.380896       3.695128      -0.000502      48.152164      -0.001107      24.861386           0.009082
           15              H       5.720939       1.811644       0.125442       0.124814       1.249344 0.95429716E+01  0.96759762E+02                                 1.837342                            1.748022      -1.186992       2.321337                    0.996473       3.449053       9.441738       0.503099       1.200719      -0.728866      -0.014180      -0.033658      -0.005191       0.036890       0.007213       0.004986       0.006961      -0.009647       0.003525      -0.009456      -0.004359       0.013815              1.863668       1.558579       0.259876       0.150040       2.332493      -0.046889       1.699930           0.000288
           16              H       7.589924       4.363789       2.602914       0.119509       1.058328 0.76904770E+01  0.75312390E+02                                 1.747311                            1.643300      -1.339148       2.241708                    0.994660       3.731439      10.688188       0.474986       1.316776      -0.698708       0.011703       0.006595       0.032340       0.035019       0.002569       0.004872       0.003692      -0.000437       0.019535      -0.006039      -0.003942       0.009981              1.817377       1.568000       0.195552       0.411928       1.710780       0.064857       2.173352           0.000282
           17              H       8.751545       7.480781       2.713598       0.152091       0.871700 0.62323173E+01  0.58279110E+02                                 1.590768                            1.520904      -0.987616       2.419144                    0.997431       3.492669       9.982249       0.470606       1.391826      -0.684701       0.003703       0.010114      -0.002291       0.011011       0.002407       0.001330       0.001080      -0.001182      -0.001163      -0.002384      -0.001027       0.003411              1.628831       1.514762       0.364618       0.145580       1.903912       0.209195       1.467818           0.000084
           18              H       8.956043       5.927451       2.787387       0.147615       0.881625 0.64788360E+01  0.61310045E+02                                 1.614406                            1.559842      -1.065561       2.379467                    0.996853       3.591565      10.400982       0.459595       1.408302      -0.681183       0.006643      -0.012868      -0.003344       0.014863      -0.002946      -0.001340      -0.000370      -0.004384      -0.003952      -0.003773      -0.000571       0.004344              1.643318       1.752905      -0.297605       0.238681       1.725516      -0.146099       1.451532          -0.000009
           19              H       7.549695       6.547405       3.089923       0.157607       1.028280 0.80153035E+01  0.78785861E+02                                 1.701905                            1.669932      -0.913756       2.457734                    0.998830       3.372133       9.469869       0.477605       1.304694      -0.704974      -0.014497      -0.003647       0.000599       0.014960       0.002561      -0.001719      -0.002923       0.008053      -0.004653      -0.005559      -0.000811       0.006370              1.705546       1.830367       0.072281      -0.288789       1.456508       0.033885       1.829762           0.000007
           20              H       9.665085       7.432562       0.335741       0.153066       0.957063 0.69749494E+01  0.66122003E+02                                 1.609256                            1.545860      -0.766592       2.522017                    0.999624       3.271929       8.981068       0.502887       1.284786      -0.708714      -0.000422       0.009961       0.003116       0.010446       0.001829      -0.002045       0.001347       0.000489      -0.006366      -0.003945       0.000924       0.003022              1.630321       1.587169       0.415694       0.145388       1.900223       0.103304       1.403572           0.000062
           21              H       8.971129       6.543961      17.694650       0.162467       1.115116 0.83768572E+01  0.82843803E+02                                 1.757491                            1.674635      -1.170218       2.337853                    0.997428       3.381958       9.374402       0.493329       1.255423      -0.715306      -0.011647      -0.001767      -0.011877       0.016728      -0.001164      -0.001695       0.002908       0.004081       0.005789      -0.004376      -0.000110       0.004486              1.805550       1.597897       0.038437       0.367511       1.420131      -0.056581       2.398622           0.000104
           22              H       9.812592       5.872344       0.385549       0.149908       1.061624 0.79967700E+01  0.77422518E+02                                 1.642853                            1.591933      -0.890855       2.457115                    0.999533       3.208440       8.526824       0.532338       1.188410      -0.732205       0.001947      -0.010525       0.005363       0.011972      -0.003062      -0.001454      -0.003400      -0.004192       0.003610      -0.005639       0.000655       0.004984              1.651906       1.742448      -0.375656       0.219224       1.741127      -0.218282       1.472143           0.000010
           23              H       7.484322       8.514038       0.922365       0.152375       0.963488 0.70742637E+01  0.67140312E+02                                 1.600430                            1.544547      -0.783497       2.510184                    0.999761       3.258849       8.880691       0.510331       1.264597      -0.713228       0.006985       0.003676       0.000999       0.007957      -0.000340       0.001999       0.000090      -0.001901      -0.013948      -0.005257       0.001912       0.003345              1.609792       1.542369       0.374385       0.162169       1.849537       0.140634       1.437471           0.000036
           24              H       6.233862       7.625437       1.243348       0.153532       1.016131 0.77990911E+01  0.74948219E+02                                 1.587851                            1.567815      -0.840546       2.482577                    0.999750       3.154081       8.318738       0.539277       1.181889      -0.734087      -0.006221      -0.007490       0.005250       0.011062       0.001249      -0.001561      -0.003773      -0.000308       0.000972      -0.003630      -0.001092       0.004722              1.578638       1.883323       0.038664      -0.256990       1.269493      -0.036976       1.583097          -0.000100
           25              H       6.808806       7.670211      18.233311       0.166700       0.935262 0.67698412E+01  0.64937434E+02                                 1.695072                            1.606490      -1.316329       2.277644                    0.994128       3.620632      10.645034       0.446663       1.429582      -0.676899      -0.001215      -0.007777      -0.018416       0.020027      -0.003297       0.000889      -0.003086      -0.001330       0.008227      -0.004982      -0.000450       0.005432              1.765739       1.501739       0.021108       0.389963       1.381570      -0.046338       2.413908          -0.000235
           26              H       6.334435       3.258204      15.678360       0.104804       1.385440 0.10932674E+02  0.11434066E+03                                 1.970414                            1.868379      -0.916492       2.431147                    0.998137       3.501663       9.640946       0.489099       1.197388      -0.731555       0.025579      -0.010483      -0.018562       0.033298      -0.011281      -0.001561       0.004104       0.013527      -0.002599      -0.013369      -0.000982       0.014352              2.001672       2.061480      -0.122268      -0.505533       1.634981       0.089493       2.308556          -0.000848
           27              H       5.152700       2.445375      16.316637       0.128114       1.109254 0.84165039E+01  0.82223841E+02                                 1.679630                            1.625422      -0.727145       2.543647                    0.999583       3.161584       8.336710       0.532609       1.177150      -0.736728      -0.020066      -0.025277       0.000005       0.032273       0.000180       0.004174       0.000295      -0.001959      -0.008959      -0.005765       0.002369       0.003397              1.686318       1.559447       0.218495       0.030704       2.024230       0.030671       1.475276           0.008706
           28              H       3.996108       4.766759      17.729700       0.076158       1.239898 0.10747872E+02  0.11393911E+03                                 1.927643                            1.927485      -1.211912       2.287732                    0.992841       4.003270      11.760835       0.445723       1.296256      -0.704540       0.016746       0.007533       0.036276       0.040659       0.003161      -0.000732       0.006332      -0.000750       0.016993      -0.007983      -0.001208       0.009191              1.950585       2.079898      -0.092454       0.401342       1.631855      -0.063183       2.140002           0.016759
           29              H       3.035634       2.727798      17.351530       0.113489       1.112559 0.84429742E+01  0.82352037E+02                                 1.651562                            1.602120      -0.666600       2.549180                    0.999662       3.258821       8.520179       0.550809       1.140056      -0.744409       0.014077      -0.018002       0.015941       0.027863      -0.002160      -0.000120      -0.007491       0.000161      -0.011921      -0.009237       0.001676       0.007561              1.663603       1.627109      -0.305009       0.125967       1.931055      -0.269976       1.432644          -0.000634
           30              H       2.224344       3.282313      16.130319       0.101508       1.313434 0.10974603E+02  0.11442419E+03                                 1.860090                            1.841185      -0.838494       2.459876                    0.998650       3.512156       9.527841       0.507154       1.158344      -0.740640      -0.010135      -0.000150      -0.016679       0.019517       0.003098       0.002371       0.001733       0.006817      -0.010034      -0.004471      -0.002586       0.007056              1.842809       1.683474       0.094899       0.276135       1.645563       0.198833       2.199389           0.000659
           31              H       0.722451       3.206541      17.930776       0.104759       1.072748 0.77959369E+01  0.73425709E+02                                 1.513126                            1.459046      -0.639052       2.551698                    0.999934       3.103363       7.590164       0.635075       1.024003      -0.776265      -0.019097      -0.014500      -0.007231       0.025045       0.000517       0.001420       0.003062       0.002147      -0.020927      -0.008004       0.002879       0.005125              1.528086       1.633455       0.415891      -0.056186       1.715657      -0.035766       1.235145           0.000369
           32              H       1.733211       3.953930       0.424288       0.100809       1.111754 0.87291280E+01  0.85593562E+02                                 1.627530                            1.610530      -0.658947       2.544911                    0.999844       3.294024       8.549179       0.560580       1.114289      -0.750968       0.013131       0.007399       0.020793       0.025681      -0.004321       0.004011       0.001646       0.000146       0.006874      -0.007193       0.001983       0.005210              1.618038       1.421217      -0.029084       0.116352       1.368113      -0.029488       2.064783           0.000082
           33              H       0.124040       5.448709      18.214864       0.098148       1.187617 0.87297801E+01  0.85957320E+02                                 1.729883                            1.628479      -0.670439       2.534338                    0.999720       3.374574       8.896207       0.546052       1.139180      -0.743741      -0.013221       0.003216       0.021759       0.025663      -0.000470      -0.007434      -0.000518       0.000378      -0.001982      -0.007592       0.000205       0.007387              1.794856       1.938956      -0.196112      -0.599833       1.465574       0.187939       1.980037          -0.000269
           34              H       0.368768       5.104290      16.704030       0.097584       1.131470 0.89428906E+01  0.88768734E+02                                 1.685394                            1.660323      -0.685319       2.532642                    0.999494       3.413731       9.096068       0.533809       1.155948      -0.739522      -0.004662      -0.006534      -0.024179       0.025477       0.002949       0.004914       0.000344      -0.007026       0.005198      -0.007687       0.002042       0.005645              1.680389       1.561407       0.005583       0.282082       1.402797      -0.038525       2.076963          -0.000034
           35              H       1.428139       7.160471      17.191039       0.103444       0.976336 0.72909525E+01  0.70405772E+02                                 1.662375                            1.603585      -0.868205       2.447703                    0.997288       3.668638      10.411617       0.479569       1.322608      -0.698413      -0.010757       0.017321      -0.010636       0.022996      -0.002885      -0.000155      -0.004166      -0.001051      -0.014194      -0.006778       0.000506       0.006272              1.686207       1.576562      -0.338193       0.001578       1.966122      -0.236416       1.515935           0.000260
           36              H       2.249487       6.488854      18.351374       0.112110       1.079522 0.87376705E+01  0.87323042E+02                                 1.719300                            1.712050      -0.739288       2.515865                    0.999187       3.501982       9.756338       0.487197       1.257965      -0.714985       0.013688      -0.001744       0.021903       0.025887       0.003247       0.003592      -0.001322       0.002549       0.013445      -0.006653       0.000379       0.006274              1.719039       1.553082      -0.031582       0.076928       1.429634       0.080577       2.174401          -0.000355
           37              H       2.507625       5.848235      15.611950       0.059195       1.172501 0.98077597E+01  0.10210301E+03                                 1.877719                            1.855621      -1.309288       2.231131                    0.991030       4.169012      12.326318       0.446887       1.316557      -0.698493      -0.014858      -0.000854      -0.030397       0.033845       0.002689      -0.000352      -0.004542      -0.003675      -0.000814      -0.004626      -0.001607       0.006233              1.918017       1.745787      -0.032986       0.237099       1.640785      -0.156825       2.367480          -0.009933
           38              H       2.752353       8.503705      16.172748       0.113404       0.960491 0.71580296E+01  0.69049718E+02                                 1.674487                            1.611761      -0.946189       2.426047                    0.996825       3.634186      10.428695       0.466550       1.360941      -0.690985      -0.016140       0.008599       0.022128       0.028708      -0.003824      -0.002756      -0.001010      -0.007276       0.003827      -0.006959       0.002310       0.004650              1.718962       1.910483      -0.185282      -0.420855       1.616387       0.059822       1.630017          -0.007964
           39              H       3.196552       7.866530      14.816871       0.120785       0.922295 0.71829049E+01  0.70311471E+02                                 1.704998                            1.672773      -1.465040       2.183076                    0.990652       4.028752      12.181728       0.428326       1.460848      -0.669570      -0.002636      -0.016427      -0.029419       0.033798       0.000830       0.000343       0.003009      -0.004008       0.014773      -0.004639      -0.001670       0.006310              1.747643       1.488021       0.070684       0.178682       1.515805       0.140008       2.239105          -0.019645
           40              H       3.000434      10.666656      15.425632       0.121425       0.914552 0.65301153E+01  0.62028358E+02                                 1.657603                            1.571736      -1.215389       2.310952                    0.994750       3.688578      10.764924       0.454535       1.418631      -0.678722      -0.032634       0.001838       0.001893       0.032741       0.001112      -0.002079      -0.001279       0.003193      -0.030047      -0.010366       0.003087       0.007279              1.716275       2.244469      -0.177018      -0.144681       1.583640      -0.014499       1.320717           0.000041
           41              H       6.649565      12.233763      14.807648       0.125254       1.104907 0.82335822E+01  0.81230161E+02                                 1.741848                            1.658821      -1.283172       2.275170                    0.995303       3.542673       9.868891       0.495377       1.253261      -0.714260       0.019477       0.027331      -0.003315       0.033724       0.003764      -0.000995      -0.001027      -0.009833      -0.039050      -0.013109       0.000344       0.012765              1.771298       2.041251       0.196333      -0.040714       1.918371      -0.152863       1.354273          -0.000096
           42              H       9.758953       9.282092      16.106338       0.156141       1.034700 0.77939705E+01  0.74932230E+02                                 1.615861                            1.573335      -0.812542       2.499469                    0.999832       3.135333       8.287557       0.534911       1.191008      -0.732233       0.007081       0.000207      -0.006562       0.009656      -0.000883      -0.001809      -0.001516       0.002486       0.002788      -0.003085       0.000357       0.002728              1.637967       2.168713      -0.014907       0.038375       1.281260      -0.050354       1.463926           0.000063
           43              H       8.412948       8.500261      16.288966       0.159327       0.979773 0.73249393E+01  0.71234816E+02                                 1.710031                            1.641917      -1.177862       2.333955                    0.995978       3.592040      10.429095       0.456340       1.380160      -0.686956      -0.011486      -0.012344      -0.002906       0.017110       0.000866      -0.003792      -0.002029      -0.003979       0.004886      -0.004992      -0.000055       0.005047              1.728430       1.623829       0.372854       0.036598       1.986993      -0.225099       1.574470           0.000024
           44              H       8.610742       9.891714      16.982584       0.155203       0.901491 0.66806896E+01  0.63275934E+02                                 1.602538                            1.555829      -0.941420       2.443602                    0.997912       3.423055       9.699844       0.475943       1.358732      -0.691995      -0.005283       0.007859       0.006769       0.011640      -0.000927      -0.001061       0.001861      -0.006128       0.008306      -0.004674       0.000287       0.004386              1.622387       1.315977       0.032803       0.070708       1.474580       0.297902       2.076605          -0.000011
           45              H       9.929927      11.255613      14.728324       0.164805       0.986765 0.72000867E+01  0.67637882E+02                                 1.543390                            1.494068      -0.814660       2.506078                    0.999802       3.022181       7.810708       0.560815       1.162611      -0.739132       0.010811      -0.005591      -0.001167       0.012227       0.000085      -0.000807       0.000303       0.001688      -0.013610      -0.004637       0.001439       0.003198              1.573020       2.088437      -0.003095      -0.066162       1.269834      -0.025057       1.360788           0.000022
           46              H       8.840384      11.954783      15.615639       0.153315       0.991617 0.73215567E+01  0.69605205E+02                                 1.587110                            1.535656      -0.849064       2.480388                    0.999498       3.209579       8.558894       0.533399       1.207858      -0.726452      -0.005903       0.000656       0.011920       0.013317      -0.001343      -0.003959       0.000163      -0.001766       0.010805      -0.004923      -0.000674       0.005597              1.599015       1.370506       0.011167       0.024394       1.469165       0.312651       1.957376          -0.000021
           47              H       8.669410      11.906565      14.056843       0.149189       0.968762 0.70269814E+01  0.66556954E+02                                 1.591823                            1.524656      -1.082113       2.368549                    0.997580       3.369511       9.162685       0.521285       1.240527      -0.716909      -0.007438       0.000631      -0.010396       0.012799      -0.000417       0.004085       0.000761      -0.003604      -0.004170      -0.005425       0.002452       0.002973              1.623086       1.446641      -0.051518       0.102715       1.475816      -0.380004       1.946801           0.000002
           48              H       9.438795       9.230429      13.571679       0.155411       1.024854 0.76216732E+01  0.72835547E+02                                 1.601347                            1.552016      -0.838689       2.488277                    0.999706       3.125217       8.224223       0.540804       1.185150      -0.733457       0.010095       0.003193       0.006625       0.012490       0.000046       0.002375       0.000020       0.003528      -0.003259      -0.002308      -0.001221       0.003530              1.627246       2.154080      -0.016082      -0.166901       1.270370       0.051483       1.457289           0.000105
           49              H       8.122962       9.812497      12.948160       0.153438       0.930787 0.70058788E+01  0.66634320E+02                                 1.593574                            1.560904      -0.780574       2.517370                    0.999696       3.302362       9.144653       0.493799       1.304130      -0.704528      -0.006887       0.009759      -0.004258       0.012680      -0.000693       0.003792      -0.000114      -0.004230       0.001167      -0.005022       0.001770       0.003252              1.606577       1.404798      -0.041324       0.169861       1.442029      -0.213131       1.972902           0.000001
           50              H       8.084409       8.462375      13.745083       0.141533       1.183449 0.93424870E+01  0.95712533E+02                                 1.870756                            1.800533      -1.309051       2.248700                    0.997063       3.760697      10.891342       0.459440       1.301281      -0.703258      -0.007351      -0.005454       0.009548       0.013227      -0.002993       0.004464       0.000225       0.004252       0.006025      -0.005555      -0.000875       0.006430              1.886827       1.800276       0.474938      -0.035459       2.144464       0.072527       1.715740           0.000142
           51              H       1.444902      14.748022      15.392427       0.110324       1.137753 0.81774350E+01  0.81107946E+02                                 1.839826                            1.702053      -1.027272       2.402617                    0.997198       3.544035      10.129594       0.464836       1.328496      -0.698982      -0.043543       0.009071       0.022872       0.050014      -0.005385      -0.013531      -0.006109      -0.000129      -0.008053      -0.017827       0.004854       0.012973              1.919774       2.426860      -0.318534      -0.424354       1.748857       0.071651       1.583606          -0.000159
           52              H       2.467396      12.740059      15.936622       0.126744       1.028531 0.73677153E+01  0.71152677E+02                                 1.706688                            1.604921      -1.029944       2.398050                    0.997505       3.486133       9.812337       0.483773       1.311009      -0.701733      -0.013546      -0.019535       0.022940       0.033036      -0.004481      -0.009521      -0.007511       0.002031      -0.007773      -0.014938       0.005054       0.009884              1.760167       1.678873       0.198178      -0.321684       1.936727      -0.385090       1.664900          -0.000002
           53              H       5.554993      13.659658      13.534784       0.128500       0.996015 0.69868267E+01  0.65463256E+02                                 1.567097                            1.484055      -0.895182       2.461992                    0.999164       3.172374       8.320394       0.553016       1.182092      -0.732467       0.031204      -0.006768      -0.013413       0.034633      -0.001681      -0.010817      -0.007927       0.004435      -0.015526      -0.015735       0.003180       0.012555              1.608985       1.978839      -0.290115      -0.231100       1.501956      -0.015186       1.346160           0.000002
           54              H       4.532499      15.667620      12.990589       0.110472       1.172914 0.83015385E+01  0.81058274E+02                                 1.750020                            1.618609      -0.892548       2.463323                    0.998948       3.258414       8.671975       0.530043       1.183468      -0.733601       0.027679       0.027770      -0.031825       0.050499      -0.001620      -0.014092      -0.008850       0.013628      -0.001334      -0.017453      -0.001157       0.018609              1.835731       1.573477       0.209267      -0.228610       2.200096      -0.540922       1.733621          -0.000061
           55              H       2.931709       2.672691       6.895601       0.123241       1.123066 0.83326078E+01  0.82471801E+02                                 1.757134                            1.664419      -1.368359       2.234466                    0.993892       3.608672      10.076342       0.496371       1.246739      -0.715031      -0.017068      -0.004979      -0.032438       0.036990      -0.001131       0.008412       0.002937       0.003372       0.016235      -0.008512      -0.002894       0.011406              1.795475       1.907139      -0.189490       0.332473       1.536680       0.165238       1.942607           0.000205
           56              H       6.041097       1.746204       9.266079       0.121929       1.102406 0.82463630E+01  0.83290619E+02                                 1.888861                            1.772408      -1.553280       2.142048                    0.991834       4.070319      12.372374       0.424499       1.428553      -0.675470       0.027870      -0.019514       0.005849       0.034521      -0.002804       0.002897       0.003248       0.004734       0.007604      -0.006825       0.001902       0.004923              1.972397       2.170038      -0.570365      -0.017738       2.060143       0.168780       1.687011           0.000322
           57              H       0.846491       6.385528       8.338180       0.149955       0.949583 0.68611628E+01  0.64861150E+02                                 1.607106                            1.536434      -0.768681       2.515840                    0.999681       3.311408       9.115543       0.502178       1.290214      -0.707042      -0.009404      -0.001044      -0.000097       0.009462      -0.000669       0.001003       0.000070       0.001527      -0.013891      -0.004763       0.001327       0.003435              1.655792       1.972516      -0.461851       0.188338       1.599119      -0.074468       1.395742           0.000186
           58              H       2.329946       6.261537       7.845637       0.154214       1.015655 0.78765527E+01  0.76101260E+02                                 1.607438                            1.592235      -0.862213       2.473048                    0.999805       3.179862       8.489754       0.525220       1.207006      -0.728114       0.008524      -0.003361      -0.005748       0.010816       0.000090      -0.002873       0.003152       0.001620       0.005243      -0.004251      -0.000630       0.004881              1.588602       1.663711       0.083810      -0.279466       1.389985      -0.131611       1.712109           0.000078
           59              H       2.003083       6.185765       9.376763       0.171520       0.915194 0.67582493E+01  0.64862368E+02                                 1.680389                            1.614262      -1.289299       2.295826                    0.994511       3.578602      10.558328       0.441369       1.445924      -0.674314       0.007139      -0.003240       0.018247       0.019860       0.000641       0.000004       0.002783      -0.003165       0.008952      -0.003267      -0.001421       0.004689              1.717908       1.522815      -0.003448       0.332505       1.451980       0.221421       2.178928           0.000313
           60              H      16.465509       4.308682       9.347247       0.153465       1.042039 0.77202595E+01  0.73854672E+02                                 1.600845                            1.547511      -0.803249       2.503194                    0.999708       3.139280       8.207162       0.550419       1.163233      -0.738488      -0.004274       0.008078      -0.004534       0.010202      -0.001865      -0.000306      -0.002590      -0.001698       0.002181      -0.003276      -0.000192       0.003468              1.620847       2.046421      -0.297795       0.079270       1.454468       0.012708       1.361653           0.000103
           61              H       0.908511       4.139916      10.336022       0.156461       1.147392 0.88341155E+01  0.88724978E+02                                 1.797735                            1.724860      -1.237339       2.298544                    0.996771       3.524820       9.915469       0.482889       1.262919      -0.712709       0.012157       0.006237       0.007770       0.015718       0.001778      -0.001497      -0.002651      -0.001711       0.004882      -0.002797      -0.001648       0.004445              1.822740       1.667090       0.089711       0.284718       1.571587       0.336020       2.229542           0.000218
           62              H       0.482751       2.948227       9.408123       0.153947       1.059343 0.79018462E+01  0.75671710E+02                                 1.589242                            1.541866      -0.921870       2.442508                    0.999459       3.114218       8.020386       0.566898       1.128225      -0.747698       0.004568      -0.010141      -0.005095       0.012234      -0.001506      -0.002019       0.001487      -0.006053       0.004981      -0.004664       0.000471       0.004194              1.598675       1.347831       0.123190      -0.002188       2.130157       0.093328       1.318036           0.000077
           63              H       0.085487       4.391342       6.827346       0.153083       1.023321 0.72994431E+01  0.69163071E+02                                 1.606394                            1.521230      -0.841032       2.482583                    0.999751       3.170481       8.369356       0.543739       1.188862      -0.731229      -0.007128       0.006671       0.003953       0.010532      -0.001759      -0.000267       0.001686       0.000895      -0.001444      -0.002426      -0.000189       0.002615              1.665564       2.054442      -0.372599       0.274962       1.477772      -0.121391       1.464479           0.000070
           64              H       0.806262       3.006778       6.962011       0.160243       1.045673 0.78378376E+01  0.75099140E+02                                 1.592810                            1.549763      -0.952086       2.436667                    0.999103       3.106787       8.070912       0.556291       1.149120      -0.742365       0.002526      -0.013774       0.005232       0.014949      -0.001475      -0.000835      -0.000754      -0.008195       0.002764      -0.004970       0.000956       0.004015              1.602965       1.441628       0.048725       0.064062       2.035676       0.020062       1.331589           0.000012
           65              H       1.538770       4.208800       6.272082       0.159076       0.958864 0.71397345E+01  0.67569689E+02                                 1.563346                            1.526502      -0.883884       2.472039                    0.999319       3.182217       8.515378       0.528801       1.223894      -0.722791       0.015385       0.004790      -0.005825       0.017134       0.002907      -0.005084       0.001935       0.003532      -0.004292      -0.006794       0.000555       0.006239              1.564691       1.592265      -0.002853      -0.195158       1.347403      -0.191130       1.754405          -0.000003
           66              H       6.026011       5.386713       9.896976       0.082400       1.181865 0.10237407E+02  0.10712226E+03                                 1.860850                            1.879708      -1.146786       2.322044                    0.993761       3.895303      11.337087       0.452266       1.294262      -0.705424      -0.018956      -0.003772      -0.037100       0.041832      -0.001711       0.002793      -0.004109       0.005149       0.017345      -0.006905      -0.001400       0.008305              1.864375       1.781675       0.186430       0.166893       1.735026       0.254414       2.076425           0.014195
           67              H       8.344223       5.300608      11.610731       0.103157       1.318452 0.11116133E+02  0.11673258E+03                                 1.901822                            1.883939      -0.783037       2.487757                    0.999118       3.522056       9.713679       0.487143       1.197323      -0.731637       0.013350       0.007539       0.015547       0.021835       0.003014       0.003600       0.000379       0.011033      -0.012793      -0.005410      -0.003951       0.009361              1.892764       1.714141       0.027171       0.258023       1.590043       0.096417       2.374109           0.000845
           68              H       8.079380       4.281128      10.441172       0.116151       1.063955 0.81656063E+01  0.80372942E+02                                 1.714631                            1.664501      -0.693276       2.542870                    0.999370       3.447686       9.585440       0.489073       1.272363      -0.711740       0.002308      -0.024410      -0.014714       0.028595       0.003690      -0.001782       0.005184      -0.002145      -0.005514      -0.007312       0.000965       0.006348              1.734369       1.473066      -0.083682      -0.122633       2.227957       0.291409       1.502083          -0.000405
           69              H       8.252031       5.975670       8.886064       0.090808       1.060538 0.86262695E+01  0.86963696E+02                                 1.760068                            1.746162      -1.180002       2.303238                    0.993379       3.906118      11.363521       0.458368       1.325492      -0.697340      -0.017655      -0.002127      -0.019883       0.026675       0.003128       0.006994      -0.000993      -0.006907       0.008530      -0.009867       0.002772       0.007095              1.776756       1.498264       0.018788      -0.019068       1.492875       0.206297       2.339129           0.000009
           70              H       9.566188       5.910230       9.736485       0.095957       1.160682 0.90267745E+01  0.89621491E+02                                 1.702479                            1.658898      -0.673790       2.536228                    0.999284       3.393172       8.980205       0.539621       1.143241      -0.743134       0.026042      -0.002303       0.007127       0.027097      -0.000396       0.002517      -0.003617       0.010464      -0.021128      -0.009113      -0.000120       0.009233              1.728453       2.270694      -0.189281      -0.228755       1.437109       0.075986       1.477555           0.001306
           71              H       8.915814       8.128288       9.454241       0.106012       1.070232 0.78897956E+01  0.77102495E+02                                 1.724740                            1.634801      -0.727757       2.519354                    0.999070       3.530312       9.825098       0.493410       1.270267      -0.711031       0.011473       0.010513      -0.023274       0.027997       0.001258      -0.005716      -0.006602       0.004320      -0.004328      -0.009019      -0.000293       0.009311              1.785144       1.696617       0.355029      -0.456980       1.724423      -0.365098       1.934391           0.000246
           72              H       8.863851       7.756316      10.983522       0.098387       1.084907 0.84995357E+01  0.83790925E+02                                 1.677739                            1.649687      -0.639879       2.553680                    0.999731       3.433707       9.293846       0.517446       1.200712      -0.728258       0.007126      -0.001863       0.024497       0.025580      -0.004313       0.004714       0.002979       0.005930       0.005318      -0.008527       0.001750       0.006777              1.687646       1.519458       0.128101       0.201939       1.453401       0.253914       2.090078           0.000040
           73              H       6.605983       7.763204       9.256855       0.109450       1.058482 0.85809671E+01  0.85379468E+02                                 1.692273                            1.693461      -0.739443       2.512050                    0.999142       3.521620       9.793029       0.491183       1.253273      -0.715573      -0.006741      -0.009510      -0.021581       0.024528       0.000650       0.000861       0.002534       0.006888       0.012171      -0.006128       0.001161       0.004967              1.685819       1.521581       0.035291       0.078909       1.403477       0.067109       2.132398           0.000695
           74              H       6.850711       8.824015      10.389519       0.097758       1.125968 0.88697723E+01  0.88697566E+02                                 1.737564                            1.700094      -0.804016       2.474520                    0.998550       3.566539       9.837850       0.501236       1.221982      -0.722455       0.000187       0.020881       0.010117       0.023203      -0.001125      -0.001728       0.003438      -0.004544      -0.015757      -0.006567       0.000189       0.006379              1.738687       1.590154      -0.082686      -0.184090       2.039830       0.242436       1.586076          -0.000024
           75              H       6.626098       7.112252      12.053466       0.062153       1.143567 0.95623917E+01  0.99041907E+02                                 1.854817                            1.838918      -1.328196       2.224703                    0.990755       4.163342      12.327649       0.445927       1.326141      -0.696370       0.010219       0.006696       0.033053       0.035238      -0.002448      -0.004082       0.005107       0.001618       0.002046      -0.005562      -0.002370       0.007932              1.898096       1.738087       0.023381       0.063912       1.636826       0.259718       2.319376           0.006538
           76              H       4.862714       8.489928      12.861458       0.113872       0.946675 0.73557246E+01  0.72292941E+02                                 1.722033                            1.682752      -1.423122       2.198359                    0.991090       4.027789      12.126719       0.431708       1.443597      -0.672857       0.009993      -0.013343       0.030247       0.034537      -0.002962       0.002156      -0.006968       0.000298       0.010509      -0.006998      -0.002373       0.009370              1.774002       1.603006      -0.089188       0.217397       1.415144      -0.023582       2.303855           0.010751
           77              H       5.053803       9.247650      11.501892       0.113665       1.042492 0.81097028E+01  0.79766961E+02                                 1.700150                            1.664312      -0.772734       2.508515                    0.999119       3.458246       9.643489       0.486174       1.280843      -0.709835       0.011891       0.017892      -0.019845       0.029246      -0.000457      -0.002025      -0.002433      -0.011115       0.001341      -0.006495       0.000146       0.006349              1.720545       1.883668       0.075736      -0.311405       1.661491      -0.146189       1.616475           0.003768
           78              H       3.494919      10.945636      11.627333       0.121039       1.064428 0.81226498E+01  0.79767991E+02                                 1.699754                            1.651672      -1.039241       2.390409                    0.997798       3.432830       9.503347       0.495215       1.259451      -0.714244       0.025386       0.021450      -0.006560       0.033876       0.002892      -0.004461      -0.003565       0.004687      -0.032515      -0.012394       0.001797       0.010597              1.701202       1.850106       0.143631      -0.039542       1.872651      -0.109146       1.380848           0.000002
           79              H      16.374993      10.212023      12.368915       0.117652       1.028514 0.77259325E+01  0.75482913E+02                                 1.695912                            1.634716      -1.230593       2.292947                    0.996087       3.628698      10.264144       0.483329       1.297075      -0.703796      -0.031238       0.010533       0.003303       0.033131      -0.005855      -0.001958      -0.001490       0.004400      -0.036144      -0.012517       0.000214       0.012303              1.730009       2.023196      -0.168860      -0.068419       1.724452      -0.014097       1.442380           0.000034
           80              H       0.003352       7.418785      14.787356       0.150738       0.893604 0.65403385E+01  0.61466748E+02                                 1.578102                            1.527948      -0.801170       2.505198                    0.999247       3.374816       9.449541       0.486875       1.338592      -0.696300       0.000776       0.010905       0.004291       0.011745      -0.001896       0.002448       0.001673      -0.000294      -0.001197      -0.004067       0.001685       0.002382              1.601917       1.312553       0.010542       0.111154       1.554567       0.373282       1.938631           0.000026
           81              H       0.685574       6.285647      13.946159       0.144199       1.186971 0.94168304E+01  0.96842550E+02                                 1.884479                            1.815365      -1.339827       2.233717                    0.996980       3.811736      11.126510       0.453827       1.312364      -0.700486       0.008653      -0.001746      -0.009784       0.013178       0.002185       0.004586       0.002198      -0.006887       0.005359      -0.006881       0.000378       0.006503              1.909469       2.305313      -0.417654      -0.041956       1.666738      -0.016155       1.756356          -0.000319
           82              H      15.912356       6.213319      14.257918       0.154378       1.070443 0.80949716E+01  0.78242220E+02                                 1.627156                            1.583484      -0.863758       2.472851                    0.999609       3.126033       8.173736       0.545553       1.161564      -0.739887      -0.009823      -0.003497      -0.004855       0.011502       0.001841       0.000746       0.000679       0.002311      -0.002044      -0.001888      -0.000905       0.002793              1.624963       1.829150       0.349479      -0.107752       1.556120      -0.148311       1.489620           0.000111
           83              H      15.494978       5.979114      11.797048       0.153363       1.052277 0.79290323E+01  0.76140899E+02                                 1.598851                            1.559234      -0.823150       2.492124                    0.999731       3.102756       8.051348       0.554721       1.149831      -0.742757      -0.005917      -0.002890       0.008063       0.010410       0.000931      -0.002027      -0.000085      -0.001180       0.001573      -0.002488       0.000298       0.002190              1.596404       1.791440       0.364207      -0.090073       1.595563       0.000844       1.402209           0.000154
           84              H       0.269871       6.099660      11.514805       0.157045       0.973583 0.72723868E+01  0.70731828E+02                                 1.711644                            1.642225      -1.294738       2.277801                    0.994727       3.661924      10.699300       0.452844       1.390655      -0.684344       0.016071      -0.003094       0.002451       0.016548      -0.001744      -0.004610      -0.000106       0.000987       0.005062      -0.004680      -0.000863       0.005543              1.744231       2.060493      -0.401359      -0.122454       1.625365       0.214261       1.546835           0.000006
           85              H      16.022987       7.060589      10.791670       0.152998       0.950293 0.70859027E+01  0.67589505E+02                                 1.615796                            1.569177      -0.809732       2.503313                    0.999429       3.318458       9.203524       0.492767       1.303107      -0.704641      -0.000290       0.010896      -0.005828       0.012360      -0.002454      -0.000520      -0.003486      -0.007190       0.004850      -0.005546      -0.000431       0.005977              1.631895       1.364438      -0.129110       0.181405       1.477715      -0.277824       2.053533           0.000044
           86              H      15.075923       8.917008      13.619642       0.153495       0.979494 0.71495622E+01  0.67570684E+02                                 1.570564                            1.514170      -0.921128       2.447531                    0.999004       3.216597       8.553759       0.538922       1.202544      -0.727217       0.008053       0.003696       0.010301       0.013588      -0.000867       0.002833       0.001314       0.000371       0.003311      -0.003403       0.000038       0.003365              1.588919       1.356120       0.027881       0.008920       1.570631       0.413032       1.840006           0.000023
           87              H      14.346767       7.625437      13.114186       0.163046       0.975523 0.70115411E+01  0.65009442E+02                                 1.489808                            1.440579      -0.854722       2.486248                    0.999672       2.964908       7.453554       0.595184       1.109921      -0.752603      -0.003400      -0.011108       0.002308       0.011844      -0.000198      -0.000744      -0.000723      -0.001316      -0.008882      -0.003206       0.000961       0.002246              1.503083       1.782945       0.313516      -0.120307       1.444493      -0.077813       1.281811           0.000156
           88              H      14.797670       8.724133      12.090360       0.153538       1.002780 0.73735313E+01  0.69975408E+02                                 1.575006                            1.522150      -0.949608       2.433346                    0.998940       3.185985       8.390938       0.547729       1.178341      -0.733550       0.003694       0.001816      -0.012515       0.013174      -0.001335      -0.002437      -0.001403      -0.000928       0.006159      -0.003786       0.000371       0.003415              1.594563       1.460523      -0.093022       0.216320       1.401410      -0.281398       1.921757           0.000064
           89              H       2.296421      14.971894      10.260388       0.107409       1.375983 0.10259069E+02  0.10622952E+03                                 2.004381                            1.847338      -0.986483       2.418270                    0.997664       3.455928       9.652245       0.474190       1.247430      -0.719837       0.034733       0.026388      -0.025505       0.050530      -0.000163      -0.017597      -0.004304       0.011951      -0.039626      -0.022786       0.001128       0.021658              2.094835       1.972243       0.501163      -0.327540       2.473533      -0.424908       1.838729          -0.000077
           90              H       2.844545      12.757280      10.690210       0.123097       1.072461 0.78886710E+01  0.75998813E+02                                 1.633887                            1.569757      -0.915361       2.448129                    0.998838       3.231312       8.523191       0.542764       1.171365      -0.735992       0.029969      -0.012267      -0.013343       0.035023      -0.002408      -0.014477      -0.006230       0.005205      -0.025380      -0.019262       0.003598       0.015663              1.657887       1.887344      -0.308781      -0.147501       1.683974       0.051569       1.402344           0.000087
           91              H      16.148703      12.288870      12.680674       0.131162       1.009080 0.74432614E+01  0.71571630E+02                                 1.653737                            1.592113      -0.821991       2.502500                    0.999541       3.272202       8.986007       0.498784       1.277073      -0.711226      -0.023651      -0.017605       0.020719       0.036036      -0.000062      -0.011137      -0.005610       0.006903      -0.024753      -0.015568       0.001726       0.013842              1.674689       1.562101       0.148715      -0.216896       1.835679      -0.219299       1.626287          -0.000024
           92              H      15.600580      14.500040      12.252697       0.105261       1.088090 0.76775051E+01  0.75607360E+02                                 1.831103                            1.680734      -1.258793       2.286667                    0.994252       3.768285      11.038899       0.450768       1.379778      -0.686447      -0.040995       0.012578       0.022094       0.048238       0.001953      -0.010463      -0.004313       0.006785      -0.035707      -0.016748       0.002107       0.014641              1.933995       2.272492      -0.550860      -0.227974       1.889696       0.169909       1.639796           0.000006
           93              H       5.023631       2.820792      12.066379       0.107792       1.374962 0.10943698E+02  0.11490745E+03                                 1.994757                            1.897556      -0.790815       2.491874                    0.998941       3.501919       9.777636       0.472787       1.233832      -0.723421      -0.012065      -0.023578       0.018356       0.032225       0.010329       0.001573      -0.005446      -0.014178      -0.000923      -0.013594      -0.000313       0.013906              2.020495       1.789076       0.208636      -0.382742       1.873661      -0.339635       2.398749          -0.000858
           94              H       6.394779       2.855234      11.310040       0.137019       1.075606 0.83117646E+01  0.82852631E+02                                 1.789947                            1.728844      -1.002058       2.420901                    0.996672       3.492514      10.037250       0.455663       1.348496      -0.695739       0.030001      -0.011106      -0.004071       0.032249       0.002506       0.002856       0.002143       0.001796       0.001214      -0.002877      -0.002269       0.005146              1.804626       2.089044      -0.312041      -0.068878       1.773940       0.068870       1.550895           0.008992
           95              H      11.041261      32.630256       0.125442       0.124856       1.248708 0.95366112E+01  0.96677707E+02                                 1.836643                            1.747382      -1.186358       2.321681                    0.996481       3.447906       9.437279       0.503224       1.200640      -0.728889       0.014170       0.033675      -0.005200       0.036903       0.007215      -0.004992      -0.006979      -0.009665       0.003585      -0.009472      -0.004364       0.013836              1.862950       1.558053       0.259765      -0.149933       2.331554       0.046815       1.699242           0.000316
           96              H       9.172276      30.078111       2.602914       0.119525       1.058206 0.76894080E+01  0.75299487E+02                                 1.747204                            1.643211      -1.339031       2.241788                    0.994660       3.731174      10.687341       0.474987       1.316816      -0.698701      -0.011713      -0.006587       0.032343       0.035024       0.002560      -0.004876      -0.003688      -0.000436       0.019536      -0.006033      -0.003946       0.009980              1.817246       1.567900       0.195533      -0.411875       1.710679      -0.064852       2.173161           0.000271
           97              H       8.010655      26.961119       2.713598       0.152091       0.871757 0.62328178E+01  0.58285073E+02                                 1.590844                            1.520969      -0.987770       2.419066                    0.997429       3.492826       9.982871       0.470593       1.391834      -0.684699      -0.003698      -0.010112      -0.002292       0.011008       0.002402      -0.001329      -0.001080      -0.001186      -0.001151      -0.002382      -0.001024       0.003407              1.628913       1.514828       0.364652      -0.145597       1.904035      -0.209216       1.467876           0.000064
           98              H       7.806157      28.514449       2.787387       0.147617       0.881629 0.64788577E+01  0.61310247E+02                                 1.614405                            1.559840      -1.065574       2.379460                    0.996853       3.591555      10.400922       0.459599       1.408292      -0.681185      -0.006645       0.012870      -0.003346       0.014866      -0.002946       0.001342       0.000369      -0.004386      -0.003951      -0.003774      -0.000570       0.004345              1.643315       1.752895      -0.297612      -0.238676       1.725535       0.146102       1.451516          -0.000023
           99              H       9.212505      27.894495       3.089923       0.157615       1.028220 0.80146952E+01  0.78778299E+02                                 1.701834                            1.669866      -0.913679       2.457776                    0.998831       3.371998       9.469360       0.477616       1.304691      -0.704975       0.014501       0.003645       0.000597       0.014964       0.002561       0.001719       0.002923       0.008059      -0.004659      -0.005561      -0.000811       0.006373              1.705469       1.830299       0.072281       0.288764       1.456461      -0.033875       1.829648          -0.000023
          100              H       7.097115      27.009338       0.335741       0.153086       0.957048 0.69748033E+01  0.66120373E+02                                 1.609253                            1.545855      -0.766692       2.521986                    0.999624       3.271856       8.980896       0.502882       1.284804      -0.708710       0.000419      -0.009962       0.003115       0.010446       0.001829       0.002046      -0.001344       0.000495      -0.006373      -0.003946       0.000921       0.003025              1.630319       1.587161       0.415694      -0.145387       1.900228      -0.103304       1.403569           0.000020
          101              H       7.791071      27.897939      17.694650       0.162463       1.115122 0.83769569E+01  0.82844998E+02                                 1.757498                            1.674648      -1.170091       2.337921                    0.997427       3.381925       9.374308       0.493326       1.255428      -0.715306       0.011642       0.001762      -0.011871       0.016720      -0.001164       0.001691      -0.002906       0.004096       0.005775      -0.004380      -0.000101       0.004480              1.805548       1.597890       0.038436      -0.367491       1.420141       0.056585       2.398612           0.000040
          102              H       6.949608      28.569556       0.385549       0.149922       1.061514 0.79956691E+01  0.77408977E+02                                 1.642725                            1.591813      -0.890822       2.457149                    0.999533       3.208226       8.526018       0.532365       1.188394      -0.732210      -0.001953       0.010527       0.005366       0.011976      -0.003063       0.001454       0.003401      -0.004194       0.003602      -0.005639       0.000654       0.004985              1.651776       1.742294      -0.375618      -0.219192       1.741004       0.218256       1.472028          -0.000083
          103              H       9.277878      25.927862       0.922365       0.152410       0.963347 0.70729269E+01  0.67124614E+02                                 1.600306                            1.544425      -0.783320       2.510299                    0.999761       3.258546       8.879736       0.510338       1.264637      -0.713221      -0.006975      -0.003686       0.001000       0.007952      -0.000344      -0.001997      -0.000091      -0.001909      -0.013954      -0.005257       0.001906       0.003351              1.609671       1.542267       0.374368      -0.162154       1.849393      -0.140621       1.437354           0.000000
          104              H      10.528338      26.816463       1.243348       0.153570       1.016349 0.78015663E+01  0.74980634E+02                                 1.588342                            1.568281      -0.840539       2.482633                    0.999749       3.154421       8.321085       0.539066       1.182217      -0.734010       0.006229       0.007476       0.005252       0.011057       0.001238       0.001574       0.003772      -0.000322       0.000975      -0.003628      -0.001097       0.004725              1.579127       1.883962       0.038666       0.257124       1.269833       0.036992       1.583585          -0.000173
          105              H       9.953394      26.771689      18.233311       0.166712       0.935292 0.67703445E+01  0.64945962E+02                                 1.695379                            1.606762      -1.316676       2.277519                    0.994117       3.621145      10.648181       0.446520       1.429959      -0.676829       0.001216       0.007770      -0.018410       0.020019      -0.003294      -0.000879       0.003068      -0.001364       0.008283      -0.004986      -0.000434       0.005421              1.766065       1.501976       0.021101      -0.390058       1.381793       0.046380       2.414427          -0.000223
          106              H      10.427765      31.183696      15.678360       0.104700       1.386867 0.10946425E+02  0.11451077E+03                                 1.970785                            1.868746      -0.921245       2.428741                    0.998096       3.504293       9.646626       0.489410       1.196354      -0.731775      -0.025649       0.010582      -0.018451       0.033321      -0.011306       0.001614      -0.004220       0.013539      -0.002890      -0.013386      -0.001076       0.014462              2.002052       2.061727      -0.122409       0.505521       1.635367      -0.089635       2.309060          -0.001063
          107              H      11.609500      31.996525      16.316637       0.128655       1.107032 0.83951424E+01  0.81962413E+02                                 1.677374                            1.623355      -0.726854       2.544165                    0.999588       3.157920       8.324155       0.532953       1.177146      -0.736735       0.019991       0.025386       0.000029       0.032312       0.000159      -0.004156      -0.000306      -0.002104      -0.009121      -0.005801       0.002457       0.003344              1.684028       1.557467       0.218027      -0.030585       2.021136      -0.030615       1.473481           0.009116
          108              H      12.766092      29.675141      17.729700       0.076135       1.240846 0.10758683E+02  0.11408249E+03                                 1.928588                            1.928414      -1.212929       2.287187                    0.992833       4.004824      11.766918       0.445629       1.296202      -0.704547      -0.016696      -0.007549       0.036251       0.040618       0.003146       0.000745      -0.006303      -0.000710       0.016969      -0.007962      -0.001192       0.009153              1.951536       2.080909      -0.092555      -0.401627       1.632549       0.063282       2.141151           0.016564
          109              H      13.726566      31.714102      17.351530       0.113451       1.112675 0.84436055E+01  0.82354853E+02                                 1.651218                            1.601813      -0.666890       2.549007                    0.999661       3.258655       8.517923       0.551084       1.139533      -0.744539      -0.014063       0.018007       0.015969       0.027876      -0.002169       0.000115       0.007508       0.000179      -0.011925      -0.009256       0.001680       0.007576              1.663241       1.626723      -0.304883      -0.125761       1.930828       0.269719       1.432171          -0.000658
          110              H      14.537856      31.159587      16.130319       0.101656       1.306965 0.10901636E+02  0.11344996E+03                                 1.852280                            1.833667      -0.833515       2.462297                    0.998694       3.503217       9.488091       0.508877       1.156593      -0.741077       0.010138       0.000119      -0.016808       0.019629       0.003125      -0.002286      -0.001663       0.006842      -0.009130      -0.004230      -0.002679       0.006909              1.835076       1.676704       0.094129      -0.274460       1.639018      -0.197439       2.189506           0.000716
          111              H      16.039749      31.235359      17.930776       0.104823       1.072489 0.77933418E+01  0.73394598E+02                                 1.512844                            1.458767      -0.639043       2.551747                    0.999934       3.102870       7.588424       0.635165       1.023951      -0.776281       0.019128       0.014489      -0.007206       0.025055       0.000533      -0.001400      -0.003056       0.002187      -0.020927      -0.007997       0.002857       0.005141              1.527805       1.633127       0.415793       0.056098       1.715363       0.035703       1.234926           0.000339
          112              H      15.028989      30.487970       0.424288       0.100831       1.111783 0.87295712E+01  0.85599198E+02                                 1.627584                            1.610598      -0.659003       2.544906                    0.999845       3.293943       8.549100       0.560553       1.114327      -0.750960      -0.013109      -0.007412       0.020804       0.025683      -0.004316      -0.003996      -0.001649       0.000158       0.006903      -0.007185       0.001986       0.005199              1.618079       1.421309      -0.029090      -0.116382       1.368172       0.029515       2.064757           0.000044
          113              H      16.638160      28.993191      18.214864       0.098154       1.187629 0.87300024E+01  0.85959986E+02                                 1.729883                            1.628496      -0.670500       2.534312                    0.999720       3.374574       8.896208       0.546052       1.139174      -0.743742       0.013217      -0.003238       0.021752       0.025658      -0.000484       0.007431       0.000521       0.000363      -0.001981      -0.007594       0.000214       0.007380              1.794842       1.938950      -0.196086       0.599784       1.465584      -0.187907       1.979991          -0.000315
          114              H      16.393432      29.337610      16.704030       0.097580       1.131475 0.89423543E+01  0.88759222E+02                                 1.685150                            1.660057      -0.685620       2.532487                    0.999493       3.413641       9.094657       0.533973       1.155647      -0.739594       0.004667       0.006506      -0.024174       0.025465       0.002938      -0.004918      -0.000335      -0.007031       0.005189      -0.007688       0.002053       0.005634              1.680160       1.561186       0.005599      -0.282065       1.402611       0.038505       2.076684          -0.000109
          115              H      15.334061      27.281429      17.191039       0.103498       0.976105 0.72887943E+01  0.70379962E+02                                 1.662156                            1.603383      -0.868064       2.447819                    0.997290       3.668105      10.409853       0.479582       1.322666      -0.698403       0.010737      -0.017329      -0.010645       0.022998      -0.002883       0.000158       0.004169      -0.001053      -0.014210      -0.006784       0.000511       0.006273              1.685984       1.576360      -0.338097      -0.001612       1.965803       0.236424       1.515790           0.000235
          116              H      14.512713      27.953046      18.351374       0.112071       1.080016 0.87431361E+01  0.87393070E+02                                 1.719942                            1.712678      -0.739900       2.515543                    0.999181       3.503079       9.760891       0.487058       1.258101      -0.714951      -0.013678       0.001728       0.021870       0.025853       0.003243      -0.003572       0.001321       0.002503       0.013464      -0.006640       0.000383       0.006257              1.719683       1.553667      -0.031599      -0.076941       1.430118      -0.080604       2.175264          -0.000376
          117              H      14.254575      28.593665      15.611950       0.059115       1.171082 0.97910289E+01  0.10187573E+03                                 1.875708                            1.853667      -1.305361       2.233029                    0.991077       4.163722      12.303677       0.447299       1.316031      -0.698629       0.014798       0.000908      -0.030524       0.033934       0.002638       0.000414       0.004274      -0.003879      -0.000445      -0.004348      -0.001698       0.006046              1.915903       1.743948      -0.032898      -0.236799       1.639055       0.156480       2.364707          -0.009667
          118              H      14.009847      25.938195      16.172748       0.113373       0.960423 0.71573513E+01  0.69042104E+02                                 1.674479                            1.611741      -0.946094       2.426117                    0.996822       3.634168      10.428841       0.466525       1.361035      -0.690967       0.016153      -0.008592       0.022131       0.028714      -0.003832       0.002762       0.001020      -0.007292       0.003812      -0.006973       0.002311       0.004663              1.718960       1.910490      -0.185283       0.420881       1.616342      -0.059830       1.630048          -0.007868
          119              H      13.565648      26.575370      14.816871       0.120582       0.923162 0.71913156E+01  0.70413342E+02                                 1.705895                            1.673598      -1.465487       2.182672                    0.990654       4.031022      12.189686       0.428286       1.460579      -0.669611       0.002636       0.016438      -0.029343       0.033737       0.000786      -0.000357      -0.003019      -0.004053       0.014598      -0.004612      -0.001665       0.006277              1.748594       1.488743       0.070731      -0.178896       1.516509      -0.140096       2.240529          -0.019405
          120              H      13.761766      23.775244      15.425632       0.121442       0.914440 0.65291445E+01  0.62016855E+02                                 1.657481                            1.571632      -1.215218       2.311051                    0.994752       3.688291      10.763902       0.454544       1.418655      -0.678718       0.032636      -0.001825       0.001877       0.032741       0.001118       0.002084       0.001276       0.003192      -0.030056      -0.010369       0.003084       0.007285              1.716144       2.244269      -0.176995       0.144655       1.583523       0.014498       1.320642           0.000019
          121              H      10.112635      22.208137      14.807648       0.125232       1.105022 0.82346197E+01  0.81242361E+02                                 1.741904                            1.658872      -1.283271       2.275090                    0.995303       3.542875       9.869337       0.495397       1.253181      -0.714277      -0.019475      -0.027326      -0.003324       0.033720       0.003764       0.000994       0.001031      -0.009833      -0.039084      -0.013121       0.000350       0.012771              1.771355       2.041336       0.196343       0.040717       1.918413       0.152872       1.354317          -0.000133
          122              H       7.003247      25.159808      16.106338       0.156120       1.034826 0.77951819E+01  0.74946733E+02                                 1.615980                            1.573446      -0.812754       2.499353                    0.999832       3.135568       8.288316       0.534898       1.190991      -0.732236      -0.007082      -0.000218      -0.006567       0.009661      -0.000877       0.001809       0.001516       0.002488       0.002785      -0.003082       0.000353       0.002729              1.638089       2.168891      -0.014911      -0.038366       1.281347       0.050365       1.464029          -0.000015
          123              H       8.349252      25.941639      16.288966       0.159264       0.980069 0.73276216E+01  0.71265935E+02                                 1.710209                            1.642081      -1.177972       2.333842                    0.995977       3.592479      10.430026       0.456383       1.379931      -0.686998       0.011485       0.012329      -0.002904       0.017099       0.000870       0.003796       0.002034      -0.003980       0.004886      -0.004996      -0.000059       0.005055              1.728610       1.623994       0.372899      -0.036590       1.987208       0.225159       1.574627          -0.000001
          124              H       8.151458      24.550186      16.982584       0.155207       0.901512 0.66809454E+01  0.63279318E+02                                 1.602596                            1.555886      -0.941564       2.443540                    0.997911       3.423179       9.700447       0.475919       1.358780      -0.691985       0.005286      -0.007870       0.006767       0.011648      -0.000925       0.001063      -0.001862      -0.006133       0.008301      -0.004676       0.000288       0.004388              1.622444       1.316023       0.032801      -0.070703       1.474630      -0.297905       2.076679          -0.000041
          125              H       6.832273      23.186287      14.728324       0.164794       0.986744 0.71998496E+01  0.67634684E+02                                 1.543326                            1.494008      -0.814630       2.506083                    0.999802       3.022147       7.810408       0.560849       1.162556      -0.739145      -0.010809       0.005588      -0.001169       0.012224       0.000086       0.000807      -0.000302       0.001687      -0.013612      -0.004637       0.001440       0.003198              1.572954       2.088339      -0.003101       0.066176       1.269781       0.025058       1.360742          -0.000031
          126              H       7.921816      22.487117      15.615639       0.153319       0.991611 0.73214873E+01  0.69604162E+02                                 1.587081                            1.535632      -0.849064       2.480392                    0.999498       3.209534       8.558663       0.533413       1.207831      -0.726458       0.005906      -0.000659       0.011916       0.013316      -0.001343       0.003960      -0.000161      -0.001772       0.010804      -0.004927      -0.000670       0.005597              1.598986       1.370487       0.011164      -0.024385       1.469129      -0.312636       1.957342          -0.000069
          127              H       8.092790      22.535335      14.056843       0.149207       0.968674 0.70261451E+01  0.66546867E+02                                 1.591714                            1.524556      -1.082063       2.368591                    0.997580       3.369282       9.161830       0.521309       1.240511      -0.716914       0.007442      -0.000634      -0.010396       0.012801      -0.000416      -0.004088      -0.000763      -0.003606      -0.004175      -0.005428       0.002452       0.002976              1.622977       1.446551      -0.051515      -0.102703       1.475703       0.379968       1.946676          -0.000019
          128              H       7.323405      25.211471      13.571679       0.155360       1.025123 0.76241929E+01  0.72865132E+02                                 1.601553                            1.552213      -0.838979       2.488089                    0.999705       3.125694       8.225599       0.540804       1.185059      -0.733476      -0.010087      -0.003209       0.006628       0.012489       0.000056      -0.002377      -0.000016       0.003534      -0.003242      -0.002306      -0.001227       0.003533              1.627459       2.154348      -0.016130       0.166970       1.270518      -0.051500       1.457510           0.000034
          129              H       8.639238      24.629403      12.948160       0.153504       0.930369 0.70018072E+01  0.66585714E+02                                 1.593099                            1.560456      -0.780098       2.517671                    0.999698       3.301448       9.141353       0.493868       1.304139      -0.704529       0.006914      -0.009764      -0.004272       0.012704      -0.000692      -0.003798       0.000115      -0.004203       0.001163      -0.005018       0.001759       0.003259              1.606096       1.404460      -0.041311      -0.169811       1.441583       0.213005       1.972245           0.000000
          130              H       8.677791      25.979525      13.745083       0.141462       1.182898 0.93362610E+01  0.95623599E+02                                 1.869441                            1.799356      -1.308576       2.248771                    0.997083       3.758937      10.881390       0.459856       1.300446      -0.703439       0.007355       0.005439       0.009545       0.013221      -0.002990      -0.004467      -0.000217       0.004134       0.005918      -0.005526      -0.000874       0.006400              1.885467       1.799058       0.474396       0.035437       2.142762      -0.072381       1.714581          -0.000168
          131              H      15.317298      19.693878      15.392427       0.110319       1.137795 0.81777772E+01  0.81111897E+02                                 1.839843                            1.702067      -1.027241       2.402622                    0.997198       3.544053      10.129561       0.464844       1.328462      -0.698989       0.043543      -0.009063       0.022872       0.050013      -0.005387       0.013532       0.006112      -0.000134      -0.008040      -0.017829       0.004856       0.012973              1.919794       2.426898      -0.318542       0.424361       1.748866      -0.071655       1.583619          -0.000174
          132              H      14.294804      21.701841      15.936622       0.126758       1.028471 0.73671295E+01  0.71145126E+02                                 1.706572                            1.604819      -1.029945       2.398061                    0.997506       3.485951       9.811478       0.483809       1.310947      -0.701746       0.013548       0.019540       0.022938       0.033038      -0.004479       0.009517       0.007510       0.002031      -0.007758      -0.014932       0.005050       0.009882              1.760041       1.678756       0.198161       0.321652       1.936572       0.385052       1.664794          -0.000045
          133              H      11.207207      20.782242      13.534784       0.128513       0.995933 0.69860972E+01  0.65454728E+02                                 1.567020                            1.483985      -0.895063       2.462063                    0.999165       3.172199       8.319834       0.553024       1.182103      -0.732465      -0.031201       0.006778      -0.013420       0.034635      -0.001682       0.010815       0.007921       0.004437      -0.015519      -0.015729       0.003177       0.012552              1.608906       1.978742      -0.290091       0.231087       1.501874       0.015182       1.346103          -0.000037
          134              H      12.229701      18.774280      12.990589       0.110462       1.172874 0.83011883E+01  0.81053427E+02                                 1.749926                            1.618534      -0.892414       2.463380                    0.998949       3.258347       8.671520       0.530079       1.183408      -0.733616      -0.027678      -0.027764      -0.031829       0.050498      -0.001622       0.014094       0.008852       0.013620      -0.001348      -0.017457      -0.001152       0.018609              1.835618       1.573405       0.209248       0.228593       2.199929       0.540855       1.733519          -0.000088
          135              H      13.830491      31.769209       6.895601       0.123295       1.122633 0.83284560E+01  0.82419815E+02                                 1.756663                            1.663994      -1.367920       2.234763                    0.993895       3.607585      10.072392       0.496442       1.246724      -0.715039       0.017087       0.004997      -0.032434       0.036999      -0.001107      -0.008413      -0.002920       0.003344       0.016196      -0.008487      -0.002909       0.011396              1.794964       1.906589      -0.189395      -0.332401       1.536240      -0.165133       1.942063           0.000251
          136              H      10.721103      32.695696       9.266079       0.121951       1.102928 0.82511428E+01  0.83351444E+02                                 1.889442                            1.772900      -1.554077       2.141634                    0.991832       4.071463      12.377013       0.424445       1.428517      -0.675471      -0.027844       0.019542       0.005840       0.034515      -0.002798      -0.002857      -0.003260       0.004714       0.007641      -0.006814       0.001917       0.004897              1.973029       2.170849      -0.570686       0.017711       2.060761      -0.168834       1.687478           0.000349
          137              H      15.915709      28.056372       8.338180       0.149926       0.949763 0.68628535E+01  0.64881239E+02                                 1.607307                            1.536621      -0.768819       2.515736                    0.999680       3.311810       9.116989       0.502148       1.290209      -0.707042       0.009376       0.001037      -0.000077       0.009434      -0.000664      -0.001001      -0.000075       0.001510      -0.013897      -0.004764       0.001339       0.003425              1.656003       1.972772      -0.461953      -0.188351       1.599347       0.074472       1.395890           0.000098
          138              H      14.432254      28.180363       7.845637       0.154199       1.015636 0.78763561E+01  0.76099091E+02                                 1.607451                            1.592244      -0.861877       2.473212                    0.999806       3.179779       8.489592       0.525203       1.207049      -0.728105      -0.008528       0.003338      -0.005714       0.010794       0.000083       0.002864      -0.003142       0.001653       0.005189      -0.004240      -0.000624       0.004864              1.588614       1.663740       0.083818       0.279483       1.390005       0.131610       1.712098          -0.000074
          139              H      14.759117      28.256135       9.376763       0.171638       0.914772 0.67544559E+01  0.64818785E+02                                 1.680082                            1.613975      -1.289823       2.295699                    0.994502       3.578150      10.557433       0.441327       1.446221      -0.674259      -0.007153       0.003224       0.018261       0.019875       0.000595       0.000002      -0.002769      -0.003179       0.008983      -0.003254      -0.001427       0.004681              1.717586       1.522542      -0.003440      -0.332419       1.451734      -0.221363       2.178483          -0.000113
          140              H       0.296691      30.133218       9.347247       0.153472       1.042091 0.77208756E+01  0.73862488E+02                                 1.600935                            1.547604      -0.803288       2.503181                    0.999708       3.139385       8.207706       0.550382       1.163280      -0.738476       0.004275      -0.008078      -0.004520       0.010196      -0.001860       0.000311       0.002590      -0.001694       0.002174      -0.003275      -0.000188       0.003463              1.620932       2.046496      -0.297817      -0.079242       1.454571      -0.012725       1.361728           0.000092
          141              H      15.853689      30.301984      10.336022       0.156486       1.147256 0.88324223E+01  0.88699661E+02                                 1.797217                            1.724393      -1.237654       2.298357                    0.996778       3.524362       9.912234       0.483103       1.262479      -0.712804      -0.012145      -0.006245       0.007778       0.015716       0.001773       0.001514       0.002648      -0.001767       0.004969      -0.002814      -0.001650       0.004464              1.822200       1.666608       0.089657      -0.284588       1.571179      -0.335867       2.228814           0.000148
          142              H      16.279449      31.493673       9.408123       0.153911       1.059412 0.79024034E+01  0.75677628E+02                                 1.589227                            1.541851      -0.921831       2.442492                    0.999459       3.114384       8.020584       0.566945       1.128124      -0.747723      -0.004561       0.010135      -0.005085       0.012222      -0.001499       0.002021      -0.001487      -0.006050       0.004984      -0.004663       0.000472       0.004191              1.598660       1.347817       0.123164       0.002195       2.130137      -0.093302       1.318025           0.000049
          143              H      16.676713      30.050558       6.827346       0.153104       1.023307 0.72994465E+01  0.69163570E+02                                 1.606423                            1.521268      -0.841169       2.482543                    0.999751       3.170480       8.369563       0.543708       1.188920      -0.731215       0.007131      -0.006670       0.003952       0.010533      -0.001755       0.000267      -0.001683       0.000896      -0.001442      -0.002422      -0.000189       0.002611              1.665582       2.054450      -0.372598      -0.274938       1.477805       0.121382       1.464492           0.000068
          144              H      15.955938      31.435122       6.962011       0.160229       1.045599 0.78370645E+01  0.75089377E+02                                 1.592691                            1.549650      -0.951959       2.436718                    0.999104       3.106677       8.070323       0.556334       1.149066      -0.742378      -0.002515       0.013773       0.005235       0.014948      -0.001476       0.000834       0.000757      -0.008194       0.002745      -0.004967       0.000949       0.004018              1.602844       1.441509       0.048712      -0.064039       2.035533      -0.020052       1.331492           0.000015
          145              H      15.223430      30.233100       6.272082       0.159052       0.959039 0.71413795E+01  0.67588892E+02                                 1.563502                            1.526650      -0.884080       2.471924                    0.999318       3.182507       8.516277       0.528792       1.223849      -0.722801      -0.015374      -0.004798      -0.005824       0.017126       0.002904       0.005083      -0.001930       0.003524      -0.004291      -0.006789       0.000553       0.006236              1.564845       1.592424      -0.002858       0.195198       1.347529       0.191151       1.754580          -0.000020
          146              H      10.736189      29.055187       9.896976       0.084150       1.172199 0.10128144E+02  0.10569700E+03                                 1.851465                            1.870428      -1.139917       2.326719                    0.993881       3.874454      11.262075       0.453096       1.295339      -0.705265       0.019266       0.003407      -0.037572       0.042361      -0.001945      -0.003137       0.004178       0.005207       0.018260      -0.007122      -0.001693       0.008815              1.854832       1.772834       0.184807      -0.165629       1.726482      -0.252171       2.065179           0.015207
          147              H       8.417977      29.141292      11.610731       0.103262       1.313683 0.11062478E+02  0.11601751E+03                                 1.896685                            1.878967      -0.776472       2.490906                    0.999166       3.514486       9.683420       0.487998       1.196787      -0.731789      -0.013372      -0.007618       0.015654       0.021952       0.003020      -0.003443      -0.000451       0.011173      -0.012135      -0.005131      -0.004136       0.009267              1.887647       1.709542       0.027130      -0.256981       1.586226      -0.096255       2.367173           0.000455
          148              H       8.682820      30.160772      10.441172       0.116121       1.065087 0.81762530E+01  0.80505217E+02                                 1.715946                            1.665652      -0.694892       2.542086                    0.999361       3.449257       9.591936       0.488867       1.272463      -0.711715      -0.002441       0.024428      -0.014790       0.028661       0.003667       0.001778      -0.005214      -0.002113      -0.005474      -0.007320       0.000974       0.006346              1.735745       1.474072      -0.083833       0.122801       2.230133      -0.291717       1.503030          -0.000508
          149              H       8.510169      28.466230       8.886064       0.090854       1.060460 0.86247532E+01  0.86939680E+02                                 1.759593                            1.745697      -1.179536       2.303475                    0.993389       3.904783      11.356973       0.458577       1.325020      -0.697442       0.017634       0.002080      -0.019918       0.026684       0.003142      -0.007013       0.001016      -0.006824       0.008502      -0.009865       0.002753       0.007113              1.776260       1.497880       0.018787       0.018954       1.492541      -0.206257       2.338358           0.000058
          150              H       7.196012      28.531670       9.736485       0.096089       1.160293 0.90230820E+01  0.89577006E+02                                 1.702254                            1.658692      -0.673584       2.536453                    0.999287       3.392250       8.977811       0.539581       1.143426      -0.743093      -0.026086       0.002248       0.007083       0.027123      -0.000359      -0.002494       0.003639       0.010517      -0.021134      -0.009135      -0.000111       0.009245              1.728207       2.270303      -0.189286       0.228625       1.436970      -0.075978       1.477348           0.001374
          151              H       7.846386      26.313612       9.454241       0.105985       1.070327 0.78907285E+01  0.77113839E+02                                 1.724828                            1.634886      -0.727875       2.519289                    0.999068       3.530559       9.825906       0.493403       1.270250      -0.711033      -0.011424      -0.010553      -0.023263       0.027983       0.001243       0.005701       0.006584       0.004251      -0.004322      -0.008991      -0.000283       0.009274              1.785239       1.696743       0.355020       0.457012       1.724474       0.365072       1.934498          -0.000210
          152              H       7.898349      26.685584      10.983522       0.098374       1.085234 0.85022720E+01  0.83821249E+02                                 1.677746                            1.649673      -0.640583       2.553315                    0.999728       3.434083       9.293819       0.517601       1.200306      -0.728350      -0.007119       0.001791       0.024477       0.025554      -0.004320      -0.004729      -0.003003       0.005860       0.005262      -0.008541       0.001775       0.006766              1.687663       1.519484       0.128081      -0.201941       1.453404      -0.253911       2.090101          -0.000014
          153              H      10.156217      26.678696       9.256855       0.109392       1.058395 0.85796524E+01  0.85361013E+02                                 1.691999                            1.693177      -0.738612       2.512361                    0.999147       3.521455       9.791474       0.491304       1.253043      -0.715623       0.006824       0.009555      -0.021519       0.024514       0.000787      -0.000879      -0.002618       0.006747       0.012170      -0.006118       0.001085       0.005033              1.685557       1.521385       0.035275      -0.078867       1.403265      -0.067160       2.132022          -0.000131
          154              H       9.911489      25.617885      10.389519       0.097949       1.125674 0.88679202E+01  0.88682232E+02                                 1.737936                            1.700462      -0.804155       2.474645                    0.998546       3.566604       9.841039       0.500897       1.222766      -0.722276      -0.000107      -0.020893       0.010117       0.023214      -0.001126       0.001738      -0.003413      -0.004514      -0.015841      -0.006582       0.000218       0.006364              1.739073       1.590602      -0.082749       0.184222       2.040156      -0.242514       1.586461           0.000243
          155              H      10.136102      27.329648      12.053466       0.062247       1.141521 0.95390249E+01  0.98729335E+02                                 1.852081                            1.836291      -1.322271       2.227578                    0.990814       4.156201      12.297984       0.446430       1.325593      -0.696513      -0.009981      -0.006630       0.033323       0.035411      -0.002555       0.003886      -0.004754       0.001024       0.002434      -0.004981      -0.002645       0.007626              1.895196       1.735596       0.023302      -0.063921       1.634446      -0.258979       2.315546          -0.007192
          156              H      11.899486      25.951972      12.861458       0.113572       0.947787 0.73662207E+01  0.72419801E+02                                 1.723103                            1.683705      -1.423037       2.198127                    0.991077       4.030627      12.136096       0.431693       1.443173      -0.672926      -0.010117       0.013357       0.030149       0.034492      -0.002910      -0.002178       0.006887       0.000221       0.010342      -0.006872      -0.002408       0.009280              1.775168       1.603899      -0.089274      -0.217632       1.415926       0.023662       2.305679          -0.010097
          157              H      11.708397      25.194250      11.501892       0.113146       1.044519 0.81300521E+01  0.80019074E+02                                 1.702426                            1.666433      -0.773797       2.507690                    0.999106       3.462836       9.660150       0.485839       1.280896      -0.709811      -0.011945      -0.017743      -0.019961       0.029256      -0.000542       0.002018       0.002463      -0.011015       0.001494      -0.006484       0.000173       0.006311              1.722912       1.886443       0.075868       0.312101       1.663690       0.146476       1.618603          -0.002365
          158              H      13.267281      23.496264      11.627333       0.121051       1.064583 0.81244778E+01  0.79792080E+02                                 1.700048                            1.651960      -1.039995       2.390046                    0.997793       3.433375       9.505863       0.495116       1.259607      -0.714207      -0.025383      -0.021421      -0.006576       0.033858       0.002897       0.004455       0.003557       0.004660      -0.032440      -0.012366       0.001787       0.010580              1.701497       1.850443       0.143611       0.039529       1.872993       0.109164       1.381055          -0.000002
          159              H       0.387207      24.229877      12.368915       0.117608       1.028731 0.77281921E+01  0.75512131E+02                                 1.696288                            1.635062      -1.230705       2.292853                    0.996085       3.629477      10.267553       0.483220       1.297245      -0.703758       0.031230      -0.010530       0.003303       0.033123      -0.005845       0.001969       0.001489       0.004391      -0.036170      -0.012527       0.000230       0.012297              1.730406       2.023708      -0.168897       0.068439       1.724832       0.014110       1.442677          -0.000031
          160              H      -0.003352      27.023115      14.787356       0.150736       0.893599 0.65403691E+01  0.61467484E+02                                 1.578123                            1.527976      -0.801284       2.505152                    0.999246       3.374931       9.450087       0.486856       1.338635      -0.696290      -0.000784      -0.010918       0.004288       0.011756      -0.001893      -0.002452      -0.001675      -0.000299      -0.001206      -0.004070       0.001688       0.002382              1.601940       1.312618       0.010608      -0.111239       1.554535      -0.373223       1.938668          -0.000001
          161              H      16.076626      28.156253      13.946159       0.144155       1.185695 0.94026130E+01  0.96644570E+02                                 1.881938                            1.813057      -1.338899       2.233994                    0.997009       3.808096      11.107183       0.454539       1.311009      -0.700777      -0.008648       0.001771      -0.009773       0.013170       0.002091      -0.004598      -0.002203      -0.006985       0.005157      -0.006898       0.000435       0.006464              1.906831       2.301810      -0.416720       0.041890       1.664618       0.016052       1.754064          -0.000259
          162              H       0.849844      28.228581      14.257918       0.154315       1.070884 0.80993731E+01  0.78295491E+02                                 1.627575                            1.583894      -0.864114       2.472621                    0.999607       3.126820       8.176384       0.545492       1.161534      -0.739891       0.009815       0.003484      -0.004866       0.011496       0.001828      -0.000750      -0.000687       0.002314      -0.002029      -0.001883      -0.000901       0.002785              1.625374       1.829480       0.349590       0.107762       1.556594       0.148388       1.490049           0.000031
          163              H       1.267222      28.462786      11.797048       0.153297       1.052872 0.79348918E+01  0.76212091E+02                                 1.599514                            1.559856      -0.823606       2.491842                    0.999729       3.103754       8.055020       0.554579       1.149898      -0.742738       0.005900       0.002882       0.008075       0.010408       0.000921       0.002031       0.000085      -0.001191       0.001587      -0.002491       0.000301       0.002190              1.597070       1.792187       0.364442       0.090122       1.596269      -0.000860       1.402755           0.000111
          164              H      16.492329      28.342240      11.514805       0.157039       0.973730 0.72733913E+01  0.70740008E+02                                 1.711396                            1.642001      -1.294902       2.277689                    0.994729       3.661563      10.696133       0.453040       1.390084      -0.684454      -0.016065       0.003096       0.002439       0.016541      -0.001758       0.004628       0.000112       0.000951       0.005068      -0.004713      -0.000843       0.005555              1.743967       2.060165      -0.401255       0.122435       1.625130      -0.214209       1.546606           0.000000
          165              H       0.739213      27.381310      10.791670       0.152965       0.950449 0.70874613E+01  0.67608483E+02                                 1.615997                            1.569368      -0.809913       2.503200                    0.999427       3.318914       9.205244       0.492726       1.303137      -0.704633       0.000270      -0.010907      -0.005818       0.012365      -0.002460       0.000529       0.003492      -0.007201       0.004826      -0.005555      -0.000430       0.005985              1.632098       1.364572      -0.129111      -0.181399       1.477901       0.277873       2.053822           0.000007
          166              H       1.686277      25.524892      13.619642       0.153505       0.979551 0.71502381E+01  0.67580077E+02                                 1.570767                            1.514356      -0.921267       2.447481                    0.999002       3.216831       8.555154       0.538817       1.202726      -0.727174      -0.008066      -0.003703       0.010302       0.013598      -0.000868      -0.002836      -0.001312       0.000363       0.003313      -0.003405       0.000040       0.003366              1.589131       1.356279       0.027919      -0.008941       1.570835      -0.413118       1.840279          -0.000015
          167              H       2.415433      26.816463      13.114186       0.162976       0.976165 0.70175766E+01  0.65080877E+02                                 1.490603                            1.441312      -0.855212       2.485947                    0.999670       2.965977       7.457681       0.594949       1.110095      -0.752556       0.003378       0.011106       0.002312       0.011836      -0.000206       0.000743       0.000723      -0.001330      -0.008862      -0.003200       0.000950       0.002250              1.503897       1.784000       0.313786       0.120426       1.445251       0.077885       1.282440           0.000080
          168              H       1.964530      25.717767      12.090360       0.153516       1.002996 0.73757039E+01  0.70002620E+02                                 1.575360                            1.522476      -0.949743       2.433257                    0.998938       3.186546       8.393374       0.547604       1.178498      -0.733510      -0.003713      -0.001823      -0.012512       0.013178      -0.001331       0.002439       0.001397      -0.000926       0.006192      -0.003783       0.000360       0.003423              1.594928       1.460818      -0.093033      -0.216369       1.401710       0.281516       1.922257           0.000005
          169              H      14.465779      19.470006      10.260388       0.107374       1.375886 0.10258132E+02  0.10621550E+03                                 2.004110                            1.847115      -0.986381       2.418273                    0.997665       3.455918       9.651459       0.474281       1.247243      -0.719876      -0.034717      -0.026376      -0.025508       0.050514      -0.000166       0.017592       0.004300       0.011941      -0.039616      -0.022780       0.001131       0.021648              2.094529       1.971975       0.501053       0.327460       2.473130       0.424802       1.838482          -0.000124
          170              H      13.917655      21.684620      10.690210       0.123094       1.072493 0.78889748E+01  0.76002608E+02                                 1.633928                            1.569794      -0.915433       2.448090                    0.998837       3.231392       8.523501       0.542753       1.171375      -0.735989      -0.029961       0.012280      -0.013352       0.035025      -0.002413       0.014478       0.006227       0.005206      -0.025379      -0.019262       0.003599       0.015663              1.657931       1.887402      -0.308796       0.147497       1.684017      -0.051567       1.402374           0.000030
          171              H       0.613497      22.153030      12.680674       0.131139       1.009225 0.74447300E+01  0.71590033E+02                                 1.653960                            1.592320      -0.822062       2.502444                    0.999540       3.272590       8.987649       0.498723       1.277154      -0.711207       0.023648       0.017607       0.020708       0.036028      -0.000069       0.011143       0.005616       0.006899      -0.024752      -0.015577       0.001733       0.013845              1.674920       1.562304       0.148732       0.216936       1.835938       0.219334       1.626519          -0.000055
          172              H       1.161620      19.941860      12.252697       0.105253       1.088027 0.76769719E+01  0.75600774E+02                                 1.831033                            1.680678      -1.258634       2.286737                    0.994253       3.768202      11.038547       0.450775       1.379781      -0.686447       0.041002      -0.012574       0.022078       0.048236       0.001950       0.010463       0.004312       0.006792      -0.035679      -0.016741       0.002102       0.014639              1.933919       2.272388      -0.550824       0.227950       1.889624      -0.169905       1.639745           0.000006
          173              H      11.738569      31.621108      12.066379       0.107908       1.376353 0.10958136E+02  0.11510005E+03                                 1.996380                            1.899026      -0.793857       2.490542                    0.998923       3.503168       9.783717       0.472510       1.234117      -0.723360       0.012191       0.023782       0.018300       0.032390       0.010377      -0.001491       0.005540      -0.014136      -0.001137      -0.013584      -0.000437       0.014022              2.022172       1.790440       0.208847       0.383169       1.875154       0.339984       2.400922          -0.001061
          174              H      10.367421      31.586666      11.310040       0.137239       1.076261 0.83185444E+01  0.82939423E+02                                 1.790860                            1.729689      -1.004044       2.419994                    0.996666       3.493420      10.041929       0.455483       1.348714      -0.695691      -0.029965       0.011235      -0.004081       0.032261       0.002516      -0.002876      -0.002119       0.001801       0.001263      -0.002889      -0.002267       0.005157              1.805551       2.090171      -0.312233       0.068940       1.774795      -0.068923       1.551687           0.009065
          175              H      14.102039      15.409306      18.321858       0.124875       1.247902 0.95286487E+01  0.96573622E+02                                 1.835584                            1.746443      -1.185757       2.321989                    0.996487       3.446789       9.432061       0.503466       1.200353      -0.728957      -0.014191       0.033670       0.005197       0.036906      -0.007218      -0.005002       0.006992      -0.009660       0.003557      -0.009470      -0.004383       0.013853              1.861850       1.557230      -0.259488      -0.149771       2.330053      -0.046803       1.698267           0.000219
          176              H      15.971024      12.857161      15.844386       0.119496       1.058330 0.76904939E+01  0.75312829E+02                                 1.747339                            1.643323      -1.339098       2.241714                    0.994661       3.731512      10.688524       0.474972       1.316810      -0.698701       0.011702      -0.006590      -0.032341       0.035019      -0.002566      -0.004880       0.003676      -0.000455       0.019555      -0.006049      -0.003931       0.009980              1.817426       1.568034      -0.195526      -0.411945       1.710813       0.064789       2.173432           0.000206
          177              H       0.370445       9.740169      15.733702       0.152017       0.872039 0.62353423E+01  0.58314449E+02                                 1.591148                            1.521242      -0.988015       2.418877                    0.997427       3.493582       9.985450       0.470569       1.391769      -0.684708       0.003686      -0.010098       0.002296       0.010992      -0.002395      -0.001336       0.001086      -0.001187      -0.001140      -0.002379      -0.001027       0.003407              1.629240       1.515136      -0.364760      -0.145684       1.904392       0.209317       1.468193           0.000040
          178              H       0.574943      11.293499      15.659913       0.147620       0.881639 0.64789236E+01  0.61311191E+02                                 1.614434                            1.559860      -1.065675       2.379417                    0.996852       3.591615      10.401214       0.459589       1.408315      -0.681180       0.006641       0.012882       0.003350       0.014875       0.002949       0.001343      -0.000369      -0.004383      -0.003949      -0.003777      -0.000569       0.004346              1.643361       1.752949       0.297621      -0.238719       1.725557      -0.146115       1.451576          -0.000019
          179              H      15.930795      10.673545      15.357377       0.157633       1.027993 0.80125047E+01  0.78751774E+02                                 1.701629                            1.669678      -0.913468       2.457899                    0.998832       3.371660       9.468263       0.477624       1.304753      -0.704963      -0.014517       0.003655      -0.000592       0.014982      -0.002562       0.001718      -0.002923       0.008075      -0.004676      -0.005567      -0.000814       0.006381              1.705267       1.830065      -0.072274       0.288680       1.456295       0.033862       1.829440          -0.000035
          180              H       1.283985       9.788388      18.111559       0.153045       0.957285 0.69769939E+01  0.66146359E+02                                 1.609511                            1.546090      -0.766865       2.521867                    0.999623       3.272320       8.982536       0.502847       1.284791      -0.708712      -0.000428      -0.009949      -0.003119       0.010436      -0.001822       0.002042       0.001345       0.000493      -0.006365      -0.003940       0.000925       0.003015              1.630586       1.587460      -0.415809      -0.145438       1.900515       0.103347       1.403783           0.000015
          181              H       0.590029      10.676989       0.752650       0.162477       1.114818 0.83743521E+01  0.82815888E+02                                 1.757495                            1.674643      -1.169432       2.338300                    0.997427       3.381623       9.374424       0.493196       1.255811      -0.715225      -0.011643       0.001770       0.011882       0.016729       0.001157       0.001675       0.002919       0.004109       0.005780      -0.004395      -0.000079       0.004474              1.805550       1.597925      -0.038440      -0.367519       1.420120      -0.056546       2.398606           0.000152
          182              H       1.431492      11.348606      18.061751       0.149953       1.061347 0.79940734E+01  0.77389938E+02                                 1.642592                            1.591685      -0.890779       2.457209                    0.999534       3.207927       8.525123       0.532369       1.188440      -0.732200       0.001953       0.010539      -0.005370       0.011988       0.003063       0.001453      -0.003398      -0.004207       0.003608      -0.005640       0.000653       0.004987              1.651650       1.742181       0.375594      -0.219183       1.740858      -0.218230       1.471912          -0.000014
          183              H      15.865422       8.706912      17.524935       0.152368       0.963387 0.70731912E+01  0.67127250E+02                                 1.600307                            1.544416      -0.783199       2.510318                    0.999762       3.258645       8.879798       0.510362       1.264574      -0.713235       0.006963      -0.003680      -0.001000       0.007939       0.000349      -0.001995       0.000091      -0.001908      -0.013955      -0.005257       0.001904       0.003353              1.609677       1.542331      -0.374424      -0.162169       1.849353       0.140636       1.437348           0.000137
          184              H      14.614962       9.595513      17.203952       0.153598       1.017406 0.78130043E+01  0.75124942E+02                                 1.590080                            1.569952      -0.841227       2.482369                    0.999746       3.156302       8.330441       0.538461       1.183003      -0.733821      -0.006242       0.007477      -0.005264       0.011071      -0.001198       0.001617      -0.003789      -0.000358       0.001004      -0.003642      -0.001107       0.004749              1.580856       1.886193      -0.038697       0.257561       1.271034      -0.037035       1.585341           0.000123
          185              H      15.189906       9.550739       0.213989       0.166726       0.935530 0.67729079E+01  0.64981442E+02                                 1.696153                            1.607443      -1.317533       2.277137                    0.994097       3.622665      10.656083       0.446236       1.430629      -0.676700      -0.001223       0.007751       0.018412       0.020014       0.003318      -0.000890      -0.003085      -0.001418       0.008390      -0.005028      -0.000440       0.005468              1.766915       1.502586      -0.021118      -0.390311       1.382322      -0.046407       2.415836           0.000375
          186              H      14.715535      13.962746       2.768940       0.104728       1.387834 0.10956780E+02  0.11466115E+03                                 1.972995                            1.870682      -0.917761       2.430464                    0.998123       3.504835       9.654005       0.488680       1.197701      -0.731473       0.025531       0.010555       0.018471       0.033233       0.011311       0.001505       0.004216       0.013484      -0.002853      -0.013402      -0.001006       0.014408              2.004356       2.064106       0.122769       0.506458       1.637009       0.089910       2.311953          -0.001061
          187              H      13.533800      14.775575       2.130663       0.128746       1.105764 0.83825826E+01  0.81806780E+02                                 1.675863                            1.621954      -0.726402       2.544485                    0.999591       3.156237       8.317249       0.533291       1.176876      -0.736798      -0.020007       0.025366      -0.000016       0.032307      -0.000157      -0.004151       0.000289      -0.002136      -0.009167      -0.005808       0.002483       0.003326              1.682490       1.556175      -0.217822      -0.030467       2.019161       0.030503       1.472133           0.009341
          188              H      12.377208      12.454191       0.717600       0.075084       1.248510 0.10845461E+02  0.11523706E+03                                 1.936199                            1.935793      -1.219933       2.282958                    0.992743       4.021300      11.828436       0.444898       1.295690      -0.704597       0.016519      -0.007238      -0.035941       0.040212      -0.003029       0.000976       0.006051      -0.000175       0.016561      -0.007853      -0.000907       0.008760              1.959444       2.089811       0.093278      -0.404199       1.638417      -0.063920       2.150106           0.015876
          189              H      11.416734      14.493152       1.095770       0.113416       1.112344 0.84407752E+01  0.82320836E+02                                 1.650903                            1.601559      -0.666205       2.549287                    0.999663       3.258632       8.517696       0.551117       1.139554      -0.744531       0.014106       0.017955      -0.015936       0.027844       0.002190       0.000114      -0.007493       0.000192      -0.011934      -0.009248       0.001677       0.007571              1.662905       1.626365       0.304697      -0.125738       1.930366      -0.269654       1.431983          -0.000505
          190              H      10.605444      13.938637       2.316981       0.101625       1.310440 0.10940602E+02  0.11396697E+03                                 1.856113                            1.837378      -0.838908       2.459766                    0.998650       3.508611       9.510049       0.508138       1.157143      -0.740925      -0.010136       0.000179       0.016739       0.019569      -0.003094      -0.002321       0.001836       0.006842      -0.009638      -0.004483      -0.002523       0.007006              1.838860       1.680058      -0.094553      -0.275251       1.642338       0.198177       2.194184           0.001014
          191              H       9.103551      14.014409       0.516524       0.104746       1.072793 0.77961473E+01  0.73427464E+02                                 1.513072                            1.458978      -0.639230       2.551576                    0.999933       3.103619       7.590534       0.635154       1.023880      -0.776296      -0.019098       0.014495       0.007236       0.025044      -0.000538      -0.001424       0.003060       0.002132      -0.020925      -0.008002       0.002865       0.005136              1.528047       1.633421      -0.415912       0.056146       1.715633      -0.035744       1.235088           0.000279
          192              H      10.114311      13.267020      18.023012       0.100779       1.112245 0.87347880E+01  0.85665878E+02                                 1.628242                            1.611251      -0.659114       2.544825                    0.999844       3.294926       8.553317       0.560332       1.114565      -0.750896       0.013158      -0.007426      -0.020774       0.025687       0.004317      -0.004009       0.001643       0.000153       0.006867      -0.007187       0.001978       0.005209              1.618731       1.421826       0.029097      -0.116372       1.368678      -0.029574       2.065687          -0.000010
          193              H       8.505140      11.772241       0.232436       0.098051       1.188229 0.87354653E+01  0.86027860E+02                                 1.730487                            1.629015      -0.670948       2.534003                    0.999717       3.375714       8.900155       0.545956       1.139188      -0.743734      -0.013192      -0.003227      -0.021745       0.025638       0.000488       0.007435      -0.000512       0.000366      -0.001947      -0.007593       0.000206       0.007387              1.795510       1.939755       0.196191       0.600178       1.466017       0.188004       1.980757           0.000239
          194              H       8.749868      12.116660       1.743270       0.097570       1.131832 0.89468348E+01  0.88819936E+02                                 1.685935                            1.660831      -0.685717       2.532465                    0.999492       3.414467       9.099403       0.533645       1.156147      -0.739471      -0.004619       0.006519       0.024206       0.025491      -0.002943      -0.004916       0.000338      -0.007038       0.005214      -0.007692       0.002052       0.005640              1.680935       1.561935      -0.005609      -0.282242       1.403183      -0.038542       2.077686          -0.000001
          195              H       9.809239      10.060479       1.256261       0.103411       0.976139 0.72891361E+01  0.70383047E+02                                 1.662106                            1.603356      -0.867258       2.448133                    0.997297       3.668068      10.409229       0.479622       1.322560      -0.698428      -0.010698      -0.017309       0.010684       0.022982       0.002875       0.000149      -0.004184      -0.001076      -0.014182      -0.006784       0.000507       0.006277              1.685926       1.576338       0.338129      -0.001644       1.965696      -0.236405       1.515743          -0.000183
          196              H      10.630587      10.732096       0.095926       0.112003       1.081551 0.87604401E+01  0.87617521E+02                                 1.722152                            1.714834      -0.742481       2.514287                    0.999155       3.506861       9.777287       0.486510       1.258779      -0.714788       0.013625       0.001726      -0.021840       0.025799      -0.003291      -0.003504      -0.001311       0.002207       0.013554      -0.006642       0.000446       0.006196              1.721914       1.555525       0.031666      -0.076950       1.431756       0.080829       2.178461           0.000687
          197              H      10.888725      11.372715       2.835350       0.058120       1.176974 0.98551168E+01  0.10271362E+03                                 1.881775                            1.859453      -1.311330       2.229401                    0.991004       4.178836      12.360077       0.446684       1.315648      -0.698655      -0.014804       0.000665       0.030202       0.033642      -0.002746       0.000487      -0.004732      -0.003567      -0.000986      -0.004740      -0.001702       0.006442              1.922291       1.749500       0.033114      -0.237952       1.644033      -0.157479       2.373338           0.008492
          198              H      11.133453       8.717245       2.274552       0.113528       0.959735 0.71510020E+01  0.68966358E+02                                 1.673803                            1.611138      -0.945659       2.426483                    0.996822       3.632596      10.423632       0.466558       1.361225      -0.690935      -0.016193      -0.008610      -0.022059       0.028687       0.003871       0.002763      -0.001057      -0.007272       0.003668      -0.006987       0.002281       0.004706              1.718232       1.909596       0.185196       0.420615       1.615719       0.059821       1.629382           0.008517
          199              H      11.577652       9.354420       3.630429       0.119868       0.923970 0.71989380E+01  0.70501287E+02                                 1.706392                            1.674092      -1.463329       2.183394                    0.990660       4.032367      12.191877       0.428406       1.459895      -0.669740      -0.002473       0.016593       0.029415       0.033863      -0.000866      -0.000270       0.003077      -0.004122       0.014881      -0.004732      -0.001659       0.006391              1.749105       1.489131      -0.070791      -0.179006       1.516984       0.140097       2.241199           0.018279
          200              H      11.381534       6.554294       3.021668       0.121426       0.914347 0.65282962E+01  0.62006285E+02                                 1.657327                            1.571501      -1.214858       2.311225                    0.994756       3.687951      10.762409       0.454579       1.418603      -0.678730      -0.032640      -0.001813      -0.001879       0.032745      -0.001126       0.002089      -0.001284       0.003190      -0.030068      -0.010375       0.003083       0.007292              1.715967       2.243976       0.176987       0.144616       1.583400      -0.014500       1.320525          -0.000038
          201              H      15.030665       4.987187       3.639652       0.125203       1.105245 0.82367444E+01  0.81269145E+02                                 1.742176                            1.659113      -1.283499       2.274948                    0.995300       3.543415       9.871425       0.495345       1.253222      -0.714266       0.019474      -0.027322       0.003330       0.033716      -0.003760       0.000994      -0.001035      -0.009836      -0.039119      -0.013133       0.000357       0.012776              1.771645       2.041671      -0.196359       0.040727       1.918771      -0.152917       1.354494           0.000075
          202              H       1.377853       7.938858       2.340962       0.156100       1.034838 0.77952035E+01  0.74946160E+02                                 1.615908                            1.573378      -0.812897       2.499261                    0.999831       3.135602       8.288062       0.534952       1.190885      -0.732261       0.007077      -0.000208       0.006582       0.009667       0.000879       0.001817      -0.001513       0.002484       0.002771      -0.003082       0.000349       0.002733              1.638012       2.168807       0.014899      -0.038330       1.281286      -0.050362       1.463943           0.000064
          203              H       0.031848       8.720689       2.158334       0.159305       0.979755 0.73250531E+01  0.71238933E+02                                 1.710285                            1.642148      -1.177799       2.333978                    0.995977       3.592536      10.432063       0.456199       1.380528      -0.686883      -0.011495       0.012339       0.002914       0.017114      -0.000864       0.003802      -0.002031      -0.003974       0.004880      -0.004999      -0.000054       0.005053              1.728690       1.624081      -0.372948      -0.036576       1.987299      -0.225165       1.574690           0.000009
          204              H       0.229642       7.329236       1.464716       0.155166       0.901626 0.66820268E+01  0.63291639E+02                                 1.602673                            1.555966      -0.941463       2.443549                    0.997911       3.423386       9.700951       0.475931       1.358700      -0.692000      -0.005299      -0.007862      -0.006759       0.011643       0.000925       0.001066       0.001865      -0.006133       0.008305      -0.004676       0.000285       0.004391              1.622510       1.316073      -0.032796      -0.070683       1.474703       0.297921       2.076755           0.000013
          205              H       1.548827       5.965337       3.718976       0.164778       0.986747 0.71997633E+01  0.67632871E+02                                 1.543243                            1.493928      -0.814762       2.506005                    0.999802       3.022161       7.810085       0.560911       1.162444      -0.739171       0.010809       0.005594       0.001176       0.012227      -0.000084       0.000809       0.000301       0.001692      -0.013610      -0.004637       0.001436       0.003201              1.572870       2.088222       0.003087       0.066188       1.269728      -0.025055       1.360659           0.000032
          206              H       0.459284       5.266167       2.831661       0.153280       0.991794 0.73231972E+01  0.69624080E+02                                 1.587228                            1.535770      -0.849256       2.480258                    0.999498       3.209860       8.559596       0.533414       1.207767      -0.726472      -0.005915      -0.000653      -0.011908       0.013312       0.001344       0.003961       0.000161      -0.001768       0.010807      -0.004927      -0.000672       0.005599              1.599127       1.370611      -0.011176      -0.024384       1.469281       0.312680       1.957490           0.000004
          207              H       0.288310       5.314385       4.390457       0.149206       0.968673 0.70261885E+01  0.66547685E+02                                 1.591743                            1.524585      -1.082087       2.368584                    0.997579       3.369336       9.162141       0.521289       1.240551      -0.716905      -0.007447      -0.000632       0.010399       0.012806       0.000418      -0.004087       0.000761      -0.003601      -0.004174      -0.005426       0.002452       0.002974              1.623001       1.446574       0.051500      -0.102678       1.475747      -0.379976       1.946681           0.000017
          208              H       1.057695       7.990521       4.875621       0.155380       1.024953 0.76225180E+01  0.72845380E+02                                 1.601423                            1.552075      -0.838805       2.488185                    0.999705       3.125413       8.224743       0.540809       1.185109      -0.733466       0.010088      -0.003200      -0.006628       0.012488      -0.000049      -0.002376       0.000019       0.003533      -0.003249      -0.002307      -0.001225       0.003532              1.627336       2.154257       0.016050       0.166970       1.270406       0.051478       1.457346           0.000089
          209              H      16.504062       7.408453       5.499140       0.153485       0.930439 0.70024575E+01  0.66593135E+02                                 1.593153                            1.560507      -0.780064       2.517664                    0.999698       3.301530       9.141526       0.493872       1.304104      -0.704537      -0.006910      -0.009760       0.004263       0.012696       0.000694      -0.003795      -0.000114      -0.004206       0.001153      -0.005016       0.001761       0.003255              1.606139       1.404443       0.041323      -0.169774       1.441690      -0.213099       1.972284           0.000057
          210              H      16.465509       8.758575       4.702217       0.141519       1.183705 0.93456903E+01  0.95759328E+02                                 1.871500                            1.801221      -1.308586       2.248921                    0.997068       3.761691      10.897161       0.459180       1.301829      -0.703142      -0.007363       0.005441      -0.009543       0.013225       0.002991      -0.004476       0.000242       0.004265       0.006051      -0.005571      -0.000870       0.006440              1.887580       1.801011      -0.475234       0.035548       2.145354       0.072533       1.716374          -0.000202
          211              H       9.826002       2.472928       3.054873       0.110319       1.137716 0.81771076E+01  0.81103753E+02                                 1.839777                            1.702012      -1.027128       2.402677                    0.997200       3.543963      10.129274       0.464845       1.328486      -0.698985      -0.043547      -0.009059      -0.022867       0.050014       0.005386       0.013535      -0.006116      -0.000135      -0.008040      -0.017834       0.004858       0.012975              1.919715       2.426786       0.318549       0.424312       1.748816       0.071654       1.583544          -0.000117
          212              H      10.848496       4.480891       2.510678       0.126768       1.028482 0.73673626E+01  0.71149121E+02                                 1.706707                            1.604941      -1.030017       2.398035                    0.997505       3.486097       9.812541       0.483739       1.311105      -0.701713      -0.013546       0.019546      -0.022935       0.033039       0.004482       0.009516      -0.007514       0.002033      -0.007766      -0.014937       0.005056       0.009881              1.760176       1.678878      -0.198166       0.321673       1.936742      -0.385092       1.664907           0.000023
          213              H      13.936093       3.561292       4.912516       0.128512       0.995997 0.69867414E+01  0.65462876E+02                                 1.567145                            1.484099      -0.895184       2.462001                    0.999164       3.172385       8.320707       0.552972       1.182177      -0.732447       0.031199       0.006784       0.013418       0.034633       0.001683       0.010814      -0.007922       0.004439      -0.015514      -0.015729       0.003177       0.012552              1.609036       1.978897       0.290131       0.231098       1.502018      -0.015199       1.346193           0.000047
          214              H      12.913599       1.553330       5.456711       0.110441       1.173052 0.83028094E+01  0.81074107E+02                                 1.750183                            1.618753      -0.892511       2.463318                    0.998948       3.258675       8.672965       0.530007       1.183497      -0.733594       0.027676      -0.027760       0.031831       0.050495       0.001624       0.014097      -0.008854       0.013619      -0.001353      -0.017461      -0.001150       0.018611              1.835905       1.573621      -0.209283       0.228631       2.200332      -0.540988       1.733762          -0.000001
          215              H      11.312809      14.548259      11.551699       0.123273       1.122814 0.83301130E+01  0.82439967E+02                                 1.756805                            1.664120      -1.368122       2.234635                    0.993894       3.607938      10.073469       0.496443       1.246664      -0.715050      -0.017085       0.004987       0.032430       0.036993       0.001118      -0.008414       0.002917       0.003360       0.016206      -0.008493      -0.002907       0.011400              1.795125       1.906759       0.189423      -0.332437       1.536363       0.165160       1.942254           0.000232
          216              H      14.422197      15.474746       9.181221       0.121946       1.103033 0.82521713E+01  0.83364231E+02                                 1.889537                            1.772990      -1.554175       2.141580                    0.991832       4.071620      12.377571       0.424443       1.428484      -0.675476       0.027846       0.019530      -0.005849       0.034511       0.002797      -0.002862       0.003259       0.004718       0.007601      -0.006812       0.001917       0.004894              1.973127       2.170924       0.570703       0.017701       2.060873       0.168861       1.687585           0.000328
          217              H       9.227591      10.835422      10.109120       0.149896       0.949839 0.68635822E+01  0.64889757E+02                                 1.607371                            1.536686      -0.768883       2.515687                    0.999680       3.312010       9.117611       0.502146       1.290182      -0.707046      -0.009381       0.001048       0.000070       0.009440       0.000663      -0.001001       0.000077       0.001513      -0.013891      -0.004762       0.001338       0.003425              1.656064       1.972806       0.461965      -0.188364       1.599422      -0.074473       1.395964           0.000107
          218              H      10.711046      10.959413      10.601663       0.154167       1.015383 0.78732729E+01  0.76057796E+02                                 1.606792                            1.591609      -0.861976       2.473096                    0.999806       3.179258       8.486079       0.525496       1.206559      -0.728218       0.008527       0.003352       0.005709       0.010795      -0.000091       0.002846       0.003154       0.001681       0.005170      -0.004251      -0.000602       0.004853              1.587969       1.663057      -0.083762       0.279309       1.389465      -0.131511       1.711385           0.000033
          219              H      10.384183      11.035185       9.070537       0.171616       0.914722 0.67537803E+01  0.64808784E+02                                 1.679840                            1.613755      -1.289185       2.295964                    0.994517       3.577520      10.554279       0.441428       1.445970      -0.674308       0.007156       0.003224      -0.018268       0.019883      -0.000633       0.000005       0.002787      -0.003151       0.008877      -0.003248      -0.001427       0.004675              1.717342       1.522353       0.003430      -0.332363       1.451539       0.221320       2.178134          -0.000100
          220              H       8.084409      12.912268       9.100053       0.153450       1.042237 0.77223037E+01  0.73879896E+02                                 1.601108                            1.547766      -0.803343       2.503130                    0.999707       3.139670       8.208779       0.550341       1.163309      -0.738468      -0.004267      -0.008077       0.004511       0.010188       0.001860       0.000316      -0.002592      -0.001698       0.002185      -0.003279      -0.000186       0.003465              1.621108       2.046738       0.297859      -0.079257       1.454715       0.012730       1.361871           0.000063
          221              H       9.289611      13.081034       8.111278       0.156513       1.147213 0.88320065E+01  0.88695218E+02                                 1.797246                            1.724410      -1.237730       2.298332                    0.996779       3.524306       9.912345       0.483073       1.262562      -0.712786       0.012147      -0.006242      -0.007788       0.015722      -0.001764       0.001517      -0.002652      -0.001770       0.004984      -0.002809      -0.001658       0.004467              1.822244       1.666634      -0.089666      -0.284619       1.571201       0.335888       2.228896           0.000139
          222              H       8.863851      14.272723       9.039177       0.153910       1.059407 0.79023879E+01  0.75677657E+02                                 1.589243                            1.541868      -0.921734       2.442536                    0.999459       3.114386       8.020673       0.566930       1.128151      -0.747716       0.004566       0.010133       0.005076       0.012218       0.001500       0.002023       0.001483      -0.006051       0.004992      -0.004666       0.000477       0.004189              1.598677       1.347829      -0.123160       0.002193       2.130157       0.093310       1.318046          -0.000022
          223              H       8.466587      12.829608      11.619954       0.153076       1.023464 0.73008728E+01  0.69180471E+02                                 1.606577                            1.521407      -0.841360       2.482424                    0.999750       3.170796       8.370605       0.543688       1.188906      -0.731217      -0.007125      -0.006668      -0.003957       0.010530       0.001754       0.000269       0.001684       0.000891      -0.001441      -0.002421      -0.000190       0.002611              1.665746       2.054663       0.372641      -0.274978       1.477931      -0.121395       1.464644           0.000059
          224              H       9.187362      14.214172      11.485289       0.160232       1.045650 0.78375590E+01  0.75095302E+02                                 1.592737                            1.549694      -0.952075       2.436664                    0.999103       3.106772       8.070634       0.556329       1.149059      -0.742379       0.002518       0.013775      -0.005236       0.014950       0.001475       0.000835      -0.000755      -0.008195       0.002748      -0.004968       0.000951       0.004017              1.602891       1.441552      -0.048711      -0.064042       2.035582       0.020055       1.331539          -0.000031
          225              H       9.919870      13.012150      12.175218       0.159044       0.959119 0.71421279E+01  0.67597783E+02                                 1.563588                            1.526727      -0.884183       2.471865                    0.999317       3.182677       8.516861       0.528780       1.223844      -0.722801       0.015374      -0.004793       0.005823       0.017124      -0.002901       0.005084       0.001933       0.003519      -0.004284      -0.006789       0.000556       0.006233              1.564939       1.592514       0.002860       0.195222       1.347590      -0.191165       1.754712          -0.000002
          226              H      14.407111      11.834237       8.550324       0.084090       1.171438 0.10118894E+02  0.10557302E+03                                 1.850480                            1.869433      -1.138186       2.327535                    0.993900       3.872703      11.254367       0.453282       1.295144      -0.705313      -0.019317       0.003495       0.037568       0.042387       0.001990      -0.003192      -0.004193       0.005216       0.018179      -0.007131      -0.001720       0.008851              1.853847       1.771960      -0.184677      -0.165595       1.725530       0.251937       2.064053           0.015447
          227              H      -0.036877      11.920342       6.836569       0.103134       1.321072 0.11146490E+02  0.11714814E+03                                 1.905807                            1.887733      -0.780846       2.488779                    0.999132       3.524433       9.728846       0.486110       1.198876      -0.731294       0.013370      -0.007600      -0.015523       0.021851      -0.003018      -0.003560       0.000490       0.011133      -0.013030      -0.005391      -0.004039       0.009430              1.896763       1.717510      -0.027263      -0.258838       1.592945       0.096758       2.379832           0.000417
          228              H      16.460480      12.939822       8.006128       0.116176       1.064520 0.81707769E+01  0.80439409E+02                                 1.715515                            1.665226      -0.694452       2.542337                    0.999363       3.448713       9.590332       0.488862       1.272666      -0.711672       0.002407       0.024425       0.014743       0.028631      -0.003665       0.001782       0.005184      -0.002114      -0.005512      -0.007301       0.000977       0.006324              1.735327       1.473618       0.083675       0.122721       2.229461       0.291942       1.502901          -0.000469
          229              H      16.633131      11.245280       9.561236       0.090785       1.060783 0.86276736E+01  0.86974813E+02                                 1.759800                            1.745858      -1.179586       2.303390                    0.993387       3.905264      11.358033       0.458618       1.324815      -0.697482      -0.017633       0.002107       0.019895       0.026668      -0.003137      -0.007012      -0.001006      -0.006851       0.008487      -0.009868       0.002761       0.007107              1.776497       1.497978      -0.018771       0.018962       1.492656       0.206272       2.338858           0.000093
          230              H       1.185088      11.310720       8.710815       0.095994       1.160385 0.90241028E+01  0.89588918E+02                                 1.702260                            1.658722      -0.673420       2.536463                    0.999287       3.392600       8.978579       0.539612       1.143338      -0.743114       0.026064       0.002284      -0.007124       0.027117       0.000373      -0.002511      -0.003630       0.010472      -0.021129      -0.009125      -0.000106       0.009231              1.728208       2.270260       0.189259       0.228723       1.436962       0.075973       1.477402           0.001323
          231              H       0.534714       9.092662       8.993059       0.105931       1.070464 0.78919134E+01  0.77128091E+02                                 1.724957                            1.634991      -0.727821       2.519284                    0.999068       3.530797       9.826646       0.493397       1.270222      -0.711039       0.011443      -0.010526       0.023258       0.027976      -0.001239       0.005699      -0.006583       0.004290      -0.004327      -0.008997      -0.000277       0.009274              1.785377       1.696830      -0.355073       0.457070       1.724627      -0.365161       1.934673          -0.000213
          232              H       0.482751       9.464634       7.463778       0.098388       1.084969 0.85001339E+01  0.83797640E+02                                 1.677725                            1.649684      -0.640229       2.553507                    0.999729       3.433849       9.294038       0.517480       1.200623      -0.728278       0.007138       0.001828      -0.024486       0.025571       0.004323      -0.004729       0.002988       0.005889       0.005283      -0.008538       0.001760       0.006778              1.687624       1.519428      -0.128072      -0.201893       1.453404       0.253878       2.090039           0.000046
          233              H      14.987083       9.457746       9.190445       0.109374       1.057730 0.85719497E+01  0.85260504E+02                                 1.690954                            1.692150      -0.737519       2.512893                    0.999159       3.519548       9.783031       0.491596       1.252649      -0.715719      -0.006827       0.009571       0.021555       0.024552      -0.000810      -0.000900       0.002620       0.006837       0.012096      -0.006153       0.001124       0.005030              1.684507       1.520472      -0.035238      -0.078875       1.402474       0.067109       2.130576          -0.000078
          234              H      15.231811       8.396935       8.057781       0.097853       1.125993 0.88704955E+01  0.88709809E+02                                 1.737854                            1.700376      -0.804672       2.474326                    0.998544       3.566768       9.839920       0.501082       1.222287      -0.722384       0.000146      -0.020909      -0.010103       0.023222       0.001117       0.001726       0.003414      -0.004526      -0.015816      -0.006572       0.000211       0.006361              1.738981       1.590501       0.082771       0.184199       2.040113       0.242459       1.586329           0.000347
          235              H      15.007198      10.108698       6.393834       0.062659       1.140732 0.95320340E+01  0.98649618E+02                                 1.852002                            1.836250      -1.324780       2.226690                    0.990786       4.156454      12.302640       0.446156       1.326507      -0.696318       0.010110      -0.006603      -0.033268       0.035391       0.002486       0.003904       0.004949       0.001221       0.002192      -0.005255      -0.002470       0.007725              1.895111       1.735526      -0.023268      -0.063834       1.634438       0.258955       2.315371          -0.007630
          236              H      13.243814       8.731022       5.585842       0.113945       0.946358 0.73524940E+01  0.72254418E+02                                 1.721794                            1.682498      -1.423261       2.198370                    0.991080       4.027235      12.125120       0.431689       1.443795      -0.672823       0.010031       0.013289      -0.030231       0.034512       0.002906      -0.002128      -0.006907       0.000274       0.010451      -0.006921      -0.002360       0.009281              1.773770       1.602734       0.089172      -0.217353       1.414945      -0.023720       2.303631          -0.010461
          237              H      13.434903       7.973300       6.945408       0.113141       1.044508 0.81297772E+01  0.80013849E+02                                 1.702249                            1.666273      -0.773996       2.507559                    0.999108       3.462553       9.658482       0.485931       1.280693      -0.709856       0.011904      -0.017772       0.019933       0.029238       0.000526       0.002013      -0.002460      -0.011009       0.001528      -0.006479       0.000176       0.006304              1.722719       1.886240      -0.075866       0.312042       1.663523      -0.146453       1.618395          -0.002433
          238              H      11.876019       6.275314       6.819967       0.121005       1.064820 0.81266523E+01  0.79817865E+02                                 1.700205                            1.652102      -1.040171       2.389925                    0.997791       3.433739       9.506780       0.495136       1.259485      -0.714232       0.025376      -0.021429       0.006567       0.033857      -0.002896       0.004452      -0.003560       0.004652      -0.032459      -0.012372       0.001793       0.010579              1.701656       1.850632      -0.143639       0.039546       1.873176      -0.109194       1.381162           0.000099
          239              H       7.993893       7.008927       6.078385       0.117593       1.028740 0.77283829E+01  0.75515233E+02                                 1.696371                            1.635142      -1.230718       2.292850                    0.996084       3.629626      10.268402       0.483177       1.297340      -0.703738      -0.031230      -0.010524      -0.003306       0.033122       0.005844       0.001968      -0.001489       0.004389      -0.036149      -0.012520       0.000229       0.012292              1.730487       2.023809       0.168909       0.068426       1.724934      -0.014121       1.442717          -0.000011
          240              H       8.384452       9.802165       3.659944       0.150726       0.893661 0.65410244E+01  0.61475584E+02                                 1.578242                            1.528089      -0.801331       2.505123                    0.999245       3.375137       9.451014       0.486818       1.338698      -0.696277       0.000802      -0.010898      -0.004292       0.011740       0.001895      -0.002463       0.001672      -0.000308      -0.001178      -0.004077       0.001688       0.002389              1.602055       1.312696      -0.010570      -0.111238       1.554684       0.373279       1.938784          -0.000013
          241              H       9.066674      10.935303       4.501141       0.144223       1.187101 0.94174165E+01  0.96843797E+02                                 1.884050                            1.814960      -1.341294       2.232971                    0.996974       3.811523      11.123255       0.454080       1.311697      -0.700620       0.008646       0.001740       0.009773       0.013164      -0.002203      -0.004572       0.002224      -0.006933       0.005335      -0.006887       0.000359       0.006529              1.909035       2.304781       0.417488       0.041823       1.666350      -0.016180       1.755974           0.000174
          242              H       7.531256      11.007631       4.189382       0.154322       1.070973 0.81003114E+01  0.78308266E+02                                 1.627820                            1.584110      -0.863873       2.472738                    0.999608       3.126907       8.177295       0.545381       1.161717      -0.739848      -0.009799       0.003497       0.004860       0.011483      -0.001833      -0.000756       0.000678       0.002297      -0.002029      -0.001878      -0.000908       0.002785              1.625626       1.829908      -0.349683       0.107784       1.556759      -0.148410       1.490213           0.000068
          243              H       7.113878      11.241836       6.650252       0.153311       1.052832 0.79345766E+01  0.76208739E+02                                 1.599517                            1.559863      -0.823522       2.491890                    0.999729       3.103688       8.054981       0.554555       1.149953      -0.742725      -0.005895       0.002889      -0.008082       0.010412      -0.000919       0.002033      -0.000089      -0.001197       0.001581      -0.002493       0.000301       0.002192              1.597072       1.792197      -0.364445       0.090106       1.596262       0.000864       1.402756           0.000092
          244              H       8.650971      11.121290       6.932495       0.157079       0.973584 0.72722258E+01  0.70727824E+02                                 1.711430                            1.642034      -1.294990       2.277684                    0.994728       3.661589      10.697126       0.452955       1.390364      -0.684400       0.016071       0.003105      -0.002453       0.016551       0.001754       0.004621      -0.000113       0.000935       0.005077      -0.004708      -0.000837       0.005546              1.744003       2.060211       0.401260       0.122396       1.625148       0.214202       1.546648           0.000011
          245              H       7.641887      10.160360       7.655629       0.152921       0.950582 0.70886731E+01  0.67622651E+02                                 1.616112                            1.569471      -0.809927       2.503151                    0.999427       3.319201       9.206092       0.492726       1.303086      -0.704643      -0.000266      -0.010901       0.005809       0.012355       0.002461       0.000530      -0.003493      -0.007202       0.004823      -0.005557      -0.000429       0.005986              1.632219       1.364664       0.129134      -0.181445       1.477998      -0.277907       2.053995           0.000027
          246              H       6.694823       8.303942       4.827658       0.153475       0.979754 0.71521974E+01  0.67603580E+02                                 1.571007                            1.514582      -0.921483       2.447351                    0.999001       3.217277       8.556802       0.538764       1.202755      -0.727166       0.008073      -0.003694      -0.010301       0.013599       0.000862      -0.002839       0.001311       0.000363       0.003310      -0.003402       0.000034       0.003369              1.589367       1.356480      -0.027918      -0.008949       1.571071       0.413195       1.840551           0.000030
          247              H       5.965667       9.595513       5.333114       0.162986       0.976133 0.70173013E+01  0.65077790E+02                                 1.490575                            1.441287      -0.855294       2.485915                    0.999670       2.965980       7.457697       0.594951       1.110100      -0.752554      -0.003379       0.011115      -0.002312       0.011845       0.000200       0.000744      -0.000724      -0.001329      -0.008867      -0.003202       0.000952       0.002250              1.503869       1.783969      -0.313771       0.120406       1.445229      -0.077883       1.282408           0.000114
          248              H       6.416570       8.496817       6.356940       0.153478       1.003238 0.73780562E+01  0.70031495E+02                                 1.575698                            1.522784      -0.949946       2.433131                    0.998937       3.187103       8.395613       0.547506       1.178599      -0.733484       0.003718      -0.001814       0.012512       0.013178       0.001323       0.002441      -0.001393      -0.000923       0.006199      -0.003777       0.000351       0.003426              1.595280       1.461144       0.093081      -0.216471       1.401993      -0.281610       1.922702           0.000041
          249              H      10.677521       2.249056       8.186912       0.107334       1.376122 0.10260308E+02  0.10624400E+03                                 2.004363                            1.847328      -0.986478       2.418205                    0.997663       3.456269       9.652810       0.474245       1.247265      -0.719871       0.034717      -0.026376       0.025501       0.050510       0.000170       0.017591      -0.004302       0.011941      -0.039626      -0.022782       0.001134       0.021648              2.094808       1.972223      -0.501150       0.327521       2.473506      -0.424897       1.838696          -0.000004
          250              H      11.225645       4.463670       7.757090       0.123082       1.072629 0.78902821E+01  0.76018498E+02                                 1.634073                            1.569929      -0.915587       2.448004                    0.998836       3.231641       8.524396       0.542726       1.171382      -0.735987       0.029959       0.012280       0.013342       0.035020       0.002410       0.014477      -0.006228       0.005202      -0.025377      -0.019261       0.003600       0.015661              1.658079       1.887574       0.308837       0.147513       1.684183       0.051561       1.402480           0.000151
          251              H       7.767603       4.932080       5.766626       0.131149       1.009216 0.74447111E+01  0.71590158E+02                                 1.653984                            1.592347      -0.822107       2.502433                    0.999540       3.272606       8.987857       0.498703       1.277199      -0.711197      -0.023647       0.017609      -0.020710       0.036030       0.000069       0.011142      -0.005618       0.006900      -0.024755      -0.015578       0.001733       0.013844              1.674937       1.562320      -0.148735       0.216927       1.835976      -0.219337       1.626514          -0.000015
          252              H       7.219480       2.720910       6.194603       0.105253       1.087978 0.76765185E+01  0.75595181E+02                                 1.830981                            1.680630      -1.258582       2.286765                    0.994254       3.768107      11.038181       0.450780       1.379785      -0.686447      -0.041002      -0.012573      -0.022081       0.048237      -0.001954       0.010459      -0.004309       0.006796      -0.035688      -0.016739       0.002099       0.014639              1.933860       2.272338       0.550813       0.227932       1.889566       0.169894       1.639675           0.000024
          253              H      13.404731      14.400158       6.380921       0.107943       1.373054 0.10924483E+02  0.11465028E+03                                 1.992611                            1.895656      -0.790380       2.492221                    0.998949       3.499112       9.766038       0.473132       1.233529      -0.723497      -0.012178       0.023644      -0.018399       0.032340      -0.010344      -0.001466      -0.005423      -0.014119      -0.000862      -0.013543      -0.000364       0.013907              2.018269       1.787433      -0.208302       0.382219       1.871583      -0.338960       2.395791          -0.000983
          254              H      14.775879      14.365716       7.137260       0.136700       1.077532 0.83305790E+01  0.83085931E+02                                 1.791883                            1.730624      -1.003318       2.419992                    0.996668       3.495977      10.049498       0.455504       1.348222      -0.695784       0.030009       0.011113       0.004059       0.032257      -0.002526      -0.002882       0.002121       0.001869       0.001303      -0.002920      -0.002256       0.005176              1.806607       2.091398       0.312599       0.068912       1.775954       0.069031       1.552470           0.008624
          255              H       2.660161      19.032594      18.321858       0.124850       1.248540 0.95350591E+01  0.96657336E+02                                 1.836395                            1.747175      -1.186322       2.321697                    0.996481       3.447831       9.436623       0.503285       1.200552      -0.728908       0.014195      -0.033659       0.005191       0.036897      -0.007214       0.004994      -0.006975      -0.009640       0.003505      -0.009452      -0.004378       0.013830              1.862687       1.557845      -0.259647       0.149897       2.331175       0.046861       1.699040           0.000207
          256              H       0.791176      21.584739      15.844386       0.119496       1.058365 0.76907632E+01  0.75315915E+02                                 1.747354                            1.643332      -1.339152       2.241686                    0.994661       3.731543      10.688547       0.474981       1.316778      -0.698707      -0.011697       0.006599      -0.032339       0.035017      -0.002571       0.004875      -0.003683      -0.000448       0.019551      -0.006048      -0.003934       0.009981              1.817450       1.568049      -0.195534       0.411962       1.710820      -0.064807       2.173482           0.000180
          257              H      16.391755      24.701731      15.733702       0.152028       0.871955 0.62346162E+01  0.58306014E+02                                 1.591059                            1.521165      -0.987933       2.418932                    0.997428       3.493386       9.984779       0.470574       1.391792      -0.684705      -0.003692       0.010100       0.002291       0.010995      -0.002398       0.001338      -0.001087      -0.001185      -0.001146      -0.002382      -0.001030       0.003412              1.629142       1.515055      -0.364716       0.145659       1.904249      -0.209287       1.468120           0.000020
          258              H      16.187257      23.148401      15.659913       0.147622       0.881608 0.64786581E+01  0.61308107E+02                                 1.614407                            1.559836      -1.065623       2.379449                    0.996852       3.591551      10.401012       0.459588       1.408330      -0.681178      -0.006642      -0.012877       0.003345       0.014870       0.002948      -0.001340       0.000370      -0.004381      -0.003949      -0.003774      -0.000570       0.004344              1.643333       1.752923       0.297608       0.238710       1.725514       0.146108       1.451562          -0.000037
          259              H       0.831405      23.768355      15.357377       0.157623       1.028077 0.80133291E+01  0.78761973E+02                                 1.701724                            1.669764      -0.913560       2.457848                    0.998831       3.371826       9.468883       0.477611       1.304753      -0.704962       0.014509      -0.003654      -0.000597       0.014974      -0.002562      -0.001719       0.002923       0.008068      -0.004667      -0.005565      -0.000813       0.006378              1.705369       1.830162      -0.072274      -0.288717       1.456363      -0.033873       1.829582          -0.000065
          260              H      15.478215      24.653512      18.111559       0.153037       0.957256 0.69767588E+01  0.66143636E+02                                 1.609485                            1.546070      -0.766762       2.521914                    0.999623       3.272305       8.982489       0.502847       1.284801      -0.708710       0.000427       0.009950      -0.003120       0.010436      -0.001822      -0.002041      -0.001348       0.000488      -0.006363      -0.003941       0.000927       0.003014              1.630556       1.587435      -0.415790       0.145432       1.900463      -0.103335       1.403769          -0.000030
          261              H      16.172171      23.764911       0.752650       0.162474       1.114845 0.83744796E+01  0.82816567E+02                                 1.757432                            1.674581      -1.169606       2.338195                    0.997428       3.381638       9.374101       0.493243       1.255699      -0.715248       0.011645      -0.001773       0.011885       0.016733       0.001159      -0.001680      -0.002919       0.004093       0.005793      -0.004389      -0.000090       0.004479              1.805492       1.597869      -0.038439       0.367505       1.420075       0.056544       2.398533           0.000061
          262              H      15.330708      23.093294      18.061751       0.149937       1.061357 0.79941175E+01  0.77389928E+02                                 1.642545                            1.591643      -0.890748       2.457209                    0.999534       3.207957       8.524983       0.532402       1.188372      -0.732216      -0.001952      -0.010536      -0.005366       0.011984       0.003066      -0.001455       0.003395      -0.004205       0.003609      -0.005641       0.000657       0.004984              1.651602       1.742127       0.375568       0.219171       1.740798       0.218219       1.471880          -0.000111
          263              H       0.896778      25.734988      17.524935       0.152339       0.963519 0.70744653E+01  0.67142202E+02                                 1.600422                            1.544532      -0.783357       2.510217                    0.999761       3.258902       8.880617       0.510355       1.264537      -0.713242      -0.006973       0.003671      -0.000999       0.007944       0.000345       0.001998      -0.000089      -0.001901      -0.013951      -0.005257       0.001910       0.003347              1.609787       1.542410      -0.374422       0.162177       1.849487      -0.140640       1.437464           0.000088
          264              H       2.147238      24.846387      17.203952       0.153555       1.017030 0.78088482E+01  0.75071650E+02                                 1.589368                            1.569272      -0.841099       2.482378                    0.999747       3.155677       8.326841       0.538737       1.182607      -0.733915       0.006235      -0.007488      -0.005260       0.011073      -0.001214      -0.001597       0.003788      -0.000339       0.000997      -0.003642      -0.001100       0.004742              1.580148       1.885267      -0.038689      -0.257371       1.270541       0.037016       1.584634           0.000056
          265              H       1.572294      24.891161       0.213989       0.166707       0.935465 0.67720062E+01  0.64967376E+02                                 1.695728                            1.607065      -1.317073       2.277314                    0.994111       3.621909      10.651673       0.446424       1.430147      -0.676791       0.001225      -0.007760       0.018415       0.020021       0.003317       0.000898       0.003098      -0.001375       0.008313      -0.005016      -0.000453       0.005469              1.766461       1.502252      -0.021120       0.390175       1.382018       0.046371       2.415114           0.000334
          266              H       2.046665      20.479154       2.768940       0.104838       1.385813 0.10936856E+02  0.11440441E+03                                 1.971561                            1.869385      -0.913891       2.432443                    0.998157       3.501672       9.644308       0.488674       1.198220      -0.731370      -0.025496      -0.010479       0.018565       0.033235       0.011289      -0.001482      -0.004111       0.013487      -0.002620      -0.013382      -0.000944       0.014326              2.002866       2.062712       0.122491      -0.506022       1.635844      -0.089667       2.310042          -0.001055
          267              H       3.228400      19.666325       2.130663       0.128260       1.107899 0.84032161E+01  0.82059987E+02                                 1.678126                            1.624033      -0.726495       2.544104                    0.999587       3.159602       8.329219       0.532899       1.176997      -0.736767       0.020067      -0.025280       0.000003       0.032277      -0.000175       0.004168      -0.000282      -0.002002      -0.009019      -0.005776       0.002402       0.003375              1.684788       1.558141      -0.218255       0.030601       2.022259      -0.030583       1.473963           0.008984
          268              H       4.384992      21.987709       0.717600       0.075312       1.246305 0.10820453E+02  0.11490463E+03                                 1.934029                            1.933681      -1.217914       2.284145                    0.992766       4.016975      11.812157       0.445101       1.295852      -0.704577      -0.016578       0.007281      -0.036021       0.040316      -0.003063      -0.000930      -0.006116      -0.000289       0.016659      -0.007891      -0.000963       0.008854              1.957216       2.087345       0.093061       0.403490       1.636781       0.063725       2.147523           0.016268
          269              H       5.345466      19.948748       1.095770       0.113448       1.112334 0.84410450E+01  0.82328602E+02                                 1.651325                            1.601930      -0.666045       2.549399                    0.999664       3.258808       8.519935       0.550845       1.140046      -0.744410      -0.014104      -0.017961      -0.015918       0.027837       0.002177      -0.000117       0.007480       0.000173      -0.011931      -0.009232       0.001674       0.007558              1.663350       1.626822       0.304858       0.125934       1.930743       0.269916       1.432486          -0.000495
          270              H       6.156756      20.503263       2.316981       0.101499       1.315522 0.10997978E+02  0.11473418E+03                                 1.862317                            1.843343      -0.842345       2.458087                    0.998619       3.515488       9.541067       0.506752       1.158593      -0.740566       0.010143      -0.000201       0.016634       0.019484      -0.003078       0.002395      -0.001870       0.006817      -0.010362      -0.004661      -0.002463       0.007124              1.845006       1.685429      -0.095161       0.276598       1.647520      -0.199275       2.202068           0.000850
          271              H       7.658649      20.427491       0.516524       0.104714       1.072624 0.77946373E+01  0.73408726E+02                                 1.512806                            1.458755      -0.639148       2.551601                    0.999933       3.103511       7.589712       0.635264       1.023765      -0.776328       0.019083      -0.014507       0.007253       0.025044      -0.000531       0.001436      -0.003064       0.002111      -0.020936      -0.008009       0.002878       0.005131              1.527764       1.633115      -0.415766      -0.056180       1.715262       0.035768       1.234914           0.000193
          272              H       6.647889      21.174880      18.023012       0.100763       1.112115 0.87331702E+01  0.85644797E+02                                 1.628006                            1.611006      -0.659027       2.544850                    0.999844       3.294762       8.552224       0.560432       1.114433      -0.750929      -0.013165       0.007412      -0.020769       0.025683       0.004321       0.004018      -0.001640       0.000144       0.006847      -0.007192       0.001976       0.005215              1.618509       1.421588       0.029094       0.116329       1.368483       0.029552       2.065454          -0.000047
          273              H       8.257060      22.669659       0.232436       0.098054       1.188109 0.87342167E+01  0.86011773E+02                                 1.730317                            1.628852      -0.670837       2.534066                    0.999718       3.375485       8.899113       0.546011       1.139123      -0.743751       0.013199       0.003210      -0.021751       0.025644       0.000475      -0.007437       0.000510       0.000377      -0.001955      -0.007591       0.000200       0.007391              1.795335       1.939543       0.196176      -0.600116       1.465878      -0.187997       1.980584           0.000165
          274              H       8.012332      22.325240       1.743270       0.097571       1.131729 0.89460676E+01  0.88811442E+02                                 1.685927                            1.660847      -0.685438       2.532603                    0.999493       3.414316       9.099299       0.533594       1.156267      -0.739444       0.004623      -0.006542       0.024206       0.025497      -0.002953       0.004913      -0.000346      -0.007032       0.005217      -0.007690       0.002041       0.005649              1.680916       1.561924      -0.005594       0.282208       1.403183       0.038548       2.077642          -0.000055
          275              H       6.952961      24.381421       1.256261       0.103365       0.976353 0.72911242E+01  0.70406870E+02                                 1.662313                            1.603545      -0.867482       2.447988                    0.997294       3.668554      10.410866       0.479608       1.322510      -0.698436       0.010717       0.017303       0.010669       0.022980       0.002878      -0.000147       0.004179      -0.001067      -0.014178      -0.006780       0.000504       0.006275              1.686137       1.576521       0.338209       0.001614       1.966002       0.236409       1.515889          -0.000212
          276              H       6.131613      23.709804       0.095926       0.112026       1.080862 0.87527212E+01  0.87517926E+02                                 1.721208                            1.713910      -0.741459       2.514798                    0.999165       3.505254       9.770424       0.486730       1.258532      -0.714849      -0.013645      -0.001738      -0.021868       0.025835      -0.003290       0.003529       0.001315       0.002294       0.013513      -0.006653       0.000438       0.006214              1.720967       1.554689       0.031640       0.076941       1.431045      -0.080762       2.177166           0.000652
          277              H       5.873475      23.069185       2.835350       0.058345       1.177145 0.98581038E+01  0.10276037E+03                                 1.882442                            1.860117      -1.313693       2.228399                    0.990975       4.180710      12.369638       0.446432       1.316190      -0.698529       0.014860      -0.000652       0.030154       0.033623      -0.002779      -0.000414       0.004892      -0.003444      -0.001181      -0.004947      -0.001595       0.006542              1.922989       1.750104       0.033152       0.238017       1.644643       0.157601       2.374222           0.008538
          278              H       5.628747      25.724655       2.274552       0.113514       0.959911 0.71526132E+01  0.68984812E+02                                 1.673894                            1.611227      -0.945681       2.426414                    0.996826       3.632802      10.423964       0.466592       1.361069      -0.690964       0.016170       0.008605      -0.022071       0.028682       0.003859      -0.002758       0.001043      -0.007259       0.003697      -0.006972       0.002283       0.004688              1.718324       1.909706       0.185211      -0.420636       1.615827      -0.059818       1.629439           0.008491
          279              H       5.184548      25.087480       3.630429       0.120166       0.923017 0.71897121E+01  0.70390567E+02                                 1.705499                            1.673258      -1.463441       2.183583                    0.990657       4.030047      12.184344       0.428408       1.460313      -0.669671       0.002491      -0.016579       0.029472       0.033907      -0.000897       0.000264      -0.003079      -0.004073       0.015005      -0.004744      -0.001675       0.006420              1.748163       1.488403      -0.070742       0.178804       1.516258      -0.140025       2.239830           0.018552
          280              H       5.380666      27.887606       3.021668       0.121413       0.914451 0.65292226E+01  0.62017367E+02                                 1.657451                            1.571609      -1.215078       2.311108                    0.994753       3.688243      10.763506       0.454565       1.418596      -0.678730       0.032638       0.001827      -0.001890       0.032744      -0.001118      -0.002083       0.001287       0.003197      -0.030052      -0.010369       0.003083       0.007286              1.716098       2.244173       0.177004      -0.144640       1.583516       0.014501       1.320604          -0.000072
          281              H       1.731535      29.454713       3.639652       0.125220       1.105111 0.82354832E+01  0.81253681E+02                                 1.742056                            1.659005      -1.283361       2.275048                    0.995301       3.543113       9.870436       0.495353       1.253250      -0.714261      -0.019475       0.027327       0.003322       0.033720      -0.003761      -0.000995       0.001030      -0.009835      -0.039081      -0.013120       0.000350       0.012769              1.771519       2.041500      -0.196348      -0.040724       1.918653       0.152899       1.354406           0.000062
          282              H      15.384347      26.503042       2.340962       0.156123       1.034774 0.77946387E+01  0.74939888E+02                                 1.615895                            1.573365      -0.812738       2.499353                    0.999832       3.135486       8.287895       0.534927       1.190953      -0.732245      -0.007076       0.000197       0.006577       0.009662       0.000884      -0.001817       0.001514       0.002481       0.002776      -0.003085       0.000352       0.002733              1.637999       2.168789       0.014903       0.038343       1.281276       0.050362       1.463932          -0.000005
          283              H      -0.031848      25.721211       2.158334       0.159359       0.979548 0.73231348E+01  0.71216142E+02                                 1.710110                            1.641987      -1.177751       2.334046                    0.995978       3.592125      10.430820       0.456195       1.380619      -0.686867       0.011492      -0.012350       0.002915       0.017120      -0.000859      -0.003798       0.002027      -0.003977       0.004884      -0.004996      -0.000049       0.005045              1.728513       1.623916      -0.372896       0.036582       1.987085       0.225116       1.574538          -0.000038
          284              H      16.532558      27.112664       1.464716       0.155163       0.901627 0.66819907E+01  0.63290896E+02                                 1.602643                            1.555937      -0.941350       2.443595                    0.997912       3.423316       9.700564       0.475950       1.358655      -0.692009       0.005296       0.007851      -0.006760       0.011636       0.000927      -0.001064      -0.001864      -0.006129       0.008312      -0.004676       0.000285       0.004391              1.622479       1.316050      -0.032792       0.070680       1.474673      -0.297911       2.076714          -0.000007
          285              H      15.213373      28.476563       3.718976       0.164784       0.986796 0.72002688E+01  0.67639203E+02                                 1.543333                            1.494012      -0.814829       2.505978                    0.999801       3.022248       7.810550       0.560874       1.162494      -0.739159      -0.010809      -0.005599       0.001177       0.012230      -0.000081      -0.000809      -0.000302       0.001692      -0.013606      -0.004636       0.001436       0.003200              1.572961       2.088359       0.003083      -0.066179       1.269800       0.025057       1.360725          -0.000021
          286              H      16.302916      29.175733       2.831661       0.153274       0.991823 0.73234546E+01  0.69626933E+02                                 1.587236                            1.535779      -0.849275       2.480237                    0.999498       3.209906       8.559661       0.533424       1.207737      -0.726479       0.005914       0.000649      -0.011909       0.013312       0.001345      -0.003960      -0.000164      -0.001765       0.010808      -0.004925      -0.000674       0.005600              1.599133       1.370615      -0.011175       0.024385       1.469299      -0.312684       1.957485          -0.000012
          287              H      16.473890      29.127515       4.390457       0.149194       0.968735 0.70267870E+01  0.66554887E+02                                 1.591818                            1.524655      -1.082113       2.368560                    0.997579       3.369496       9.162734       0.521273       1.240560      -0.716902       0.007445       0.000628       0.010401       0.012806       0.000420       0.004085      -0.000760      -0.003599      -0.004167      -0.005424       0.002453       0.002971              1.623072       1.446635       0.051505       0.102690       1.475827       0.379997       1.946753           0.000000
          288              H      15.704505      26.451379       4.875621       0.155426       1.024727 0.76204535E+01  0.72821454E+02                                 1.601277                            1.551939      -0.838533       2.488361                    0.999707       3.125028       8.223764       0.540789       1.185221      -0.733441      -0.010095       0.003186      -0.006623       0.012487      -0.000043       0.002373      -0.000023       0.003529      -0.003257      -0.002306      -0.001222       0.003528              1.627183       2.154052       0.016027      -0.166911       1.270306      -0.051467       1.457191           0.000023
          289              H       0.258138      27.033447       5.499140       0.153444       0.930740 0.70054058E+01  0.66628383E+02                                 1.593498                            1.560833      -0.780428       2.517438                    0.999697       3.302201       9.143968       0.493820       1.304100      -0.704535       0.006889       0.009753       0.004255       0.012676       0.000695       0.003792       0.000112      -0.004228       0.001160      -0.005021       0.001771       0.003250              1.606487       1.404697       0.041330       0.169820       1.442006       0.213174       1.972758          -0.000008
          290              H       0.296691      25.683325       4.702217       0.141595       1.183857 0.93476241E+01  0.95789769E+02                                 1.872122                            1.801772      -1.308836       2.248932                    0.997054       3.762413      10.901966       0.458943       1.302355      -0.703029       0.007360      -0.005459      -0.009542       0.013230       0.002989       0.004472      -0.000244       0.004333       0.006104      -0.005581      -0.000873       0.006454              1.888228       1.801578      -0.475498      -0.035537       2.146183      -0.072623       1.716924          -0.000004
          291              H       6.936198      31.968972       3.054873       0.110314       1.137704 0.81769938E+01  0.81102143E+02                                 1.839747                            1.701988      -1.027077       2.402701                    0.997200       3.543922      10.129046       0.464854       1.328466      -0.698989       0.043542       0.009068      -0.022869       0.050011       0.005384      -0.013533       0.006117      -0.000129      -0.008044      -0.017832       0.004856       0.012975              1.919680       2.426727       0.318541      -0.424299       1.748794      -0.071656       1.583518          -0.000136
          292              H       5.913704      29.961009       2.510678       0.126743       1.028544 0.73678553E+01  0.71154401E+02                                 1.706703                            1.604938      -1.030001       2.398023                    0.997505       3.486171       9.812485       0.483770       1.311011      -0.701732       0.013543      -0.019540      -0.022937       0.033035       0.004483      -0.009519       0.007512       0.002031      -0.007776      -0.014939       0.005057       0.009882              1.760171       1.678865      -0.198165      -0.321666       1.936753       0.385088       1.664893          -0.000016
          293              H       2.826107      30.880608       4.912516       0.128494       0.996052 0.69872009E+01  0.65467898E+02                                 1.567161                            1.484115      -0.895262       2.461949                    0.999163       3.172475       8.320839       0.552991       1.182124      -0.732459      -0.031201      -0.006773       0.013413       0.034631       0.001682      -0.010816       0.007926       0.004435      -0.015523      -0.015734       0.003180       0.012554              1.609048       1.978907       0.290137      -0.231099       1.502037       0.015197       1.346200           0.000033
          294              H       3.848601      32.888570       5.456711       0.110465       1.173035 0.83026415E+01  0.81072449E+02                                 1.750205                            1.618766      -0.892647       2.463269                    0.998948       3.258630       8.672981       0.529988       1.183540      -0.733584      -0.027677       0.027768       0.031827       0.050498       0.001620      -0.014094       0.008851       0.013629      -0.001332      -0.017455      -0.001157       0.018611              1.835939       1.573628      -0.209294      -0.228636       2.200397       0.541021       1.733793           0.000004
          295              H       5.449391      19.893641      11.551699       0.123238       1.123119 0.83330520E+01  0.82476843E+02                                 1.757143                            1.664426      -1.368468       2.234408                    0.993891       3.608718      10.076329       0.496389       1.246683      -0.715043       0.017070      -0.004973       0.032433       0.036987       0.001133       0.008413      -0.002931       0.003379       0.016234      -0.008511      -0.002896       0.011407              1.795493       1.907147       0.189487       0.332481       1.536687      -0.165244       1.942645           0.000157
          296              H       2.340003      18.967154       9.181221       0.121937       1.102568 0.82479141E+01  0.83310329E+02                                 1.889043                            1.772571      -1.553536       2.141921                    0.991834       4.070627      12.373672       0.424480       1.428546      -0.675470      -0.027868      -0.019505      -0.005853       0.034516       0.002798       0.002893      -0.003250       0.004735       0.007577      -0.006819       0.001903       0.004917              1.972592       2.170238       0.570436      -0.017729       2.060354      -0.168816       1.687185           0.000284
          297              H       7.534609      23.606478      10.109120       0.149941       0.949566 0.68610287E+01  0.64859440E+02                                 1.607071                            1.536409      -0.768622       2.515864                    0.999681       3.311396       9.115422       0.502188       1.290196      -0.707046       0.009408      -0.001048       0.000089       0.009467       0.000670       0.001003      -0.000072       0.001525      -0.013893      -0.004763       0.001328       0.003435              1.655750       1.972442       0.461820       0.188328       1.599078       0.074458       1.395728           0.000144
          298              H       6.051154      23.482487      10.601663       0.154179       1.015578 0.78754537E+01  0.76085551E+02                                 1.607119                            1.591927      -0.862308       2.472945                    0.999805       3.179692       8.488128       0.525385       1.206707      -0.728182      -0.008521      -0.003369       0.005740       0.010812      -0.000092      -0.002861      -0.003158       0.001643       0.005223      -0.004255      -0.000617       0.004872              1.588291       1.663378      -0.083783      -0.279385       1.389720       0.131559       1.711775           0.000052
          299              H       6.378017      23.406715       9.070537       0.171524       0.915188 0.67580861E+01  0.64859564E+02                                 1.680296                            1.614175      -1.289101       2.295901                    0.994519       3.578360      10.557063       0.441415       1.445802      -0.674337      -0.007138      -0.003238      -0.018253       0.019865      -0.000656      -0.000001      -0.002796      -0.003151       0.008887      -0.003262      -0.001424       0.004686              1.717818       1.522741       0.003439       0.332486       1.451904      -0.221413       2.178809           0.000290
          300              H       8.677791      21.529632       9.100053       0.153464       1.042026 0.77201718E+01  0.73853670E+02                                 1.600835                            1.547505      -0.803206       2.503213                    0.999708       3.139274       8.207154       0.550418       1.163237      -0.738487       0.004272       0.008078       0.004525       0.010197       0.001865      -0.000310       0.002593      -0.001699       0.002183      -0.003280      -0.000189       0.003469              1.620834       2.046391       0.297783       0.079266       1.454457      -0.012713       1.361653           0.000012
          301              H       7.472589      21.360866       8.111278       0.156488       1.147271 0.88328779E+01  0.88709374E+02                                 1.797607                            1.724738      -1.237352       2.298544                    0.996774       3.524584       9.914603       0.482907       1.262918      -0.712710      -0.012155       0.006236      -0.007781       0.015721      -0.001772      -0.001498       0.002653      -0.001719       0.004914      -0.002797      -0.001652       0.004449              1.822616       1.666969      -0.089702       0.284700       1.571484      -0.335990       2.229396           0.000166
          302              H       7.898349      20.169177       9.039177       0.153951       1.059251 0.79009414E+01  0.75660623E+02                                 1.589126                            1.541759      -0.921713       2.442583                    0.999459       3.114081       8.019816       0.566930       1.128198      -0.747706      -0.004566      -0.010140       0.005086       0.012228       0.001504      -0.002021      -0.001484      -0.006053       0.004984      -0.004666       0.000474       0.004191              1.598557       1.347739      -0.123171      -0.002187       2.129975      -0.093319       1.317957          -0.000022
          303              H       8.295613      21.612292      11.619954       0.153072       1.023367 0.72998805E+01  0.69168191E+02                                 1.606432                            1.521268      -0.841131       2.482528                    0.999751       3.170575       8.369639       0.543736       1.188850      -0.731231       0.007127       0.006670      -0.003957       0.010533       0.001758      -0.000269      -0.001686       0.000892      -0.001446      -0.002425      -0.000191       0.002616              1.665600       2.054486       0.372597       0.274962       1.477793       0.121385       1.464522           0.000008
          304              H       7.574838      20.227728      11.485289       0.160254       1.045629 0.78373715E+01  0.75093171E+02                                 1.592725                            1.549683      -0.952097       2.436666                    0.999103       3.106719       8.070519       0.556326       1.149071      -0.742376      -0.002524      -0.013776      -0.005233       0.014951       0.001473      -0.000835       0.000753      -0.008197       0.002761      -0.004970       0.000956       0.004015              1.602878       1.441554      -0.048723       0.064054       2.035547      -0.020063       1.331534          -0.000055
          305              H       6.842330      21.429750      12.175218       0.159064       0.958956 0.71405797E+01  0.67579501E+02                                 1.563421                            1.526570      -0.883988       2.471974                    0.999318       3.182385       8.515865       0.528802       1.223859      -0.722799      -0.015382       0.004787       0.005823       0.017130      -0.002905      -0.005084      -0.001937       0.003527      -0.004286      -0.006793       0.000558       0.006236              1.564772       1.592341       0.002855      -0.195181       1.347454       0.191137       1.754522          -0.000033
          306              H       2.355089      22.607663       8.550324       0.082579       1.180064 0.10216633E+02  0.10684917E+03                                 1.858977                            1.877841      -1.144821       2.323167                    0.993787       3.891445      11.322403       0.452482       1.294319      -0.705426       0.019020      -0.003789       0.037158       0.041914       0.001762       0.002868       0.004127       0.005165       0.017418      -0.006938      -0.001451       0.008390              1.862486       1.779954      -0.186134       0.166711       1.733292      -0.253971       2.074213           0.014580
          307              H       0.036877      22.521558       6.836569       0.103069       1.324039 0.11179774E+02  0.11759075E+03                                 1.908802                            1.890643      -0.785771       2.486421                    0.999096       3.529417       9.747857       0.485678       1.198995      -0.731244      -0.013353       0.007534      -0.015450       0.021766      -0.003012       0.003673      -0.000418       0.011012      -0.013449      -0.005597      -0.003883       0.009480              1.899741       1.720230      -0.027273       0.259451       1.595179      -0.096815       2.383814           0.000574
          308              H       0.301720      21.502078       8.006128       0.116189       1.063649 0.81625832E+01  0.80337099E+02                                 1.714450                            1.664301      -0.693113       2.542974                    0.999371       3.447464       9.584986       0.489047       1.272527      -0.711705      -0.002299      -0.024409       0.014686       0.028579      -0.003685      -0.001784      -0.005163      -0.002140      -0.005536      -0.007297       0.000968       0.006329              1.734210       1.472824       0.083579      -0.122589       2.227703      -0.291643       1.502102          -0.000422
          309              H       0.129069      23.196620       9.561236       0.090764       1.060742 0.86279688E+01  0.86983354E+02                                 1.760143                            1.746202      -1.179914       2.303235                    0.993379       3.906282      11.363414       0.458423       1.325293      -0.697381       0.017650      -0.002142       0.019869       0.026663      -0.003128       0.006995       0.000989      -0.006915       0.008510      -0.009867       0.002776       0.007091              1.776853       1.498275      -0.018771      -0.019061       1.492900      -0.206300       2.339384           0.000002
          310              H      15.577112      23.131180       8.710815       0.095905       1.160712 0.90272438E+01  0.89627654E+02                                 1.702531                            1.658963      -0.673593       2.536290                    0.999285       3.393352       8.980868       0.539597       1.143272      -0.743127      -0.026032      -0.002323      -0.007152       0.027097       0.000402       0.002525       0.003614       0.010436      -0.021127      -0.009108      -0.000114       0.009223              1.728505       2.270737       0.189279      -0.228844       1.437144      -0.075988       1.477633           0.001162
          311              H      16.227486      25.349238       8.993059       0.105973       1.070288 0.78902701E+01  0.77108301E+02                                 1.724803                            1.634850      -0.727656       2.519382                    0.999070       3.530459       9.825586       0.493403       1.270268      -0.711030      -0.011485       0.010496       0.023271       0.027993      -0.001253      -0.005714       0.006599       0.004337      -0.004325      -0.009019      -0.000288       0.009307              1.785212       1.696664      -0.355053      -0.457013       1.724494       0.365144       1.934477           0.000200
          312              H      16.279449      24.977266       7.463778       0.098399       1.084754 0.84984447E+01  0.83779854E+02                                 1.677792                            1.649762      -0.639655       2.553796                    0.999732       3.433659       9.294558       0.517335       1.200976      -0.728198      -0.007140      -0.001884      -0.024499       0.025588       0.004315       0.004715      -0.002970       0.005942       0.005326      -0.008526       0.001743       0.006783              1.687684       1.519487      -0.128102       0.201914       1.453460      -0.253902       2.090105          -0.000012
          313              H       1.775117      24.984154       9.190445       0.109431       1.058140 0.85769441E+01  0.85326531E+02                                 1.691693                            1.692891      -0.738756       2.512364                    0.999149       3.520638       9.788470       0.491358       1.253017      -0.715634       0.006748      -0.009531       0.021596       0.024551      -0.000682       0.000877      -0.002548       0.006918       0.012132      -0.006146       0.001170       0.004976              1.685237       1.521075      -0.035266       0.078911       1.403034      -0.067089       2.131603           0.000678
          314              H       1.530389      26.044965       8.057781       0.097709       1.126209 0.88719771E+01  0.88723365E+02                                 1.737645                            1.700169      -0.804435       2.474285                    0.998548       3.566848       9.838272       0.501295       1.221786      -0.722499      -0.000203       0.020889      -0.010111       0.023208       0.001121      -0.001723      -0.003436      -0.004547      -0.015745      -0.006562       0.000187       0.006374              1.738764       1.590227       0.082715      -0.184108       2.039951      -0.242426       1.586114          -0.000043
          315              H       1.755002      24.333202       6.393834       0.062436       1.142872 0.95559208E+01  0.98964639E+02                                 1.854542                            1.838688      -1.329304       2.224378                    0.990739       4.163064      12.328834       0.445783       1.326707      -0.696250      -0.010272       0.006685      -0.033050       0.035249       0.002409      -0.004079      -0.005225       0.001704       0.001922      -0.005714      -0.002270       0.007984              1.897802       1.737856      -0.023333       0.063826       1.636645      -0.259626       2.318906           0.006641
          316              H       3.518386      25.710878       5.585842       0.114021       0.946055 0.73497412E+01  0.72220495E+02                                 1.721429                            1.682197      -1.422953       2.198570                    0.991093       4.026295      12.121654       0.431723       1.443819      -0.672821      -0.009941      -0.013338      -0.030282       0.034550       0.002955       0.002110       0.007006       0.000338       0.010532      -0.007052      -0.002326       0.009378              1.773358       1.602471       0.089148       0.217253       1.414697       0.023641       2.302905           0.010964
          317              H       3.327297      26.468600       6.945408       0.113565       1.042900 0.81137647E+01  0.79816472E+02                                 1.700534                            1.664677      -0.773146       2.508241                    0.999117       3.459051       9.646140       0.486146       1.280764      -0.709850      -0.011876       0.017894       0.019838       0.029237       0.000461      -0.002021       0.002434      -0.011098       0.001376      -0.006491       0.000151       0.006339              1.720937       1.884145      -0.075744      -0.311512       1.661862       0.146225       1.616805           0.003748
          318              H       4.886181      28.166586       6.819967       0.121005       1.064637 0.81246597E+01  0.79792357E+02                                 1.699933                            1.651839      -1.039479       2.390262                    0.997796       3.433241       9.504641       0.495209       1.259394      -0.714255      -0.025383       0.021449       0.006553       0.033872      -0.002890      -0.004457       0.003566       0.004679      -0.032522      -0.012395       0.001802       0.010593              1.701384       1.850313      -0.143638      -0.039552       1.872872       0.109171       1.380969           0.000006
          319              H       8.768307      27.432973       6.078385       0.117629       1.028575 0.77265779E+01  0.75491382E+02                                 1.696028                            1.634824      -1.230646       2.292909                    0.996086       3.628965      10.265307       0.483292       1.297138      -0.703782       0.031236       0.010526      -0.003305       0.033127       0.005852      -0.001957       0.001490       0.004396      -0.036133      -0.012513       0.000216       0.012298              1.730129       2.023351       0.168872      -0.068409       1.724595       0.014106       1.442442           0.000015
          320              H       8.377748      24.639735       3.659944       0.150724       0.893684 0.65411676E+01  0.61476909E+02                                 1.578239                            1.528080      -0.801253       2.505148                    0.999246       3.375077       9.450665       0.486834       1.338653      -0.696287      -0.000793       0.010890      -0.004292       0.011732       0.001897       0.002458      -0.001671      -0.000305      -0.001176      -0.004074       0.001687       0.002387              1.602050       1.312657      -0.010528       0.111178       1.554723      -0.373329       1.938770          -0.000037
          321              H       7.695526      23.506597       4.501141       0.144263       1.187823 0.94257897E+01  0.96963563E+02                                 1.885786                            1.816536      -1.341503       2.233011                    0.996956       3.813855      11.136540       0.453538       1.312809      -0.700385      -0.008655      -0.001727       0.009781       0.013175      -0.002260       0.004568      -0.002215      -0.006856       0.005463      -0.006875       0.000326       0.006548              1.910838       2.307185       0.418130      -0.041895       1.667797       0.016243       1.757532           0.000046
          322              H       9.230944      23.434269       4.189382       0.154376       1.070698 0.80976154E+01  0.78276187E+02                                 1.627620                            1.583909      -0.863647       2.472897                    0.999609       3.126374       8.175757       0.545380       1.161809      -0.739829       0.009807      -0.003507       0.004853       0.011490      -0.001841       0.000752      -0.000673       0.002293      -0.002038      -0.001880      -0.000909       0.002789              1.625433       1.829788      -0.349640      -0.107793       1.556517       0.148375       1.489994          -0.000019
          323              H       9.648322      23.200064       6.650252       0.153377       1.052367 0.79300723E+01  0.76154555E+02                                 1.599058                            1.559433      -0.823092       2.492155                    0.999731       3.102871       8.052245       0.554625       1.149973      -0.742723       0.005911      -0.002892      -0.008067       0.010411      -0.000926      -0.002027       0.000086      -0.001187       0.001575      -0.002487       0.000299       0.002189              1.596613       1.791691      -0.364283      -0.090073       1.595771      -0.000854       1.402376           0.000028
          324              H       8.111229      23.320610       6.932495       0.157078       0.973491 0.72716150E+01  0.70723329E+02                                 1.711626                            1.642210      -1.294807       2.277788                    0.994727       3.661880      10.699533       0.452811       1.390778      -0.684321      -0.016074      -0.003101      -0.002460       0.016554       0.001743      -0.004607       0.000108       0.000967       0.005073      -0.004682      -0.000855       0.005537              1.744214       2.060487       0.401345      -0.122425       1.625330      -0.214244       1.546824          -0.000027
          325              H       9.120313      24.281539       7.655629       0.152970       0.950329 0.70862226E+01  0.67593260E+02                                 1.615827                            1.569204      -0.809695       2.503307                    0.999429       3.318593       9.203920       0.492768       1.303092      -0.704644       0.000289       0.010893       0.005823       0.012355       0.002455      -0.000521       0.003487      -0.007189       0.004849      -0.005546      -0.000431       0.005977              1.631928       1.364461       0.129119       0.181423       1.477742       0.277839       2.053580          -0.000004
          326              H      10.067377      26.137958       4.827658       0.153462       0.979757 0.71521070E+01  0.67601503E+02                                 1.570905                            1.514487      -0.921374       2.447377                    0.999001       3.217196       8.556092       0.538834       1.202621      -0.727197      -0.008063       0.003687      -0.010296       0.013587       0.000861       0.002838      -0.001312       0.000371       0.003310      -0.003401       0.000032       0.003370              1.589262       1.356403      -0.027896       0.008940       1.570978      -0.413155       1.840404          -0.000013
          327              H      10.796533      24.846387       5.333114       0.163050       0.975760 0.70138935E+01  0.65038386E+02                                 1.490225                            1.440963      -0.854859       2.486182                    0.999672       2.965298       7.455572       0.595001       1.110140      -0.752546       0.003397      -0.011115      -0.002303       0.011849       0.000197      -0.000741       0.000722      -0.001318      -0.008877      -0.003203       0.000958       0.002245              1.503512       1.783517      -0.313652      -0.120351       1.444893       0.077849       1.282127           0.000026
          328              H      10.345630      25.945083       6.356940       0.153509       1.003035 0.73761055E+01  0.70007993E+02                                 1.575465                            1.522568      -0.949817       2.433233                    0.998938       3.186642       8.393959       0.547555       1.178576      -0.733492      -0.003697       0.001807       0.012519       0.013178       0.001328      -0.002440       0.001399      -0.000928       0.006164      -0.003780       0.000363       0.003418              1.595039       1.460949       0.093074       0.216438       1.401798       0.281534       1.922370          -0.000008
          329              H       6.084679      32.192844       8.186912       0.107392       1.376069 0.10259857E+02  0.10623947E+03                                 2.004429                            1.847379      -0.986555       2.418218                    0.997662       3.456132       9.652822       0.474198       1.247389      -0.719844      -0.034734       0.026391       0.025494       0.050526       0.000167      -0.017599       0.004309       0.011951      -0.039633      -0.022791       0.001131       0.021659              2.094892       1.972285      -0.501176      -0.327543       2.473629       0.424930       1.838762          -0.000003
          330              H       5.536555      29.978230       7.757090       0.123091       1.072574 0.78897348E+01  0.76011640E+02                                 1.633994                            1.569855      -0.915517       2.448039                    0.998836       3.231537       8.523935       0.542751       1.171353      -0.735994      -0.029967      -0.012267       0.013331       0.035018       0.002404      -0.014478       0.006229       0.005199      -0.025381      -0.019261       0.003599       0.015662              1.657997       1.887466       0.308812      -0.147511       1.684108      -0.051563       1.402419           0.000126
          331              H       8.994597      29.509820       5.766626       0.131159       1.009150 0.74439946E+01  0.71580817E+02                                 1.653843                            1.592215      -0.822120       2.502434                    0.999540       3.272398       8.986833       0.498755       1.277111      -0.711217       0.023646      -0.017608      -0.020718       0.036034       0.000063      -0.011136       0.005611       0.006903      -0.024760      -0.015570       0.001728       0.013842              1.674791       1.562194      -0.148721      -0.216898       1.835828       0.219313       1.626351          -0.000052
          332              H       9.542720      31.720990       6.194603       0.105249       1.088130 0.76778201E+01  0.75611175E+02                                 1.831139                            1.680762      -1.258787       2.286659                    0.994252       3.768373      11.039179       0.450767       1.379766      -0.686449       0.040988       0.012581      -0.022096       0.048234      -0.001957      -0.010459       0.004311       0.006786      -0.035716      -0.016747       0.002106       0.014640              1.934035       2.272560       0.550898      -0.227967       1.889753      -0.169914       1.639791           0.000005
          333              H       3.357469      20.041742       6.380921       0.107822       1.372404 0.10917616E+02  0.11455897E+03                                 1.991854                            1.894960      -0.788223       2.493140                    0.998961       3.498666       9.763630       0.473261       1.233399      -0.723524       0.012065      -0.023495      -0.018427       0.032204      -0.010308       0.001545       0.005361      -0.014156      -0.000724      -0.013559      -0.000265       0.013824              2.017488       1.786768      -0.208218      -0.382019       1.870914       0.338845       2.394782          -0.000887
          334              H       1.986321      20.076184       7.137260       0.136599       1.076707 0.83222406E+01  0.82980621E+02                                 1.790886                            1.729703      -1.001735       2.420787                    0.996673       3.494627      10.043736       0.455655       1.348136      -0.695806      -0.030033      -0.011024       0.004053       0.032248      -0.002517       0.002866      -0.002143       0.001854       0.001261      -0.002908      -0.002261       0.005168              1.805595       2.090179       0.312370      -0.068862       1.774989      -0.068964       1.551618           0.008629
          335              C       6.587545       1.932191       2.613982       0.589057      24.458219 0.23667801E+03  0.48412317E+04                                 7.839692                            5.459472      -0.081427       2.031783                    0.999532      22.206877      62.095166       0.634065       0.472253      -1.018113      -0.006085      -0.035418       0.041399       0.054821      -0.054185      -0.034744       0.024536       0.108185      -0.122259      -0.063482      -0.045033       0.108515             10.323081       5.310846       1.397786       1.287132      12.753605      -5.296327      12.904792           0.000671
          336              C       6.647889       2.932039       1.531126      -0.018140      42.485663 0.43552810E+03  0.10174944E+05                                10.532495                            6.900424      -0.106542       1.964104                    0.999319      27.402239      76.817670       0.639475       0.409984      -1.075585      -0.004735       0.033050      -0.034559       0.048053       0.005285       0.000403       0.014758       0.002656       0.001037      -0.016127       0.000804       0.015322             14.475993       7.221962       1.487999       3.064869      17.026029      -7.847235      19.179988           0.001709
          337              C       6.113174       2.641005       0.282244      -0.176133      38.574376 0.45650058E+03  0.10902354E+05                                 9.981672                            7.166071       0.010527       1.958122                    0.999677      30.818890      90.329933       0.607960       0.421844      -1.057040       0.007012       0.002478       0.013318       0.015254      -0.002076      -0.006602       0.019075       0.007067      -0.052207      -0.028828       0.009113       0.019715             12.618434       6.973060      -0.151138       4.244911      12.609121      -5.792097      18.273121           0.003980
          338              C       6.163461       3.588846      17.713097      -0.004222      38.258086 0.45337572E+03  0.10704402E+05                                 9.861923                            7.076412      -0.069865       1.973599                    0.999374      27.565412      77.817595       0.626329       0.414190      -1.072282      -0.045836      -0.036236      -0.042844       0.072454      -0.013355       0.028449       0.003352       0.025722       0.094396      -0.037996      -0.009709       0.047705             12.649480       7.868977       0.200212       5.107444      12.257066      -4.583066      17.822397           0.030777
          339              C       6.750138       4.827721      17.949223       0.257404      32.174961 0.35300945E+03  0.79339120E+04                                 9.071315                            6.496584      -0.193288       1.959512                    0.999462      25.824436      74.280256       0.607841       0.448348      -1.037385       0.002326       0.098712      -0.069285       0.120623      -0.002436      -0.015354      -0.030556      -0.019395      -0.040823      -0.038465       0.001953       0.036512             11.487389       7.905216       1.244769       5.113997      10.948508      -2.657465      15.608443           0.002212
          340              C       7.283176       5.118411       0.750805      -0.042248      39.901947 0.46014296E+03  0.10892118E+05                                10.082578                            7.129487      -0.042803       1.997801                    0.998118      27.436500      77.266023       0.624642       0.414243      -1.073466       0.012741       0.010155       0.021371       0.026873      -0.005529      -0.016565      -0.020584      -0.001719      -0.054333      -0.035772       0.013924       0.021848             12.799639       8.663113       3.034722       4.640200      13.734880      -2.422246      16.000926           0.000062
          341              C       7.232889       4.170914       1.765407      -0.178994      39.096246 0.48660935E+03  0.11828330E+05                                10.117991                            7.459741      -0.109461       1.915993                    0.999595      31.405788      93.376686       0.587577       0.428843      -1.050935      -0.009501      -0.002216      -0.009935       0.013924      -0.008284      -0.001821       0.014870       0.032132       0.002496      -0.025998       0.006307       0.019691             12.310245       7.302432       2.836495       2.347048      16.088772      -4.333643      13.539530           0.003579
          342              C       7.963721       6.506075       1.047807       0.293333      24.595716 0.37873009E+03  0.86253877E+04                                 7.940046                            6.962219      -0.546841       1.878974                    0.995660      24.444438      69.779692       0.560351       0.479951      -1.024313       0.018597       0.039428      -0.000284       0.043594      -0.011575       0.003622      -0.008854       0.013427       0.080670      -0.027484      -0.001954       0.029437              8.761619       8.244310       1.085076       1.798624       8.491102       0.087187       9.549445           0.000763
          343              C       8.340871       6.626622       2.554951      -0.542350      29.938055 0.50244349E+03  0.12269715E+05                                 8.225261                            7.255440       0.022880       1.956803                    0.997424      33.454714      98.600375       0.638392       0.392891      -1.077842      -0.017572      -0.003194      -0.061529       0.064069      -0.006127       0.001656      -0.009188       0.005848       0.025700      -0.013496      -0.000443       0.013938              9.106065       8.042375       0.944757       2.687357       7.566855       0.977304      11.708965           0.000420
          344              C       9.220886       6.595624       0.171560      -0.534521      25.402320 0.43781036E+03  0.10333353E+05                                 7.281785                            6.747011       0.143102       1.999064                    0.997662      32.689732      94.831709       0.665553       0.389913      -1.079500      -0.057746       0.001023       0.030012       0.065088      -0.011601      -0.014537       0.004968       0.032989       0.002277      -0.020553      -0.007786       0.028340              7.491040       8.411932       0.843828       0.566125       6.454018      -0.559769       7.607169           0.000097
          345              C       7.035095       7.690876       0.717600      -0.536564      26.109387 0.45789726E+03  0.10936612E+05                                 7.484391                            6.950087       0.089050       1.984415                    0.997194      32.892743      96.198038       0.648258       0.395589      -1.074891       0.039557      -0.054105       0.004142       0.067151      -0.023017       0.006022      -0.004760       0.006600      -0.024329      -0.019210      -0.009686       0.028896              7.753176       7.565700      -0.463320       1.732605       7.388326      -0.646598       8.305501          -0.000392
          346              C       5.605280       3.302978      16.314792      -0.136651      27.096659 0.38806026E+03  0.89650676E+04                                 7.982318                            6.593003      -0.272899       1.889344                    0.998884      30.042438      88.720950       0.631180       0.420048      -1.050374      -0.039866       0.047595       0.022038       0.065880      -0.036831       0.005084       0.024041       0.031049      -0.007265      -0.049949       0.006682       0.043267              9.030614       8.343009      -1.699550       1.906310       8.136561      -0.384293      10.612274           0.011196
          347              C       3.583758       4.639324      16.849764       0.084864      24.040993 0.36975201E+03  0.84351707E+04                                 7.497582                            6.540402      -0.617376       1.829261                    0.997608      27.105941      79.412450       0.618861       0.433840      -1.042462      -0.002304      -0.041608      -0.050516       0.065486      -0.015575      -0.017054       0.012984       0.015757      -0.039534      -0.023179      -0.010578       0.033757              8.112188       9.677649      -0.815103      -0.406932       8.615803      -1.339141       6.043112           0.009736
          348              C       2.583055       3.509630      17.001032      -0.229485      25.165710 0.42107149E+03  0.98577569E+04                                 7.518565                            6.853875      -0.082798       1.961762                    0.998441      29.703555      86.271913       0.625369       0.418358      -1.058956      -0.018248       0.068757       0.045517       0.084453      -0.004906      -0.022202      -0.000681       0.030574      -0.078689      -0.034278      -0.002505       0.036783              7.732735       9.001633       0.612264      -1.286383       7.770055      -0.340277       6.426518           0.017798
          349              C       1.402996       3.898823      17.960291      -0.172412      23.593122 0.38547622E+03  0.87580705E+04                                 7.017179                            6.423955       0.172683       2.048032                    0.999609      28.054011      78.229911       0.671516       0.401457      -1.078393       0.039199       0.057728      -0.074924       0.102385      -0.017720      -0.014285       0.007859       0.010361      -0.066862      -0.027142      -0.007085       0.034227              7.206959       7.583838      -0.310987      -1.380840       7.496798      -0.782800       6.540240           0.001157
          350              C       0.802909       5.204171      17.567364      -0.174335      23.904458 0.39369574E+03  0.90478236E+04                                 7.206838                            6.583164       0.088022       2.019746                    0.999431      28.734751      82.230238       0.645629       0.412800      -1.064315       0.100848      -0.014694       0.011139       0.102520       0.016752      -0.009466      -0.005893      -0.019962      -0.069800      -0.026456      -0.006410       0.032866              7.465744       8.021545      -0.126218      -1.309829       7.598139      -0.779198       6.777549          -0.000756
          351              C       1.853899       6.337310      17.478817      -0.230016      26.727312 0.44771824E+03  0.10670899E+05                                 7.924221                            7.114281      -0.197350       1.924646                    0.997950      30.202464      89.252766       0.606208       0.423925      -1.052764      -0.001040      -0.075027      -0.031897       0.081532       0.022191      -0.014158      -0.015843      -0.003718      -0.067897      -0.029762      -0.010948       0.040710              8.524156       9.544268       0.100611      -2.954737       7.691510      -0.494508       8.336691          -0.012990
          352              C       2.925004       5.944672      16.493731       0.076120      25.810485 0.38143680E+03  0.87745421E+04                                 8.022410                            6.771467      -0.626573       1.821962                    0.997583      27.446303      80.891503       0.590650       0.450790      -1.031950       0.013751       0.041500       0.046096       0.063531       0.024434      -0.009710      -0.013310      -0.031230      -0.031853      -0.024189      -0.015438       0.039627              9.059106       9.320857      -0.524946      -2.100781       9.594308      -2.075258       8.262152          -0.005667
          353              C       3.516710       8.155842      15.685739      -0.129463      28.429609 0.40913169E+03  0.96249057E+04                                 8.462123                            6.919590      -0.531902       1.821510                    0.997418      30.261717      91.644771       0.593258       0.438863      -1.033828       0.078000      -0.029016       0.049949       0.097062       0.008722      -0.005460      -0.004242      -0.028507       0.025651      -0.021562       0.005022       0.016540              9.654017       8.027203       1.775463      -1.013622      12.814084      -2.561324       8.120764          -0.013450
          354              C       4.483889       9.294836      15.468061       0.026085      35.857794 0.43551941E+03  0.10210235E+05                                 9.531008                            7.005574      -0.078108       1.983331                    0.999408      27.102135      76.980713       0.618254       0.422582      -1.063761      -0.062255      -0.029237       0.012105       0.069836       0.018241       0.001551      -0.017344      -0.065198      -0.008285      -0.037096      -0.007380       0.044476             11.431421      13.272479       0.481095      -0.766326      15.600089      -1.956789       5.421694          -0.002107
          355              C       3.920679      10.559887      15.342619      -0.209113      38.060032 0.49886255E+03  0.12195978E+05                                 9.960323                            7.548996      -0.038698       1.944714                    0.998922      31.450445      93.632080       0.584846       0.428380      -1.051721       0.001800      -0.004390      -0.009971       0.011043       0.007540      -0.004079       0.007163       0.040612       0.018204      -0.026556       0.007290       0.019266             11.740053      11.399983      -1.427975      -0.499201      18.211235      -2.017196       5.608941          -0.001968
          356              C       4.731969      11.660650      15.095426       0.047423      40.177986 0.42706634E+03  0.99493242E+04                                10.220854                            6.880724      -0.121534       1.959636                    0.999299      27.195590      76.655936       0.632417       0.415723      -1.069604       0.006026      -0.015657       0.000963       0.016804      -0.009567      -0.011736      -0.006542      -0.010342      -0.054995      -0.025817       0.005772       0.020046             13.610058      15.420816      -5.311112       0.535642      19.745688      -2.677834       5.663672           0.001006
          357              C       6.106469      11.497395      14.971829      -0.220084      39.231442 0.49069462E+03  0.11938716E+05                                10.093700                            7.441845      -0.028561       1.938515                    0.999858      31.765511      94.132316       0.594810       0.423235      -1.055625       0.000778      -0.016252       0.006521       0.017529       0.016953       0.001935       0.000539      -0.011547       0.007689      -0.019263       0.002463       0.016800             12.254973      17.629447      -4.786171       0.352242      13.878550      -1.301524       5.256922          -0.003398
          358              C       6.669679      10.232688      15.097270      -0.040045      38.237158 0.46711038E+03  0.11109221E+05                                 9.848244                            7.211930      -0.088469       1.982507                    0.998022      27.583003      78.103824       0.616776       0.417556      -1.070312       0.017126       0.022685      -0.009292       0.029904      -0.029728       0.001531       0.011825      -0.012017       0.048926      -0.039849       0.011525       0.028325             12.005842      17.493773      -0.793557      -0.368919      13.166607      -1.296605       5.357147           0.001239
          359              C       5.860065       9.131581      15.344464       0.264192      28.635373 0.34199966E+03  0.76363023E+04                                 8.427586                            6.425321      -0.065729       2.010013                    0.999513      25.490415      73.408493       0.605973       0.452684      -1.033471       0.065431      -0.105257       0.010169       0.124353      -0.027826       0.007133      -0.014814      -0.026605      -0.024643      -0.026976      -0.013464       0.040440              9.701060      12.490909       0.764746      -0.378716      11.771952      -1.225458       4.840318          -0.001612
          360              C       8.226888      10.077700      14.949692       0.297282      25.864228 0.37587742E+03  0.85429657E+04                                 8.146559                            6.861492      -0.589697       1.864917                    0.995757      24.372590      69.469398       0.573749       0.469702      -1.030011       0.043801      -0.011665      -0.008885       0.046190       0.009496       0.005225      -0.006831      -0.034128      -0.002000      -0.021474       0.000259       0.021216              9.362601      11.124133       0.729875       0.579138       7.195179      -0.166129       9.768490           0.000073
          361              C       8.806860       9.371641      16.200419      -0.534355      27.864669 0.46481836E+03  0.11125931E+05                                 7.813302                            6.959085       0.114386       1.995669                    0.996676      32.679058      95.180804       0.654939       0.390708      -1.079948      -0.024751       0.025134      -0.058003       0.067888       0.005497      -0.002615      -0.009191      -0.019883       0.066531      -0.022450      -0.003308       0.025759              8.512573       8.395620       0.213872       2.362432       6.678261      -1.471930      10.463837           0.000140
          362              C       8.989568      11.427822      14.826095      -0.538450      27.656881 0.46338165E+03  0.11077652E+05                                 7.800962                            7.013311       0.095817       1.980329                    0.998397      32.927264      95.693788       0.643663       0.398051      -1.075448      -0.021725      -0.058420       0.001047       0.062338       0.011463       0.002691       0.001586      -0.042094      -0.008628      -0.022776      -0.002799       0.025575              8.245170       9.218646       1.922006      -0.049705       7.772351      -0.532900       7.744514           0.000003
          363              C       8.491731       9.330311      13.691586      -0.534168      26.453027 0.44678417E+03  0.10627348E+05                                 7.568608                            6.856984       0.053045       1.970300                    0.997321      33.039106      97.067740       0.652498       0.394639      -1.073361      -0.007228       0.034637       0.060137       0.069774       0.007666       0.014928      -0.005295      -0.013077       0.035835      -0.023152       0.004000       0.019152              7.988156       7.611682       0.600285      -0.876103       6.534305       1.293816       9.818480           0.000372
          364              C       2.269602      14.531038      15.019792       0.101486      27.835757 0.34883129E+03  0.77944429E+04                                 8.170546                            6.343874       0.232575       2.094769                    0.999317      26.246455      74.576393       0.633595       0.432638      -1.049666       0.030879       0.023902      -0.028723       0.048475       0.017635      -0.000324       0.016998       0.026999       0.045139      -0.034603       0.009951       0.024652              9.805379       9.456056      -2.991481      -1.529606      13.457059      -2.426940       6.503022          -0.000216
          365              C       2.881422      13.325571      15.346309      -0.194345      35.464087 0.45511107E+03  0.10849155E+05                                 9.493297                            7.181985       0.141266       2.018215                    0.999397      30.083775      87.783604       0.604539       0.425014      -1.056205       0.002640       0.001834      -0.003356       0.004648       0.013383      -0.005316      -0.003481      -0.016492       0.026588      -0.020457       0.004525       0.015931             11.665700      12.168806      -5.126975      -1.731862      15.753476      -2.220138       7.074817           0.000411
          366              C       4.113444      12.998373      14.789200       0.129740      36.486929 0.40672769E+03  0.93718318E+04                                 9.743994                            6.813269      -0.130630       1.972776                    0.999257      26.184847      73.689987       0.621079       0.427995      -1.060581      -0.002815       0.009668      -0.004714       0.011118       0.009409       0.011105       0.007265       0.015084      -0.033593      -0.016557      -0.006211       0.022768             12.929689      12.306768      -6.399572      -0.868692      19.377880      -3.316014       7.104419          -0.000177
          367              C       4.731969      13.876642      13.907419      -0.196948      34.781237 0.44474811E+03  0.10496515E+05                                 9.237098                            7.022963       0.190707       2.028086                    0.999724      29.740560      85.157769       0.624047       0.415870      -1.066489       0.000111       0.002967       0.006757       0.007381      -0.004754      -0.013209       0.003582       0.033966      -0.015859      -0.015587      -0.010567       0.026153             11.217773       9.945629      -3.836044      -0.645976      16.604542      -3.863545       7.103147           0.000259
          368              C       4.118473      15.082108      13.580902       0.077375      28.137512 0.34721036E+03  0.77162790E+04                                 8.088749                            6.239945       0.215710       2.073803                    0.999806      26.413395      73.814045       0.655376       0.420533      -1.061650      -0.037796       0.004080       0.028925       0.047768       0.024171      -0.012736       0.006066       0.024564       0.049359      -0.037962       0.011477       0.026485              9.747979       8.821422      -3.109264      -0.926213      14.016732      -2.977728       6.405784          -0.000220
          369              C       5.152700       1.157248       6.843948       0.554461      27.224553 0.27844849E+03  0.59151032E+04                                 8.378320                            5.893691       0.054894       2.060658                    0.999567      23.195827      65.490936       0.616350       0.467801      -1.023415       0.024108      -0.042064      -0.043213       0.064945       0.064482      -0.004401      -0.042305      -0.019267      -0.124853      -0.071289      -0.023915       0.095204             11.210717       9.930483      -5.090476      -2.446925      11.758494       5.397065      11.943175          -0.000011
          370              C       4.562671       2.061692       7.923115      -0.030428      43.530999 0.45890982E+03  0.10870159E+05                                10.744855                            7.094610      -0.081516       1.965479                    0.999294      28.034074      79.320659       0.628690       0.411302      -1.073943      -0.016776       0.028956       0.030505       0.045282      -0.007808       0.017758      -0.007262       0.004977       0.018269      -0.015569      -0.008987       0.024555             15.126889      14.408152      -7.544758      -3.180691      15.367034       8.184257      15.605482           0.006498
          371              C       3.401050       2.789794       7.690679      -0.167479      40.424793 0.47879734E+03  0.11600481E+05                                10.397645                            7.418081      -0.195729       1.889547                    0.999382      31.385125      93.400427       0.586569       0.430985      -1.048809       0.011327       0.000045       0.008784       0.014334       0.019026       0.002510      -0.012867       0.011945       0.032100      -0.028907       0.009097       0.019810             13.210497      15.191328      -7.365490      -1.443845      13.040321       4.963694      11.399842           0.001850
          372              C       2.941766       3.688727       8.644405      -0.046945      40.343759 0.47034696E+03  0.11188830E+05                                10.174081                            7.207062      -0.049554       1.993078                    0.997950      27.618575      77.833786       0.621742       0.414123      -1.074123      -0.018556      -0.000423      -0.016933       0.025124      -0.004389      -0.027721       0.007368      -0.030093      -0.040975      -0.038898       0.010873       0.028024             13.015315      14.905345      -5.138958       1.332738      11.092304       4.637017      13.048297           0.008974
          373              C       3.642426       3.861281       9.832411       0.261879      31.325731 0.34676113E+03  0.77634538E+04                                 8.905003                            6.439237      -0.157316       1.971592                    0.999622      25.754175      74.081440       0.610115       0.448404      -1.036726      -0.052585       0.089607       0.062971       0.121490      -0.003487      -0.024279       0.014655      -0.030933      -0.061062      -0.039748       0.006406       0.033342             11.038939      10.617530      -2.965644       1.566521      10.059728       4.985438      12.439561           0.002214
          374              C       4.804047       3.134213      10.064847       0.007499      37.466741 0.43860870E+03  0.10289922E+05                                 9.763338                            6.989738       0.008936       2.004824                    0.999335      27.272454      77.223740       0.625022       0.417711      -1.067982       0.060395      -0.012549       0.043624       0.075552       0.015211       0.028633       0.013644      -0.009521       0.068321      -0.033590      -0.011539       0.045129             12.494751      10.183156      -3.285459       0.703101      12.275660       6.802958      15.025437           0.031918
          375              C       5.263331       2.235279       9.111121      -0.174877      39.662109 0.48643581E+03  0.11856762E+05                                10.329724                            7.495936      -0.188601       1.898277                    0.999045      31.481702      94.607201       0.580107       0.433169      -1.045321      -0.012374      -0.003822      -0.004138       0.013595       0.013044      -0.000428      -0.028080       0.002864      -0.029188      -0.033576       0.003138       0.030439             13.214846       9.997870      -4.113828      -1.123616      13.682375       7.907432      15.964294           0.004429
          376              C       1.525360       4.408563       8.386143       0.289212      26.353916 0.41821422E+03  0.97105120E+04                                 8.069674                            7.092043      -0.497440       1.894816                    0.995138      24.429156      69.167852       0.584908       0.450999      -1.046070      -0.039422       0.019878       0.004297       0.044358       0.012319       0.005812       0.013783      -0.022426       0.062186      -0.027024      -0.003095       0.030119              8.901322      10.045440      -1.342689       1.027091       8.268036       0.554795       8.390489           0.000758
          377              C       1.692982       5.961893       8.496826      -0.535600      26.507254 0.46606291E+03  0.11154214E+05                                 7.491812                            6.951883       0.220688       2.026366                    0.997238      32.711078      95.017913       0.658143       0.388858      -1.082099      -0.004808      -0.070784       0.006563       0.071250       0.014337       0.002884      -0.003461      -0.020282      -0.017388      -0.016315      -0.004262       0.020577              7.756602       7.263499      -1.253644       0.831404       8.710238       0.352467       7.296069           0.000857
          378              C       0.564886       3.902267       9.470844      -0.541191      25.572405 0.44313610E+03  0.10500962E+05                                 7.362474                            6.841615       0.060942       1.968989                    0.997266      33.098977      96.518378       0.652533       0.396106      -1.074206       0.042788       0.028520      -0.044839       0.068225       0.015823      -0.009277      -0.013575      -0.014411       0.032160      -0.022755      -0.005069       0.027824              7.495613       8.421053       0.239521      -0.495883       6.707902       0.487636       7.357883           0.000812
          379              C       0.928626       3.960818       6.969390      -0.540617      28.113875 0.46560022E+03  0.11122298E+05                                 7.845272                            6.989197       0.185969       2.006067                    0.998264      32.905957      94.989366       0.651707       0.393435      -1.080692       0.024838       0.016335       0.061765       0.068547       0.005375      -0.008604       0.013344      -0.011873       0.048907      -0.021110      -0.002911       0.024021              8.422541       9.042394      -0.806432       2.469106       6.844315      -0.015290       9.380914           0.000525
          380              C       6.419923       5.538258      10.780602       0.077692      23.968020 0.38311890E+03  0.88166958E+04                                 7.524631                            6.702721      -0.613030       1.830366                    0.997070      27.281750      80.236607       0.605249       0.439744      -1.039105       0.019605      -0.027749       0.044661       0.056115       0.015202      -0.011691      -0.025537      -0.011380      -0.053212      -0.032091      -0.006667       0.038758              8.190309       9.210416       0.401697      -1.837448       8.871677       0.938025       6.488833           0.010400
          381              C       7.953664       5.200727      10.727105      -0.218240      24.657830 0.41216211E+03  0.96155121E+04                                 7.416657                            6.754775      -0.035351       1.980592                    0.998492      29.569350      86.252193       0.632436       0.415131      -1.059046      -0.019097       0.060558      -0.046289       0.078579       0.011920      -0.009063      -0.006311       0.029510      -0.094346      -0.033399      -0.002971       0.036370              7.840111       9.016594       0.312864      -2.083495       7.274443      -0.358503       7.229295           0.027180
          382              C       8.620799       6.127214       9.771535      -0.171841      24.327007 0.40399441E+03  0.93897353E+04                                 7.389413                            6.722580      -0.204045       1.924858                    0.998809      29.317441      85.709196       0.628203       0.419496      -1.054951      -0.056713       0.026312       0.081133       0.102426       0.006902       0.006991      -0.014440      -0.015418      -0.077324      -0.031927       0.006054       0.025873              7.845208       7.798956       0.228636      -2.603532       7.845800       0.301538       7.890869           0.002949
          383              C       8.468263       7.577218      10.116499      -0.176040      23.967544 0.39833455E+03  0.91965395E+04                                 7.252223                            6.625326       0.096810       2.026123                    0.999191      28.820215      83.113924       0.641995       0.413236      -1.062269      -0.072629      -0.062815      -0.010873       0.096638      -0.017893      -0.005463      -0.003779       0.032537      -0.072933      -0.026691      -0.009847       0.036538              7.708610       8.571410       0.669010      -1.784406       7.615433       0.494180       6.938986           0.000600
          384              C       6.979780       7.894083      10.142326      -0.229118      26.290813 0.44818772E+03  0.10680354E+05                                 7.822918                            7.107163      -0.167748       1.929889                    0.998235      30.339644      89.526682       0.608158       0.422633      -1.054015       0.044356      -0.062824       0.035473       0.084691      -0.010697      -0.020430      -0.000509       0.030305      -0.058420      -0.028340      -0.006895       0.035235              8.541628      10.659836       0.311812      -3.227952       6.876583      -0.352533       8.088466           0.009145
          385              C       6.233862       6.974485      11.166151       0.069667      26.794256 0.40174649E+03  0.93552909E+04                                 8.223535                            6.936248      -0.636915       1.815817                    0.997283      27.784565      82.186317       0.585696       0.449085      -1.033711      -0.040220       0.027983      -0.042463       0.064837      -0.023228      -0.015133       0.004432       0.026658      -0.036433      -0.022867      -0.014726       0.037593              9.674672      11.104646      -1.083937      -3.850338       9.227789       1.201461       8.691579           0.004379
          386              C       4.532499       8.565701      11.953850      -0.130105      29.454048 0.42240521E+03  0.10006392E+05                                 8.708808                            7.035524      -0.535859       1.817703                    0.997260      30.455855      92.239523       0.588387       0.439435      -1.034567      -0.036676      -0.068186      -0.055111       0.095036      -0.018685      -0.009339       0.001345      -0.014916      -0.009086      -0.021397      -0.001843       0.023240             10.785183      14.356117      -4.965592      -1.777882       9.987381       1.540252       8.012051           0.006681
          387              C       3.097655       8.995535      11.990745       0.030750      36.205674 0.43472602E+03  0.10188941E+05                                 9.628382                            6.992943      -0.109121       1.971500                    0.999488      27.146017      77.143417       0.619523       0.421828      -1.064032       0.066682       0.009585      -0.017962       0.069721      -0.035458      -0.005500       0.013243       0.011592      -0.026941      -0.033362      -0.010194       0.043555             12.285812      17.159739      -5.450518      -0.637693      14.322738      -0.497502       5.374959           0.001848
          388              C       2.812697      10.346347      11.830253      -0.212729      37.097817 0.48149736E+03  0.11652572E+05                                 9.748308                            7.362753       0.073659       1.976697                    0.999594      31.272797      92.241814       0.599460       0.422200      -1.056913       0.003047      -0.002456       0.005178       0.006490       0.020090      -0.001936      -0.005996       0.026576       0.017570      -0.027592       0.005158       0.022434             12.051142      14.049808      -6.280360       0.343871      16.592689      -0.972692       5.510930           0.000235
          389              C       1.506922      10.802358      11.970453       0.047920      38.959913 0.45669964E+03  0.10825866E+05                                10.095661                            7.165388      -0.061540       1.979692                    0.999427      27.506747      78.355529       0.612906       0.421580      -1.065256       0.004396      -0.016698      -0.001913       0.017372      -0.004976      -0.012515      -0.007797      -0.015326      -0.063002      -0.028165       0.008022       0.020143             13.100294      12.735006      -4.498974       0.299164      20.510137      -2.064005       6.055740           0.000550
          390              C       0.486104       9.907557      12.272989      -0.200022      35.219571 0.49353038E+03  0.12035363E+05                                 9.427201                            7.507818      -0.027832       1.948436                    0.999109      31.362735      93.307337       0.586430       0.428297      -1.051587       0.007090      -0.014443      -0.001733       0.016183      -0.008716       0.000148       0.008029       0.029710       0.016652      -0.022193       0.007242       0.014950             10.530432      10.142300      -0.378571      -0.503447      15.565796      -1.621609       5.883201           0.000438
          391              C       0.772737       8.556746      12.435325      -0.037815      36.810176 0.47235880E+03  0.11277827E+05                                 9.613025                            7.275358      -0.010845       2.009316                    0.998288      27.593374      78.566201       0.610499       0.420212      -1.067446      -0.028763       0.007862      -0.000499       0.029823       0.006171       0.009379      -0.003243      -0.059742       0.032947      -0.037905       0.012494       0.025411             11.316468      14.644382      -1.308210      -0.935053      13.719845      -1.090572       5.585176           0.000223
          392              C       2.078513       8.100735      12.293281       0.253931      28.590480 0.35480017E+03  0.79945740E+04                                 8.421859                            6.544741      -0.088807       1.999883                    0.999480      25.746537      74.464519       0.600430       0.452723      -1.033534       0.010262      -0.127597       0.010780       0.128462      -0.007494       0.002316      -0.006106      -0.064435      -0.054901      -0.024396      -0.018487       0.042883              9.801877      13.608028      -2.412042      -0.708058      10.859550      -0.429236       4.938051           0.000855
          393              C      16.343145       7.590995      12.754463       0.296668      24.805725 0.37698671E+03  0.85754312E+04                                 7.866697                            6.835463      -0.581511       1.867691                    0.995840      24.372088      69.522226       0.579342       0.464773      -1.032618      -0.033931      -0.031374       0.007466       0.046812      -0.021170       0.001916      -0.000917      -0.005055       0.006399      -0.022415       0.001951       0.020464              8.601702       9.592889       0.004496       0.028414       7.431457       0.218945       8.780761          -0.000000
          394              C      16.646541       6.802275      14.060532      -0.535024      27.239298 0.46831595E+03  0.11257250E+05                                 7.724030                            7.032820       0.006578       1.953771                    0.997209      33.282862      97.897884       0.643371       0.396051      -1.073747      -0.016394       0.031076      -0.065120       0.073994      -0.008292       0.011180       0.008360       0.010196       0.045985      -0.021927       0.000703       0.021223              8.065246       7.640199      -0.369443       0.551417       6.492678      -1.138586      10.062860          -0.000230
          395              C      16.210724       6.588735      11.608886      -0.532419      26.806837 0.45835122E+03  0.10950076E+05                                 7.626717                            6.944684       0.032459       1.966777                    0.996973      32.882933      96.178252       0.649755       0.394583      -1.075585       0.006705       0.037567       0.056736       0.068375      -0.012910      -0.005953       0.006083      -0.002803       0.045317      -0.020542       0.000488       0.020054              7.969814       7.449434       0.024154       0.404476       7.398556       1.941386       9.061452           0.000174
          396              C      15.022284       8.276389      12.909421      -0.539900      26.583367 0.44042877E+03  0.10403936E+05                                 7.583574                            6.838648       0.099480       1.982122                    0.998593      32.690003      94.672526       0.651160       0.398195      -1.074536       0.049775      -0.037554      -0.004811       0.062537      -0.019401       0.001452       0.003002       0.003744       0.010874      -0.021708       0.003965       0.017743              7.992042      10.222301      -0.801927      -0.293245       6.531853       0.271190       7.221972           0.000212
          397              C       1.713097      14.433567      10.745552       0.079087      27.435299 0.35348597E+03  0.79290071E+04                                 8.030362                            6.344090       0.126215       2.047196                    0.999479      26.854956      76.589715       0.639531       0.426970      -1.052556      -0.039680       0.009176       0.018524       0.044742       0.019385      -0.010202       0.012427       0.031663       0.025238      -0.034890       0.012445       0.022445              9.380011       7.804900      -0.953389      -1.309807      14.604762      -1.559160       5.730371          -0.000540
          398              C       2.041636      13.108587      11.003814      -0.195951      32.969673 0.46085469E+03  0.11005189E+05                                 8.994170                            7.207693       0.096350       1.998696                    0.999343      30.202535      87.805204       0.606754       0.422727      -1.059109      -0.006059       0.000511       0.000385       0.006092      -0.012819      -0.013481       0.005401       0.040633       0.003304      -0.024670      -0.005898       0.030568             10.451522       8.137762      -1.422483      -0.887350      16.912815      -1.950036       6.303988           0.001826
          399              C       1.170002      12.303680      11.728793       0.109414      35.586203 0.44265081E+03  0.10421090E+05                                 9.619696                            7.126684      -0.149600       1.960517                    0.999279      26.842221      76.437317       0.604657       0.430274      -1.058828      -0.001081       0.012291      -0.003980       0.012964       0.001376       0.004012      -0.001901       0.005020      -0.029200      -0.010977       0.002557       0.008419             12.274358       9.609598      -3.955957      -1.003263      20.410605      -1.723735       6.802873           0.000058
          400              C      -0.030172      12.826164      12.195510      -0.186947      33.059201 0.44751263E+03  0.10607899E+05                                 9.003908                            7.075361       0.189838       2.036016                    0.999486      29.720744      86.073091       0.615969       0.419492      -1.061194       0.001434       0.007649       0.006805       0.010338       0.020831      -0.014160      -0.001539       0.008019       0.022577      -0.026937       0.001173       0.025763             10.796842       9.333992      -4.096109      -1.326663      16.454219      -0.711212       6.602315           0.000003
          401              C      16.403489      14.152177      11.939093       0.109181      27.953978 0.36389278E+03  0.82425186E+04                                 8.299179                            6.555137      -0.048804       2.004162                    0.998727      26.645974      76.993939       0.610658       0.442814      -1.040399       0.040666       0.020809      -0.003760       0.045835       0.017071       0.004397       0.016362       0.031342       0.080290      -0.039292       0.005385       0.033907              9.822551       9.144211      -2.819894      -1.376194      14.220018      -0.819783       6.103423           0.001757
          402              C       5.524821       3.278869      11.376450      -0.149724      27.219184 0.40368338E+03  0.94401498E+04                                 8.057813                            6.765241      -0.328524       1.876277                    0.998467      30.377078      90.936741       0.616043       0.425164      -1.044795       0.001221       0.064545      -0.025212       0.069305       0.030866       0.020770      -0.008647      -0.073699      -0.021461      -0.055042       0.003376       0.051666              8.913960       6.870518       0.485072       0.926471       9.920669       1.850450       9.950694           0.009796
          403              C      10.174655      32.509709       2.613982       0.589076      24.458313 0.23667851E+03  0.48412448E+04                                 7.839678                            5.459457      -0.081438       2.031775                    0.999532      22.206991      62.095518       0.634069       0.472249      -1.018115       0.006041       0.035426       0.041374       0.054802      -0.054184       0.034735      -0.024526       0.108181      -0.122265      -0.063472      -0.045035       0.108508             10.322924       5.310833       1.397951      -1.286959      12.754073       5.296151      12.903866           0.000643
          404              C      10.114311      31.509861       1.531126      -0.018264      42.490186 0.43558239E+03  0.10176540E+05                                10.533201                            6.900865      -0.106494       1.964100                    0.999320      27.404049      76.824258       0.639452       0.409985      -1.075583       0.004734      -0.033041      -0.034565       0.048051       0.005308      -0.000453      -0.014737       0.002575       0.001162      -0.016074       0.000721       0.015353             14.476809       7.222155       1.488238      -3.064442      17.028298       7.848137      19.179974           0.001828
          405              C      10.649026      31.800895       0.282244      -0.176062      38.568978 0.45643811E+03  0.10900391E+05                                 9.980510                            7.165466       0.010792       1.958227                    0.999677      30.816100      90.317138       0.608006       0.421831      -1.057059      -0.007038      -0.002455       0.013326       0.015269      -0.002084       0.006629      -0.019146       0.006992      -0.052146      -0.028870       0.009092       0.019778             12.616343       6.971973      -0.150780      -4.243535      12.607824       5.790899      18.269232           0.003837
          406              C      10.598739      30.853054      17.713097      -0.004381      38.263721 0.45346627E+03  0.10707089E+05                                 9.862628                            7.077022      -0.069053       1.973788                    0.999375      27.569017      77.830115       0.626314       0.414178      -1.072288       0.045702       0.036324      -0.042845       0.072414      -0.013236      -0.028515      -0.003460       0.025625       0.094848      -0.037999      -0.009831       0.047830             12.649722       7.868713       0.200661      -5.106549      12.258268       4.582877      17.822184           0.030551
          407              C      10.012062      29.614179      17.949223       0.257206      32.181033 0.35309758E+03  0.79363790E+04                                 9.072169                            6.497237      -0.192359       1.959740                    0.999465      25.828202      74.293087       0.607833       0.448326      -1.037399      -0.002363      -0.098690      -0.069243       0.120581      -0.002372       0.015310       0.030589      -0.019764      -0.040790      -0.038422       0.001753       0.036669             11.488063       7.905379       1.244909      -5.113764      10.950305       2.657764      15.608507           0.002243
          408              C       9.479024      29.323489       0.750805      -0.042275      39.903615 0.46017379E+03  0.10893076E+05                                10.082924                            7.129808      -0.042916       1.997760                    0.998115      27.437647      77.271145       0.624615       0.414252      -1.073455      -0.012734      -0.010138       0.021376       0.026867      -0.005494       0.016538       0.020585      -0.001823      -0.054133      -0.035708       0.013829       0.021878             12.799715       8.663036       3.035016      -4.639699      13.736189       2.422264      15.999921           0.000400
          409              C       9.529311      30.270986       1.765407      -0.178874      39.092068 0.48654939E+03  0.11826529E+05                                10.117431                            7.459378      -0.109490       1.916017                    0.999595      31.403486      93.369021       0.587579       0.428854      -1.050926       0.009488       0.002188      -0.009936       0.013912      -0.008336       0.001816      -0.014874       0.032168       0.002400      -0.026024       0.006283       0.019741             12.309481       7.301870       2.836416      -2.346531      16.088712       4.333443      13.537861           0.003473
          410              C       8.798479      27.935825       1.047807       0.293329      24.595785 0.37873228E+03  0.86254300E+04                                 7.939960                            6.962164      -0.546659       1.879030                    0.995662      24.444262      69.778629       0.560364       0.479940      -1.024321      -0.018598      -0.039419      -0.000265       0.043587      -0.011565      -0.003618       0.008854       0.013425       0.080681      -0.027477      -0.001961       0.029439              8.761438       8.244195       1.084990      -1.798453       8.491342      -0.087140       9.548775           0.000771
          411              C       8.421329      27.815278       2.554951      -0.542334      29.937471 0.50243231E+03  0.12269372E+05                                 8.225148                            7.255363       0.022859       1.956802                    0.997424      33.454314      98.598882       0.638395       0.392891      -1.077841       0.017582       0.003189      -0.061546       0.064087      -0.006141      -0.001656       0.009187       0.005856       0.025717      -0.013509      -0.000435       0.013944              9.105805       8.042216       0.944774      -2.687245       7.567057      -0.977308      11.708141           0.000413
          412              C       7.541314      27.846276       0.171560      -0.534529      25.401747 0.43779813E+03  0.10332967E+05                                 7.281611                            6.746870       0.143214       1.999108                    0.997662      32.689113      94.828730       0.665569       0.389908      -1.079506       0.057726      -0.001032       0.030007       0.065068      -0.011605       0.014534      -0.004953       0.033017       0.002290      -0.020568      -0.007774       0.028343              7.490815       8.411557       0.843826      -0.565946       6.454040       0.559782       7.606846          -0.000077
          413              C       9.727105      26.751024       0.717600      -0.536557      26.108017 0.45786527E+03  0.10935693E+05                                 7.484089                            6.949715       0.088967       1.984422                    0.997189      32.891710      96.195396       0.648291       0.395574      -1.074898      -0.039536       0.054057       0.004148       0.067100      -0.023066      -0.005999       0.004751       0.006502      -0.024297      -0.019257      -0.009665       0.028922              7.752873       7.565533      -0.463366      -1.732280       7.388011       0.646703       8.305075          -0.000458
          414              C      11.156920      31.138922      16.314792      -0.137380      27.116968 0.38841995E+03  0.89751811E+04                                 7.985990                            6.596002      -0.274608       1.888657                    0.998878      30.052961      88.752078       0.631064       0.420041      -1.050411       0.039555      -0.047268       0.022280       0.065538      -0.036955      -0.005235      -0.024279       0.030899      -0.009388      -0.050087       0.006414       0.043673              9.034909       8.346780      -1.701742      -1.907816       8.139848       0.384254      10.618100           0.010791
          415              C      13.178442      29.802576      16.849764       0.084773      24.036630 0.36965936E+03  0.84316632E+04                                 7.493872                            6.537451      -0.614826       1.830157                    0.997619      27.091261      79.336275       0.619367       0.433557      -1.042739       0.002529       0.041570      -0.050626       0.065555      -0.015378       0.017056      -0.013163       0.015879      -0.038299      -0.023042      -0.010564       0.033606              8.107936       9.671733      -0.815450       0.406894       8.610955       1.338326       6.041121           0.009734
          416              C      14.179145      30.932270      17.001032      -0.229238      25.159897 0.42094493E+03  0.98529634E+04                                 7.515845                            6.852037      -0.080531       1.962528                    0.998455      29.687233      86.185352       0.625632       0.418259      -1.059136       0.018263      -0.068918       0.045419       0.084535      -0.004791       0.022246       0.000853       0.030494      -0.077531      -0.034013      -0.002597       0.036610              7.729717       8.998805       0.611195       1.286580       7.768626       0.340794       6.421719           0.018247
          417              C      15.359204      30.543077      17.960291      -0.172350      23.591391 0.38544550E+03  0.87571392E+04                                 7.016784                            6.423714       0.172612       2.048042                    0.999608      28.052115      78.221866       0.671531       0.401458      -1.078399      -0.039191      -0.057732      -0.074910       0.102374      -0.017700       0.014410      -0.007876       0.010484      -0.066751      -0.027177      -0.007096       0.034272              7.206415       7.583468      -0.310865       1.379311       7.497232       0.783130       6.538546           0.001168
          418              C      15.959291      29.237729      17.567364      -0.174430      23.906465 0.39372510E+03  0.90486040E+04                                 7.207105                            6.583279       0.088022       2.019721                    0.999431      28.735858      82.232021       0.645647       0.412784      -1.064333      -0.100824       0.014669       0.011146       0.102493       0.016681       0.009465       0.005951      -0.020034      -0.069843      -0.026472      -0.006373       0.032846              7.466044       8.021720      -0.125780       1.309254       7.598793       0.779593       6.777621          -0.000836
          419              C      14.908301      28.104590      17.478817      -0.230065      26.728202 0.44773569E+03  0.10671479E+05                                 7.924643                            7.114628      -0.198115       1.924418                    0.997945      30.203337      89.257686       0.606163       0.423949      -1.052743       0.001054       0.074940      -0.031924       0.081463       0.022275       0.014199       0.015885      -0.003782      -0.067963      -0.029808      -0.011024       0.040831              8.524579       9.545108       0.101633       2.954457       7.691840       0.495338       8.336787          -0.012641
          420              C      13.837196      28.497228      16.493731       0.076274      25.805425 0.38134666E+03  0.87711262E+04                                 8.018577                            6.768552      -0.623744       1.822873                    0.997604      27.433305      80.822202       0.591109       0.450508      -1.032208      -0.013778      -0.041536       0.046011       0.063499       0.024297       0.009688       0.013126      -0.031699      -0.031329      -0.024333      -0.015136       0.039469              9.054428       9.316138      -0.524241       2.099251       9.589005       2.074516       8.258140          -0.005505
          421              C      13.245490      26.286058      15.685739      -0.129147      28.423802 0.40901827E+03  0.96218708E+04                                 8.461582                            6.919013      -0.533192       1.821114                    0.997418      30.262239      91.653955       0.593215       0.438911      -1.033768      -0.077940       0.029079       0.049953       0.097034       0.008700       0.005579       0.004326      -0.028462       0.025179      -0.021485       0.004855       0.016630              9.653380       8.026945       1.775403       1.013257      12.811884       2.561561       8.121310          -0.013460
          422              C      12.278311      25.147064      15.468061       0.026114      35.867153 0.43564197E+03  0.10214053E+05                                 9.533235                            7.006967      -0.079827       1.982736                    0.999405      27.106641      77.002668       0.618125       0.422631      -1.063707       0.062262       0.029237       0.011840       0.069796       0.018195      -0.001380       0.017421      -0.065165      -0.008345      -0.036998      -0.007525       0.044523             11.434218      13.275627       0.482081       0.766493      15.603824       1.958063       5.423202          -0.002697
          423              C      12.841521      23.882013      15.342619      -0.209095      38.060524 0.49887327E+03  0.12196443E+05                                 9.960887                            7.549445      -0.039324       1.944553                    0.998917      31.450571      93.636670       0.584779       0.428421      -1.051684      -0.001772       0.004400      -0.010129       0.011185       0.007584       0.004157      -0.007250       0.040586       0.018178      -0.026602       0.007305       0.019297             11.740596      11.400561      -1.427986       0.499099      18.211785       2.017641       5.609441          -0.001944
          424              C      12.030231      22.781250      15.095426       0.047548      40.174733 0.42702915E+03  0.99482892E+04                                10.220547                            6.880582      -0.121501       1.959672                    0.999299      27.194142      76.652409       0.632399       0.415742      -1.069586      -0.005999       0.015688       0.000921       0.016821      -0.009581       0.011726       0.006482      -0.010373      -0.054826      -0.025752       0.005714       0.020039             13.609413      15.420288      -5.310513      -0.535722      19.744336       2.677892       5.663615           0.001124
          425              C      10.655731      22.944505      14.971829      -0.220212      39.233628 0.49073758E+03  0.11940025E+05                                10.094018                            7.442158      -0.028377       1.938557                    0.999858      31.767143      94.138279       0.594799       0.423233      -1.055625      -0.000779       0.016323       0.006459       0.017572       0.016964      -0.001929      -0.000570      -0.011571       0.007477      -0.019241       0.002387       0.016853             12.255220      17.630275      -4.785772      -0.352368      13.878205       1.301720       5.257180          -0.003433
          426              C      10.092521      24.209212      15.097270      -0.039968      38.233365 0.46706190E+03  0.11107814E+05                                 9.847753                            7.211650      -0.088299       1.982599                    0.998020      27.581592      78.099718       0.616774       0.417567      -1.070302      -0.017085      -0.022734      -0.009421       0.029958      -0.029701      -0.001632      -0.011891      -0.011889       0.049062      -0.039872       0.011578       0.028293             12.005173      17.493884      -0.793065       0.368889      13.164557       1.296724       5.357076           0.001237
          427              C      10.902135      25.310319      15.344464       0.263979      28.642828 0.34210751E+03  0.76393614E+04                                 8.429262                            6.426492      -0.067465       2.009426                    0.999509      25.494433      73.424718       0.605892       0.452706      -1.033452      -0.065398       0.105313       0.009960       0.124367      -0.027856      -0.007258       0.014980      -0.026690      -0.025102      -0.026944      -0.013716       0.040660              9.703043      12.493998       0.765040       0.378718      11.773785       1.226209       4.841345          -0.002479
          428              C       8.535312      24.364200      14.949692       0.297272      25.864432 0.37588152E+03  0.85430878E+04                                 8.146612                            6.861517      -0.589678       1.864923                    0.995757      24.372773      69.470194       0.573749       0.469700      -1.030011      -0.043803       0.011646      -0.008893       0.046189       0.009482      -0.005261       0.006829      -0.034113      -0.001918      -0.021491       0.000304       0.021188              9.362728      11.124729       0.729581      -0.578902       7.194746       0.166614       9.768709           0.000016
          429              C       7.955340      25.070259      16.200419      -0.534387      27.866826 0.46486275E+03  0.11127309E+05                                 7.813790                            6.959476       0.114206       1.995572                    0.996678      32.681606      95.190988       0.654909       0.390715      -1.079939       0.024749      -0.025164      -0.058006       0.067900       0.005523       0.002632       0.009192      -0.019905       0.066484      -0.022464      -0.003288       0.025752              8.513140       8.396124       0.213694      -2.362461       6.678689       1.472386      10.464606           0.000038
          430              C       7.772632      23.014078      14.826095      -0.538439      27.656031 0.46336672E+03  0.11077182E+05                                 7.800753                            7.013186       0.095815       1.980337                    0.998396      32.926521      95.690463       0.643672       0.398050      -1.075451       0.021737       0.058412       0.001043       0.062334       0.011472      -0.002692      -0.001583      -0.042091      -0.008680      -0.022771      -0.002815       0.025586              8.244930       9.218445       1.921801       0.049911       7.771820       0.533035       7.744526          -0.000141
          431              C       8.270469      25.111589      13.691586      -0.534168      26.454570 0.44682385E+03  0.10628443E+05                                 7.569039                            6.857557       0.052844       1.970220                    0.997322      33.039278      97.066392       0.652438       0.394670      -1.073348       0.007287      -0.034672       0.060123       0.069785       0.007692      -0.014975       0.005309      -0.012983       0.035758      -0.023171       0.003996       0.019175              7.988630       7.612543       0.599712       0.876632       6.533679      -1.293862       9.819668          -0.000092
          432              C      14.492598      19.910862      15.019792       0.101490      27.835110 0.34882489E+03  0.77942437E+04                                 8.170333                            6.343763       0.232534       2.094757                    0.999317      26.246193      74.574744       0.633610       0.432631      -1.049673      -0.030868      -0.023876      -0.028754       0.048473       0.017640       0.000336      -0.016994       0.026998       0.045171      -0.034611       0.009962       0.024649              9.804995       9.455910      -2.991396       1.529558      13.456241       2.426743       6.502833          -0.000260
          433              C      13.880778      21.116329      15.346309      -0.194290      35.461107 0.45506946E+03  0.10847882E+05                                 9.492728                            7.181640       0.141202       2.018220                    0.999396      30.082118      87.776751       0.604558       0.425012      -1.056210      -0.002618      -0.001811      -0.003388       0.004649       0.013384       0.005290       0.003459      -0.016487       0.026662      -0.020466       0.004564       0.015902             11.664846      12.168145      -5.126595       1.731700      15.751960       2.219950       7.074432           0.000316
          434              C      12.648756      21.443527      14.789200       0.129767      36.484871 0.40670631E+03  0.93712061E+04                                 9.743666                            6.813115      -0.130688       1.972780                    0.999257      26.183854      73.686416       0.621083       0.427998      -1.060580       0.002839      -0.009648      -0.004758       0.011126       0.009420      -0.011108      -0.007285       0.015092      -0.033498      -0.016543      -0.006233       0.022776             12.929020      12.306333      -6.399171       0.868603      19.376487       3.315904       7.104239          -0.000259
          435              C      12.030231      20.565258      13.907419      -0.196881      34.778736 0.44471351E+03  0.10495492E+05                                 9.236719                            7.022744       0.190637       2.028092                    0.999724      29.739024      85.152486       0.624049       0.415877      -1.066485      -0.000085      -0.002924       0.006706       0.007316      -0.004750       0.013192      -0.003609       0.033941      -0.015819      -0.015597      -0.010533       0.026130             11.217144       9.945285      -3.835785       0.645957      16.603256       3.863257       7.102889           0.000199
          436              C      12.643727      19.359792      13.580902       0.077347      28.138050 0.34722205E+03  0.77165918E+04                                 8.088809                            6.240036       0.215737       2.073803                    0.999806      26.413818      73.815112       0.655375       0.420531      -1.061652       0.037820      -0.004052       0.028889       0.047764       0.024171       0.012761      -0.006055       0.024562       0.049334      -0.037960       0.011450       0.026510              9.747919       8.821646      -3.109327       0.926245      14.016365       2.977518       6.405746          -0.000275
          437              C      11.609500      33.284652       6.843948       0.554407      27.223667 0.27845948E+03  0.59153355E+04                                 8.377752                            5.893646       0.055401       2.060817                    0.999568      23.195710      65.488446       0.616384       0.467775      -1.023439      -0.024086       0.042029      -0.043212       0.064914       0.064449       0.004393       0.042263      -0.019400      -0.124960      -0.071246      -0.023938       0.095184             11.208994       9.929790      -5.089602       2.445980      11.756287      -5.395163      11.940904           0.000036
          438              C      12.199529      32.380208       7.923115      -0.030521      43.523655 0.45887434E+03  0.10868875E+05                                10.742896                            7.093934      -0.080966       1.965650                    0.999294      28.032439      79.308858       0.628787       0.411256      -1.073997       0.016953      -0.028857       0.030487       0.045272      -0.007963      -0.017741       0.007392       0.005048       0.019051      -0.015552      -0.009195       0.024747             15.122441      14.406044      -7.542900       3.178755      15.361670      -8.179600      15.599610          -0.001405
          439              C      13.361150      31.652106       7.690679      -0.167057      40.398535 0.47845972E+03  0.11589922E+05                                10.392458                            7.414960      -0.194787       1.889953                    0.999384      31.372018      93.343032       0.586769       0.430927      -1.048875      -0.011333       0.000150       0.008700       0.014288       0.019214      -0.002445       0.012940       0.011795       0.031688      -0.029003       0.009009       0.019993             13.203090      15.184125      -7.361771       1.442479      13.032943      -4.959233      11.392203           0.003716
          440              C      13.820434      30.753173       8.644405      -0.047054      40.330545 0.47022688E+03  0.11184884E+05                                10.170952                            7.205614      -0.048872       1.993335                    0.997952      27.613630      77.807546       0.621894       0.414062      -1.074199       0.018470       0.000120      -0.016818       0.024980      -0.004134       0.027614      -0.007611      -0.030116      -0.041652      -0.038904       0.010865       0.028039             13.010351      14.900300      -5.138048      -1.331469      11.088751      -4.634204      13.042004           0.002273
          441              C      13.119774      30.580619       9.832411       0.262419      31.303129 0.34649065E+03  0.77554563E+04                                 8.899538                            6.435970      -0.154663       1.972566                    0.999626      25.740153      74.018472       0.610411       0.448299      -1.036844       0.052579      -0.089452       0.062641       0.121202      -0.003303       0.024399      -0.014122      -0.031823      -0.061659      -0.039988       0.006713       0.033274             11.030900      10.610598      -2.965101      -1.564755      10.053266      -4.979987      12.428837           0.001300
          442              C      11.958153      31.307687      10.064847       0.007573      37.452043 0.43845616E+03  0.10285111E+05                                 9.759978                            6.988081       0.010260       2.005308                    0.999338      27.266245      77.193235       0.625176       0.417658      -1.068050      -0.060571       0.012618       0.043543       0.075657       0.015407      -0.029062      -0.013880      -0.008745       0.067699      -0.033602      -0.011990       0.045591             12.488652      10.180725      -3.285944      -0.702515      12.267965      -6.796346      15.017266           0.028667
          443              C      11.498869      32.206621       9.111121      -0.174732      39.648990 0.48629482E+03  0.11852336E+05                                10.326905                            7.494540      -0.188497       1.898346                    0.999046      31.477139      94.586145       0.580203       0.433133      -1.045354       0.012578       0.003916      -0.003959       0.013756       0.013049       0.000551       0.028097       0.002794      -0.029460      -0.033575       0.003045       0.030530             13.209525       9.996032      -4.112670       1.122621      13.675349      -7.901831      15.957192           0.005010
          444              C      15.236840      30.033337       8.386143       0.289254      26.353827 0.41822192E+03  0.97106874E+04                                 8.069486                            7.092013      -0.497614       1.894748                    0.995138      24.429014      69.166322       0.584924       0.450987      -1.046082       0.039402      -0.019851       0.004340       0.044333       0.012287      -0.005879      -0.013804      -0.022350       0.062144      -0.026967      -0.003170       0.030137              8.900900      10.044343      -1.342544      -1.026534       8.268340      -0.554824       8.390016           0.000898
          445              C      15.069218      28.480007       8.496826      -0.535565      26.505107 0.46601342E+03  0.11152730E+05                                 7.491470                            6.951541       0.220292       2.026306                    0.997229      32.708537      95.009163       0.658155       0.388862      -1.082097       0.004782       0.070710       0.006599       0.071178       0.014324      -0.002870       0.003472      -0.020345      -0.017753      -0.016280      -0.004367       0.020647              7.756244       7.263062      -1.253402      -0.831121       8.710244      -0.352613       7.295425           0.000017
          446              C      16.197314      30.539633       9.470844      -0.541212      25.573877 0.44317193E+03  0.10502027E+05                                 7.362887                            6.842085       0.060405       1.968807                    0.997265      33.100314      96.523398       0.652483       0.396128      -1.074191      -0.042786      -0.028542      -0.044819       0.068220       0.015851       0.009328       0.013595      -0.014413       0.032064      -0.022765      -0.005110       0.027875              7.495948       8.421100       0.239429       0.496282       6.708581      -0.487511       7.358162           0.000345
          447              C      15.833574      30.481081       6.969390      -0.540661      28.114890 0.46563381E+03  0.11123316E+05                                 7.845431                            6.989473       0.185792       2.005993                    0.998264      32.907458      94.995043       0.651689       0.393437      -1.080689      -0.024787      -0.016345       0.061751       0.068518       0.005389       0.008612      -0.013329      -0.011908       0.048919      -0.021128      -0.002887       0.024015              8.422457       9.041947      -0.806403      -2.468491       6.844646       0.015194       9.380778           0.000452
          448              C      10.342277      28.903642      10.780602       0.076583      23.982365 0.38337207E+03  0.88221998E+04                                 7.524648                            6.702884      -0.606217       1.833009                    0.997065      27.252221      80.095514       0.605641       0.439475      -1.039473      -0.019551       0.027295       0.044756       0.055950       0.014752       0.011457       0.026077      -0.009584      -0.049706      -0.031949      -0.006211       0.038160              8.190615       9.211159       0.399687       1.840757       8.874658      -0.936678       6.486027           0.009923
          449              C       8.808536      29.241173      10.727105      -0.218001      24.649352 0.41195995E+03  0.96084992E+04                                 7.412000                            6.750888      -0.028887       1.982595                    0.998525      29.554101      86.164663       0.633006       0.414857      -1.059344       0.019198      -0.060916      -0.046296       0.078884       0.011432       0.009215       0.006075       0.030255      -0.093519      -0.033124      -0.003117       0.036241              7.834874       9.007361       0.311620       2.081982       7.273632       0.357056       7.223629           0.028602
          450              C       8.141401      28.314686       9.771535      -0.171633      24.323403 0.40391798E+03  0.93873517E+04                                 7.388543                            6.721934      -0.205080       1.924588                    0.998805      29.312356      85.686690       0.628246       0.419495      -1.054970       0.056659      -0.026337       0.081140       0.102409       0.006966      -0.006899       0.014594      -0.015316      -0.077052      -0.031908       0.006009       0.025899              7.844064       7.797230       0.227716       2.601916       7.846281      -0.302603       7.888682           0.003053
          451              C       8.293937      26.864682      10.116499      -0.176273      23.975259 0.39846392E+03  0.92001700E+04                                 7.253349                            6.625974       0.096453       2.025880                    0.999194      28.826026      83.130544       0.642033       0.413182      -1.062315       0.072560       0.062760      -0.010945       0.096559      -0.017885       0.005413       0.003614       0.032017      -0.073194      -0.026635      -0.009767       0.036402              7.710134       8.573672       0.668081       1.784998       7.616496      -0.494950       6.940234          -0.000175
          452              C       9.782420      26.547817      10.142326      -0.229180      26.298200 0.44830496E+03  0.10683818E+05                                 7.824442                            7.107977      -0.168672       1.929555                    0.998233      30.342940      89.538459       0.608140       0.422620      -1.054026      -0.044055       0.062672       0.035523       0.084442      -0.010567       0.020530       0.000225       0.030567      -0.058939      -0.028402      -0.007043       0.035444              8.544151      10.665667       0.310797       3.230425       6.876456       0.351685       8.090330          -0.008636
          453              C      10.528338      27.467415      11.166151       0.070329      26.773217 0.40132041E+03  0.93423026E+04                                 8.217410                            6.931211      -0.633745       1.816978                    0.997303      27.764873      82.097724       0.586118       0.448909      -1.033877       0.040952      -0.028094      -0.042680       0.065482      -0.022914       0.014917      -0.004627       0.024924      -0.035113      -0.022319      -0.014402       0.036722              9.667404      11.098309      -1.084636       3.847509       9.219184      -1.199464       8.684719          -0.003612
          454              C      12.229701      25.876199      11.953850      -0.128949      29.455061 0.42237921E+03  0.10006470E+05                                 8.709735                            7.035535      -0.536277       1.817223                    0.997281      30.472453      92.318530       0.588308       0.439464      -1.034463       0.036261       0.068630      -0.055302       0.095306      -0.018743       0.009187      -0.001129      -0.013872      -0.011050      -0.021032      -0.002271       0.023303             10.786861      14.359028      -4.965427       1.778229       9.987592      -1.539889       8.013963          -0.006828
          455              C      13.664545      25.446365      11.990745       0.031344      36.213616 0.43473322E+03  0.10189782E+05                                 9.632335                            6.994660      -0.112580       1.970502                    0.999483      27.145981      77.161443       0.619188       0.422028      -1.063840      -0.066407      -0.009464      -0.018340       0.069540      -0.035346       0.005422      -0.013344       0.011037      -0.025777      -0.033413      -0.009851       0.043264             12.292912      17.173204      -5.456546       0.639099      14.328369       0.496457       5.377163          -0.002435
          456              C      13.949503      24.095553      11.830253      -0.212847      37.102292 0.48153704E+03  0.11653902E+05                                 9.749407                            7.363184       0.074082       1.976836                    0.999595      31.274492      92.251620       0.599420       0.422214      -1.056892      -0.003106       0.002484       0.005013       0.006399       0.020079       0.001970       0.005872       0.026575       0.017835      -0.027593       0.005219       0.022374             12.053222      14.053595      -6.282822      -0.343914      16.594596       0.972442       5.511473           0.000301
          457              C      15.255278      23.639542      11.970453       0.047968      38.961096 0.45669913E+03  0.10825864E+05                                10.095891                            7.165353      -0.061532       1.979676                    0.999427      27.507000      78.356607       0.612911       0.421576      -1.065257      -0.004347       0.016729      -0.001979       0.017397      -0.004983       0.012568       0.007779      -0.015373      -0.062892      -0.028174       0.008030       0.020143             13.100900      12.736991      -4.500088      -0.299268      20.509796       2.063934       6.055913          -0.000118
          458              C      16.276096      24.534343      12.272989      -0.200109      35.222758 0.49359339E+03  0.12037346E+05                                 9.427678                            7.508236      -0.027768       1.948410                    0.999110      31.365885      93.320023       0.586417       0.428290      -1.051586      -0.007130       0.014425      -0.001774       0.016188      -0.008724      -0.000110      -0.008039       0.029717       0.016517      -0.022182       0.007187       0.014995             10.530852      10.143885      -0.378445       0.503574      15.565079       1.621664       5.883593          -0.000442
          459              C      15.989463      25.885154      12.435325      -0.038009      36.816372 0.47246098E+03  0.11280884E+05                                 9.613922                            7.275997      -0.010529       2.009355                    0.998292      27.596960      78.578725       0.610490       0.420195      -1.067456       0.028794      -0.007887      -0.000488       0.029859       0.006248      -0.009365       0.003277      -0.059648       0.032958      -0.037875       0.012488       0.025387             11.317456      14.647545      -1.306634       0.935614      13.718987       1.090664       5.585837           0.000135
          460              C      14.683687      26.341165      12.293281       0.253984      28.592335 0.35481831E+03  0.79951610E+04                                 8.423084                            6.545477      -0.090167       1.999522                    0.999475      25.745288      74.464048       0.600312       0.452801      -1.033479      -0.010414       0.127505       0.010691       0.128376      -0.007629      -0.002192       0.006149      -0.064245      -0.054660      -0.024297      -0.018493       0.042790              9.803656      13.612430      -2.412288       0.708785      10.859714       0.429095       4.938825          -0.000188
          461              C       0.419055      26.850905      12.754463       0.296685      24.805943 0.37698361E+03  0.85754504E+04                                 7.867086                            6.835674      -0.581878       1.867567                    0.995839      24.373345      69.529025       0.579295       0.464806      -1.032587       0.033934       0.031354       0.007466       0.046801      -0.021173      -0.001920       0.000913      -0.005110       0.006495      -0.022437       0.001984       0.020453              8.602193       9.593230       0.005444      -0.028019       7.431743      -0.219148       8.781607          -0.000006
          462              C       0.115659      27.639625      14.060532      -0.535058      27.244540 0.46843660E+03  0.11260805E+05                                 7.725364                            7.034222       0.006066       1.953547                    0.997213      33.285972      97.907862       0.643243       0.396107      -1.073716       0.016384      -0.031092      -0.065129       0.074007      -0.008345      -0.011216      -0.008398       0.010078       0.045817      -0.021965       0.000762       0.021203              8.066631       7.639986      -0.368239      -0.551826       6.493763       1.139366      10.066143          -0.000302
          463              C       0.551476      27.853165      11.608886      -0.532456      26.809917 0.45841111E+03  0.10951947E+05                                 7.627446                            6.945248       0.031967       1.966562                    0.996975      32.886882      96.194133       0.649708       0.394595      -1.075568      -0.006733      -0.037595       0.056741       0.068398      -0.012912       0.006024      -0.006034      -0.002931       0.045343      -0.020559       0.000487       0.020072              7.970621       7.449616       0.024661      -0.404303       7.399733      -1.941849       9.062513           0.000113
          464              C       1.739916      26.165511      12.909421      -0.539911      26.585479 0.44047604E+03  0.10405509E+05                                 7.584214                            6.839171       0.099178       1.981994                    0.998594      32.693365      94.689593       0.651102       0.398213      -1.074506      -0.049831       0.037530      -0.004805       0.062568      -0.019378      -0.001446      -0.002982       0.003666       0.010949      -0.021689       0.003985       0.017704              7.992692      10.222899      -0.801335       0.293453       6.532399      -0.271026       7.222778           0.000052
          465              C      15.049103      20.008333      10.745552       0.079009      27.436113 0.35350455E+03  0.79294778E+04                                 8.030296                            6.344134       0.126659       2.047310                    0.999480      26.855737      76.590612       0.639551       0.426954      -1.052573       0.039728      -0.009151       0.018454       0.044750       0.019395       0.010209      -0.012424       0.031637       0.025275      -0.034895       0.012451       0.022444              9.379790       7.804831      -0.953501       1.309648      14.604296       1.558924       5.730244          -0.000596
          466              C      14.720564      21.333313      11.003814      -0.195919      32.968852 0.46084560E+03  0.11004929E+05                                 8.994013                            7.207644       0.096239       1.998666                    0.999343      30.202253      87.804503       0.606753       0.422729      -1.059107       0.006118      -0.000471       0.000311       0.006144      -0.012840       0.013458      -0.005404       0.040641       0.003343      -0.024692      -0.005868       0.030561             10.451182       8.137776      -1.422636       0.887186      16.911926       1.949780       6.303843           0.001704
          467              C      15.592198      22.138220      11.728793       0.109429      35.586104 0.44265129E+03  0.10421150E+05                                 9.619815                            7.126803      -0.149728       1.960481                    0.999279      26.842320      76.438881       0.604635       0.430288      -1.058815       0.001110      -0.012292      -0.004043       0.012987       0.001366      -0.004022       0.001919       0.005058      -0.029143      -0.010969       0.002541       0.008428             12.274457       9.610073      -3.956433       1.003111      20.410290       1.723637       6.803008           0.000011
          468              C       0.030172      21.615736      12.195510      -0.186936      33.060065 0.44752959E+03  0.10608461E+05                                 9.004193                            7.075591       0.189819       2.036009                    0.999486      29.721441      86.077338       0.615943       0.419503      -1.061181      -0.001403      -0.007620       0.006713       0.010252       0.020809       0.014158       0.001572       0.008012       0.022632      -0.026911       0.001147       0.025764             10.797168       9.334379      -4.096278       1.326610      16.454449       0.711228       6.602675          -0.000139
          469              C       0.358711      20.289723      11.939093       0.109180      27.953347 0.36388698E+03  0.82423599E+04                                 8.299083                            6.555118      -0.048531       2.004255                    0.998727      26.645691      76.993156       0.610654       0.442818      -1.040395      -0.040627      -0.020790      -0.003858       0.045800       0.017067      -0.004403      -0.016368       0.031387       0.080279      -0.039305       0.005395       0.033910              9.822376       9.144041      -2.819854       1.376005      14.219708       0.819669       6.103380           0.001739
          470              C      11.237379      31.163031      11.376450      -0.151037      27.244203 0.40415491E+03  0.94532631E+04                                 8.060489                            6.767394      -0.326098       1.876819                    0.998470      30.389525      90.962926       0.616234       0.424939      -1.045008      -0.000864      -0.063958      -0.025648       0.068914       0.030849      -0.020917       0.008738      -0.074613      -0.022717      -0.055353       0.003134       0.052219              8.916890       6.872471       0.485132      -0.926643       9.924606      -1.851066       9.953591           0.009767
          471              C      14.968645      15.288759      15.833318       0.589053      24.458867 0.23667516E+03  0.48411303E+04                                 7.839791                            5.459356      -0.081388       2.031797                    0.999532      22.206302      62.092090       0.634090       0.472238      -1.018127      -0.006038       0.035452      -0.041379       0.054822       0.054174       0.034697       0.024537       0.108306      -0.122257      -0.063524      -0.045000       0.108524             10.323759       5.310886      -1.397548      -1.287209      12.755019      -5.297430      12.905370           0.000552
          472              C      15.028989      14.288911      16.916174      -0.018219      42.490455 0.43556590E+03  0.10176113E+05                                10.533534                            6.900848      -0.106460       1.964133                    0.999319      27.403520      76.823940       0.639434       0.409999      -1.075569      -0.005041      -0.033078       0.034596       0.048129      -0.005346      -0.000531       0.014645       0.002873       0.000717      -0.016071       0.000842       0.015228             14.478566       7.222347      -1.486864      -3.065164      17.029754      -7.851337      19.183597           0.010201
          473              C      14.494274      14.579945      18.165056      -0.175990      38.571984 0.45645673E+03  0.10900954E+05                                 9.981512                            7.165927       0.010338       1.958110                    0.999676      30.815216      90.315244       0.607946       0.421868      -1.057035       0.006889      -0.002445      -0.013496       0.015349       0.002098       0.006689       0.019221       0.007097      -0.051970      -0.028918       0.009069       0.019849             12.618702       6.972790       0.152275      -4.244634      12.610361      -5.794170      18.272955           0.003301
          474              C      14.544561      13.632104       0.734203      -0.004337      38.270845 0.45355546E+03  0.10709923E+05                                 9.864317                            7.077968      -0.069331       1.973654                    0.999373      27.572276      77.846755       0.626227       0.414208      -1.072248      -0.045511       0.036338       0.043004       0.072395       0.013390      -0.028149       0.003592       0.025027       0.095546      -0.038062      -0.009523       0.047585             12.653099       7.870477      -0.198634      -5.108372      12.261310      -4.586607      17.827510           0.035115
          475              C      15.131238      12.393229       0.498077       0.256709      32.203059 0.35333450E+03  0.79434344E+04                                 9.077267                            6.499981      -0.193661       1.959216                    0.999462      25.840680      74.349263       0.607595       0.448404      -1.037302       0.002300      -0.098773       0.069360       0.120715       0.001991       0.015093      -0.030827      -0.019795      -0.040343      -0.038266       0.001316       0.036950             11.496683       7.911409      -1.244083      -5.119726      10.955845      -2.661511      15.622796           0.003316
          476              C      15.664276      12.102539      17.696495      -0.042161      39.915200 0.46026142E+03  0.10896016E+05                                10.085910                            7.131084      -0.043708       1.997499                    0.998111      27.441304      77.292553       0.624461       0.414322      -1.073376       0.012873      -0.010007      -0.021460       0.026952       0.005457       0.016750      -0.020453      -0.002156      -0.053741      -0.035658       0.013721       0.021937             12.805243       8.666631      -3.034557      -4.643799      13.739277      -2.424540      16.009820           0.007055
          477              C      15.613989      13.050036      16.681893      -0.179095      39.104420 0.48671021E+03  0.11831567E+05                                10.119908                            7.460827      -0.109706       1.915899                    0.999595      31.409567      93.395473       0.587489       0.428879      -1.050898      -0.009546       0.002060       0.009997       0.013975       0.008260       0.001780       0.014880       0.032070       0.002587      -0.025988       0.006364       0.019624             12.313496       7.303606      -2.835591      -2.348290      16.092169      -4.336791      13.544714           0.001702
          478              C      16.344821      10.714875      17.399493       0.293300      24.595462 0.37871846E+03  0.86251248E+04                                 7.940259                            6.962307      -0.546456       1.879097                    0.995663      24.444935      69.782927       0.560320       0.479978      -1.024291       0.018576      -0.039418       0.000229       0.043577       0.011579      -0.003568      -0.008880       0.013503       0.080705      -0.027524      -0.001917       0.029441              8.762115       8.245355      -1.084881      -1.799680       8.490861       0.087569       9.550129           0.000670
          479              C      16.721971      10.594328      15.892349      -0.542306      29.938559 0.50243812E+03  0.12269577E+05                                 8.225466                            7.255423       0.022809       1.956777                    0.997425      33.454723      98.601059       0.638388       0.392893      -1.077838      -0.017620       0.003220       0.061573       0.064125       0.006137      -0.001655      -0.009182       0.005872       0.025616      -0.013497      -0.000421       0.013918              9.106707       8.043024      -0.944939      -2.688620       7.567108       0.977708      11.709991           0.000422
          480              C       0.839786      10.625326      18.275740      -0.534524      25.401365 0.43778754E+03  0.10332629E+05                                 7.281389                            6.746599       0.143656       1.999246                    0.997663      32.688471      94.825707       0.665612       0.389886      -1.079524      -0.057710      -0.001015      -0.029999       0.065049       0.011624       0.014514       0.004964       0.032965       0.002467      -0.020588      -0.007725       0.028313              7.490695       8.412032      -0.843862      -0.566438       6.453527      -0.559440       7.606527           0.000361
          481              C      15.416195       9.530074      17.729700      -0.536576      26.109533 0.45790258E+03  0.10937040E+05                                 7.484463                            6.949875       0.088290       1.984186                    0.997186      32.895553      96.215336       0.648287       0.395560      -1.074884       0.039527       0.054046      -0.004156       0.067087       0.023166      -0.005950      -0.004797       0.006279      -0.024123      -0.019366      -0.009608       0.028974              7.753366       7.566317       0.463120      -1.732202       7.387379      -0.646329       8.306401           0.000922
          482              C      13.986380      13.917972       2.132508      -0.136878      27.097020 0.38807410E+03  0.89655523E+04                                 7.983213                            6.593837      -0.274446       1.888961                    0.998877      30.040668      88.719293       0.631031       0.420139      -1.050307      -0.039779      -0.047312      -0.022015       0.065616       0.036786      -0.005399       0.024208       0.030972      -0.008539      -0.050057       0.006725       0.043332              9.031477       8.344433       1.701458      -1.904779       8.136589      -0.383501      10.613409           0.010919
          483              C      11.964858      12.581626       1.597536       0.085164      24.041133 0.36972816E+03  0.84350229E+04                                 7.497513                            6.539749      -0.621319       1.827651                    0.997613      27.122238      79.478447       0.618916       0.433781      -1.042431      -0.002526       0.041713       0.050311       0.065402       0.015887       0.017316       0.012854       0.016403      -0.040564      -0.023431      -0.010871       0.034301              8.112622       9.677203       0.815139       0.404770       8.614849      -1.340002       6.045813           0.010756
          484              C      10.964155      13.711320       1.446268      -0.229371      25.168532 0.42113507E+03  0.98594728E+04                                 7.519861                            6.855232      -0.085031       1.961105                    0.998432      29.700862      86.260955       0.625201       0.418460      -1.058907      -0.018327      -0.068751      -0.045498       0.084455       0.005056       0.022178      -0.000565       0.030653      -0.078329      -0.034152      -0.002651       0.036804              7.734133       9.004670      -0.614269       1.287363       7.772639      -0.340361       6.425091           0.017207
          485              C       9.784096      13.322127       0.487009      -0.172387      23.593948 0.38551029E+03  0.87592731E+04                                 7.017990                            6.424778       0.172631       2.048029                    0.999608      28.056237      78.244894       0.671371       0.401524      -1.078319       0.039297      -0.057767       0.074940       0.102456       0.017610       0.014268       0.007891       0.010446      -0.066881      -0.027145      -0.007003       0.034148              7.207770       7.585330       0.310317       1.380601       7.497858      -0.783538       6.540121           0.001073
          486              C       9.184009      12.016779       0.879936      -0.174368      23.906333 0.39373686E+03  0.90492296E+04                                 7.207689                            6.583820       0.087861       2.019680                    0.999430      28.738208      82.248901       0.645534       0.412839      -1.064263       0.100927       0.014670      -0.011051       0.102585      -0.016697       0.009546      -0.005899      -0.019987      -0.069527      -0.026429      -0.006371       0.032799              7.466755       8.023618       0.125583       1.310039       7.598498      -0.779498       6.778150           0.000757
          487              C      10.234999      10.883640       0.968483      -0.230002      26.725363 0.44767985E+03  0.10670424E+05                                 7.925335                            7.114991      -0.200213       1.923799                    0.997934      30.207235      89.286991       0.606010       0.424045      -1.052623      -0.001144       0.074957       0.031949       0.081490      -0.022412       0.014239      -0.015942      -0.004452      -0.067798      -0.029784      -0.011221       0.041005              8.525708       9.546623      -0.101322       2.955813       7.691259      -0.494523       8.339241           0.012136
          488              C      11.306104      11.276278       1.953569       0.076437      25.811718 0.38142317E+03  0.87748632E+04                                 8.024242                            6.772425      -0.630229       1.820471                    0.997589      27.463826      80.967563       0.590419       0.450934      -1.031784       0.013395      -0.041503      -0.045844       0.063274      -0.024430       0.010108      -0.013635      -0.032284      -0.032662      -0.024511      -0.015740       0.040251              9.061753       9.323379       0.525579       2.099931       9.595452      -2.077430       8.266430           0.004904
          489              C      11.897810       9.065108       2.761561      -0.129066      28.410437 0.40878560E+03  0.96151973E+04                                 8.459786                            6.917653      -0.534406       1.820893                    0.997411      30.255107      91.631857       0.593185       0.438989      -1.033704       0.078081       0.029119      -0.049954       0.097159      -0.008659       0.005996      -0.004287      -0.028605       0.025708      -0.021732       0.004974       0.016759              9.651447       8.024715      -1.775229       1.012738      12.810798      -2.560848       8.118827           0.012535
          490              C      12.864988       7.926114       2.979239       0.025932      35.871206 0.43568588E+03  0.10215291E+05                                 9.533753                            7.007108      -0.079092       1.982951                    0.999407      27.108041      77.006209       0.618149       0.422606      -1.063728      -0.062391       0.029350      -0.011763       0.069946      -0.018184      -0.001367      -0.017396      -0.065227      -0.008756      -0.036948      -0.007628       0.044576             11.435348      13.275032      -0.481186       0.766145      15.607921      -1.958680       5.423091           0.002343
          491              C      12.301779       6.661063       3.104681      -0.209010      38.062013 0.49886768E+03  0.12196321E+05                                 9.961464                            7.549582      -0.039718       1.944440                    0.998914      31.450242      93.636967       0.584751       0.428442      -1.051667       0.001751       0.004364       0.010116       0.011155      -0.007654       0.004184       0.007260       0.040510       0.018088      -0.026588       0.007284       0.019304             11.741879      11.400432       1.428831       0.498841      18.215591      -2.018355       5.609615           0.001768
          492              C      13.113069       5.560300       3.351874       0.047484      40.180745 0.42708078E+03  0.99498372E+04                                10.221628                            6.880998      -0.121736       1.959568                    0.999299      27.196273      76.660868       0.632377       0.415742      -1.069581       0.005948       0.015727      -0.000905       0.016839       0.009604       0.011722      -0.006491      -0.010374      -0.054898      -0.025774       0.005703       0.020071             13.611648      15.421400       5.312187      -0.536008      19.749300      -2.678821       5.664246           0.000682
          493              C      14.487569       5.723555       3.475471      -0.220372      39.243644 0.49086259E+03  0.11943908E+05                                10.095808                            7.443126      -0.028777       1.938374                    0.999858      31.772264      94.158835       0.594754       0.423236      -1.055617       0.000817       0.016390      -0.006424       0.017623      -0.016974      -0.001887       0.000535      -0.011565       0.007255      -0.019210       0.002325       0.016886             12.257798      17.632557       4.787350      -0.352468      13.882908      -1.302378       5.257928           0.002688
          494              C      15.050779       6.988262       3.350030      -0.039919      38.236688 0.46706593E+03  0.11107995E+05                                 9.848510                            7.211765      -0.088528       1.982517                    0.998020      27.581976      78.102520       0.616754       0.417577      -1.070289       0.017091      -0.022770       0.009390       0.029980       0.029755      -0.001608       0.011811      -0.011914       0.049117      -0.039911       0.011634       0.028277             12.006453      17.493258       0.792924       0.369274      13.168843      -1.297462       5.357258           0.000383
          495              C      14.241165       8.089369       3.102836       0.263984      28.641628 0.34207341E+03  0.76385379E+04                                 8.429075                            6.426134      -0.065986       2.009875                    0.999512      25.495878      73.432615       0.605904       0.452701      -1.033438       0.065503       0.105425      -0.010107       0.124528       0.027820      -0.007370      -0.015104      -0.026715      -0.025361      -0.026868      -0.013898       0.040766              9.703137      12.492487      -0.765448       0.378936      11.775786      -1.226780       4.841139           0.002058
          496              C      16.607988       7.143250       3.497608       0.297284      25.863400 0.37586469E+03  0.85426052E+04                                 8.146405                            6.861400      -0.589574       1.864967                    0.995757      24.372136      69.467851       0.573749       0.469705      -1.030009       0.043802       0.011665       0.008896       0.046193      -0.009489      -0.005255      -0.006846      -0.034163      -0.001954      -0.021509       0.000284       0.021225              9.362329      11.124055      -0.730236      -0.578481       7.195428      -0.166406       9.767502           0.000006
          497              C       0.425760       7.849309       2.246881      -0.534359      27.866229 0.46486136E+03  0.11127275E+05                                 7.813604                            6.959420       0.114302       1.995608                    0.996679      32.681155      95.189893       0.654918       0.390709      -1.079942      -0.024792      -0.025131       0.058037       0.067930      -0.005514       0.002682      -0.009162      -0.019873       0.066433      -0.022438      -0.003288       0.025726              8.512668       8.395999      -0.214187      -2.361836       6.678643      -1.472039      10.463361           0.000088
          498              C       0.608468       5.793128       3.621205      -0.538448      27.657514 0.46338924E+03  0.11077862E+05                                 7.801089                            7.013362       0.095680       1.980273                    0.998397      32.927675      95.694643       0.643663       0.398050      -1.075450      -0.021760       0.058423      -0.001024       0.062352      -0.011445      -0.002673       0.001589      -0.042047      -0.008677      -0.022736      -0.002818       0.025554              8.245383       9.219050      -1.922413       0.050240       7.772769      -0.533126       7.744330           0.000028
          499              C       0.110631       7.890639       4.755714      -0.534151      26.451320 0.44675264E+03  0.10626401E+05                                 7.568113                            6.856562       0.053369       1.970418                    0.997323      33.037641      97.062263       0.652544       0.394618      -1.073376      -0.007287      -0.034659      -0.060135       0.069789      -0.007671      -0.014962      -0.005292      -0.012932       0.035789      -0.023133       0.003957       0.019177              7.987537       7.611670      -0.600596       0.876744       6.534037       1.293108       9.816903          -0.000052
          500              C      10.650702       2.689912       3.427508       0.101481      27.836085 0.34883664E+03  0.77946011E+04                                 8.170673                            6.343966       0.232608       2.094777                    0.999318      26.246549      74.577129       0.633583       0.432644      -1.049662       0.030854      -0.023863       0.028785       0.048477      -0.017637       0.000350       0.016985       0.027006       0.045107      -0.034602       0.009980       0.024622              9.805575       9.456325       2.991950       1.529386      13.457481      -2.426946       6.502919          -0.000106
          501              C      11.262522       3.895379       3.100991      -0.194280      35.463148 0.45509240E+03  0.10848650E+05                                 9.493379                            7.181997       0.141088       2.018187                    0.999396      30.082719      87.781638       0.604516       0.425032      -1.056189       0.002606      -0.001786       0.003418       0.004654      -0.013369       0.005290      -0.003482      -0.016490       0.026615      -0.020444       0.004533       0.015911             11.665940      12.168962       5.127531       1.731509      15.754139      -2.220325       7.074720           0.000370
          502              C      12.494544       4.222577       3.658100       0.129788      36.487916 0.40672267E+03  0.93717492E+04                                 9.744496                            6.813392      -0.130850       1.972726                    0.999257      26.184578      73.690951       0.621046       0.428016      -1.060561      -0.002855      -0.009645       0.004773       0.011133      -0.009442      -0.011107       0.007280       0.015102      -0.033484      -0.016534      -0.006257       0.022791             12.930921      12.307509       6.400644       0.868303      19.380468      -3.316731       7.104785          -0.000091
          503              C      13.113069       3.344308       4.539881      -0.196895      34.782578 0.44475634E+03  0.10496839E+05                                 9.237676                            7.023239       0.190468       2.028027                    0.999724      29.740521      85.160337       0.624002       0.415895      -1.066465       0.000079      -0.002903      -0.006698       0.007300       0.004767       0.013189       0.003603       0.033961      -0.015832      -0.015601      -0.010539       0.026140             11.218810       9.946252       3.836667       0.645757      16.606601      -3.864193       7.103576           0.000294
          504              C      12.499573       2.138842       4.866398       0.077297      28.141355 0.34726272E+03  0.77177743E+04                                 8.089578                            6.240463       0.215626       2.073742                    0.999806      26.415750      73.823487       0.655338       0.420539      -1.061640      -0.037841      -0.004037      -0.028871       0.047768      -0.024172       0.012786       0.006036       0.024555       0.049325      -0.037957       0.011418       0.026539              9.749167       8.822466       3.109898       0.926171      14.018723      -2.978183       6.406312          -0.000086
          505              C      13.533800      16.063702      11.603352       0.554393      27.222648 0.27845318E+03  0.59151561E+04                                 8.377547                            5.893596       0.055472       2.060855                    0.999568      23.195100      65.486035       0.616385       0.467778      -1.023440       0.024093       0.042041       0.043215       0.064926      -0.064459       0.004391      -0.042278      -0.019426      -0.124982      -0.071264      -0.023940       0.095204             11.208621       9.929323       5.089187       2.445719      11.755582       5.394858      11.940958           0.000023
          506              C      12.943771      15.159258      10.524185      -0.030244      43.510303 0.45872649E+03  0.10864435E+05                                10.740715                            7.092776      -0.080876       1.965731                    0.999295      28.027334      79.289491       0.628844       0.411254      -1.074004      -0.016996      -0.028812      -0.030493       0.045263       0.007883      -0.017659      -0.007506       0.005004       0.018955      -0.015437      -0.009246       0.024683             15.118836      14.402651       7.540261       3.177067      15.357288       8.177169      15.596569          -0.001539
          507              C      11.782150      14.431156      10.756621      -0.167256      40.404427 0.47854464E+03  0.11592452E+05                                10.393247                            7.415497      -0.194772       1.889917                    0.999384      31.375139      93.353133       0.586765       0.430913      -1.048887       0.011335       0.000207      -0.008714       0.014299      -0.019144      -0.002451      -0.012917       0.011856       0.031780      -0.028957       0.009021       0.019936             13.204017      15.185184       7.361984       1.442434      13.033372       4.959627      11.393497           0.003749
          508              C      11.322866      13.532223       9.802895      -0.047008      40.325270 0.47016112E+03  0.11182812E+05                                10.169791                            7.204902      -0.048588       1.993434                    0.997956      27.611332      77.796651       0.621958       0.414038      -1.074225      -0.018485       0.000119       0.016807       0.024984       0.004036       0.027642       0.007562      -0.030158      -0.041916      -0.038974       0.010992       0.027982             13.008796      14.898076       5.136637      -1.331588      11.086861       4.633878      13.041450           0.001812
          509              C      12.023526      13.359669       8.614889       0.262716      31.292263 0.34635243E+03  0.77515313E+04                                 8.897782                            6.434879      -0.155921       1.972283                    0.999624      25.733054      73.992284       0.610440       0.448326      -1.036836      -0.052526      -0.089460      -0.062702       0.121218       0.003066       0.024437       0.014031      -0.031791      -0.061614      -0.040028       0.006946       0.033082             11.028711      10.608404       2.963481      -1.565017      10.050331       4.979138      12.427398           0.001414
          510              C      13.185147      14.086737       8.382453       0.007867      37.436932 0.43824494E+03  0.10278792E+05                                 9.757450                            6.986391       0.009599       2.005229                    0.999337      27.257966      77.161599       0.625260       0.417657      -1.068064       0.060614       0.012425      -0.043452       0.075608      -0.015585      -0.028852       0.013883      -0.009004       0.066808      -0.033560      -0.011778       0.045338             12.485671      10.178026       3.283736      -0.703212      12.265319       6.795687      15.013667           0.028683
          511              C      13.644431      14.985671       9.336179      -0.174867      39.650813 0.48632343E+03  0.11853124E+05                                10.327043                            7.494627      -0.188288       1.898404                    0.999046      31.477604      94.585724       0.580220       0.433118      -1.045371      -0.012566       0.003929       0.003906       0.013733      -0.013088       0.000504      -0.028000       0.002784      -0.029570      -0.033517       0.003054       0.030463             13.209979       9.995703       4.112023       1.121938      13.675795       7.902557      15.958439           0.004940
          512              C       9.906460      12.812387      10.061157       0.289251      26.354197 0.41823048E+03  0.97109653E+04                                 8.069659                            7.092161      -0.497822       1.894681                    0.995136      24.429440      69.168492       0.584907       0.450996      -1.046074      -0.039412      -0.019859      -0.004356       0.044347      -0.012287      -0.005883       0.013804      -0.022399       0.062133      -0.026982      -0.003160       0.030142              8.901111      10.044397       1.342477      -1.026565       8.268159       0.555069       8.390777           0.000898
          513              C      10.074082      11.259057       9.950474      -0.535579      26.506344 0.46604181E+03  0.11153517E+05                                 7.491724                            6.951859       0.220584       2.026359                    0.997236      32.709226      95.009895       0.658129       0.388873      -1.082095      -0.004784       0.070751      -0.006619       0.071221      -0.014377      -0.002877      -0.003442      -0.020188      -0.017806      -0.016271      -0.004378       0.020649              7.756500       7.263214       1.253510      -0.831345       8.710468       0.352839       7.295820           0.000099
          514              C       8.945986      13.318683       8.976456      -0.541201      25.574170 0.44317840E+03  0.10502264E+05                                 7.363059                            6.842214       0.060266       1.968765                    0.997265      33.100659      96.526135       0.652463       0.396137      -1.074180       0.042806      -0.028541       0.044806       0.068224      -0.015829       0.009363      -0.013626      -0.014431       0.032082      -0.022753      -0.005159       0.027913              7.496156       8.421208      -0.239421       0.496184       6.708623       0.487640       7.358638           0.000192
          515              C       9.309726      13.260131      11.477910      -0.540690      28.116390 0.46566260E+03  0.11124215E+05                                 7.845777                            6.989727       0.185636       2.005925                    0.998264      32.909026      95.001579       0.651670       0.393442      -1.080682       0.024794      -0.016331      -0.061752       0.068518      -0.005374       0.008625       0.013332      -0.011921       0.048911      -0.021127      -0.002894       0.024022              8.422931       9.042300       0.806400      -2.468617       6.844755      -0.015084       9.381738           0.000382
          516              C      14.801023      11.682692       7.666698       0.076933      23.976173 0.38328855E+03  0.88205656E+04                                 7.525678                            6.704060      -0.607127       1.832700                    0.997064      27.259422      80.140787       0.605277       0.439725      -1.039235       0.019378       0.027523      -0.044818       0.056051      -0.014775       0.011450      -0.025776      -0.010208      -0.050683      -0.031840      -0.006297       0.038136              8.191463       9.213888      -0.400080       1.840341       8.874281       0.936463       6.486219           0.009983
          517              C      16.334764      12.020223       7.720195      -0.218375      24.652324 0.41201552E+03  0.96109102E+04                                 7.413004                            6.751166      -0.031359       1.981749                    0.998511      29.568097      86.233651       0.632965       0.414835      -1.059271      -0.019128      -0.060733       0.046340       0.078751      -0.011620       0.009147      -0.006161       0.029964      -0.094568      -0.033458      -0.002939       0.036396              7.836149       9.007877      -0.312188       2.081172       7.272067      -0.357074       7.228504           0.027846
          518              C       0.239699      11.093736       8.675765      -0.171716      24.325562 0.40394731E+03  0.93881588E+04                                 7.388699                            6.721883      -0.204548       1.924696                    0.998810      29.314240      85.691435       0.628293       0.419458      -1.054998      -0.056648      -0.026328      -0.081169       0.102424      -0.006917      -0.006992      -0.014478      -0.015420      -0.077184      -0.031912       0.006035       0.025877              7.844411       7.796491      -0.228067       2.602971       7.845405       0.301212       7.891337           0.002981
          519              C       0.087163       9.643732       8.330801      -0.176180      23.972691 0.39842903E+03  0.91991884E+04                                 7.252899                            6.625809       0.096494       2.025924                    0.999194      28.824280      83.125457       0.642021       0.413198      -1.062302      -0.072544       0.062802       0.010927       0.096572       0.017885       0.005384      -0.003689       0.032240      -0.073157      -0.026663      -0.009802       0.036465              7.709433       8.572222      -0.668405       1.785054       7.616230       0.494138       6.939847          -0.000141
          520              C      15.360880       9.326867       8.304974      -0.229087      26.293204 0.44821101E+03  0.10680671E+05                                 7.822503                            7.106614      -0.166712       1.930159                    0.998245      30.337714      89.509700       0.608297       0.422546      -1.054106       0.044085       0.062833      -0.035517       0.084575       0.010435       0.020418      -0.000339       0.030419      -0.058927      -0.028349      -0.006893       0.035242              8.541495      10.660913      -0.310787       3.228664       6.875596      -0.352087       8.087976          -0.009252
          521              C      14.614962      10.246465       7.281149       0.069966      26.775752 0.40140968E+03  0.93451412E+04                                 8.219045                            6.932884      -0.634777       1.816815                    0.997275      27.765669      82.110330       0.585918       0.449026      -1.033783      -0.040771      -0.027941       0.042710       0.065323       0.022753       0.014893       0.004490       0.025731      -0.035254      -0.022329      -0.014426       0.036754              9.669076      11.100175       1.084572       3.848309       9.221327       1.198664       8.685725          -0.003891
          522              C      12.913599       8.655249       6.493450      -0.129450      29.455570 0.42242848E+03  0.10007309E+05                                 8.708473                            7.035081      -0.535237       1.817662                    0.997274      30.464631      92.274671       0.588472       0.439356      -1.034590      -0.036450       0.068427       0.055135       0.095135       0.018740       0.009135       0.001258      -0.014262      -0.010193      -0.021108      -0.002156       0.023265             10.784749      14.355965       4.964342       1.777519       9.986204       1.538753       8.012079          -0.006878
          523              C      11.478755       8.225415       6.456555       0.031168      36.203571 0.43464764E+03  0.10186973E+05                                 9.629548                            6.993347      -0.111102       1.970987                    0.999484      27.142826      77.141983       0.619347       0.421953      -1.063919       0.066493      -0.009472       0.018265       0.069604       0.035381       0.005338       0.013365       0.011241      -0.026003      -0.033476      -0.009840       0.043316             12.288205      17.164984       5.452631       0.637991      14.323878      -0.497653       5.375752          -0.002318
          524              C      11.193797       6.874603       6.617047      -0.212883      37.103091 0.48156785E+03  0.11654766E+05                                 9.749193                            7.363219       0.074156       1.976810                    0.999596      31.276108      92.255107       0.599447       0.422191      -1.056913       0.003065       0.002486      -0.005084       0.006436      -0.020115       0.001966      -0.005882       0.026521       0.017644      -0.027579       0.005164       0.022415             12.052625      14.052550       6.281812      -0.344268      16.593930      -0.973207       5.511395           0.000395
          525              C       9.888022       6.418592       6.476847       0.047835      38.963608 0.45674159E+03  0.10827101E+05                                10.096140                            7.165593      -0.061411       1.979696                    0.999427      27.508475      78.361135       0.612914       0.421565      -1.065266       0.004352       0.016742       0.001934       0.017406       0.004994       0.012580      -0.007806      -0.015387      -0.063102      -0.028244       0.008051       0.020192             13.101114      12.736720       4.499625      -0.299507      20.510624      -2.064577       6.055997          -0.000183
          526              C       8.867204       7.313393       6.174311      -0.200054      35.221652 0.49356867E+03  0.12036618E+05                                 9.427566                            7.508086      -0.027702       1.948441                    0.999110      31.365139      93.317977       0.586418       0.428294      -1.051581       0.007127       0.014394       0.001739       0.016156       0.008707      -0.000123       0.008053       0.029755       0.016616      -0.022211       0.007229       0.014982             10.530786      10.143396       0.378420       0.503287      15.565627      -1.622090       5.883335          -0.000440
          527              C       9.153837       8.664204       6.011975      -0.037964      36.815534 0.47244931E+03  0.11280567E+05                                 9.613937                            7.276042      -0.011109       2.009186                    0.998289      27.596391      78.577684       0.610469       0.420210      -1.067443      -0.028767      -0.007824       0.000455       0.029816      -0.006196      -0.009350      -0.003279      -0.059733       0.032894      -0.037889       0.012458       0.025431             11.317493      14.646586       1.307359       0.934737      13.720232      -1.091215       5.585659           0.000083
          528              C      10.459613       9.120215       6.154019       0.254176      28.586588 0.35474231E+03  0.79929736E+04                                 8.421624                            6.544571      -0.089251       1.999810                    0.999479      25.742838      74.453328       0.600385       0.452773      -1.033501       0.010358       0.127476      -0.010733       0.128346       0.007564      -0.002208      -0.006261      -0.064146      -0.054247      -0.024299      -0.018385       0.042684              9.801671      13.608736       2.411646       0.707694      10.858174      -0.429846       4.938103           0.000716
          529              C       7.962045       9.629955       5.692837       0.296679      24.805426 0.37697356E+03  0.85751743E+04                                 7.867032                            6.835631      -0.581796       1.867597                    0.995839      24.373202      69.528672       0.579291       0.464812      -1.032582      -0.033912       0.031369      -0.007466       0.046795       0.021185      -0.001918      -0.000897      -0.005061       0.006373      -0.022427       0.001947       0.020480              8.602146       9.593407      -0.004773      -0.028934       7.431841       0.218729       8.781190           0.000075
          530              C       8.265441      10.418675       4.386768      -0.535016      27.241847 0.46836209E+03  0.11258793E+05                                 7.725033                            7.033610       0.005619       1.953453                    0.997206      33.285755      97.912700       0.643265       0.396101      -1.073698      -0.016353      -0.031074       0.065106       0.073971       0.008238      -0.011244       0.008336       0.010072       0.046108      -0.021886       0.000595       0.021291              8.066378       7.641225       0.369219      -0.552519       6.493496      -1.139367      10.064414           0.000363
          531              C       7.829624      10.632215       6.838414      -0.532442      26.809502 0.45840735E+03  0.10951868E+05                                 7.627412                            6.945253       0.032012       1.966585                    0.996975      32.886621      96.194339       0.649701       0.394599      -1.075562       0.006751      -0.037578      -0.056773       0.068417       0.012913       0.006009       0.006010      -0.002952       0.045344      -0.020562       0.000513       0.020049              7.970558       7.449780      -0.024651      -0.404794       7.399433       1.941618       9.062461           0.000144
          532              C       6.641184       8.944561       5.537879      -0.539935      26.587457 0.44051385E+03  0.10406685E+05                                 7.584677                            6.839493       0.099032       1.981920                    0.998594      32.695506      94.698860       0.651079       0.398217      -1.074498       0.049837       0.037554       0.004805       0.062587       0.019341      -0.001458       0.002987       0.003653       0.010975      -0.021658       0.003998       0.017661              7.993227      10.223863       0.801729       0.292978       6.532866       0.270859       7.222954           0.000212
          533              C      10.094197       2.787383       7.701748       0.078962      27.438375 0.35353399E+03  0.79303158E+04                                 8.030680                            6.344333       0.126617       2.047263                    0.999481      26.857438      76.596719       0.639550       0.426945      -1.052577      -0.039725      -0.009166      -0.018486       0.044764      -0.019397       0.010225       0.012392       0.031649       0.025199      -0.034878       0.012404       0.022474              9.380381       7.805260       0.953558       1.309687      14.605466      -1.559285       5.730415          -0.000473
          534              C      10.422736       4.112363       7.443486      -0.195978      32.971791 0.46088779E+03  0.11006221E+05                                 8.994580                            7.207982       0.096107       1.998600                    0.999343      30.204143      87.811998       0.606736       0.422730      -1.059103      -0.006098      -0.000464      -0.000360       0.006126       0.012854       0.013462       0.005402       0.040635       0.003274      -0.024685      -0.005887       0.030572             10.452013       8.138270       1.422728       0.887219      16.913650      -1.950274       6.304118           0.001834
          535              C       9.551102       4.917270       6.718507       0.109456      35.586009 0.44264856E+03  0.10421086E+05                                 9.619817                            7.126799      -0.149691       1.960487                    0.999279      26.842409      76.439543       0.604632       0.430290      -1.058812      -0.001099      -0.012302       0.004018       0.012988      -0.001385      -0.004022      -0.001916       0.005090      -0.029153      -0.010972       0.002522       0.008450             12.274514       9.610010       3.956232       1.002974      20.410690      -1.724134       6.802842           0.000053
          536              C       8.350928       4.394786       6.251790      -0.186953      33.060502 0.44753962E+03  0.10608771E+05                                 9.004306                            7.075706       0.189728       2.035980                    0.999486      29.721701      86.078716       0.615933       0.419507      -1.061177       0.001412      -0.007613      -0.006732       0.010260      -0.020805       0.014153      -0.001574       0.007995       0.022576      -0.026897       0.001140       0.025757             10.797292       9.334539       4.096394       1.326414      16.454892      -0.711481       6.602446          -0.000108
          537              C       8.022389       3.068773       6.508207       0.109196      27.951883 0.36386338E+03  0.82416660E+04                                 8.298726                            6.554851      -0.048230       2.004364                    0.998728      26.644623      76.988551       0.610676       0.442811      -1.040403       0.040641      -0.020803       0.003840       0.045817      -0.017078      -0.004407       0.016384       0.031379       0.080258      -0.039312       0.005394       0.033917              9.821948       9.143823       2.819811       1.375827      14.219111      -0.819778       6.102909           0.001779
          538              C      13.905921      13.942081       7.070850      -0.150187      27.229116 0.40387434E+03  0.94451334E+04                                 8.057884                            6.765403      -0.325059       1.877229                    0.998477      30.379726      90.928338       0.616271       0.424984      -1.044973       0.000982      -0.064486       0.025431       0.069327      -0.030791      -0.020572      -0.008746      -0.074329      -0.021055      -0.055114       0.003313       0.051801              8.914099       6.871173      -0.484210      -0.926896       9.921079       1.852275       9.950045           0.010085
          539              C       1.793555      19.153141      15.833318       0.589038      24.458262 0.23667494E+03  0.48411010E+04                                 7.839542                            5.459299      -0.081147       2.031881                    0.999532      22.205924      62.089879       0.634105       0.472229      -1.018137       0.006072      -0.035437      -0.041402       0.054835       0.054182      -0.034713      -0.024543       0.108283      -0.122249      -0.063522      -0.045008       0.108530             10.323273       5.310737      -1.397464       1.287293      12.753870       5.296853      12.905211           0.000583
          540              C       1.733211      20.152989      16.916174      -0.018062      42.481531 0.43547697E+03  0.10173450E+05                                10.531961                            6.900071      -0.106379       1.964190                    0.999319      27.400339      76.811197       0.639484       0.409990      -1.075581       0.004996       0.033076       0.034586       0.048116      -0.005313       0.000447      -0.014694       0.002937       0.000656      -0.016149       0.000936       0.015212             14.475946       7.221569      -1.486894       3.065075      17.025739       7.848614      19.180532           0.010982
          541              C       2.267926      19.861955      18.165056      -0.176043      38.572662 0.45646950E+03  0.10901373E+05                                 9.981611                            7.165986       0.010325       1.958101                    0.999676      30.816189      90.319579       0.607946       0.421863      -1.057034      -0.006908       0.002456      -0.013459       0.015326       0.002105      -0.006666      -0.019148       0.007176      -0.052065      -0.028880       0.009080       0.019800             12.618953       6.973113       0.152177       4.245198      12.610079       5.793777      18.273668           0.003238
          542              C       2.217639      20.809796       0.734203      -0.004168      38.260692 0.45341976E+03  0.10705783E+05                                 9.862468                            7.076795      -0.069855       1.973567                    0.999372      27.567061      77.825409       0.626302       0.414194      -1.072271       0.045643      -0.036271       0.042995       0.072439       0.013484       0.028144      -0.003493       0.025197       0.095020      -0.038063      -0.009441       0.047503             12.650782       7.869680      -0.198743       5.108068      12.258600       4.585336      17.824067           0.035951
          543              C       1.630962      22.048671       0.498077       0.257002      32.192342 0.35320046E+03  0.79395586E+04                                 9.075240                            6.498728      -0.194225       1.959127                    0.999461      25.834066      74.322852       0.607665       0.448401      -1.037318      -0.002283       0.098772       0.069365       0.120717       0.002136      -0.015189       0.030745      -0.019421      -0.040512      -0.038353       0.001616       0.036737             11.493975       7.909810      -1.244081       5.118510      10.952834       2.660407      15.619281           0.003538
          544              C       1.097924      22.339361      17.696495      -0.042139      39.909259 0.46019494E+03  0.10893912E+05                                10.084602                            7.130354      -0.043425       1.997606                    0.998114      27.438742      77.280282       0.624529       0.414297      -1.073405      -0.012855       0.010046      -0.021437       0.026940       0.005515      -0.016741       0.020470      -0.001973      -0.053979      -0.035728       0.013849       0.021878             12.803444       8.665554      -3.034171       4.643160      13.736829       2.423920      16.007948           0.007149
          545              C       1.148211      21.391864      16.681893      -0.179135      39.103450 0.48670307E+03  0.11831274E+05                                10.119516                            7.460639      -0.109563       1.915941                    0.999595      31.409107      93.391666       0.587516       0.428864      -1.050914       0.009537      -0.002106       0.009981       0.013964       0.008243      -0.001807      -0.014884       0.032077       0.002572      -0.025985       0.006350       0.019635             12.312811       7.303456      -2.835672       2.348297      16.090818       4.335975      13.544159           0.001667
          546              C       0.417379      23.727025      17.399493       0.293297      24.595757 0.37872517E+03  0.86253050E+04                                 7.940284                            6.962336      -0.546619       1.879044                    0.995662      24.444991      69.782908       0.560323       0.479973      -1.024294      -0.018580       0.039425       0.000251       0.043584       0.011582       0.003579       0.008874       0.013490       0.080666      -0.027514      -0.001917       0.029431              8.762161       8.245188      -1.084878       1.799599       8.490696      -0.087459       9.550598           0.000626
          547              C       0.040229      23.847572      15.892349      -0.542325      29.938858 0.50244537E+03  0.12269798E+05                                 8.225522                            7.255478       0.022775       1.956766                    0.997425      33.454917      98.601806       0.638386       0.392893      -1.077838       0.017598      -0.003216       0.061544       0.064092       0.006129       0.001661       0.009182       0.005872       0.025657      -0.013494      -0.000432       0.013927              9.106832       8.043016      -0.944819       2.688494       7.566871      -0.977593      11.710609           0.000339
          548              C      15.922414      23.816574      18.275740      -0.534518      25.401784 0.43779686E+03  0.10332910E+05                                 7.281537                            6.746748       0.143516       1.999198                    0.997664      32.688787      94.827073       0.665593       0.389895      -1.079517       0.057721       0.001010      -0.030007       0.065063       0.011624      -0.014524      -0.004978       0.032953       0.002426      -0.020577      -0.007747       0.028323              7.490863       8.412158      -0.843846       0.566415       6.453512       0.559511       7.606920           0.000140
          549              C       1.346005      24.911826      17.729700      -0.536579      26.110429 0.45792198E+03  0.10937551E+05                                 7.484673                            6.950173       0.088479       1.984221                    0.997190      32.895749      96.214131       0.648256       0.395577      -1.074880      -0.039542      -0.054086      -0.004151       0.067128       0.023110       0.005989       0.004802       0.006416      -0.024203      -0.019308      -0.009647       0.028955              7.753581       7.566320       0.463197       1.732504       7.387745       0.646393       8.306677           0.000778
          550              C       2.775820      20.523928       2.132508      -0.136350      27.082828 0.38782707E+03  0.89585215E+04                                 7.980442                            6.591660      -0.272784       1.889583                    0.998883      30.032512      88.691964       0.631139       0.420129      -1.050301       0.039999       0.047572      -0.021850       0.065882       0.036731       0.005249      -0.024015       0.031100      -0.006835      -0.049967       0.006910       0.043057              9.028215       8.341406       1.699625       1.904233       8.134466       0.383764      10.608775           0.011211
          551              C       4.797342      21.860274       1.597536       0.085150      24.045452 0.36982299E+03  0.84382261E+04                                 7.500360                            6.542144      -0.622477       1.827275                    0.997605      27.130355      79.522481       0.618545       0.433988      -1.042246       0.002335      -0.041706       0.050244       0.065340       0.015978      -0.017292      -0.012768       0.016237      -0.041263      -0.023518      -0.010830       0.034349              8.115775       9.681546       0.814848      -0.405226       8.618840       1.340552       6.046938           0.010665
[truncated: 80,611 more chars]
