# Supplementary material for: A collection of forcefield precursors for metal–organic frameworks
Source: RSC Adv. 2019 Nov 13;9(63):36492–507. doi: 10.1039/c9ra07327b (PMC9075174; doi:10.1039/c9ra07327b)
Supplement: RA-009-C9RA07327B-s3522 [file RA-009-C9RA07327B-s3522.xyz]

  670
jmolscript: load "" {1 1 1} spacegroup "x,y,z" unitcell [{     16.901400     0.000000     0.000000 }, {      0.000000    34.059700     0.000000 }, {      0.000000     0.000000    18.331500 }]
Ti     4.867941     5.261542    15.199380     1.765557
Ti     2.929182     5.979862    12.257357     1.758648
Ti    12.033459    28.798158    15.199380     1.768309
Ti    13.972218    28.079838    12.257357     1.760392
Ti    13.318641    11.768308     3.132120     1.768705
Ti    11.379882    11.049988     6.074143     1.761581
Ti     3.582759    22.291392     3.132120     1.768332
Ti     5.521518    23.009712     6.074143     1.760393
Zn     1.827210     0.156675     4.557211     0.864665
Zn     0.013521     0.477858     1.790804     0.367634
Zn    15.074190    33.903025     4.557211     0.864516
Zn    -0.013521    33.581842     1.790804     0.636655
Zn    10.277910    16.873175    13.774289     0.864632
Zn     8.464221    16.551992    16.540696     0.367764
Zn     6.623490    17.186525    13.774289     0.864514
Zn     8.437179    17.507708    16.540696     0.636508
H      5.379716     2.333089     2.416092     0.123413
H      2.281689     1.580370    18.245342     0.095664
H      7.548165     2.649845     2.432590     0.146360
H      6.897461     3.974767     3.052195     0.147098
H      8.354362     4.032668     2.390428     0.149043
H      7.992672     2.510200     0.021998     0.140859
H      8.763376     3.899836     0.205313     0.145165
H      7.652954     3.746567    17.394760     0.147000
H      6.351546     5.742465    18.278339     0.165972
H      7.624222     5.905952     0.901910     0.145742
H      6.152110     5.868486     1.528847     0.142769
H      3.429294     2.499982    15.438789     0.104727
H      2.018027     2.632815    16.192214     0.117247
H      2.519999     5.115767    17.640402     0.069919
H      0.501972     4.097382    17.101456     0.097415
H      0.261972     5.115767    15.887911     0.098610
H     15.860274     5.851456    17.713728     0.092901
H      0.229859     5.820803     0.355631     0.083423
H     16.683372     7.952940    18.106023     0.096515
H     16.720555     7.574877    16.553344     0.092037
H      2.041689     7.571471    -0.031164     0.101021
H      1.781408     8.620510    17.119788     0.094472
H      2.034929     6.924337    15.491951     0.051004
H      3.801125     8.283319    14.755024     0.109300
H      3.713238     9.005385    16.179382     0.109165
H      5.244504    10.578943    15.915408     0.117335
H      9.153798     9.768322    15.211479     0.115800
H     10.472107     8.436588    14.019931     0.145889
H     11.165065     7.104853    14.571709     0.159151
H     10.750981     8.269695    15.585441     0.145987
H      8.391545     5.708406    16.276539     0.156122
H      9.535770     6.634830    16.907142     0.148016
H      9.922812     5.480206    15.867746     0.149181
H      7.963940     5.912764    13.634970     0.139132
H      9.537460     5.650504    13.508482     0.149626
H      8.888446     6.954991    12.844882     0.149099
H      9.916051    14.039408    15.106989     0.105422
H      9.349854    11.788062    14.819185     0.135432
H      5.832673    12.424979    16.731160     0.127607
H      6.398870    14.679731    17.017131     0.108919
H      0.985352     4.162095     6.546179     0.113289
H      2.827604     1.590588     9.081425     0.120595
H     16.732386     5.837833     6.254708     0.134798
H      1.267605     6.488373     5.987068     0.147774
H      0.030423     7.418203     6.395860     0.148614
H      2.072112     7.489728     9.284905     0.160646
H      1.328450     8.371874     8.172183     0.143534
H      2.567323     7.442044     7.763390     0.146568
H     16.614076     6.413442     9.827517     0.153115
H     15.777457     5.844645     8.586475     0.142886
H     16.052950     7.418203     8.714795     0.148930
H      2.445633     2.987036    11.871479     0.097645
H      3.665914     2.271782    11.121721     0.117941
H      4.679998     4.669585     9.796354     0.071615
H      6.552673     3.147116    11.369196     0.096194
H      5.699152     2.568101    10.146485     0.104036
H      6.875490     3.910054     8.643302     0.098936
H      7.906475     3.010877     9.479219     0.097104
H      8.389855     4.887567    10.931073     0.096895
H      8.699151     5.303095     9.413225     0.095555
H      6.605067     6.396412     9.255574     0.108425
H      7.418024     7.006080    10.496617     0.097854
H      6.209574     5.643692    12.008966     0.053238
H      6.092955     8.361656    11.541512     0.106232
H      5.584223     7.687274    12.894377     0.109695
H      5.832673    10.527853    12.274772     0.120105
H      2.151548    12.118441    12.855881     0.115432
H     15.833232    11.263543    12.802720     0.155827
H      0.121690    11.890241    11.935640     0.149916
H      0.231549    11.849370    13.532313     0.141429
H     15.944781     9.247209    11.510349     0.147897
H      0.403943     8.426370    11.308702     0.155547
H      0.233239     9.870501    10.639603     0.147966
H     16.161119     9.070098    13.990601     0.149684
H      0.576338     9.625271    14.712862     0.146479
H      0.638873     8.266289    13.867780     0.138411
H      7.347039    14.696761    12.210612     0.110128
H      6.376898    12.622525    11.724827     0.128827
H      3.280562    13.491047    14.190414     0.127347
H      4.250702    15.565283    14.678032     0.104985
H     11.521684    31.726611     2.416092     0.123433
H     14.619711    32.479330    18.245342     0.093996
H      9.353235    31.409855     2.432590     0.146378
H     10.003939    30.084933     3.052195     0.147165
H      8.547038    30.027032     2.390428     0.149062
H      8.908728    31.549500     0.021998     0.140920
H      8.138024    30.159864     0.205313     0.145221
H      9.248446    30.313133    17.394760     0.146983
H     10.549854    28.317235    18.278339     0.165838
H      9.277178    28.153748     0.901910     0.145792
H     10.749290    28.191214     1.528847     0.142865
H     13.472106    31.559718    15.438789     0.104501
H     14.883373    31.426885    16.192214     0.117977
H     14.381401    28.943933    17.640402     0.067685
H     16.399428    29.962318    17.101456     0.097415
H     16.639428    28.943933    15.887911     0.098679
H      1.041126    28.208244    17.713728     0.092808
H     16.671541    28.238897     0.355631     0.083384
H      0.218028    26.106760    18.106023     0.096412
H      0.180845    26.484823    16.553344     0.092051
H     14.859711    26.488229    -0.031164     0.101026
H     15.119992    25.439190    17.119788     0.094346
H     14.866471    27.135363    15.491951     0.050326
H     13.100275    25.776381    14.755024     0.109538
H     13.188162    25.054315    16.179382     0.109652
H     11.656896    23.480757    15.915408     0.117311
H      7.747602    24.291378    15.211479     0.115797
H      6.429293    25.623112    14.019931     0.145933
H      5.736335    26.954847    14.571709     0.159188
H      6.150419    25.790005    15.585441     0.145907
H      8.509855    28.351294    16.276539     0.156059
H      7.365630    27.424870    16.907142     0.147953
H      6.978588    28.579494    15.867746     0.149209
H      8.937460    28.146936    13.634970     0.139161
H      7.363940    28.409196    13.508482     0.149612
H      8.012954    27.104709    12.844882     0.149234
H      6.985349    20.020292    15.106989     0.105073
H      7.551546    22.271638    14.819185     0.135398
H     11.068727    21.634721    16.731160     0.127645
H     10.502530    19.379969    17.017131     0.107766
H     15.916048    29.897605     6.546179     0.113313
H     14.073796    32.469112     9.081425     0.120603
H      0.169014    28.221867     6.254708     0.134751
H     15.633795    27.571327     5.987068     0.147736
H     -0.030423    26.641497     6.395860     0.148619
H     14.829288    26.569972     9.284905     0.160714
H     15.572950    25.687826     8.172183     0.143510
H     14.334077    26.617656     7.763390     0.146614
H      0.287324    27.646258     9.827517     0.153102
H      1.123943    28.215055     8.586475     0.142863
H      0.848450    26.641497     8.714795     0.149018
H     14.455767    31.072664    11.871479     0.097620
H     13.235486    31.787918    11.121721     0.118005
H     12.221402    29.390115     9.796354     0.071767
H     10.348727    30.912584    11.369196     0.096030
H     11.202248    31.491599    10.146485     0.103816
H     10.025910    30.149646     8.643302     0.098860
H      8.994925    31.048823     9.479219     0.096887
H      8.511545    29.172133    10.931073     0.096769
H      8.202249    28.756605     9.413225     0.095329
H     10.296333    27.663288     9.255574     0.108324
H      9.483376    27.053620    10.496617     0.097787
H     10.691826    28.416008    12.008966     0.052671
H     10.808445    25.698044    11.541512     0.105966
H     11.317177    26.372426    12.894377     0.109389
H     11.068727    23.531847    12.274772     0.120093
H     14.749852    21.941259    12.855881     0.115361
H      1.068168    22.796157    12.802720     0.155767
H     16.779710    22.169459    11.935640     0.149878
H     16.669851    22.210330    13.532313     0.141378
H      0.956619    24.812491    11.510349     0.147863
H     16.497457    25.633330    11.308702     0.155570
H     16.668161    24.189199    10.639603     0.147946
H      0.740281    24.989602    13.990601     0.149628
H     16.325062    24.434429    14.712862     0.146400
H     16.262527    25.793411    13.867780     0.138437
H      9.554361    19.362939    12.210612     0.110114
H     10.524502    21.437175    11.724827     0.128846
H     13.620838    20.568653    14.190414     0.127316
H     12.650698    18.494417    14.678032     0.104941
H     13.830416    14.696761    15.915408     0.123380
H     10.732389    15.449480     0.086158     0.095698
H     15.998865    14.380005    15.898910     0.146377
H     15.348161    13.055083    15.279305     0.147123
H     16.805062    12.997182    15.941072     0.148998
H     16.443372    14.519650    -0.021998     0.140898
H      0.312676    13.130014    18.126187     0.145156
H     16.103654    13.283283     0.936740     0.147011
H     14.802246    11.287385     0.053161     0.165893
H     16.074922    11.123898    17.429590     0.145694
H     14.602810    11.161364    16.802653     0.142788
H     11.879994    14.529868     2.892711     0.104573
H     10.468727    14.397035     2.139286     0.117473
H     10.970699    11.914083     0.691098     0.068181
H      8.952672    12.932468     1.230044     0.097362
H      8.712672    11.914083     2.443589     0.098493
H      7.409574    11.178394     0.617772     0.092740
H      8.680559    11.209047    17.975869     0.083345
H      8.232672     9.076910     0.225477     0.096330
H      8.269855     9.454973     1.778155     0.091992
H     10.492389     9.458379     0.031164     0.100968
H     10.232108     8.409340     1.211712     0.094278
H     10.485629    10.105513     2.839549     0.050451
H     12.251825     8.746531     3.576476     0.109399
H     12.163938     8.024465     2.152118     0.109390
H     13.695204     6.450907     2.416092     0.117313
H      0.703098     7.261528     3.120021     0.115764
H      2.021407     8.593262     4.311569     0.145859
H      2.714365     9.924997     3.759791     0.159183
H      2.300281     8.760155     2.746059     0.145873
H     16.842245    11.321444     2.054961     0.156132
H      1.085070    10.395020     1.424358     0.147918
H      1.472112    11.549644     2.463754     0.149218
H     16.414640    11.117086     4.696530     0.139224
H      1.086760    11.379346     4.823018     0.149630
H      0.437746    10.074859     5.486618     0.149131
H      1.465351     2.990442     3.224511     0.105407
H      0.899154     5.241788     3.512315     0.135445
H     14.283373     4.604871     1.600340     0.127618
H     14.849570     2.350119     1.314369     0.108912
H      9.436052    12.867755    11.785321     0.113287
H     11.278304    15.439262     9.250075     0.120655
H      8.281686    11.192017    12.076792     0.134809
H      9.718305    10.541477    12.344432     0.147837
H      8.481123     9.611647    11.935640     0.148524
H     10.522812     9.540122     9.046595     0.160639
H      9.779150     8.657976    10.159317     0.143450
H     11.018023     9.587806    10.568110     0.146653
H      8.163376    10.616408     8.503983     0.153133
H      7.326757    11.185205     9.745025     0.142929
H      7.602250     9.611647     9.616705     0.148841
H     10.896333    14.042814     6.460021     0.097611
H     12.116614    14.758068     7.209779     0.118171
H     13.130698    12.360265     8.535146     0.069902
H     15.003373    13.882734     6.962304     0.096054
H     14.149852    14.461749     8.185015     0.103864
H     15.326190    13.119796     9.688198     0.098808
H     16.357175    14.018973     8.852281     0.096836
H     16.840555    12.142283     7.400427     0.096824
H      0.248451    11.726755     8.918275     0.095247
H     15.055767    10.633438     9.075926     0.108316
H     15.868724    10.023770     7.834883     0.097656
H     14.660274    11.386158     6.322534     0.052075
H     14.543655     8.668194     6.789988     0.106353
H     14.034923     9.342576     5.437123     0.109442
H     14.283373     6.501997     6.056728     0.120091
H     10.602248     4.911409     5.475619     0.115383
H      7.382532     5.766307     5.528780     0.155763
H      8.572390     5.139609     6.395860     0.149801
H      8.682249     5.180480     4.799187     0.141456
H      7.494081     7.782641     6.821151     0.147824
H      8.854643     8.603480     7.022798     0.155598
H      8.683939     7.159349     7.691897     0.147832
H      7.710419     7.959752     4.340899     0.149650
H      9.027038     7.404579     3.618638     0.146500
H      9.089573     8.763561     4.463720     0.138526
H     15.797739     2.333089     6.120888     0.110124
H     14.827598     4.407325     6.606673     0.128841
H     11.731262     3.538803     4.141086     0.127339
H     12.701402     1.464567     3.653468     0.104967
H      3.070984    19.362939    15.915408     0.123438
H      6.169011    18.610220     0.086158     0.094019
H      0.902535    19.679695    15.898910     0.146395
H      1.553239    21.004617    15.279305     0.147159
H      0.096338    21.062518    15.941072     0.149062
H      0.458028    19.540050    -0.021998     0.140947
H     16.588724    20.929686    18.126187     0.145223
H      0.797746    20.776417     0.936740     0.146984
H      2.099154    22.772315     0.053161     0.165828
H      0.826478    22.935802    17.429590     0.145786
H      2.298590    22.898336    16.802653     0.142856
H      5.021406    19.529832     2.892711     0.104530
H      6.432673    19.662665     2.139286     0.118019
H      5.930701    22.145617     0.691098     0.067706
H      7.948728    21.127232     1.230044     0.097442
H      8.188728    22.145617     2.443589     0.098692
H      9.491826    22.881306     0.617772     0.092821
H      8.220841    22.850653    17.975869     0.083389
H      8.668728    24.982790     0.225477     0.096408
H      8.631545    24.604727     1.778155     0.092047
H      6.409011    24.601321     0.031164     0.101028
H      6.669292    25.650360     1.211712     0.094335
H      6.415771    23.954187     2.839549     0.050320
H      4.649575    25.313169     3.576476     0.109533
H      4.737462    26.035235     2.152118     0.109645
H      3.206196    27.608793     2.416092     0.117303
H     16.198302    26.798172     3.120021     0.115796
H     14.879993    25.466438     4.311569     0.145924
H     14.187035    24.134703     3.759791     0.159204
H     14.601119    25.299545     2.746059     0.145901
H      0.059155    22.738256     2.054961     0.156063
H     15.816330    23.664680     1.424358     0.147950
H     15.429288    22.510056     2.463754     0.149236
H      0.486760    22.942614     4.696530     0.139165
H     15.814640    22.680354     4.823018     0.149642
H     16.463654    23.984841     5.486618     0.149227
H     15.436049    31.069258     3.224511     0.105075
H     16.002246    28.817912     3.512315     0.135410
H      2.618027    29.454829     1.600340     0.127647
H      2.051830    31.709581     1.314369     0.107745
H      7.465348    21.191945    11.785321     0.113317
H      5.623096    18.620438     9.250075     0.120627
H      8.619714    22.867683    12.076792     0.134761
H      7.183095    23.518223    12.344432     0.147735
H      8.420277    24.448053    11.935640     0.148613
H      6.378588    24.519578     9.046595     0.160707
H      7.122250    25.401724    10.159317     0.143498
H      5.883377    24.471894    10.568110     0.146612
H      8.738024    23.443292     8.503983     0.153104
H      9.574643    22.874495     9.745025     0.142879
H      9.299150    24.448053     9.616705     0.149010
H      6.005067    20.016886     6.460021     0.097646
H      4.784786    19.301632     7.209779     0.118046
H      3.770702    21.699435     8.535146     0.071781
H      1.898027    20.176966     6.962304     0.096059
H      2.751548    19.597951     8.185015     0.103840
H      1.575210    20.939904     9.688198     0.098857
H      0.544225    20.040727     8.852281     0.096937
H      0.060845    21.917417     7.400427     0.096780
H     16.652949    22.332945     8.918275     0.095334
H      1.845633    23.426262     9.075926     0.108319
H      1.032676    24.035930     7.834883     0.097777
H      2.241126    22.673542     6.322534     0.052674
H      2.357745    25.391506     6.789988     0.105967
H      2.866477    24.717124     5.437123     0.109390
H      2.618027    27.557703     6.056728     0.120093
H      6.299152    29.148291     5.475619     0.115350
H      9.518868    28.293393     5.528780     0.155769
H      8.329010    28.920091     6.395860     0.149866
H      8.219151    28.879220     4.799187     0.141369
H      9.407319    26.277059     6.821151     0.147870
H      8.046757    25.456220     7.022798     0.155579
H      8.217461    26.900351     7.691897     0.147942
H      9.190981    26.099948     4.340899     0.149635
H      7.874362    26.655121     3.618638     0.146397
H      7.811827    25.296139     4.463720     0.138447
H      1.103661    31.726611     6.120888     0.110116
H      2.073802    29.652375     6.606673     0.128854
H      5.170138    30.520897     4.141086     0.127318
H      4.199998    32.595133     3.653468     0.104927
C      2.886759     0.946860     2.346432     0.563837
C      3.743660     1.818788     1.312535    -0.064682
C      4.938589     2.476140     1.587508    -0.167545
C      5.487885     3.337851     0.647102    -0.024089
C      4.842251     3.549021    17.765057     0.272356
C      3.647322     2.891669    17.491917     0.000337
C      3.098027     2.026552     0.098990    -0.196796
C      6.828166     3.950925     0.960571     0.280040
C      7.465348     3.620546     2.335433    -0.517091
C      7.906475     3.484307    -0.027497    -0.511814
C      6.730137     5.514265     0.821251    -0.516201
C      2.930703     3.007472    16.128054    -0.131630
C      2.131267     5.306501    16.738493     0.097470
C      0.649014     5.027212    16.795320    -0.228310
C     16.837175     6.004725    17.759557    -0.168964
C      0.216338     7.367113    17.435090    -0.159123
C      1.656337     7.677056    17.394760    -0.218293
C      2.401689     6.750633    16.404859     0.085487
C      4.172956     8.290131    15.673432    -0.121020
C      5.633237     8.600074    15.605606     0.033589
C      5.935772     9.952585    15.730260    -0.206803
C      7.247320    10.387868    15.583608     0.036621
C      8.256334     9.472003    15.310469    -0.194046
C      7.955489     8.119832    15.185815    -0.030040
C      6.643940     7.685571    15.334300     0.266411
C      9.087883     7.142319    14.943839     0.274681
C     10.502530     7.799671    14.764190    -0.520281
C      9.248446     6.151182    16.104223    -0.513431
C      8.846193     6.338510    13.607472    -0.514142
C      9.087883    13.712435    15.436956     0.119759
C      8.751545    12.373889    15.266473    -0.181694
C      7.538024    11.893647    15.748592     0.122742
C      6.662532    12.755358    16.401193    -0.180942
C      6.998870    14.090498    16.571676     0.064445
C      1.854084     1.668925     6.628670     0.653858
C      1.898027     2.718986     7.660734    -0.049422
C      1.379154     3.981579     7.391261    -0.179621
C      1.438309     4.976803     8.359164    -0.046328
C      2.014647     4.711478     9.594707     0.263903
C      2.533520     3.449566     9.864180    -0.004627
C      2.474365     2.453320     8.896277    -0.178900
C      0.823098     6.362352     8.071359     0.283057
C      0.451267     6.546274     6.527847    -0.528317
C      1.784788     7.520382     8.348165    -0.510701
C     16.424781     6.525839     8.872446    -0.507478
C      3.160562     3.119869    11.198713    -0.126349
C      5.121124     4.506098    10.678099     0.086862
C      6.158870     3.375316    10.491117    -0.217739
C      7.254081     3.753379     9.545212    -0.170567
C      7.979151     5.054459    10.047495    -0.182341
C      6.970137     6.192053    10.151985    -0.221388
C      5.819152     5.793555    11.101556     0.079431
C      5.291828     8.010841    12.007132    -0.119370
C      4.326758     9.156950    12.214278     0.023111
C      4.892279    10.419203    12.348098    -0.207330
C      4.081688    11.522737    12.586408     0.034956
C      2.704224    11.364019    12.692731    -0.209485
C      2.138534    10.101766    12.558911    -0.039403
C      2.949294     8.998232    12.318768     0.269395
C      0.586479     9.962462    12.657901     0.284151
C     16.805062    11.375940    12.740392    -0.519673
C      0.016901     9.322140    11.420524    -0.513092
C      0.233239     9.158653    13.920941    -0.511549
C      6.520560    14.450509    12.612072     0.115086
C      5.945913    13.218910    12.324267    -0.189248
C      4.737462    12.861283    12.912709     0.130690
C      4.107040    13.734915    13.788954    -0.196637
C      4.681688    14.966854    14.078592     0.076267
C     14.014641    33.112840     2.346432     0.562174
C     13.157740    32.240912     1.312535    -0.063924
C     11.962811    31.583560     1.587508    -0.167530
C     11.413515    30.721849     0.647102    -0.023916
C     12.059149    30.510679    17.765057     0.271780
C     13.254078    31.168031    17.491917     0.000621
C     13.803373    32.033148     0.098990    -0.197127
C     10.073234    30.108775     0.960571     0.279930
C      9.436052    30.439154     2.335433    -0.517011
C      8.994925    30.575393    -0.027497    -0.511789
C     10.171263    28.545435     0.821251    -0.516235
C     13.970697    31.052228    16.128054    -0.131711
C     14.770133    28.753199    16.738493     0.098285
C     16.252386    29.032488    16.795320    -0.227917
C      0.064225    28.054975    17.759557    -0.169026
C     16.685062    26.692587    17.435090    -0.159101
C     15.245063    26.382644    17.394760    -0.218385
C     14.499711    27.309067    16.404859     0.085649
C     12.728444    25.769569    15.673432    -0.121174
C     11.268163    25.459626    15.605606     0.033405
C     10.965628    24.107115    15.730260    -0.206819
C      9.654080    23.671832    15.583608     0.036504
C      8.645066    24.587697    15.310469    -0.194018
C      8.945911    25.939868    15.185815    -0.029858
C     10.257460    26.374129    15.334300     0.266567
C      7.813517    26.917381    14.943839     0.274630
C      6.398870    26.260029    14.764190    -0.520276
C      7.652954    27.908518    16.104223    -0.513430
C      8.055207    27.721190    13.607472    -0.514066
C      7.813517    20.347265    15.436956     0.122955
C      8.149855    21.685811    15.266473    -0.180917
C      9.363376    22.166053    15.748592     0.123167
C     10.238868    21.304342    16.401193    -0.179285
C      9.902530    19.969202    16.571676     0.064229
C     15.047316    32.390775     6.628670     0.653858
C     15.003373    31.340714     7.660734    -0.049087
C     15.522246    30.078121     7.391261    -0.179664
C     15.463091    29.082897     8.359164    -0.046067
C     14.886753    29.348222     9.594707     0.264131
C     14.367880    30.610134     9.864180    -0.004198
C     14.427035    31.606380     8.896277    -0.178936
C     16.078302    27.697348     8.071359     0.282996
C     16.450133    27.513426     6.527847    -0.528363
C     15.116612    26.539318     8.348165    -0.510699
C      0.476619    27.533861     8.872446    -0.507475
C     13.740838    30.939831    11.198713    -0.126870
C     11.780276    29.553602    10.678099     0.086833
C     10.742530    30.684384    10.491117    -0.217874
C      9.647319    30.306321     9.545212    -0.170510
C      8.922249    29.005241    10.047495    -0.182532
C      9.931263    27.867647    10.151985    -0.221710
C     11.082248    28.266145    11.101556     0.080736
C     11.609572    26.048859    12.007132    -0.118155
C     12.574642    24.902750    12.214278     0.023606
C     12.009121    23.640497    12.348098    -0.207409
C     12.819712    22.536963    12.586408     0.034812
C     14.197176    22.695681    12.692731    -0.209607
C     14.762866    23.957934    12.558911    -0.039572
C     13.952106    25.061468    12.318768     0.269689
C     16.314921    24.097238    12.657901     0.284184
C      0.096338    22.683760    12.740392    -0.519708
C     -0.016901    24.737560    11.420524    -0.513081
C     16.668161    24.901047    13.920941    -0.511567
C     10.380840    19.609191    12.612072     0.115160
C     10.955487    20.840790    12.324267    -0.189247
C     12.163938    21.198417    12.912709     0.130718
C     12.794360    20.324785    13.788954    -0.196671
C     12.219712    19.092846    14.078592     0.076349
C     11.337459    16.082990    15.985068     0.563863
C     12.194360    15.211062    17.018965    -0.064436
C     13.389289    14.553710    16.743992    -0.167795
C     13.938585    13.691999    17.684398    -0.023993
C     13.292951    13.480829     0.566443     0.272058
C     12.098022    14.138181     0.839583     0.000588
C     11.548727    15.003298    18.232510    -0.196928
C     15.278866    13.078925    17.370929     0.279989
C     15.916048    13.409304    15.996067    -0.517054
C     16.357175    13.545543     0.027497    -0.511788
C     15.180837    11.515585    17.510249    -0.516250
C     11.381403    14.022378     2.203446    -0.131494
C     10.581967    11.723349     1.593007     0.098294
C      9.099714    12.002638     1.536180    -0.228225
C      8.386475    11.025125     0.571943    -0.169072
C      8.667038     9.662737     0.896410    -0.159085
C     10.107037     9.352794     0.936740    -0.218491
C     10.852389    10.279217     1.926641     0.085860
C     12.623656     8.739719     2.658067    -0.121070
C     14.083937     8.429776     2.725894     0.033554
C     14.386472     7.077265     2.601240    -0.206843
C     15.698020     6.641982     2.747892     0.036493
C     16.707034     7.557847     3.021031    -0.194118
C     16.406189     8.910018     3.145685    -0.029936
C     15.094640     9.344279     2.997200     0.266693
C      0.637183     9.887531     3.387661     0.274645
C      2.051830     9.230179     3.567310    -0.520309
C      0.797746    10.878668     2.227277    -0.513404
C      0.395493    10.691340     4.724028    -0.514071
C      0.637183     3.317415     2.894544     0.119655
C      0.300845     4.655961     3.065027    -0.181759
C     15.988724     5.136203     2.582908     0.122758
C     15.113232     4.274492     1.930307    -0.181002
C     15.449570     2.939352     1.759824     0.064374
C     10.304784    15.360925    11.702830     0.653827
C     10.348727    14.310864    10.670766    -0.048818
C      9.829854    13.048271    10.940239    -0.179945
C      9.889009    12.053047     9.972336    -0.045925
C     10.465347    12.318372     8.736793     0.263565
C     10.984220    13.580284     8.467320    -0.004134
C     10.925065    14.576530     9.435223    -0.178886
C      9.273798    10.667498    10.260141     0.282947
C      8.901967    10.483576    11.803653    -0.528286
C     10.235488     9.509468     9.983335    -0.510725
C      7.974081    10.504011     9.459054    -0.507472
C     11.611262    13.909981     7.132787    -0.126198
C     13.571824    12.523752     7.653401     0.087508
C     14.609570    13.654534     7.840383    -0.217884
C     15.704781    13.276471     8.786288    -0.170597
C     16.429851    11.975391     8.284005    -0.182412
C     15.420837    10.837797     8.179515    -0.221643
C     14.269852    11.236295     7.229944     0.080327
C     13.742528     9.019009     6.324367    -0.118723
C     12.777458     7.872900     6.117222     0.023143
C     13.342979     6.610647     5.983402    -0.207292
C     12.532388     5.507113     5.745092     0.034840
C     11.154924     5.665831     5.638769    -0.209594
C     10.589234     6.928084     5.772589    -0.039432
C     11.399994     8.031618     6.012732     0.269626
C      9.037179     7.067388     5.673599     0.284175
C      8.354362     5.653910     5.591107    -0.519721
C      8.467601     7.707710     6.910975    -0.513093
C      8.683939     7.871197     4.410559    -0.511508
C     14.971260     2.579341     5.719428     0.115042
C     14.396613     3.810940     6.007233    -0.189263
C     13.188162     4.168567     5.418791     0.130709
C     12.557740     3.294935     4.542546    -0.196676
C     13.132388     2.062996     4.252908     0.076208
C      5.563941    17.976710    15.985068     0.562173
C      4.707040    18.848638    17.018965    -0.063892
C      3.512111    19.505990    16.743992    -0.167523
C      2.962815    20.367701    17.684398    -0.023914
C      3.608449    20.578871     0.566443     0.271764
C      4.803378    19.921519     0.839583     0.000618
C      5.352673    19.056402    18.232510    -0.197093
C      1.622534    20.980775    17.370929     0.279927
C      0.985352    20.650396    15.996067    -0.517008
C      0.544225    20.514157     0.027497    -0.511779
C      1.720563    22.544115    17.510249    -0.516245
C      5.519997    20.037322     2.203446    -0.131710
C      6.319433    22.336351     1.593007     0.098261
C      7.801686    22.057062     1.536180    -0.227907
C      8.514925    23.034575     0.571943    -0.169021
C      8.234362    24.396963     0.896410    -0.159105
C      6.794363    24.706906     0.936740    -0.218385
C      6.049011    23.780483     1.926641     0.085648
C      4.277744    25.319981     2.658067    -0.121175
C      2.817463    25.629924     2.725894     0.033412
C      2.514928    26.982435     2.601240    -0.206826
C      1.203380    27.417718     2.747892     0.036485
C      0.194366    26.501853     3.021031    -0.194012
C      0.495211    25.149682     3.145685    -0.029844
C      1.806760    24.715421     2.997200     0.266585
C     16.264217    24.172169     3.387661     0.274623
C     14.849570    24.829521     3.567310    -0.520279
C     16.103654    23.181032     2.227277    -0.513425
C     16.505907    23.368360     4.724028    -0.514061
C     16.264217    30.742285     2.894544     0.122963
C     16.600555    29.403739     3.065027    -0.180898
C      0.912676    28.923497     2.582908     0.123187
C      1.788168    29.785208     1.930307    -0.179279
C      1.451830    31.120348     1.759824     0.064197
C      6.596616    18.698775    11.702830     0.653856
C      6.552673    19.748836    10.670766    -0.049056
C      7.071546    21.011429    10.940239    -0.179655
C      7.012391    22.006653     9.972336    -0.046067
C      6.436053    21.741328     8.736793     0.264119
C      5.917180    20.479416     8.467320    -0.004187
C      5.976335    19.483170     9.435223    -0.178902
C      7.627602    23.392202    10.260141     0.282997
C      7.999433    23.576124    11.803653    -0.528362
C      6.665912    24.550232     9.983335    -0.510705
C      8.927319    23.555689     9.459054    -0.507473
C      5.290138    20.149719     7.132787    -0.126879
C      3.329576    21.535948     7.653401     0.086803
C      2.291830    20.405166     7.840383    -0.217858
C      1.196619    20.783229     8.786288    -0.170501
C      0.471549    22.084309     8.284005    -0.182533
C      1.480563    23.221903     8.179515    -0.221713
C      2.631548    22.823405     7.229944     0.080733
C      3.158872    25.040691     6.324367    -0.118158
C      4.123942    26.186800     6.117222     0.023616
C      3.558421    27.449053     5.983402    -0.207404
C      4.369012    28.552587     5.745092     0.034787
C      5.746476    28.393869     5.638769    -0.209622
C      6.312166    27.131616     5.772589    -0.039567
C      5.501406    26.028082     6.012732     0.269704
C      7.864221    26.992312     5.673599     0.284183
C      8.547038    28.405790     5.591107    -0.519713
C      8.433799    26.351990     6.910975    -0.513078
C      8.217461    26.188503     4.410559    -0.511563
C      1.930140    31.480359     5.719428     0.115157
C      2.504787    30.248760     6.007233    -0.189245
C      3.713238    29.891133     5.418791     0.130730
C      4.343660    30.764765     4.542546    -0.196676
C      3.769012    31.996704     4.252908     0.076309
N      2.863097     4.489068    15.741259    -0.493659
N      3.885632     6.934555    16.344365    -0.445644
N      4.074928     4.195814    11.660667    -0.494413
N      4.762815     6.847021    11.226211    -0.401549
N      8.210700    14.570740    16.089558    -0.204505
N      5.890138    15.324481    13.490151    -0.245006
N     14.038303    29.570632    15.741259    -0.498324
N     13.015768    27.125145    16.344365    -0.443286
N     12.826472    29.863886    11.660667    -0.494079
N     12.138585    27.212679    11.226211    -0.409604
N      8.690700    19.488960    16.089558    -0.229328
N     11.011262    18.735219    13.490151    -0.245098
N     11.313797    12.540782     2.590241    -0.499010
N     12.336332    10.095295     1.987135    -0.445068
N     12.525628    12.834036     6.670833    -0.498468
N     13.213515    10.182829     7.105289    -0.404336
N     16.661400     2.459110     2.241942    -0.204566
N     14.340838     1.705369     4.841349    -0.245058
N      5.587603    21.518918     2.590241    -0.498168
N      4.565068    23.964405     1.987135    -0.443313
N      4.375772    21.225664     6.670833    -0.493912
N      3.687885    23.876871     7.105289    -0.409610
N      0.240000    31.600590     2.241942    -0.229355
N      2.560562    32.354331     4.841349    -0.245120
O      2.034929     0.136239     1.856981    -0.542166
O      3.412393     0.997949     3.481152    -0.465763
O      5.335772     4.424355    16.883311    -0.638987
O      6.336335     6.379382    15.220644    -0.588477
O      2.361126     0.670976     6.758824    -0.580414
O      1.341971     1.866472     5.541612    -0.625083
O      2.105914     5.646076    10.551611    -0.640423
O      2.415210     7.781960    12.280272    -0.589834
O      3.992111     5.961469    13.744959    -1.051054
O     14.866471    33.923461     1.856981    -0.544499
O     13.489007    33.061751     3.481152    -0.465292
O     11.565628    29.635345    16.883311    -0.636471
O     10.565065    27.680318    15.220644    -0.588594
O     14.540274    33.388724     6.758824    -0.580366
O     15.559429    32.193228     5.541612    -0.624979
O     14.795486    28.413624    10.551611    -0.639520
O     14.486190    26.277740    12.280272    -0.589708
O     12.909289    28.098231    13.744959    -1.053393
O     10.485629    16.893611    16.474519    -0.542143
O     11.863093    16.031901    14.850348    -0.465802
O     13.786472    12.605495     1.448188    -0.637343
O     14.787035    10.650468     3.110856    -0.588974
O     10.811826    16.358874    11.572676    -0.580277
O      9.792671    15.163378    12.789888    -0.625141
O     10.556614    11.383774     7.779889    -0.638265
O     10.865910     9.247890     6.051228    -0.590301
O     12.442811    11.068381     4.586541    -1.052980
O      6.415771    17.166089    16.474519    -0.544500
O      5.038307    18.027799    14.850348    -0.465319
O      3.114928    21.454205     1.448188    -0.636457
O      2.114365    23.409232     3.110856    -0.588571
O      6.089574    17.700826    11.572676    -0.580348
O      7.108729    18.896322    12.789888    -0.624973
O      6.344786    22.675926     7.779889    -0.639512
O      6.035490    24.811810     6.051228    -0.589701
O      4.458589    22.991319     4.586541    -1.053406
O      0.000000     0.000000     3.660801    -0.921290
O      8.450700    17.029850    14.670699    -0.921305

The following XYZ coordinates are in angstroms. Other properties are in atomic units.
The sperically averaged electron density of each atom fit to a function of the form exp(a - br)
eigen_1, eigen_2 and eigen_3 are the three eigenvalues of traceless quadrupole moment tensor
  atom number  atomic symbol              X              Y              Z     net charge C6 coefficient C8 coefficient C10 coefficient fluctuating dipole atomic polarizability isotropic forcefield polarizability              a              b squared Pearson coefficient          <r^3>          <r^4>         wp_QDO          m_QDO          q_QDO       dipole_x       dipole_y       dipole_z         dipole            Qxy            Qxz            Qyz     Q(x^2-y^2)  Q(3z^2 - R^2)        eigen_1        eigen_2        eigen_3 static polarizability      alpha(xx)      alpha(xy)      alpha(xz)      alpha(yy)      alpha(yz)      alpha(zz) atomic spin moment
            1             Ti       4.867941       5.261542      15.199380       1.765557      53.594386 0.81242489E+03  0.21162381E+05                                11.161754                            8.748430       1.014432       2.244260                    0.997847      39.557595     100.418991       0.665605       0.353271      -1.170134       0.045030      -0.033795      -0.103168       0.117531      -0.001761       0.043227       0.052998      -0.078491       0.058593      -0.076845      -0.007161       0.084006             14.416842      11.513998       2.451178       0.270821      12.136994      -6.446475      19.599535           0.019987
            2             Ti       2.929182       5.979862      12.257357       1.758648      54.943239 0.82940198E+03  0.21718083E+05                                11.352964                            8.845252       1.003329       2.237334                    0.997766      39.797606     101.315826       0.661246       0.353742      -1.169665      -0.063238      -0.007794       0.104644       0.122516       0.041082      -0.000384      -0.068362      -0.010110       0.027850      -0.077734      -0.004943       0.082678             14.874250       9.889264       0.136230       4.878837      12.597393       4.747605      22.136094          -0.019482
            3             Ti      12.033459      28.798158      15.199380       1.768309      53.544285 0.81149280E+03  0.21132408E+05                                11.156208                            8.744414       1.008242       2.242823                    0.997810      39.526205     100.331547       0.665631       0.353352      -1.170047      -0.044823       0.034624      -0.103239       0.117755      -0.001980      -0.041634      -0.052465      -0.088140       0.048751      -0.078038      -0.006399       0.084436             14.409807      11.509323       2.453315      -0.265860      12.131343       6.443063      19.588756          -0.021627
            4             Ti      13.972218      28.079838      12.257357       1.760392      54.813823 0.82726162E+03  0.21647814E+05                                11.335666                            8.834302       1.004369       2.238701                    0.997698      39.745003     101.145110       0.661610       0.353780      -1.169646       0.063188       0.007871       0.105190       0.122962       0.041407      -0.000080       0.068405      -0.009069       0.027893      -0.078357      -0.004114       0.082471             14.847994       9.873913       0.134505      -4.866024      12.575691      -4.734675      22.094378          -0.001772
            5             Ti      13.318641      11.768308       3.132120       1.768705      53.523960 0.81110521E+03  0.21119947E+05                                11.154232                            8.743036       1.007483       2.242981                    0.997773      39.511427     100.290832       0.665598       0.353410      -1.169990       0.044784       0.034644       0.103570       0.118037       0.002366      -0.042968       0.053040      -0.087137       0.049904      -0.079190      -0.005876       0.085066             14.406865      11.507877      -2.451762      -0.267270      12.127315      -6.440080      19.585402          -0.024070
            6             Ti      11.379882      11.049988       6.074143       1.761581      54.836106 0.82756752E+03  0.21658005E+05                                11.338896                            8.835941       1.003190       2.238199                    0.997692      39.747290     101.158851       0.661542       0.353780      -1.169636      -0.063516       0.008771      -0.105230       0.123226      -0.045995      -0.000096      -0.068709      -0.014724       0.020113      -0.080520      -0.005147       0.085667             14.853401       9.875651      -0.133140      -4.866458      12.582179       4.738965      22.102372          -0.020812
            7             Ti       3.582759      22.291392       3.132120       1.768332      53.536352 0.81136833E+03  0.21128258E+05                                11.154909                            8.743594       1.008598       2.242949                    0.997811      39.524626     100.323853       0.665683       0.353340      -1.170062      -0.044842      -0.034637       0.103258       0.117783       0.001984       0.041617      -0.052498      -0.088140       0.048740      -0.078032      -0.006429       0.084461             14.407652      11.507853      -2.452792       0.265931      12.129740       6.441797      19.585363          -0.021612
            8             Ti       5.521518      23.009712       6.074143       1.760393      54.809664 0.82719929E+03  0.21645735E+05                                11.335022                            8.833920       1.004544       2.238758                    0.997699      39.744241     101.141516       0.661631       0.353776      -1.169652       0.063190      -0.007864      -0.105200       0.122971      -0.041403       0.000063       0.068406      -0.009075       0.027878      -0.078346      -0.004132       0.082478             14.846794       9.873390      -0.134537       4.865589      12.574842      -4.734138      22.092149          -0.001759
            9             Zn       1.827210       0.156675       4.557211       0.864665      91.515879 0.19565981E+04  0.62999712E+05                                16.838430                           14.562379       0.328996       1.963902                    0.997386      46.655159     128.378539       0.468031       0.406438      -1.138645      -0.067257       0.062555       0.003928       0.091935       0.056067      -0.020366      -0.019095       0.125386       0.097203      -0.101169       0.019532       0.081638             21.394327      15.159529      -3.289272       0.316313      29.323511       2.927521      19.699940          -0.002268
           10             Zn       0.013521       0.477858       1.790804       0.367634      88.466607 0.12912872E+04  0.39609838E+05                                17.578768                           12.670389      -0.044201       1.696322                    0.999910      67.145902     216.115031       0.428290       0.466217      -1.040942      -0.010425      -0.071757       0.326103       0.334068      -0.005294       0.008973      -0.107310       0.274220      -1.549769      -0.534230       0.138583       0.395647             24.919112      19.579515       4.183208      -0.737392      42.303146      -1.526489      12.874674           0.350353
           11             Zn      15.074190      33.903025       4.557211       0.864516      91.565008 0.19573452E+04  0.63030533E+05                                16.845549                           14.565575       0.328673       1.963733                    0.997386      46.662995     128.411986       0.467954       0.406461      -1.138615       0.067055      -0.061813       0.003941       0.091284       0.056991       0.020871       0.017396       0.125067       0.097282      -0.101401       0.019498       0.081904             21.407562      15.167815      -3.286704      -0.315628      29.339413      -2.922079      19.715458          -0.002077
           12             Zn      -0.013521      33.581842       1.790804       0.636655      79.656254 0.11359090E+04  0.33711567E+05                                16.463799                           11.921413      -0.092255       1.711164                    0.999966      62.448779     197.073760       0.439873       0.469184      -1.040310       0.010375       0.098603       0.311435       0.326836      -0.008085      -0.006343       0.070194       0.249302      -1.448810      -0.491076       0.124605       0.366471             23.237727      18.288173       3.801549       0.687565      39.349109       1.371045      12.075898           0.327508
           13             Zn      10.277910      16.873175      13.774289       0.864632      91.516886 0.19566348E+04  0.63001152E+05                                16.838522                           14.562487       0.329023       1.963904                    0.997386      46.655735     128.380131       0.468031       0.406436      -1.138646      -0.067257      -0.062567      -0.003922       0.091943      -0.056082       0.020317      -0.019092       0.125320       0.097139      -0.101146       0.019554       0.081593             21.394575      15.159274       3.288386      -0.316472      29.323401       2.927190      19.701049          -0.002065
           14             Zn       8.464221      16.551992      16.540696       0.367764      88.453210 0.12910822E+04  0.39601731E+05                                17.576765                           12.669220      -0.044068       1.696389                    0.999910      67.139183     216.084015       0.428320       0.466205      -1.040956      -0.010360       0.071693      -0.325966       0.333918       0.005271      -0.008871      -0.107514       0.274159      -1.548806      -0.533984       0.138531       0.395453             24.915495      19.576677      -4.184189       0.737722      42.296033      -1.527914      12.873775           0.350421
           15             Zn       6.623490      17.186525      13.774289       0.864514      91.564423 0.19573618E+04  0.63031223E+05                                16.845476                           14.565661       0.328663       1.963729                    0.997386      46.663181     128.412809       0.467952       0.406463      -1.138613       0.067047       0.061814      -0.003941       0.091279      -0.056980      -0.020874       0.017397       0.125036       0.097285      -0.101383       0.019493       0.081891             21.406768      15.167741       3.285883       0.315776      29.337035      -2.921766      19.715528          -0.002071
           16             Zn       8.437179      17.507708      16.540696       0.636508      79.661069 0.11360137E+04  0.33715290E+05                                16.463944                           11.921606      -0.092020       1.711201                    0.999966      62.452000     197.082625       0.439891       0.469156      -1.040331       0.010409      -0.098634      -0.311502       0.326911       0.008066       0.006426       0.070057       0.249260      -1.448911      -0.491079       0.124612       0.366467             23.237575      18.287898      -3.802331      -0.687305      39.348717       1.369918      12.076110           0.327695
           17              H       5.379716       2.333089       2.416092       0.123413       1.150689 0.86481420E+01  0.85897922E+02                                 1.751165                            1.669521      -1.288816       2.268628                    0.995178       3.526590       9.680804       0.510216       1.208627      -0.724763       0.015955      -0.006336       0.035073       0.039049       0.003600       0.008104      -0.007179       0.001508       0.027401      -0.013372      -0.001009       0.014381              1.777755       1.861866       0.149465       0.289692       1.517277      -0.189005       1.954121           0.000164
           18              H       2.281689       1.580370      18.245342       0.095664       1.697941 0.14153835E+02  0.16246242E+03                                 2.450221                            2.269134      -1.745994       2.028844                    0.990038       4.630614      14.658323       0.391156       1.364198      -0.688206      -0.017542      -0.011763      -0.006641       0.022140      -0.013999      -0.004653      -0.005405      -0.013280       0.044866      -0.024165       0.007532       0.016633              2.592295       2.897442       0.836001      -0.127304       2.639202      -0.354661       2.240240           0.011540
           19              H       7.548165       2.649845       2.432590       0.146360       1.155641 0.89040600E+01  0.87926015E+02                                 1.687841                            1.639272      -1.023486       2.387028                    0.998770       3.265445       8.562981       0.548065       1.131736      -0.746500      -0.002488      -0.014606      -0.005724       0.015884       0.001797       0.000082       0.000854      -0.008993       0.001257      -0.005053       0.000254       0.004799              1.699911       1.505614      -0.039542       0.070040       2.176529      -0.117855       1.417589          -0.000003
           20              H       6.897461       3.974767       3.052195       0.147098       1.090903 0.84220139E+01  0.82643370E+02                                 1.670091                            1.631105      -0.933758       2.434133                    0.998920       3.308928       8.867466       0.526908       1.184621      -0.732429      -0.014077       0.008579       0.003581       0.016870      -0.003685      -0.003649      -0.000458       0.003809      -0.002454      -0.005216      -0.000684       0.005899              1.667127       1.629177      -0.040575      -0.196271       1.467364       0.247398       1.904841           0.000001
           21              H       8.354362       4.032668       2.390428       0.149043       1.102773 0.81423879E+01  0.79270283E+02                                 1.684321                            1.602559      -1.015300       2.394411                    0.998769       3.309914       8.850585       0.531912       1.182789      -0.732320       0.010280       0.007474      -0.005028       0.013668       0.002594       0.001136      -0.002205       0.003643      -0.005646      -0.004542       0.000431       0.004111              1.742069       2.182952       0.368814       0.242700       1.510590       0.094508       1.532666           0.000012
           22              H       7.992672       2.510200       0.021998       0.140859       1.167429 0.89813844E+01  0.88921623E+02                                 1.703403                            1.649306      -0.986007       2.398862                    0.999227       3.287450       8.644688       0.544693       1.135770      -0.745500      -0.005236      -0.011453       0.004824       0.013486       0.002051      -0.002438      -0.001430      -0.005108       0.001682      -0.004337      -0.000032       0.004369              1.718249       1.439543      -0.166383      -0.006896       2.324352      -0.075576       1.390853          -0.000010
           23              H       8.763376       3.899836       0.205313       0.145165       1.150502 0.88431103E+01  0.87540416E+02                                 1.710015                            1.655451      -0.970155       2.414146                    0.998967       3.308842       8.807259       0.532407       1.162140      -0.738467       0.006301       0.008823       0.005687       0.012243       0.002284      -0.001294       0.002742       0.003902      -0.002196      -0.004863       0.001493       0.003370              1.732183       2.167654       0.297850       0.150994       1.533586       0.026281       1.495309           0.000007
           24              H       7.652954       3.746567      17.394760       0.147000       1.238287 0.97588405E+01  0.10040390E+03                                 1.886435                            1.808620      -1.286828       2.265546                    0.996661       3.643531      10.347262       0.473616       1.256978      -0.714107      -0.012986       0.009033      -0.010612       0.019049      -0.002113      -0.001102       0.001161      -0.001412       0.008235      -0.003609      -0.000042       0.003651              1.911065       1.672896      -0.079544       0.205770       1.667560      -0.391508       2.392739           0.000039
           25              H       6.351546       5.742465      18.278339       0.165972       0.995730 0.75261836E+01  0.74163573E+02                                 1.768734                            1.695473      -1.364369       2.249358                    0.993737       3.744540      11.175434       0.433962       1.432315      -0.676264      -0.009189      -0.002939      -0.020664       0.022805       0.000926       0.000059      -0.004382      -0.003196       0.005926      -0.003667      -0.002099       0.005766              1.809482       1.650347      -0.014620       0.419114       1.525190      -0.237535       2.252908          -0.000238
           26              H       7.624222       5.905952       0.901910       0.145742       1.020401 0.76285390E+01  0.73828900E+02                                 1.666338                            1.605314      -0.844747       2.473004                    0.999656       3.375954       9.310590       0.499587       1.266806      -0.712436       0.010239      -0.001680      -0.002009       0.010569      -0.000196       0.000524      -0.001096       0.000982      -0.014332      -0.004983       0.001990       0.002993              1.708288       2.080800       0.432489       0.123393       1.619162       0.029626       1.424902           0.000008
           27              H       6.152110       5.868486       1.528847       0.142769       1.114080 0.88821318E+01  0.88206904E+02                                 1.689205                            1.673765      -0.896597       2.440322                    0.999628       3.316120       8.900983       0.521456       1.182778      -0.733696      -0.008577      -0.002462       0.007475       0.011640       0.000026      -0.003954      -0.002242      -0.000670       0.005666      -0.004403      -0.000784       0.005187              1.665885       1.660645      -0.113725      -0.268027       1.492384       0.184383       1.844627          -0.000020
           28              H       3.429294       2.499982      15.438789       0.104727       1.465577 0.11818143E+02  0.12615880E+03                                 2.060097                            1.955214      -0.853604       2.459114                    0.998739       3.565455       9.950361       0.473006       1.213028      -0.728450       0.013851      -0.021739      -0.021933       0.033845      -0.008115       0.000024       0.005015      -0.015106       0.000544      -0.011556      -0.001145       0.012700              2.086083       1.824488      -0.237911      -0.397905       1.970617       0.398010       2.463145          -0.000341
           29              H       2.018027       2.632815      16.192214       0.117247       1.326946 0.10882565E+02  0.11473144E+03                                 1.985766                            1.924049      -0.829037       2.481059                    0.998576       3.552694      10.118773       0.455431       1.275652      -0.713505      -0.030864      -0.005798       0.001535       0.031442      -0.003964       0.006129      -0.000551       0.002281       0.005058      -0.006794      -0.001335       0.008129              1.990581       2.328497       0.304000      -0.072957       1.915134      -0.059943       1.728114           0.004739
           30              H       2.519999       5.115767      17.640402       0.069919       1.278024 0.11342359E+02  0.12181482E+03                                 1.958604                            1.974712      -1.215913       2.277187                    0.992428       4.106284      12.124001       0.442358       1.289244      -0.705819       0.018365      -0.005762       0.033777       0.038876       0.000796       0.002503       0.003544       0.007840       0.012485      -0.007115       0.000419       0.006696              1.968413       1.850988      -0.201049       0.182638       1.860337      -0.319267       2.193914           0.013100
           31              H       0.501972       4.097382      17.101456       0.097415       1.280426 0.10345266E+02  0.10765475E+03                                 1.915778                            1.854469      -0.822813       2.464484                    0.998131       3.675115      10.386786       0.472157       1.246604      -0.717893       0.002213      -0.021425       0.014421       0.025921      -0.003567      -0.001662      -0.004654       0.001011      -0.004646      -0.006962       0.001791       0.005170              1.943297       1.654762       0.122756      -0.160423       2.488519      -0.366330       1.686610           0.000249
           32              H       0.261972       5.115767      15.887911       0.098610       1.482968 0.13011446E+02  0.14214482E+03                                 2.055386                            2.035833      -0.992786       2.383432                    0.997312       3.737292      10.518902       0.469365       1.194511      -0.731942      -0.008328       0.008444      -0.018164       0.021693      -0.003260       0.005251      -0.000576       0.009568      -0.014975      -0.007017      -0.003062       0.010080              2.043234       1.864090      -0.033707       0.306696       1.702520      -0.102383       2.563091           0.000306
           33              H      15.860274       5.851456      17.713728       0.092901       1.224278 0.96944731E+01  0.97714618E+02                                 1.746322                            1.705146      -0.689135       2.522372                    0.999199       3.438751       9.087928       0.540307       1.124684      -0.748232      -0.027189       0.003240      -0.009882       0.029110      -0.001028       0.003958       0.002861       0.008750      -0.020974      -0.009094       0.000225       0.008869              1.768695       2.359109       0.155753      -0.154893       1.453046      -0.060937       1.493929           0.000216
           34              H       0.229859       5.820803       0.355631       0.083423       1.120025 0.90940639E+01  0.93058119E+02                                 1.834526                            1.798120      -1.246611       2.263595                    0.992683       4.073061      12.005245       0.448951       1.333247      -0.695126       0.017051       0.001176       0.021327       0.027331      -0.001674       0.005253       0.000746      -0.008050       0.009687      -0.008390       0.002721       0.005669              1.874070       1.502794      -0.009564      -0.101709       1.569712      -0.297656       2.549704           0.000079
           35              H      16.683372       7.952940      18.106023       0.096515       1.157114 0.87343260E+01  0.87451456E+02                                 1.810462                            1.714145      -0.838540       2.461198                    0.997828       3.640238      10.215707       0.484921       1.261529      -0.713089      -0.009170       0.010845       0.025361       0.029067       0.000387      -0.005644       0.006540       0.001642      -0.009373      -0.009939       0.002023       0.007916              1.875945       1.770813      -0.365786      -0.501689       1.805515       0.412699       2.051509          -0.000270
           36              H      16.720555       7.574877      16.553344       0.092037       1.166353 0.93342382E+01  0.94239199E+02                                 1.763416                            1.729147      -0.806706       2.473452                    0.998188       3.569340       9.790020       0.505053       1.201203      -0.727882      -0.005707      -0.003379      -0.025550       0.026397       0.005428       0.005328      -0.003296       0.005518       0.003046      -0.009675       0.002212       0.007462              1.778104       1.584888      -0.128012       0.206178       1.531463      -0.318926       2.217963          -0.000026
           37              H       2.041689       7.571471      -0.031164       0.101021       1.149618 0.95885286E+01  0.98066664E+02                                 1.786553                            1.788193      -0.888086       2.437991                    0.997816       3.662258      10.317332       0.478882       1.250570      -0.716127       0.005489      -0.010530       0.020815       0.023964      -0.000138      -0.000301      -0.002350       0.007268       0.013036      -0.006329       0.001446       0.004883              1.777187       1.608598      -0.028316       0.092838       1.455992      -0.044502       2.266973          -0.000137
           38              H       1.781408       8.620510      17.119788       0.094472       1.222921 0.98720239E+01  0.10135759E+03                                 1.834105                            1.791407      -0.893030       2.427760                    0.997874       3.686050      10.289068       0.489376       1.219027      -0.723180      -0.001565       0.020823      -0.012266       0.024218      -0.000230      -0.003261      -0.004348      -0.003045      -0.016937      -0.008303       0.002123       0.006180              1.838991       1.672295       0.119442      -0.198099       2.165506      -0.284688       1.679173           0.000174
           39              H       2.034929       6.924337      15.491951       0.051004       1.237929 0.10596255E+02  0.11254983E+03                                 1.946034                            1.926121      -1.364033       2.192896                    0.990073       4.375539      13.099819       0.439205       1.312943      -0.698445      -0.005790       0.007918      -0.034131       0.035513       0.002264      -0.005670      -0.005701       0.002846      -0.000844      -0.007263      -0.002052       0.009315              1.995795       1.804275      -0.023991       0.042168       1.725664      -0.311231       2.457445          -0.006431
           40              H       3.801125       8.283319      14.755024       0.109300       1.006635 0.79961101E+01  0.80141583E+02                                 1.782322                            1.744423      -1.442855       2.180344                    0.990922       4.145902      12.552736       0.428224       1.427106      -0.675655      -0.012040      -0.012321      -0.031628       0.036015       0.002729       0.002633       0.006593       0.001483       0.012016      -0.006966      -0.002351       0.009317              1.835189       1.684553       0.086199       0.243053       1.455975      -0.034856       2.365040          -0.005811
           41              H       3.713238       9.005385      16.179382       0.109165       1.125067 0.89909801E+01  0.90659005E+02                                 1.780743                            1.745340      -0.886882       2.446459                    0.998075       3.575454      10.063469       0.478099       1.270528      -0.711951      -0.011259       0.018242       0.022017       0.030730       0.001329      -0.002397       0.004142      -0.010986       0.004771      -0.007491      -0.000083       0.007574              1.800300       1.938829      -0.026983      -0.318793       1.751895       0.176124       1.710175          -0.001892
           42              H       5.244504      10.578943      15.915408       0.117335       1.118358 0.86980951E+01  0.86937047E+02                                 1.757488                            1.708396      -1.071609       2.367751                    0.997187       3.548379       9.926404       0.487014       1.258300      -0.714048      -0.026429       0.021994       0.005152       0.034767      -0.004452      -0.004239       0.003578       0.003941      -0.032454      -0.012203       0.000573       0.011630              1.763461       1.897154      -0.113742      -0.031361       1.978647       0.094870       1.414581           0.000018
           43              H       9.153798       9.768322      15.211479       0.115800       1.092207 0.83613469E+01  0.83420280E+02                                 1.773239                            1.706179      -1.274916       2.268294                    0.995227       3.743689      10.742542       0.470226       1.305582      -0.701812       0.032766       0.009371      -0.002769       0.034192       0.006225      -0.001914       0.001641       0.005311      -0.039378      -0.013583       0.000234       0.013349              1.811840       2.126599       0.169109      -0.067188       1.812977      -0.005139       1.495946           0.000037
           44              H      10.472107       8.436588      14.019931       0.145889       1.067267 0.80495737E+01  0.78344464E+02                                 1.659297                            1.603594      -1.033074       2.385168                    0.998373       3.357781       9.053354       0.525319       1.197974      -0.728105      -0.007094       0.005667      -0.012850       0.015735       0.000137       0.002570      -0.002873       0.000732       0.006035      -0.003786      -0.000808       0.004594              1.675467       1.435285      -0.023833      -0.001644       1.652767      -0.424572       1.938350          -0.000012
           45              H      11.165065       7.104853      14.571709       0.159151       1.049895 0.77370737E+01  0.73535602E+02                                 1.566323                            1.514709      -0.918674       2.450838                    0.999257       3.060954       7.794842       0.579525       1.112020      -0.752131       0.005658      -0.012433      -0.003270       0.014046      -0.000637      -0.001421       0.001283      -0.000035      -0.009272      -0.003713       0.000910       0.002803              1.578726       1.837940      -0.343213      -0.102818       1.563915       0.078922       1.334322          -0.000023
           46              H      10.750981       8.269695      15.585441       0.145987       1.090723 0.82502724E+01  0.80470783E+02                                 1.658819                            1.604196      -1.040044       2.379376                    0.998676       3.320763       8.846689       0.536857       1.169709      -0.735404      -0.002337       0.002960       0.013524       0.014040       0.001446      -0.002019       0.002056       0.000389       0.006842      -0.003932       0.000313       0.003619              1.677429       1.545745       0.104721       0.244764       1.489565       0.303021       1.996976          -0.000006
           47              H       8.391545       5.708406      16.276539       0.156122       0.979776 0.73156136E+01  0.71316358E+02                                 1.726159                            1.652346      -1.286111       2.280509                    0.994806       3.685829      10.810548       0.448937       1.399531      -0.682695      -0.020051      -0.003136      -0.001558       0.020355       0.001778      -0.005711      -0.000168       0.004132       0.001015      -0.005057      -0.002052       0.007108              1.762065       2.113681       0.385406      -0.197629       1.610203      -0.247019       1.562312          -0.000018
           48              H       9.535770       6.634830      16.907142       0.148016       1.043377 0.79726373E+01  0.77860107E+02                                 1.681653                            1.634541      -0.839147       2.479202                    0.999641       3.353816       9.231400       0.499082       1.256670      -0.715287       0.002047       0.012147       0.005666       0.013559       0.002474       0.000847       0.003622      -0.007575       0.001075      -0.004717      -0.001850       0.006567              1.696122       1.477992       0.174418       0.255750       1.545655       0.271380       2.064717          -0.000009
           49              H       9.922812       5.480206      15.867746       0.149181       1.141736 0.88188086E+01  0.86882079E+02                                 1.680744                            1.637761      -0.932675       2.431523                    0.999353       3.214746       8.422495       0.545084       1.140571      -0.744989       0.005916      -0.005247      -0.008952       0.011944      -0.001840      -0.001940      -0.000119      -0.002086       0.001168      -0.003189       0.000735       0.002454              1.679104       1.808945      -0.394814      -0.104681       1.743326       0.023007       1.485041          -0.000014
           50              H       7.963940       5.912764      13.634970       0.139132       1.253953 0.10107236E+02  0.10594192E+03                                 1.962453                            1.885672      -1.364576       2.213242                    0.996969       3.958650      11.718018       0.442934       1.319263      -0.698615      -0.011752      -0.000673       0.007688       0.014059      -0.002984       0.004775      -0.001662      -0.004187       0.004820      -0.006317      -0.000138       0.006455              1.990946       2.516827       0.368846       0.058028       1.645605       0.075883       1.810405           0.000415
           51              H       9.537460       5.650504      13.508482       0.149626       1.161842 0.90190032E+01  0.89502051E+02                                 1.713782                            1.667233      -0.952064       2.423013                    0.999196       3.239742       8.564927       0.534031       1.155754      -0.741305       0.009975      -0.006853       0.004861       0.013042      -0.002578       0.000268      -0.000594       0.000566      -0.003246      -0.002124      -0.001093       0.003218              1.710005       1.851661      -0.413942      -0.027834       1.742759       0.109031       1.535596          -0.000025
           52              H       8.888446       6.954991      12.844882       0.149099       0.977339 0.73882782E+01  0.71325891E+02                                 1.654544                            1.608403      -0.825976       2.489986                    0.999209       3.413366       9.572849       0.483197       1.313040      -0.702200       0.001206       0.012138      -0.007088       0.014108       0.002365       0.001127      -0.002261      -0.001972       0.004432      -0.004190       0.000903       0.003287              1.674187       1.370876       0.065047       0.025457       1.603345      -0.364044       2.048339          -0.000042
           53              H       9.916051      14.039408      15.106989       0.105422       1.232752 0.91617816E+01  0.93674765E+02                                 1.943502                            1.802445      -1.271097       2.276211                    0.993863       3.797038      11.090016       0.450493       1.329766      -0.697440       0.043425       0.009816      -0.025777       0.051444      -0.007285      -0.014455       0.007059       0.005142      -0.051203      -0.023657       0.001002       0.022654              2.035831       2.383452       0.553357      -0.239950       1.991653      -0.176071       1.732387          -0.000434
           54              H       9.349854      11.788062      14.819185       0.135432       1.043214 0.77396489E+01  0.75156649E+02                                 1.690604                            1.622214      -0.908309       2.461239                    0.998806       3.317831       9.158196       0.494691       1.275047      -0.711461       0.023963      -0.021199      -0.018783       0.037101      -0.000713      -0.011199       0.002841       0.008987      -0.030859      -0.015640       0.000743       0.014897              1.719577       1.576575      -0.178784      -0.200154       1.937771       0.227945       1.644383           0.000357
           55              H       5.832673      12.424979      16.731160       0.127607       1.112648 0.82965512E+01  0.80960739E+02                                 1.678550                            1.612740      -0.896453       2.456028                    0.998850       3.263920       8.671175       0.533909       1.175608      -0.735157      -0.032313      -0.013424       0.014015       0.037693       0.002163      -0.015168       0.004992       0.007094      -0.029841      -0.019848       0.002782       0.017066              1.707590       1.938674       0.320630      -0.156240       1.738879      -0.070117       1.445216          -0.000020
           56              H       6.398870      14.679731      17.017131       0.108919       1.382374 0.10478203E+02  0.10959217E+03                                 2.044356                            1.891606      -1.003684       2.407266                    0.997219       3.558281      10.144088       0.457307       1.280578      -0.711747      -0.040770       0.027644       0.023511       0.054582      -0.002394      -0.022483       0.003002       0.013119      -0.036444      -0.025504      -0.000890       0.026394              2.148003       1.983605      -0.512499      -0.271751       2.670608       0.359069       1.789796           0.001659
           57              H       0.985352       4.162095       6.546179       0.113289       1.143609 0.84728288E+01  0.85229162E+02                                 1.854523                            1.734726      -1.487386       2.167704                    0.992347       3.941221      11.538940       0.457174       1.331879      -0.694911      -0.012453       0.006662      -0.031645       0.034654      -0.002457       0.004415      -0.003259      -0.001750       0.019472      -0.006233      -0.003159       0.009392              1.938461       1.675866      -0.168641       0.497569       1.811516      -0.051541       2.328002          -0.000073
           58              H       2.827604       1.590588       9.081425       0.120595       1.353147 0.10600257E+02  0.11017048E+03                                 1.925005                            1.831596      -1.283028       2.267652                    0.995551       3.565535       9.832310       0.496573       1.186791      -0.732125       0.012363      -0.033468       0.006600       0.036284      -0.006047       0.005593      -0.007643      -0.010972       0.003223      -0.009442      -0.004785       0.014226              1.948785       1.598865      -0.222921       0.189030       2.463140       0.027080       1.784349          -0.000251
           59              H      16.732386       5.837833       6.254708       0.134798       0.961490 0.72780671E+01  0.70985590E+02                                 1.710055                            1.651882      -1.227169       2.287597                    0.995204       3.844220      11.343792       0.446662       1.405961      -0.680699      -0.007319      -0.013612       0.003472       0.015841       0.003899      -0.000221       0.000316      -0.004897      -0.005993      -0.003677      -0.001930       0.005607              1.742506       1.818392       0.304759       0.268414       1.839048       0.174198       1.570077          -0.000005
           60              H       1.267605       6.488373       5.987068       0.147774       1.175095 0.95852949E+01  0.98195153E+02                                 1.835517                            1.806505      -1.043092       2.383914                    0.997967       3.533822      10.020198       0.468293       1.276745      -0.711196       0.015691      -0.003244       0.000093       0.016023      -0.003456      -0.003003       0.002710       0.009713      -0.004041      -0.006052      -0.002051       0.008103              1.833861       1.976716      -0.044429      -0.298579       1.540491      -0.018532       1.984377          -0.000005
           61              H       0.030423       7.418203       6.395860       0.148614       0.922249 0.67774972E+01  0.64735688E+02                                 1.651273                            1.585702      -1.059871       2.380120                    0.996810       3.604508      10.420034       0.460921       1.391249      -0.684605      -0.005430       0.012802       0.002231       0.014083      -0.003390       0.001426      -0.001654      -0.003095      -0.004155      -0.003118      -0.002020       0.005137              1.687492       1.573870      -0.381477       0.140997       1.972110      -0.181782       1.516495          -0.000024
           62              H       2.072112       7.489728       9.284905       0.160646       1.017776 0.75067013E+01  0.73677319E+02                                 1.772885                            1.675124      -1.287108       2.279416                    0.994537       3.705526      10.917286       0.445190       1.401768      -0.682192       0.002341      -0.008436       0.020772       0.022541       0.002406       0.001385       0.003620      -0.002029       0.009426      -0.004332      -0.001729       0.006061              1.848947       1.596442      -0.024941       0.473931       1.448042       0.024758       2.502358           0.000266
           63              H       1.328450       8.371874       8.172183       0.143534       1.054382 0.79642391E+01  0.77700749E+02                                 1.685351                            1.627192      -0.875057       2.456311                    0.999479       3.375502       9.264310       0.503571       1.246708      -0.717236      -0.008524       0.005939      -0.000186       0.010391       0.000061       0.002035      -0.000032      -0.002587      -0.017121      -0.006238       0.002090       0.004149              1.693013       1.613146      -0.386287       0.155524       1.978246      -0.120729       1.487646          -0.000056
           64              H       2.567323       7.442044       7.763390       0.146568       1.114019 0.88144253E+01  0.87296266E+02                                 1.684327                            1.663082      -0.927836       2.431763                    0.999376       3.291824       8.800346       0.525581       1.176697      -0.735240       0.007050      -0.007975      -0.005811       0.012127      -0.000366      -0.002625       0.003862       0.000222      -0.001172      -0.004644      -0.000105       0.004749              1.671823       1.953957      -0.029280      -0.284620       1.338761       0.041180       1.722752           0.000037
           65              H      16.614076       6.413442       9.827517       0.153115       1.225563 0.95163514E+01  0.96832134E+02                                 1.850728                            1.768931      -1.161461       2.330143                    0.997389       3.468174       9.643529       0.488174       1.233056      -0.720977       0.012640      -0.003614       0.013384       0.018761      -0.000174      -0.000989      -0.003303       0.004080       0.006170      -0.004748       0.000842       0.003906              1.892188       1.627893      -0.055883       0.327157       1.487968       0.006716       2.560702          -0.000043
           66              H      15.777457       5.844645       8.586475       0.142886       1.146086 0.88080678E+01  0.87430599E+02                                 1.731587                            1.671587      -0.975831       2.407206                    0.999037       3.353132       9.046178       0.518698       1.189621      -0.731448      -0.003391      -0.011089      -0.006985       0.013537       0.003462      -0.001145       0.004362      -0.002224      -0.000912      -0.005997       0.000418       0.005579              1.749736       1.889068       0.391481       0.296024       1.761994       0.265050       1.598145          -0.000013
           67              H      16.052950       7.418203       8.714795       0.148930       1.001665 0.74558112E+01  0.72011995E+02                                 1.670244                            1.606672      -0.852764       2.476731                    0.999189       3.391550       9.458132       0.488434       1.298346      -0.705447       0.000028       0.012925      -0.002878       0.013241      -0.002345      -0.002092      -0.000572       0.001148      -0.010107      -0.004394       0.000060       0.004334              1.689464       1.578991      -0.400936       0.128742       2.043040      -0.096228       1.446360          -0.000008
           68              H       2.445633       2.987036      11.871479       0.097645       1.523679 0.12377369E+02  0.13359015E+03                                 2.104290                            1.991228      -0.956967       2.406727                    0.998002       3.659431      10.250283       0.472406       1.201282      -0.730631      -0.024335      -0.009423       0.019415       0.032526       0.010628      -0.001309      -0.004425       0.011503      -0.003151      -0.012455      -0.000971       0.013426              2.138363       2.136434       0.187030      -0.543299       1.739290      -0.158629       2.539364           0.000196
           69              H       3.665914       2.271782      11.121721       0.117941       1.254185 0.99517754E+01  0.10158880E+03                                 1.834366                            1.775333      -0.903986       2.447340                    0.998067       3.396356       9.215953       0.505208       1.187655      -0.733594       0.022433      -0.024201      -0.003053       0.033140      -0.001680       0.005481      -0.000117      -0.002992      -0.009947      -0.007405       0.002206       0.005199              1.838729       1.767359      -0.261880       0.025630       2.145382       0.026666       1.603447          -0.005012
           70              H       4.679998       4.669585       9.796354       0.071615       1.337473 0.11812932E+02  0.12805487E+03                                 2.015703                            2.010881      -1.237959       2.267028                    0.992377       4.122445      12.194329       0.440171       1.283649      -0.707193      -0.020239       0.009661      -0.034411       0.041074      -0.003717      -0.000309      -0.006040      -0.001187       0.012488      -0.007624      -0.000678       0.008301              2.043092       2.220960       0.072214       0.452395       1.679117       0.049393       2.229200          -0.012314
           71              H       6.552673       3.147116      11.369196       0.096194       1.482904 0.12952814E+02  0.14106429E+03                                 2.036819                            2.015998      -0.986920       2.385254                    0.997273       3.725112      10.400640       0.477976       1.176650      -0.736164       0.014029       0.000585       0.016368       0.021565      -0.003889       0.002741      -0.001236       0.009358      -0.013649      -0.005247      -0.003774       0.009021              2.015459       1.846392      -0.101810       0.316729       1.795988      -0.206315       2.403998          -0.000295
           72              H       5.699152       2.568101      10.146485       0.104036       1.220540 0.95266959E+01  0.95836312E+02                                 1.763653                            1.706601      -0.735981       2.509340                    0.999010       3.404693       9.060275       0.531086       1.146445      -0.742861      -0.013914      -0.017645      -0.017644       0.028571       0.002523      -0.000758       0.007556       0.000825      -0.006936      -0.008953       0.001630       0.007323              1.776387       1.761428       0.351163       0.120683       2.066346       0.282870       1.501386           0.000411
           73              H       6.875490       3.910054       8.643302       0.098936       1.196998 0.97121085E+01  0.98023890E+02                                 1.726780                            1.712671      -0.721835       2.511600                    0.999364       3.423970       9.081251       0.535824       1.132571      -0.746263      -0.017871       0.007729      -0.018843       0.027095       0.004632       0.004770      -0.002456       0.001462       0.006654      -0.008238       0.002232       0.006006              1.712443       1.515715       0.007959       0.121608       1.449276      -0.051138       2.172339          -0.000087
           74              H       7.906475       3.010877       9.479219       0.097104       1.175131 0.87456234E+01  0.84859104E+02                                 1.616881                            1.552260      -0.691867       2.518989                    0.999699       3.230836       8.047449       0.610983       1.033164      -0.773742       0.016673      -0.019438       0.007229       0.026610      -0.000910       0.000732      -0.003459       0.000308      -0.020584      -0.007945       0.002827       0.005119              1.639558       1.730794      -0.457061      -0.129924       1.856038       0.108680       1.331843          -0.000463
           75              H       8.389855       4.887567      10.931073       0.096895       1.199313 0.96646582E+01  0.97930496E+02                                 1.758358                            1.730675      -0.815183       2.468505                    0.998267       3.529521       9.539390       0.520114       1.162187      -0.737640       0.004018      -0.005044       0.026788       0.027554      -0.002687       0.005689      -0.000470      -0.005604       0.006534      -0.007765       0.001434       0.006331              1.752115       1.610292      -0.031715       0.283073       1.463395      -0.017747       2.182656           0.000015
           76              H       8.699151       5.303095       9.413225       0.095555       1.288035 0.96759981E+01  0.97698557E+02                                 1.822264                            1.711393      -0.748274       2.491216                    0.999315       3.482019       9.277334       0.534415       1.135102      -0.744854       0.014887       0.006657      -0.020567       0.026248       0.001289      -0.007441       0.000289       0.002117      -0.002923      -0.007424      -0.000484       0.007909              1.892552       2.089637       0.198195      -0.644733       1.522904      -0.184674       2.065115           0.000362
           77              H       6.605067       6.396412       9.255574       0.108425       1.157285 0.95876633E+01  0.98170716E+02                                 1.806882                            1.797553      -0.878584       2.444953                    0.997554       3.639219      10.297717       0.473320       1.263811      -0.713406      -0.012994      -0.001307      -0.022608       0.026109      -0.003828       0.003352       0.000116       0.002691       0.015578      -0.007017       0.000191       0.006826              1.805036       1.607986       0.028760       0.051127       1.514935      -0.122052       2.292187           0.000319
           78              H       7.418024       7.006080      10.496617       0.097854       1.041851 0.79555082E+01  0.78486420E+02                                 1.731548                            1.671017      -0.950258       2.405922                    0.996346       3.790129      10.858474       0.471688       1.316209      -0.699532       0.012011       0.016141       0.012240       0.023550       0.002502      -0.000052       0.005286       0.000849      -0.013966      -0.007754       0.001521       0.006233              1.756648       1.629335       0.344436       0.028603       2.035910       0.283325       1.604698          -0.000227
           79              H       6.209574       5.643692      12.008966       0.053238       1.252549 0.10738817E+02  0.11448849E+03                                 1.964288                            1.941714      -1.398192       2.179367                    0.989901       4.387223      13.175244       0.436370       1.316574      -0.697703       0.010468      -0.000763       0.033181       0.034801      -0.002600      -0.001413       0.006103      -0.002302       0.001969      -0.005560      -0.002166       0.007726              2.006600       1.826036       0.023245       0.249815       1.704493       0.135890       2.489270           0.009416
           80              H       6.092955       8.361656      11.541512       0.106232       1.012553 0.76931417E+01  0.75536969E+02                                 1.729419                            1.666460      -0.975152       2.403343                    0.996264       3.752537      10.852597       0.460822       1.353683      -0.692132       0.019201       0.010288      -0.021512       0.030615       0.003928      -0.002623       0.000889      -0.007229       0.002210      -0.006727       0.001741       0.004986              1.774186       1.988454       0.199416      -0.425508       1.673331      -0.051078       1.660772           0.004499
           81              H       5.584223       7.687274      12.894377       0.109695       0.986403 0.78594168E+01  0.78637334E+02                                 1.774462                            1.742161      -1.509612       2.150857                    0.990560       4.200809      12.816744       0.422717       1.448163      -0.671434       0.000796      -0.019458       0.029291       0.035174      -0.001254      -0.001365      -0.005603      -0.005718       0.011953      -0.006091      -0.002159       0.008250              1.817591       1.529612      -0.071950       0.166850       1.591868      -0.176106       2.331293           0.011537
           82              H       5.832673      10.527853      12.274772       0.120105       0.954560 0.69150238E+01  0.66665694E+02                                 1.707034                            1.617681      -1.273048       2.279391                    0.993607       3.791122      11.165073       0.447686       1.419134      -0.678316       0.033270       0.001554      -0.002215       0.033380      -0.000970      -0.002190       0.001660       0.003277      -0.033070      -0.011438       0.003671       0.007767              1.768982       2.314363       0.200094      -0.138350       1.633590       0.013943       1.358992          -0.000035
           83              H       2.151548      12.118441      12.855881       0.115432       1.172552 0.88489246E+01  0.88708343E+02                                 1.793264                            1.703354      -1.323643       2.243167                    0.994740       3.656463      10.199924       0.496914       1.229563      -0.719133      -0.020385       0.028799       0.003051       0.035415      -0.003379      -0.000755       0.001174      -0.012352      -0.041769      -0.014000      -0.000065       0.014064              1.827265       2.142893      -0.199610      -0.024094       1.965276       0.158135       1.373627           0.000029
           84              H      15.833232      11.263543      12.802720       0.155827       1.116320 0.84193250E+01  0.82408426E+02                                 1.691282                            1.627815      -0.893745       2.459706                    0.999382       3.195930       8.485710       0.530209       1.180224      -0.734907      -0.011883      -0.006920       0.000324       0.013754       0.001416      -0.000272      -0.000855       0.002670      -0.013247      -0.004551       0.000356       0.004194              1.729090       2.327150      -0.054293      -0.056532       1.379452       0.040276       1.480668          -0.000010
           85              H       0.121690      11.890241      11.935640       0.149916       1.072782 0.82114261E+01  0.80480173E+02                                 1.684471                            1.635528      -0.990206       2.408947                    0.998681       3.353782       9.134032       0.511573       1.221599      -0.723104       0.006768       0.002253      -0.014502       0.016161       0.001548      -0.003924      -0.001780      -0.004462       0.009326      -0.005640      -0.000235       0.005875              1.693367       1.482526       0.012690       0.000493       1.546315      -0.314668       2.051260          -0.000010
           86              H       0.231549      11.849370      13.532313       0.141429       1.040033 0.77427949E+01  0.75081838E+02                                 1.664706                            1.596981      -1.083928       2.357992                    0.997771       3.471962       9.529996       0.511371       1.235188      -0.718211       0.008725       0.000117       0.012701       0.015409       0.001445       0.004685      -0.000621      -0.004854       0.002429      -0.006323       0.002257       0.004066              1.695512       1.560865       0.051078       0.093108       1.531026       0.386205       1.994646           0.000000
           87              H      15.944781       9.247209      11.510349       0.147897       1.138956 0.88320024E+01  0.87598819E+02                                 1.721222                            1.672959      -0.888219       2.452097                    0.999459       3.283438       8.812238       0.519666       1.188346      -0.732720      -0.009187       0.000386       0.007236       0.011701       0.001514      -0.001690       0.001621       0.005501       0.001454      -0.004257       0.000741       0.003516              1.746494       2.322561       0.010576       0.075259       1.357645       0.047469       1.559277          -0.000022
           88              H       0.403943       8.426370      11.308702       0.155547       1.037663 0.79121902E+01  0.78469478E+02                                 1.779224                            1.707893      -1.261470       2.288120                    0.995401       3.696580      10.849988       0.446731       1.382470      -0.686443       0.013103      -0.012289       0.003235       0.018253      -0.001344      -0.004352       0.002902      -0.004844       0.003559      -0.005772      -0.000446       0.006218              1.797734       1.664521      -0.380561       0.039657       2.090797       0.249669       1.637884          -0.000001
           89              H       0.233239       9.870501      10.639603       0.147966       0.971564 0.73823939E+01  0.71594288E+02                                 1.677034                            1.629257      -0.987564       2.416165                    0.997605       3.513759      10.031363       0.468394       1.348384      -0.694245       0.006489       0.010199      -0.007552       0.014253       0.001397      -0.001205      -0.001837      -0.005325       0.008274      -0.004467       0.000088       0.004379              1.695363       1.368971      -0.031032       0.080229       1.557294      -0.318819       2.159823          -0.000025
           90              H      16.161119       9.070098      13.990601       0.149684       1.113669 0.85091333E+01  0.83464404E+02                                 1.681537                            1.630858      -0.908789       2.444356                    0.999415       3.237152       8.589389       0.532736       1.172137      -0.736562      -0.011587       0.002896      -0.006737       0.013713       0.000068       0.001588      -0.000544       0.005156      -0.003915      -0.002409      -0.001324       0.003733              1.705825       2.277987       0.003531      -0.128584       1.328343      -0.054656       1.511146          -0.000011
           91              H       0.576338       9.625271      14.712862       0.146479       1.024722 0.79508452E+01  0.77844394E+02                                 1.680959                            1.648383      -0.832803       2.481517                    0.999527       3.406495       9.487546       0.488155       1.281546      -0.709503       0.007396       0.009905       0.006358       0.013901       0.000749       0.004117       0.000363      -0.004809       0.002322      -0.005520       0.001747       0.003772              1.691519       1.459107       0.025577       0.159590       1.507012       0.194056       2.108438           0.000018
           92              H       0.638873       8.266289      13.867780       0.138411       1.291232 0.10514615E+02  0.11094263E+03                                 1.978634                            1.906019      -1.376214       2.208936                    0.996744       3.929755      11.546941       0.448031       1.295664      -0.704074       0.008763      -0.007760      -0.008593       0.014521       0.003026       0.004794      -0.001117       0.002607       0.004952      -0.006105       0.000023       0.006082              1.994559       1.884204      -0.493917      -0.031510       2.281558      -0.112829       1.817915          -0.000306
           93              H       7.347039      14.696761      12.210612       0.110128       1.205421 0.88304032E+01  0.89429966E+02                                 1.917131                            1.771009      -1.185242       2.319024                    0.995202       3.714060      10.784693       0.454058       1.331963      -0.697377       0.041796       0.011044      -0.025319       0.050099       0.005826      -0.014869       0.005107      -0.006189      -0.001327      -0.019237       0.005971       0.013266              2.006819       2.529633       0.354710      -0.466888       1.836878      -0.094718       1.653948           0.000002
           94              H       6.376898      12.622525      11.724827       0.128827       1.085593 0.78928580E+01  0.77660354E+02                                 1.778949                            1.667818      -1.116619       2.356650                    0.996137       3.585085      10.233953       0.471028       1.321582      -0.699308       0.013998      -0.020002      -0.023476       0.033870       0.003692      -0.009666       0.006726       0.000259      -0.007683      -0.014178       0.004544       0.009634              1.839771       1.752384      -0.220979      -0.349340       2.031683       0.414311       1.735247          -0.000001
           95              H       3.280562      13.491047      14.190414       0.127347       1.072143 0.76721333E+01  0.73409762E+02                                 1.631422                            1.543372      -0.941336       2.433028                    0.998650       3.237594       8.514283       0.549809       1.164277      -0.737014      -0.032322      -0.008828       0.014130       0.036364       0.002211      -0.012673       0.006766       0.003474      -0.014888      -0.016554       0.003058       0.013496              1.677764       2.051509       0.328599      -0.243372       1.578373       0.005344       1.403410           0.000002
           96              H       4.250702      15.565283      14.678032       0.104985       1.193998 0.85378473E+01  0.83832669E+02                                 1.758053                            1.630476      -0.868953       2.463299                    0.998931       3.309427       8.791200       0.534232       1.167647      -0.737127      -0.030437       0.028813       0.032817       0.053231      -0.000983      -0.014650       0.008881       0.011955       0.000338      -0.016239      -0.003387       0.019627              1.846332       1.581780      -0.205175      -0.228514       2.222320       0.547162       1.734897          -0.000154
           97              H      11.521684      31.726611       2.416092       0.123433       1.150216 0.86430553E+01  0.85832256E+02                                 1.750480                            1.668864      -1.288453       2.268787                    0.995185       3.525651       9.676446       0.510408       1.208386      -0.724820      -0.015937       0.006336       0.035081       0.039049       0.003610      -0.008102       0.007195       0.001502       0.027416      -0.013389      -0.001000       0.014389              1.777042       1.861170       0.149302      -0.289667       1.516628       0.188857       1.953328           0.000201
           98              H      14.619711      32.479330      18.245342       0.093996       1.730858 0.14492310E+02  0.16730314E+03                                 2.477561                            2.292637      -1.763615       2.018111                    0.990050       4.680605      14.850330       0.390100       1.360079      -0.688851       0.016500       0.011617      -0.007183       0.021419      -0.014920       0.003994       0.005072      -0.016659       0.047162      -0.025821       0.008556       0.017265              2.622829       2.932106       0.850351       0.130815       2.670798       0.362127       2.265583           0.011960
           99              H       9.353235      31.409855       2.432590       0.146378       1.155401 0.89015737E+01  0.87894551E+02                                 1.687548                            1.638998      -1.023235       2.387163                    0.998772       3.265015       8.561270       0.548138       1.131674      -0.746517       0.002483       0.014601      -0.005709       0.015873       0.001792      -0.000086      -0.000849      -0.008990       0.001282      -0.005054       0.000263       0.004791              1.699600       1.505388      -0.039550      -0.070043       2.176046       0.117842       1.417367           0.000006
          100              H      10.003939      30.084933       3.052195       0.147165       1.090312 0.84160988E+01  0.82570124E+02                                 1.669452                            1.630511      -0.933234       2.434456                    0.998923       3.307829       8.863460       0.527019       1.184589      -0.732440       0.014081      -0.008584       0.003600       0.016879      -0.003698       0.003651       0.000460       0.003819      -0.002450      -0.005227      -0.000684       0.005911              1.666476       1.628566      -0.040555       0.196136       1.466811      -0.247229       1.904051           0.000006
          101              H       8.547038      30.027032       2.390428       0.149062       1.102616 0.81407376E+01  0.79249707E+02                                 1.684131                            1.602372      -1.015035       2.394561                    0.998770       3.309523       8.849108       0.531959       1.182754      -0.732330      -0.010280      -0.007474      -0.005013       0.013662       0.002593      -0.001137       0.002209       0.003642      -0.005640      -0.004544       0.000436       0.004108              1.741883       2.182752       0.368741      -0.242712       1.510389      -0.094497       1.532508           0.000010
          102              H       8.908728      31.549500       0.021998       0.140920       1.166965 0.89768340E+01  0.88864817E+02                                 1.702931                            1.648875      -0.985892       2.398985                    0.999227       3.286643       8.641837       0.544773       1.135752      -0.745507       0.005224       0.011465       0.004835       0.013495       0.002053       0.002437       0.001432      -0.005114       0.001669      -0.004338      -0.000035       0.004373              1.717749       1.439205      -0.166321       0.006894       2.323546       0.075544       1.390495          -0.000000
          103              H       8.138024      30.159864       0.205313       0.145221       1.150110 0.88390929E+01  0.87490273E+02                                 1.709607                            1.655057      -0.970045       2.414264                    0.998967       3.308150       8.804752       0.532481       1.162117      -0.738475      -0.006312      -0.008818       0.005696       0.012249       0.002283       0.001290      -0.002742       0.003906      -0.002191      -0.004862       0.001492       0.003370              1.731780       2.167189       0.297743      -0.150947       1.533198      -0.026263       1.494951           0.000007
          104              H       9.248446      30.313133      17.394760       0.146983       1.237840 0.97544951E+01  0.10034811E+03                                 1.886037                            1.808273      -1.286227       2.265900                    0.996653       3.642701      10.344365       0.473639       1.257056      -0.714096       0.012971      -0.009027      -0.010608       0.019033      -0.002131       0.001077      -0.001159      -0.001346       0.008199      -0.003607      -0.000024       0.003631              1.910641       1.672595      -0.079498      -0.205665       1.667204       0.391353       2.392123           0.000112
          105              H      10.549854      28.317235      18.278339       0.165838       0.997096 0.75396409E+01  0.74333996E+02                                 1.770691                            1.697238      -1.366239       2.248347                    0.993706       3.748544      11.192505       0.433614       1.432735      -0.676173       0.009133       0.002936      -0.020634       0.022755       0.000959      -0.000053       0.004375      -0.003346       0.006093      -0.003688      -0.002125       0.005813              1.811540       1.652092      -0.014609      -0.419843       1.526763       0.237972       2.255765           0.000279
          106              H       9.277178      28.153748       0.901910       0.145792       1.020132 0.76258386E+01  0.73796711E+02                                 1.666131                            1.605097      -0.844483       2.473197                    0.999656       3.375382       9.308827       0.499586       1.266911      -0.712417      -0.010250       0.001668      -0.001984       0.010573      -0.000195      -0.000528       0.001091       0.000977      -0.014315      -0.004977       0.001989       0.002988              1.708085       2.080660       0.432400      -0.123426       1.618858      -0.029634       1.424736           0.000039
          107              H      10.749290      28.191214       1.528847       0.142865       1.114518 0.88877521E+01  0.88285200E+02                                 1.690407                            1.674924      -0.896402       2.440572                    0.999627       3.316880       8.906965       0.520932       1.183667      -0.733488       0.008577       0.002451       0.007525       0.011670       0.000037       0.004003       0.002228      -0.000756       0.005743      -0.004453      -0.000775       0.005228              1.667054       1.661731      -0.113804       0.268291       1.493332      -0.184593       1.846100           0.000002
          108              H      13.472106      31.559718      15.438789       0.104501       1.470489 0.11868746E+02  0.12683963E+03                                 2.064667                            1.959341      -0.901241       2.437361                    0.998506       3.572981       9.978243       0.472509       1.212960      -0.728430      -0.013751       0.021763      -0.021882       0.033787      -0.008093      -0.000100      -0.005234      -0.015131       0.000087      -0.011541      -0.001318       0.012859              2.090782       1.827939      -0.238589       0.399038       1.974983      -0.399324       2.469422          -0.000714
          109              H      14.883373      31.426885      16.192214       0.117977       1.321935 0.10833034E+02  0.11409273E+03                                 1.981921                            1.920642      -0.825286       2.483545                    0.998601       3.546242      10.099190       0.455433       1.276950      -0.713238       0.030864       0.005876       0.001565       0.031458      -0.003925      -0.006130       0.000546       0.001967       0.004816      -0.006794      -0.001246       0.008040              1.986619       2.323260       0.302667       0.072994       1.911252       0.059871       1.725347           0.005815
          110              H      14.381401      28.943933      17.640402       0.067685       1.292636 0.11511691E+02  0.12408737E+03                                 1.972171                            1.988088      -1.226318       2.270305                    0.992340       4.136645      12.234463       0.441321       1.287548      -0.706080      -0.017949       0.006103       0.033151       0.038189       0.000393      -0.002002      -0.003351       0.007724       0.011403      -0.006826       0.000923       0.005902              1.982297       1.863342      -0.203324      -0.184336       1.873260       0.323213       2.210289           0.011100
          111              H      16.399428      29.962318      17.101456       0.097415       1.278912 0.10331358E+02  0.10747666E+03                                 1.914525                            1.853472      -0.819451       2.466076                    0.998154       3.673237      10.380748       0.472176       1.246941      -0.717826      -0.002330       0.021428       0.014449       0.025949      -0.003644       0.001719       0.004698       0.001152      -0.004257      -0.007065       0.001886       0.005178              1.941869       1.653881       0.122719       0.160265       2.486227       0.365821       1.685500           0.000356
          112              H      16.639428      28.943933      15.887911       0.098679       1.481645 0.12995446E+02  0.14191413E+03                                 2.053165                            2.033753      -0.995885       2.382019                    0.997287       3.736399      10.511357       0.469932       1.193538      -0.732154       0.008300      -0.008363      -0.018224       0.021701      -0.003297      -0.005326       0.000418       0.009459      -0.014630      -0.007041      -0.002994       0.010035              2.040962       1.862236      -0.033650      -0.306289       1.700828       0.102183       2.559823           0.000732
          113              H       1.041126      28.208244      17.713728       0.092808       1.224403 0.96952221E+01  0.97719793E+02                                 1.746043                            1.704874      -0.689836       2.521896                    0.999198       3.439235       9.087802       0.540534       1.124237      -0.748339       0.027142      -0.003210      -0.009908       0.029072      -0.000999      -0.003981      -0.002835       0.008683      -0.021029      -0.009094       0.000240       0.008855              1.768422       2.358786       0.155756       0.154847       1.452840       0.060997       1.493639           0.000231
          114              H      16.671541      28.238897       0.355631       0.083384       1.119577 0.90903076E+01  0.93013436E+02                                 1.834330                            1.797998      -1.246033       2.263854                    0.992689       4.072984      12.006032       0.448857       1.333617      -0.695053      -0.017107      -0.001113       0.021288       0.027333      -0.001659      -0.005246      -0.000700      -0.008268       0.009560      -0.008449       0.002834       0.005615              1.873862       1.502708      -0.009520       0.101761       1.569680       0.297784       2.549198          -0.000002
          115              H       0.218028      26.106760      18.106023       0.096412       1.157952 0.87422788E+01  0.87551389E+02                                 1.811305                            1.714894      -0.839220       2.460741                    0.997824       3.641935      10.221803       0.484827       1.261482      -0.713092       0.009139      -0.010816       0.025347       0.029034       0.000381       0.005639      -0.006547       0.001620      -0.009326      -0.009931       0.002010       0.007921              1.876841       1.771743      -0.366095       0.502097       1.806335      -0.412947       2.052446           0.000271
          116              H       0.180845      26.484823      16.553344       0.092051       1.166397 0.93351408E+01  0.94253767E+02                                 1.763732                            1.729453      -0.806578       2.473556                    0.998188       3.569585       9.792054       0.504894       1.201512      -0.727811       0.005650       0.003425      -0.025596       0.026435       0.005420      -0.005306       0.003284       0.005528       0.003116      -0.009655       0.002210       0.007445              1.778420       1.585193      -0.128077      -0.206260       1.531689       0.319035       2.218378          -0.000023
          117              H      14.859711      26.488229      -0.031164       0.101026       1.152056 0.96172866E+01  0.98448913E+02                                 1.790020                            1.791626      -0.893933       2.435303                    0.997762       3.668162      10.343554       0.478051       1.251622      -0.715871      -0.005409       0.010436       0.020814       0.023904       0.000086       0.000342       0.002230       0.007290       0.013197      -0.006309       0.001410       0.004899              1.780642       1.611544      -0.028390      -0.092950       1.458504       0.044544       2.271877           0.000643
          118              H      15.119992      25.439190      17.119788       0.094346       1.223074 0.98738245E+01  0.10138189E+03                                 1.834349                            1.791646      -0.892566       2.427851                    0.997881       3.686675      10.291503       0.489306       1.219130      -0.723156       0.001559      -0.020770      -0.012306       0.024192      -0.000204       0.003261       0.004365      -0.003046      -0.016844      -0.008286       0.002091       0.006194              1.839227       1.672427       0.119400       0.198091       2.165836       0.284839       1.679416          -0.000158
          119              H      14.866471      27.135363      15.491951       0.050326       1.242713 0.10648827E+02  0.11324910E+03                                 1.950706                            1.930531      -1.368856       2.189984                    0.990045       4.387282      13.143470       0.438824       1.312451      -0.698506       0.005849      -0.008086      -0.033754       0.035198       0.002151       0.005935       0.005942       0.003380      -0.001469      -0.007775      -0.001844       0.009619              2.000779       1.808447      -0.024104      -0.042170       1.729629       0.312596       2.464262           0.005652
          120              H      13.100275      25.776381      14.755024       0.109538       1.007044 0.80007161E+01  0.80202228E+02                                 1.782961                            1.745037      -1.444398       2.179595                    0.990930       4.147470      12.560119       0.428092       1.427288      -0.675608       0.012008       0.012278      -0.031547       0.035919       0.002767      -0.002655      -0.006480       0.001490       0.011903      -0.006879      -0.002354       0.009233              1.835878       1.685185       0.086313      -0.243152       1.456449       0.034918       2.366001           0.006869
          121              H      13.188162      25.054315      16.179382       0.109652       1.123248 0.89729773E+01  0.90437978E+02                                 1.779399                            1.744081      -0.886026       2.447213                    0.998084       3.572208      10.054254       0.478040       1.271241      -0.711805       0.011251      -0.018333       0.021945       0.030729       0.001280       0.002427      -0.004138      -0.011079       0.004570      -0.007505      -0.000100       0.007605              1.798907       1.937189      -0.026898       0.318418       1.750599      -0.175949       1.708932           0.003324
          122              H      11.656896      23.480757      15.915408       0.117311       1.118510 0.86994698E+01  0.86953243E+02                                 1.757564                            1.708462      -1.071299       2.367868                    0.997190       3.548502       9.926523       0.487039       1.258199      -0.714071       0.026447      -0.021981       0.005118       0.034768      -0.004452       0.004256      -0.003583       0.004006      -0.032513      -0.012228       0.000570       0.011658              1.763551       1.897164      -0.113593       0.031339       1.978848      -0.094872       1.414639           0.000003
          123              H       7.747602      24.291378      15.211479       0.115797       1.092482 0.83639170E+01  0.83452018E+02                                 1.773499                            1.706405      -1.275212       2.268130                    0.995225       3.744083      10.743933       0.470211       1.305527      -0.701822      -0.032761      -0.009351      -0.002792       0.034184       0.006223       0.001913      -0.001639       0.005329      -0.039362      -0.013577       0.000228       0.013349              1.812120       2.126897       0.169100       0.067189       1.813345       0.005105       1.496119           0.000065
          124              H       6.429293      25.623112      14.019931       0.145933       1.067126 0.80483247E+01  0.78330087E+02                                 1.659237                            1.603542      -1.033002       2.385254                    0.998373       3.357516       9.052820       0.525287       1.198082      -0.728081       0.007092      -0.005663      -0.012871       0.015749       0.000130      -0.002568       0.002875       0.000745       0.006040      -0.003784      -0.000813       0.004597              1.675393       1.435238      -0.023848       0.001639       1.652694       0.424518       1.938246           0.000010
          125              H       5.736335      26.954847      14.571709       0.159188       1.049703 0.77352527E+01  0.73514154E+02                                 1.566161                            1.514555      -0.918535       2.450943                    0.999258       3.060609       7.793808       0.579539       1.112056      -0.752123      -0.005665       0.012437      -0.003287       0.014056      -0.000641       0.001431      -0.001281      -0.000031      -0.009266      -0.003714       0.000905       0.002809              1.578565       1.837753      -0.343170       0.102803       1.563752      -0.078918       1.334191           0.000005
          126              H       6.150419      25.790005      15.585441       0.145907       1.091025 0.82530884E+01  0.80504207E+02                                 1.659024                            1.604386      -1.040084       2.379264                    0.998677       3.321315       8.848160       0.536873       1.169586      -0.735432       0.002340      -0.002948       0.013507       0.014022       0.001444       0.002020      -0.002053       0.000398       0.006863      -0.003932       0.000307       0.003624              1.677632       1.545954       0.104735      -0.244822       1.489739      -0.303066       1.997203          -0.000006
          127              H       8.509855      28.351294      16.276539       0.156059       0.979884 0.73166116E+01  0.71328363E+02                                 1.726269                            1.652445      -1.285955       2.280545                    0.994807       3.686103      10.811447       0.448930       1.399508      -0.682700       0.020054       0.003130      -0.001585       0.020359       0.001776       0.005697       0.000158       0.004157       0.001013      -0.005045      -0.002054       0.007099              1.762187       2.113867       0.385450       0.197647       1.610294       0.247031       1.562402           0.000005
          128              H       7.365630      27.424870      16.907142       0.147953       1.043655 0.79752906E+01  0.77891513E+02                                 1.681839                            1.634720      -0.839412       2.479008                    0.999640       3.354320       9.232731       0.499104       1.256527      -0.715317      -0.002056      -0.012148       0.005650       0.013555       0.002478      -0.000846      -0.003626      -0.007571       0.001063      -0.004716      -0.001855       0.006571              1.696303       1.478175       0.174445      -0.255806       1.545803      -0.271393       2.064931          -0.000011
          129              H       6.978588      28.579494      15.867746       0.149209       1.141567 0.88171690E+01  0.86862022E+02                                 1.680590                            1.637618      -0.932739       2.431530                    0.999352       3.214520       8.421756       0.545102       1.140584      -0.744986      -0.005929       0.005252      -0.008965       0.011963      -0.001842       0.001940       0.000116      -0.002080       0.001137      -0.003186       0.000727       0.002459              1.678950       1.808809      -0.394763       0.104669       1.743130      -0.023009       1.484913           0.000009
          130              H       8.937460      28.146936      13.634970       0.139161       1.254512 0.10113192E+02  0.10602459E+03                                 1.963337                            1.886456      -1.365907       2.212638                    0.996958       3.960199      11.725396       0.442743       1.319582      -0.698543       0.011750       0.000651       0.007661       0.014042      -0.003022      -0.004718       0.001693      -0.004254       0.005028      -0.006315      -0.000155       0.006470              1.991885       2.518200       0.369096      -0.058184       1.646234      -0.076015       1.811223          -0.000330
          131              H       7.363940      28.409196      13.508482       0.149612       1.162039 0.90210230E+01  0.89528207E+02                                 1.714084                            1.667508      -0.951789       2.423122                    0.999197       3.239954       8.566124       0.533938       1.155876      -0.741277      -0.009945       0.006847       0.004825       0.013003      -0.002580      -0.000274       0.000582       0.000565      -0.003203      -0.002125      -0.001087       0.003212              1.710311       1.852088      -0.414068       0.027856       1.743003      -0.109091       1.535842           0.000010
          132              H       8.012954      27.104709      12.844882       0.149234       0.976590 0.73811610E+01  0.71240287E+02                                 1.653779                            1.607704      -0.825050       2.490570                    0.999212       3.411734       9.567257       0.483266       1.313163      -0.702181      -0.001162      -0.012120      -0.007129       0.014109       0.002353      -0.001141       0.002253      -0.001967       0.004448      -0.004185       0.000912       0.003273              1.673384       1.370309       0.065013      -0.025446       1.602632       0.363765       2.047212           0.000030
          133              H       6.985349      20.020292      15.106989       0.105073       1.234882 0.91844795E+01  0.93995578E+02                                 1.948148                            1.806602      -1.272913       2.275230                    0.993816       3.805133      11.130752       0.449109       1.332606      -0.696841      -0.043600      -0.009785      -0.025825       0.051610      -0.007196       0.014405      -0.006856       0.005775      -0.050961      -0.023485       0.000907       0.022578              2.040594       2.389550       0.555099       0.240685       1.995809       0.176607       1.736424          -0.000413
          134              H       7.551546      22.271638      14.819185       0.135398       1.042993 0.77356909E+01  0.75103151E+02                                 1.689854                            1.621368      -0.907948       2.461306                    0.998812       3.316916       9.152580       0.495053       1.274369      -0.711607      -0.023953       0.021176      -0.018787       0.037083      -0.000713       0.011218      -0.002850       0.009006      -0.030883      -0.015661       0.000739       0.014922              1.718826       1.575745      -0.179078       0.200112       1.937139      -0.228159       1.643594           0.000365
          135              H      11.068727      21.634721      16.731160       0.127645       1.110403 0.82733146E+01  0.80670546E+02                                 1.675705                            1.609994      -0.894147       2.457108                    0.998873       3.260482       8.656235       0.534651       1.174898      -0.735331       0.032298       0.013296       0.014023       0.037637       0.002114       0.015167      -0.005053       0.007025      -0.029846      -0.019868       0.002823       0.017045              1.704735       1.935220       0.320510       0.155812       1.736236       0.070111       1.442750          -0.000017
          136              H      10.502530      19.379969      17.017131       0.107766       1.406376 0.10710483E+02  0.11270232E+03                                 2.071778                            1.915438      -1.027263       2.395062                    0.996907       3.595538      10.300791       0.453131       1.284571      -0.710783       0.041694      -0.027086       0.023662       0.055063      -0.003274       0.023108      -0.002566       0.013988      -0.034878      -0.025559      -0.001769       0.027327              2.177838       2.009829      -0.522155       0.276685       2.711657      -0.365596       1.812028           0.001830
          137              H      15.916048      29.897605       6.546179       0.113313       1.143266 0.84695226E+01  0.85186145E+02                                 1.854030                            1.734297      -1.487038       2.167882                    0.992354       3.940402      11.535241       0.457274       1.331739      -0.694941       0.012448      -0.006665      -0.031648       0.034655      -0.002454      -0.004417       0.003246      -0.001750       0.019506      -0.006239      -0.003154       0.009392              1.937916       1.675423      -0.168552      -0.497389       1.810899       0.051504       2.327425           0.000096
          138              H      14.073796      32.469112       9.081425       0.120603       1.352975 0.10598721E+02  0.11015037E+03                                 1.924813                            1.831444      -1.282986       2.267675                    0.995553       3.565391       9.831681       0.496602       1.186766      -0.732129      -0.012380       0.033449       0.006618       0.036275      -0.006047      -0.005593       0.007651      -0.010968       0.003243      -0.009442      -0.004791       0.014233              1.948568       1.598714      -0.222840      -0.189044       2.462733      -0.027095       1.784258           0.000310
          139              H       0.169014      28.221867       6.254708       0.134751       0.961782 0.72808205E+01  0.71018686E+02                                 1.710334                            1.652135      -1.227377       2.287442                    0.995204       3.844853      11.345911       0.446654       1.405860      -0.680715       0.007323       0.013600       0.003495       0.015837       0.003894       0.000226      -0.000311      -0.004890      -0.006051      -0.003663      -0.001947       0.005610              1.742796       1.818705       0.304833      -0.268506       1.839312      -0.174298       1.570370           0.000001
          140              H      15.633795      27.571327       5.987068       0.147736       1.175219 0.95863562E+01  0.98206506E+02                                 1.835441                            1.806434      -1.043308       2.383758                    0.997968       3.534033      10.020075       0.468379       1.276503      -0.711246      -0.015698       0.003235       0.000108       0.016028      -0.003458       0.003008      -0.002703       0.009722      -0.004076      -0.006047      -0.002065       0.008113              1.833785       1.976622      -0.044418       0.298545       1.540403       0.018478       1.984329           0.000012
          141              H      -0.030423      26.641497       6.395860       0.148619       0.922339 0.67784614E+01  0.64747843E+02                                 1.651429                            1.585853      -1.060382       2.379875                    0.996807       3.604921      10.421803       0.460878       1.391316      -0.684590       0.005435      -0.012807       0.002242       0.014092      -0.003383      -0.001430       0.001664      -0.003106      -0.004140      -0.003117      -0.002021       0.005138              1.687635       1.574026      -0.381505      -0.141023       1.972231       0.181775       1.516648           0.000049
          142              H      14.829288      26.569972       9.284905       0.160714       1.018085 0.75099003E+01  0.73722310E+02                                 1.773762                            1.675875      -1.288825       2.278669                    0.994509       3.707312      10.926334       0.444899       1.402427      -0.682059      -0.002361       0.008408       0.020776       0.022537       0.002415      -0.001375      -0.003633      -0.002174       0.009526      -0.004372      -0.001729       0.006101              1.849927       1.597167      -0.024925      -0.474328       1.448627      -0.024829       2.503987          -0.000171
          143              H      15.572950      25.687826       8.172183       0.143510       1.054253 0.79629205E+01  0.77683550E+02                                 1.685120                            1.626982      -0.874716       2.456436                    0.999481       3.375251       9.262927       0.503645       1.246593      -0.717263       0.008504      -0.005938      -0.000164       0.010373       0.000070      -0.002042       0.000022      -0.002587      -0.017150      -0.006250       0.002096       0.004154              1.692762       1.612970      -0.386226      -0.155505       1.977843       0.120697       1.487473           0.000047
          144              H      14.334077      26.617656       7.763390       0.146614       1.114783 0.88231763E+01  0.87411965E+02                                 1.685743                            1.664439      -0.927476       2.432021                    0.999376       3.293059       8.807529       0.525071       1.177449      -0.735060      -0.007077       0.007971      -0.005782       0.012127      -0.000372       0.002657      -0.003867       0.000179      -0.001228      -0.004664      -0.000111       0.004775              1.673223       1.955690      -0.029271       0.284983       1.339706      -0.041225       1.724272          -0.000045
          145              H       0.287324      27.646258       9.827517       0.153102       1.225556 0.95159758E+01  0.96824325E+02                                 1.850452                            1.768680      -1.161651       2.330024                    0.997389       3.468067       9.642047       0.488313       1.232755      -0.721043      -0.012625       0.003592       0.013386       0.018748      -0.000169       0.000996       0.003298       0.004083       0.006217      -0.004748       0.000832       0.003916              1.891898       1.627656      -0.055854      -0.327075       1.487745      -0.006742       2.560293           0.000040
          146              H       1.123943      28.215055       8.586475       0.142863       1.146177 0.88089809E+01  0.87441942E+02                                 1.731677                            1.671674      -0.975705       2.407240                    0.999038       3.353275       9.046686       0.518684       1.189622      -0.731448       0.003401       0.011064      -0.006986       0.013520       0.003456       0.001145      -0.004364      -0.002203      -0.000904      -0.005994       0.000422       0.005572              1.749816       1.889192       0.391494      -0.296044       1.762025      -0.265054       1.598230           0.000003
          147              H       0.848450      26.641497       8.714795       0.149018       1.001303 0.74526351E+01  0.71975167E+02                                 1.670007                            1.606467      -0.852551       2.476932                    0.999189       3.390984       9.456800       0.488392       1.298569      -0.705402      -0.000004      -0.012942      -0.002880       0.013258      -0.002344       0.002087       0.000575       0.001148      -0.010128      -0.004396       0.000062       0.004334              1.689197       1.578773      -0.400809      -0.128714       2.042621       0.096189       1.446196           0.000011
          148              H      14.455767      31.072664      11.871479       0.097620       1.525384 0.12394960E+02  0.13382644E+03                                 2.105550                            1.992371      -0.961509       2.404603                    0.997962       3.662463      10.260288       0.472371       1.200954      -0.730687       0.024425       0.009421       0.019456       0.032617       0.010543       0.001512       0.004480       0.011480      -0.003534      -0.012309      -0.001186       0.013494              2.139661       2.137694       0.187158       0.543656       1.740244       0.158698       2.541044          -0.000688
          149              H      13.235486      31.787918      11.121721       0.118005       1.255256 0.99639255E+01  0.10175526E+03                                 1.836336                            1.777171      -0.903830       2.447478                    0.998066       3.397981       9.225662       0.504569       1.188664      -0.733356      -0.022466       0.024201      -0.003037       0.033161      -0.001685      -0.005472       0.000166      -0.003014      -0.009996      -0.007401       0.002177       0.005224              1.840727       1.769243      -0.262149      -0.025704       2.147790      -0.026756       1.605148           0.006003
          150              H      12.221402      29.390115       9.796354       0.071767       1.335647 0.11792347E+02  0.12777953E+03                                 2.014184                            2.009412      -1.237011       2.267713                    0.992374       4.119646      12.184660       0.440226       1.284011      -0.707123       0.020229      -0.009724      -0.034480       0.041141      -0.003709       0.000295       0.006023      -0.001060       0.012742      -0.007637      -0.000674       0.008311              2.041557       2.219193       0.072105      -0.451827       1.678064      -0.049368       2.227413           0.013802
          151              H      10.348727      30.912584      11.369196       0.096030       1.487748 0.13010183E+02  0.14186429E+03                                 2.042397                            2.021396      -0.990009       2.383703                    0.997239       3.731530      10.429467       0.476942       1.177743      -0.735897      -0.014028      -0.000628       0.016319       0.021529      -0.003884      -0.002760       0.001251       0.009421      -0.013996      -0.005364      -0.003737       0.009101              2.020959       1.851235      -0.102305      -0.317920       1.800600       0.207186       2.411041           0.000383
          152              H      11.202248      31.491599      10.146485       0.103816       1.221832 0.95397824E+01  0.96004758E+02                                 1.765164                            1.707976      -0.736685       2.508816                    0.999004       3.407173       9.069804       0.530757       1.146717      -0.742787       0.013929       0.017581      -0.017631       0.028530       0.002532       0.000761      -0.007540       0.000884      -0.006885      -0.008946       0.001650       0.007296              1.777942       1.762988       0.351665      -0.120945       2.068157      -0.283395       1.502679          -0.000384
          153              H      10.025910      30.149646       8.643302       0.098860       1.197320 0.97157696E+01  0.98072080E+02                                 1.727217                            1.713096      -0.722091       2.511430                    0.999362       3.424822       9.084636       0.535699       1.132706      -0.746225       0.017885      -0.007787      -0.018810       0.027099       0.004620      -0.004768       0.002477       0.001474       0.006585      -0.008234       0.002241       0.005993              1.712887       1.516049       0.007935      -0.121656       1.449614       0.051176       2.172999           0.000098
          154              H       8.994925      31.048823       9.479219       0.096887       1.177061 0.87641493E+01  0.85086978E+02                                 1.618872                            1.554080      -0.693269       2.518145                    0.999692       3.233731       8.057903       0.610498       1.033400      -0.773669      -0.016659       0.019395       0.007266       0.026579      -0.000902      -0.000742       0.003480       0.000316      -0.020541      -0.007946       0.002829       0.005117              1.641618       1.733043      -0.457946       0.130268       1.858481      -0.108979       1.333331           0.000497
          155              H       8.511545      29.172133      10.931073       0.096769       1.200419 0.96769977E+01  0.98091536E+02                                 1.759758                            1.732039      -0.816147       2.467960                    0.998256       3.531808       9.548825       0.519768       1.162534      -0.737549      -0.003951       0.005000       0.026790       0.027537      -0.002652      -0.005695       0.000455      -0.005665       0.006550      -0.007781       0.001469       0.006312              1.753502       1.611531      -0.031733      -0.283355       1.464440       0.017746       2.184536          -0.000034
          156              H       8.202249      28.756605       9.413225       0.095329       1.289693 0.96914703E+01  0.97895190E+02                                 1.823857                            1.712769      -0.749649       2.490364                    0.999307       3.484807       9.287087       0.534189       1.135113      -0.744842      -0.014808      -0.006715      -0.020559       0.026211       0.001334       0.007421      -0.000287       0.002055      -0.002828      -0.007415      -0.000467       0.007882              1.894299       2.091705       0.198444       0.645709       1.524069       0.184906       2.067123          -0.000274
          157              H      10.296333      27.663288       9.255574       0.108324       1.159714 0.96152654E+01  0.98534797E+02                                 1.810071                            1.800651      -0.882886       2.442816                    0.997505       3.644864      10.321607       0.472660       1.264530      -0.713227       0.013017       0.001330      -0.022537       0.026060      -0.003722      -0.003369      -0.000148       0.002588       0.015745      -0.006944       0.000096       0.006848              1.808267       1.610635       0.028810      -0.051049       1.517338       0.122409       2.296827          -0.000241
          158              H       9.483376      27.053620      10.496617       0.097787       1.041854 0.79561031E+01  0.78494520E+02                                 1.731621                            1.671141      -0.949840       2.406080                    0.996346       3.790564      10.860220       0.471639       1.316307      -0.699512      -0.011885      -0.016132       0.012270       0.023496       0.002464       0.000072      -0.005290       0.000817      -0.013943      -0.007748       0.001550       0.006198              1.756695       1.629391       0.344352      -0.028589       2.035846      -0.283357       1.604846           0.000209
          159              H      10.691826      28.416008      12.008966       0.052671       1.256259 0.10780012E+02  0.11503892E+03                                 1.967922                            1.945176      -1.400239       2.177826                    0.989875       4.396459      13.209814       0.436064       1.316225      -0.697742      -0.010366       0.000486       0.032972       0.034566      -0.002570       0.001473      -0.006265      -0.002144       0.001370      -0.005758      -0.002067       0.007825              2.010443       1.829269       0.023307      -0.250462       1.707433      -0.136382       2.494628          -0.008348
          160              H      10.808445      25.698044      11.541512       0.105966       1.013506 0.77024127E+01  0.75653224E+02                                 1.730655                            1.667567      -0.976197       2.402680                    0.996246       3.755647      10.864552       0.460611       1.353852      -0.692088      -0.019183      -0.010132      -0.021685       0.030674       0.003850       0.002692      -0.000822      -0.007306       0.002159      -0.006720       0.001746       0.004974              1.775504       1.989946       0.199695       0.426056       1.674560       0.051171       1.662005          -0.003532
          161              H      11.317177      26.372426      12.894377       0.109389       0.988555 0.78810137E+01  0.78905255E+02                                 1.776609                            1.744156      -1.509740       2.150246                    0.990581       4.206658      12.837594       0.422632       1.447504      -0.671529      -0.000906       0.019453       0.028989       0.034923      -0.001240       0.001243       0.005391      -0.005620       0.011613      -0.005886      -0.002087       0.007972              1.819891       1.531231      -0.072070      -0.167165       1.593740       0.176407       2.334703          -0.010140
          162              H      11.068727      23.531847      12.274772       0.120093       0.954709 0.69165845E+01  0.66685191E+02                                 1.707261                            1.617904      -1.273542       2.279140                    0.993602       3.791708      11.167548       0.447634       1.419204      -0.678301      -0.033261      -0.001533      -0.002247       0.033372      -0.000971       0.002183      -0.001652       0.003299      -0.032997      -0.011411       0.003649       0.007762              1.769199       2.314650       0.200172       0.138366       1.633810      -0.013965       1.359137           0.000038
          163              H      14.749852      21.941259      12.855881       0.115361       1.173069 0.88538609E+01  0.88770370E+02                                 1.793777                            1.703813      -1.324014       2.242932                    0.994734       3.657476      10.203533       0.496854       1.229539      -0.719135       0.020385      -0.028789       0.003041       0.035406      -0.003371       0.000756      -0.001181      -0.012335      -0.041811      -0.014014      -0.000046       0.014060              1.827788       2.143584      -0.199686       0.024105       1.965836      -0.158190       1.373943          -0.000026
          164              H       1.068168      22.796157      12.802720       0.155767       1.116558 0.84213704E+01  0.82431597E+02                                 1.691326                            1.627850      -0.894274       2.459388                    0.999379       3.196371       8.486419       0.530295       1.179987      -0.734960       0.011874       0.006943       0.000319       0.013759       0.001424       0.000265       0.000854       0.002680      -0.013222      -0.004543       0.000344       0.004199              1.729137       2.327255      -0.054302       0.056540       1.379474      -0.040275       1.480682           0.000008
          165              H      16.779710      22.169459      11.935640       0.149878       1.073039 0.82138637E+01  0.80509069E+02                                 1.684638                            1.635687      -0.990488       2.408770                    0.998680       3.354172       9.135019       0.511593       1.221473      -0.723131      -0.006786      -0.002235      -0.014505       0.016169       0.001554       0.003922       0.001783      -0.004451       0.009346      -0.005637      -0.000244       0.005881              1.693527       1.482678       0.012685      -0.000487       1.546448       0.314704       2.051455          -0.000000
          166              H      16.669851      22.210330      13.532313       0.141378       1.040358 0.77459533E+01  0.75120230E+02                                 1.665034                            1.597291      -1.084206       2.357805                    0.997770       3.472699       9.532555       0.511328       1.235164      -0.718214      -0.008739      -0.000102       0.012696       0.015413       0.001449      -0.004679       0.000619      -0.004851       0.002441      -0.006318       0.002254       0.004064              1.695834       1.561185       0.051074      -0.093105       1.531300      -0.386290       1.995017           0.000003
          167              H       0.956619      24.812491      11.510349       0.147863       1.139245 0.88347807E+01  0.87632697E+02                                 1.721448                            1.673167      -0.888463       2.451944                    0.999458       3.283888       8.813577       0.519663       1.188267      -0.732737       0.009177      -0.000375       0.007239       0.011695       0.001512       0.001696      -0.001623       0.005483       0.001449      -0.004252       0.000738       0.003514              1.746728       2.322933       0.010589      -0.075284       1.357778      -0.047490       1.559474           0.000013
          168              H      16.497457      25.633330      11.308702       0.155570       1.037635 0.79117749E+01  0.78462738E+02                                 1.779035                            1.707724      -1.261528       2.288095                    0.995403       3.696284      10.848219       0.446811       1.382269      -0.686482      -0.013100       0.012291       0.003231       0.018252      -0.001327       0.004368      -0.002899      -0.004861       0.003573      -0.005795      -0.000425       0.006220              1.797527       1.664354      -0.380493      -0.039650       2.090487      -0.249626       1.637741           0.000007
          169              H      16.668161      24.189199      10.639603       0.147946       0.971611 0.73828271E+01  0.71599176E+02                                 1.677049                            1.629275      -0.987495       2.416180                    0.997605       3.513817      10.031410       0.468407       1.348334      -0.694255      -0.006505      -0.010187      -0.007551       0.014252       0.001399       0.001215       0.001836      -0.005324       0.008281      -0.004472       0.000089       0.004383              1.695372       1.368984      -0.031016      -0.080204       1.557268       0.318792       2.159864           0.000016
          170              H       0.740281      24.989602      13.990601       0.149628       1.113944 0.85118272E+01  0.83497595E+02                                 1.681806                            1.631110      -0.908914       2.444235                    0.999415       3.237700       8.591245       0.532697       1.172127      -0.736562       0.011570      -0.002877      -0.006752       0.013702       0.000071      -0.001594       0.000545       0.005134      -0.003914      -0.002406      -0.001320       0.003726              1.706100       2.278415       0.003529       0.128589       1.328516       0.054674       1.511369           0.000004
          171              H      16.325062      24.434429      14.712862       0.146400       1.025122 0.79549334E+01  0.77894288E+02                                 1.681344                            1.648762      -0.833169       2.481248                    0.999527       3.407420       9.490667       0.488120       1.281476      -0.709514      -0.007401      -0.009882       0.006338       0.013878       0.000743      -0.004117      -0.000352      -0.004818       0.002321      -0.005523       0.001760       0.003763              1.691897       1.459429       0.025571      -0.159646       1.507316      -0.194059       2.108947          -0.000022
          172              H      16.262527      25.793411      13.867780       0.138437       1.291618 0.10517888E+02  0.11097981E+03                                 1.978493                            1.905876      -1.377955       2.208089                    0.996731       3.930155      11.546220       0.448228       1.295066      -0.704193      -0.008745       0.007769      -0.008590       0.014513       0.003087      -0.004806       0.001095       0.002595       0.005033      -0.006152       0.000036       0.006116              1.994413       1.884093      -0.493887       0.031438       2.281337       0.112876       1.817811           0.000061
          173              H       9.554361      19.362939      12.210612       0.110114       1.205239 0.88287584E+01  0.89408434E+02                                 1.916906                            1.770830      -1.184575       2.319322                    0.995213       3.713492      10.782470       0.454090       1.331942      -0.697386      -0.041798      -0.011024      -0.025287       0.050080       0.005814       0.014858      -0.005098      -0.006166      -0.001205      -0.019209       0.005936       0.013273              2.006545       2.529335       0.354666       0.466808       1.836536       0.094770       1.653764           0.000007
          174              H      10.524502      21.437175      11.724827       0.128846       1.085581 0.78927842E+01  0.77658699E+02                                 1.778852                            1.667747      -1.116794       2.356576                    0.996136       3.584975      10.233256       0.471069       1.321483      -0.699327      -0.013986       0.020016      -0.023477       0.033874       0.003696       0.009665      -0.006739       0.000256      -0.007702      -0.014189       0.004554       0.009635              1.839619       1.752252      -0.220943       0.349302       2.031462      -0.414261       1.735143           0.000009
          175              H      13.620838      20.568653      14.190414       0.127316       1.072425 0.76746116E+01  0.73438425E+02                                 1.631585                            1.543524      -0.941908       2.432713                    0.998645       3.238051       8.515401       0.549842       1.164130      -0.737047       0.032315       0.008833       0.014115       0.036353       0.002215       0.012670      -0.006778       0.003482      -0.014880      -0.016559       0.003061       0.013497              1.677916       2.051773       0.328656       0.243411       1.578459      -0.005348       1.403515           0.000009
          176              H      12.650698      18.494417      14.678032       0.104941       1.194413 0.85417897E+01  0.83881764E+02                                 1.758501                            1.630900      -0.869153       2.463133                    0.998932       3.310021       8.793563       0.534134       1.167716      -0.737110       0.030426      -0.028770       0.032813       0.053199      -0.001015       0.014643      -0.008816       0.011962       0.000374      -0.016165      -0.003448       0.019613              1.846765       1.582216      -0.205349       0.228597       2.222782      -0.547247       1.735296          -0.000154
          177              H      13.830416      14.696761      15.915408       0.123380       1.150899 0.86500926E+01  0.85921839E+02                                 1.751333                            1.669672      -1.288986       2.268491                    0.995177       3.527036       9.682173       0.510212       1.208572      -0.724774       0.015949       0.006327      -0.035074       0.039046      -0.003614      -0.008108      -0.007195       0.001516       0.027430      -0.013396      -0.000999       0.014395              1.777948       1.862029      -0.149475      -0.289717       1.517438      -0.189070       1.954376           0.000189
          178              H      10.732389      15.449480       0.086158       0.095698       1.696358 0.14137896E+02  0.16223314E+03                                 2.448747                            2.267908      -1.745189       2.029298                    0.990041       4.628357      14.648902       0.391250       1.364261      -0.688201      -0.017580       0.011740       0.006678       0.022170       0.013972       0.004581      -0.005377      -0.013208       0.044818      -0.024094       0.007495       0.016599              2.590644       2.895390      -0.835174       0.127215       2.637582      -0.354378       2.238961           0.011561
          179              H      15.998865      14.380005      15.898910       0.146377       1.155566 0.89033213E+01  0.87916948E+02                                 1.687775                            1.639210      -1.023476       2.387051                    0.998770       3.265312       8.562562       0.548072       1.131744      -0.746498      -0.002495       0.014609       0.005720       0.015886      -0.001796      -0.000080       0.000850      -0.008994       0.001272      -0.005056       0.000260       0.004796              1.699843       1.505561       0.039556      -0.070049       2.176411      -0.117873       1.417558           0.000006
          180              H      15.348161      13.055083      15.279305       0.147123       1.090595 0.84189381E+01  0.82605298E+02                                 1.669755                            1.630792      -0.933521       2.434274                    0.998922       3.308423       8.865568       0.526968       1.184598      -0.732435      -0.014092      -0.008573      -0.003585       0.016880       0.003693       0.003652      -0.000463       0.003819      -0.002450      -0.005227      -0.000681       0.005907              1.666799       1.628843       0.040570       0.196209       1.467078       0.247306       1.904475          -0.000001
          181              H      16.805062      12.997182      15.941072       0.148998       1.102992 0.81443373E+01  0.79293191E+02                                 1.684457                            1.602679      -1.015442       2.394293                    0.998769       3.310251       8.851408       0.531934       1.182684      -0.732344       0.010269      -0.007467       0.005031       0.013657      -0.002591      -0.001135      -0.002208       0.003639      -0.005639      -0.004542       0.000436       0.004106              1.742217       2.183156      -0.368828      -0.242770       1.510679       0.094521       1.532817           0.000004
          182              H      16.443372      14.519650      -0.021998       0.140898       1.167154 0.89787280E+01  0.88888669E+02                                 1.703142                            1.649069      -0.985925       2.398946                    0.999227       3.286980       8.643103       0.544729       1.135780      -0.745499      -0.005238       0.011462      -0.004824       0.013494      -0.002055       0.002439      -0.001427      -0.005114       0.001688      -0.004343      -0.000029       0.004371              1.717976       1.439338       0.166351       0.006892       2.323931      -0.075553       1.390659          -0.000001
          183              H       0.312676      13.130014      18.126187       0.145156       1.150586 0.88438947E+01  0.87549703E+02                                 1.710058                            1.655492      -0.970270       2.414083                    0.998966       3.308938       8.807453       0.532419       1.162095      -0.738478       0.006295      -0.008817      -0.005688       0.012236      -0.002282       0.001295       0.002742       0.003897      -0.002177      -0.004861       0.001497       0.003363              1.732226       2.167743      -0.297834      -0.150995       1.533595       0.026274       1.495340          -0.000003
          184              H      16.103654      13.283283       0.936740       0.147011       1.237832 0.97543488E+01  0.10034618E+03                                 1.886015                            1.808245      -1.286440       2.265795                    0.996655       3.642722      10.344384       0.473648       1.257035      -0.714099      -0.012980      -0.009025       0.010618       0.019044       0.002120       0.001089       0.001163      -0.001376       0.008233      -0.003608      -0.000038       0.003646              1.910633       1.672532       0.079526      -0.205713       1.667198      -0.391364       2.392169           0.000080
          185              H      14.802246      11.287385       0.053161       0.165893       0.996773 0.75364893E+01  0.74294871E+02                                 1.770295                            1.696873      -1.366118       2.248439                    0.993713       3.747844      11.189667       0.433666       1.432719      -0.676177      -0.009157       0.002942       0.020650       0.022780      -0.000958      -0.000047      -0.004389      -0.003299       0.006031      -0.003690      -0.002120       0.005810              1.811140       1.651716       0.014645      -0.419710       1.526419      -0.237891       2.255285           0.000253
          186              H      16.074922      11.123898      17.429590       0.145694       1.020584 0.76301761E+01  0.73848026E+02                                 1.666473                            1.605432      -0.844910       2.472871                    0.999656       3.376263       9.311369       0.499599       1.266720      -0.712455       0.010236       0.001692       0.002008       0.010567       0.000199      -0.000524      -0.001097       0.000977      -0.014318      -0.004979       0.001989       0.002990              1.708425       2.081052      -0.432489      -0.123442       1.619193       0.029635       1.425029           0.000034
          187              H      14.602810      11.161364      16.802653       0.142788       1.114871 0.88912398E+01  0.88327276E+02                                 1.690627                            1.675134      -0.896799       2.440286                    0.999626       3.317577       8.908806       0.520962       1.183499      -0.733524      -0.008592       0.002473      -0.007494       0.011666      -0.000037       0.003991      -0.002237      -0.000719       0.005713      -0.004438      -0.000784       0.005221              1.667286       1.661958       0.113855       0.268354       1.493538       0.184637       1.846361          -0.000011
          188              H      11.879994      14.529868       2.892711       0.104573       1.469280 0.11856617E+02  0.12668279E+03                                 2.064069                            1.958782      -0.898493       2.438710                    0.998528       3.570989       9.972938       0.472397       1.213508      -0.728318       0.013793       0.021685       0.021962       0.033806       0.008075      -0.000052       0.005164      -0.015055       0.000267      -0.011503      -0.001271       0.012773              2.090162       1.827548       0.238491       0.398813       1.974525       0.399147       2.468415          -0.000685
          189              H      10.468727      14.397035       2.139286       0.117473       1.324447 0.10857197E+02  0.11440189E+03                                 1.983624                            1.922097      -0.827101       2.482233                    0.998585       3.549999      10.109701       0.455540       1.276039      -0.713422      -0.030884       0.005753      -0.001513       0.031451       0.003911      -0.006107      -0.000540       0.002218       0.004883      -0.006744      -0.001317       0.008061              1.988427       2.325751      -0.303341       0.073028       1.913108      -0.059864       1.726423           0.005483
          190              H      10.970699      11.914083       0.691098       0.068181       1.288900 0.11468083E+02  0.12350205E+03                                 1.968759                            1.984690      -1.223446       2.272156                    0.992360       4.129115      12.207141       0.441567       1.288030      -0.706002       0.018096       0.006022      -0.033280       0.038358      -0.000486      -0.002141       0.003438       0.007795       0.011610      -0.006931       0.000814       0.006117              1.978844       1.860369       0.202792      -0.183937       1.870019      -0.322169       2.206144           0.011942
          191              H       8.952672      12.932468       1.230044       0.097362       1.279643 0.10337734E+02  0.10755622E+03                                 1.914926                            1.853744      -0.821739       2.464936                    0.998139       3.674589      10.384149       0.472270       1.246538      -0.717907       0.002337       0.021425      -0.014361       0.025898       0.003602       0.001674      -0.004640       0.000936      -0.004678      -0.006968       0.001769       0.005199              1.942411       1.654145      -0.122704       0.160320       2.487080      -0.366129       1.686009           0.000349
          192              H       8.712672      11.914083       2.443589       0.098493       1.487694 0.13066621E+02  0.14290848E+03                                 2.060107                            2.040412      -0.999034       2.380410                    0.997250       3.744379      10.547152       0.468714       1.194824      -0.731844      -0.008305      -0.008379       0.018112       0.021616       0.003290      -0.005389      -0.000480       0.009443      -0.015376      -0.007249      -0.002908       0.010157              2.047919       1.868418       0.033758      -0.307780       1.705975      -0.102528       2.569364           0.000567
          193              H       7.409574      11.178394       0.617772       0.092740       1.225131 0.97029696E+01  0.97821163E+02                                 1.747027                            1.705794      -0.689916       2.521833                    0.999195       3.440427       9.093172       0.540254       1.124553      -0.748258      -0.027143      -0.003212       0.009921       0.029077       0.001000      -0.003975       0.002845       0.008729      -0.020932      -0.009076       0.000216       0.008860              1.769452       2.360305      -0.155855       0.155097       1.453562      -0.060985       1.494489           0.000199
          194              H       8.680559      11.209047      17.975869       0.083345       1.119959 0.90942238E+01  0.93065805E+02                                 1.834906                            1.798501      -1.246759       2.263508                    0.992674       4.074281      12.011609       0.448740       1.333788      -0.695014       0.017103      -0.001155      -0.021296       0.027338       0.001655      -0.005240       0.000734      -0.008100       0.009731      -0.008397       0.002731       0.005666              1.874485       1.503124       0.009536       0.101861       1.570000      -0.297734       2.550332           0.000011
          195              H       8.232672       9.076910       0.225477       0.096330       1.158135 0.87438043E+01  0.87569423E+02                                 1.811407                            1.714970      -0.839017       2.460781                    0.997825       3.642190      10.222274       0.484853       1.261374      -0.713116      -0.009129      -0.010806      -0.025357       0.029036      -0.000387       0.005644       0.006547       0.001630      -0.009302      -0.009934       0.002012       0.007922              1.876981       1.771829       0.366136       0.502172       1.806452       0.413065       2.052661           0.000247
          196              H       8.269855       9.454973       1.778155       0.091992       1.166629 0.93379116E+01  0.94290410E+02                                 1.764078                            1.729804      -0.806735       2.473435                    0.998185       3.570282       9.794983       0.504792       1.201643      -0.727778      -0.005645       0.003440       0.025585       0.026425      -0.005434      -0.005307      -0.003281       0.005517       0.003119      -0.009662       0.002214       0.007449              1.778763       1.585480       0.128099      -0.206294       1.531985      -0.319082       2.218823          -0.000023
          197              H      10.492389       9.458379       0.031164       0.100968       1.151970 0.96160449E+01  0.98431293E+02                                 1.789801                            1.791399      -0.893413       2.435483                    0.997769       3.668011      10.342276       0.478134       1.251468      -0.715906       0.005430       0.010491      -0.020794       0.023916      -0.000026       0.000337      -0.002277       0.007254       0.013179      -0.006308       0.001399       0.004910              1.780439       1.611357       0.028389      -0.092935       1.458337      -0.044525       2.271622           0.000606
          198              H      10.232108       8.409340       1.211712       0.094278       1.223644 0.98799035E+01  0.10146049E+03                                 1.834919                            1.792193      -0.893174       2.427509                    0.997875       3.687854      10.295805       0.489231       1.219125      -0.723153      -0.001545      -0.020747       0.012304       0.024171       0.000208       0.003262      -0.004363      -0.003010      -0.016845      -0.008286       0.002108       0.006178              1.839804       1.672964      -0.119453       0.198218       2.166536      -0.284914       1.679912          -0.000169
          199              H      10.485629      10.105513       2.839549       0.050451       1.242254 0.10644503E+02  0.11319577E+03                                 1.950501                            1.930370      -1.369016       2.190002                    0.990034       4.387135      13.144171       0.438747       1.312765      -0.698438      -0.005807      -0.008067       0.033776       0.035208      -0.002136       0.005917      -0.005980       0.003334      -0.001550      -0.007809      -0.001803       0.009612              2.000559       1.808295       0.024068      -0.042119       1.729488      -0.312482       2.463895           0.005822
          200              H      12.251825       8.746531       3.576476       0.109399       1.007300 0.80032311E+01  0.80232970E+02                                 1.783185                            1.745247      -1.444035       2.179678                    0.990925       4.148176      12.562294       0.428094       1.427182      -0.675627      -0.012031       0.012290       0.031514       0.035901      -0.002746      -0.002637       0.006467       0.001524       0.011878      -0.006875      -0.002324       0.009199              1.836110       1.685348      -0.086310      -0.243178       1.456607      -0.034901       2.366376           0.006954
          201              H      12.163938       8.024465       2.152118       0.109390       1.124556 0.89862303E+01  0.90603654E+02                                 1.780594                            1.745202      -0.887062       2.446512                    0.998074       3.574764      10.062750       0.477962       1.270998      -0.711850      -0.011267      -0.018256      -0.021997       0.030726      -0.001314       0.002415       0.004159      -0.011001       0.004640      -0.007490      -0.000105       0.007595              1.800144       1.938589       0.026955       0.318787       1.751778       0.176143       1.710064           0.003188
          202              H      13.695204       6.450907       2.416092       0.117313       1.118392 0.86985023E+01  0.86942290E+02                                 1.757532                            1.708444      -1.071513       2.367783                    0.997187       3.548517       9.926915       0.487002       1.258312      -0.714045      -0.026436      -0.021994      -0.005135       0.034770       0.004450       0.004247       0.003581       0.003951      -0.032483      -0.012215       0.000578       0.011638              1.763499       1.897144       0.113709       0.031375       1.978752       0.094886       1.414602          -0.000014
          203              H       0.703098       7.261528       3.120021       0.115764       1.092475 0.83636928E+01  0.83447303E+02                                 1.773306                            1.706235      -1.275342       2.268046                    0.995223       3.743994      10.742711       0.470306       1.305302      -0.701869       0.032759      -0.009362       0.002793       0.034185      -0.006228       0.001910       0.001645       0.005305      -0.039404      -0.013592       0.000237       0.013354              1.811911       2.126708      -0.169134       0.067203       1.813082      -0.005139       1.495942           0.000070
          204              H       2.021407       8.593262       4.311569       0.145859       1.067602 0.80529213E+01  0.78385819E+02                                 1.659681                            1.603958      -1.033445       2.384964                    0.998370       3.358440       9.055874       0.525241       1.198019      -0.728093      -0.007106      -0.005652       0.012856       0.015739      -0.000123      -0.002573      -0.002871       0.000737       0.006035      -0.003778      -0.000821       0.004599              1.675844       1.435624       0.023833       0.001641       1.653150      -0.424693       1.938758          -0.000013
          205              H       2.714365       9.924997       3.759791       0.159183       1.049834 0.77365732E+01  0.73530581E+02                                 1.566358                            1.514738      -0.918667       2.450881                    0.999257       3.060846       7.794873       0.579468       1.112135      -0.752102       0.005664       0.012452       0.003275       0.014066       0.000648       0.001423       0.001281      -0.000034      -0.009270      -0.003711       0.000899       0.002813              1.578769       1.838035       0.343225       0.102794       1.563945       0.078912       1.334329          -0.000018
          206              H       2.300281       8.760155       2.746059       0.145873       1.091363 0.82561850E+01  0.80539797E+02                                 1.659148                            1.604509      -1.040789       2.378885                    0.998673       3.321751       8.848839       0.536956       1.169327      -0.735492      -0.002345      -0.002933      -0.013501       0.014013      -0.001441       0.002019       0.002047       0.000387       0.006790      -0.003919       0.000316       0.003603              1.677757       1.546105      -0.104768      -0.244868       1.489839       0.303073       1.997327          -0.000002
          207              H      16.842245      11.321444       2.054961       0.156132       0.979608 0.73141308E+01  0.71299021E+02                                 1.726046                            1.652250      -1.285986       2.280594                    0.994806       3.685604      10.810032       0.448916       1.399652      -0.682674      -0.020063       0.003145       0.001584       0.020369      -0.001778       0.005700      -0.000155       0.004136       0.001021      -0.005053      -0.002044       0.007097              1.761943       2.113527      -0.385353       0.197578       1.610072      -0.246975       1.562229          -0.000018
          208              H       1.085070      10.395020       1.424358       0.147918       1.043854 0.79771714E+01  0.77913899E+02                                 1.681994                            1.634864      -0.839506       2.478918                    0.999641       3.354599       9.233514       0.499108       1.256452      -0.715333       0.002046      -0.012130      -0.005643       0.013534      -0.002473      -0.000844       0.003618      -0.007562       0.001079      -0.004712      -0.001847       0.006558              1.696467       1.478302      -0.174463      -0.255851       1.545913       0.271414       2.065187          -0.000003
          209              H       1.472112      11.549644       2.463754       0.149218       1.141412 0.88156544E+01  0.86843331E+02                                 1.680441                            1.637483      -0.932485       2.431661                    0.999354       3.214271       8.420908       0.545122       1.140592      -0.744985       0.005919       0.005262       0.008965       0.011962       0.001840       0.001941      -0.000113      -0.002088       0.001136      -0.003186       0.000727       0.002460              1.678800       1.808623       0.394703       0.104641       1.742978       0.023001       1.484800          -0.000006
          210              H      16.414640      11.117086       4.696530       0.139224       1.255051 0.10119057E+02  0.10610763E+03                                 1.964326                            1.887331      -1.367166       2.212135                    0.996938       3.961816      11.733605       0.442499       1.320040      -0.698441      -0.011746       0.000666      -0.007668       0.014044       0.003079      -0.004713      -0.001699      -0.004260       0.005118      -0.006342      -0.000166       0.006508              1.992926       2.519681      -0.369414      -0.058333       1.646966       0.076106       1.812132           0.000063
          211              H       1.086760      11.379346       4.823018       0.149630       1.161949 0.90202535E+01  0.89519839E+02                                 1.714115                            1.667535      -0.951577       2.423248                    0.999198       3.239802       8.566055       0.533880       1.156012      -0.741245       0.009935       0.006869      -0.004837       0.013011       0.002579      -0.000279      -0.000580       0.000543      -0.003227      -0.002117      -0.001097       0.003214              1.710346       1.852188       0.414091       0.027817       1.743012       0.109057       1.535838          -0.000010
          212              H       0.437746      10.074859       5.486618       0.149131       0.977091 0.73860240E+01  0.71298853E+02                                 1.654297                            1.608190      -0.825529       2.490231                    0.999211       3.412888       9.571226       0.483213       1.313093      -0.702191       0.001163      -0.012101       0.007106       0.014082      -0.002362      -0.001145      -0.002250      -0.001978       0.004453      -0.004195       0.000921       0.003274              1.673916       1.370710      -0.065075      -0.025455       1.603130      -0.363941       2.047908          -0.000040
          213              H       1.465351       2.990442       3.224511       0.105407       1.232952 0.91635154E+01  0.93695794E+02                                 1.943600                            1.802525      -1.271421       2.276040                    0.993859       3.797275      11.090466       0.450522       1.329633      -0.697466       0.043416      -0.009820       0.025791       0.051444       0.007287       0.014454       0.007066       0.005138      -0.051239      -0.023667       0.001006       0.022661              2.035943       2.383617      -0.553441       0.239957       1.991794      -0.176073       1.732418          -0.000432
          214              H       0.899154       5.241788       3.512315       0.135445       1.043189 0.77393122E+01  0.75151681E+02                                 1.690489                            1.622107      -0.908604       2.461106                    0.998803       3.317706       9.157397       0.494745       1.274935      -0.711485       0.023951       0.021203       0.018800       0.037103       0.000712       0.011190       0.002838       0.008991      -0.030868      -0.015635       0.000743       0.014892              1.719450       1.576469       0.178759       0.200126       1.937667       0.227926       1.644214           0.000361
          215              H      14.283373       4.604871       1.600340       0.127618       1.112621 0.82962787E+01  0.80957353E+02                                 1.678513                            1.612705      -0.896569       2.455976                    0.998850       3.263897       8.671053       0.533919       1.175596      -0.735160      -0.032322       0.013423      -0.013996       0.037693      -0.002159       0.015169       0.004990       0.007097      -0.029839      -0.019846       0.002779       0.017068              1.707551       1.938592      -0.320645       0.156237       1.738886      -0.070110       1.445176          -0.000022
          216              H      14.849570       2.350119       1.314369       0.108912       1.382684 0.10481191E+02  0.10963254E+03                                 2.044755                            1.891947      -1.003957       2.407133                    0.997215       3.558757      10.146259       0.457234       1.280674      -0.711725      -0.040782      -0.027646      -0.023492       0.054584       0.002392       0.022493       0.003001       0.013122      -0.036467      -0.025517      -0.000887       0.026404              2.148447       1.983957       0.512618       0.271825       2.671260       0.359192       1.790125           0.001656
          217              H       9.436052      12.867755      11.785321       0.113287       1.143714 0.84736472E+01  0.85238485E+02                                 1.854536                            1.734728      -1.487532       2.167594                    0.992350       3.941332      11.538911       0.457211       1.331754      -0.694936      -0.012434      -0.006667       0.031646       0.034648       0.002461      -0.004426      -0.003255      -0.001765       0.019474      -0.006246      -0.003151       0.009397              1.938515       1.675911       0.168609      -0.497617       1.811513      -0.051485       2.328122           0.000060
          218              H      11.278304      15.439262       9.250075       0.120655       1.351777 0.10586845E+02  0.10999409E+03                                 1.923547                            1.830322      -1.282120       2.268144                    0.995565       3.563762       9.825131       0.496802       1.186642      -0.732162       0.012407       0.033447      -0.006620       0.036283       0.006051      -0.005606      -0.007670      -0.010949       0.003199      -0.009436      -0.004816       0.014252              1.947264       1.597770       0.222574      -0.188804       2.460977       0.027100       1.783046           0.000314
          219              H       8.281686      11.192017      12.076792       0.134809       0.961486 0.72779942E+01  0.70985042E+02                                 1.710086                            1.651899      -1.227292       2.287552                    0.995201       3.844267      11.344122       0.446647       1.406004      -0.680690      -0.007313       0.013624      -0.003467       0.015847      -0.003901       0.000222       0.000319      -0.004888      -0.005993      -0.003677      -0.001929       0.005606              1.742559       1.818446      -0.304773      -0.268462       1.839073       0.174228       1.570157          -0.000007
          220              H       9.718305      10.541477      12.344432       0.147837       1.174449 0.95786183E+01  0.98110521E+02                                 1.834936                            1.805957      -1.042738       2.384164                    0.997968       3.532863      10.016936       0.468328       1.276859      -0.711173       0.015717       0.003258      -0.000086       0.016051       0.003460       0.003007       0.002710       0.009745      -0.004069      -0.006063      -0.002059       0.008121              1.833289       1.976061       0.044408       0.298394       1.540044      -0.018500       1.983762          -0.000011
          221              H       8.481123       9.611647      11.935640       0.148524       0.922641 0.67811528E+01  0.64778954E+02                                 1.651664                            1.586065      -1.060154       2.379889                    0.996810       3.605489      10.423341       0.460899       1.391136      -0.684623      -0.005413      -0.012778      -0.002229       0.014055       0.003382      -0.001428      -0.001656      -0.003089      -0.004157      -0.003110      -0.002021       0.005131              1.687901       1.574250       0.381583      -0.141095       1.972546      -0.181890       1.516907           0.000007
          222              H      10.522812       9.540122       9.046595       0.160639       1.018670 0.75155058E+01  0.73793080E+02                                 1.774601                            1.676619      -1.289239       2.278391                    0.994505       3.708926      10.933215       0.444741       1.402626      -0.682017       0.002345       0.008404      -0.020763       0.022522      -0.002451      -0.001380       0.003639      -0.002157       0.009574      -0.004413      -0.001712       0.006125              1.850839       1.597864       0.024952      -0.474653       1.449258       0.024836       2.505395           0.000329
          223              H       9.779150       8.657976      10.159317       0.143450       1.054478 0.79649638E+01  0.77708023E+02                                 1.685311                            1.627146      -0.874798       2.456336                    0.999481       3.375717       9.264303       0.503644       1.246523      -0.717277      -0.008493      -0.005926       0.000183       0.010357      -0.000075      -0.002036      -0.000030      -0.002583      -0.017132      -0.006242       0.002093       0.004149              1.692975       1.613184       0.386329      -0.155541       1.978101      -0.120746       1.487641           0.000060
          224              H      11.018023       9.587806      10.568110       0.146653       1.115463 0.88308262E+01  0.87512112E+02                                 1.686890                            1.665540      -0.927994       2.431854                    0.999372       3.294194       8.813568       0.524686       1.177985      -0.734931       0.007087       0.007974       0.005827       0.012155       0.000318       0.002695       0.003886       0.000162      -0.001165      -0.004714      -0.000075       0.004790              1.674369       1.957101       0.029288       0.285278       1.340515       0.041241       1.725490           0.000009
          225              H       8.163376      10.616408       8.503983       0.153133       1.225102 0.95118032E+01  0.96773617E+02                                 1.850239                            1.768494      -1.160870       2.330497                    0.997387       3.467385       9.640507       0.488243       1.233036      -0.720985       0.012635       0.003622      -0.013401       0.018771       0.000174       0.000976      -0.003315       0.004100       0.006188      -0.004765       0.000855       0.003911              1.891670       1.627497       0.055857      -0.327011       1.487613       0.006685       2.559899           0.000066
          226              H       7.326757      11.185205       9.745025       0.142929       1.145805 0.88052342E+01  0.87395170E+02                                 1.731297                            1.671312      -0.975785       2.407287                    0.999035       3.352616       9.044316       0.518745       1.189613      -0.731452      -0.003395       0.011110       0.006986       0.013556      -0.003467       0.001148       0.004356      -0.002234      -0.000904      -0.005997       0.000419       0.005578              1.749448       1.888775      -0.391410      -0.295945       1.761702       0.264976       1.597866           0.000001
          227              H       7.602250       9.611647       9.616705       0.148841       1.002141 0.74602942E+01  0.72065067E+02                                 1.670647                            1.607054      -0.853065       2.476499                    0.999188       3.392312       9.460446       0.488429       1.298184      -0.705479       0.000047      -0.012897       0.002876       0.013214       0.002334       0.002096      -0.000574       0.001154      -0.010099      -0.004393       0.000068       0.004325              1.689865       1.579416       0.401071      -0.128783       2.043489      -0.096234       1.446691          -0.000011
          228              H      10.896333      14.042814       6.460021       0.097611       1.525418 0.12395555E+02  0.13384325E+03                                 2.106261                            1.992972      -0.959193       2.405636                    0.997980       3.662305      10.262441       0.472072       1.201621      -0.730537      -0.024249       0.009414      -0.019465       0.032489      -0.010563       0.001399      -0.004503       0.011398      -0.003460      -0.012352      -0.001094       0.013446              2.140411       2.138434      -0.187387       0.543977       1.740826      -0.158920       2.541972          -0.000612
          229              H      12.116614      14.758068       7.209779       0.118171       1.253205 0.99432471E+01  0.10149155E+03                                 1.834398                            1.775392      -0.901975       2.448605                    0.998072       3.395103       9.215519       0.504792       1.188753      -0.733341       0.022494       0.024177       0.003021       0.033160       0.001668      -0.005471      -0.000130      -0.003051      -0.010036      -0.007416       0.002224       0.005192              1.838766       1.767446       0.261776      -0.025580       2.145376       0.026733       1.603477           0.006363
          230              H      13.130698      12.360265       8.535146       0.069902       1.349540 0.11951041E+02  0.12992891E+03                                 2.026983                            2.021757      -1.322921       2.228068                    0.991615       4.146714      12.283916       0.439261       1.282577      -0.707341      -0.020078      -0.009202       0.034004       0.040547       0.003588       0.000535      -0.005693      -0.000374       0.012003      -0.007467      -0.000242       0.007709              2.054884       2.234594      -0.073059      -0.456498       1.687585       0.050206       2.242474           0.012351
          231              H      15.003373      13.882734       6.962304       0.096054       1.489953 0.13035640E+02  0.14221569E+03                                 2.044458                            2.023383      -0.994589       2.381573                    0.997191       3.735278      10.443690       0.476690       1.177755      -0.735872       0.014001      -0.000540      -0.016261       0.021465       0.003838      -0.002812      -0.001430       0.009371      -0.014487      -0.005606      -0.003565       0.009172              2.023000       1.853082       0.102593      -0.318362       1.802459      -0.207651       2.413460           0.000703
          232              H      14.149852      14.461749       8.185015       0.103864       1.220847 0.95308714E+01  0.95894815E+02                                 1.764388                            1.707335      -0.735085       2.509603                    0.999013       3.406134       9.066741       0.530771       1.146928      -0.742737      -0.013990       0.017531       0.017575       0.028494      -0.002551       0.000765       0.007529       0.000903      -0.006920      -0.008949       0.001661       0.007287              1.777124       1.762134      -0.351288      -0.120805       2.067162       0.283132       1.502076          -0.000281
          233              H      15.326190      13.119796       9.688198       0.098808       1.198356 0.97277353E+01  0.98229271E+02                                 1.728663                            1.714523      -0.722676       2.511134                    0.999357       3.426716       9.093216       0.535267       1.133199      -0.746097      -0.017940      -0.007766       0.018778       0.027107      -0.004645      -0.004781      -0.002446       0.001438       0.006595      -0.008245       0.002234       0.006012              1.714314       1.517234      -0.007941      -0.121694       1.450713      -0.051178       2.174994           0.000024
          234              H      16.357175      14.018973       8.852281       0.096836       1.177208 0.87654305E+01  0.85102296E+02                                 1.618950                            1.554139      -0.693729       2.517866                    0.999690       3.234241       8.059239       0.610521       1.033326      -0.773685       0.016615       0.019429      -0.007304       0.026587       0.000903      -0.000779      -0.003480       0.000228      -0.020570      -0.007953       0.002809       0.005144              1.641718       1.733192       0.458041       0.130275       1.858598       0.108978       1.333364           0.000411
          235              H      16.840555      12.142283       7.400427       0.096824       1.200130 0.96746324E+01  0.98065764E+02                                 1.759838                            1.732132      -0.815435       2.468369                    0.998261       3.531463       9.549140       0.519594       1.162944      -0.737453       0.003908       0.005051      -0.026825       0.027575       0.002685      -0.005676      -0.000469      -0.005647       0.006592      -0.007771       0.001447       0.006324              1.753578       1.611639       0.031744      -0.283371       1.464488      -0.017752       2.184607          -0.000030
          236              H       0.248451      11.726755       8.918275       0.095247       1.290241 0.96966343E+01  0.97960462E+02                                 1.824335                            1.713190      -0.750107       2.490050                    0.999305       3.485802       9.290380       0.534140       1.135067      -0.744849       0.014786      -0.006670       0.020557       0.026186      -0.001313       0.007436       0.000273       0.002066      -0.002822      -0.007418      -0.000479       0.007898              1.894816       2.092384      -0.198542       0.645992       1.524426      -0.184978       2.067637           0.000232
          237              H      15.055767      10.633438       9.075926       0.108316       1.160748 0.96273522E+01  0.98695970E+02                                 1.811567                            1.802118      -0.884959       2.441848                    0.997478       3.647348      10.332756       0.472305       1.265001      -0.713115      -0.012925       0.001325       0.022544       0.026021       0.003829      -0.003275       0.000107       0.002295       0.015747      -0.006985       0.000209       0.006776              1.809766       1.611880      -0.028882      -0.051037       1.518485      -0.122620       2.298932           0.000647
          238              H      15.868724      10.023770       7.834883       0.097656       1.042275 0.79598658E+01  0.78539384E+02                                 1.731933                            1.671410      -0.949553       2.406083                    0.996352       3.791264      10.862064       0.471664       1.316108      -0.699552       0.011904      -0.016086      -0.012289       0.023484      -0.002473       0.000056       0.005297       0.000804      -0.013887      -0.007739       0.001528       0.006212              1.757034       1.629716      -0.344572      -0.028659       2.036308       0.283444       1.605077          -0.000184
          239              H      14.660274      11.386158       6.322534       0.052075       1.260730 0.10829694E+02  0.11570477E+03                                 1.972386                            1.949415      -1.405454       2.174858                    0.989833       4.407719      13.252449       0.435660       1.315902      -0.697768       0.010548       0.000405      -0.032664       0.034327       0.002814       0.001475       0.006691      -0.001711       0.001157      -0.006350      -0.001872       0.008222              2.015162       1.833425      -0.023456      -0.251355       1.711044       0.137071       2.501016           0.007827
          240              H      14.543655       8.668194       6.789988       0.106353       1.012110 0.76890763E+01  0.75489397E+02                                 1.729144                            1.666207      -0.975223       2.403414                    0.996259       3.751996      10.851572       0.460765       1.353989      -0.692072       0.019222      -0.010233       0.021558       0.030642      -0.003922       0.002668       0.000873      -0.007229       0.002078      -0.006732       0.001724       0.005008              1.773898       1.988019      -0.199424       0.425465       1.673126      -0.051112       1.660550           0.005248
          241              H      14.034923       9.342576       5.437123       0.109442       0.987904 0.78746384E+01  0.78826217E+02                                 1.775963                            1.743578      -1.509515       2.150508                    0.990579       4.204901      12.831389       0.422652       1.447716      -0.671498       0.000826       0.019436      -0.029083       0.034989       0.001266       0.001261      -0.005440      -0.005703       0.011788      -0.005969      -0.002092       0.008061              1.819191       1.530723       0.072076      -0.167075       1.593219      -0.176272       2.333629           0.011697
          242              H      14.283373       6.501997       6.056728       0.120091       0.954536 0.69149031E+01  0.66664122E+02                                 1.706992                            1.617663      -1.272938       2.279438                    0.993608       3.791071      11.164824       0.447692       1.419126      -0.678318       0.033270      -0.001541       0.002218       0.033380       0.000975       0.002193       0.001661       0.003285      -0.033042      -0.011430       0.003660       0.007770              1.768908       2.314171      -0.200105       0.138343       1.633601       0.013943       1.358954          -0.000045
          243              H      10.602248       4.911409       5.475619       0.115383       1.172914 0.88523296E+01  0.88751005E+02                                 1.793610                            1.703658      -1.323948       2.242979                    0.994735       3.657196      10.202456       0.496881       1.229528      -0.719138      -0.020384      -0.028792      -0.003062       0.035410       0.003375       0.000756       0.001176      -0.012347      -0.041808      -0.014013      -0.000054       0.014067              1.827631       2.143320       0.199658       0.024110       1.965739       0.158185       1.373832           0.000035
          244              H       7.382532       5.766307       5.528780       0.155763       1.116719 0.84230000E+01  0.82452176E+02                                 1.691545                            1.628052      -0.894389       2.459331                    0.999379       3.196620       8.487534       0.530237       1.180051      -0.734944      -0.011872       0.006940      -0.000349       0.013756      -0.001422       0.000277      -0.000851       0.002673      -0.013238      -0.004546       0.000347       0.004199              1.729367       2.327603       0.054340       0.056570       1.379665       0.040287       1.480833          -0.000012
          245              H       8.572390       5.139609       6.395860       0.149801       1.073343 0.82167426E+01  0.80542539E+02                                 1.684773                            1.635824      -0.990648       2.408599                    0.998681       3.354644       9.135934       0.511653       1.221250      -0.723180       0.006794      -0.002235       0.014475       0.016146      -0.001552       0.003930      -0.001782      -0.004464       0.009329      -0.005646      -0.000236       0.005882              1.693651       1.482798      -0.012689      -0.000463       1.546624      -0.314740       2.051531           0.000005
          246              H       8.682249       5.180480       4.799187       0.141456       1.039960 0.77423099E+01  0.75077065E+02                                 1.664728                            1.597014      -1.084059       2.357970                    0.997768       3.471993       9.530535       0.511318       1.235317      -0.718182       0.008739      -0.000109      -0.012718       0.015432      -0.001450      -0.004683      -0.000618      -0.004843       0.002445      -0.006319       0.002249       0.004070              1.695515       1.560895      -0.051063      -0.093080       1.531070       0.386191       1.994580          -0.000002
          247              H       7.494081       7.782641       6.821151       0.147824       1.139207 0.88342023E+01  0.87623116E+02                                 1.721182                            1.672926      -0.888778       2.451741                    0.999458       3.283886       8.812587       0.519801       1.188002      -0.732798      -0.009171      -0.000361      -0.007279       0.011715      -0.001521       0.001704       0.001619       0.005486       0.001421      -0.004254       0.000729       0.003525              1.746444       2.322518      -0.010591      -0.075205       1.357615       0.047485       1.559200          -0.000007
          248              H       8.854643       8.603480       7.022798       0.155598       1.037432 0.79101133E+01  0.78445086E+02                                 1.779094                            1.707778      -1.261619       2.288111                    0.995397       3.696335      10.849618       0.446696       1.382647      -0.686409       0.013116       0.012307      -0.003260       0.018279       0.001329       0.004369       0.002891      -0.004846       0.003560      -0.005789      -0.000423       0.006212              1.797599       1.664401       0.380516      -0.039636       2.090610       0.249638       1.637785          -0.000023
          249              H       8.683939       7.159349       7.691897       0.147832       0.972107 0.73876513E+01  0.71656527E+02                                 1.677474                            1.629688      -0.987661       2.415979                    0.997606       3.514797      10.034428       0.468406       1.348137      -0.694292       0.006525      -0.010180       0.007518       0.014238      -0.001400       0.001218      -0.001838      -0.005328       0.008269      -0.004472       0.000087       0.004385              1.695788       1.369291       0.031022      -0.080212       1.557668      -0.318880       2.160406          -0.000020
          250              H       7.710419       7.959752       4.340899       0.149650       1.113871 0.85111338E+01  0.83489849E+02                                 1.681824                            1.631115      -0.908624       2.444393                    0.999416       3.237514       8.590957       0.532656       1.172230      -0.736539      -0.011562      -0.002867       0.006727       0.013680      -0.000078      -0.001592      -0.000556       0.005137      -0.003899      -0.002418      -0.001306       0.003724              1.706128       2.278516      -0.003478       0.128608       1.328529      -0.054672       1.511340          -0.000011
          251              H       9.027038       7.404579       3.618638       0.146500       1.024554 0.79493112E+01  0.77825999E+02                                 1.680814                            1.648259      -0.832598       2.481637                    0.999527       3.406267       9.486856       0.488155       1.281601      -0.709492       0.007409      -0.009867      -0.006364       0.013883      -0.000750      -0.004120       0.000348      -0.004813       0.002328      -0.005525       0.001758       0.003767              1.691352       1.458973      -0.025576      -0.159577       1.506928       0.194036       2.108156          -0.000023
          252              H       9.089573       8.763561       4.463720       0.138526       1.291764 0.10520560E+02  0.11102829E+03                                 1.979668                            1.906939      -1.377696       2.208392                    0.996719       3.931239      11.554956       0.447760       1.296182      -0.703958       0.008768       0.007774       0.008572       0.014518      -0.003073      -0.004790      -0.001105       0.002675       0.005119      -0.006141       0.000021       0.006120              1.995635       1.885205       0.494382       0.031487       2.282877      -0.113022       1.818825          -0.000041
          253              H      15.797739       2.333089       6.120888       0.110124       1.205329 0.88296199E+01  0.89420196E+02                                 1.917051                            1.770944      -1.185108       2.319088                    0.995203       3.713967      10.784370       0.454060       1.331984      -0.697373       0.041798      -0.011039       0.025320       0.050101      -0.005821       0.014874       0.005114      -0.006186      -0.001337      -0.019242       0.005972       0.013270              2.006720       2.529475      -0.354720       0.466833       1.836827      -0.094729       1.653859          -0.000003
          254              H      14.827598       4.407325       6.606673       0.128841       1.085560 0.78926288E+01  0.77657921E+02                                 1.778949                            1.667822      -1.116688       2.356627                    0.996137       3.585080      10.234093       0.471013       1.321628      -0.699298       0.013997       0.020009       0.023474       0.033872      -0.003695       0.009668       0.006727       0.000262      -0.007692      -0.014183       0.004547       0.009636              1.839759       1.752344       0.220959       0.349316       2.031714       0.414303       1.735220          -0.000006
          255              H      11.731262       3.538803       4.141086       0.127339       1.072257 0.76732403E+01  0.73423394E+02                                 1.631564                            1.543505      -0.941556       2.432913                    0.998648       3.237855       8.515294       0.549771       1.164310      -0.737005      -0.032319       0.008836      -0.014128       0.036362      -0.002213       0.012674       0.006767       0.003472      -0.014887      -0.016556       0.003059       0.013496              1.677904       2.051661      -0.328647       0.243389       1.578545       0.005356       1.403507           0.000001
          256              H      12.701402       1.464567       3.653468       0.104967       1.194153 0.85392452E+01  0.83850165E+02                                 1.758229                            1.630625      -0.869085       2.463218                    0.998930       3.309711       8.792268       0.534197       1.167670      -0.737121      -0.030436      -0.028811      -0.032814       0.053227       0.000981       0.014652       0.008881       0.011954       0.000330      -0.016242      -0.003385       0.019627              1.846534       1.581914       0.205196       0.228534       2.222629       0.547259       1.735059          -0.000159
          257              H       3.070984      19.362939      15.915408       0.123438       1.150187 0.86427730E+01  0.85828593E+02                                 1.750439                            1.668827      -1.288435       2.268800                    0.995186       3.525574       9.676128       0.510418       1.208373      -0.724824      -0.015939      -0.006339      -0.035080       0.039049      -0.003609       0.008103       0.007195       0.001501       0.027415      -0.013388      -0.001001       0.014389              1.776998       1.861123      -0.149292       0.289658       1.516593       0.188849       1.953277           0.000204
          258              H       6.169011      18.610220       0.086158       0.094019       1.730685 0.14490400E+02  0.16727450E+03                                 2.477344                            2.292447      -1.763612       2.018132                    0.990049       4.680176      14.848366       0.390128       1.360033      -0.688861       0.016499      -0.011629       0.007189       0.021427       0.014916      -0.003986       0.005060      -0.016676       0.047176      -0.025820       0.008557       0.017263              2.622579       2.931858      -0.850248      -0.130766       2.670533       0.362029       2.265346           0.011970
          259              H       0.902535      19.679695      15.898910       0.146395       1.155240 0.88999618E+01  0.87874478E+02                                 1.687384                            1.638843      -1.023119       2.387238                    0.998772       3.264749       8.560313       0.548168       1.131665      -0.746520       0.002480      -0.014605       0.005707       0.015876      -0.001791       0.000087      -0.000849      -0.008993       0.001279      -0.005054       0.000262       0.004792              1.699433       1.505247       0.039550       0.070029       2.175817       0.117819       1.417236           0.000011
          260              H       1.553239      21.004617      15.279305       0.147159       1.090333 0.84162867E+01  0.82572246E+02                                 1.669456                            1.630514      -0.933242       2.434445                    0.998923       3.307854       8.863478       0.527027       1.184568      -0.732445       0.014079       0.008581      -0.003599       0.016876       0.003698      -0.003650       0.000461       0.003818      -0.002448      -0.005228      -0.000682       0.005909              1.666479       1.628570       0.040555      -0.196137       1.466813      -0.247225       1.904054           0.000008
          261              H       0.096338      21.062518      15.941072       0.149062       1.102602 0.81405995E+01  0.79247813E+02                                 1.684099                            1.602344      -1.015007       2.394573                    0.998771       3.309476       8.848873       0.531972       1.182732      -0.732335      -0.010280       0.007470       0.005013       0.013660      -0.002591       0.001138       0.002210       0.003642      -0.005639      -0.004545       0.000438       0.004107              1.741844       2.182700      -0.368721       0.242700       1.510357      -0.094491       1.532475           0.000010
          262              H       0.458028      19.540050      -0.021998       0.140947       1.166691 0.89740878E+01  0.88830363E+02                                 1.702633                            1.648600      -0.985706       2.399104                    0.999228       3.286190       8.640142       0.544833       1.135720      -0.745516       0.005219      -0.011471      -0.004832       0.013497      -0.002051      -0.002439       0.001430      -0.005116       0.001665      -0.004340      -0.000032       0.004372              1.717446       1.438972       0.166277      -0.006895       2.323088       0.075512       1.390278           0.000005
          263              H      16.588724      20.929686      18.126187       0.145223       1.150041 0.88383799E+01  0.87480981E+02                                 1.709500                            1.654960      -0.969987       2.414293                    0.998967       3.308014       8.804123       0.532514       1.162074      -0.738486      -0.006314       0.008812      -0.005695       0.012245      -0.002281      -0.001291      -0.002743       0.003908      -0.002190      -0.004862       0.001493       0.003369              1.731666       2.167031      -0.297702       0.150928       1.533104      -0.026261       1.494862           0.000007
          264              H       0.797746      20.776417       0.936740       0.146984       1.237735 0.97533920E+01  0.10033305E+03                                 1.885864                            1.808119      -1.286117       2.265954                    0.996653       3.642464      10.343206       0.473683       1.256984      -0.714112       0.012969       0.009022       0.010609       0.019030       0.002133      -0.001077      -0.001161      -0.001343       0.008199      -0.003609      -0.000025       0.003633              1.910456       1.672446       0.079486       0.205629       1.667054       0.391277       2.391869           0.000113
          265              H       2.099154      22.772315       0.053161       0.165828       0.997147 0.75401194E+01  0.74339839E+02                                 1.770741                            1.697283      -1.366276       2.248319                    0.993706       3.748668      11.192933       0.433612       1.432721      -0.676175       0.009133      -0.002940       0.020633       0.022755      -0.000959       0.000053       0.004374      -0.003345       0.006094      -0.003688      -0.002124       0.005812              1.811591       1.652135       0.014608       0.419860       1.526803       0.237981       2.255835           0.000278
          266              H       0.826478      22.935802      17.429590       0.145786       1.020179 0.76262860E+01  0.73802138E+02                                 1.666181                            1.605143      -0.844553       2.473157                    0.999656       3.375475       9.309159       0.499580       1.266909      -0.712417      -0.010251      -0.001671       0.001983       0.010574       0.000194       0.000528       0.001091       0.000979      -0.014313      -0.004976       0.001988       0.002988              1.708137       2.080731      -0.432419       0.123432       1.618906      -0.029635       1.424774           0.000040
          267              H       2.298590      22.898336      16.802653       0.142856       1.114596 0.88885727E+01  0.88295506E+02                                 1.690491                            1.675005      -0.896488       2.440522                    0.999627       3.317026       8.907504       0.520916       1.183673      -0.733486       0.008576      -0.002455      -0.007526       0.011671      -0.000037      -0.004003       0.002228      -0.000754       0.005747      -0.004452      -0.000777       0.005229              1.667137       1.661813       0.113812      -0.268310       1.493403      -0.184607       1.846195           0.000002
          268              H       5.021406      19.529832       2.892711       0.104530       1.469933 0.11863018E+02  0.12676115E+03                                 2.064009                            1.958759      -0.900958       2.437519                    0.998508       3.572282       9.975105       0.472625       1.212825      -0.728461      -0.013750      -0.021776       0.021880       0.033793       0.008092       0.000097      -0.005234      -0.015133       0.000075      -0.011538      -0.001323       0.012861              2.090098       1.827395       0.238478      -0.398833       1.974384      -0.399139       2.468515          -0.000707
          269              H       6.432673      19.662665       2.139286       0.118019       1.321476 0.10828112E+02  0.11402649E+03                                 1.981369                            1.920133      -0.825039       2.483700                    0.998604       3.545479      10.095963       0.455524       1.276854      -0.713260       0.030870      -0.005894      -0.001564       0.031467       0.003912       0.006131       0.000545       0.001960       0.004777      -0.006785      -0.001247       0.008032              1.986060       2.322559      -0.302549      -0.072947       1.910736       0.059828       1.724886           0.005823
          270              H       5.930701      22.145617       0.691098       0.067706       1.292568 0.11510915E+02  0.12407705E+03                                 1.972116                            1.988033      -1.226320       2.270319                    0.992341       4.136496      12.233972       0.441322       1.287564      -0.706077      -0.017945      -0.006100      -0.033157       0.038192      -0.000395       0.002002      -0.003353       0.007723       0.011417      -0.006828       0.000922       0.005906              1.982237       1.863287       0.203312       0.184323       1.873207       0.323198       2.210216           0.011111
          271              H       7.948728      21.127232       1.230044       0.097442       1.278723 0.10329359E+02  0.10745009E+03                                 1.914303                            1.853268      -0.819303       2.466169                    0.998156       3.672846      10.379185       0.472214       1.246907      -0.717835      -0.002322      -0.021435      -0.014448       0.025954       0.003637      -0.001717       0.004695       0.001149      -0.004266      -0.007058       0.001884       0.005173              1.941637       1.653701      -0.122713      -0.160231       2.485911       0.365738       1.685299           0.000359
          272              H       8.188728      22.145617       2.443589       0.098692       1.481282 0.12991173E+02  0.14185440E+03                                 2.052741                            2.033347      -0.995648       2.382140                    0.997289       3.735915      10.509171       0.470008       1.193455      -0.732174       0.008305       0.008355       0.018226       0.021702       0.003294       0.005326       0.000413       0.009460      -0.014620      -0.007039      -0.002992       0.010031              2.040535       1.861862       0.033631       0.306195       1.700518       0.102142       2.559225           0.000738
          273              H       9.491826      22.881306       0.617772       0.092821       1.224304 0.96941785E+01  0.97706393E+02                                 1.745932                            1.704770      -0.689766       2.521940                    0.999198       3.439055       9.087116       0.540558       1.124221      -0.748344       0.027145       0.003206       0.009907       0.029074       0.000997       0.003981      -0.002836       0.008683      -0.021035      -0.009096       0.000241       0.008855              1.768306       2.358610      -0.155749      -0.154822       1.452759       0.060990       1.493547           0.000232
          274              H       8.220841      22.850653      17.975869       0.083389       1.119554 0.90900625E+01  0.93010241E+02                                 1.834301                            1.797971      -1.246011       2.263867                    0.992689       4.072916      12.005762       0.448862       1.333613      -0.695054      -0.017106       0.001111      -0.021289       0.027332       0.001659       0.005246      -0.000700      -0.008268       0.009557      -0.008449       0.002835       0.005614              1.873828       1.502685       0.009519      -0.101758       1.569659       0.297780       2.549140          -0.000002
          275              H       8.668728      24.982790       0.225477       0.096408       1.157984 0.87425797E+01  0.87555150E+02                                 1.811336                            1.714921      -0.839250       2.460722                    0.997823       3.641992      10.222004       0.484824       1.261479      -0.713093       0.009140       0.010813      -0.025348       0.029034      -0.000381      -0.005638      -0.006547       0.001622      -0.009326      -0.009931       0.002010       0.007920              1.876875       1.771777       0.366105      -0.502113       1.806364      -0.412958       2.052486           0.000271
          276              H       8.631545      24.604727       1.778155       0.092047       1.166412 0.93352598E+01  0.94255009E+02                                 1.763726                            1.729446      -0.806581       2.473550                    0.998188       3.569590       9.791981       0.504904       1.201487      -0.727817       0.005651      -0.003427       0.025595       0.026435      -0.005421       0.005307       0.003284       0.005531       0.003117      -0.009656       0.002209       0.007447              1.778413       1.585189       0.128074       0.206259       1.531679       0.319029       2.218369          -0.000023
          277              H       6.409011      24.601321       0.031164       0.101028       1.152038 0.96170868E+01  0.98446354E+02                                 1.790003                            1.791608      -0.893915       2.435313                    0.997762       3.668129      10.343433       0.478053       1.251624      -0.715871      -0.005409      -0.010439      -0.020815       0.023906      -0.000085      -0.000342       0.002231       0.007289       0.013198      -0.006309       0.001409       0.004900              1.780623       1.611529       0.028390       0.092948       1.458491       0.044547       2.271850           0.000643
          278              H       6.669292      25.650360       1.211712       0.094335       1.223142 0.98745290E+01  0.10139088E+03                                 1.834408                            1.791702      -0.892624       2.427812                    0.997881       3.686809      10.291950       0.489302       1.219119      -0.723158       0.001560       0.020767       0.012306       0.024189       0.000205      -0.003262       0.004365      -0.003043      -0.016841      -0.008285       0.002093       0.006192              1.839287       1.672483      -0.119406      -0.198105       2.165907       0.284852       1.679469          -0.000159
          279              H       6.415771      23.954187       2.839549       0.050320       1.242758 0.10649304E+02  0.11325529E+03                                 1.950741                            1.930564      -1.368859       2.189977                    0.990045       4.387336      13.143634       0.438824       1.312437      -0.698509       0.005849       0.008086       0.033752       0.035197      -0.002151      -0.005935       0.005941       0.003380      -0.001468      -0.007774      -0.001845       0.009619              2.000813       1.808478       0.024104       0.042173       1.729652       0.312602       2.464307           0.005652
          280              H       4.649575      25.313169       3.576476       0.109533       1.007064 0.80009139E+01  0.80204686E+02                                 1.782981                            1.745055      -1.444404       2.179588                    0.990930       4.147523      12.560306       0.428091       1.427283      -0.675609       0.012008      -0.012280       0.031546       0.035919      -0.002767       0.002655      -0.006479       0.001491       0.011905      -0.006879      -0.002354       0.009233              1.835899       1.685202      -0.086314       0.243155       1.456462       0.034919       2.366032           0.006868
          281              H       4.737462      26.035235       2.152118       0.109645       1.123297 0.89734969E+01  0.90444582E+02                                 1.779452                            1.744131      -0.886081       2.447179                    0.998083       3.572318      10.054660       0.478032       1.271241      -0.711805       0.011251       0.018329      -0.021946       0.030727      -0.001281      -0.002426      -0.004138      -0.011077       0.004571      -0.007504      -0.000099       0.007603              1.798963       1.937257       0.026898      -0.318435       1.750649      -0.175955       1.708983           0.003323
          282              H       3.206196      27.608793       2.416092       0.117303       1.118542 0.86997895E+01  0.86957237E+02                                 1.757594                            1.708491      -1.071322       2.367849                    0.997190       3.548580       9.926787       0.487036       1.258195      -0.714071       0.026447       0.021978      -0.005118       0.034766       0.004452      -0.004256      -0.003583       0.004005      -0.032515      -0.012228       0.000571       0.011658              1.763582       1.897203       0.113591      -0.031339       1.978882      -0.094873       1.414661           0.000003
          283              H      16.198302      26.798172       3.120021       0.115796       1.092492 0.83640093E+01  0.83453185E+02                                 1.773510                            1.706415      -1.275214       2.268128                    0.995225       3.744101      10.744007       0.470210       1.305528      -0.701822      -0.032762       0.009349       0.002792       0.034184      -0.006224      -0.001913      -0.001639       0.005327      -0.039361      -0.013577       0.000228       0.013349              1.812132       2.126915      -0.169102      -0.067190       1.813352       0.005105       1.496129           0.000064
          284              H      14.879993      25.466438       4.311569       0.145924       1.067170 0.80487305E+01  0.78334861E+02                                 1.659265                            1.603568      -1.033026       2.385233                    0.998372       3.357589       9.053003       0.525291       1.198060      -0.728086       0.007092       0.005659       0.012871       0.015747      -0.000128       0.002568       0.002875       0.000746       0.006042      -0.003782      -0.000815       0.004598              1.675421       1.435261       0.023846      -0.001642       1.652717       0.424527       1.938285           0.000010
          285              H      14.187035      24.134703       3.759791       0.159204       1.049583 0.77340983E+01  0.73500234E+02                                 1.566026                            1.514429      -0.918456       2.450998                    0.999259       3.060409       7.793071       0.579573       1.112037      -0.752128      -0.005668      -0.012442       0.003287       0.014061       0.000644      -0.001431      -0.001281      -0.000032      -0.009268      -0.003715       0.000903       0.002812              1.578428       1.837570       0.343130      -0.102789       1.563628      -0.078910       1.334086           0.000006
          286              H      14.601119      25.299545       2.746059       0.145901       1.091062 0.82534301E+01  0.80508225E+02                                 1.659046                            1.604406      -1.040115       2.379241                    0.998677       3.321373       8.848299       0.536878       1.169567      -0.735436       0.002340       0.002944      -0.013507       0.014021      -0.001442      -0.002019      -0.002053       0.000400       0.006865      -0.003930       0.000305       0.003624              1.677654       1.545976      -0.104737       0.244830       1.489753      -0.303069       1.997233          -0.000006
          287              H       0.059155      22.738256       2.054961       0.156063       0.979867 0.73164225E+01  0.71325703E+02                                 1.726214                            1.652397      -1.285918       2.280566                    0.994808       3.685983      10.810857       0.448950       1.399462      -0.682709       0.020052      -0.003134       0.001585       0.020357      -0.001775      -0.005696       0.000157       0.004157       0.001010      -0.005045      -0.002053       0.007098              1.762126       2.113775      -0.385432      -0.197630       1.610253       0.247016       1.562350           0.000005
          288              H      15.816330      23.664680       1.424358       0.147950       1.043659 0.79752997E+01  0.77891331E+02                                 1.681816                            1.634700      -0.839386       2.479015                    0.999641       3.354290       9.232519       0.499119       1.256493      -0.715324      -0.002058       0.012143      -0.005650       0.013550      -0.002478       0.000847      -0.003625      -0.007571       0.001064      -0.004716      -0.001854       0.006570              1.696278       1.478159      -0.174442       0.255804       1.545780      -0.271381       2.064895          -0.000011
          289              H      15.429288      22.510056       2.463754       0.149236       1.141294 0.88143969E+01  0.86827400E+02                                 1.680288                            1.637333      -0.932541       2.431654                    0.999353       3.214087       8.420113       0.545166       1.140546      -0.744996      -0.005932      -0.005261       0.008965       0.011968       0.001846      -0.001941       0.000115      -0.002084       0.001130      -0.003189       0.000726       0.002463              1.678647       1.808464       0.394657      -0.104647       1.742819      -0.023013       1.484659           0.000011
          290              H       0.486760      22.942614       4.696530       0.139165       1.254445 0.10112463E+02  0.10601438E+03                                 1.963222                            1.886353      -1.365819       2.212685                    0.996959       3.959973      11.724344       0.442770       1.319534      -0.698553       0.011748      -0.000657      -0.007660       0.014040       0.003021       0.004716       0.001692      -0.004258       0.005022      -0.006314      -0.000154       0.006468              1.991760       2.518005      -0.369068       0.058176       1.646161      -0.076005       1.811116          -0.000330
          291              H      15.814640      22.680354       4.823018       0.149642       1.161736 0.90179361E+01  0.89489326E+02                                 1.713743                            1.667188      -0.951589       2.423249                    0.999198       3.239483       8.564300       0.534009       1.155829      -0.741289      -0.009948      -0.006856      -0.004823       0.013009       0.002584       0.000274       0.000580       0.000560      -0.003213      -0.002126      -0.001090       0.003216              1.709970       1.851697       0.413948      -0.027844       1.742668      -0.109051       1.535544           0.000015
          292              H      16.463654      23.984841       5.486618       0.149227       0.976620 0.73814273E+01  0.71243303E+02                                 1.653792                            1.607716      -0.825044       2.490565                    0.999213       3.411759       9.567271       0.483273       1.313136      -0.702186      -0.001163       0.012116       0.007129       0.014106      -0.002354       0.001141       0.002252      -0.001968       0.004448      -0.004185       0.000912       0.003273              1.673395       1.370319      -0.065017       0.025442       1.602637       0.363763       2.047230           0.000031
          293              H      15.436049      31.069258       3.224511       0.105075       1.234862 0.91842686E+01  0.93992710E+02                                 1.948113                            1.806571      -1.272900       2.275237                    0.993816       3.805079      11.130486       0.449117       1.332590      -0.696844      -0.043602       0.009782       0.025826       0.051612       0.007197      -0.014405      -0.006856       0.005778      -0.050962      -0.023485       0.000905       0.022579              2.040561       2.389511      -0.555090      -0.240680       1.995773       0.176604       1.736398          -0.000415
          294              H      16.002246      28.817912       3.512315       0.135410       1.042954 0.77353289E+01  0.75098809E+02                                 1.689819                            1.621336      -0.907941       2.461319                    0.998812       3.316833       9.152321       0.495055       1.274379      -0.711605      -0.023954      -0.021179       0.018787       0.037085       0.000713      -0.011217      -0.002850       0.009007      -0.030882      -0.015660       0.000738       0.014922              1.718789       1.575715       0.179072      -0.200107       1.937090      -0.228151       1.643563           0.000364
          295              H       2.618027      29.454829       1.600340       0.127647       1.110425 0.82735522E+01  0.80673682E+02                                 1.675749                            1.610034      -0.894175       2.457095                    0.998873       3.260529       8.656488       0.534634       1.174923      -0.735325       0.032297      -0.013299      -0.014022       0.037638      -0.002115      -0.015167      -0.005052       0.007026      -0.029847      -0.019867       0.002822       0.017045              1.704785       1.935281      -0.320530      -0.155819       1.736288       0.070117       1.442786          -0.000018
          296              H       2.051830      31.709581       1.314369       0.107745       1.406563 0.10712284E+02  0.11272642E+03                                 2.071986                            1.915618      -1.027323       2.395015                    0.996906       3.595828      10.301977       0.453102       1.284597      -0.710777       0.041694       0.027082      -0.023655       0.055058       0.003273      -0.023106      -0.002562       0.013987      -0.034901      -0.025562      -0.001763       0.027325              2.178060       2.010031       0.522222      -0.276721       2.711960      -0.365630       1.812189           0.001828
          297              H       7.465348      21.191945      11.785321       0.113317       1.143246 0.84693509E+01  0.85183984E+02                                 1.854009                            1.734280      -1.487034       2.167889                    0.992354       3.940355      11.535073       0.457276       1.331741      -0.694941       0.012450       0.006664       0.031648       0.034656       0.002454       0.004417       0.003247      -0.001749       0.019508      -0.006238      -0.003155       0.009393              1.937890       1.675402       0.168545       0.497377       1.810878       0.051503       2.327391           0.000097
          298              H       5.623096      18.620438       9.250075       0.120627       1.352669 0.10595574E+02  0.11010861E+03                                 1.924470                            1.831131      -1.282790       2.267790                    0.995555       3.564877       9.829601       0.496665       1.186713      -0.732144      -0.012379      -0.033455      -0.006621       0.036281       0.006048       0.005592       0.007654      -0.010970       0.003238      -0.009442      -0.004794       0.014236              1.948217       1.598469       0.222798       0.188989       2.462257      -0.027053       1.783924           0.000317
          299              H       8.619714      22.867683      12.076792       0.134761       0.961748 0.72804932E+01  0.71014800E+02                                 1.710305                            1.652109      -1.227394       2.287444                    0.995204       3.844778      11.345689       0.446653       1.405878      -0.680712       0.007324      -0.013602      -0.003494       0.015838      -0.003894      -0.000226      -0.000310      -0.004891      -0.006048      -0.003664      -0.001946       0.005610              1.742766       1.818671      -0.304828       0.268497       1.839285      -0.174295       1.570341           0.000001
          300              H       7.183095      23.518223      12.344432       0.147735       1.175214 0.95863047E+01  0.98205845E+02                                 1.835435                            1.806429      -1.043298       2.383762                    0.997968       3.534026      10.020048       0.468380       1.276503      -0.711245      -0.015698      -0.003238      -0.000108       0.016028       0.003458      -0.003008      -0.002703       0.009723      -0.004075      -0.006048      -0.002065       0.008113              1.833779       1.976615       0.044419      -0.298543       1.540400       0.018475       1.984321           0.000013
          301              H       8.420277      24.448053      11.935640       0.148613       0.922361 0.67786597E+01  0.64750134E+02                                 1.651445                            1.585868      -1.060370       2.379874                    0.996807       3.604966      10.421925       0.460880       1.391302      -0.684592       0.005435       0.012804      -0.002242       0.014089       0.003383       0.001431       0.001664      -0.003106      -0.004139      -0.003117      -0.002021       0.005138              1.687651       1.574041       0.381510       0.141026       1.972251       0.181778       1.516663           0.000048
          302              H       6.378588      24.519578       9.046595       0.160707       1.018120 0.75102287E+01  0.73726354E+02                                 1.773802                            1.675910      -1.288858       2.278647                    0.994509       3.707404      10.926673       0.444895       1.402424      -0.682059      -0.002360      -0.008411      -0.020776       0.022537      -0.002414       0.001374      -0.003633      -0.002173       0.009526      -0.004372      -0.001729       0.006100              1.849971       1.597202       0.024926       0.474347       1.448657      -0.024829       2.504053          -0.000170
          303              H       7.122250      25.401724      10.159317       0.143498       1.054320 0.79635644E+01  0.77691387E+02                                 1.685185                            1.627041      -0.874796       2.456383                    0.999481       3.375400       9.263423       0.503639       1.246582      -0.717265       0.008506       0.005934       0.000164       0.010372      -0.000069       0.002042       0.000022      -0.002586      -0.017147      -0.006249       0.002097       0.004153              1.692828       1.613032       0.386249       0.155516       1.977923       0.120703       1.487528           0.000046
          304              H       5.883377      24.471894      10.568110       0.146612       1.114813 0.88235049E+01  0.87416176E+02                                 1.685784                            1.664479      -0.927518       2.432000                    0.999376       3.293120       8.807787       0.525060       1.177461      -0.735057      -0.007077      -0.007974       0.005783       0.012129       0.000374      -0.002657      -0.003867       0.000181      -0.001226      -0.004664      -0.000113       0.004776              1.673264       1.955743       0.029273      -0.284992       1.339735      -0.041228       1.724314          -0.000043
          305              H       8.738024      23.443292       8.503983       0.153104       1.225483 0.95152337E+01  0.96814488E+02                                 1.850347                            1.768587      -1.161584       2.330059                    0.997390       3.467935       9.641436       0.488338       1.232721      -0.721051      -0.012623      -0.003596      -0.013386       0.018748       0.000168      -0.000996       0.003300       0.004082       0.006216      -0.004749       0.000831       0.003918              1.891786       1.627565       0.055848       0.327040       1.487673      -0.006731       2.560120           0.000043
          306              H       9.574643      22.874495       9.745025       0.142879       1.146054 0.88077653E+01  0.87426706E+02                                 1.731545                            1.671554      -0.975633       2.407293                    0.999038       3.353052       9.045869       0.518706       1.189615      -0.731450       0.003403      -0.011069       0.006985       0.013524      -0.003458      -0.001146      -0.004362      -0.002204      -0.000906      -0.005995       0.000423       0.005571              1.749680       1.889034      -0.391452       0.296003       1.761900      -0.265019       1.598107           0.000006
          307              H       9.299150      24.448053       9.616705       0.149010       1.001335 0.74529231E+01  0.71978496E+02                                 1.670026                            1.606485      -0.852548       2.476924                    0.999189       3.391029       9.456898       0.488396       1.298548      -0.705406      -0.000004       0.012938       0.002880       0.013255       0.002344      -0.002087       0.000576       0.001148      -0.010128      -0.004397       0.000063       0.004334              1.689216       1.578793       0.400817       0.128716       2.042644       0.096189       1.446211           0.000010
          308              H       6.005067      20.016886       6.460021       0.097646       1.524907 0.12390020E+02  0.13375797E+03                                 2.104993                            1.991881      -0.961248       2.404745                    0.997964       3.661843      10.257519       0.472468       1.200843      -0.730713       0.024430      -0.009431      -0.019455       0.032623      -0.010545      -0.001514       0.004479       0.011482      -0.003540      -0.012309      -0.001189       0.013498              2.139077       2.137133      -0.187091      -0.543432       1.739844       0.158644       2.540255          -0.000683
          309              H       4.784786      19.301632       7.209779       0.118046       1.254842 0.99596164E+01  0.10169912E+03                                 1.835853                            1.776725      -0.903584       2.447629                    0.998069       3.397312       9.222957       0.504664       1.188582      -0.733377      -0.022462      -0.024214       0.003034       0.033167       0.001686       0.005473       0.000165      -0.003024      -0.010010      -0.007406       0.002181       0.005226              1.840241       1.768781       0.262051       0.025692       2.147199      -0.026733       1.604743           0.006016
          310              H       3.770702      21.699435       8.535146       0.071781       1.335627 0.11792126E+02  0.12777661E+03                                 2.014175                            2.009402      -1.237038       2.267711                    0.992374       4.119563      12.184416       0.440224       1.284023      -0.707121       0.020223       0.009724       0.034484       0.041142       0.003708      -0.000295       0.006025      -0.001062       0.012752      -0.007639      -0.000676       0.008315              2.041544       2.219176      -0.072105       0.451821       1.678058      -0.049370       2.227399           0.013815
          311              H       1.898027      20.176966       6.962304       0.096059       1.487145 0.13003114E+02  0.14176605E+03                                 2.041733                            2.020757      -0.989623       2.383910                    0.997243       3.730702      10.425917       0.477056       1.177639      -0.735923      -0.014034       0.000614      -0.016322       0.021535       0.003889       0.002758       0.001255       0.009415      -0.013982      -0.005360      -0.003739       0.009099              2.020302       1.850655       0.102262       0.317773       1.800073       0.207092       2.410177           0.000389
          312              H       2.751548      19.597951       8.185015       0.103840       1.221578 0.95371660E+01  0.95970942E+02                                 1.764854                            1.707690      -0.736502       2.508921                    0.999006       3.406729       9.067989       0.530830       1.146648      -0.742806       0.013920      -0.017593       0.017630       0.028533      -0.002529      -0.000760      -0.007540       0.000875      -0.006897      -0.008944       0.001648       0.007297              1.777624       1.762656      -0.351555       0.120902       2.067794      -0.283304       1.502423          -0.000379
          313              H       1.575210      20.939904       9.688198       0.098857       1.197295 0.97154102E+01  0.98066830E+02                                 1.727137                            1.713018      -0.722054       2.511440                    0.999362       3.424740       9.084127       0.535736       1.132646      -0.746241       0.017880       0.007781       0.018808       0.027092      -0.004620       0.004767       0.002475       0.001472       0.006584      -0.008232       0.002241       0.005991              1.712806       1.515980      -0.007936       0.121648       1.449555       0.051165       2.172883           0.000102
          314              H       0.544225      20.040727       8.852281       0.096937       1.176623 0.87599453E+01  0.85035381E+02                                 1.618431                            1.553676      -0.692948       2.518341                    0.999693       3.233080       8.055590       0.610601       1.033357      -0.773682      -0.016667      -0.019408      -0.007264       0.026594       0.000909       0.000741       0.003478       0.000311      -0.020555      -0.007948       0.002824       0.005124              1.641166       1.732543       0.457762      -0.130195       1.857957      -0.108917       1.332999           0.000504
          315              H       0.060845      21.917417       7.400427       0.096780       1.200299 0.96756466E+01  0.98073636E+02                                 1.759585                            1.731872      -0.816032       2.468022                    0.998257       3.531548       9.547669       0.519817       1.162474      -0.737565      -0.003956      -0.005007      -0.026789       0.027539       0.002657       0.005696       0.000457      -0.005664       0.006549      -0.007783       0.001468       0.006315              1.753326       1.611378       0.031740       0.283314       1.464317       0.017754       2.184284          -0.000032
          316              H      16.652949      22.332945       8.918275       0.095334       1.289604 0.96906109E+01  0.97883794E+02                                 1.823730                            1.712660      -0.749590       2.490396                    0.999308       3.484652       9.286376       0.534225       1.135070      -0.744853      -0.014811       0.006708       0.020558       0.026211      -0.001331      -0.007422      -0.000286       0.002056      -0.002832      -0.007415      -0.000467       0.007882              1.894157       2.091543      -0.198413      -0.645630       1.523975       0.184881       2.066955          -0.000272
          317              H       1.845633      23.426262       9.075926       0.108319       1.159740 0.96155419E+01  0.98538347E+02                                 1.810099                            1.800677      -0.882907       2.442802                    0.997504       3.644913      10.321786       0.472656       1.264530      -0.713227       0.013015      -0.001332       0.022538       0.026060       0.003721       0.003369      -0.000148       0.002591       0.015747      -0.006943       0.000095       0.006848              1.808294       1.610659      -0.028812       0.051050       1.517359       0.122411       2.296865          -0.000239
          318              H       1.032676      24.035930       7.834883       0.097777       1.041892 0.79564672E+01  0.78498941E+02                                 1.731655                            1.671172      -0.949842       2.406070                    0.996346       3.790643      10.860472       0.471638       1.316296      -0.699514      -0.011887       0.016129      -0.012269       0.023494      -0.002464      -0.000073      -0.005290       0.000817      -0.013942      -0.007748       0.001551       0.006198              1.756729       1.629423      -0.344361       0.028590       2.035888      -0.283365       1.604877           0.000210
          319              H       2.241126      22.673542       6.322534       0.052674       1.256257 0.10779960E+02  0.11503798E+03                                 1.967908                            1.945162      -1.400207       2.177844                    0.989875       4.396371      13.209438       0.436070       1.316211      -0.697746      -0.010368      -0.000489      -0.032972       0.034567       0.002571      -0.001473      -0.006261      -0.002147       0.001371      -0.005754      -0.002068       0.007823              2.010423       1.829252      -0.023302       0.250461       1.707419      -0.136372       2.494599          -0.008349
          320              H       2.357745      25.391506       6.789988       0.105967       1.013507 0.77024229E+01  0.75653364E+02                                 1.730657                            1.667569      -0.976202       2.402678                    0.996246       3.755653      10.864579       0.460610       1.353853      -0.692088      -0.019184       0.010130       0.021686       0.030674      -0.003850      -0.002692      -0.000822      -0.007306       0.002158      -0.006720       0.001746       0.004974              1.775506       1.989950      -0.199694      -0.426057       1.674560       0.051170       1.662007          -0.003531
          321              H       2.866477      24.717124       5.437123       0.109390       0.988554 0.78810018E+01  0.78905115E+02                                 1.776608                            1.744156      -1.509747       2.150244                    0.990581       4.206655      12.837588       0.422632       1.447506      -0.671529      -0.000907      -0.019456      -0.028988       0.034923       0.001241      -0.001243       0.005391      -0.005619       0.011612      -0.005886      -0.002086       0.007972              1.819888       1.531230       0.072070       0.167165       1.593737       0.176405       2.334698          -0.010140
          322              H       2.618027      27.557703       6.056728       0.120093       0.954702 0.69165225E+01  0.66684455E+02                                 1.707256                            1.617898      -1.273538       2.279143                    0.993602       3.791696      11.167507       0.447634       1.419207      -0.678300      -0.033262       0.001531       0.002247       0.033373       0.000971      -0.002184      -0.001652       0.003299      -0.032998      -0.011412       0.003649       0.007762              1.769195       2.314648      -0.200171      -0.138367       1.633803      -0.013965       1.359134           0.000038
          323              H       6.299152      29.148291       5.475619       0.115350       1.173163 0.88547818E+01  0.88782218E+02                                 1.793892                            1.703916      -1.324093       2.242884                    0.994733       3.657698      10.204418       0.496830       1.229560      -0.719130       0.020385       0.028785      -0.003043       0.035403       0.003370      -0.000755      -0.001182      -0.012332      -0.041812      -0.014015      -0.000044       0.014059              1.827910       2.143755       0.199697      -0.024106       1.965956      -0.158206       1.374018          -0.000027
          324              H       9.518868      28.293393       5.528780       0.155769       1.116547 0.84212644E+01  0.82430359E+02                                 1.691321                            1.627845      -0.894280       2.459388                    0.999379       3.196359       8.486397       0.530294       1.179994      -0.734958       0.011876      -0.006946      -0.000319       0.013762      -0.001425      -0.000265       0.000854       0.002683      -0.013219      -0.004542       0.000342       0.004200              1.729133       2.327252       0.054299      -0.056540       1.379468      -0.040274       1.480680           0.000006
          325              H       8.329010      28.920091       6.395860       0.149866       1.073124 0.82147243E+01  0.80519854E+02                                 1.684742                            1.635784      -0.990581       2.408713                    0.998679       3.354373       9.135789       0.511571       1.221490      -0.723126      -0.006785       0.002230       0.014505       0.016168      -0.001553      -0.003921       0.001782      -0.004446       0.009351      -0.005634      -0.000246       0.005880              1.693634       1.482768      -0.012680       0.000495       1.546531       0.314730       2.051601          -0.000002
          326              H       8.219151      28.879220       4.799187       0.141369       1.040407 0.77464271E+01  0.75126089E+02                                 1.665094                            1.597345      -1.084250       2.357775                    0.997770       3.472829       9.533040       0.511316       1.235171      -0.718212      -0.008739       0.000097      -0.012697       0.015414      -0.001449       0.004679       0.000619      -0.004847       0.002446      -0.006316       0.002251       0.004065              1.695898       1.561245      -0.051073       0.093107       1.531347      -0.386311       1.995103           0.000002
          327              H       9.407319      26.277059       6.821151       0.147870       1.139178 0.88341078E+01  0.87624270E+02                                 1.721377                            1.673101      -0.888395       2.451985                    0.999459       3.283769       8.813142       0.519675       1.188264      -0.732739       0.009178       0.000372      -0.007239       0.011695      -0.001514      -0.001696      -0.001623       0.005483       0.001447      -0.004253       0.000738       0.003515              1.746655       2.322821      -0.010592       0.075279       1.357730      -0.047486       1.559412           0.000012
          328              H       8.046757      25.456220       7.022798       0.155579       1.037598 0.79114191E+01  0.78458290E+02                                 1.778992                            1.707686      -1.261518       2.288109                    0.995403       3.696183      10.847842       0.446816       1.382269      -0.686482      -0.013098      -0.012294      -0.003230       0.018252       0.001326      -0.004369      -0.002899      -0.004862       0.003571      -0.005795      -0.000424       0.006219              1.797483       1.664312       0.380475       0.039650       2.090433      -0.249615       1.637703           0.000007
          329              H       8.217461      26.900351       7.691897       0.147942       0.971621 0.73829186E+01  0.71600271E+02                                 1.677057                            1.629283      -0.987487       2.416180                    0.997605       3.513847      10.031504       0.468407       1.348330      -0.694256      -0.006504       0.010184       0.007552       0.014250      -0.001399      -0.001215       0.001836      -0.005325       0.008283      -0.004472       0.000089       0.004383              1.695381       1.368990       0.031019       0.080210       1.557273       0.318792       2.159881           0.000015
          330              H       9.190981      26.099948       4.340899       0.149635       1.113873 0.85111254E+01  0.83488843E+02                                 1.681725                            1.631035      -0.908847       2.444274                    0.999415       3.237573       8.590763       0.532713       1.172117      -0.736565       0.011571       0.002873       0.006752       0.013702      -0.000072       0.001594       0.000545       0.005133      -0.003916      -0.002408      -0.001319       0.003726              1.706016       2.278288      -0.003534      -0.128576       1.328461       0.054670       1.511299           0.000004
          331              H       7.874362      26.655121       3.618638       0.146397       1.025141 0.79551266E+01  0.77896628E+02                                 1.681361                            1.648778      -0.833185       2.481235                    0.999527       3.407463       9.490804       0.488120       1.281470      -0.709515      -0.007400       0.009879      -0.006338       0.013876      -0.000743       0.004117      -0.000351      -0.004819       0.002321      -0.005523       0.001761       0.003762              1.691915       1.459442      -0.025570       0.159647       1.507327      -0.194059       2.108974          -0.000023
          332              H       7.811827      25.296139       4.463720       0.138447       1.291541 0.10517079E+02  0.11096901E+03                                 1.978411                            1.905801      -1.377916       2.208119                    0.996731       3.929981      11.545550       0.448237       1.295064      -0.704194      -0.008743      -0.007772       0.008589       0.014513      -0.003088       0.004806       0.001095       0.002593       0.005030      -0.006152       0.000036       0.006116              1.994328       1.884011       0.493851      -0.031435       2.281236       0.112866       1.817736           0.000062
          333              H       1.103661      31.726611       6.120888       0.110116       1.205220 0.88286095E+01  0.89406856E+02                                 1.916912                            1.770833      -1.184609       2.319307                    0.995213       3.713533      10.782706       0.454081       1.331970      -0.697380      -0.041800       0.011023       0.025286       0.050081      -0.005814      -0.014859      -0.005097      -0.006168      -0.001209      -0.019210       0.005937       0.013272              2.006556       2.529356      -0.354678      -0.466812       1.836549       0.094770       1.653765           0.000006
          334              H       2.073802      29.652375       6.606673       0.128854       1.085575 0.78927646E+01  0.77658869E+02                                 1.778885                            1.667776      -1.116849       2.356557                    0.996136       3.585012      10.233563       0.471049       1.321532      -0.699317      -0.013987      -0.020019       0.023476       0.033875      -0.003696      -0.009665      -0.006740       0.000256      -0.007702      -0.014189       0.004555       0.009635              1.839655       1.752291       0.220945      -0.349314       2.031499      -0.414272       1.735175           0.000008
          335              H       5.170138      30.520897       4.141086       0.127318       1.072443 0.76748039E+01  0.73441079E+02                                 1.631636                            1.543569      -0.941931       2.432704                    0.998645       3.238113       8.515745       0.549817       1.164170      -0.737037       0.032315      -0.008838      -0.014116       0.036354      -0.002216      -0.012671      -0.006778       0.003482      -0.014880      -0.016559       0.003062       0.013498              1.677976       2.051858      -0.328679      -0.243422       1.578513      -0.005349       1.403556           0.000008
          336              H       4.199998      32.595133       3.653468       0.104927       1.194483 0.85424562E+01  0.83890061E+02                                 1.758576                            1.630969      -0.869175       2.463112                    0.998931       3.310160       8.794064       0.534120       1.167723      -0.737108       0.030423       0.028766      -0.032813       0.053196       0.001012      -0.014644      -0.008817       0.011960       0.000366      -0.016169      -0.003444       0.019613              1.846836       1.582288       0.205351      -0.228608       2.222870      -0.547263       1.735350          -0.000155
          337              C       2.886759       0.946860       2.346432       0.563837      26.098048 0.27877873E+03  0.59302167E+04                                 8.241032                            5.952571       0.038950       2.067324                    0.998797      23.018106      65.261311       0.604108       0.476629      -1.017553      -0.047744      -0.059796       0.036292       0.084688      -0.078787       0.004862       0.041198       0.016960      -0.164497      -0.088820      -0.021456       0.110276             11.000508      10.540707       5.399811      -2.246096      11.179375      -4.100191      11.281442           0.009014
          338              C       3.743660       1.818788       1.312535      -0.064682      46.236356 0.49962830E+03  0.12077710E+05                                11.192929                            7.382292      -0.038773       1.963159                    0.999336      29.063288      82.822769       0.619444       0.409041      -1.076418       0.041472       0.031525      -0.025323       0.057922       0.008545       0.022252      -0.004060      -0.027735       0.093222      -0.039066       0.000650       0.038416             16.130133      17.490124       9.060741      -4.380459      15.471756      -7.895553      15.428518           0.000020
          339              C       4.938589       2.476140       1.587508      -0.167545      40.411650 0.47783630E+03  0.11546786E+05                                10.334952                            7.360936      -0.115827       1.914966                    0.999440      31.164331      91.979904       0.596082       0.425224      -1.054585      -0.015795      -0.000377      -0.012489       0.020140      -0.008649       0.012599       0.007794       0.006268       0.047253      -0.022159       0.000038       0.022120             13.193406      16.359399       7.537644      -1.846070      12.238675      -4.592060      10.982145           0.001207
          340              C       5.487885       3.337851       0.647102      -0.024089      39.254836 0.43900576E+03  0.10286340E+05                                10.033243                            6.978404      -0.078774       1.992436                    0.998154      27.077032      76.253028       0.628409       0.415981      -1.070673       0.017176       0.006421       0.017276       0.025194       0.007869      -0.028847      -0.001900      -0.035905      -0.058182      -0.043384       0.012181       0.031203             12.978687      16.000534       5.511685       1.102349      10.558019      -4.167820      12.377508           0.001205
          341              C       4.842251       3.549021      17.765057       0.272356      31.374990 0.34588657E+03  0.77459810E+04                                 8.966217                            6.461619      -0.187091       1.965517                    0.999460      25.668275      74.062619       0.604203       0.452668      -1.033342       0.053400       0.086127      -0.057190       0.116362       0.002762      -0.022570      -0.008056      -0.023165      -0.068413      -0.037231       0.010458       0.026773             11.164585      11.031610       3.251587       1.189418       9.962695      -4.995710      12.499449           0.000960
          342              C       3.647322       2.891669      17.491917       0.000337      38.709140 0.45856817E+03  0.10880185E+05                                10.010174                            7.159502      -0.069373       1.974328                    0.999330      27.717722      78.967433       0.615858       0.419173      -1.066888      -0.055345       0.001555      -0.039502       0.068014      -0.023328       0.021563      -0.021694      -0.026730       0.068602      -0.039617      -0.009746       0.049363             12.925871      11.024351       4.028742      -0.122232      12.416060      -6.901692      15.337201           0.021191
          343              C       3.098027       2.026552       0.098990      -0.196796      40.404947 0.49414532E+03  0.12129592E+05                                10.430996                            7.500049      -0.127574       1.902583                    0.999436      32.622326      99.379156       0.584534       0.426879      -1.045910       0.017395      -0.003952      -0.000717       0.017853      -0.019688       0.004532       0.030835      -0.023861      -0.047135      -0.039387      -0.003175       0.042561             13.636828      10.893664       5.070468      -2.476079      13.787577      -8.232558      16.229242           0.006884
          344              C       6.828166       3.950925       0.960571       0.280040      26.456686 0.39111573E+03  0.89859051E+04                                 8.225634                            6.950619      -0.600551       1.859805                    0.995432      24.708334      71.010335       0.575542       0.463205      -1.032702       0.036718       0.017550       0.001478       0.040723      -0.012687       0.002043      -0.013113      -0.017998       0.054265      -0.025062      -0.001339       0.026401              9.351353      11.928069       1.587638       1.604510       7.857569      -0.462083       8.268422           0.000213
          345              C       7.465348       3.620546       2.335433      -0.517091      28.741194 0.47601074E+03  0.11457006E+05                                 7.987391                            7.079016       0.059657       1.961248                    0.998707      33.309655      97.152952       0.644602       0.394785      -1.077601      -0.018152       0.016053      -0.063508       0.067974      -0.006544      -0.002550      -0.008239      -0.012521       0.044334      -0.017484      -0.000794       0.018278              8.565569       9.093767       0.624266       2.497715       6.895913      -0.074940       9.707027           0.000156
          346              C       7.906475       3.484307      -0.027497      -0.511814      26.488240 0.46094992E+03  0.11040474E+05                                 7.556310                            6.978059       0.008241       1.948315                    0.997976      33.390921      98.159006       0.645543       0.396138      -1.073287      -0.046036       0.028188       0.043517       0.069337      -0.015381      -0.010050       0.006962      -0.002157       0.024204      -0.019744      -0.002113       0.021857              7.747275       8.824557      -0.446975      -0.541084       6.927957      -0.496798       7.489312           0.000051
          347              C       6.730137       5.514265       0.821251      -0.516201      27.313802 0.49009292E+03  0.11893072E+05                                 7.693020                            7.171547       0.100704       1.984213                    0.997456      33.216233      97.568530       0.641375       0.393531      -1.077476       0.004429      -0.071468      -0.006084       0.071863      -0.011846       0.000104      -0.000016      -0.030597      -0.021953      -0.015691      -0.007317       0.023007              7.951112       7.488798       1.094895       0.890008       8.812457      -0.496396       7.552082          -0.000202
          348              C       2.930703       3.007472      16.128054      -0.131630      27.623620 0.42271458E+03  0.99778478E+04                                 8.062249                            6.869694      -0.285170       1.883053                    0.998634      30.603540      91.387729       0.619809       0.418657      -1.051128       0.000454       0.072139       0.018518       0.074479      -0.025499       0.017791       0.004529      -0.066085      -0.003019      -0.048317       0.006022       0.042295              8.807439       6.703571      -0.234967       0.573995       9.729680      -1.460885       9.989066           0.006953
          349              C       2.131267       5.306501      16.738493       0.097470      23.366252 0.36821842E+03  0.84114717E+04                                 7.447776                            6.610385      -0.657011       1.816269                    0.997165      27.294635      80.643954       0.602505       0.445020      -1.033388      -0.015468      -0.031093      -0.053603       0.063870      -0.015146      -0.014244       0.021962      -0.012031      -0.058280      -0.031374      -0.006575       0.037949              8.135047       9.338198      -0.067677      -1.847483       8.692220      -0.990895       6.374722           0.007220
          350              C       0.649014       5.027212      16.795320      -0.228310      25.789472 0.43496905E+03  0.10305346E+05                                 7.649415                            6.937040      -0.135183       1.935941                    0.998885      30.523414      90.301606       0.623133       0.414879      -1.057130       0.025393       0.063729       0.043750       0.081365      -0.021306      -0.009782       0.008940      -0.005087      -0.085210      -0.031086      -0.007181       0.038266              8.095525       9.564194      -0.310133      -2.064822       7.448745       0.245320       7.273636           0.013489
          351              C      16.837175       6.004725      17.759557      -0.168964      24.978448 0.41401741E+03  0.96781912E+04                                 7.503254                            6.787057      -0.176068       1.930068                    0.998792      29.534977      86.487564       0.627993       0.417230      -1.056777       0.063170       0.028119      -0.072839       0.100432      -0.013383       0.007384       0.021841       0.014677      -0.052760      -0.035497       0.010574       0.024923              8.012713       7.922089       0.021303      -2.668305       8.001880      -0.588882       8.114171           0.000859
          352              C       0.216338       7.367113      17.435090      -0.159123      23.592489 0.37994463E+03  0.86912046E+04                                 7.173349                            6.449666       0.047547       2.007335                    0.999541      28.780223      83.311478       0.652170       0.410568      -1.061261       0.071386      -0.068815       0.011517       0.099821       0.013206      -0.007325       0.010335       0.024921      -0.036199      -0.024557       0.000153       0.024405              7.693192       8.612551      -0.058744      -2.034462       7.486367      -0.655218       6.980659          -0.000459
          353              C       1.656337       7.677056      17.394760      -0.218293      26.396860 0.44073416E+03  0.10468222E+05                                 7.818593                            7.018607      -0.162175       1.930610                    0.998594      30.305173      89.541078       0.615253       0.419137      -1.055254      -0.045408      -0.063595      -0.034157       0.085282       0.007053      -0.022008      -0.005819       0.023225      -0.051407      -0.027562      -0.005015       0.032577              8.585465      10.855663      -0.157193      -3.309698       6.803879       0.313832       8.096853          -0.007746
          354              C       2.401689       6.750633      16.404859       0.085487      26.249545 0.38688912E+03  0.89440024E+04                                 8.166590                            6.854374      -0.670756       1.807260                    0.997144      27.707280      82.234278       0.581809       0.455387      -1.027908       0.044516       0.022829       0.038909       0.063378       0.019044      -0.018244      -0.002342       0.028816      -0.041801      -0.024317      -0.012555       0.036872              9.635764      11.314241       1.093880      -3.910121       9.061693      -1.078204       8.531358          -0.002476
          355              C       4.172956       8.290131      15.673432      -0.121020      30.654913 0.44149147E+03  0.10562540E+05                                 8.921616                            7.174061      -0.527211       1.817961                    0.997122      30.637363      92.899173       0.585627       0.437159      -1.037106       0.030539      -0.076720       0.049095       0.096067       0.024709      -0.012762       0.000463      -0.010232      -0.021729      -0.027127      -0.003386       0.030512             11.169195      15.178556       5.242433      -1.972656      10.144776      -1.577757       8.184252          -0.001984
          356              C       5.633237       8.600074      15.605606       0.033589      36.213093 0.43645433E+03  0.10251681E+05                                 9.663108                            7.032292      -0.171605       1.951700                    0.999302      27.256574      77.840953       0.613710       0.424900      -1.060853      -0.066790       0.005517       0.016390       0.068993       0.036237      -0.004094      -0.015457      -0.002261       0.006440      -0.038918      -0.001459       0.040377             12.366690      17.490968       5.021488      -0.779361      14.195638       0.297867       5.413465          -0.000619
          357              C       5.935772       9.952585      15.730260      -0.206803      37.973597 0.49095351E+03  0.11940413E+05                                 9.915043                            7.433172       0.035946       1.963952                    0.999572      31.377402      92.807386       0.596744       0.422026      -1.056926      -0.004619      -0.002024      -0.008909       0.010237      -0.020763      -0.001693       0.005054       0.031019       0.044021      -0.033548       0.012597       0.020951             12.523634      14.636071       6.882957       0.222210      17.350202       0.672844       5.584629           0.000602
          358              C       7.247320      10.387868      15.583608       0.036621      39.616483 0.45689640E+03  0.10838681E+05                                10.213441                            7.168692      -0.047397       1.984226                    0.999432      27.617057      78.865243       0.612145       0.421787      -1.064439      -0.000494      -0.018945      -0.001771       0.019034       0.009232      -0.009758       0.006056      -0.018257      -0.064273      -0.026744       0.002965       0.023778             13.500357      12.799395       4.562808       0.181883      21.676236       1.565888       6.025441          -0.000060
          359              C       8.256334       9.472003      15.310469      -0.194046      36.258620 0.50033875E+03  0.12238156E+05                                 9.596046                            7.544237      -0.001261       1.956166                    0.999108      31.374992      93.357130       0.587025       0.426577      -1.053084      -0.011233      -0.013732       0.001472       0.017802       0.006929       0.001456      -0.005183       0.033619       0.010933      -0.021165       0.004791       0.016374             10.880735      10.364765       0.385334      -0.449611      16.482945       1.285181       5.794497           0.000449
          360              C       7.955489       8.119832      15.185815      -0.030040      36.669811 0.45445204E+03  0.10757779E+05                                 9.597619                            7.138164      -0.025972       2.007203                    0.998471      27.375524      77.891932       0.615397       0.420452      -1.066121       0.032352       0.005619      -0.003698       0.033044      -0.006512       0.005734       0.003017      -0.058056       0.048275      -0.038463       0.015818       0.022645             11.411040      14.648535       0.992150      -0.808254      14.193074       0.862296       5.391510           0.000016
          361              C       6.643940       7.685571      15.334300       0.266411      28.611192 0.34786319E+03  0.78024391E+04                                 8.440898                            6.491707      -0.060471       2.011891                    0.999567      25.529439      73.753201       0.601096       0.454298      -1.032270      -0.011786      -0.124054      -0.004579       0.124696       0.006267       0.001612      -0.000488      -0.057554      -0.031839      -0.024344      -0.010415       0.034760              9.899064      13.706632       2.438816      -0.697258      11.097860       0.169488       4.892699           0.001338
          362              C       9.087883       7.142319      14.943839       0.274681      25.896149 0.39346198E+03  0.90500598E+04                                 8.119776                            7.010555      -0.586608       1.863076                    0.995213      24.797027      71.221345       0.568492       0.468418      -1.030189       0.027213      -0.032474      -0.003865       0.042545       0.021825       0.000515       0.000846       0.003264       0.003051      -0.022397       0.000976       0.021422              8.894839       9.940385      -0.740603       0.117509       7.912219      -0.243217       8.831914           0.000020
          363              C      10.502530       7.799671      14.764190      -0.520281      28.008015 0.47765909E+03  0.11496296E+05                                 7.829442                            7.105416       0.111305       1.978586                    0.998789      33.201648      96.552812       0.642057       0.396362      -1.077494      -0.052466      -0.038661       0.003910       0.065288       0.021766      -0.002083      -0.005099       0.015492      -0.001291      -0.023281      -0.000919       0.024200              8.215829      10.478042       0.595108      -0.142394       6.768522      -0.209007       7.400925          -0.000010
          364              C       9.248446       6.151182      16.104223      -0.513431      27.576727 0.47341376E+03  0.11384393E+05                                 7.729571                            7.023777       0.097522       1.983387                    0.997389      32.960006      96.241360       0.651786       0.390780      -1.079833      -0.008085       0.040554      -0.057452       0.070786       0.009411      -0.001580      -0.006738      -0.004980       0.033785      -0.015693       0.000561       0.015132              8.079420       7.651000      -0.078552       0.452508       7.605473      -1.968174       8.981786          -0.000008
          365              C       8.846193       6.338510      13.607472      -0.514142      27.979374 0.48703229E+03  0.11807243E+05                                 7.820180                            7.134975       0.027886       1.957922                    0.997341      33.410769      98.280498       0.644551       0.391975      -1.077910       0.013593       0.032545       0.062889       0.072104       0.006586       0.006799      -0.005664       0.003677       0.063715      -0.019302      -0.003911       0.023213              8.129294       7.789266       0.240080       0.589153       6.647717       1.219274       9.950900           0.000473
          366              C       9.087883      13.712435      15.436956       0.119759      27.408995 0.35099445E+03  0.78549939E+04                                 8.079758                            6.353888       0.112816       2.061109                    0.999022      26.060326      74.107833       0.634527       0.431330      -1.050450      -0.051482       0.028214       0.000626       0.058710      -0.024781      -0.003361      -0.011156       0.021409       0.032050      -0.035073       0.012299       0.022774              9.694722       8.575281       2.365084      -1.233037      14.803530       0.577730       5.705354           0.005871
          367              C       8.751545      12.373889      15.266473      -0.181694      33.832798 0.45408718E+03  0.10796980E+05                                 9.158923                            7.134014       0.173524       2.034041                    0.999242      29.634025      85.796398       0.612891       0.420300      -1.061280      -0.000063      -0.001267      -0.007501       0.007608      -0.020226      -0.007327      -0.001813       0.009820       0.022152      -0.025598       0.006501       0.019097             11.182578       9.215253       3.898875      -1.370360      17.696230       0.488772       6.636251           0.001925
          368              C       7.538024      11.893647      15.748592       0.122742      35.744584 0.43848828E+03  0.10314005E+05                                 9.705089                            7.125536      -0.195733       1.948324                    0.999208      26.782702      76.603997       0.599692       0.434218      -1.054852      -0.004291       0.012625       0.001569       0.013426      -0.000311       0.007567      -0.001576       0.020255      -0.007839      -0.009361      -0.005409       0.014770             12.697198       9.495711       3.818408      -0.989265      21.880678       1.237383       6.715204           0.003236
          369              C       6.662532      12.755358      16.401193      -0.180942      34.069917 0.46562953E+03  0.11151109E+05                                 9.230148                            7.257973      -0.003011       1.971351                    0.998945      30.104507      87.728043       0.602847       0.424250      -1.057853       0.006189      -0.002229      -0.002559       0.007058       0.012193      -0.011233      -0.005693       0.031040       0.015786      -0.022490      -0.002522       0.025012             11.076034       8.283107       1.597541      -0.829456      18.743579       1.226752       6.201415          -0.000536
          370              C       6.998870      14.090498      16.571676       0.064445      28.941055 0.36848066E+03  0.83566574E+04                                 8.353938                            6.486274       0.135009       2.048899                    0.999417      27.200490      78.155533       0.630785       0.428161      -1.051193       0.038638       0.008503      -0.032756       0.051363      -0.023135      -0.025321      -0.021016       0.034292       0.023512      -0.049309       0.013054       0.036255             10.157194       7.873730       1.274175      -1.172547      16.996313       0.832806       5.601540           0.006070
          371              C       1.854084       1.668925       6.628670       0.653858      20.941741 0.19072180E+03  0.37108051E+04                                 7.152749                            4.941993      -0.081138       2.053780                    0.999557      20.886894      57.698208       0.655546       0.480214      -1.009885      -0.005471      -0.027649      -0.044369       0.052564       0.059191      -0.046503      -0.032439       0.118407      -0.095936      -0.073854      -0.046137       0.119991              9.504876       4.978616      -0.600484       1.777305      11.917939       5.222227      11.618073          -0.000315
          372              C       1.898027       2.718986       7.660734      -0.049422      44.800853 0.45049500E+03  0.10611852E+05                                10.887795                            7.010253      -0.110518       1.956487                    0.999309      27.878235      78.426302       0.635618       0.409080      -1.076384       0.013211       0.037744       0.040453       0.056882      -0.009032       0.000786      -0.006792      -0.003693      -0.001327      -0.010596      -0.001606       0.012202             15.302194       7.615303      -0.319387       4.281949      18.517042       8.625798      19.774236          -0.000231
          373              C       1.379154       3.981579       7.391261      -0.179621      40.220133 0.49635125E+03  0.12121434E+05                                10.267715                            7.503363      -0.080845       1.921911                    0.999639      31.634797      94.184454       0.589640       0.425358      -1.053397       0.011141      -0.001017       0.014896       0.018629      -0.000000       0.000596      -0.013750       0.030693       0.020053      -0.024712       0.011707       0.013005             12.629197       7.310561      -1.878189       3.149418      16.802386       4.517721      13.774643          -0.001093
          374              C       1.438309       4.976803       8.359164      -0.046328      40.799708 0.45885166E+03  0.10869851E+05                                10.256704                            7.134138      -0.065167       1.989366                    0.998067      27.598237      78.124517       0.621603       0.415951      -1.070791      -0.014522       0.011123      -0.022902       0.029311       0.007385      -0.018041       0.017075      -0.008285      -0.062612      -0.036614       0.015148       0.021466             13.172860       8.797804      -2.443420       5.280768      14.625914       2.597367      16.094864          -0.001349
          375              C       2.014647       4.711478       9.594707       0.263903      32.482513 0.34888332E+03  0.78280571E+04                                 9.163146                            6.477203      -0.191287       1.961447                    0.999545      25.801110      74.458017       0.605350       0.450948      -1.034577       0.005310       0.100358       0.065628       0.120029       0.010434      -0.005694       0.026974      -0.021299      -0.058948      -0.035973       0.000628       0.035345             11.754705       8.198621      -0.828011       5.682169      11.245481       2.760726      15.820013          -0.000465
          376              C       2.533520       3.449566       9.864180      -0.004627      38.820688 0.45316633E+03  0.10715892E+05                                 9.994937                            7.094596      -0.103433       1.961485                    0.999355      27.737115      78.785992       0.621880       0.416513      -1.069017       0.041987      -0.033551       0.040939       0.067561       0.015865       0.023093       0.003251       0.033703       0.080640      -0.037153      -0.005634       0.042787             12.952219       8.445870       0.295419       5.983364      12.796150       4.441199      17.614637          -0.018985
          377              C       2.474365       2.453320       8.896277      -0.178900      39.862958 0.46605331E+03  0.11187690E+05                                10.186207                            7.223195      -0.014854       1.946325                    0.999650      31.083174      91.322745       0.607781       0.419812      -1.058373      -0.006758       0.005216      -0.014063       0.016451      -0.000191      -0.009572      -0.023367       0.013154      -0.031573      -0.031074       0.009229       0.021845             13.078690       7.539989       0.954955       5.307457      13.153239       6.068473      18.542842          -0.002163
          378              C       0.823098       6.362352       8.071359       0.283057      24.905716 0.38152122E+03  0.87223753E+04                                 8.054354                            7.028811      -0.582482       1.865543                    0.995261      24.776783      71.329551       0.551714       0.485597      -1.019278      -0.015389       0.037169       0.003722       0.040400       0.008931       0.006841       0.005061       0.017803       0.082063      -0.026369      -0.003281       0.029650              8.865886       8.504175      -1.190207       1.795697       9.001051      -0.353634       9.092432          -0.000355
          379              C       0.451267       6.546274       6.527847      -0.528317      31.267458 0.53994243E+03  0.13425407E+05                                 8.463560                            7.521259      -0.028856       1.930942                    0.997877      34.208477     101.748774       0.626991       0.392885      -1.077802       0.013964      -0.002546       0.068205       0.069667       0.005422       0.001671       0.008483       0.008141       0.014756      -0.012260       0.001018       0.011241              9.309562       8.178061      -0.834123       2.691602       7.785708      -0.878276      11.964917          -0.000197
          380              C       1.784788       7.520382       8.348165      -0.510701      26.752147 0.46813320E+03  0.11241846E+05                                 7.590776                            7.006096       0.083278       1.980156                    0.997653      32.989323      96.708129       0.648670       0.393200      -1.076636      -0.042726      -0.051959      -0.003462       0.067359       0.017946       0.003891       0.002477       0.006217      -0.033102      -0.012969      -0.011352       0.024322              7.872851       7.728899       0.552282       1.821348       7.487124       0.572328       8.402531           0.000282
          381              C      16.424781       6.525839       8.872446      -0.507478      26.052086 0.45217150E+03  0.10750107E+05                                 7.375120                            6.826186       0.163624       2.003493                    0.997943      32.743401      95.082423       0.666672       0.386442      -1.082788       0.058087       0.001782      -0.028428       0.064695       0.008051      -0.009838       0.001106       0.037826      -0.013489      -0.019055      -0.006701       0.025756              7.580033       8.449930      -0.941317       0.624240       6.600084       0.561657       7.690086          -0.000041
          382              C       3.160562       3.119869      11.198713      -0.126349      28.187584 0.40631789E+03  0.95054842E+04                                 8.207131                            6.743186      -0.345129       1.862673                    0.998936      30.523725      91.025968       0.623882       0.419658      -1.049500       0.042399       0.058551      -0.019242       0.074808       0.033901       0.007062      -0.015981       0.022168      -0.021979      -0.040773       0.001130       0.039644              9.349569       8.730660       1.727599       2.302075       8.266283       0.574967      11.051763          -0.006484
          383              C       5.121124       4.506098      10.678099       0.086862      24.608543 0.38560799E+03  0.88984589E+04                                 7.660277                            6.711950      -0.660753       1.811582                    0.997018      27.558643      81.464435       0.605835       0.438109      -1.038892      -0.006169      -0.039020       0.049882       0.063630       0.014238      -0.019107      -0.008069       0.017805      -0.059793      -0.027937      -0.006640       0.034577              8.319790      10.079175       0.748733      -0.324806       8.496698       1.542404       6.383495          -0.006205
          384              C       6.158870       3.375316      10.491117      -0.217739      25.760009 0.42723680E+03  0.10059890E+05                                 7.634717                            6.886960      -0.133627       1.938898                    0.998745      30.142062      88.410450       0.624833       0.416311      -1.058002       0.018660       0.068475      -0.044646       0.083847       0.003182      -0.015144       0.008315       0.030694      -0.068350      -0.030060      -0.000962       0.031022              7.896220       9.304963      -0.486187      -1.548128       7.690355       0.432967       6.693343          -0.013717
          385              C       7.254081       3.753379       9.545212      -0.170567      24.653473 0.40572929E+03  0.93454949E+04                                 7.229950                            6.587107       0.117832       2.022755                    0.999596      28.622074      80.602423       0.663065       0.401037      -1.077694      -0.036703       0.049286       0.082619       0.102967       0.014918       0.001105      -0.000797      -0.011448      -0.085441      -0.028550      -0.001669       0.030219              7.451695       7.956902       0.268957      -1.678938       7.397496       0.763295       7.000686          -0.000830
          386              C       7.979151       5.054459      10.047495      -0.182341      25.241799 0.42622841E+03  0.99829001E+04                                 7.454569                            6.837145       0.055202       2.000132                    0.999421      29.428403      84.768399       0.635848       0.411281      -1.066252      -0.098527      -0.004017      -0.008366       0.098963      -0.002583      -0.005900       0.007023      -0.019808      -0.071470      -0.025951       0.002514       0.023438              7.707928       8.512824       0.088202      -1.324876       7.541780       0.729230       7.069180           0.000616
          387              C       6.970137       6.192053      10.151985      -0.221388      27.448050 0.46561285E+03  0.11202615E+05                                 8.038999                            7.233307      -0.200630       1.918454                    0.998053      30.541396      90.574326       0.604132       0.421386      -1.054727      -0.001442      -0.079535       0.028848       0.084618      -0.019816      -0.013036       0.016198       0.001821      -0.068644      -0.030139      -0.008109       0.038248              8.611197       9.670323      -0.108294      -2.838039       7.865120       0.614635       8.298149           0.012626
          388              C       5.819152       5.793555      11.101556       0.079431      26.231676 0.39192535E+03  0.90832063E+04                                 8.137126                            6.890433      -0.657014       1.810108                    0.997050      27.779348      82.357146       0.581767       0.454277      -1.029279      -0.015776       0.045107      -0.040404       0.062578      -0.019866      -0.014503       0.013171      -0.028783      -0.027135      -0.024960      -0.011597       0.036557              9.183245       9.683136       0.508157      -2.032978       9.529957       2.207153       8.336642           0.004783
          389              C       5.291828       8.010841      12.007132      -0.119370      29.714448 0.44069669E+03  0.10538936E+05                                 8.686442                            7.163798      -0.513805       1.823631                    0.997205      30.542766      92.596752       0.586504       0.436695      -1.037365      -0.078732      -0.031985      -0.054675       0.101050      -0.004771      -0.007516       0.008915      -0.038973       0.004716      -0.022705      -0.001043       0.023749              9.911526       8.183605      -1.662463      -0.966068      13.150567       2.593844       8.400408           0.005979
          390              C       4.326758       9.156950      12.214278       0.023111      36.061229 0.43886092E+03  0.10316118E+05                                 9.579616                            7.043550      -0.118239       1.969574                    0.999326      27.273907      77.765797       0.614652       0.423924      -1.062108       0.058945      -0.030988      -0.014599       0.068176      -0.014886       0.002415       0.016478      -0.065710       0.005712      -0.037955      -0.003398       0.041353             11.540826      13.275788      -0.207176      -0.593781      15.925102       1.953947       5.421589           0.000682
          391              C       4.892279      10.419203      12.348098      -0.207330      38.811720 0.50918544E+03  0.12509464E+05                                10.073813                            7.612791      -0.087082       1.929530                    0.999195      31.645510      94.375072       0.584118       0.426818      -1.052916      -0.006901      -0.008594       0.005993       0.012545      -0.009444      -0.003428      -0.006803       0.039801       0.028613      -0.028245       0.010496       0.017749             12.000327      11.597779       1.734502      -0.369168      18.757290       2.046604       5.645913           0.000451
          392              C       4.081688      11.522737      12.586408       0.034956      41.197330 0.43713054E+03  0.10239498E+05                                10.382679                            6.952429      -0.095548       1.964063                    0.999309      27.458812      77.516145       0.630587       0.414661      -1.070681      -0.007674      -0.014585      -0.004769       0.017157       0.010625      -0.010404       0.009571      -0.020093      -0.069565      -0.030141       0.003427       0.026714             14.042146      15.991325       5.787441       0.748854      20.369705       2.790524       5.765407          -0.000241
          393              C       2.704224      11.364019      12.692731      -0.209485      40.143704 0.49713719E+03  0.12132766E+05                                10.244790                            7.487841      -0.033475       1.934073                    0.999629      31.806792      94.343827       0.593409       0.422930      -1.056007      -0.001106      -0.014900      -0.012207       0.019293      -0.020308       0.001652       0.003024      -0.008169      -0.014228      -0.019058      -0.004089       0.023147             12.571177      18.248494       4.960804       0.587349      14.171368       1.419245       5.293671           0.000865
          394              C       2.138534      10.101766      12.558911      -0.039403      38.650712 0.46811932E+03  0.11151216E+05                                 9.946016                            7.236708      -0.132709       1.967248                    0.997907      27.698799      78.771479       0.612892       0.419524      -1.067905      -0.021459       0.021684       0.003469       0.030704       0.028646       0.003528      -0.009851      -0.008588       0.043464      -0.037808       0.013084       0.024724             12.195569      17.744663       0.788728       0.020994      13.518468       1.326560       5.323576          -0.000257
          395              C       2.949294       8.998232      12.318768       0.269395      28.583533 0.33992891E+03  0.75844010E+04                                 8.435585                            6.418060      -0.071876       2.008490                    0.999534      25.479416      73.534548       0.604119       0.454413      -1.031690      -0.062204      -0.103402      -0.017485       0.121930       0.023641       0.008182       0.011286      -0.025143      -0.007181      -0.025652      -0.007717       0.033369              9.741795      12.480765      -0.555890      -0.201966      11.925615       1.245415       4.819004           0.000021
          396              C       0.586479       9.962462      12.657901       0.284151      26.242058 0.38333079E+03  0.87596926E+04                                 8.235002                            6.938448      -0.593044       1.860043                    0.995513      24.688319      70.677508       0.569126       0.470958      -1.028800      -0.041421      -0.012547       0.000939       0.043290      -0.008009      -0.000735       0.000817      -0.038563      -0.006583      -0.019799      -0.002213       0.022012              9.442084      11.206062      -0.447708       0.877097       7.493874       0.036272       9.626315          -0.000006
          397              C      16.805062      11.375940      12.740392      -0.519673      28.649004 0.48595720E+03  0.11756658E+05                                 7.967090                            7.157109       0.100925       1.976595                    0.998518      33.324715      97.436746       0.640489       0.395283      -1.077295       0.022333      -0.060184      -0.006127       0.064486      -0.001931       0.001949       0.001044      -0.044627       0.001564      -0.022828       0.000649       0.022179              8.409643       9.529687      -1.839546      -0.028373       7.983963       0.562285       7.715281          -0.000029
          398              C       0.016901       9.322140      11.420524      -0.513092      28.233842 0.46995619E+03  0.11288329E+05                                 7.861212                            6.973823       0.103012       1.988793                    0.997262      32.815965      95.981721       0.657080       0.388075      -1.080964       0.023571       0.027295       0.055084       0.065839      -0.003741      -0.005149       0.004697      -0.013376       0.056303      -0.017470      -0.003204       0.020675              8.558179       8.455120      -0.212918       2.488781       6.774025       1.352695      10.445392          -0.000035
          399              C       0.233239       9.158653      13.920941      -0.511549      27.590662 0.47468380E+03  0.11440547E+05                                 7.744359                            7.036987       0.080433       1.975129                    0.997451      33.259007      97.723660       0.649626       0.391201      -1.077847       0.014337       0.033248      -0.062159       0.071936      -0.004819       0.013473       0.002468      -0.009887       0.050482      -0.020225      -0.001755       0.021980              8.148377       7.776020      -0.536432      -0.941698       6.768992      -1.479366       9.900119          -0.000314
          400              C       6.520560      14.450509      12.612072       0.115086      28.233638 0.35241793E+03  0.78960261E+04                                 8.268282                            6.386569       0.135557       2.066524                    0.998913      26.181279      74.531810       0.629864       0.434019      -1.048661      -0.038669       0.029214       0.030298       0.057155      -0.019359       0.007074      -0.013593       0.031088       0.061625      -0.036657       0.005685       0.030972             10.048780       9.402662       3.081113      -1.667410      14.170025       2.318535       6.573652          -0.000021
          401              C       5.945913      13.218910      12.324267      -0.189248      35.898535 0.45822689E+03  0.10937086E+05                                 9.551627                            7.186948       0.159110       2.024920                    0.999286      30.035642      87.567228       0.607079       0.422707      -1.058126      -0.008716       0.003379      -0.001247       0.009431      -0.015391      -0.000934       0.001138      -0.015240       0.032990      -0.022673       0.009838       0.012835             11.869704      12.026625       5.178860      -1.876267      16.444776       2.131644       7.137710          -0.000017
          402              C       4.737462      12.861283      12.912709       0.130690      37.039960 0.41369692E+03  0.95737771E+04                                 9.864670                            6.881846      -0.137886       1.969155                    0.999292      26.306101      74.211544       0.616519       0.429298      -1.059688       0.002974       0.010735       0.001517       0.011242      -0.016280       0.011947      -0.012954       0.005273      -0.033894      -0.019232      -0.010406       0.029638             13.323593      12.593756       6.911579      -0.829688      20.135571       3.317276       7.241452           0.000019
          403              C       4.107040      13.734915      13.788954      -0.196637      35.444355 0.45193434E+03  0.10702141E+05                                 9.325073                            7.057143       0.171592       2.019921                    0.999722      29.856079      85.455218       0.625888       0.413251      -1.068854      -0.002386       0.001797      -0.013620       0.013943       0.006887      -0.011800      -0.008415       0.033980      -0.005606      -0.020023      -0.005739       0.025762             11.461561       9.969564       4.130463      -0.681218      17.284981       3.768830       7.130139          -0.000028
          404              C       4.681688      14.966854      14.078592       0.076267      28.731172 0.35394141E+03  0.78916070E+04                                 8.164766                            6.271344       0.280803       2.090884                    0.999818      26.477422      73.743707       0.659251       0.416698      -1.065717       0.034250       0.007521      -0.038631       0.052173      -0.027425      -0.015327      -0.004286       0.031473       0.063256      -0.044208       0.011117       0.033092              9.973354       8.733983       3.316139      -0.973983      14.732899       2.924901       6.453180          -0.000271
          405              C      14.014641      33.112840       2.346432       0.562174      26.204914 0.28000482E+03  0.59632076E+04                                 8.261762                            5.964660       0.035288       2.064603                    0.998867      23.082849      65.496130       0.603607       0.476472      -1.017574       0.046338       0.060505       0.036258       0.084397      -0.078300      -0.004065      -0.041756       0.012636      -0.162908      -0.088098      -0.021689       0.109787             11.033190      10.566387       5.414648       2.258868      11.213488       4.122206      11.319696           0.008766
          406              C      13.157740      32.240912       1.312535      -0.063924      46.254209 0.49960311E+03  0.12078350E+05                                11.199691                            7.384761      -0.041312       1.962621                    0.999333      29.062245      82.855496       0.618934       0.409335      -1.076099      -0.041311      -0.031338      -0.025182       0.057644       0.007898      -0.022184       0.003753      -0.029452       0.092143      -0.039265       0.001283       0.037982             16.141226      17.503343       9.063932       4.381434      15.477076       7.901631      15.443258           0.000360
          407              C      11.962811      31.583560       1.587508      -0.167530      40.403493 0.47765660E+03  0.11541215E+05                                10.333030                            7.359167      -0.114885       1.915347                    0.999441      31.157376      91.950784       0.596208       0.425180      -1.054625       0.015818       0.000184      -0.012512       0.020170      -0.008599      -0.012508      -0.007842       0.006116       0.047064      -0.022070       0.000058       0.022012             13.190588      16.360197       7.535676       1.843922      12.233198       4.589103      10.978369           0.001053
          408              C      11.413515      30.721849       0.647102      -0.023916      39.263242 0.43908699E+03  0.10289050E+05                                10.035642                            6.979796      -0.079278       1.992286                    0.998149      27.079966      76.272273       0.628225       0.416070      -1.070581      -0.017137      -0.006179       0.017426       0.025209       0.008034       0.028920       0.001663      -0.035805      -0.057494      -0.043379       0.012288       0.031090             12.982089      16.009415       5.514581      -1.103209      10.559424       4.166959      12.377427           0.002781
          409              C      12.059149      30.510679      17.765057       0.271780      31.401955 0.34619174E+03  0.77548634E+04                                 8.972660                            6.465309      -0.188822       1.964874                    0.999458      25.680700      74.118840       0.603887       0.452786      -1.033229      -0.053415      -0.086218      -0.057400       0.116540       0.003043       0.022512       0.008505      -0.022451      -0.067987      -0.037050       0.010154       0.026896             11.174318      11.043270       3.256922      -1.188076       9.971761       5.000938      12.507925           0.000614
          410              C      13.254078      31.168031      17.491917       0.000621      38.706883 0.45833015E+03  0.10873426E+05                                10.010889                            7.157502      -0.067363       1.975065                    0.999327      27.711964      78.954089       0.615946       0.419156      -1.066869       0.055211      -0.001456      -0.039484       0.067892      -0.023356      -0.021126       0.021147      -0.027515       0.068352      -0.039793      -0.008914       0.048706             12.931449      11.027730       4.036184       0.131994      12.424942       6.909364      15.341676           0.020544
          411              C      13.803373      32.033148       0.098990      -0.197127      40.489157 0.49495874E+03  0.12158891E+05                                10.453822                            7.511552      -0.142503       1.897544                    0.999399      32.693825      99.751352       0.583256       0.427486      -1.045166      -0.017517       0.004018      -0.000987       0.017999      -0.021168      -0.005255      -0.031837      -0.027913      -0.044838      -0.040786      -0.004183       0.044969             13.671726      10.926672       5.090258       2.487185      13.822033       8.254607      16.266474           0.006426
          412              C      10.073234      30.108775       0.960571       0.279930      26.459205 0.39113558E+03  0.89864287E+04                                 8.225966                            6.950599      -0.599965       1.859981                    0.995436      24.708634      71.010268       0.575570       0.463179      -1.032721      -0.036742      -0.017567       0.001557       0.040755      -0.012695      -0.001959       0.013074      -0.017988       0.054247      -0.025076      -0.001263       0.026339              9.352090      11.930834       1.587950      -1.605481       7.857491       0.462032       8.267946           0.000189
          413              C       9.436052      30.439154       2.335433      -0.517011      28.738108 0.47592930E+03  0.11454421E+05                                 7.986714                            7.078336       0.059951       1.961396                    0.998706      33.304995      97.132957       0.644650       0.394776      -1.077619       0.018160      -0.016072      -0.063488       0.067962      -0.006583       0.002510       0.008268      -0.012501       0.044476      -0.017522      -0.000812       0.018334              8.565060       9.094230       0.624074      -2.498610       6.894778       0.075151       9.706173           0.000292
          414              C       8.994925      30.575393      -0.027497      -0.511789      26.485389 0.46088630E+03  0.11038371E+05                                 7.555350                            6.977263       0.009070       1.948606                    0.997977      33.386759      98.138449       0.645635       0.396103      -1.073331       0.045956      -0.028170       0.043518       0.069277      -0.015407       0.010051      -0.006925      -0.002149       0.024480      -0.019819      -0.002043       0.021861              7.746330       8.824787      -0.446833       0.541065       6.926496       0.496765       7.487708           0.000291
          415              C      10.171263      28.545435       0.821251      -0.516235      27.315708 0.49012461E+03  0.11894288E+05                                 7.693403                            7.171565       0.100201       1.984036                    0.997452      33.220157      97.588703       0.641389       0.393507      -1.077469      -0.004496       0.071431      -0.006001       0.071823      -0.011760      -0.000037       0.000015      -0.031001      -0.021446      -0.015882      -0.007149       0.023031              7.951534       7.489437       1.094845      -0.890543       8.811566       0.496598       7.553600           0.000521
          416              C      13.970697      31.052228      16.128054      -0.131711      27.633925 0.42293813E+03  0.99858998E+04                                 8.068911                            6.875080      -0.293924       1.880397                    0.998594      30.619615      91.491996       0.618993       0.419093      -1.050702      -0.000052      -0.071901       0.018454       0.074232      -0.025619      -0.018186      -0.004778      -0.065660      -0.005585      -0.048289       0.005667       0.042622              8.815553       6.704140      -0.237060      -0.572261       9.739196       1.464640      10.003324           0.005789
          417              C      14.770133      28.753199      16.738493       0.098285      23.348871 0.36787298E+03  0.84032438E+04                                 7.447108                            6.609320      -0.664055       1.813552                    0.997161      27.323610      80.779266       0.602158       0.445294      -1.033028       0.015782       0.031287      -0.053355       0.063834      -0.015545       0.014586      -0.021698      -0.013048      -0.061421      -0.032034      -0.006621       0.038655              8.134402       9.333958      -0.067941       1.844475       8.690479       0.994488       6.378768           0.008018
          418              C      16.252386      29.032488      16.795320      -0.227917      25.784078 0.43493138E+03  0.10304636E+05                                 7.650532                            6.938831      -0.138765       1.934982                    0.998871      30.518743      90.300180       0.622746       0.415129      -1.056929      -0.025399      -0.063497       0.043743       0.081181      -0.021608       0.009836      -0.008981      -0.005704      -0.084700      -0.030948      -0.007591       0.038539              8.096136       9.569506      -0.310155       2.065240       7.446498      -0.245417       7.272405           0.013597
          419              C       0.064225      28.054975      17.759557      -0.169026      24.976729 0.41401601E+03  0.96780864E+04                                 7.502588                            6.786848      -0.174674       1.930497                    0.998799      29.534185      86.483056       0.628034       0.417206      -1.056800      -0.063311      -0.028018      -0.072810       0.100472      -0.013294      -0.007463      -0.021640       0.014460      -0.053117      -0.035351       0.010547       0.024804              8.011825       7.922498       0.021776       2.668127       8.001142       0.590711       8.111834           0.000845
          420              C      16.685062      26.692587      17.435090      -0.159101      23.591174 0.37993066E+03  0.86910535E+04                                 7.173697                            6.449978       0.047824       2.007454                    0.999539      28.781939      83.325030       0.652071       0.410623      -1.061196      -0.071518       0.068869       0.011400       0.099939       0.013187       0.007411      -0.010436       0.024930      -0.035581      -0.024628       0.000328       0.024301              7.693608       8.613943      -0.059477       2.034647       7.486353       0.655323       6.980527           0.000241
          421              C      15.245063      26.382644      17.394760      -0.218385      26.398723 0.44079707E+03  0.10470929E+05                                 7.820627                            7.020244      -0.165043       1.929702                    0.998580      30.315341      89.599754       0.614982       0.419273      -1.055084       0.045652       0.063524      -0.034153       0.085357       0.007508       0.022040       0.005694       0.022955      -0.050588      -0.027349      -0.005261       0.032610              8.587803      10.857868      -0.158060       3.310762       6.805280      -0.314200       8.100260           0.008318
          422              C      14.499711      27.309067      16.404859       0.085649      26.257477 0.38699094E+03  0.89478004E+04                                 8.170249                            6.856613      -0.674592       1.805701                    0.997148      27.729431      82.332374       0.581488       0.455564      -1.027710      -0.043967      -0.022941       0.038420       0.062734       0.019438       0.018970       0.002291       0.029552      -0.043392      -0.025225      -0.012705       0.037929              9.640878      11.316284       1.093727       3.912574       9.067669       1.081587       8.538683           0.004655
          423              C      12.728444      25.769569      15.673432      -0.121174      30.637318 0.44116151E+03  0.10552962E+05                                 8.919943                            7.172553      -0.528867       1.817788                    0.997098      30.624080      92.859788       0.585529       0.437302      -1.036993      -0.030717       0.076538       0.049036       0.095948       0.024654       0.012969      -0.000389      -0.010837      -0.021793      -0.027273      -0.003311       0.030584             11.168173      15.176404       5.244232       1.972439      10.144974       1.577765       8.183139           0.003419
          424              C      11.268163      25.459626      15.605606       0.033405      36.224314 0.43659149E+03  0.10255820E+05                                 9.665470                            7.033459      -0.172206       1.951447                    0.999301      27.261558      77.861423       0.613645       0.424907      -1.060837       0.066950      -0.005609       0.015917       0.069044       0.036282       0.004244       0.015441      -0.002040       0.005725      -0.038817      -0.001723       0.040540             12.371883      17.495557       5.027577       0.778824      14.205157      -0.298458       5.414936           0.000529
          425              C      10.965628      24.107115      15.730260      -0.206819      37.981171 0.49100011E+03  0.11941924E+05                                 9.917076                            7.433690       0.035105       1.963671                    0.999570      31.379845      92.818474       0.596698       0.422045      -1.056906       0.004618       0.002054      -0.009195       0.010493      -0.020763       0.001685      -0.005170       0.031239       0.043936      -0.033617       0.012577       0.021040             12.529766      14.639221       6.889814      -0.223222      17.364018      -0.674101       5.586059           0.000295
          426              C       9.654080      23.671832      15.583608       0.036504      39.631831 0.45696669E+03  0.10840642E+05                                10.216799                            7.169002      -0.047278       1.984222                    0.999432      27.618639      78.867896       0.612169       0.421759      -1.064469       0.000572       0.019028      -0.001929       0.019134       0.009249       0.009688      -0.006110      -0.018282      -0.064305      -0.026726       0.002915       0.023811             13.511202      12.802258       4.569507      -0.183270      21.703379      -1.569282       6.027970           0.000152
          427              C       8.645066      24.587697      15.310469      -0.194018      36.259279 0.50030288E+03  0.12237073E+05                                 9.596573                            7.543976      -0.001251       1.956184                    0.999108      31.374158      93.354205       0.587033       0.426578      -1.053082       0.011273       0.013822       0.001255       0.017881       0.006886      -0.001508       0.005102       0.033717       0.011210      -0.021205       0.004841       0.016363             10.883169      10.364668       0.386079       0.449267      16.490035      -1.286436       5.794803           0.000598
          428              C       8.945911      25.939868      15.185815      -0.029858      36.664622 0.45434598E+03  0.10754733E+05                                 9.597418                            7.137655      -0.026024       2.007279                    0.998466      27.371960      77.882043       0.615372       0.420490      -1.066088      -0.032327      -0.005675      -0.003931       0.033056      -0.006500      -0.005823      -0.002942      -0.058079       0.048589      -0.038540       0.015972       0.022567             11.411926      14.648165       0.993464       0.807709      14.196236      -0.862804       5.391378           0.000276
          429              C      10.257460      26.374129      15.334300       0.266567      28.613308 0.34789616E+03  0.78036345E+04                                 8.442288                            6.492627      -0.062842       2.011105                    0.999564      25.532943      73.773845       0.600947       0.454383      -1.032186       0.011741       0.124130      -0.004776       0.124776       0.006169      -0.001587       0.000790      -0.057812      -0.032024      -0.024421      -0.010482       0.034903              9.901456      13.709003       2.441071       0.696793      11.101706      -0.169888       4.893657           0.000470
          430              C       7.813517      26.917381      14.943839       0.274630      25.896149 0.39346420E+03  0.90500434E+04                                 8.119537                            7.010366      -0.586299       1.863174                    0.995215      24.796404      71.217221       0.568530       0.468390      -1.030214      -0.027201       0.032464      -0.003888       0.042531       0.021800      -0.000551      -0.000772       0.003285       0.002926      -0.022351       0.000935       0.021416              8.894675       9.940548      -0.740417      -0.117877       7.912310       0.242920       8.831168          -0.000027
          431              C       6.398870      26.260029      14.764190      -0.520276      28.008070 0.47765605E+03  0.11496199E+05                                 7.829474                            7.105389       0.111367       1.978605                    0.998790      33.201481      96.552052       0.642060       0.396362      -1.077495       0.052456       0.038681       0.003863       0.065290       0.021763       0.002092       0.005100       0.015556      -0.001212      -0.023301      -0.000897       0.024198              8.215904      10.478576       0.595013       0.142193       6.768508       0.208799       7.400627          -0.000010
          432              C       7.652954      27.908518      16.104223      -0.513430      27.578031 0.47344651E+03  0.11385387E+05                                 7.729795                            7.024020       0.097544       1.983357                    0.997392      32.961579      96.247103       0.651775       0.390780      -1.079832       0.008077      -0.040534      -0.057497       0.070810       0.009463       0.001548       0.006704      -0.004865       0.033674      -0.015716       0.000643       0.015073              8.079623       7.651803      -0.078558      -0.452756       7.605362       1.968105       8.981705           0.000027
          433              C       8.055207      27.721190      13.607472      -0.514066      27.974080 0.48691106E+03  0.11803639E+05                                 7.819433                            7.134222       0.027579       1.957942                    0.997332      33.405863      98.265175       0.644562       0.391990      -1.077893      -0.013506      -0.032559       0.062756       0.071978       0.006479      -0.006887       0.005540       0.003662       0.064190      -0.019253      -0.004114       0.023367              8.128575       7.789862       0.240316      -0.589601       6.646893      -1.219677       9.948970          -0.000283
          434              C       7.813517      20.347265      15.436956       0.122955      27.405069 0.35111824E+03  0.78631438E+04                                 8.092343                            6.364848       0.085455       2.052129                    0.998979      26.104070      74.402390       0.632134       0.432667      -1.049012       0.052835      -0.028272       0.001397       0.059940      -0.025271       0.002882       0.012564       0.025943       0.036491      -0.037512       0.013408       0.024104              9.706641       8.593809       2.373230       1.234380      14.811025      -0.576582       5.715088           0.005876
          435              C       8.149855      21.685811      15.266473      -0.180917      33.768351 0.45293514E+03  0.10762152E+05                                 9.146511                            7.123058       0.178050       2.036082                    0.999239      29.593681      85.634483       0.613642       0.420076      -1.061481       0.000574       0.001002      -0.007243       0.007335      -0.020870       0.007228       0.001496       0.009739       0.023157      -0.026249       0.006669       0.019580             11.170172       9.197477       3.886516       1.366517      17.686516      -0.497275       6.626524           0.001932
          436              C       9.363376      22.166053      15.748592       0.123167      35.736474 0.43808006E+03  0.10301536E+05                                 9.706088                            7.122267      -0.193343       1.949385                    0.999209      26.762517      76.524261       0.599851       0.434224      -1.054896       0.004177      -0.013134       0.001571       0.013872      -0.000135      -0.007729       0.001447       0.019251      -0.008497      -0.008855      -0.005658       0.014513             12.710639       9.492361       3.825623       0.985480      21.924781      -1.243731       6.714774           0.003203
          437              C      10.238868      21.304342      16.401193      -0.179285      34.000826 0.46398494E+03  0.11102201E+05                                 9.220977                            7.245199       0.001200       1.973609                    0.998933      30.050134      87.539831       0.603355       0.424256      -1.057821      -0.006583       0.001736      -0.002673       0.007314       0.012135       0.011085       0.005962       0.032280       0.017587      -0.023305      -0.001934       0.025240             11.073202       8.272965       1.606936       0.827133      18.753864      -1.228108       6.192777          -0.000569
          438              C       9.902530      19.969202      16.571676       0.064229      29.151652 0.37168639E+03  0.84558249E+04                                 8.413246                            6.527722       0.099104       2.035120                    0.999399      27.395745      79.090039       0.626252       0.429910      -1.049104      -0.038624      -0.006285      -0.033766       0.051686      -0.026791       0.026841       0.023589       0.042222       0.032468      -0.056259       0.015704       0.040555             10.232614       7.928011       1.272769       1.180640      17.129548      -0.845006       5.640283           0.006457
          439              C      15.047316      32.390775       6.628670       0.653858      20.939576 0.19069662E+03  0.37101648E+04                                 7.152140                            4.941588      -0.080804       2.053931                    0.999557      20.884925      57.690183       0.655593       0.480199      -1.009900       0.005431       0.027634      -0.044395       0.052574       0.059220       0.046493       0.032444       0.118378      -0.096015      -0.073854      -0.046151       0.120005              9.503603       4.978327      -0.600430      -1.777991      11.913807      -5.219987      11.618676           0.000393
          440              C      15.003373      31.340714       7.660734      -0.049087      44.778595 0.45026690E+03  0.10604929E+05                                10.883900                            7.008263      -0.109849       1.956783                    0.999310      27.869859      78.391994       0.635750       0.409055      -1.076422      -0.013208      -0.037783       0.040379       0.056855      -0.008975      -0.000660       0.006842      -0.003518      -0.001353      -0.010641      -0.001472       0.012113             15.295504       7.613031      -0.318833      -4.281898      18.503961      -8.620033      19.769521          -0.000679
          441              C      15.522246      30.078121       7.391261      -0.179664      40.211962 0.49627132E+03  0.12118744E+05                                10.265727                            7.502477      -0.080151       1.922163                    0.999640      31.630478      94.162402       0.589720       0.425326      -1.053439      -0.011190       0.001051       0.014833       0.018610       0.000031      -0.000612       0.013726       0.030687       0.019881      -0.024678       0.011711       0.012967             12.625435       7.308963      -1.877171      -3.149242      16.794609      -4.515926      13.772733           0.001641
          442              C      15.463091      29.082897       8.359164      -0.046067      40.779179 0.45863842E+03  0.10863342E+05                                10.252975                            7.132340      -0.064242       1.989764                    0.998070      27.590152      78.091824       0.621710       0.415934      -1.070820       0.014333      -0.011173      -0.022902       0.029236       0.007477       0.018043      -0.017039      -0.007812      -0.063017      -0.036685       0.015404       0.021281             13.166762       8.794503      -2.442096      -5.278841      14.617251      -2.595252      16.088533           0.000789
          443              C      14.886753      29.348222       9.594707       0.264131      32.471264 0.34877496E+03  0.78248753E+04                                 9.161357                            6.476489      -0.191833       1.961434                    0.999543      25.792577      74.425383       0.605353       0.450988      -1.034573      -0.005532      -0.100293       0.065457       0.119891       0.010594       0.005848      -0.026843      -0.020863      -0.059153      -0.036052       0.000920       0.035132             11.751831       8.197387      -0.827963      -5.681841      11.240928      -2.758583      15.817177           0.000958
          444              C      14.367880      30.610134       9.864180      -0.004198      38.796224 0.45282717E+03  0.10705666E+05                                 9.990607                            7.091687      -0.103106       1.961750                    0.999353      27.724987      78.738561       0.622052       0.416484      -1.069057      -0.042157       0.033437       0.040765       0.067506       0.016038      -0.022885      -0.003207       0.034045       0.079806      -0.037249      -0.005273       0.042522             12.946987       8.443438       0.295493      -5.982815      12.787255      -4.437996      17.610268           0.020588
          445              C      14.427035      31.606380       8.896277      -0.178936      39.858828 0.46598000E+03  0.11185330E+05                                10.185443                            7.222508      -0.014356       1.946538                    0.999650      31.079032      91.303842       0.607833       0.419798      -1.058397       0.006643      -0.005237      -0.014006       0.016362      -0.000124       0.009548       0.023372       0.013307      -0.031601      -0.031089       0.009215       0.021873             13.078627       7.540283       0.955704      -5.309200      13.149709      -6.068283      18.545889           0.002740
          446              C      16.078302      27.697348       8.071359       0.282996      24.906494 0.38155022E+03  0.87231633E+04                                 8.054278                            7.028916      -0.582357       1.865566                    0.995263      24.777317      71.330515       0.551731       0.485575      -1.019295       0.015395      -0.037184       0.003705       0.040415       0.008873      -0.006842      -0.005061       0.017859       0.081949      -0.026331      -0.003283       0.029614              8.865488       8.504414      -1.189264      -1.795974       8.999352       0.353019       9.092698           0.000406
          447              C      16.450133      27.513426       6.527847      -0.528363      31.270181 0.53999830E+03  0.13427194E+05                                 8.464111                            7.521693      -0.029126       1.930817                    0.997878      34.211389     101.760194       0.626965       0.392889      -1.077795      -0.013950       0.002514       0.068263       0.069719       0.005420      -0.001638      -0.008464       0.008224       0.014545      -0.012263       0.001087       0.011176              9.310250       8.178609      -0.833534      -2.692216       7.785375       0.876980      11.966766           0.000270
          448              C      15.116612      26.539318       8.348165      -0.510699      26.752564 0.46813790E+03  0.11242223E+05                                 7.591198                            7.006225       0.082272       1.979882                    0.997641      32.990817      96.720286       0.648638       0.393211      -1.076606       0.042677       0.051908      -0.003448       0.067288       0.017992      -0.003858      -0.002581       0.005972      -0.033475      -0.012898      -0.011518       0.024416              7.873450       7.729887       0.552634      -1.821869       7.485956      -0.572867       8.404508          -0.000150
          449              C       0.476619      27.533861       8.872446      -0.507475      26.052492 0.45218750E+03  0.10750608E+05                                 7.375382                            6.826520       0.163535       2.003475                    0.997942      32.743484      95.083954       0.666623       0.386466      -1.082768      -0.058040      -0.001841      -0.028439       0.064659       0.008056       0.009869      -0.001139       0.037978      -0.013416      -0.019148      -0.006680       0.025828              7.580169       8.450355      -0.940974      -0.624149       6.599562      -0.561902       7.690592           0.000006
          450              C      13.740838      30.939831      11.198713      -0.126870      28.211228 0.40670483E+03  0.95175771E+04                                 8.213263                            6.747398      -0.349903       1.861000                    0.998921      30.548217      91.137843       0.623497       0.419783      -1.049337      -0.042359      -0.058449      -0.019429       0.074754       0.033787      -0.006650       0.016292       0.022235      -0.023748      -0.040611       0.000687       0.039923              9.357608       8.737721       1.729973      -2.305735       8.272839      -0.577034      11.062264           0.007456
          451              C      11.780276      29.553602      10.678099       0.086833      24.609630 0.38559856E+03  0.88990770E+04                                 7.663850                            6.714397      -0.662094       1.811227                    0.997000      27.567283      81.520437       0.605322       0.438440      -1.038592       0.006310       0.038867       0.049766       0.063460       0.014015       0.019263       0.008099       0.017859      -0.059705      -0.028032      -0.006490       0.034522              8.324395      10.083324       0.748195       0.325399       8.504059      -1.545158       6.385803           0.008009
          452              C      10.742530      30.684384      10.491117      -0.217874      25.765841 0.42733739E+03  0.10063690E+05                                 7.636765                            6.888085      -0.134629       1.938460                    0.998745      30.156592      88.483473       0.624687       0.416349      -1.057889      -0.018688      -0.068542      -0.044657       0.083914       0.003332       0.015065      -0.008244       0.030781      -0.068530      -0.030052      -0.001002       0.031054              7.898702       9.307224      -0.486687       1.548751       7.692031      -0.433572       6.696851           0.015144
          453              C       9.647319      30.306321       9.545212      -0.170510      24.659534 0.40583630E+03  0.93490213E+04                                 7.232027                            6.588540       0.116450       2.022230                    0.999596      28.629875      80.641513       0.662876       0.401106      -1.077596       0.036762      -0.049386       0.082647       0.103058       0.014770      -0.001155       0.000919      -0.011417      -0.085409      -0.028550      -0.001519       0.030069              7.454152       7.959243       0.268378       1.680780       7.399709      -0.763834       7.003503           0.000855
          454              C       8.922249      29.005241      10.047495      -0.182532      25.251198 0.42641189E+03  0.99886401E+04                                 7.456651                            6.838627       0.054631       1.999774                    0.999424      29.440270      84.818917       0.635754       0.411282      -1.066212       0.098609       0.004022      -0.008325       0.099041      -0.002319       0.005879      -0.007013      -0.019917      -0.070804      -0.025752       0.002451       0.023301              7.710370       8.516087       0.087713       1.326339       7.543651      -0.729444       7.071373          -0.000421
          455              C       9.931263      27.867647      10.151985      -0.221710      27.462296 0.46589034E+03  0.11211666E+05                                 8.042916                            7.236056      -0.203241       1.917468                    0.998052      30.558291      90.652643       0.603904       0.421455      -1.054617       0.001400       0.079290       0.028842       0.084384      -0.019898       0.012940      -0.016568       0.001256      -0.068352      -0.030218      -0.008188       0.038406              8.616278       9.676565      -0.110571       2.842384       7.867225      -0.615108       8.305045          -0.009706
          456              C      11.082248      28.266145      11.101556       0.080736      26.204963 0.39135783E+03  0.90679864E+04                                 8.134743                            6.887641      -0.659106       1.809386                    0.997053      27.784433      82.398989       0.581529       0.454567      -1.028976       0.016054      -0.045424      -0.040212       0.062754      -0.019308       0.014653      -0.013910      -0.028662      -0.027194      -0.024757      -0.011877       0.036633              9.181302       9.679191       0.507904       2.033199       9.527003      -2.206427       8.337711          -0.004011
          457              C      11.609572      26.048859      12.007132      -0.118155      29.702425 0.44041104E+03  0.10531549E+05                                 8.685744                            7.162266      -0.515990       1.822789                    0.997213      30.552188      92.655959       0.586406       0.436791      -1.037195       0.078677       0.032504      -0.054800       0.101240      -0.005194       0.007718      -0.008570      -0.038647       0.001889      -0.022369      -0.001401       0.023770              9.911478       8.182564      -1.662675       0.966473      13.150825      -2.592880       8.401045          -0.005471
          458              C      12.574642      24.902750      12.214278       0.023606      36.067408 0.43886009E+03  0.10316657E+05                                 9.583120                            7.045088      -0.120797       1.968882                    0.999320      27.272964      77.779091       0.614349       0.424110      -1.061934      -0.058667       0.030949      -0.014934       0.067991      -0.014577      -0.002524      -0.016390      -0.065894       0.006861      -0.038096      -0.003052       0.041148             11.546032      13.278115      -0.210191       0.594573      15.936457      -1.956087       5.423523          -0.000816
          459              C      12.009121      23.640497      12.348098      -0.207409      38.813624 0.50917621E+03  0.12509181E+05                                10.074016                            7.612500      -0.085867       1.929889                    0.999199      31.645904      94.376051       0.584154       0.426793      -1.052931       0.006876       0.008586       0.005766       0.012419      -0.009461       0.003382       0.006740       0.039873       0.029166      -0.028338       0.010644       0.017694             12.000785      11.596557       1.734232       0.369103      18.759953      -2.047199       5.645846          -0.000521
          460              C      12.819712      22.536963      12.586408       0.034812      41.204197 0.43719928E+03  0.10241485E+05                                10.383552                            6.952787      -0.095300       1.964084                    0.999309      27.461644      77.524917       0.630599       0.414639      -1.070699       0.007716       0.014598      -0.004845       0.017208       0.010656       0.010418      -0.009651      -0.020096      -0.069691      -0.030220       0.003450       0.026771             14.043051      15.991870       5.787524      -0.748902      20.371601      -2.790932       5.765682           0.000434
          461              C      14.197176      22.695681      12.692731      -0.209607      40.152383 0.49726079E+03  0.12136622E+05                                10.246097                            7.488692      -0.033803       1.933885                    0.999629      31.812708      94.366791       0.593381       0.422921      -1.056005       0.001074       0.014902      -0.012295       0.019349      -0.020329      -0.001623      -0.003075      -0.008125      -0.014512      -0.019037      -0.004177       0.023215             12.572397      18.250358       4.960534      -0.587203      14.172793      -1.419255       5.294039          -0.001051
          462              C      14.762866      23.957934      12.558911      -0.039572      38.659039 0.46822246E+03  0.11154355E+05                                 9.947472                            7.237487      -0.132546       1.967246                    0.997910      27.702460      78.785851       0.612857       0.419522      -1.067900       0.021490      -0.021690       0.003413       0.030723       0.028657      -0.003468       0.009854      -0.008522       0.043386      -0.037788       0.013029       0.024759             12.197349      17.748072       0.787578      -0.020738      13.519882      -1.326417       5.324094           0.000544
          463              C      13.952106      25.061468      12.318768       0.269689      28.578088 0.33985677E+03  0.75826143E+04                                 8.435802                            6.418253      -0.073197       2.008193                    0.999530      25.476413      73.532156       0.603968       0.454537      -1.031590       0.062080       0.103425      -0.017706       0.121919       0.023490      -0.008074      -0.011317      -0.025179      -0.006669      -0.025602      -0.007586       0.033188              9.741866      12.480913      -0.558267       0.202551      11.925598      -1.245060       4.819087          -0.000297
          464              C      16.314921      24.097238      12.657901       0.284184      26.242079 0.38332185E+03  0.87595485E+04                                 8.235396                            6.938632      -0.593314       1.859957                    0.995512      24.689235      70.683307       0.569079       0.470994      -1.028767       0.041407       0.012553       0.000930       0.043278      -0.008005       0.000745      -0.000809      -0.038616      -0.006620      -0.019817      -0.002224       0.022041              9.442609      11.207101      -0.447908      -0.877212       7.493941      -0.036088       9.626785           0.000022
          465              C       0.096338      22.683760      12.740392      -0.519708      28.652808 0.48603082E+03  0.11758973E+05                                 7.967927                            7.157760       0.100565       1.976420                    0.998520      33.328846      97.453459       0.640441       0.395295      -1.077279      -0.022382       0.060231      -0.006140       0.064548      -0.001850      -0.001948      -0.001048      -0.044485       0.001693      -0.022771       0.000690       0.022081              8.410528       9.531241      -1.840065       0.028491       7.984664      -0.562258       7.715679           0.000021
          466              C      -0.016901      24.737560      11.420524      -0.513081      28.234567 0.46996650E+03  0.11288673E+05                                 7.861467                            6.974005       0.102711       1.988687                    0.997263      32.816851      95.985685       0.657054       0.388087      -1.080953      -0.023606      -0.027269       0.055083       0.065840      -0.003687       0.005203      -0.004695      -0.013366       0.056351      -0.017464      -0.003238       0.020701              8.558496       8.455768      -0.212768      -2.489061       6.773657      -1.352821      10.446062           0.000042
          467              C      16.668161      24.901047      13.920941      -0.511567      27.593091 0.47472997E+03  0.11442093E+05                                 7.745267                            7.037735       0.079647       1.974861                    0.997447      33.262436      97.739925       0.649526       0.391246      -1.077801      -0.014348      -0.033204      -0.062175       0.071931      -0.004729      -0.013525      -0.002443      -0.009913       0.050570      -0.020222      -0.001815       0.022037              8.149299       7.777165      -0.536572       0.941532       6.769451       1.479999       9.901281           0.000173
          468              C      10.380840      19.609191      12.612072       0.115160      28.218309 0.35224097E+03  0.78909504E+04                                 8.264627                            6.384674       0.138888       2.067704                    0.998921      26.174094      74.502412       0.630010       0.433979      -1.048701       0.038579      -0.029189       0.030528       0.057204      -0.019392      -0.007316       0.013635       0.031330       0.062513      -0.036878       0.005535       0.031343             10.042611       9.398449       3.079141       1.666360      14.158565      -2.316092       6.570820          -0.000069
          469              C      10.955487      20.840790      12.324267      -0.189247      35.891806 0.45816601E+03  0.10935126E+05                                 9.549856                            7.186190       0.159518       2.025052                    0.999288      30.033417      87.554971       0.607155       0.422674      -1.058161       0.008740      -0.003365      -0.001215       0.009444      -0.015321       0.000863      -0.001259      -0.015242       0.033069      -0.022624       0.009759       0.012864             11.866286      12.023760       5.177378       1.875383      16.438766      -2.131213       7.136331           0.000129
          470              C      12.163938      21.198417      12.912709       0.130718      37.039063 0.41369836E+03  0.95737721E+04                                 9.864301                            6.881780      -0.137965       1.969114                    0.999292      26.306012      74.209968       0.616535       0.429288      -1.059699      -0.002982      -0.010766       0.001497       0.011272      -0.016287      -0.011935       0.012908       0.005330      -0.033909      -0.019201      -0.010418       0.029619             13.322302      12.592835       6.911304       0.829211      20.133175      -3.317123       7.240895          -0.000045
          471              C      12.794360      20.324785      13.788954      -0.196671      35.438445 0.45187666E+03  0.10700301E+05                                 9.323317                            7.056292       0.172215       2.020107                    0.999723      29.854754      85.446076       0.625987       0.413204      -1.068897       0.002355      -0.001789      -0.013621       0.013939       0.006985       0.011706       0.008320       0.034108      -0.005510      -0.020028      -0.005720       0.025748             11.458052       9.968066       4.129583       0.680753      17.277639      -3.767364       7.128451           0.000083
          472              C      12.219712      19.092846      14.078592       0.076349      28.722343 0.35385825E+03  0.78893538E+04                                 8.162954                            6.270770       0.281969       2.091349                    0.999819      26.474236      73.734937       0.659250       0.416719      -1.065694      -0.034422      -0.007414      -0.038469       0.052151      -0.027575       0.015116       0.004461       0.031768       0.063805      -0.044498       0.011512       0.032986              9.969412       8.732332       3.313812       0.973641      14.724378      -2.922773       6.451526          -0.000318
          473              C      11.337459      16.082990      15.985068       0.563863      26.097072 0.27875701E+03  0.59296346E+04                                 8.241000                            5.952403       0.038873       2.067329                    0.998797      23.016788      65.256755       0.604107       0.476640      -1.017548      -0.047731       0.059838      -0.036270       0.084701       0.078854      -0.004844       0.041230       0.017022      -0.164435      -0.088864      -0.021480       0.110344             11.001038      10.540367      -5.400000       2.246428      11.180130      -4.101130      11.282617           0.008743
          474              C      12.194360      15.211062      17.018965      -0.064436      46.229828 0.49952422E+03  0.12074637E+05                                11.192385                            7.381762      -0.038659       1.963248                    0.999336      29.059804      82.812545       0.619432       0.409067      -1.076394       0.041367      -0.031551       0.025314       0.057857      -0.008411      -0.022226      -0.004103      -0.027931       0.092552      -0.038995       0.000790       0.038205             16.130149      17.487526      -9.059804       4.380798      15.472384      -7.897396      15.430538           0.000828
          475              C      13.389289      14.553710      16.743992      -0.167795      40.423867 0.47800976E+03  0.11552195E+05                                10.337349                            7.362546      -0.116160       1.914810                    0.999439      31.170793      92.008242       0.595975       0.425256      -1.054550      -0.015777       0.000224       0.012544       0.020157       0.008535      -0.012651       0.007761       0.006302       0.047387      -0.022083      -0.000114       0.022197             13.196411      16.361458      -7.538494       1.846408      12.241522      -4.594264      10.986251           0.001016
          476              C      13.938585      13.691999      17.684398      -0.023993      39.263646 0.43909988E+03  0.10289483E+05                                10.035873                            6.979922      -0.079236       1.992285                    0.998151      27.081037      76.277116       0.628213       0.416073      -1.070574       0.017167      -0.006262      -0.017395       0.025229      -0.007979       0.028893      -0.001728      -0.035836      -0.057812      -0.043389       0.012256       0.031133             12.982233      16.004332      -5.512067      -1.104077      10.560317      -4.169340      12.382051           0.002758
          477              C      13.292951      13.480829       0.566443       0.272058      31.389151 0.34608073E+03  0.77517495E+04                                 8.970320                            6.464433      -0.189363       1.964777                    0.999456      25.676040      74.102216       0.603906       0.452809      -1.033217       0.053357      -0.086247       0.057376       0.116523      -0.002854       0.022497      -0.008370      -0.022624      -0.068014      -0.037061       0.010303       0.026757             11.170166      11.036168      -3.251224      -1.191916       9.966673      -4.999190      12.507658           0.000690
          478              C      12.098022      14.138181       0.839583       0.000588      38.704146 0.45846955E+03  0.10877501E+05                                10.009979                            7.159015      -0.069681       1.974285                    0.999326      27.715262      78.964891       0.615829       0.419206      -1.066843      -0.055205      -0.001655       0.039423       0.067856       0.023376      -0.021125      -0.021399      -0.027393       0.068266      -0.039722      -0.009177       0.048899             12.926875      11.021192      -4.025805       0.120771      12.417051      -6.904637      15.342380           0.021608
          479              C      11.548727      15.003298      18.232510      -0.196928      40.411114 0.49419335E+03  0.12130946E+05                                10.432228                            7.500438      -0.127518       1.902616                    0.999435      32.621613      99.374513       0.584522       0.426882      -1.045918       0.017190       0.003868       0.000658       0.017632       0.019747      -0.004646       0.030848      -0.023880      -0.046879      -0.039457      -0.003101       0.042558             13.640235      10.892980      -5.070445       2.476997      13.791893      -8.237493      16.235831           0.006501
          480              C      15.278866      13.078925      17.370929       0.279989      26.456962 0.39111830E+03  0.89860356E+04                                 8.225800                            6.950690      -0.600272       1.859893                    0.995433      24.708964      71.013891       0.575529       0.463211      -1.032691       0.036724      -0.017559      -0.001525       0.040734       0.012713      -0.001978      -0.013099      -0.018012       0.054284      -0.025102      -0.001277       0.026379              9.351564      11.928424      -1.587108      -1.605195       7.857594      -0.462290       8.268673           0.000178
          481              C      15.916048      13.409304      15.996067      -0.517054      28.740684 0.47599058E+03  0.11456373E+05                                 7.987323                            7.078864       0.059710       1.961274                    0.998707      33.308590      97.148480       0.644610       0.394784      -1.077604      -0.018192      -0.016040       0.063513       0.067986       0.006553       0.002561      -0.008261      -0.012473       0.044356      -0.017488      -0.000808       0.018295              8.565765       9.094051      -0.623941      -2.498455       6.895565      -0.075274       9.707678           0.000253
          482              C      16.357175      13.545543       0.027497      -0.511788      26.486465 0.46091530E+03  0.11039346E+05                                 7.555766                            6.977648       0.008664       1.948464                    0.997977      33.388767      98.148690       0.645588       0.396121      -1.073308      -0.046007      -0.028168      -0.043503       0.069301       0.015377       0.010063       0.006957      -0.002179       0.024421      -0.019780      -0.002091       0.021872              7.746696       8.824336       0.447114       0.540986       6.927194      -0.496717       7.488560           0.000245
          483              C      15.180837      11.515585      17.510249      -0.516250      27.317456 0.49017350E+03  0.11895849E+05                                 7.693945                            7.172133       0.099850       1.983890                    0.997454      33.222640      97.599628       0.641331       0.393530      -1.077446       0.004446       0.071493       0.006055       0.071887       0.011764      -0.000014      -0.000036      -0.030772      -0.021681      -0.015754      -0.007227       0.022981              7.952105       7.489455      -1.094280      -0.890467       8.812399      -0.496668       7.554461           0.000446
          484              C      11.381403      14.022378       2.203446      -0.131494      27.635530 0.42291726E+03  0.99853188E+04                                 8.068749                            6.874474      -0.292973       1.880609                    0.998602      30.622283      91.500609       0.619077       0.419039      -1.050732       0.000137      -0.072282      -0.018321       0.074567       0.025578      -0.017902       0.004918      -0.065279      -0.004302      -0.048107       0.005887       0.042220              8.815371       6.706849       0.236542      -0.574198       9.739184      -1.462714      10.000079           0.006377
          485              C      10.581967      11.723349       1.593007       0.098294      23.350879 0.36789182E+03  0.84041154E+04                                 7.449436                            6.610956      -0.664230       1.813623                    0.997148      27.324451      80.794357       0.601859       0.445492      -1.032872      -0.015518       0.031352       0.053397       0.063835       0.015436       0.014538       0.021716      -0.012837      -0.061485      -0.032064      -0.006470       0.038534              8.137625       9.340250       0.067672       1.845757       8.693649      -0.993744       6.378976           0.008134
          486              C       9.099714      12.002638       1.536180      -0.228225      25.794677 0.43509101E+03  0.10310124E+05                                 7.653380                            6.940171      -0.140436       1.934322                    0.998864      30.536101      90.380794       0.622631       0.415137      -1.056846       0.025377      -0.063523      -0.043708       0.081176       0.021655       0.009701       0.009184      -0.005807      -0.085798      -0.031289      -0.007487       0.038775              8.100203       9.573201       0.310695       2.066063       7.449520       0.246310       7.277888           0.013364
          487              C       8.386475      11.025125       0.571943      -0.169072      24.982551 0.41410933E+03  0.96811945E+04                                 7.504654                            6.788144      -0.175762       1.930097                    0.998794      29.541710      86.520358       0.627876       0.417271      -1.056717       0.063294      -0.028104       0.072829       0.100498       0.013286      -0.007494       0.021737       0.014824      -0.052772      -0.035442       0.010642       0.024800              8.014598       7.925185      -0.021154       2.670345       8.002327      -0.588402       8.116283           0.000811
          488              C       8.667038       9.662737       0.896410      -0.159085      23.592364 0.37995300E+03  0.86917247E+04                                 7.173752                            6.450013       0.047539       2.007302                    0.999541      28.784076      83.332998       0.652090       0.410603      -1.061204       0.071499       0.068902      -0.011413       0.099949      -0.013181       0.007392       0.010449       0.024911      -0.035431      -0.024614       0.000353       0.024262              7.693722       8.614061       0.059402       2.034892       7.486323      -0.654517       6.980783           0.000263
          489              C      10.107037       9.352794       0.936740      -0.218491      26.403594 0.44088286E+03  0.10473465E+05                                 7.821368                            7.020697      -0.164784       1.929698                    0.998586      30.319288      89.613248       0.614993       0.419246      -1.055103      -0.045579       0.063553       0.034135       0.085333      -0.007456       0.022020      -0.005836       0.023002      -0.050766      -0.027402      -0.005232       0.032633              8.588953      10.859440       0.158294       3.311646       6.806071       0.314860       8.101349           0.008092
          490              C      10.852389      10.279217       1.926641       0.085860      26.249501 0.38683889E+03  0.89437856E+04                                 8.170014                            6.856360      -0.674721       1.805779                    0.997138      27.727798      82.336636       0.581335       0.455710      -1.027584       0.044210      -0.022897      -0.038491       0.062931      -0.019200       0.018918      -0.002416       0.029400      -0.043201      -0.024986      -0.012721       0.037707              9.640789      11.316805      -1.093601       3.912731       9.067452      -1.080116       8.538110           0.004561
          491              C      12.623656       8.739719       2.658067      -0.121070      30.641751 0.44124595E+03  0.10555594E+05                                 8.920303                            7.172842      -0.528474       1.817752                    0.997109      30.631670      92.888574       0.585560       0.437253      -1.037011       0.030622       0.076673      -0.049024       0.096020      -0.024668       0.012852       0.000542      -0.010414      -0.022209      -0.027197      -0.003357       0.030554             11.167997      15.176316      -5.242778       1.972633      10.144150      -1.577111       8.183524           0.003583
          492              C      14.083937       8.429776       2.725894       0.033554      36.220475 0.43653867E+03  0.10254317E+05                                 9.664957                            7.033258      -0.172315       1.951456                    0.999301      27.259482      77.855690       0.613621       0.424934      -1.060815      -0.066877      -0.005508      -0.016160       0.069021      -0.036267       0.004151      -0.015459      -0.002272       0.006148      -0.038889      -0.001572       0.040461             12.370065      17.494993      -5.025091       0.779505      14.200748       0.298227       5.414455           0.000823
          493              C      14.386472       7.077265       2.601240      -0.206843      37.977656 0.49098956E+03  0.11941530E+05                                 9.915793                            7.433394       0.035910       1.963912                    0.999573      31.379187      92.814145       0.596740       0.422020      -1.056928      -0.004612       0.001993       0.009064       0.010363       0.020771       0.001700       0.005105       0.031069       0.043915      -0.033558       0.012562       0.020996             12.525457      14.636970      -6.885174      -0.222161      17.354497       0.673212       5.584904           0.000282
          494              C      15.698020       6.641982       2.747892       0.036493      39.621294 0.45693802E+03  0.10839855E+05                                10.214050                            7.168789      -0.046891       1.984354                    0.999433      27.618624      78.868978       0.612173       0.421760      -1.064462      -0.000546       0.018958       0.001902       0.019061      -0.009235       0.009757       0.006088      -0.018317      -0.064399      -0.026788       0.002963       0.023826             13.502260      12.800121      -4.564660      -0.181771      21.681085       1.566284       6.025575           0.000099
          495              C      16.707034       7.557847       3.021031      -0.194118      36.262479 0.50038906E+03  0.12239673E+05                                 9.596628                            7.544523      -0.001170       1.956153                    0.999110      31.377263      93.364445       0.587026       0.426567      -1.053092      -0.011274       0.013742      -0.001291       0.017822      -0.006914      -0.001438      -0.005147       0.033663       0.010864      -0.021153       0.004753       0.016400             10.881741      10.365633      -0.386151       0.449708      16.485226       1.285372       5.794363           0.000641
          496              C      16.406189       8.910018       3.145685      -0.029936      36.667795 0.45440594E+03  0.10756493E+05                                 9.597624                            7.138002      -0.026208       2.007168                    0.998468      27.374098      77.889007       0.615374       0.420475      -1.066099       0.032321      -0.005611       0.003844       0.033029       0.006483      -0.005757       0.002968      -0.058129       0.048413      -0.038517       0.015893       0.022625             11.411459      14.649409      -0.993349       0.807951      14.193685       0.862416       5.391285           0.000276
          497              C      15.094640       9.344279       2.997200       0.266693      28.608242 0.34782781E+03  0.78017033E+04                                 8.441191                            6.491976      -0.062163       2.011364                    0.999565      25.530214      73.763617       0.600980       0.454382      -1.032189      -0.011760       0.124095       0.004669       0.124739      -0.006189      -0.001592      -0.000653      -0.057552      -0.031586      -0.024367      -0.010337       0.034703              9.899635      13.707866      -2.439641       0.696994      11.097976       0.169982       4.893064           0.001513
          498              C       0.637183       9.887531       3.387661       0.274645      25.896239 0.39346097E+03  0.90500218E+04                                 8.119788                            7.010517      -0.586489       1.863112                    0.995213      24.797072      71.221184       0.568497       0.468414      -1.030192       0.027188       0.032488       0.003878       0.042540      -0.021824      -0.000529       0.000788       0.003303       0.002831      -0.022360       0.000904       0.021456              8.894980       9.941516       0.739980      -0.118214       7.911956      -0.242949       8.831470           0.000030
          499              C       2.051830       9.230179       3.567310      -0.520309      28.011339 0.47771913E+03  0.11498203E+05                                 7.830275                            7.105986       0.110869       1.978406                    0.998789      33.205154      96.567696       0.642010       0.396376      -1.077475      -0.052471       0.038706      -0.003888       0.065319      -0.021706       0.002054      -0.005115       0.015496      -0.001266      -0.023238      -0.000898       0.024137              8.216911      10.480564      -0.595536       0.142016       6.769176      -0.209085       7.400993          -0.000017
          500              C       0.797746      10.878668       2.227277      -0.513404      27.576925 0.47342319E+03  0.11384691E+05                                 7.729650                            7.023908       0.097465       1.983358                    0.997390      32.960322      96.242965       0.651771       0.390786      -1.079827      -0.008100      -0.040509       0.057507       0.070807      -0.009446       0.001545      -0.006706      -0.004923       0.033729      -0.015715       0.000630       0.015085              8.079482       7.651493       0.078622      -0.453062       7.604912      -1.968107       8.982040          -0.000005
          501              C       0.395493      10.691340       4.724028      -0.514071      27.975160 0.48692634E+03  0.11804274E+05                                 7.819805                            7.134359       0.027377       1.957869                    0.997331      33.408066      98.277426       0.644543       0.391993      -1.077876       0.013512      -0.032500      -0.062796       0.071987      -0.006483      -0.006892      -0.005544       0.003504       0.064256      -0.019253      -0.004136       0.023389              8.129013       7.790972      -0.240866      -0.590231       6.646992       1.219494       9.949076           0.000226
          502              C       0.637183       3.317415       2.894544       0.119655      27.413013 0.35104513E+03  0.78563890E+04                                 8.080332                            6.354159       0.112569       2.060962                    0.999024      26.062993      74.115948       0.634544       0.431305      -1.050468      -0.051549      -0.028255      -0.000509       0.058787       0.024769       0.003388      -0.011133       0.021428       0.031910      -0.035046       0.012285       0.022761              9.695805       8.576175      -2.365988       1.233109      14.805829       0.578000       5.705411           0.005858
          503              C       0.300845       4.655961       3.065027      -0.181759      33.834883 0.45409903E+03  0.10797254E+05                                 9.159062                            7.133874       0.173449       2.033984                    0.999242      29.634868      85.796807       0.612931       0.420273      -1.061305      -0.000146       0.001259       0.007638       0.007742       0.020241       0.007324      -0.001815       0.009812       0.022038      -0.025593       0.006479       0.019115             11.183367       9.215725      -3.899919       1.370307      17.698647       0.488989       6.635729           0.001978
          504              C      15.988724       5.136203       2.582908       0.122758      35.746426 0.43848374E+03  0.10313845E+05                                 9.705458                            7.125427      -0.195708       1.948327                    0.999208      26.782594      76.602856       0.599707       0.434210      -1.054860      -0.004340      -0.012672      -0.001459       0.013473       0.000333      -0.007556      -0.001598       0.020284      -0.007787      -0.009388      -0.005384       0.014772             12.698841       9.496228      -3.819866       0.989279      21.885180       1.237839       6.715115           0.003208
          505              C      15.113232       4.274492       1.930307      -0.181002      34.073324 0.46566148E+03  0.11152071E+05                                 9.230825                            7.258188      -0.003002       1.971334                    0.998945      30.105863      87.732904       0.602842       0.424246      -1.057855       0.006122       0.002219       0.002703       0.007051      -0.012197       0.011253      -0.005707       0.031015       0.015719      -0.022473      -0.002558       0.025031             11.077563       8.283366      -1.598497       0.829533      18.747643       1.227328       6.201680          -0.000530
          506              C      15.449570       2.939352       1.759824       0.064374      28.945978 0.36854042E+03  0.83584262E+04                                 8.355039                            6.486844       0.134688       2.048751                    0.999417      27.203660      78.168859       0.630745       0.428167      -1.051180       0.038582      -0.008534       0.032880       0.051405       0.023141       0.025364      -0.020999       0.034302       0.023387      -0.049316       0.013018       0.036298             10.159109       7.874710      -1.274942       1.172731      17.000429       0.833302       5.602188           0.006077
          507              C      10.304784      15.360925      11.702830       0.653827      20.939979 0.19070593E+03  0.37103730E+04                                 7.152305                            4.941735      -0.080920       2.053905                    0.999557      20.884663      57.688745       0.655582       0.480204      -1.009902      -0.005467       0.027656       0.044365       0.052564      -0.059200       0.046537      -0.032413       0.118525      -0.095924      -0.073873      -0.046170       0.120043              9.504582       4.978430       0.600010      -1.777643      11.917028       5.222243      11.618288           0.000417
          508              C      10.348727      14.310864      10.670766      -0.048818      44.768461 0.45014534E+03  0.10601410E+05                                10.882818                            7.007535      -0.109681       1.956909                    0.999310      27.865515      78.378788       0.635750       0.409081      -1.076399       0.013429      -0.037739      -0.040389       0.056884       0.008870      -0.000743      -0.006800      -0.003120      -0.002221      -0.010431      -0.001619       0.012049             15.295362       7.612555       0.317956      -4.281241      18.506518       8.621992      19.767014           0.003870
          509              C       9.829854      13.048271      10.940239      -0.179945      40.227835 0.49647677E+03  0.12125269E+05                                10.269110                            7.504428      -0.080619       1.921964                    0.999639      31.638265      94.197856       0.589585       0.425371      -1.053389       0.011279       0.000891      -0.014893       0.018703       0.000020      -0.000627      -0.013724       0.030541       0.019977      -0.024623       0.011622       0.013001             12.631145       7.311949       1.876978      -3.151407      16.802339       4.519228      13.779148           0.000279
          510              C       9.889009      12.053047       9.972336      -0.045925      40.790679 0.45873185E+03  0.10866503E+05                                10.256019                            7.133717      -0.065083       1.989483                    0.998065      27.594408      78.116522       0.621543       0.416010      -1.070733      -0.014540      -0.011005       0.023005       0.029355      -0.007406       0.018294       0.016902      -0.008249      -0.062407      -0.036659       0.015349       0.021310             13.172127       8.798494       2.442533      -5.282443      14.622239       2.596435      16.095648           0.005303
          511              C      10.465347      12.318372       8.736793       0.263565      32.498408 0.34909137E+03  0.78341930E+04                                 9.167572                            6.480148      -0.193975       1.960591                    0.999540      25.808522      74.495712       0.605047       0.451089      -1.034457       0.005524      -0.100390      -0.065687       0.120098      -0.010116       0.005534       0.027147      -0.021116      -0.058523      -0.035886       0.000595       0.035291             11.761350       8.205093       0.828054      -5.688294      11.248304       2.761392      15.830653           0.000672
          512              C      10.984220      13.580284       8.467320      -0.004134      38.801766 0.45290277E+03  0.10708168E+05                                 9.992151                            7.092632      -0.103319       1.961644                    0.999352      27.728149      78.756614       0.621949       0.416525      -1.069003       0.041955       0.033411      -0.040915       0.067457      -0.016228      -0.022409       0.003160       0.033560       0.080514      -0.037317      -0.004853       0.042171             12.949855       8.446080      -0.297507      -5.984815      12.790353       4.440540      17.613132           0.023559
          513              C      10.925065      14.576530       9.435223      -0.178886      39.859551 0.46598936E+03  0.11185629E+05                                10.186149                            7.223000      -0.014726       1.946476                    0.999650      31.076962      91.298553       0.607759       0.419846      -1.058364      -0.006439      -0.005182       0.014170       0.016405       0.000052       0.009591      -0.023445       0.013478      -0.031314      -0.031145       0.009147       0.021998             13.080169       7.541084      -0.957315      -5.309781      13.152777       6.071096      18.546646           0.002052
          514              C       9.273798      10.667498      10.260141       0.282947      24.906417 0.38153620E+03  0.87228419E+04                                 8.054635                            7.029036      -0.582130       1.865643                    0.995264      24.777984      71.334550       0.551692       0.485609      -1.019268      -0.015371      -0.037176      -0.003669       0.040395      -0.008929      -0.006764       0.005094       0.017929       0.082058      -0.026417      -0.003208       0.029625              8.866308       8.505529       1.189672      -1.796671       9.000316      -0.353674       9.093081           0.000355
          515              C       8.901967      10.483576      11.803653      -0.528286      31.268708 0.53995539E+03  0.13425824E+05                                 8.463928                            7.521405      -0.028919       1.930917                    0.997878      34.208631     101.749954       0.626977       0.392890      -1.077797       0.014014       0.002581      -0.068210       0.069683      -0.005407      -0.001675       0.008485       0.008189       0.014715      -0.012266       0.001033       0.011233              9.310476       8.178781       0.833928      -2.693094       7.785603      -0.878275      11.967045           0.000397
          516              C      10.235488       9.509468       9.983335      -0.510725      26.755921 0.46821227E+03  0.11244677E+05                                 7.591994                            7.006782       0.081826       1.979680                    0.997643      32.996080      96.744802       0.648599       0.393211      -1.076585      -0.042688       0.051918       0.003487       0.067305      -0.018114      -0.003803       0.002569       0.005843      -0.033065      -0.013019      -0.011427       0.024446              7.874399       7.730700      -0.552407      -1.821807       7.486767       0.572473       8.405729           0.000656
          517              C       7.974081      10.504011       9.459054      -0.507472      26.052080 0.45217214E+03  0.10750057E+05                                 7.374916                            6.826035       0.163918       2.003562                    0.997946      32.743419      95.080199       0.666706       0.386424      -1.082807       0.058065      -0.001767       0.028416       0.064670      -0.008093       0.009860       0.001095       0.037779      -0.013304      -0.019078      -0.006662       0.025740              7.579800       8.450379       0.941180      -0.624133       6.599564       0.561582       7.689458           0.000253
          518              C      11.611262      13.909981       7.132787      -0.126198      28.190620 0.40635496E+03  0.95078570E+04                                 8.211326                            6.746106      -0.351922       1.860642                    0.998913      30.535867      91.109723       0.623300       0.419983      -1.049155       0.042719      -0.058428       0.019065       0.074848      -0.033535      -0.006887      -0.016306       0.022522      -0.023032      -0.040630       0.001058       0.039572              9.355031       8.736029      -1.729896      -2.303341       8.270451       0.575444      11.058613           0.007611
          519              C      13.571824      12.523752       7.653401       0.087508      24.603232 0.38545950E+03  0.88969454E+04                                 7.665996                            6.715392      -0.668924       1.808566                    0.996996      27.601752      81.683674       0.604851       0.438728      -1.038202      -0.006257       0.039199      -0.049475       0.063431      -0.014848       0.019376      -0.007599       0.018449      -0.062705      -0.028761      -0.006739       0.035500              8.327456      10.087026      -0.748089       0.321231       8.504286       1.545478       6.391056           0.008665
          520              C      14.609570      13.654534       7.840383      -0.217884      25.769910 0.42744394E+03  0.10067737E+05                                 7.640415                            6.891124      -0.139565       1.937034                    0.998717      30.164360      88.539188       0.624196       0.416612      -1.057626       0.018661      -0.068271       0.044690       0.083704      -0.003628       0.015066       0.007958       0.031066      -0.069301      -0.030133      -0.001181       0.031314              7.902747       9.313578       0.490022       1.549794       7.695476       0.432750       6.699187           0.014290
          521              C      15.704781      13.276471       8.786288      -0.170597      24.660762 0.40587660E+03  0.93504920E+04                                 7.232850                            6.589250       0.117084       2.022429                    0.999596      28.633492      80.662787       0.662760       0.401152      -1.077529      -0.036861      -0.049367      -0.082678       0.103109      -0.014747      -0.001320      -0.000878      -0.011554      -0.085676      -0.028651      -0.001466       0.030118              7.455123       7.960940      -0.267712       1.681532       7.399922       0.763979       7.004508           0.000792
          522              C      16.429851      11.975391       8.284005      -0.182412      25.247948 0.42636530E+03  0.99875136E+04                                 7.456734                            6.838854       0.054744       1.999897                    0.999421      29.438697      84.820831       0.635645       0.411354      -1.066140      -0.098704       0.004021       0.008221       0.099127       0.002506       0.006042       0.006901      -0.019874      -0.070575      -0.025706       0.002431       0.023276              7.710504       8.517336      -0.087962       1.326639       7.543176       0.729203       7.070999           0.000493
          523              C      15.420837      10.837797       8.179515      -0.221643      27.454623 0.46574428E+03  0.11207600E+05                                 8.041839                            7.235154      -0.203779       1.917367                    0.998045      30.557349      90.656275       0.603895       0.421482      -1.054570      -0.001247       0.079492      -0.028845       0.084573       0.019901       0.013013       0.016392       0.000702      -0.067960      -0.030007      -0.008315       0.038322              8.615125       9.675196       0.108777       2.841390       7.866168       0.613959       8.304010           0.011590
          524              C      14.269852      11.236295       7.229944       0.080327      26.222793 0.39167038E+03  0.90781589E+04                                 8.141886                            6.892913      -0.663503       1.807727                    0.997040      27.811611      82.526131       0.580915       0.454900      -1.028661      -0.015448      -0.045088       0.039951       0.062191       0.019971       0.015058       0.014151      -0.029206      -0.028774      -0.025438      -0.012237       0.037675              9.190305       9.688894      -0.510394       2.033398       9.535628       2.210208       8.346392           0.005588
          525              C      13.742528       9.019009       6.324367      -0.118723      29.692053 0.44024125E+03  0.10526023E+05                                 8.683755                            7.161023      -0.516804       1.822873                    0.997191      30.536091      92.587726       0.586465       0.436808      -1.037229      -0.078779       0.032185       0.054652       0.101138       0.004788       0.007769       0.008811      -0.038823       0.003447      -0.022620      -0.001137       0.023757              9.909323       8.179904       1.662860       0.966184      13.149538       2.592829       8.398526           0.006924
          526              C      12.777458       7.872900       6.117222       0.023143      36.072285 0.43896519E+03  0.10319454E+05                                 9.582638                            7.044992      -0.119225       1.969263                    0.999324      27.276992      77.784646       0.614493       0.423996      -1.062034       0.058913       0.031073       0.014529       0.068171       0.014745      -0.002381       0.016509      -0.065853       0.005641      -0.037933      -0.003467       0.041400             11.545644      13.277007       0.208734       0.594356      15.936765       1.955533       5.423158           0.001183
          527              C      13.342979       6.610647       5.983402      -0.207292      38.814335 0.50918186E+03  0.12509428E+05                                10.074578                            7.612869      -0.087035       1.929550                    0.999195      31.645736      94.377764       0.584099       0.426830      -1.052903      -0.006876       0.008564      -0.005986       0.012508       0.009483       0.003449      -0.006817       0.039793       0.028779      -0.028289       0.010545       0.017745             12.002248      11.596791      -1.734887       0.369243      18.763773       2.047166       5.646179           0.000502
          528              C      12.532388       5.507113       5.745092       0.034840      41.205532 0.43720386E+03  0.10241678E+05                                10.384050                            6.952958      -0.095656       1.963986                    0.999309      27.461733      77.526962       0.630569       0.414655      -1.070682      -0.007648       0.014634       0.004728       0.017175      -0.010655       0.010419       0.009590      -0.020090      -0.069701      -0.030196       0.003439       0.026758             14.044935      15.991622      -5.788781      -0.748728      20.377129       2.791295       5.766054           0.000092
          529              C      11.154924       5.665831       5.638769      -0.209594      40.151940 0.49724864E+03  0.12136247E+05                                10.246136                            7.488655      -0.033839       1.933894                    0.999629      31.811821      94.363751       0.593376       0.422927      -1.056002      -0.001112       0.014968       0.012108       0.019284       0.020329      -0.001598       0.003022      -0.008162      -0.014465      -0.019025      -0.004184       0.023209             12.572783      18.248935      -4.961156      -0.586969      14.175397       1.419445       5.294017           0.000899
          530              C      10.589234       6.928084       5.772589      -0.039432      38.655532 0.46815770E+03  0.11152474E+05                                 9.947137                            7.237163      -0.132886       1.967187                    0.997906      27.700356      78.779762       0.612846       0.419542      -1.067882      -0.021471      -0.021683      -0.003555       0.030721      -0.028688      -0.003525      -0.009801      -0.008585       0.043427      -0.037831       0.013110       0.024721             12.197171      17.745407      -0.787691      -0.020565      13.522264       1.326738       5.323841           0.000288
          531              C      11.399994       8.031618       6.012732       0.269626      28.581042 0.33989937E+03  0.75838469E+04                                 8.436032                            6.418410      -0.072889       2.008196                    0.999532      25.480440      73.546563       0.603992       0.454502      -1.031603      -0.062222       0.103499       0.017551       0.122032      -0.023561      -0.008240       0.011458      -0.025109      -0.007008      -0.025599      -0.007805       0.033403              9.742397      12.480281       0.557860       0.202468      11.927617       1.245342       4.819295           0.001464
          532              C       9.037179       7.067388       5.673599       0.284175      26.241125 0.38331270E+03  0.87592359E+04                                 8.234998                            6.938418      -0.593096       1.860037                    0.995512      24.688301      70.678866       0.569107       0.470976      -1.028783      -0.041398       0.012575      -0.000951       0.043276       0.008023       0.000709       0.000862      -0.038644      -0.006681      -0.019823      -0.002251       0.022075              9.441925      11.205848       0.448392      -0.876789       7.494573       0.036056       9.625353           0.000021
          533              C       8.354362       5.653910       5.591107      -0.519721      28.653609 0.48604784E+03  0.11759503E+05                                 7.968165                            7.157925       0.100453       1.976376                    0.998520      33.329530      97.456342       0.640427       0.395300      -1.077275       0.022390       0.060214       0.006062       0.064528       0.001858      -0.001889       0.001032      -0.044539       0.001606      -0.022774       0.000653       0.022121              8.410864       9.531583       1.840557       0.028831       7.985893       0.562353       7.715115           0.000009
          534              C       8.467601       7.707710       6.910975      -0.513093      28.236294 0.47001871E+03  0.11290277E+05                                 7.861766                            6.974424       0.102768       1.988659                    0.997266      32.819295      95.995313       0.657028       0.388090      -1.080947       0.023652      -0.027229      -0.055174       0.065917       0.003688       0.005286       0.004624      -0.013367       0.056169      -0.017457      -0.003186       0.020643              8.558506       8.455636       0.212988      -2.488390       6.774440       1.352859      10.445442          -0.000003
          535              C       8.683939       7.871197       4.410559      -0.511508      27.587410 0.47460941E+03  0.11438430E+05                                 7.743907                            7.036473       0.080220       1.975136                    0.997444      33.256926      97.719636       0.649637       0.391206      -1.077832       0.014387      -0.033178       0.062113       0.071873       0.004730      -0.013487       0.002358      -0.009835       0.050720      -0.020171      -0.001883       0.022054              8.147778       7.775928       0.537140       0.941291       6.769320      -1.479457       9.898086           0.000090
          536              C      14.971260       2.579341       5.719428       0.115042      28.234922 0.35243467E+03  0.78964831E+04                                 8.268471                            6.386657       0.135848       2.066598                    0.998915      26.182003      74.533893       0.629870       0.434010      -1.048668      -0.038670      -0.029219      -0.030307       0.057163       0.019358      -0.007043      -0.013587       0.031106       0.061581      -0.036658       0.005719       0.030939             10.049267       9.402672      -3.081691       1.667273      14.171591       2.318487       6.573539          -0.000074
          537              C      14.396613       3.810940       6.007233      -0.189263      35.899932 0.45823947E+03  0.10937474E+05                                 9.551919                            7.187052       0.159073       2.024903                    0.999286      30.036117      87.569300       0.607073       0.422708      -1.058125      -0.008718      -0.003354       0.001225       0.009421       0.015382       0.000944       0.001147      -0.015267       0.032969      -0.022668       0.009822       0.012846             11.870443      12.026428      -5.179693       1.876102      16.447264       2.131645       7.137636           0.000025
          538              C      13.188162       4.168567       5.418791       0.130709      37.043283 0.41371438E+03  0.95743318E+04                                 9.865473                            6.882072      -0.138035       1.969097                    0.999292      26.306905      74.215656       0.616494       0.429308      -1.059676       0.003000      -0.010737      -0.001540       0.011254       0.016301      -0.011932      -0.012958       0.005280      -0.033899      -0.019230      -0.010420       0.029650             13.325691      12.594174      -6.913021       0.829569      20.141066       3.317866       7.241832          -0.000056
          539              C      12.557740       3.294935       4.542546      -0.196676      35.448570 0.45198076E+03  0.10703571E+05                                 9.325967                            7.057568       0.171418       2.019844                    0.999722      29.857964      85.463386       0.625858       0.413258      -1.068844      -0.002379      -0.001770       0.013616       0.013936      -0.006909       0.011808      -0.008419       0.033978      -0.005656      -0.020022      -0.005759       0.025781             11.463295       9.970114      -4.131349       0.681115      17.289171       3.769572       7.130600           0.000016
          540              C      13.132388       2.062996       4.252908       0.076208      28.734408 0.35397942E+03  0.78926952E+04                                 8.165424                            6.271677       0.280792       2.090850                    0.999818      26.479295      73.750922       0.659232       0.416697      -1.065713       0.034270      -0.007521       0.038633       0.052187       0.027432       0.015350      -0.004271       0.031455       0.063239      -0.044208       0.011091       0.033116              9.974595       8.734443      -3.316764       0.973939      14.735741       2.925399       6.453599          -0.000308
          541              C       5.563941      17.976710      15.985068       0.562173      26.204484 0.28000213E+03  0.59631317E+04                                 8.261651                            5.964626       0.035314       2.064616                    0.998866      23.082689      65.495427       0.603610       0.476471      -1.017575       0.046332      -0.060492      -0.036257       0.084383       0.078309       0.004058      -0.041756       0.012651      -0.162893      -0.088097      -0.021698       0.109796             11.032870      10.566350      -5.414514      -2.258653      11.212980       4.121767      11.319279           0.008783
          542              C       4.707040      18.848638      17.018965      -0.063892      46.250943 0.49957218E+03  0.12077387E+05                                11.199122                            7.384513      -0.041256       1.962652                    0.999333      29.061145      82.850976       0.618949       0.409333      -1.076103      -0.041314       0.031312       0.025187       0.057634      -0.007890       0.022184       0.003741      -0.029452       0.092122      -0.039257       0.001282       0.037975             16.140025      17.502529      -9.063271      -4.380957      15.475716       7.900610      15.441829           0.000367
          543              C       3.512111      19.505990      16.743992      -0.167523      40.402365 0.47764424E+03  0.11540822E+05                                10.332796                            7.359049      -0.114851       1.915364                    0.999441      31.156839      91.948280       0.596216       0.425177      -1.054629       0.015803      -0.000201       0.012518       0.020161       0.008602       0.012502      -0.007843       0.006104       0.047047      -0.022069       0.000066       0.022003             13.190184      16.359851      -7.535434      -1.843836      12.232776       4.588831      10.977924           0.001060
          544              C       2.962815      20.367701      17.684398      -0.023914      39.262570 0.43908330E+03  0.10288927E+05                                10.035474                            6.979743      -0.079267       1.992290                    0.998149      27.079811      76.271357       0.628232       0.416067      -1.070585      -0.017144       0.006165      -0.017421       0.025207      -0.008035      -0.028917       0.001661      -0.035817      -0.057486      -0.043378       0.012285       0.031093             12.981697      16.008984      -5.514439       1.103166      10.559165       4.166732      12.376942           0.002787
          545              C       3.608449      20.578871       0.566443       0.271764      31.401720 0.34619242E+03  0.77548569E+04                                 8.972503                            6.465252      -0.188767       1.964889                    0.999458      25.680596      74.117637       0.603900       0.452777      -1.033238      -0.053432       0.086207       0.057407       0.116543      -0.003052      -0.022517       0.008510      -0.022461      -0.067992      -0.037056       0.010147       0.026909             11.173948      11.043031      -3.256859       1.188014       9.971480       5.000640      12.507333           0.000617
          546              C       4.803378      19.921519       0.839583       0.000618      38.705250 0.45831828E+03  0.10873024E+05                                10.010447                            7.157326      -0.067229       1.975108                    0.999327      27.711445      78.951010       0.615967       0.419146      -1.066880       0.055204       0.001425       0.039499       0.067895       0.023348       0.021140       0.021143      -0.027514       0.068364      -0.039793      -0.008916       0.048709             12.930521      11.027337      -4.036033      -0.132018      12.424183       6.908566      15.340044           0.020569
          547              C       5.352673      19.056402      18.232510      -0.197093      40.486053 0.49492333E+03  0.12157757E+05                                10.453235                            7.511273      -0.142456       1.897577                    0.999399      32.692131      99.743865       0.583271       0.427485      -1.045170      -0.017530      -0.004049       0.001001       0.018019       0.021170       0.005248      -0.031855      -0.027946      -0.044819      -0.040793      -0.004200       0.044994             13.670544      10.926147      -5.089915      -2.486837      13.820809       8.253439      16.264675           0.006441
          548              C       1.622534      20.980775      17.370929       0.279927      26.459315 0.39113903E+03  0.89865176E+04                                 8.225945                            6.950600      -0.599956       1.859983                    0.995436      24.708610      71.009974       0.575574       0.463175      -1.032725      -0.036743       0.017564      -0.001558       0.040755       0.012695       0.001962       0.013073      -0.017999       0.054234      -0.025076      -0.001262       0.026338              9.352023      11.930686      -1.587938       1.605442       7.857563       0.462006       8.267818           0.000189
          549              C       0.985352      20.650396      15.996067      -0.517008      28.737731 0.47592269E+03  0.11454200E+05                                 7.986612                            7.078275       0.060000       1.961416                    0.998706      33.304542      97.130761       0.644656       0.394775      -1.077622       0.018155       0.016064       0.063486       0.067957       0.006591      -0.002505       0.008275      -0.012497       0.044494      -0.017529      -0.000815       0.018344              8.564911       9.094084      -0.623998       2.498514       6.894666       0.075151       9.705984           0.000299
          550              C       0.544225      20.514157       0.027497      -0.511779      26.484559 0.46086962E+03  0.11037809E+05                                 7.555108                            6.977101       0.009207       1.948660                    0.997977      33.385478      98.132138       0.645651       0.396098      -1.073340       0.045946       0.028155      -0.043510       0.069260       0.015421      -0.010061      -0.006938      -0.002130       0.024498      -0.019834      -0.002053       0.021887              7.746047       8.824505       0.446896      -0.541135       6.926223       0.496610       7.487413           0.000298
          551              C       1.720563      22.544115      17.510249      -0.516245      27.316297 0.49013761E+03  0.11894703E+05                                 7.693539                            7.171672       0.100150       1.984009                    0.997452      33.220923      97.591936       0.641381       0.393509      -1.077466      -0.004497      -0.071439       0.005998       0.071832       0.011758       0.000041       0.000012      -0.030979      -0.021412      -0.015878      -0.007137       0.023015              7.951670       7.489559      -1.094857       0.890537       8.811746       0.496596       7.553705           0.000520
[truncated: 80,610 more chars]
