# Supplementary material for: A collection of forcefield precursors for metal–organic frameworks
Source: RSC Adv. 2019 Nov 13;9(63):36492–507. doi: 10.1039/c9ra07327b (PMC9075174; doi:10.1039/c9ra07327b)
Supplement: RA-009-C9RA07327B-s3523 [file RA-009-C9RA07327B-s3523.xyz]

   72
jmolscript: load "" {1 1 1} spacegroup "x,y,z" unitcell [{      8.573200     0.000000     0.000000 }, {      1.231257     8.484325     0.000000 }, {      0.729194     0.631010    14.303431 }]
Cu     9.539790     5.860489     7.008681     0.858903
Cu     2.999243     0.200601     0.143034     0.858901
Cu     0.993861     3.254846     7.294750     0.858906
Cu     7.534408     8.914734    14.160397     0.858893
H      5.376020     3.445854     5.970252     0.124425
H      5.490027     5.044602     5.900165     0.122602
H      3.946321     2.198272     4.326788     0.131289
H      3.129872     2.987396     3.193956     0.130082
H      4.221869     6.322713     4.100794     0.127652
H      7.256388     2.687135     2.965101     0.130224
H      5.986834     3.974425     1.181463     0.124425
H      4.388286     4.091207     1.251550     0.122603
H      7.426812     5.210129     2.824928     0.131291
H      6.763125     6.131445     3.957759     0.130082
H      3.305554     5.529777     3.050922     0.127654
H      6.467635     2.004584     4.186614     0.130223
H      5.157631     5.669481     8.333179     0.124425
H      5.043624     4.070733     8.403266     0.122603
H      6.587330     6.917063     9.976643     0.131289
H      7.403779     6.127939    11.109475     0.130082
H      6.311782     2.792622    10.202637     0.127652
H      3.277263     6.428200    11.338330     0.130223
H      4.546817     5.140910    13.121968     0.124425
H      6.145365     5.024128    13.051881     0.122603
H      3.106839     3.905206    11.478503     0.131291
H      3.770526     2.983890    10.345672     0.130082
H      7.228097     3.585558    11.252509     0.127654
H      4.066016     7.110751    10.116817     0.130223
C      2.921162     4.392938     5.513973     0.598129
C      4.096979     4.278319     4.531327     0.083186
C      5.400468     4.222249     5.356635    -0.283062
C      6.615187     4.092331     4.392584     0.084621
C      7.845039     4.117948     5.319446     0.598781
C      3.972556     2.974730     3.714601    -0.292594
C      5.402128     6.539852     1.637743     0.598124
C      5.346691     5.359762     2.620389     0.083184
C      5.214977     4.061734     1.795081    -0.283062
C      5.169094     2.840948     2.759132     0.084620
C      4.967114     1.627525     1.832270     0.598776
C      6.654635     5.295678     3.437114    -0.292594
C      7.612489     4.722397     8.789458     0.598129
C      6.436672     4.837016     9.772104     0.083186
C      5.133183     4.893086     8.946796    -0.283063
C      3.918464     5.023004     9.910847     0.084621
C      2.688612     4.997387     8.983985     0.598781
C      6.561095     6.140605    10.588830    -0.292594
C      5.131523     2.575483    12.665688     0.598124
C      5.186960     3.755573    11.683042     0.083184
C      5.318674     5.053601    12.508350    -0.283062
C      5.364557     6.274387    11.544299     0.084620
C      5.566537     7.487810    12.471161     0.598776
C      3.879016     3.819657    10.866317    -0.292594
C      4.144024     5.486757     3.575858    -0.281291
C      6.483167     2.783651     3.575858    -0.288560
C      6.389627     3.628578    10.727573    -0.281291
C      4.050484     6.331684    10.727573    -0.288560
O      2.511531     5.547457     5.817205    -0.530544
O      2.453707     3.320728     5.980265    -0.530823
O      8.283690     3.037506     5.791459    -0.513303
O      8.286258     5.260933     5.611236    -0.554641
O      4.318407     7.111044     1.334510    -0.530542
O      6.530357     6.848472     1.171451    -0.530819
O      5.973358     1.038252     1.360256    -0.513299
O      3.772612     1.355032     1.540480    -0.554640
O      8.022120     3.567878     8.486226    -0.530545
O      8.079944     5.794607     8.323166    -0.530822
O      2.249961     6.077829     8.511972    -0.513303
O      2.247393     3.854402     8.692195    -0.554642
O      6.215244     2.004291    12.968921    -0.530541
O      4.003294     2.266863    13.131980    -0.530820
O      4.560293     8.077083    12.943175    -0.513301
O      6.761039     7.760303    12.762951    -0.554639

The following XYZ coordinates are in angstroms. Other properties are in atomic units.
The sperically averaged electron density of each atom fit to a function of the form exp(a - br)
eigen_1, eigen_2 and eigen_3 are the three eigenvalues of traceless quadrupole moment tensor
  atom number  atomic symbol              X              Y              Z     net charge C6 coefficient C8 coefficient C10 coefficient fluctuating dipole atomic polarizability isotropic forcefield polarizability              a              b squared Pearson coefficient          <r^3>          <r^4>         wp_QDO          m_QDO          q_QDO       dipole_x       dipole_y       dipole_z         dipole            Qxy            Qxz            Qyz     Q(x^2-y^2)  Q(3z^2 - R^2)        eigen_1        eigen_2        eigen_3 static polarizability      alpha(xx)      alpha(xy)      alpha(xz)      alpha(yy)      alpha(yz)      alpha(zz) atomic spin moment
            1             Cu       9.539790       5.860489       7.008681       0.858903      48.613884 0.77268276E+03  0.19642594E+05                                11.595996                            9.607433       1.030037       2.258511                    0.996566      39.930060      96.340818       0.537853       0.447966      -1.115809      -0.012006       0.145688      -0.028499       0.148934       0.004512       0.000066       0.022150       0.169379       0.169804      -0.115951       0.056371       0.059580             13.810018      18.755456       0.366741      -0.090592       7.362546       1.142127      15.312053           0.675999
            2             Cu       2.999243       0.200601       0.143034       0.858901      48.613724 0.77268077E+03  0.19642535E+05                                11.595989                            9.607437       1.030029       2.258510                    0.996566      39.929923      96.340527       0.537852       0.447967      -1.115808      -0.142468       0.032808       0.028501       0.148949       0.028399       0.021929      -0.003116      -0.159821       0.169803      -0.115949       0.056369       0.059579             13.810000       7.701781       1.970858       1.117275      18.416186      -0.253669      15.312034           0.676030
            3             Cu       0.993861       3.254846       7.294750       0.858906      48.613744 0.77268002E+03  0.19642508E+05                                11.595979                            9.607420       1.030038       2.258511                    0.996566      39.929981      96.340601       0.537853       0.447966      -1.115808       0.012006      -0.145686       0.028499       0.148932       0.004513       0.000066       0.022151       0.169375       0.169802      -0.115949       0.056370       0.059579             13.809997      18.755426       0.366741      -0.090592       7.362536       1.142125      15.312029           0.676025
            4             Cu       7.534408       8.914734      14.160397       0.858893      48.614465 0.77269441E+03  0.19642967E+05                                11.596087                            9.607506       1.030043       2.258510                    0.996566      39.930297      96.341615       0.537851       0.447966      -1.115809       0.142465      -0.032807      -0.028501       0.148946       0.028402       0.021932      -0.003116      -0.159833       0.169815      -0.115957       0.056373       0.059584             13.810128       7.701840       1.970881       1.117288      18.416370      -0.253674      15.312176           0.676023
            5              H       5.376020       3.445854       5.970252       0.124425       1.222818 0.10386950E+02  0.10858782E+03                                 1.889521                            1.885090      -0.990616       2.405339                    0.996108       3.633441      10.414560       0.456673       1.282943      -0.710191      -0.000828      -0.026035       0.012600       0.028936       0.000716       0.000470      -0.007759      -0.009389      -0.005364      -0.006888      -0.003611       0.010500              1.888163       1.651247       0.008140      -0.001603       1.864263      -0.313093       2.148977           0.000072
            6              H       5.490027       5.044602       5.900165       0.122602       1.130588 0.93175824E+01  0.95239360E+02                                 1.817376                            1.802787      -1.002752       2.399350                    0.995645       3.662210      10.538106       0.458116       1.308028      -0.703488       0.003252       0.026931       0.009988       0.028907       0.000698       0.001670       0.005371      -0.009411      -0.010561      -0.006338      -0.002613       0.008951              1.826752       1.596337       0.057319       0.055060       1.814060       0.374648       2.069861           0.000063
            7              H       3.946321       2.198272       4.326788       0.131289       1.146112 0.93166615E+01  0.93861408E+02                                 1.736552                            1.726512      -0.991343       2.407712                    0.996858       3.411613       9.296860       0.506722       1.199803      -0.729305      -0.000563      -0.022309       0.017433       0.028318       0.000929       0.001594      -0.005872      -0.015280      -0.009135      -0.007626      -0.003906       0.011532              1.730129       1.482427       0.042378      -0.084047       1.925905      -0.260125       1.782054           0.000244
            8              H       3.129872       2.987396       3.193956       0.130082       1.118430 0.90635728E+01  0.90968738E+02                                 1.726421                            1.716869      -1.001820       2.401179                    0.996804       3.446833       9.471305       0.500389       1.219568      -0.724067      -0.025441       0.000193      -0.016552       0.030352      -0.001566       0.004136      -0.002758       0.015621      -0.014628      -0.008067      -0.003529       0.011596              1.720568       1.962803       0.023440       0.232846       1.486721       0.099913       1.712180           0.000179
            9              H       4.221869       6.322713       4.100794       0.127652       1.147212 0.93476257E+01  0.94317326E+02                                 1.740229                            1.731458      -0.980298       2.410713                    0.996850       3.442397       9.409347       0.504734       1.202690      -0.728358       0.002836       0.024968       0.016341       0.029975       0.002033       0.002337       0.005272      -0.015843      -0.011660      -0.007608      -0.004445       0.012054              1.731450       1.481911       0.029433      -0.049187       1.986420       0.243169       1.726018           0.000212
           10              H       7.256388       2.687135       2.965101       0.130224       1.154731 0.93459833E+01  0.94227917E+02                                 1.745594                            1.729754      -0.951374       2.426220                    0.997278       3.410233       9.295676       0.506030       1.200535      -0.729216       0.021738      -0.001868      -0.018303       0.028479      -0.000611      -0.005524      -0.001095       0.013457      -0.008012      -0.006462      -0.003938       0.010400              1.739451       1.954454      -0.082570      -0.272761       1.510859       0.113320       1.753040           0.000271
           11              H       5.986834       3.974425       1.181463       0.124425       1.222813 0.10386897E+02  0.10858712E+03                                 1.889517                            1.885086      -0.990615       2.405340                    0.996108       3.633430      10.414522       0.456673       1.282945      -0.710191       0.025885      -0.002920      -0.012601       0.028936      -0.000648      -0.007611       0.001580       0.009409      -0.005364      -0.006888      -0.003612       0.010500              1.888159       1.862179      -0.022472      -0.310077       1.653323       0.043379       2.148974           0.000076
           12              H       4.388286       4.091207       1.251550       0.122603       1.130587 0.93175648E+01  0.95239133E+02                                 1.817375                            1.802786      -1.002754       2.399350                    0.995645       3.662204      10.538085       0.458117       1.308028      -0.703488      -0.027119       0.000649      -0.009988       0.028907      -0.000668       0.005556       0.000881       0.009420      -0.010561      -0.006339      -0.002613       0.008951              1.826751       1.825861       0.024010       0.378671       1.584532       0.000683       2.069859           0.000066
           13              H       7.426812       5.210129       2.824928       0.131291       1.146110 0.93166379E+01  0.93861092E+02                                 1.736548                            1.726508      -0.991341       2.407712                    0.996858       3.411609       9.296839       0.506723       1.199801      -0.729305       0.022159      -0.002646      -0.017433       0.028318      -0.001281      -0.005582       0.002421       0.015177      -0.009134      -0.007626      -0.003906       0.011532              1.730125       1.928800      -0.022401      -0.269498       1.479525      -0.045817       1.782050           0.000247
           14              H       6.763125       6.131445       3.957759       0.130082       1.118428 0.90635550E+01  0.90968528E+02                                 1.726420                            1.716868      -1.001820       2.401180                    0.996804       3.446831       9.471302       0.500388       1.219569      -0.724067       0.003463       0.025205       0.016552       0.030352       0.000719      -0.002135       0.004489      -0.015867      -0.014629      -0.008067      -0.003529       0.011596              1.720567       1.503203       0.090138       0.132318       1.946320       0.216083       1.712180           0.000177
           15              H       3.305554       5.529777       3.050922       0.127654       1.147211 0.93476073E+01  0.94317085E+02                                 1.740226                            1.731455      -0.980294       2.410715                    0.996850       3.442394       9.409333       0.504735       1.202688      -0.728359      -0.025117       0.000779      -0.016341       0.029975      -0.000302       0.005553       0.001556       0.016345      -0.011659      -0.007609      -0.004445       0.012054              1.731447       1.984377      -0.043487       0.233584       1.483949      -0.083600       1.726015           0.000215
           16              H       6.467635       2.004584       4.186614       0.130223       1.154731 0.93459857E+01  0.94227964E+02                                 1.745595                            1.729756      -0.951375       2.426220                    0.997278       3.410234       9.295685       0.506029       1.200537      -0.729216      -0.001274      -0.021780       0.018303       0.028478       0.001327      -0.001877      -0.005310      -0.013249      -0.008013      -0.006462      -0.003938       0.010400              1.739453       1.496539      -0.016117       0.072973       1.968777      -0.286208       1.753041           0.000268
           17              H       5.157631       5.669481       8.333179       0.124425       1.222819 0.10386955E+02  0.10858788E+03                                 1.889522                            1.885091      -0.990617       2.405339                    0.996108       3.633442      10.414564       0.456673       1.282944      -0.710191       0.000828       0.026035      -0.012600       0.028936       0.000716       0.000470      -0.007759      -0.009389      -0.005364      -0.006888      -0.003611       0.010499              1.888163       1.651247       0.008140      -0.001603       1.864264      -0.313093       2.148978           0.000072
           18              H       5.043624       4.070733       8.403266       0.122603       1.130588 0.93175783E+01  0.95239309E+02                                 1.817376                            1.802787      -1.002752       2.399351                    0.995645       3.662209      10.538103       0.458117       1.308028      -0.703488      -0.003252      -0.026931      -0.009988       0.028907       0.000698       0.001670       0.005371      -0.009411      -0.010561      -0.006338      -0.002613       0.008951              1.826752       1.596336       0.057319       0.055060       1.814060       0.374648       2.069860           0.000064
           19              H       6.587330       6.917063       9.976643       0.131289       1.146114 0.93166799E+01  0.93861647E+02                                 1.736554                            1.726514      -0.991344       2.407711                    0.996858       3.411616       9.296873       0.506721       1.199804      -0.729305       0.000563       0.022309      -0.017433       0.028318       0.000929       0.001594      -0.005872      -0.015280      -0.009135      -0.007626      -0.003906       0.011532              1.730131       1.482429       0.042378      -0.084047       1.925908      -0.260126       1.782057           0.000244
           20              H       7.403779       6.127939      11.109475       0.130082       1.118430 0.90635746E+01  0.90968766E+02                                 1.726421                            1.716869      -1.001821       2.401179                    0.996804       3.446834       9.471310       0.500388       1.219568      -0.724067       0.025441      -0.000193       0.016552       0.030352      -0.001566       0.004136      -0.002758       0.015621      -0.014628      -0.008067      -0.003529       0.011596              1.720569       1.962804       0.023440       0.232846       1.486721       0.099913       1.712181           0.000179
           21              H       6.311782       2.792622      10.202637       0.127652       1.147212 0.93476199E+01  0.94317254E+02                                 1.740229                            1.731457      -0.980298       2.410713                    0.996850       3.442396       9.409344       0.504734       1.202690      -0.728358      -0.002836      -0.024968      -0.016341       0.029975       0.002033       0.002337       0.005272      -0.015843      -0.011660      -0.007608      -0.004445       0.012053              1.731450       1.481911       0.029432      -0.049187       1.986420       0.243169       1.726018           0.000213
           22              H       3.277263       6.428200      11.338330       0.130223       1.154733 0.93460090E+01  0.94228248E+02                                 1.745596                            1.729757      -0.951376       2.426219                    0.997278       3.410238       9.295695       0.506030       1.200536      -0.729216      -0.021738       0.001868       0.018303       0.028478      -0.000611      -0.005524      -0.001095       0.013457      -0.008013      -0.006462      -0.003938       0.010400              1.739454       1.954457      -0.082570      -0.272762       1.510862       0.113320       1.753043           0.000271
           23              H       4.546817       5.140910      13.121968       0.124425       1.222817 0.10386940E+02  0.10858769E+03                                 1.889521                            1.885090      -0.990620       2.405338                    0.996108       3.633437      10.414550       0.456673       1.282945      -0.710191      -0.025884       0.002920       0.012601       0.028936      -0.000648      -0.007611       0.001580       0.009409      -0.005364      -0.006888      -0.003612       0.010500              1.888163       1.862183      -0.022472      -0.310078       1.653327       0.043379       2.148979           0.000076
           24              H       6.145365       5.024128      13.051881       0.122603       1.130586 0.93175643E+01  0.95239131E+02                                 1.817375                            1.802786      -1.002754       2.399350                    0.995645       3.662204      10.538087       0.458116       1.308028      -0.703488       0.027119      -0.000649       0.009988       0.028907      -0.000668       0.005556       0.000881       0.009420      -0.010561      -0.006339      -0.002613       0.008951              1.826751       1.825861       0.024010       0.378672       1.584533       0.000683       2.069859           0.000066
           25              H       3.106839       3.905206      11.478503       0.131291       1.146110 0.93166334E+01  0.93861032E+02                                 1.736548                            1.726507      -0.991340       2.407713                    0.996858       3.411608       9.296835       0.506723       1.199801      -0.729305      -0.022159       0.002646       0.017433       0.028318      -0.001281      -0.005582       0.002421       0.015177      -0.009134      -0.007626      -0.003906       0.011532              1.730124       1.928800      -0.022401      -0.269498       1.479525      -0.045817       1.782049           0.000247
           26              H       3.770526       2.983890      10.345672       0.130082       1.118429 0.90635668E+01  0.90968680E+02                                 1.726421                            1.716869      -1.001821       2.401179                    0.996804       3.446833       9.471311       0.500388       1.219570      -0.724067      -0.003463      -0.025205      -0.016552       0.030352       0.000719      -0.002135       0.004489      -0.015867      -0.014629      -0.008067      -0.003529       0.011596              1.720569       1.503204       0.090138       0.132319       1.946322       0.216083       1.712181           0.000177
           27              H       7.228097       3.585558      11.252509       0.127654       1.147210 0.93475970E+01  0.94316954E+02                                 1.740225                            1.731454      -0.980294       2.410715                    0.996850       3.442392       9.409326       0.504735       1.202688      -0.728359       0.025117      -0.000779       0.016341       0.029975      -0.000302       0.005553       0.001556       0.016345      -0.011659      -0.007609      -0.004445       0.012054              1.731446       1.984376      -0.043487       0.233584       1.483948      -0.083600       1.726014           0.000215
           28              H       4.066016       7.110751      10.116817       0.130223       1.154729 0.93459732E+01  0.94227812E+02                                 1.745595                            1.729755      -0.951373       2.426221                    0.997278       3.410232       9.295680       0.506029       1.200538      -0.729215       0.001274       0.021781      -0.018303       0.028478       0.001327      -0.001877      -0.005310      -0.013249      -0.008013      -0.006462      -0.003938       0.010400              1.739452       1.496539      -0.016117       0.072972       1.968777      -0.286208       1.753040           0.000267
           29              C       2.921162       4.392938       5.513973       0.598129      21.199100 0.25661305E+03  0.53491557E+04                                 7.216392                            5.753176      -0.144241       2.026927                    0.998162      22.060246      62.003704       0.607480       0.483691      -1.013373      -0.051534       0.003555       0.034355       0.062037       0.009893       0.118080       0.004683       0.032540       0.106830      -0.102788      -0.034364       0.137152              8.410995      10.308709      -0.470910      -5.041465       6.501335       0.364772       8.422940           0.000232
           30              C       4.096979       4.278319       4.531327       0.083186      29.026833 0.41488021E+03  0.96149304E+04                                 8.684623                            7.136258      -0.380309       1.915069                    0.997078      26.065858      73.759562       0.574160       0.460309      -1.040622       0.073764      -0.008933      -0.053917       0.091803       0.000718       0.015352      -0.001663      -0.022297      -0.031380      -0.023782       0.007298       0.016485             10.301131      11.431311      -0.184383      -3.233667       7.731759       0.337468      11.740323           0.016164
           31              C       5.400468       4.222249       5.356635      -0.283062      27.105272 0.47587314E+03  0.11498648E+05                                 7.884237                            7.229123      -0.239017       1.906173                    0.995892      31.002713      91.790032       0.615516       0.411824      -1.062032      -0.002594      -0.001954      -0.085326       0.085388       0.001318       0.002815       0.000144      -0.013052       0.020398      -0.010507       0.003215       0.007291              8.497497      10.187175      -0.067034       0.239360       5.611718       0.315149       9.693598           0.000365
           32              C       6.615187       4.092331       4.392584       0.084621      29.508432 0.42349067E+03  0.98576593E+04                                 8.730427                            7.165049      -0.399563       1.908854                    0.996986      26.103181      73.847442       0.578829       0.454596      -1.044655      -0.079387       0.003306      -0.050683       0.094244       0.001613      -0.018228       0.001669      -0.023762      -0.020666      -0.026037       0.010580       0.015457             10.389672      11.640830       0.464020       3.559906       7.782648       0.352332      11.745539           0.016479
           33              C       7.845039       4.117948       5.319446       0.598781      21.163098 0.25516883E+03  0.53081109E+04                                 7.180069                            5.718083      -0.145948       2.024143                    0.998497      22.040100      61.752522       0.612758       0.480512      -1.015703       0.053673       0.006001       0.032664       0.063117      -0.009531      -0.119999       0.003882       0.039241       0.101502      -0.103055      -0.036699       0.139754              8.377253      10.652853       0.131856       4.940751       6.480277      -0.031048       7.998630           0.000431
           34              C       3.972556       2.974730       3.714601      -0.292594      27.990042 0.48134738E+03  0.11652822E+05                                 8.075186                            7.300191      -0.372061       1.854763                    0.997661      31.254391      92.326709       0.609386       0.415185      -1.060914       0.051277       0.045680      -0.007147       0.069044       0.014393      -0.000705      -0.001105      -0.001626      -0.051678      -0.017272      -0.005798       0.023070              8.744040       7.892308      -0.031256      -1.726331       8.451563       2.337632       9.888250           0.003235
           35              C       5.402128       6.539852       1.637743       0.598124      21.199114 0.25661342E+03  0.53491622E+04                                 7.216378                            5.753168      -0.144230       2.026930                    0.998162      22.060240      62.003556       0.607482       0.483689      -1.013375       0.003883       0.051510      -0.034353       0.062037       0.014109       0.021592       0.116185      -0.025572       0.106830      -0.102790      -0.034364       0.137154              8.410973       6.445999       0.089650      -0.363048      10.364001      -5.041570       8.422919           0.000230
           36              C       5.346691       5.359762       2.620389       0.083184      29.026820 0.41488020E+03  0.96149295E+04                                 8.684617                            7.136255      -0.380308       1.915070                    0.997078      26.065853      73.759523       0.574161       0.460309      -1.040623      -0.001753      -0.074282       0.053917       0.091804      -0.002480       0.000558       0.015432       0.021785      -0.031380      -0.023783       0.007298       0.016485             10.301119       7.755653       0.349035      -0.130441      11.407392      -3.248595      11.740313           0.016163
           37              C       5.214977       4.061734       1.795081      -0.283062      27.105290 0.47587347E+03  0.11498655E+05                                 7.884237                            7.229123      -0.239018       1.906174                    0.995892      31.002685      91.789888       0.615516       0.411823      -1.062033       0.002306       0.002287       0.085327       0.085389      -0.000591       0.000546       0.002765       0.013265       0.020399      -0.010507       0.003216       0.007292              8.497496       5.687032       0.586033       0.346259      10.111849       0.191623       9.693607           0.000368
           38              C       5.169094       2.840948       2.759132       0.084620      29.508426 0.42349060E+03  0.98576564E+04                                 8.730422                            7.165046      -0.399561       1.908855                    0.996986      26.103171      73.847387       0.578830       0.454596      -1.044655       0.008129       0.079038       0.050684       0.094244      -0.001831      -0.000966      -0.018279       0.023698      -0.020666      -0.026037       0.010580       0.015457             10.389665       7.994128       0.993234       0.859945      11.429336       3.472401      11.745531           0.016478
           39              C       4.967114       1.627525       1.832270       0.598776      21.163128 0.25516919E+03  0.53081185E+04                                 7.180066                            5.718080      -0.145937       2.024146                    0.998497      22.040105      61.752470       0.612760       0.480511      -1.015704      -0.013648      -0.052255      -0.032663       0.063117      -0.003561      -0.013393      -0.119314      -0.043040       0.101501      -0.103056      -0.036699       0.139755              8.377251       6.603819       0.719458       0.678849      10.529299       4.893992       7.998634           0.000428
           40              C       6.654635       5.295678       3.437114      -0.292594      27.990055 0.48134752E+03  0.11652827E+05                                 8.075189                            7.300193      -0.372061       1.854763                    0.997661      31.254399      92.326736       0.609386       0.415185      -1.060914      -0.052571      -0.044184       0.007147       0.069043       0.013568      -0.001195      -0.000539       0.009742      -0.051677      -0.017272      -0.005798       0.023070              8.744044       8.431152      -0.109447       2.065473       7.912727      -2.044159       9.888253           0.003236
           41              C       7.612489       4.722397       8.789458       0.598129      21.199099 0.25661304E+03  0.53491554E+04                                 7.216392                            5.753176      -0.144242       2.026927                    0.998162      22.060245      62.003700       0.607480       0.483691      -1.013373       0.051534      -0.003556      -0.034355       0.062037       0.009893       0.118080       0.004683       0.032540       0.106830      -0.102788      -0.034364       0.137152              8.410994      10.308709      -0.470910      -5.041465       6.501335       0.364772       8.422940           0.000233
           42              C       6.436672       4.837016       9.772104       0.083186      29.026834 0.41488023E+03  0.96149312E+04                                 8.684624                            7.136258      -0.380309       1.915069                    0.997078      26.065859      73.759566       0.574160       0.460309      -1.040622      -0.073764       0.008933       0.053917       0.091803       0.000718       0.015352      -0.001663      -0.022296      -0.031380      -0.023782       0.007298       0.016485             10.301131      11.431311      -0.184383      -3.233667       7.731761       0.337469      11.740323           0.016163
           43              C       5.133183       4.893086       8.946796      -0.283063      27.105274 0.47587320E+03  0.11498650E+05                                 7.884238                            7.229124      -0.239017       1.906173                    0.995892      31.002716      91.790047       0.615516       0.411824      -1.062032       0.002594       0.001954       0.085326       0.085388       0.001318       0.002815       0.000144      -0.013052       0.020398      -0.010506       0.003215       0.007291              8.497498      10.187177      -0.067034       0.239360       5.611718       0.315149       9.693599           0.000366
           44              C       3.918464       5.023004       9.910847       0.084621      29.508426 0.42349056E+03  0.98576560E+04                                 8.730426                            7.165048      -0.399563       1.908854                    0.996986      26.103178      73.847434       0.578829       0.454596      -1.044655       0.079387      -0.003307       0.050683       0.094244       0.001613      -0.018228       0.001669      -0.023762      -0.020666      -0.026037       0.010580       0.015457             10.389671      11.640829       0.464020       3.559906       7.782648       0.352333      11.745537           0.016478
           45              C       2.688612       4.997387       8.983985       0.598781      21.163098 0.25516882E+03  0.53081106E+04                                 7.180068                            5.718082      -0.145948       2.024143                    0.998497      22.040100      61.752519       0.612758       0.480512      -1.015703      -0.053673      -0.006002      -0.032665       0.063117      -0.009531      -0.119999       0.003882       0.039241       0.101502      -0.103054      -0.036699       0.139754              8.377253      10.652852       0.131856       4.940751       6.480276      -0.031048       7.998630           0.000431
           46              C       6.561095       6.140605      10.588830      -0.292594      27.990037 0.48134726E+03  0.11652819E+05                                 8.075186                            7.300191      -0.372062       1.854763                    0.997661      31.254391      92.326718       0.609386       0.415185      -1.060914      -0.051277      -0.045680       0.007147       0.069044       0.014393      -0.000705      -0.001105      -0.001626      -0.051678      -0.017272      -0.005798       0.023070              8.744040       7.892308      -0.031255      -1.726330       8.451563       2.337632       9.888250           0.003235
           47              C       5.131523       2.575483      12.665688       0.598124      21.199118 0.25661347E+03  0.53491637E+04                                 7.216379                            5.753169      -0.144232       2.026930                    0.998162      22.060242      62.003567       0.607482       0.483689      -1.013375      -0.003882      -0.051510       0.034353       0.062037       0.014109       0.021592       0.116185      -0.025572       0.106830      -0.102790      -0.034364       0.137154              8.410975       6.446000       0.089648      -0.363046      10.364006      -5.041572       8.422920           0.000230
           48              C       5.186960       3.755573      11.683042       0.083184      29.026820 0.41488020E+03  0.96149297E+04                                 8.684618                            7.136257      -0.380309       1.915069                    0.997078      26.065856      73.759542       0.574160       0.460309      -1.040622       0.001753       0.074282      -0.053917       0.091804      -0.002481       0.000559       0.015432       0.021785      -0.031380      -0.023783       0.007298       0.016485             10.301121       7.755653       0.349032      -0.130438      11.407396      -3.248594      11.740314           0.016163
           49              C       5.318674       5.053601      12.508350      -0.283062      27.105291 0.47587350E+03  0.11498657E+05                                 7.884238                            7.229124      -0.239020       1.906173                    0.995892      31.002695      91.789938       0.615516       0.411823      -1.062032      -0.002306      -0.002287      -0.085327       0.085389      -0.000591       0.000547       0.002765       0.013264       0.020400      -0.010507       0.003216       0.007292              8.497497       5.687033       0.586033       0.346258      10.111850       0.191623       9.693608           0.000368
           50              C       5.364557       6.274387      11.544299       0.084620      29.508433 0.42349068E+03  0.98576591E+04                                 8.730424                            7.165047      -0.399562       1.908854                    0.996986      26.103178      73.847421       0.578829       0.454596      -1.044655      -0.008129      -0.079038      -0.050684       0.094244      -0.001830      -0.000966      -0.018279       0.023698      -0.020666      -0.026037       0.010580       0.015457             10.389669       7.994132       0.993237       0.859947      11.429340       3.472403      11.745535           0.016478
           51              C       5.566537       7.487810      12.471161       0.598776      21.163122 0.25516912E+03  0.53081169E+04                                 7.180066                            5.718080      -0.145939       2.024146                    0.998497      22.040106      61.752483       0.612760       0.480511      -1.015704       0.013649       0.052255       0.032663       0.063117      -0.003561      -0.013393      -0.119313      -0.043041       0.101502      -0.103056      -0.036699       0.139755              8.377250       6.603820       0.719460       0.678851      10.529298       4.893991       7.998633           0.000429
           52              C       3.879016       3.819657      10.866317      -0.292594      27.990056 0.48134759E+03  0.11652829E+05                                 8.075189                            7.300193      -0.372061       1.854763                    0.997661      31.254403      92.326753       0.609386       0.415185      -1.060914       0.052571       0.044184      -0.007147       0.069044       0.013568      -0.001195      -0.000538       0.009742      -0.051678      -0.017272      -0.005797       0.023069              8.744044       8.431152      -0.109447       2.065474       7.912727      -2.044157       9.888251           0.003236
           53              C       4.144024       5.486757       3.575858      -0.281291      27.578049 0.47592691E+03  0.11489527E+05                                 7.997429                            7.265029      -0.380187       1.855003                    0.997531      31.070268      91.668045       0.610068       0.415878      -1.060425       0.047000      -0.054312       0.000000       0.071825      -0.013298       0.002289       0.001980      -0.003860      -0.046248      -0.016284      -0.004862       0.021146              8.633644       7.998848       0.180868      -2.115660       7.946349      -1.830792       9.955734           0.003343
           54              C       6.483167       2.783651       3.575858      -0.288560      27.870635 0.47821502E+03  0.11551576E+05                                 8.036931                            7.273021      -0.358437       1.861605                    0.997125      31.123462      91.669438       0.611294       0.414799      -1.061761      -0.047704       0.055125       0.000000       0.072900      -0.013935       0.001757       0.001521      -0.004044      -0.054608      -0.018599      -0.004583       0.023182              8.671369       8.521433       0.374980       2.110969       8.412599       1.826735       9.080074           0.003269
           55              C       6.389627       3.628578      10.727573      -0.281291      27.578046 0.47592684E+03  0.11489525E+05                                 7.997428                            7.265028      -0.380187       1.855003                    0.997531      31.070263      91.668024       0.610068       0.415878      -1.060425      -0.047000       0.054312      -0.000000       0.071825      -0.013299       0.002289       0.001980      -0.003860      -0.046249      -0.016284      -0.004862       0.021146              8.633643       7.998846       0.180868      -2.115660       7.946350      -1.830792       9.955733           0.003343
           56              C       4.050484       6.331684      10.727573      -0.288560      27.870640 0.47821512E+03  0.11551579E+05                                 8.036933                            7.273022      -0.358437       1.861605                    0.997125      31.123469      91.669478       0.611294       0.414799      -1.061761       0.047704      -0.055126      -0.000000       0.072900      -0.013935       0.001757       0.001521      -0.004044      -0.054610      -0.018600      -0.004583       0.023182              8.671371       8.521437       0.374980       2.110969       8.412600       1.826735       9.080076           0.003269
           57              O       2.511531       5.547457       5.817205      -0.530544      30.482151 0.49348125E+03  0.11611434E+05                                 7.722162                            6.839736       0.447877       2.189477                    0.998721      27.303615      71.000890       0.732237       0.355500      -1.141802       0.009457      -0.018213      -0.009310       0.022535      -0.043247       0.034064       0.036589      -0.000866       0.013788      -0.076374       0.034917       0.041457              8.400035       9.687460      -2.293264      -3.494485       7.378472       1.716741       8.134174           0.059357
           58              O       2.453707       3.320728       5.980265      -0.530823      30.657673 0.49371211E+03  0.11623235E+05                                 7.765236                            6.845463       0.384938       2.168318                    0.998760      27.359104      71.264978       0.730953       0.355929      -1.140966       0.004689       0.015345      -0.016291       0.022866       0.047170       0.025859      -0.029665       0.015566       0.058106      -0.074065       0.035839       0.038226              8.496210      10.187619       1.742401      -3.985776       6.728251      -1.228350       8.572761           0.060460
           59              O       8.283690       3.037506       5.791459      -0.513303      28.687703 0.46213542E+03  0.10695176E+05                                 7.382347                            6.602268       0.457136       2.197940                    0.998956      26.885485      69.299585       0.748237       0.353711      -1.143431       0.003066       0.015857      -0.015524       0.022402      -0.042038      -0.019206      -0.028042       0.021280       0.064232      -0.067082       0.031419       0.035663              7.931258       8.977064      -1.640718       3.302672       6.964325      -1.117523       7.852384           0.067082
           60              O       8.286258       5.260933       5.611236      -0.554641      32.956058 0.53432672E+03  0.12821704E+05                                 8.150426                            7.122199       0.300310       2.130495                    0.998516      27.883071      73.161965       0.716993       0.356002      -1.141690      -0.007461      -0.016866      -0.021610       0.028410       0.042176      -0.046076       0.038738      -0.003301       0.019900      -0.084965       0.037595       0.047370              8.986554      10.585894       2.681690       4.065921       7.490631       1.861598       8.883136           0.055091
           61              O       4.318407       7.111044       1.334510      -0.530542      30.481943 0.49347719E+03  0.11611314E+05                                 7.722129                            6.839710       0.447877       2.189479                    0.998721      27.303505      71.000515       0.732238       0.355500      -1.141802       0.016662      -0.011973       0.009311       0.022532      -0.041588       0.041104       0.028458      -0.023755       0.013784      -0.076378       0.034918       0.041460              8.399995       6.774199      -1.870481       1.197074      10.291647      -3.704786       8.134138           0.059360
           62              O       6.530357       6.848472       1.171451      -0.530819      30.657523 0.49370904E+03  0.11623145E+05                                 7.765213                            6.845444       0.384935       2.168318                    0.998760      27.359025      71.264723       0.730954       0.355929      -1.140966      -0.015856      -0.002437       0.016291       0.022864       0.047438      -0.025645       0.029854       0.011894       0.058108      -0.074069       0.035841       0.038228              8.496183       7.294874       2.162187      -1.788036       9.620940      -3.768030       8.572735           0.060469
           63              O       5.973358       1.038252       1.360256      -0.513299      28.687571 0.46213258E+03  0.10695093E+05                                 7.382328                            6.602250       0.457132       2.197940                    0.998956      26.885394      69.299300       0.748237       0.353711      -1.143430      -0.016129      -0.000758       0.015524       0.022399      -0.037281      -0.030512      -0.014981      -0.044302       0.064234      -0.067085       0.031420       0.035665              7.931237       6.539437      -1.286963      -0.631619       9.401903       3.428923       7.852372           0.067089
           64              O       3.772612       1.355032       1.540480      -0.554640      32.955853 0.53432265E+03  0.12821581E+05                                 8.150392                            7.122172       0.300307       2.130496                    0.998516      27.882981      73.161640       0.716994       0.356002      -1.141690       0.017758       0.004962       0.021613       0.028409       0.039968       0.031721      -0.051164       0.027146       0.019895      -0.084969       0.037599       0.047370              8.986512       8.316729       3.010972       2.426222       9.759714       3.756390       8.883095           0.055091
           65              O       8.022120       3.567878       8.486226      -0.530545      30.482157 0.49348142E+03  0.11611439E+05                                 7.722161                            6.839735       0.447877       2.189477                    0.998721      27.303628      71.000917       0.732237       0.355500      -1.141802      -0.009457       0.018214       0.009310       0.022536      -0.043247       0.034064       0.036589      -0.000866       0.013787      -0.076374       0.034916       0.041457              8.400034       9.687458      -2.293263      -3.494484       7.378471       1.716741       8.134172           0.059353
           66              O       8.079944       5.794607       8.323166      -0.530822      30.657659 0.49371179E+03  0.11623226E+05                                 7.765235                            6.845462       0.384938       2.168318                    0.998760      27.359090      71.264941       0.730953       0.355929      -1.140966      -0.004688      -0.015345       0.016290       0.022865       0.047170       0.025860      -0.029665       0.015567       0.058106      -0.074066       0.035839       0.038226              8.496209      10.187618       1.742401      -3.985777       6.728250      -1.228350       8.572760           0.060465
           67              O       2.249961       6.077829       8.511972      -0.513303      28.687697 0.46213527E+03  0.10695172E+05                                 7.382347                            6.602267       0.457134       2.197939                    0.998956      26.885477      69.299567       0.748237       0.353711      -1.143431      -0.003066      -0.015857       0.015523       0.022401      -0.042038      -0.019207      -0.028042       0.021280       0.064233      -0.067082       0.031419       0.035663              7.931258       8.977064      -1.640718       3.302672       6.964325      -1.117523       7.852384           0.067086
           68              O       2.247393       3.854402       8.692195      -0.554642      32.956081 0.53432722E+03  0.12821719E+05                                 8.150430                            7.122202       0.300307       2.130494                    0.998516      27.883086      73.162012       0.716993       0.356002      -1.141690       0.007461       0.016867       0.021610       0.028411       0.042176      -0.046076       0.038738      -0.003301       0.019900      -0.084965       0.037596       0.047369              8.986557      10.585899       2.681691       4.065923       7.490634       1.861599       8.883140           0.055087
           69              O       6.215244       2.004291      12.968921      -0.530541      30.482050 0.49347907E+03  0.11611370E+05                                 7.722147                            6.839723       0.447873       2.189477                    0.998721      27.303551      71.000685       0.732237       0.355500      -1.141802      -0.016663       0.011974      -0.009312       0.022533      -0.041587       0.041104       0.028458      -0.023756       0.013787      -0.076377       0.034919       0.041459              8.400019       6.774211      -1.870486       1.197077      10.291684      -3.704804       8.134161           0.059359
           70              O       4.003294       2.266863      13.131980      -0.530820      30.657396 0.49370678E+03  0.11623077E+05                                 7.765189                            6.845426       0.384938       2.168320                    0.998760      27.358981      71.264538       0.730955       0.355929      -1.140966       0.015855       0.002436      -0.016290       0.022862       0.047439      -0.025646       0.029854       0.011896       0.058106      -0.074069       0.035841       0.038228              8.496152       7.294856       2.162177      -1.788029       9.620901      -3.768007       8.572700           0.060470
           71              O       4.560293       8.077083      12.943175      -0.513301      28.687522 0.46213179E+03  0.10695070E+05                                 7.382320                            6.602246       0.457134       2.197942                    0.998956      26.885368      69.299214       0.748238       0.353711      -1.143430       0.016129       0.000760      -0.015523       0.022398      -0.037282      -0.030513      -0.014981      -0.044301       0.064234      -0.067086       0.031420       0.035666              7.931227       6.539433      -1.286964      -0.631620       9.401889       3.428914       7.852360           0.067090
           72              O       6.761039       7.760303      12.762951      -0.554639      32.956005 0.53432536E+03  0.12821664E+05                                 8.150420                            7.122191       0.300303       2.130494                    0.998516      27.883035      73.161858       0.716993       0.356002      -1.141689      -0.017760      -0.004962      -0.021613       0.028411       0.039968       0.031721      -0.051164       0.027144       0.019898      -0.084969       0.037597       0.047371              8.986547       8.316754       3.010988       2.426235       9.759755       3.756413       8.883132           0.055090

******************************************************
Auxiliary information for the entire system
The total spin magnetic moment of the unit cell is   3.837099
The total net atomic charge of the unit cell is   -0.000002
Accuracy of reproducing the electrostatic potential in the unit cell:
  The inner radius (bohr) =    5.0000
  The outer radius (bohr) =   12.0000
  Valid grid points have density less than (e/(bohr^3)) =    0.0001
  The number of valid grid points were=        26302
  The rms potential error without charges in kcal/mol is=      3.71391
  The rms potential error with partial charges in kcal/mol is=      0.56197
  The RRMSE value at monopole order=      0.15132
  The rms potential error with partial charges and cloud penetration in kcal/mol is=      0.56350
  The RRMSE value at monopole order with cloud penetration is=      0.15173
  The rms potential error with partial charges and atomic dipoles in kcal/mol is=      0.35478
  The RRMSE value at dipole order=      0.09553
  The rms potential error with partial charges, atomic dipoles and cloud penetration in kcal/mol is=      0.36423
  The RRMSE value at dipole order with cloud penetration=      0.09807

******************************************************
The electron densities and ab initio electrostatic potential were computed in VASP using the PBE functional and
projector augmented wave method. See the main text of the journal article for a description of computational details.
The atomic charges, dipoles, and quadrupoles were computed with the DDEC6 method as described in
(a) T. A. Manz and N. Gabaldon Limas, RSC Adv. 6 (2016) 47771-47801 DOI: 10.1039/c6ra04656h
(b) N. Gabaldon Limas and T. A. Manz, RSC Adv. 8 (2018) 2678-2707 DOI: 10.1039/c7ra11829e.
For each atom in the material, the electron cloud parameters were fit to the spherically averaged atom-in-material
electron density using radial positions for which this density was between 10^-4 and 10^-2 electrons per cubic bohr.
The polarizabilities, dispersion coefficients, and quantum Drude oscillator (QDO) parameters were fit using the MCLF method.
The magnetic structure of the system was optimized in VASP from the default ferromagnetic initial guess using spin polarization.
The atomic spin moments (ASMs) were computed on this optimized magnetic structure using the DDEC6 partition as inputs
to the method of T. A. Manz and D. S. Sholl, J. Chem. Theory Comput. 7 (2011) 4146-4164 DOI: 10.1021/ct200539n.
The RMSE and RRMSE were computed using a uniform grid with Ewald summation.
