# Supplementary material for: A collection of forcefield precursors for metal–organic frameworks
Source: RSC Adv. 2019 Nov 13;9(63):36492–507. doi: 10.1039/c9ra07327b (PMC9075174; doi:10.1039/c9ra07327b)
Supplement: RA-009-C9RA07327B-s3524 [file RA-009-C9RA07327B-s3524.xyz]

   72
jmolscript: load "" {1 1 1} spacegroup "x,y,z" unitcell [{      8.467100     0.000000     0.000000 }, {      0.000000     8.467100     0.000000 }, {      0.000000     0.000000    14.443700 }]
Cu     4.233550     7.222436     0.000000     0.844971
Cu     4.233550     1.244664     0.000000     0.844974
Cu     1.244664     4.233550     7.221850     0.844725
Cu     7.222436     4.233550     7.221850     0.844891
H      6.400281     7.197035    10.262249     0.130539
H      2.066819     1.270065    10.262249     0.130539
H      1.270065     6.400281     3.040399     0.130539
H      7.197035     2.066819     3.040399     0.130544
H      2.066819     7.197035     4.181451     0.130539
H      6.400281     1.270065     4.181451     0.130540
H      7.197035     6.400281    11.403301     0.130543
H      1.270065     2.066819    11.403301     0.130540
H      2.066819     1.270065     4.181451     0.130542
H      6.400281     7.197035     4.181451     0.130542
H      7.197035     2.066819    11.403301     0.130545
H      1.270065     6.400281    11.403301     0.130540
H      6.400281     1.270065    10.262249     0.130543
H      2.066819     7.197035    10.262249     0.130542
H      1.270065     2.066819     3.040399     0.130541
H      7.197035     6.400281     3.040399     0.130544
H      0.000000     0.801834    13.189987     0.124598
H      0.000000     7.665266    13.189987     0.124597
H      7.665266     0.000000     5.968137     0.124599
H      0.801834     0.000000     5.968137     0.124600
H      0.000000     0.801834     1.253713     0.124597
H      0.000000     7.665266     1.253713     0.124596
H      0.801834     0.000000     8.475563     0.124600
H      7.665266     0.000000     8.475563     0.124599
C      6.031115     0.000000    12.685902     0.598309
C      7.204655     0.000000    11.715285     0.077562
C      2.435985     0.000000    12.685902     0.598308
C      1.262445     0.000000    11.715285     0.077561
C      0.000000     6.031115     5.464052     0.598294
C      0.000000     7.204655     4.493435     0.077561
C      0.000000     2.435985     5.464052     0.598293
C      0.000000     1.262445     4.493435     0.077561
C      2.435985     0.000000     1.757798     0.598309
C      1.262445     0.000000     2.728415     0.077561
C      6.031115     0.000000     1.757798     0.598308
C      7.204655     0.000000     2.728415     0.077562
C      0.000000     6.031115     8.979648     0.598293
C      0.000000     7.204655     9.950265     0.077561
C      0.000000     2.435985     8.979648     0.598293
C      0.000000     1.262445     9.950265     0.077561
C      7.208889     7.208889    10.832775    -0.286075
C      1.258211     1.258211    10.832775    -0.286070
C      1.258211     7.208889     3.610925    -0.286070
C      7.208889     1.258211     3.610925    -0.286076
C      1.258211     1.258211     3.610925    -0.286071
C      7.208889     7.208889     3.610925    -0.286076
C      7.208889     1.258211    10.832775    -0.286077
C      1.258211     7.208889    10.832775    -0.286070
C      0.000000     0.000000    12.609350    -0.287292
C      0.000000     0.000000     5.387500    -0.287288
C      0.000000     0.000000     1.834350    -0.287291
C      0.000000     0.000000     9.056200    -0.287288
O      5.603527     7.351983    13.083103    -0.527140
O      2.863573     1.115117    13.083103    -0.527142
O      1.115117     5.603527     5.861253    -0.527138
O      7.351983     2.863573     5.861253    -0.527120
O      2.863573     7.351983     1.360597    -0.527139
O      5.603527     1.115117     1.360597    -0.527143
O      7.351983     5.603527     8.582447    -0.527120
O      1.115117     2.863573     8.582447    -0.527138
O      2.863573     1.115117     1.360597    -0.527142
O      5.603527     7.351983     1.360597    -0.527141
O      7.351983     2.863573     8.582447    -0.527121
O      1.115117     5.603527     8.582447    -0.527138
O      5.603527     1.115117    13.083103    -0.527143
O      2.863573     7.351983    13.083103    -0.527140
O      1.115117     2.863573     5.861253    -0.527138
O      7.351983     5.603527     5.861253    -0.527121

The following XYZ coordinates are in angstroms. Other properties are in atomic units.
The sperically averaged electron density of each atom fit to a function of the form exp(a - br)
eigen_1, eigen_2 and eigen_3 are the three eigenvalues of traceless quadrupole moment tensor
  atom number  atomic symbol              X              Y              Z     net charge C6 coefficient C8 coefficient C10 coefficient fluctuating dipole atomic polarizability isotropic forcefield polarizability              a              b squared Pearson coefficient          <r^3>          <r^4>         wp_QDO          m_QDO          q_QDO       dipole_x       dipole_y       dipole_z         dipole            Qxy            Qxz            Qyz     Q(x^2-y^2)  Q(3z^2 - R^2)        eigen_1        eigen_2        eigen_3 static polarizability      alpha(xx)      alpha(xy)      alpha(xz)      alpha(yy)      alpha(yz)      alpha(zz) atomic spin moment
            1             Cu       4.233550       7.222436       0.000000       0.844971      49.761852 0.76814015E+03  0.19492351E+05                                11.722191                            9.530023       1.022911       2.260171                    0.995829      40.007500      96.344794       0.544382       0.443383      -1.119025      -0.000000      -0.167111      -0.000000       0.167111       0.000000       0.000000       0.000000       0.157254       0.164058      -0.105970       0.051284       0.054686             14.252307      19.467932       0.000002       0.000003       7.048333      -0.000000      16.240655           0.695132
            2             Cu       4.233550       1.244664       0.000000       0.844974      49.761585 0.76813517E+03  0.19492200E+05                                11.722179                            9.530016       1.022884       2.260165                    0.995829      40.007265      96.344262       0.544380       0.443385      -1.119024      -0.000000       0.167115       0.000000       0.167115      -0.000000       0.000000       0.000000       0.157247       0.164051      -0.105965       0.051281       0.054684             14.252290      19.467907      -0.000002      -0.000002       7.048327      -0.000000      16.240636           0.695185
            3             Cu       1.244664       4.233550       7.221850       0.844725      49.782296 0.76850688E+03  0.19504310E+05                                11.726260                            9.533072       1.021859       2.259812                    0.995823      40.011159      96.365398       0.544219       0.443455      -1.118961       0.167159       0.000000       0.000000       0.167159       0.000000       0.000000       0.000000      -0.157416       0.164200      -0.106074       0.051341       0.054733             14.257544       7.050620       0.000000       0.000000      19.475479       0.000001      16.246532           0.695360
            4             Cu       7.222436       4.233550       7.221850       0.844891      49.769450 0.76828205E+03  0.19497003E+05                                11.723800                            9.531287       1.022391       2.260012                    0.995826      40.008283      96.351690       0.544309       0.443418      -1.118994      -0.167135      -0.000000       0.000000       0.167135       0.000000      -0.000000      -0.000000      -0.157277       0.164060      -0.105982       0.051295       0.054687             14.254317       7.049304      -0.000000      -0.000000      19.470794      -0.000002      16.242853           0.695218
            5              H       6.400281       7.197035      10.262249       0.130539       1.131036 0.91507854E+01  0.91792981E+02                                 1.720671                            1.710440      -0.980030       2.412866                    0.997004       3.407435       9.270662       0.509292       1.198915      -0.729314      -0.022857       0.000394      -0.017228       0.028625      -0.000342       0.005319      -0.001637       0.015117      -0.011094      -0.007099      -0.004240       0.011339              1.713342       1.939915       0.029445       0.246628       1.473080       0.087465       1.727031           0.000241
            6              H       2.066819       1.270065      10.262249       0.130539       1.131034 0.91507707E+01  0.91792801E+02                                 1.720671                            1.710439      -0.980047       2.412859                    0.997004       3.407432       9.270654       0.509291       1.198916      -0.729314       0.022857      -0.000394      -0.017229       0.028626      -0.000342      -0.005319       0.001638       0.015118      -0.011095      -0.007100      -0.004239       0.011340              1.713342       1.939914       0.029445      -0.246629       1.473080      -0.087466       1.727031           0.000242
            7              H       1.270065       6.400281       3.040399       0.130539       1.131077 0.91511625E+01  0.91797233E+02                                 1.720667                            1.710436      -0.980019       2.412856                    0.997003       3.407498       9.270700       0.509313       1.198860      -0.729326      -0.000397      -0.022858      -0.017215       0.028618       0.000342       0.001636       0.005316      -0.015118      -0.011100      -0.007097      -0.004241       0.011338              1.713337       1.473076      -0.029445      -0.087464       1.939908       0.246627       1.727027           0.000234
            8              H       7.197035       2.066819       3.040399       0.130544       1.131070 0.91510909E+01  0.91796338E+02                                 1.720659                            1.710428      -0.980006       2.412862                    0.997004       3.407488       9.270665       0.509314       1.198859      -0.729326       0.000397       0.022857      -0.017216       0.028618       0.000342      -0.001636      -0.005316      -0.015117      -0.011099      -0.007097      -0.004241       0.011338              1.713329       1.473070      -0.029445       0.087463       1.939898      -0.246625       1.727019           0.000233
            9              H       2.066819       7.197035       4.181451       0.130539       1.131034 0.91507705E+01  0.91792796E+02                                 1.720671                            1.710439      -0.980046       2.412859                    0.997004       3.407432       9.270653       0.509292       1.198916      -0.729314       0.022857       0.000394       0.017229       0.028626       0.000342       0.005319       0.001638       0.015118      -0.011095      -0.007100      -0.004239       0.011340              1.713341       1.939913      -0.029445       0.246629       1.473080      -0.087466       1.727031           0.000242
           10              H       6.400281       1.270065       4.181451       0.130540       1.131036 0.91507883E+01  0.91793017E+02                                 1.720671                            1.710440      -0.980029       2.412866                    0.997004       3.407436       9.270665       0.509292       1.198915      -0.729314      -0.022857      -0.000394       0.017228       0.028625       0.000342      -0.005319      -0.001637       0.015117      -0.011094      -0.007099      -0.004240       0.011339              1.713342       1.939915      -0.029445      -0.246628       1.473080       0.087465       1.727031           0.000241
           11              H       7.197035       6.400281      11.403301       0.130543       1.131071 0.91511062E+01  0.91796522E+02                                 1.720660                            1.710429      -0.980004       2.412862                    0.997004       3.407491       9.270672       0.509314       1.198858      -0.729327       0.000397      -0.022857       0.017216       0.028618      -0.000342       0.001636      -0.005316      -0.015118      -0.011099      -0.007097      -0.004241       0.011338              1.713330       1.473071       0.029445      -0.087463       1.939899      -0.246625       1.727020           0.000234
           12              H       1.270065       2.066819      11.403301       0.130540       1.131075 0.91511465E+01  0.91797033E+02                                 1.720665                            1.710434      -0.980020       2.412855                    0.997003       3.407495       9.270690       0.509313       1.198860      -0.729326      -0.000397       0.022858       0.017215       0.028618      -0.000342      -0.001636       0.005316      -0.015118      -0.011100      -0.007097      -0.004241       0.011338              1.713335       1.473075       0.029445       0.087464       1.939906       0.246627       1.727025           0.000233
           13              H       2.066819       1.270065       4.181451       0.130542       1.131029 0.91507208E+01  0.91792176E+02                                 1.720666                            1.710434      -0.980042       2.412862                    0.997004       3.407424       9.270626       0.509292       1.198915      -0.729314       0.022857      -0.000394       0.017229       0.028626      -0.000342       0.005319      -0.001638       0.015118      -0.011095      -0.007100      -0.004239       0.011340              1.713336       1.939907       0.029445       0.246627       1.473076       0.087465       1.727026           0.000242
           14              H       6.400281       7.197035       4.181451       0.130542       1.131032 0.91507513E+01  0.91792551E+02                                 1.720667                            1.710436      -0.980027       2.412868                    0.997004       3.407430       9.270643       0.509293       1.198914      -0.729314      -0.022857       0.000394       0.017228       0.028625      -0.000342      -0.005319       0.001637       0.015117      -0.011094      -0.007099      -0.004240       0.011339              1.713338       1.939910       0.029445      -0.246627       1.473077      -0.087465       1.727027           0.000241
           15              H       7.197035       2.066819      11.403301       0.130545       1.131068 0.91510715E+01  0.91796094E+02                                 1.720657                            1.710426      -0.980005       2.412863                    0.997004       3.407485       9.270654       0.509314       1.198859      -0.729327       0.000397       0.022857       0.017216       0.028618       0.000342       0.001636       0.005316      -0.015118      -0.011099      -0.007097      -0.004241       0.011338              1.713327       1.473069      -0.029445      -0.087463       1.939896       0.246624       1.727016           0.000233
           16              H       1.270065       6.400281      11.403301       0.130540       1.131076 0.91511564E+01  0.91797158E+02                                 1.720666                            1.710435      -0.980020       2.412855                    0.997003       3.407497       9.270697       0.509313       1.198860      -0.729326      -0.000397      -0.022858       0.017215       0.028618       0.000342      -0.001636      -0.005316      -0.015118      -0.011100      -0.007097      -0.004241       0.011338              1.713336       1.473076      -0.029445       0.087464       1.939907      -0.246627       1.727026           0.000234
           17              H       6.400281       1.270065      10.262249       0.130543       1.131031 0.91507398E+01  0.91792409E+02                                 1.720666                            1.710435      -0.980026       2.412868                    0.997004       3.407428       9.270637       0.509293       1.198914      -0.729314      -0.022857      -0.000394      -0.017228       0.028625       0.000342       0.005319       0.001637       0.015117      -0.011094      -0.007099      -0.004240       0.011339              1.713337       1.939908      -0.029445       0.246627       1.473076      -0.087465       1.727026           0.000241
           18              H       2.066819       7.197035      10.262249       0.130542       1.131030 0.91507236E+01  0.91792211E+02                                 1.720666                            1.710434      -0.980043       2.412861                    0.997004       3.407424       9.270626       0.509292       1.198915      -0.729314       0.022857       0.000394      -0.017229       0.028626       0.000342      -0.005319      -0.001638       0.015118      -0.011095      -0.007100      -0.004239       0.011340              1.713337       1.939907      -0.029445      -0.246627       1.473076       0.087465       1.727026           0.000243
           19              H       1.270065       2.066819       3.040399       0.130541       1.131074 0.91511330E+01  0.91796864E+02                                 1.720664                            1.710433      -0.980020       2.412856                    0.997003       3.407493       9.270683       0.509313       1.198860      -0.729326      -0.000397       0.022858      -0.017215       0.028618      -0.000342       0.001636      -0.005316      -0.015117      -0.011100      -0.007097      -0.004241       0.011338              1.713334       1.473074       0.029445      -0.087464       1.939904      -0.246626       1.727023           0.000233
           20              H       7.197035       6.400281       3.040399       0.130544       1.131069 0.91510832E+01  0.91796241E+02                                 1.720658                            1.710427      -0.980003       2.412863                    0.997004       3.407487       9.270661       0.509314       1.198859      -0.729327       0.000397      -0.022857      -0.017216       0.028618      -0.000342      -0.001636       0.005316      -0.015118      -0.011099      -0.007097      -0.004241       0.011338              1.713328       1.473070       0.029445       0.087463       1.939897       0.246625       1.727018           0.000233
           21              H       0.000000       0.801834      13.189987       0.124598       1.182740 0.99350145E+01  0.10293005E+03                                 1.859703                            1.852099      -1.013433       2.395345                    0.995873       3.644559      10.470858       0.456606       1.294766      -0.707081       0.000000       0.025808       0.010858       0.027999       0.000000       0.000000       0.006737      -0.009610      -0.008899      -0.006513      -0.003322       0.009834              1.863126       1.633839      -0.000000      -0.000000       1.834937       0.339846       2.120601           0.000067
           22              H       0.000000       7.665266      13.189987       0.124597       1.182741 0.99350298E+01  0.10293024E+03                                 1.859704                            1.852100      -1.013429       2.395345                    0.995874       3.644562      10.470865       0.456606       1.294765      -0.707081       0.000000      -0.025808       0.010858       0.027999      -0.000000       0.000000      -0.006737      -0.009610      -0.008900      -0.006513      -0.003322       0.009834              1.863127       1.633840       0.000000      -0.000000       1.834938      -0.339846       2.120602           0.000068
           23              H       7.665266       0.000000       5.968137       0.124599       1.182662 0.99341915E+01  0.10291960E+03                                 1.859646                            1.852044      -1.013401       2.395373                    0.995874       3.644424      10.470442       0.456604       1.294795      -0.707075      -0.025809       0.000000       0.010863       0.028002       0.000000      -0.006738       0.000000       0.009612      -0.008897      -0.006512      -0.003323       0.009835              1.863066       1.834884      -0.000000      -0.339830       1.633792      -0.000000       2.120522           0.000072
           24              H       0.801834       0.000000       5.968137       0.124600       1.182658 0.99341569E+01  0.10291922E+03                                 1.859648                            1.852045      -1.013427       2.395364                    0.995874       3.644419      10.470449       0.456601       1.294802      -0.707074       0.025811       0.000000       0.010864       0.028004       0.000000       0.006738       0.000000       0.009614      -0.008896      -0.006512      -0.003324       0.009836              1.863068       1.834885      -0.000000       0.339831       1.633794       0.000000       2.120525           0.000074
           25              H       0.000000       0.801834       1.253713       0.124597       1.182740 0.99350171E+01  0.10293009E+03                                 1.859704                            1.852100      -1.013433       2.395344                    0.995873       3.644559      10.470860       0.456605       1.294766      -0.707080       0.000000       0.025808      -0.010858       0.027999       0.000000      -0.000000      -0.006737      -0.009610      -0.008900      -0.006513      -0.003322       0.009834              1.863127       1.633840      -0.000000       0.000000       1.834938      -0.339846       2.120602           0.000067
           26              H       0.000000       7.665266       1.253713       0.124596       1.182744 0.99350570E+01  0.10293059E+03                                 1.859707                            1.852102      -1.013431       2.395344                    0.995873       3.644566      10.470880       0.456605       1.294765      -0.707081       0.000000      -0.025808      -0.010858       0.027999      -0.000000      -0.000000       0.006737      -0.009610      -0.008900      -0.006513      -0.003322       0.009834              1.863129       1.633842       0.000000       0.000000       1.834941       0.339847       2.120605           0.000068
           27              H       0.801834       0.000000       8.475563       0.124600       1.182658 0.99341555E+01  0.10291920E+03                                 1.859647                            1.852045      -1.013428       2.395364                    0.995874       3.644419      10.470448       0.456601       1.294802      -0.707074       0.025811       0.000000      -0.010864       0.028004      -0.000000      -0.006738      -0.000000       0.009614      -0.008896      -0.006512      -0.003324       0.009836              1.863068       1.834885       0.000000      -0.339831       1.633794       0.000000       2.120525           0.000074
           28              H       7.665266       0.000000       8.475563       0.124599       1.182662 0.99341928E+01  0.10291962E+03                                 1.859646                            1.852044      -1.013401       2.395373                    0.995874       3.644424      10.470443       0.456603       1.294796      -0.707075      -0.025809       0.000000      -0.010863       0.028002       0.000000       0.006738      -0.000000       0.009612      -0.008897      -0.006512      -0.003323       0.009835              1.863066       1.834884       0.000000       0.339830       1.633792      -0.000000       2.120523           0.000072
           29              C       6.031115       0.000000      12.685902       0.598309      21.209163 0.25385356E+03  0.52739316E+04                                 7.206498                            5.705891      -0.123348       2.033248                    0.998236      21.973615      61.526463       0.612999       0.480944      -1.015475      -0.047742      -0.000000       0.034365       0.058824       0.000001       0.120358      -0.000001       0.038070       0.089347      -0.104076      -0.033926       0.138002              8.496509      10.643075       0.000000      -5.251201       6.334542      -0.000000       8.511911          -0.000420
           30              C       7.204655       0.000000      11.715285       0.077562      29.313186 0.41255668E+03  0.95460714E+04                                 8.718920                            7.096830      -0.380635       1.913701                    0.997167      26.089080      73.727031       0.578214       0.457801      -1.042219       0.078229       0.000001      -0.053251       0.094634      -0.000000       0.019343       0.000001      -0.021011      -0.023937      -0.026604       0.012109       0.014495             10.453582      11.533155       0.000001      -3.628156       7.739218       0.000000      12.088375           0.015542
           31              C       2.435985       0.000000      12.685902       0.598308      21.209165 0.25385362E+03  0.52739326E+04                                 7.206497                            5.705891      -0.123349       2.033247                    0.998236      21.973610      61.526430       0.612999       0.480944      -1.015475       0.047742      -0.000000       0.034364       0.058823      -0.000001      -0.120358      -0.000001       0.038070       0.089347      -0.104076      -0.033926       0.138002              8.496506      10.643069       0.000000       5.251197       6.334542      -0.000000       8.511907          -0.000419
           32              C       1.262445       0.000000      11.715285       0.077561      29.313236 0.41255768E+03  0.95460976E+04                                 8.718918                            7.096829      -0.380623       1.913705                    0.997167      26.089087      73.726991       0.578215       0.457799      -1.042220      -0.078229       0.000001      -0.053250       0.094633       0.000000      -0.019343       0.000000      -0.021010      -0.023938      -0.026604       0.012109       0.014495             10.453578      11.533144       0.000000       3.628147       7.739222      -0.000001      12.088368           0.015544
           33              C       0.000000       6.031115       5.464052       0.598294      21.209389 0.25385549E+03  0.52739797E+04                                 7.206524                            5.705885      -0.123297       2.033260                    0.998236      21.973781      61.526898       0.613004       0.480940      -1.015478      -0.000009      -0.047727       0.034361       0.058809       0.000002      -0.000001       0.120338      -0.038089       0.089355      -0.104050      -0.033937       0.137987              8.496583       6.334538      -0.000026       0.000022      10.643222      -5.251319       8.511990          -0.000424
           34              C       0.000000       7.204655       4.493435       0.077561      29.313152 0.41255414E+03  0.95460047E+04                                 8.718951                            7.096835      -0.380677       1.913691                    0.997167      26.088992      73.726921       0.578210       0.457804      -1.042216       0.000002       0.078225      -0.053250       0.094630       0.000000       0.000001       0.019349       0.021050      -0.023950      -0.026621       0.012105       0.014516             10.453656       7.739210      -0.000015       0.000015      11.533341      -3.628299      12.088415           0.015554
           35              C       0.000000       2.435985       5.464052       0.598293      21.209392 0.25385553E+03  0.52739807E+04                                 7.206525                            5.705886      -0.123297       2.033260                    0.998236      21.973783      61.526905       0.613004       0.480940      -1.015478      -0.000008       0.047727       0.034361       0.058810      -0.000002      -0.000001      -0.120338      -0.038089       0.089356      -0.104050      -0.033937       0.137987              8.496585       6.334538       0.000026       0.000022      10.643224       5.251320       8.511992          -0.000425
           36              C       0.000000       1.262445       4.493435       0.077561      29.313157 0.41255422E+03  0.95460070E+04                                 8.718951                            7.096835      -0.380676       1.913691                    0.997167      26.088994      73.726928       0.578210       0.457804      -1.042216       0.000002      -0.078225      -0.053250       0.094630      -0.000000       0.000001      -0.019349       0.021049      -0.023949      -0.026621       0.012105       0.014516             10.453656       7.739210       0.000015       0.000015      11.533342       3.628299      12.088416           0.015554
           37              C       2.435985       0.000000       1.757798       0.598309      21.209161 0.25385357E+03  0.52739313E+04                                 7.206495                            5.705889      -0.123348       2.033248                    0.998236      21.973607      61.526415       0.613000       0.480944      -1.015475       0.047742      -0.000000      -0.034364       0.058823      -0.000001       0.120358       0.000001       0.038070       0.089346      -0.104076      -0.033926       0.138002              8.496503      10.643066      -0.000000      -5.251195       6.334540       0.000000       8.511904          -0.000418
           38              C       1.262445       0.000000       2.728415       0.077561      29.313236 0.41255769E+03  0.95460976E+04                                 8.718917                            7.096828      -0.380622       1.913705                    0.997167      26.089085      73.726981       0.578215       0.457799      -1.042220      -0.078229       0.000001       0.053251       0.094633       0.000000       0.019343      -0.000001      -0.021010      -0.023937      -0.026604       0.012109       0.014495             10.453577      11.533142      -0.000001      -3.628146       7.739221       0.000000      12.088368           0.015543
           39              C       6.031115       0.000000       1.757798       0.598308      21.209168 0.25385363E+03  0.52739335E+04                                 7.206500                            5.705892      -0.123348       2.033247                    0.998236      21.973619      61.526478       0.612999       0.480944      -1.015475      -0.047742      -0.000000      -0.034364       0.058824       0.000001      -0.120358       0.000001       0.038070       0.089347      -0.104076      -0.033926       0.138002              8.496510      10.643076      -0.000000       5.251202       6.334543      -0.000000       8.511912          -0.000420
           40              C       7.204655       0.000000       2.728415       0.077562      29.313186 0.41255668E+03  0.95460714E+04                                 8.718920                            7.096829      -0.380634       1.913702                    0.997167      26.089079      73.727025       0.578214       0.457801      -1.042219       0.078229       0.000000       0.053252       0.094634      -0.000000      -0.019343      -0.000000      -0.021011      -0.023938      -0.026604       0.012109       0.014495             10.453582      11.533154      -0.000000       3.628156       7.739217       0.000001      12.088375           0.015542
           41              C       0.000000       6.031115       8.979648       0.598293      21.209391 0.25385553E+03  0.52739806E+04                                 7.206524                            5.705886      -0.123297       2.033260                    0.998236      21.973782      61.526901       0.613004       0.480940      -1.015478      -0.000009      -0.047727      -0.034361       0.058809       0.000002       0.000001      -0.120338      -0.038089       0.089355      -0.104050      -0.033937       0.137987              8.496584       6.334538      -0.000026      -0.000022      10.643223       5.251320       8.511992          -0.000424
           42              C       0.000000       7.204655       9.950265       0.077561      29.313149 0.41255411E+03  0.95460038E+04                                 8.718951                            7.096835      -0.380677       1.913691                    0.997167      26.088991      73.726919       0.578210       0.457804      -1.042216       0.000002       0.078225       0.053250       0.094630       0.000000      -0.000001      -0.019349       0.021050      -0.023950      -0.026621       0.012105       0.014516             10.453655       7.739210      -0.000015      -0.000015      11.533341       3.628298      12.088415           0.015554
           43              C       0.000000       2.435985       8.979648       0.598293      21.209396 0.25385559E+03  0.52739822E+04                                 7.206526                            5.705887      -0.123297       2.033260                    0.998236      21.973786      61.526919       0.613004       0.480940      -1.015478      -0.000009       0.047727      -0.034361       0.058809      -0.000002       0.000001       0.120338      -0.038089       0.089356      -0.104050      -0.033937       0.137987              8.496587       6.334539       0.000026      -0.000022      10.643227      -5.251322       8.511994          -0.000424
           44              C       0.000000       1.262445       9.950265       0.077561      29.313156 0.41255420E+03  0.95460064E+04                                 8.718951                            7.096835      -0.380676       1.913691                    0.997167      26.088994      73.726928       0.578210       0.457804      -1.042216       0.000002      -0.078225       0.053250       0.094630      -0.000000      -0.000001       0.019349       0.021049      -0.023950      -0.026621       0.012105       0.014516             10.453656       7.739210       0.000015      -0.000015      11.533342      -3.628300      12.088416           0.015553
           45              C       7.208889       7.208889      10.832775      -0.286075      27.818972 0.47551101E+03  0.11477166E+05                                 8.053484                            7.267606      -0.379078       1.854694                    0.997175      31.094935      91.736446       0.609226       0.416537      -1.059988       0.052759       0.052754      -0.000007       0.074609       0.015202      -0.001737       0.001748      -0.000021      -0.049891      -0.017218      -0.006299       0.023517              8.742284       8.193201      -0.224866      -2.102046       8.193228       2.102086       9.840423           0.003269
           46              C       1.258211       1.258211      10.832775      -0.286070      27.818856 0.47550842E+03  0.11477088E+05                                 8.053466                            7.267590      -0.379096       1.854690                    0.997175      31.094843      91.736141       0.609226       0.416537      -1.059988      -0.052759      -0.052753      -0.000009       0.074608       0.015203       0.001738      -0.001748      -0.000021      -0.049889      -0.017218      -0.006300       0.023518              8.742266       8.193170      -0.224861       2.102029       8.193222      -2.102086       9.840405           0.003271
           47              C       1.258211       7.208889       3.610925      -0.286070      27.818856 0.47550841E+03  0.11477088E+05                                 8.053463                            7.267588      -0.379093       1.854691                    0.997175      31.094844      91.736128       0.609227       0.416537      -1.059988      -0.052759       0.052753       0.000009       0.074608      -0.015203      -0.001738      -0.001748      -0.000022      -0.049890      -0.017218      -0.006300       0.023518              8.742263       8.193168       0.224861      -2.102028       8.193220      -2.102084       9.840402           0.003272
           48              C       7.208889       1.258211       3.610925      -0.286076      27.818970 0.47551097E+03  0.11477165E+05                                 8.053486                            7.267608      -0.379081       1.854693                    0.997175      31.094933      91.736456       0.609226       0.416537      -1.059988       0.052759      -0.052754       0.000007       0.074609      -0.015202       0.001737       0.001748      -0.000021      -0.049890      -0.017218      -0.006299       0.023517              8.742287       8.193204       0.224866       2.102048       8.193231       2.102088       9.840427           0.003268
           49              C       1.258211       1.258211       3.610925      -0.286071      27.818891 0.47550918E+03  0.11477111E+05                                 8.053474                            7.267597      -0.379096       1.854689                    0.997175      31.094861      91.736210       0.609226       0.416537      -1.059988      -0.052759      -0.052753       0.000009       0.074608       0.015203      -0.001739       0.001748      -0.000021      -0.049889      -0.017218      -0.006300       0.023518              8.742276       8.193178      -0.224863      -2.102036       8.193231       2.102091       9.840417           0.003271
           50              C       7.208889       7.208889       3.610925      -0.286076      27.819008 0.47551179E+03  0.11477189E+05                                 8.053492                            7.267614      -0.379077       1.854694                    0.997175      31.094955      91.736526       0.609226       0.416537      -1.059988       0.052759       0.052754       0.000007       0.074609       0.015202       0.001737      -0.001748      -0.000022      -0.049891      -0.017218      -0.006299       0.023517              8.742295       8.193210      -0.224868       2.102054       8.193238      -2.102092       9.840437           0.003269
           51              C       7.208889       1.258211      10.832775      -0.286077      27.819009 0.47551180E+03  0.11477190E+05                                 8.053495                            7.267616      -0.379081       1.854693                    0.997175      31.094953      91.736533       0.609225       0.416537      -1.059988       0.052759      -0.052754      -0.000007       0.074609      -0.015202      -0.001737      -0.001749      -0.000021      -0.049890      -0.017218      -0.006299       0.023517              8.742298       8.193212       0.224868      -2.102055       8.193240      -2.102094       9.840440           0.003268
           52              C       1.258211       7.208889      10.832775      -0.286070      27.818896 0.47550926E+03  0.11477113E+05                                 8.053472                            7.267595      -0.379093       1.854690                    0.997175      31.094867      91.736218       0.609226       0.416537      -1.059988      -0.052759       0.052753      -0.000009       0.074608      -0.015203       0.001738       0.001748      -0.000022      -0.049890      -0.017218      -0.006300       0.023518              8.742274       8.193176       0.224862       2.102035       8.193230       2.102089       9.840415           0.003272
           53              C       0.000000       0.000000      12.609350      -0.287292      27.150478 0.47584529E+03  0.11500104E+05                                 7.894619                            7.226471      -0.282262       1.891691                    0.996128      31.068013      92.051940       0.615818       0.411546      -1.061999      -0.000000       0.000000      -0.085689       0.085689      -0.000000       0.000000      -0.000000      -0.013732       0.020511      -0.010285       0.003448       0.006837              8.537885      10.350296      -0.000000      -0.000001       5.564548      -0.000000       9.698811           0.000030
           54              C       0.000000       0.000000       5.387500      -0.287288      27.149902 0.47583261E+03  0.11499702E+05                                 7.894476                            7.226355      -0.282229       1.891715                    0.996127      31.067238      92.048764       0.615826       0.411543      -1.062002       0.000001       0.000000      -0.085677       0.085677       0.000000      -0.000001       0.000000       0.013713       0.020501      -0.010273       0.003439       0.006834              8.537726       5.564452      -0.000000       0.000002      10.350241       0.000000       9.698485           0.000029
           55              C       0.000000       0.000000       1.834350      -0.287291      27.150459 0.47584486E+03  0.11500091E+05                                 7.894613                            7.226466      -0.282261       1.891691                    0.996128      31.068000      92.051883       0.615818       0.411545      -1.061999       0.000000       0.000000       0.085689       0.085689       0.000000      -0.000000       0.000000      -0.013732       0.020511      -0.010285       0.003448       0.006837              8.537879      10.350285      -0.000000       0.000001       5.564546       0.000001       9.698804           0.000029
           56              C       0.000000       0.000000       9.056200      -0.287288      27.149905 0.47583266E+03  0.11499703E+05                                 7.894476                            7.226356      -0.282229       1.891715                    0.996127      31.067240      92.048771       0.615826       0.411543      -1.062002       0.000001       0.000000       0.085677       0.085677       0.000000       0.000001      -0.000000       0.013712       0.020501      -0.010273       0.003439       0.006834              8.537726       5.564452       0.000000      -0.000002      10.350242      -0.000000       9.698485           0.000029
           57              O       5.603527       7.351983      13.083103      -0.527140      30.065752 0.48041247E+03  0.11227017E+05                                 7.647926                            6.734666       0.426124       2.184121                    0.998920      27.111183      70.233263       0.740299       0.354037      -1.143114       0.003009       0.012537      -0.011254       0.017114       0.044984       0.026813      -0.036952       0.014176       0.039868      -0.075533       0.034339       0.041194              8.395831       9.847532       1.927572      -3.880845       6.835541      -1.414252       8.504421           0.061582
           58              O       2.863573       1.115117      13.083103      -0.527142      30.065619 0.48040992E+03  0.11226942E+05                                 7.647906                            6.734651       0.426127       2.184123                    0.998920      27.111108      70.233020       0.740299       0.354038      -1.143114      -0.003008      -0.012535      -0.011253       0.017111       0.044985      -0.026812       0.036952       0.014174       0.039867      -0.075533       0.034338       0.041195              8.395808       9.847502       1.927565       3.880831       6.835526       1.414248       8.504397           0.061592
           59              O       1.115117       5.603527       5.861253      -0.527138      30.066670 0.48042584E+03  0.11227428E+05                                 7.648171                            6.734821       0.426175       2.184145                    0.998920      27.110935      70.233350       0.740279       0.354044      -1.143107      -0.012531       0.002981      -0.011211       0.017077      -0.044992       0.036969       0.026804      -0.014174       0.039852      -0.075543       0.034327       0.041217              8.396164       6.835702      -1.927633       1.414296       9.848019      -3.881167       8.504771           0.061594
           60              O       7.351983       2.863573       5.861253      -0.527120      30.066104 0.48041889E+03  0.11227218E+05                                 7.648046                            6.734763       0.426161       2.184142                    0.998920      27.110926      70.233050       0.740284       0.354043      -1.143108       0.012546      -0.003001      -0.011230       0.017103      -0.044982      -0.036960      -0.026789      -0.014165       0.039840      -0.075521       0.034309       0.041212              8.395976       6.835635      -1.927572      -1.414249       9.847737       3.880982       8.504557           0.061606
           61              O       2.863573       7.351983       1.360597      -0.527139      30.065682 0.48041109E+03  0.11226976E+05                                 7.647913                            6.734656       0.426125       2.184122                    0.998920      27.111152      70.233146       0.740299       0.354037      -1.143114      -0.003009       0.012536       0.011254       0.017114      -0.044984       0.026813       0.036952       0.014175       0.039867      -0.075533       0.034339       0.041194              8.395816       9.847513      -1.927567      -3.880836       6.835530       1.414249       8.504406           0.061582
           62              O       5.603527       1.115117       1.360597      -0.527143      30.065703 0.48041157E+03  0.11226991E+05                                 7.647922                            6.734663       0.426125       2.184122                    0.998920      27.111143      70.233158       0.740298       0.354038      -1.143113       0.003008      -0.012536       0.011252       0.017112      -0.044985      -0.026812      -0.036953       0.014175       0.039867      -0.075533       0.034338       0.041196              8.395827       9.847525      -1.927570       3.880842       6.835538      -1.414252       8.504417           0.061592
           63              O       7.351983       5.603527       8.582447      -0.527120      30.066096 0.48041873E+03  0.11227214E+05                                 7.648044                            6.734761       0.426161       2.184142                    0.998920      27.110926      70.233042       0.740284       0.354043      -1.143108       0.012546       0.003001       0.011230       0.017103       0.044982       0.036960      -0.026789      -0.014165       0.039840      -0.075521       0.034309       0.041212              8.395974       6.835633       1.927572       1.414249       9.847733       3.880981       8.504554           0.061608
           64              O       1.115117       2.863573       8.582447      -0.527138      30.066663 0.48042570E+03  0.11227424E+05                                 7.648170                            6.734820       0.426175       2.184145                    0.998920      27.110931      70.233337       0.740279       0.354044      -1.143107      -0.012531      -0.002981       0.011211       0.017077       0.044992      -0.036969       0.026804      -0.014174       0.039852      -0.075543       0.034327       0.041217              8.396163       6.835701       1.927633      -1.414296       9.848018      -3.881166       8.504770           0.061593
           65              O       2.863573       1.115117       1.360597      -0.527142      30.065640 0.48041031E+03  0.11226954E+05                                 7.647911                            6.734654       0.426126       2.184123                    0.998920      27.111116      70.233053       0.740299       0.354038      -1.143114      -0.003008      -0.012535       0.011253       0.017111       0.044985       0.026812      -0.036952       0.014174       0.039867      -0.075533       0.034338       0.041195              8.395813       9.847509       1.927566      -3.880834       6.835529      -1.414249       8.504402           0.061592
           66              O       5.603527       7.351983       1.360597      -0.527141      30.065774 0.48041288E+03  0.11227029E+05                                 7.647931                            6.734670       0.426122       2.184120                    0.998920      27.111190      70.233297       0.740298       0.354037      -1.143114       0.003009       0.012537       0.011254       0.017114       0.044984      -0.026813       0.036952       0.014176       0.039868      -0.075533       0.034339       0.041194              8.395837       9.847539       1.927573       3.880849       6.835544       1.414253       8.504428           0.061582
           67              O       7.351983       2.863573       8.582447      -0.527121      30.066114 0.48041908E+03  0.11227224E+05                                 7.648048                            6.734764       0.426160       2.184141                    0.998920      27.110931      70.233069       0.740284       0.354043      -1.143108       0.012546      -0.003001       0.011230       0.017103      -0.044982       0.036960       0.026789      -0.014165       0.039840      -0.075521       0.034309       0.041213              8.395979       6.835637      -1.927573       1.414250       9.847740      -3.880984       8.504559           0.061607
           68              O       1.115117       5.603527       8.582447      -0.527138      30.066673 0.48042589E+03  0.11227429E+05                                 7.648172                            6.734821       0.426175       2.184145                    0.998920      27.110936      70.233356       0.740279       0.354044      -1.143107      -0.012531       0.002981       0.011211       0.017077      -0.044992      -0.036968      -0.026804      -0.014174       0.039851      -0.075543       0.034327       0.041217              8.396165       6.835702      -1.927633      -1.414297       9.848021       3.881168       8.504773           0.061594
           69              O       5.603527       1.115117      13.083103      -0.527143      30.065726 0.48041201E+03  0.11227004E+05                                 7.647927                            6.734667       0.426124       2.184121                    0.998920      27.111153      70.233196       0.740298       0.354038      -1.143113       0.003008      -0.012536      -0.011252       0.017112      -0.044985       0.026812       0.036953       0.014175       0.039868      -0.075533       0.034338       0.041195              8.395832       9.847532      -1.927572      -3.880845       6.835542       1.414253       8.504422           0.061592
           70              O       2.863573       7.351983      13.083103      -0.527140      30.065703 0.48041148E+03  0.11226987E+05                                 7.647917                            6.734659       0.426123       2.184121                    0.998920      27.111160      70.233179       0.740299       0.354037      -1.143114      -0.003009       0.012536      -0.011254       0.017114      -0.044984      -0.026813      -0.036952       0.014174       0.039867      -0.075533       0.034339       0.041194              8.395822       9.847520      -1.927568       3.880840       6.835533      -1.414250       8.504411           0.061582
           71              O       1.115117       2.863573       5.861253      -0.527138      30.066675 0.48042593E+03  0.11227431E+05                                 7.648173                            6.734822       0.426175       2.184145                    0.998920      27.110934      70.233355       0.740278       0.354044      -1.143106      -0.012531      -0.002981      -0.011211       0.017077       0.044992       0.036969      -0.026804      -0.014174       0.039851      -0.075543       0.034327       0.041217              8.396167       6.835703       1.927634       1.414297       9.848023       3.881169       8.504774           0.061593
           72              O       7.351983       5.603527       5.861253      -0.527121      30.066119 0.48041917E+03  0.11227227E+05                                 7.648049                            6.734765       0.426159       2.184141                    0.998920      27.110933      70.233077       0.740284       0.354043      -1.143108       0.012546       0.003001      -0.011230       0.017103       0.044982      -0.036960       0.026789      -0.014165       0.039841      -0.075521       0.034309       0.041212              8.395980       6.835637       1.927573      -1.414250       9.847742      -3.880985       8.504560           0.061608

******************************************************
Auxiliary information for the entire system
The total spin magnetic moment of the unit cell is   3.918042
The total net atomic charge of the unit cell is   -0.000002
Accuracy of reproducing the electrostatic potential in the unit cell:
  The inner radius (bohr) =    5.0000
  The outer radius (bohr) =   12.0000
  Valid grid points have density less than (e/(bohr^3)) =    0.0001
  The number of valid grid points were=        29898
  The rms potential error without charges in kcal/mol is=      3.71326
  The rms potential error with partial charges in kcal/mol is=      0.68960
  The RRMSE value at monopole order=      0.18571
  The rms potential error with partial charges and cloud penetration in kcal/mol is=      0.68729
  The RRMSE value at monopole order with cloud penetration is=      0.18509
  The rms potential error with partial charges and atomic dipoles in kcal/mol is=      0.31135
  The RRMSE value at dipole order=      0.08385
  The rms potential error with partial charges, atomic dipoles and cloud penetration in kcal/mol is=      0.31900
  The RRMSE value at dipole order with cloud penetration=      0.08591

******************************************************
The electron densities and ab initio electrostatic potential were computed in VASP using the PBE functional and
projector augmented wave method. See the main text of the journal article for a description of computational details.
The atomic charges, dipoles, and quadrupoles were computed with the DDEC6 method as described in
(a) T. A. Manz and N. Gabaldon Limas, RSC Adv. 6 (2016) 47771-47801 DOI: 10.1039/c6ra04656h
(b) N. Gabaldon Limas and T. A. Manz, RSC Adv. 8 (2018) 2678-2707 DOI: 10.1039/c7ra11829e.
For each atom in the material, the electron cloud parameters were fit to the spherically averaged atom-in-material
electron density using radial positions for which this density was between 10^-4 and 10^-2 electrons per cubic bohr.
The polarizabilities, dispersion coefficients, and quantum Drude oscillator (QDO) parameters were fit using the MCLF method.
The magnetic structure of the system was optimized in VASP from the default ferromagnetic initial guess using spin polarization.
The atomic spin moments (ASMs) were computed on this optimized magnetic structure using the DDEC6 partition as inputs
to the method of T. A. Manz and D. S. Sholl, J. Chem. Theory Comput. 7 (2011) 4146-4164 DOI: 10.1021/ct200539n.
The RMSE and RRMSE were computed using a uniform grid with Ewald summation.
