# Supplementary material for: A collection of forcefield precursors for metal–organic frameworks
Source: RSC Adv. 2019 Nov 13;9(63):36492–507. doi: 10.1039/c9ra07327b (PMC9075174; doi:10.1039/c9ra07327b)
Supplement: RA-009-C9RA07327B-s3525 [file RA-009-C9RA07327B-s3525.xyz]

  426
jmolscript: load "" {1 1 1} spacegroup "x,y,z" unitcell [{     22.249000     0.000000     0.000000 }, {      0.000000    22.249000     0.000000 }, {      0.000000     0.000000    22.249000 }]
H      7.821858    19.116786     4.450022     0.053488
H      5.845925     0.651896    18.495149     0.107429
H      7.847890    21.896131    19.647424     0.092707
H     14.427142     3.132214     4.450022     0.051702
H     16.403075    21.597104    18.495149     0.107575
H     14.401110     0.352869    19.647424     0.092711
H     14.427142    19.116786    17.798978     0.057448
H     16.403075     0.651896     3.753851     0.109362
H     14.401110    21.896131     2.601576     0.092585
H      7.821858     3.132214    17.798978     0.055684
H      5.845925    21.597104     3.753851     0.109513
H      7.847890     0.352869     2.601576     0.092596
H      4.450022     7.821858    19.116786     0.053218
H     18.495149     5.845925     0.651896     0.109421
H     19.647424     7.847890    21.896131     0.092544
H      4.450022    14.427142     3.132214     0.056088
H     18.495149    16.403075    21.597104     0.107515
H     19.647424    14.401110     0.352869     0.092746
H     17.798978    14.427142    19.116786     0.057437
H      3.753851    16.403075     0.651896     0.107672
H      2.601576    14.401110    21.896131     0.092767
H     17.798978     7.821858     3.132214     0.051658
H      3.753851     5.845925    21.597104     0.109286
H      2.601576     7.847890     0.352869     0.092548
H     19.116786     4.450022     7.821858     0.051712
H      0.651896    18.495149     5.845925     0.109468
H     21.896131    19.647424     7.847890     0.092503
H      3.132214     4.450022    14.427142     0.056062
H     21.597104    18.495149    16.403075     0.107538
H      0.352869    19.647424    14.401110     0.092724
H     19.116786    17.798978    14.427142     0.057382
H      0.651896     3.753851    16.403075     0.107611
H     21.896131     2.601576    14.401110     0.092778
H      3.132214    17.798978     7.821858     0.053511
H     21.597104     3.753851     5.845925     0.109396
H      0.352869     2.601576     7.847890     0.092583
H     19.116786     7.818966     4.448465     0.051881
H      0.651896     5.845925    18.495149     0.109467
H     21.896131     7.847890    19.647424     0.092504
H      3.132214    14.430034     4.448465     0.056245
H     21.597104    16.403075    18.495149     0.107538
H      0.352869    14.401110    19.647424     0.092726
H     19.116786    14.430034    17.800535     0.057620
H      0.651896    16.403075     3.753851     0.107611
H     21.896131    14.401110     2.601576     0.092780
H      3.132214     7.818966    17.800535     0.053727
H     21.597104     5.845925     3.753851     0.109397
H      0.352869     7.847890     2.601576     0.092582
H      7.818966     4.448465    19.116786     0.053652
H      5.845925    18.495149     0.651896     0.107431
H      7.847890    19.647424    21.896131     0.092710
H     14.430034     4.448465     3.132214     0.051867
H     16.403075    18.495149    21.597104     0.107577
H     14.401110    19.647424     0.352869     0.092714
H     14.430034    17.800535    19.116786     0.057679
H     16.403075     3.753851     0.651896     0.109364
H     14.401110     2.601576    21.896131     0.092588
H      7.818966    17.800535     3.132214     0.055912
H      5.845925     3.753851    21.597104     0.109514
H      7.847890     2.601576     0.352869     0.092598
H      4.448465    19.116786     7.818966     0.053378
H     18.495149     0.651896     5.845925     0.109422
H     19.647424    21.896131     7.847890     0.092549
H      4.448465     3.132214    14.430034     0.056330
H     18.495149    21.597104    16.403075     0.107517
H     19.647424     0.352869    14.401110     0.092749
H     17.800535    19.116786    14.430034     0.057664
H      3.753851     0.651896    16.403075     0.107675
H      2.601576    21.896131    14.401110     0.092771
H     17.800535     3.132214     7.818966     0.051824
H      3.753851    21.597104     5.845925     0.109289
H      2.601576     0.352869     7.847890     0.092552
H      9.354815    19.369089     2.879911     0.104683
H     11.327856    16.599756     5.649244     0.108959
H     13.579677    17.405615     4.843385     0.089153
H     13.718511    19.185535     3.063465     0.085238
H     12.894185     2.879911     2.879911     0.104210
H     10.921144     5.649244     5.649244     0.108420
H      8.669323     4.843385     4.843385     0.089074
H      8.530489     3.063465     3.063465     0.085169
H     12.894185    19.369089    19.369089     0.105132
H     10.921144    16.599756    16.599756     0.109490
H      8.669323    17.405615    17.405615     0.089234
H      8.530489    19.185535    19.185535     0.085300
H      9.354815     2.879911    19.369089     0.104689
H     11.327856     5.649244    16.599756     0.108959
H     13.579677     4.843385    17.405615     0.089153
H     13.718511     3.063465    19.185535     0.085238
H      2.879911     9.354815    19.369089     0.104357
H      5.649244    11.327856    16.599756     0.108899
H      4.843385    13.579677    17.405615     0.089103
H      3.063465    13.718511    19.185535     0.085172
H      2.879911    12.894185     2.879911     0.104926
H      5.649244    10.921144     5.649244     0.109005
H      4.843385     8.669323     4.843385     0.089184
H      3.063465     8.530489     3.063465     0.085269
H     19.369089    12.894185    19.369089     0.105156
H     16.599756    10.921144    16.599756     0.109458
H     17.405615     8.669323    17.405615     0.089243
H     19.185535     8.530489    19.185535     0.085344
H     19.369089     9.354815     2.879911     0.104211
H     16.599756    11.327856     5.649244     0.108454
H     17.405615    13.579677     4.843385     0.089056
H     19.185535    13.718511     3.063465     0.085118
H     19.369089     2.879911     9.354815     0.104211
H     16.599756     5.649244    11.327856     0.108454
H     17.405615     4.843385    13.579677     0.089057
H     19.185535     3.063465    13.718511     0.085119
H      2.879911     2.879911    12.894185     0.104922
H      5.649244     5.649244    10.921144     0.109006
H      4.843385     4.843385     8.669323     0.089186
H      3.063465     3.063465     8.530489     0.085271
H     19.369089    19.369089    12.894185     0.105156
H     16.599756    16.599756    10.921144     0.109459
H     17.405615    17.405615     8.669323     0.089244
H     19.185535    19.185535     8.530489     0.085346
H      2.879911    19.369089     9.354815     0.104361
H      5.649244    16.599756    11.327856     0.108899
H      4.843385    17.405615    13.579677     0.089104
H      3.063465    19.185535    13.718511     0.085172
H      6.259311    16.030849     2.188189     0.114174
H      6.491146    14.421357     3.094613     0.134865
H      7.836320    15.708016     3.123315     0.135756
H     15.052116     5.890200     2.488328     0.114766
H     16.354572     7.220245     2.501900     0.114955
H     14.753312     7.476331     3.416111     0.142576
H     15.721366    14.414682    19.133028     0.136077
H     14.418909    15.744727    19.146599     0.134892
H     16.020170    16.000813    20.060811     0.113941
H      7.465207     7.506368    18.833111     0.141974
H      7.233372     5.896875    19.739535     0.114670
H      5.888198     7.183535    19.768236     0.114234
H      2.270288     5.942040    15.546934     0.112116
H      3.333790     7.022452    14.466522     0.141766
H      2.802039     7.622285    16.146767     0.124693
H      3.333790    14.466522     7.022452     0.141748
H      2.270288    15.546934     5.942040     0.112100
H      2.802039    16.146767     7.622285     0.124753
H     19.139925    15.733158    14.416685     0.135556
H     19.139925    14.416685    15.733158     0.135511
H     20.061033    16.010603    16.010603     0.114135
H     19.753997     7.208454     5.892203     0.114374
H     19.753997     5.892203     7.208454     0.114418
H     18.832889     7.485899     7.485899     0.141962
H     16.354572     2.501900     7.220245     0.114908
H     15.052116     2.488328     5.890200     0.114810
H     14.753312     3.416111     7.476331     0.142577
H      6.491146     3.094613    14.421357     0.134817
H      6.259311     2.188189    16.030849     0.114173
H      7.836320     3.123315    15.708016     0.135797
H     14.418909    19.146599    15.744727     0.134938
H     15.721366    19.133028    14.414682     0.136032
H     16.020170    20.060811    16.000813     0.113940
H      7.233372    19.739535     5.896875     0.114715
H      7.465207    18.833111     7.506368     0.141973
H      5.888198    19.768236     7.183535     0.114190
C      6.262204     1.134699    19.440286    -0.150581
C      7.336608     0.565347    20.089067     0.098297
C     15.986796    21.114301    19.440286    -0.150287
C     14.912392    21.683653    20.089067     0.098161
C     15.986796     1.134699     2.808714    -0.151597
C     14.912392     0.565347     2.159933     0.097814
C      6.262204    21.114301     2.808714    -0.151279
C      7.336608    21.683653     2.159933     0.097681
C     19.440286     6.262204     1.134699    -0.151484
C     20.089067     7.336608     0.565347     0.097768
C     19.440286    15.986796    21.114301    -0.150379
C     20.089067    14.912392    21.683653     0.098205
C      2.808714    15.986796     1.134699    -0.150121
C      2.159933    14.912392     0.565347     0.098420
C      2.808714     6.262204    21.114301    -0.151782
C      2.159933     7.336608    21.683653     0.097597
C      1.134699    19.440286     6.262204    -0.149456
C      0.565347    20.089067     7.336608     0.097607
C     21.114301    19.440286    15.986796    -0.150328
C     21.683653    20.089067    14.912392     0.098172
C      1.134699     2.808714    15.986796    -0.152414
C      0.565347     2.159933    14.912392     0.098409
C     21.114301     2.808714     6.262204    -0.151542
C     21.683653     2.159933     7.336608     0.097802
C      1.134699     6.262204    19.440286    -0.149501
C      0.565347     7.336608    20.089067     0.097604
C     21.114301    15.986796    19.440286    -0.150379
C     21.683653    14.912392    20.089067     0.098176
C      1.134699    15.986796     2.808714    -0.152460
C      0.565347    14.912392     2.159933     0.098413
C     21.114301     6.262204     2.808714    -0.151583
C     21.683653     7.336608     2.159933     0.097799
C      6.262204    19.440286     1.134699    -0.150627
C      7.336608    20.089067     0.565347     0.098296
C     15.986796    19.440286    21.114301    -0.150335
C     14.912392    20.089067    21.683653     0.098157
C     15.986796     2.808714     1.134699    -0.151634
C     14.912392     2.159933     0.565347     0.097812
C      6.262204     2.808714    21.114301    -0.151317
C      7.336608     2.159933    21.683653     0.097679
C     19.440286     1.134699     6.262204    -0.151523
C     20.089067     0.565347     7.336608     0.097767
C     19.440286    21.114301    15.986796    -0.150425
C     20.089067    21.683653    14.912392     0.098196
C      2.808714     1.134699    15.986796    -0.150169
C      2.159933     0.565347    14.912392     0.098409
C      2.808714    21.114301     6.262204    -0.151821
C      2.159933    21.683653     7.336608     0.097597
C      6.617965    17.327744     4.921256    -0.056855
C      4.512542     2.917289    19.331711     0.382549
C     11.596624    20.440601     1.808399     0.611126
C      7.844775    17.993656     4.255344    -0.000878
C      5.697079     2.298099    19.950901     0.040228
C     11.557911    19.362415     2.886585    -0.004705
C     10.304179    18.922774     3.326225    -0.230121
C     10.214961    17.916897     4.332103     0.253357
C     11.369239    17.405393     4.843607    -0.189503
C     12.628532    17.850150     4.398850    -0.075572
C     12.697504    18.827104     3.421896    -0.126342
C     15.631035     4.921256     4.921256    -0.056100
C     17.736458    19.331711    19.331711     0.383141
C     10.652376     1.808399     1.808399     0.611131
C     14.404225     4.255344     4.255344     0.002270
C     16.551921    19.950901    19.950901     0.040134
C     10.691089     2.886585     2.886585    -0.004856
C     11.944821     3.326225     3.326225    -0.230314
C     12.034039     4.332103     4.332103     0.254200
C     10.879761     4.843607     4.843607    -0.189794
C      9.620468     4.398850     4.398850    -0.075598
C      9.551496     3.421896     3.421896    -0.126590
C     15.631035    17.327744    17.327744    -0.057919
C     17.736458     2.917289     2.917289     0.381957
C     10.652376    20.440601    20.440601     0.611127
C     14.404225    17.993656    17.993656    -0.003592
C     16.551921     2.298099     2.298099     0.040317
C     10.691089    19.362415    19.362415    -0.004566
C     11.944821    18.922774    18.922774    -0.229969
C     12.034039    17.916897    17.916897     0.252471
C     10.879761    17.405393    17.405393    -0.189207
C      9.620468    17.850150    17.850150    -0.075551
C      9.551496    18.827104    18.827104    -0.126106
C      6.617965     4.921256    17.327744    -0.056848
C      4.512542    19.331711     2.917289     0.382548
C     11.596624     1.808399    20.440601     0.611127
C      7.844775     4.255344    17.993656    -0.000838
C      5.697079    19.950901     2.298099     0.040223
C     11.557911     2.886585    19.362415    -0.004707
C     10.304179     3.326225    18.922774    -0.230117
C     10.214961     4.332103    17.916897     0.253359
C     11.369239     4.843607    17.405393    -0.189504
C     12.628532     4.398850    17.850150    -0.075572
C     12.697504     3.421896    18.827104    -0.126343
C      4.921256     6.617965    17.327744    -0.055302
C     19.331711     4.512542     2.917289     0.381977
C      1.808399    11.596624    20.440601     0.611121
C      4.255344     7.844775    17.993656    -0.002085
C     19.950901     5.697079     2.298099     0.040307
C      2.886585    11.557911    19.362415    -0.004722
C      3.326225    10.304179    18.922774    -0.230737
C      4.332103    10.214961    17.916897     0.253626
C      4.843607    11.369239    17.405393    -0.189223
C      4.398850    12.628532    17.850150    -0.075605
C      3.421896    12.697504    18.827104    -0.126376
C      4.921256    15.631035     4.921256    -0.058105
C     19.331711    17.736458    19.331711     0.383125
C      1.808399    10.652376     1.808399     0.611135
C      4.255344    14.404225     4.255344     0.000594
C     19.950901    16.551921    19.950901     0.040144
C      2.886585    10.691089     2.886585    -0.004669
C      3.326225    11.944821     3.326225    -0.229670
C      4.332103    12.034039     4.332103     0.253146
C      4.843607    10.879761     4.843607    -0.189763
C      4.398850     9.620468     4.398850    -0.075559
C      3.421896     9.551496     3.421896    -0.126373
C     17.327744    15.631035    17.327744    -0.058071
C      2.917289    17.736458     2.917289     0.382548
C     20.440601    10.652376    20.440601     0.611089
C     17.993656    14.404225    17.993656    -0.003359
C      2.298099    16.551921     2.298099     0.040277
C     19.362415    10.691089    19.362415    -0.004598
C     18.922774    11.944821    18.922774    -0.229892
C     17.916897    12.034039    17.916897     0.252498
C     17.405393    10.879761    17.405393    -0.189267
C     17.850150     9.620468    17.850150    -0.075538
C     18.827104     9.551496    18.827104    -0.126146
C     17.327744     6.617965     4.921256    -0.055926
C      2.917289     4.512542    19.331711     0.382497
C     20.440601    11.596624     1.808399     0.611157
C     17.993656     7.844775     4.255344     0.001953
C      2.298099     5.697079    19.950901     0.040149
C     19.362415    11.557911     2.886585    -0.004799
C     18.922774    10.304179     3.326225    -0.230359
C     17.916897    10.214961     4.332103     0.254177
C     17.405393    11.369239     4.843607    -0.189754
C     17.850150    12.628532     4.398850    -0.075621
C     18.827104    12.697504     3.421896    -0.126549
C     17.327744     4.921256     6.617965    -0.055927
C      2.917289    19.331711     4.512542     0.382492
C     20.440601     1.808399    11.596624     0.611153
C     17.993656     4.255344     7.844775     0.001954
C      2.298099    19.950901     5.697079     0.040152
C     19.362415     2.886585    11.557911    -0.004805
C     18.922774     3.326225    10.304179    -0.230360
C     17.916897     4.332103    10.214961     0.254178
C     17.405393     4.843607    11.369239    -0.189751
C     17.850150     4.398850    12.628532    -0.075617
C     18.827104     3.421896    12.697504    -0.126550
C      4.921256     4.921256    15.631035    -0.058107
C     19.331711    19.331711    17.736458     0.383125
C      1.808399     1.808399    10.652376     0.611132
C      4.255344     4.255344    14.404225     0.000556
C     19.950901    19.950901    16.551921     0.040147
C      2.886585     2.886585    10.691089    -0.004672
C      3.326225     3.326225    11.944821    -0.229673
C      4.332103     4.332103    12.034039     0.253147
C      4.843607     4.843607    10.879761    -0.189757
C      4.398850     4.398850     9.620468    -0.075558
C      3.421896     3.421896     9.551496    -0.126373
C     17.327744    17.327744    15.631035    -0.058070
C      2.917289     2.917289    17.736458     0.382549
C     20.440601    20.440601    10.652376     0.611086
C     17.993656    17.993656    14.404225    -0.003362
C      2.298099     2.298099    16.551921     0.040280
C     19.362415    19.362415    10.691089    -0.004603
C     18.922774    18.922774    11.944821    -0.229892
C     17.916897    17.916897    12.034039     0.252501
C     17.405393    17.405393    10.879761    -0.189263
C     17.850150    17.850150     9.620468    -0.075537
C     18.827104    18.827104     9.551496    -0.126145
C      4.921256    17.327744     6.617965    -0.055301
C     19.331711     2.917289     4.512542     0.381975
C      1.808399    20.440601    11.596624     0.611118
C      4.255344    17.993656     7.844775    -0.002049
C     19.950901     2.298099     5.697079     0.040309
C      2.886585    19.362415    11.557911    -0.004728
C      3.326225    18.922774    10.304179    -0.230737
C      4.332103    17.916897    10.214961     0.253628
C      4.843607    17.405393    11.369239    -0.189220
C      4.398850    17.850150    12.628532    -0.075602
C      3.421896    18.827104    12.697504    -0.126377
C      6.088661    16.160339     4.373708     0.097470
C      6.708741    15.540259     3.113970    -0.390742
C     16.160339     6.088661     4.373708     0.097650
C     15.540259     6.708741     3.113970    -0.380341
C     16.160339    16.160339    17.875292     0.097465
C     15.540259    15.540259    19.135030    -0.391145
C      6.088661     6.088661    17.875292     0.097046
C      6.708741     6.708741    19.135030    -0.379210
C      4.373708     6.088661    16.160339     0.097495
C      3.113970     6.708741    15.540259    -0.385802
C      4.373708    16.160339     6.088661     0.097499
C      3.113970    15.540259     6.708741    -0.385822
C     17.875292    16.160339    16.160339     0.097521
C     19.135030    15.540259    15.540259    -0.391399
C     17.875292     6.088661     6.088661     0.097300
C     19.135030     6.708741     6.708741    -0.378474
C     16.160339     4.373708     6.088661     0.097648
C     15.540259     3.113970     6.708741    -0.380341
C      6.088661     4.373708    16.160339     0.097467
C      6.708741     3.113970    15.540259    -0.390740
C     16.160339    17.875292    16.160339     0.097465
C     15.540259    19.135030    15.540259    -0.391143
C      6.088661    17.875292     6.088661     0.097046
C      6.708741    19.135030     6.708741    -0.379208
Co     9.439583     0.000000     0.000000     0.920374
Co    12.809417     0.000000     0.000000     0.920070
Co     0.000000     9.439583     0.000000     0.919954
Co     0.000000    12.809417     0.000000     0.920737
Co     0.000000     0.000000     9.439583     0.920146
Co     0.000000     0.000000    12.809417     0.920017
O     10.506200    20.870007     1.378993    -0.570808
O      9.036431    17.435874     4.813126    -0.198122
O     12.752014    20.818612     1.430388    -0.568376
O     11.742800     1.378993     1.378993    -0.570931
O     13.212569     4.813126     4.813126    -0.194849
O      9.496986     1.430388     1.430388    -0.568367
O     11.742800    20.870007    20.870007    -0.570675
O     13.212569    17.435874    17.435874    -0.201735
O      9.496986    20.818612    20.818612    -0.568404
O     10.506200     1.378993    20.870007    -0.570810
O      9.036431     4.813126    17.435874    -0.198130
O     12.752014     1.430388    20.818612    -0.568375
O      1.378993    10.506200    20.870007    -0.570832
O      4.813126     9.036431    17.435874    -0.195371
O      1.430388    12.752014    20.818612    -0.568407
O      1.378993    11.742800     1.378993    -0.570743
O      4.813126    13.212569     4.813126    -0.201790
O      1.430388     9.496986     1.430388    -0.568325
O     20.870007    11.742800    20.870007    -0.570658
O     17.435874    13.212569    17.435874    -0.201942
O     20.818612     9.496986    20.818612    -0.568329
O     20.870007    10.506200     1.378993    -0.570909
O     17.435874     9.036431     4.813126    -0.194647
O     20.818612    12.752014     1.430388    -0.568402
O     20.870007     1.378993    10.506200    -0.570924
O     17.435874     4.813126     9.036431    -0.194646
O     20.818612     1.430388    12.752014    -0.568378
O      1.378993     1.378993    11.742800    -0.570717
O      4.813126     4.813126    13.212569    -0.201783
O      1.430388     1.430388     9.496986    -0.568348
O     20.870007    20.870007    11.742800    -0.570632
O     17.435874    17.435874    13.212569    -0.201939
O     20.818612    20.818612     9.496986    -0.568353
O      1.378993    20.870007    10.506200    -0.570848
O      4.813126    17.435874     9.036431    -0.195375
O      1.430388    20.818612    12.752014    -0.568385
N      7.815851     1.033466    21.215534    -0.205644
N     14.433149    21.215534    21.215534    -0.205618
N     14.433149     1.033466     1.033466    -0.205640
N      7.815851    21.215534     1.033466    -0.205644
N     21.215534     7.815851     1.033466    -0.205592
N     21.215534    14.433149    21.215534    -0.205635
N      1.033466    14.433149     1.033466    -0.205523
N      1.033466     7.815851    21.215534    -0.205700
N      1.033466    21.215534     7.815851    -0.205729
N     21.215534    21.215534    14.433149    -0.205604
N      1.033466     1.033466    14.433149    -0.205490
N     21.215534     1.033466     7.815851    -0.205625
N      4.015944     4.015944    19.916415    -0.402781
N     18.233055    18.233055    19.916415    -0.405451
N     18.233055     4.015944     2.332585    -0.403238
N      4.015944    18.233055     2.332585    -0.405915
N     19.916415     4.015944     4.015944    -0.403242
N     19.916415    18.233055    18.233055    -0.405460
N      2.332585    18.233055     4.015944    -0.404505
N      2.332585     4.015944    18.233055    -0.404504
N      4.015944    19.916415     4.015944    -0.402786
N     18.233055    19.916415    18.233055    -0.405454
N      4.015944     2.332585    18.233055    -0.405913
N     18.233055     2.332585     4.015944    -0.403238

The following XYZ coordinates are in angstroms. Other properties are in atomic units.
The sperically averaged electron density of each atom fit to a function of the form exp(a - br)
eigen_1, eigen_2 and eigen_3 are the three eigenvalues of traceless quadrupole moment tensor
  atom number  atomic symbol              X              Y              Z     net charge C6 coefficient C8 coefficient C10 coefficient fluctuating dipole atomic polarizability isotropic forcefield polarizability              a              b squared Pearson coefficient          <r^3>          <r^4>         wp_QDO          m_QDO          q_QDO       dipole_x       dipole_y       dipole_z         dipole            Qxy            Qxz            Qyz     Q(x^2-y^2)  Q(3z^2 - R^2)        eigen_1        eigen_2        eigen_3 static polarizability      alpha(xx)      alpha(xy)      alpha(xz)      alpha(yy)      alpha(yz)      alpha(zz) atomic spin moment
            1              H       7.821858      19.116786       4.450022       0.053488       1.896581 0.17751184E+02  0.21111706E+03                                 2.422655                            2.356480      -1.513265       2.076295                    0.993008       4.913150      14.776016       0.439014       1.173090      -0.729922       0.001888       0.045808       0.017546       0.049090       0.001991       0.005585       0.002596      -0.008257      -0.032859      -0.013240       0.002444       0.010796              2.484097       2.372536       0.005271      -0.414181       2.764657       0.127923       2.315099          -0.000034
            2              H       5.845925       0.651896      18.495149       0.107429       2.094004 0.18053516E+02  0.21155900E+03                                 2.432892                            2.272663      -1.391590       2.145931                    0.997254       4.229030      11.864355       0.487188       1.072851      -0.760736      -0.016296      -0.029031      -0.044295       0.055411       0.001350       0.003576       0.024673      -0.020503       0.023620      -0.018203      -0.013843       0.032046              2.532194       2.452788       0.039708       0.752225       2.188739       0.236998       2.955056           0.000507
            3              H       7.847890      21.896131      19.647424       0.092707       2.038725 0.16543135E+02  0.19163785E+03                                 2.495975                            2.246062      -1.299389       2.196929                    0.996238       4.299594      12.403970       0.462366       1.143554      -0.741012       0.035177      -0.047510      -0.026805       0.064909      -0.006657       0.001537       0.016260      -0.005340       0.017971      -0.017081      -0.002698       0.019778              2.726392       2.785675      -1.091899      -0.060231       3.343815       0.202080       2.049685           0.000773
            4              H      14.427142       3.132214       4.450022       0.051702       1.914600 0.17954671E+02  0.21407465E+03                                 2.434381                            2.366783      -1.508903       2.076598                    0.993076       4.930800      14.831477       0.439084       1.169959      -0.730655      -0.001841      -0.045729       0.017472       0.048988       0.001972      -0.005353      -0.002792      -0.008543      -0.033103      -0.013204       0.002228       0.010976              2.497381       2.390305       0.007841       0.412871       2.785321      -0.129058       2.316517          -0.000034
            5              H      16.403075      21.597104      18.495149       0.107575       2.090922 0.18025626E+02  0.21115084E+03                                 2.430666                            2.271097      -1.390652       2.146542                    0.997254       4.225593      11.852485       0.487294       1.073031      -0.760703       0.016244       0.028951      -0.044370       0.055415       0.001372      -0.003560      -0.024615      -0.020473       0.023715      -0.018134      -0.013856       0.031990              2.529363       2.450811       0.039225      -0.751564       2.186520      -0.237654       2.950758           0.000506
            6              H      14.401110       0.352869      19.647424       0.092711       2.038528 0.16542758E+02  0.19162758E+03                                 2.495549                            2.245832      -1.299598       2.196809                    0.996238       4.299371      12.402118       0.462464       1.143347      -0.741064      -0.035179       0.047517      -0.026797       0.064912      -0.006667      -0.001533      -0.016252      -0.005372       0.017971      -0.017075      -0.002704       0.019780              2.725683       2.784853      -1.091571       0.060099       3.342947      -0.202080       2.049251           0.000773
            7              H      14.427142      19.116786      17.798978       0.057448       2.048925 0.19963178E+02  0.24411310E+03                                 2.541384                            2.495291      -1.575948       2.050568                    0.992516       4.972448      15.085581       0.428253       1.169618      -0.731616       0.000798       0.048819      -0.018570       0.052238      -0.001686       0.002890      -0.003959      -0.009099      -0.040662      -0.014574       0.002184       0.012390              2.593022       2.488711      -0.076415      -0.346083       2.958145      -0.015964       2.332209          -0.000039
            8              H      16.403075       0.651896       3.753851       0.109362       2.056746 0.17703064E+02  0.20640400E+03                                 2.404443                            2.251531      -1.363954       2.160355                    0.997517       4.183293      11.700042       0.489213       1.073838      -0.760687       0.016398      -0.028434       0.045189       0.055852      -0.000928       0.003812      -0.024011      -0.020918       0.028707      -0.017939      -0.014022       0.031961              2.498058       2.427781      -0.044564       0.733842       2.167358      -0.243700       2.899035           0.000505
            9              H      14.401110      21.896131       2.601576       0.092585       2.039429 0.16546381E+02  0.19169968E+03                                 2.496787                            2.246379      -1.302206       2.195495                    0.996214       4.304487      12.422008       0.462268       1.143653      -0.740938      -0.035166      -0.047619       0.026669       0.064926       0.006667       0.001495      -0.016358      -0.005307       0.017709      -0.017136      -0.002711       0.019847              2.727568       2.786349       1.091894      -0.060636       3.344845      -0.201361       2.051509           0.000771
           10              H       7.821858       3.132214      17.798978       0.055684       2.070743 0.20199147E+02  0.24762240E+03                                 2.554589                            2.505628      -1.578332       2.047860                    0.992579       4.991986      15.143414       0.428665       1.165552      -0.732558      -0.000805      -0.048618      -0.018452       0.052008      -0.001814      -0.002692       0.004112      -0.009294      -0.040264      -0.014430       0.001926       0.012504              2.608508       2.507195      -0.079057       0.346332       2.979403       0.018804       2.338925          -0.000038
           11              H       5.845925      21.597104       3.753851       0.109513       2.053507 0.17672259E+02  0.20595728E+03                                 2.402238                            2.249884      -1.360882       2.161913                    0.997545       4.179366      11.686971       0.489285       1.074136      -0.760626      -0.016348       0.028350       0.045272       0.055862      -0.000946      -0.003804       0.023930      -0.020901       0.028905      -0.017873      -0.014026       0.031899              2.495329       2.425752      -0.044026      -0.733211       2.165131       0.244127       2.895103           0.000506
           12              H       7.847890       0.352869       2.601576       0.092596       2.039276 0.16546499E+02  0.19169736E+03                                 2.496444                            2.246219      -1.302435       2.195371                    0.996213       4.304296      12.420484       0.462346       1.143482      -0.740982       0.035169       0.047628       0.026661       0.064931       0.006677      -0.001490       0.016351      -0.005343       0.017701      -0.017130      -0.002719       0.019848              2.726960       2.785636       1.091641       0.060516       3.344109       0.201384       2.051134           0.000772
           13              H       4.450022       7.821858      19.116786       0.053218       1.912554 0.17915604E+02  0.21352909E+03                                 2.434929                            2.366181      -1.513279       2.075867                    0.992995       4.922638      14.812440       0.438515       1.171914      -0.730225       0.017559       0.001995       0.045719       0.049015       0.005535       0.002639       0.002127      -0.012203       0.028798      -0.013167       0.002290       0.010878              2.498205       2.310258      -0.413932       0.128265       2.392742       0.006345       2.791616          -0.000033
           14              H      18.495149       5.845925       0.651896       0.109421       2.055106 0.17686748E+02  0.20616678E+03                                 2.403315                            2.250632      -1.362172       2.161214                    0.997535       4.181254      11.693108       0.489264       1.073970      -0.760662      -0.045232      -0.016371      -0.028380       0.055851       0.003793       0.023961       0.000936       0.024869       0.016937      -0.017890      -0.014030       0.031920              2.496733       2.897139       0.733637       0.244004       2.426928       0.044361       2.166133           0.000505
           15              H      19.647424       7.847890      21.896131       0.092544       2.039934 0.16551237E+02  0.19176781E+03                                 2.497068                            2.246613      -1.302221       2.195434                    0.996216       4.304873      12.423041       0.462279       1.143555      -0.740963      -0.026658       0.035162      -0.047616       0.064918       0.001497       0.016356      -0.006673       0.011530      -0.000887      -0.017139      -0.002713       0.019851              2.727941       2.051580      -0.060684       0.201444       2.787229      -1.092490       3.345014           0.000772
           16              H       4.450022      14.427142       3.132214       0.056088       2.049048 0.19988862E+02  0.24448629E+03                                 2.540198                            2.495767      -1.568652       2.052726                    0.992587       4.979345      15.104406       0.428537       1.168561      -0.731840       0.018525       0.000896      -0.048823       0.052228      -0.002739      -0.004094       0.001495      -0.015927       0.034535      -0.014731       0.002211       0.012519              2.591291       2.336107       0.344428      -0.015969       2.486497       0.077621       2.951268          -0.000038
           17              H      18.495149      16.403075      21.597104       0.107515       2.092355 0.18038842E+02  0.21134423E+03                                 2.431692                            2.271840      -1.390963       2.146320                    0.997256       4.227207      11.858068       0.487244       1.072946      -0.760719      -0.044334       0.016269       0.028999       0.055418      -0.003584      -0.024647       0.001363       0.022074       0.018912      -0.018178      -0.013845       0.032023              2.530628       2.952713      -0.751762      -0.237199       2.451530       0.039399       2.187642           0.000507
           18              H      19.647424      14.401110       0.352869       0.092746       2.038240 0.16539989E+02  0.19158965E+03                                 2.495438                            2.245735      -1.299644       2.196829                    0.996237       4.299183      12.401845       0.462441       1.143439      -0.741041      -0.026807      -0.035185       0.047518       0.064920      -0.001530      -0.016253      -0.006661       0.011653      -0.000927      -0.017071      -0.002704       0.019775              2.725509       2.049308       0.060057      -0.202024       2.784191      -1.091093       3.343028           0.000773
           19              H      17.798978      14.427142      19.116786       0.057437       2.056095 0.20052708E+02  0.24545943E+03                                 2.546315                            2.500079      -1.580520       2.048388                    0.992538       4.977524      15.104120       0.428089       1.168869      -0.731802      -0.018642       0.000670       0.048762       0.052208       0.002928      -0.003939      -0.001833      -0.015590       0.033933      -0.014477       0.002046       0.012431              2.598139       2.331581      -0.347503      -0.015702       2.496976      -0.076205       2.965860          -0.000038
           20              H       3.753851      16.403075       0.651896       0.107672       2.089255 0.18008470E+02  0.21089958E+03                                 2.429449                            2.270098      -1.389477       2.147165                    0.997268       4.223607      11.845484       0.487375       1.073108      -0.760690       0.044395       0.016232      -0.028931       0.055420       0.003516      -0.024594      -0.001392       0.022129       0.018777      -0.018083      -0.013888       0.031970              2.527976       2.948851       0.750849      -0.238145       2.449584      -0.039624       2.185493           0.000506
           21              H       2.601576      14.401110      21.896131       0.092767       2.038408 0.16541279E+02  0.19160923E+03                                 2.495636                            2.245883      -1.299714       2.196846                    0.996232       4.299104      12.401957       0.462405       1.143501      -0.741027       0.026804      -0.035191      -0.047527       0.064928       0.001525      -0.016258       0.006670       0.011664      -0.000920      -0.017078      -0.002708       0.019786              2.725669       2.049238      -0.060422      -0.202543       2.784548       1.091251       3.343220           0.000772
           22              H      17.798978       7.821858       3.132214       0.051658       1.910321 0.17890703E+02  0.21312046E+03                                 2.430574                            2.362300      -1.508675       2.076701                    0.993068       4.927262      14.813901       0.439576       1.169699      -0.730700      -0.017353       0.001721      -0.045743       0.048954      -0.005302       0.002784      -0.001915      -0.012391       0.029378      -0.013219       0.002276       0.010943              2.493808       2.320629       0.412657       0.130609       2.382560      -0.007790       2.778234          -0.000034
           23              H       3.753851       5.845925      21.597104       0.109286       2.058245 0.17718569E+02  0.20663021E+03                                 2.405549                            2.252444      -1.365456       2.159613                    0.997501       4.185094      11.706408       0.489137       1.073769      -0.760699       0.045163      -0.016410       0.028462       0.055849      -0.003852       0.024043      -0.000908       0.024776       0.017106      -0.018001      -0.013990       0.031990              2.499325       2.900688      -0.734480       0.243278       2.428980      -0.044227       2.168308           0.000505
           24              H       2.601576       7.847890       0.352869       0.092548       2.039489 0.16547272E+02  0.19171087E+03                                 2.496723                            2.246343      -1.302131       2.195462                    0.996219       4.304735      12.422390       0.462305       1.143555      -0.740961       0.026662       0.035156       0.047615       0.064915      -0.001502       0.016354       0.006661       0.011512      -0.000901      -0.017132      -0.002709       0.019841              2.727591       2.051568       0.060302       0.200882       2.786622       1.092157       3.344582           0.000773
           25              H      19.116786       4.450022       7.821858       0.051712       1.912817 0.17925064E+02  0.21363673E+03                                 2.432981                            2.364850      -1.509693       2.076289                    0.993052       4.929360      14.824937       0.439251       1.169978      -0.730641       0.045736       0.017398       0.001788       0.048966       0.002779       0.001955       0.005337       0.020844       0.003860      -0.013216       0.002261       0.010955              2.496182       2.782653       0.129984       0.007795       2.319006      -0.412885       2.386887          -0.000034
           26              H       0.651896      18.495149       5.845925       0.109468       2.050250 0.17627850E+02  0.20533265E+03                                 2.401419                            2.248350      -1.349758       2.166968                    0.997653       4.174309      11.673892       0.488976       1.075374      -0.760325      -0.027917      -0.045384      -0.015908       0.055607       0.023561       0.001340       0.003271      -0.003667      -0.044504      -0.017004      -0.014283       0.031287              2.495229       2.161242       0.244585       0.040006       2.899825       0.738625       2.424619           0.000506
           27              H      21.896131      19.647424       7.847890       0.092503       2.042364 0.16578136E+02  0.19212363E+03                                 2.497445                            2.247295      -1.302332       2.195314                    0.996216       4.303595      12.413639       0.462642       1.142393      -0.741282      -0.047556      -0.026701       0.035217       0.064921       0.016295      -0.006753       0.001492      -0.006226      -0.017148      -0.017132      -0.002723       0.019855              2.727895       3.345094       0.203245      -1.092691       2.050898      -0.061616       2.787695           0.000773
           28              H       3.132214       4.450022      14.427142       0.056062       2.041605 0.19785578E+02  0.24150762E+03                                 2.537741                            2.485267      -1.568209       2.052187                    0.992571       4.990200      15.147598       0.428642       1.170655      -0.731133      -0.046785       0.019256      -0.002310       0.050646      -0.002761       0.003610      -0.005290       0.020870       0.002851      -0.013004       0.000899       0.012104              2.593009       2.958965      -0.053868       0.044737       2.292381       0.383757       2.527681          -0.000038
           29              H      21.597104      18.495149      16.403075       0.107538       2.091937 0.18035323E+02  0.21129383E+03                                 2.431454                            2.271695      -1.390824       2.146408                    0.997257       4.226732      11.856687       0.487232       1.073019      -0.760702       0.028977      -0.044353       0.016254       0.055417      -0.024641       0.001366      -0.003574      -0.001591      -0.042552      -0.018168      -0.013846       0.032014              2.530337       2.187378      -0.237495       0.039366       2.952116      -0.751869       2.451517           0.000506
           30              H       0.352869      19.647424      14.401110       0.092724       2.038598 0.16543831E+02  0.19164563E+03                                 2.495733                            2.246003      -1.299711       2.196774                    0.996236       4.299594      12.403477       0.462410       1.143447      -0.741038       0.047513      -0.026809      -0.035186       0.064917      -0.016260      -0.006669      -0.001537      -0.006303      -0.017036      -0.017086      -0.002700       0.019786              2.725831       3.343111      -0.202355      -1.091445       2.049444       0.060224       2.784938           0.000773
           31              H      19.116786      17.798978      14.427142       0.057382       2.053169 0.20018084E+02  0.24494103E+03                                 2.544345                            2.498280      -1.578159       2.049416                    0.992529       4.976108      15.099173       0.428130       1.169206      -0.731715       0.048808      -0.018591       0.000746       0.052234      -0.003945      -0.001760       0.002892       0.024888       0.006597      -0.014558       0.002127       0.012432              2.596067       2.962388      -0.015783      -0.076322       2.332337      -0.346929       2.493475          -0.000038
           32              H       0.651896       3.753851      16.403075       0.107611       2.093744 0.18055365E+02  0.21155870E+03                                 2.431147                            2.271638      -1.394668       2.144565                    0.997220       4.228430      11.857044       0.487728       1.071774      -0.761026      -0.029350       0.044240       0.016685       0.055650      -0.024759      -0.001116       0.003854      -0.001994      -0.043980      -0.018436      -0.013943       0.032378              2.529665       2.190944      -0.235778      -0.044649       2.946691       0.744802       2.451360           0.000507
           33              H      21.896131       2.601576      14.401110       0.092778       2.036303 0.16517836E+02  0.19130135E+03                                 2.495360                            2.245299      -1.299729       2.196858                    0.996233       4.300909      12.412662       0.462077       1.144528      -0.740739      -0.047580       0.026751      -0.035144       0.064920      -0.016318       0.006598       0.001525      -0.006238      -0.016713      -0.017085      -0.002692       0.019777              2.725885       3.343452      -0.200255       1.090966       2.050237      -0.059056       2.783966           0.000773
           34              H       3.132214      17.798978       7.821858       0.053511       1.911910 0.18041593E+02  0.21528142E+03                                 2.429473                            2.371435      -1.512849       2.076757                    0.993079       4.907442      14.747034       0.439133       1.168904      -0.731123      -0.047637      -0.016801      -0.001067       0.050524       0.003279      -0.000593      -0.004034       0.023242       0.007730      -0.014275       0.003321       0.010954              2.486496       2.770100       0.078216      -0.050043       2.361540       0.358281       2.327849          -0.000036
           35              H      21.597104       3.753851       5.845925       0.109396       2.055888 0.17694625E+02  0.20628108E+03                                 2.403840                            2.251056      -1.363350       2.160666                    0.997522       4.182229      11.696381       0.489244       1.073897      -0.760676       0.028413       0.045207      -0.016390       0.055853       0.023984      -0.000935      -0.003806      -0.003926      -0.045756      -0.017914      -0.014027       0.031940              2.497318       2.166662       0.243803      -0.044417       2.898034      -0.733663       2.427257           0.000505
           36              H       0.352869       2.601576       7.847890       0.092583       2.039352 0.16545217E+02  0.19168094E+03                                 2.496635                            2.246231      -1.302124       2.195525                    0.996215       4.304242      12.420730       0.462309       1.143583      -0.740957       0.047625       0.026659       0.035159       0.064923       0.016349       0.006663      -0.001491      -0.006195      -0.016825      -0.017124      -0.002716       0.019839              2.727462       3.344778       0.201073       1.092044       2.051328       0.060498       2.786281           0.000772
           37              H      19.116786       7.818966       4.448465       0.051881       1.909343 0.17885194E+02  0.21305331E+03                                 2.430472                            2.362605      -1.511376       2.076045                    0.993073       4.926620      14.815297       0.439331       1.170361      -0.730545       0.045725       0.001207       0.017294       0.048901       0.001965       0.002676       0.005368       0.008646      -0.032643      -0.013077       0.002171       0.010906              2.493270       2.780485       0.005264       0.128557       2.382702      -0.411828       2.316625          -0.000034
           38              H       0.651896       5.845925      18.495149       0.109467       2.050340 0.17628737E+02  0.20534564E+03                                 2.401490                            2.248407      -1.349928       2.166890                    0.997651       4.174399      11.674233       0.488970       1.075375      -0.760325      -0.027922      -0.015910      -0.045382       0.055608       0.001338       0.023562       0.003270       0.020419       0.027752      -0.017006      -0.014282       0.031288              2.495305       2.161357       0.040049       0.244601       2.424689       0.738628       2.899868           0.000505
           39              H      21.896131       7.847890      19.647424       0.092504       2.042384 0.16578261E+02  0.19212544E+03                                 2.497463                            2.247304      -1.302323       2.195318                    0.996216       4.303598      12.413661       0.462641       1.142394      -0.741281      -0.047556       0.035217      -0.026701       0.064921      -0.006752       0.016296       0.001493       0.005458       0.017916      -0.017132      -0.002723       0.019855              2.727920       3.345142      -1.092712       0.203247       2.787711      -0.061614       2.050907           0.000772
           40              H       3.132214      14.430034       4.448465       0.056245       2.037281 0.19734107E+02  0.24075576E+03                                 2.535645                            2.483281      -1.569035       2.052347                    0.992601       4.987338      15.141850       0.428431       1.171833      -0.730848      -0.046761      -0.001737       0.019142       0.050557       0.003613      -0.002649      -0.005325       0.009154      -0.032156      -0.012867       0.000831       0.012035              2.590591       2.957235       0.041648      -0.052556       2.524076       0.383264       2.290461          -0.000037
           41              H      21.597104      16.403075      18.495149       0.107538       2.092041 0.18036342E+02  0.21130883E+03                                 2.431534                            2.271758      -1.391016       2.146320                    0.997255       4.226839      11.857087       0.487225       1.073018      -0.760702       0.028984       0.016257      -0.044350       0.055419       0.001362      -0.024644      -0.003573       0.020481       0.023666      -0.018171      -0.013845       0.032017              2.530421       2.187510       0.039412      -0.237514       2.451595      -0.751869       2.952158           0.000507
           42              H       0.352869      14.401110      19.647424       0.092726       2.038578 0.16543580E+02  0.19164229E+03                                 2.495732                            2.245996      -1.299726       2.196772                    0.996236       4.299597      12.403532       0.462407       1.143457      -0.741035       0.047514      -0.035187      -0.026808       0.064918      -0.006669      -0.016260      -0.001536       0.005362       0.017972      -0.017086      -0.002700       0.019785              2.725837       3.343139      -1.091458      -0.202356       2.784934       0.060225       2.049437           0.000773
           43              H      19.116786      14.430034      17.800535       0.057620       2.048730 0.19966931E+02  0.24420946E+03                                 2.543009                            2.497041      -1.578652       2.049809                    0.992570       4.973307      15.097620       0.427645       1.171039      -0.731277       0.048784       0.001318      -0.018503       0.052192      -0.001766      -0.003848       0.002921       0.009297      -0.039987      -0.014341       0.001968       0.012373              2.594432       2.961749      -0.073244      -0.014323       2.490928      -0.346487       2.330619          -0.000038
           44              H       0.651896      16.403075       3.753851       0.107611       2.093817 0.18056034E+02  0.21156844E+03                                 2.431199                            2.271675      -1.394823       2.144494                    0.997219       4.228498      11.857277       0.487726       1.071770      -0.761027      -0.029355       0.016687       0.044238       0.055652      -0.001113      -0.024760       0.003854       0.020993       0.024985      -0.018438      -0.013941       0.032379              2.529720       2.191050      -0.044691      -0.235793       2.451408       0.744792       2.946702           0.000506
           45              H      21.896131      14.401110       2.601576       0.092780       2.036306 0.16517787E+02  0.19130081E+03                                 2.495373                            2.245303      -1.299746       2.196854                    0.996233       4.300908      12.412697       0.462074       1.144536      -0.740737      -0.047581      -0.035145       0.026751       0.064921       0.006598      -0.016318       0.001524       0.005234       0.017713      -0.017085      -0.002691       0.019776              2.725908       3.343499       1.090988      -0.200259       2.783981      -0.059059       2.050243           0.000772
           46              H       3.132214       7.818966      17.800535       0.053727       1.908611 0.18005416E+02  0.21475931E+03                                 2.427482                            2.369756      -1.515534       2.076195                    0.993055       4.904965      14.740378       0.439058       1.169594      -0.730956      -0.047622      -0.001645      -0.016720       0.050499      -0.000602       0.003186      -0.004058       0.007909      -0.038146      -0.014092       0.003181       0.010911              2.484095       2.768793      -0.047478       0.076605       2.324636       0.357182       2.358855          -0.000037
           47              H      21.597104       5.845925       3.753851       0.109397       2.055945 0.17695139E+02  0.20628858E+03                                 2.403884                            2.251088      -1.363480       2.160607                    0.997521       4.182278      11.696564       0.489241       1.073896      -0.760677       0.028418      -0.016392       0.045205       0.055855      -0.000933       0.023984      -0.003804       0.020915       0.028768      -0.017914      -0.014026       0.031940              2.497365       2.166752      -0.044454       0.243811       2.427299      -0.733656       2.898045           0.000506
           48              H       0.352869       7.847890       2.601576       0.092582       2.039389 0.16545504E+02  0.19168498E+03                                 2.496661                            2.246247      -1.302116       2.195526                    0.996216       4.304259      12.420782       0.462308       1.143579      -0.740958       0.047624       0.035159       0.026659       0.064922       0.006663       0.016349      -0.001491       0.005312       0.017707      -0.017124      -0.002715       0.019839              2.727496       3.344835       1.092070       0.201076       2.786309       0.060498       2.051345           0.000772
           49              H       7.818966       4.448465      19.116786       0.053652       1.893213 0.17711875E+02  0.21053572E+03                                 2.419837                            2.353939      -1.515840       2.075656                    0.993007       4.910151      14.763663       0.439226       1.173160      -0.729901       0.001309       0.017440       0.045798       0.049023       0.005619       0.002002       0.002495       0.011947       0.028769      -0.013108       0.002360       0.010748              2.480864       2.368097      -0.413002       0.002761       2.312372       0.126449       2.762123          -0.000034
           50              H       5.845925      18.495149       0.651896       0.107431       2.094081 0.18054270E+02  0.21157012E+03                                 2.432952                            2.272710      -1.391766       2.145852                    0.997252       4.229105      11.864642       0.487183       1.072851      -0.760736      -0.016299      -0.044292      -0.029037       0.055413       0.003575       0.001346       0.024675      -0.022063       0.018944      -0.018206      -0.013841       0.032047              2.532256       2.452845       0.752218       0.039753       2.955074       0.237015       2.188851           0.000506
           51              H       7.847890      19.647424      21.896131       0.092710       2.038698 0.16542808E+02  0.19163328E+03                                 2.495963                            2.246047      -1.299389       2.196934                    0.996238       4.299567      12.403900       0.462365       1.143562      -0.741010       0.035177      -0.026805      -0.047510       0.064909       0.001537      -0.006657       0.016260      -0.011654      -0.000983      -0.017081      -0.002697       0.019777              2.726380       2.785653      -0.060231      -1.091899       2.049671       0.202080       3.343818           0.000772
           52              H      14.430034       4.448465       3.132214       0.051867       1.911145 0.17914605E+02  0.21348428E+03                                 2.431693                            2.364365      -1.511159       2.076105                    0.993080       4.927938      14.820459       0.439232       1.170181      -0.730597      -0.001260       0.017367      -0.045717       0.048921      -0.005384       0.001982      -0.002689       0.011930       0.029320      -0.013067       0.002139       0.010928              2.494282       2.385927       0.411783       0.005293       2.313990      -0.127641       2.782929          -0.000035
           53              H      16.403075      18.495149      21.597104       0.107577       2.091011 0.18026489E+02  0.21116356E+03                                 2.430735                            2.271150      -1.390839       2.146458                    0.997253       4.225681      11.852818       0.487289       1.073030      -0.760703       0.016247      -0.044368       0.028958       0.055417      -0.003559       0.001368      -0.024617      -0.022096       0.018851      -0.018137      -0.013855       0.031992              2.529436       2.450876      -0.751560       0.039270       2.950791      -0.237672       2.186641           0.000507
           54              H      14.401110      19.647424       0.352869       0.092714       2.038491 0.16542324E+02  0.19162143E+03                                 2.495527                            2.245809      -1.299584       2.196820                    0.996238       4.299337      12.402012       0.462464       1.143353      -0.741062      -0.035179      -0.026798       0.047518       0.064913      -0.001533      -0.006666      -0.016253      -0.011670      -0.000935      -0.017076      -0.002703       0.019780              2.725663       2.784822       0.060100      -1.091567       2.049230      -0.202079       3.342938           0.000773
           55              H      14.430034      17.800535      19.116786       0.057679       2.044585 0.19912564E+02  0.24338184E+03                                 2.539728                            2.493751      -1.576977       2.050728                    0.992543       4.969491      15.081660       0.427893       1.171144      -0.731251       0.001371      -0.018482       0.048796       0.052197       0.002918      -0.001693      -0.003862       0.015386       0.033884      -0.014357       0.002025       0.012332              2.591047       2.485839      -0.345559      -0.073325       2.330199      -0.014507       2.957104          -0.000039
           56              H      16.403075       3.753851       0.651896       0.109364       2.056801 0.17703552E+02  0.20641115E+03                                 2.404487                            2.251562      -1.364081       2.160297                    0.997516       4.183336      11.700210       0.489209       1.073838      -0.760687       0.016400       0.045187      -0.028438       0.055853       0.003811      -0.000927      -0.024011      -0.024813       0.017023      -0.017940      -0.014021       0.031961              2.498105       2.427822       0.733835      -0.044602       2.899046      -0.243709       2.167448           0.000505
           57              H      14.401110       2.601576      21.896131       0.092588       2.039432 0.16546336E+02  0.19169905E+03                                 2.496793                            2.246379      -1.302194       2.195503                    0.996214       4.304460      12.421929       0.462267       1.143656      -0.740938      -0.035165       0.026670      -0.047619       0.064926       0.001496       0.006666      -0.016358      -0.011507      -0.000898      -0.017137      -0.002710       0.019846              2.727578       2.786352      -0.060635       1.091905       2.051510      -0.201363       3.344873           0.000772
           58              H       7.818966      17.800535       3.132214       0.055912       2.066497 0.20149555E+02  0.24690168E+03                                 2.552857                            2.504031      -1.579586       2.047903                    0.992600       4.989110      15.139042       0.428354       1.166931      -0.732225      -0.001377      -0.018365      -0.048592       0.051965      -0.002720      -0.001821       0.004013       0.015096       0.033986      -0.014214       0.001766       0.012447              2.606445       2.504154       0.345816      -0.075938       2.336910       0.017389       2.978269          -0.000038
           59              H       5.845925       3.753851      21.597104       0.109514       2.053584 0.17672975E+02  0.20596774E+03                                 2.402300                            2.249929      -1.361019       2.161850                    0.997544       4.179431      11.687220       0.489280       1.074136      -0.760626      -0.016350       0.045269       0.028354       0.055862      -0.003804      -0.000944       0.023930      -0.024904       0.016900      -0.017873      -0.014026       0.031899              2.495397       2.425812      -0.733213      -0.044063       2.895141       0.244140       2.165237           0.000505
           60              H       7.847890       2.601576       0.352869       0.092598       2.039299 0.16546633E+02  0.19169935E+03                                 2.496469                            2.246234      -1.302441       2.195373                    0.996213       4.304283      12.420473       0.462342       1.143488      -0.740981       0.035169       0.026660       0.047628       0.064931      -0.001490       0.006677       0.016351      -0.011520      -0.000840      -0.017130      -0.002718       0.019848              2.726995       2.785667       0.060517       1.091669       2.051151       0.201389       3.344168           0.000772
           61              H       4.448465      19.116786       7.818966       0.053378       1.909119 0.17875172E+02  0.21292950E+03                                 2.432046                            2.363561      -1.515619       2.075318                    0.993003       4.919622      14.799866       0.438739       1.171965      -0.730208       0.017452       0.045705       0.001416       0.048945       0.002538       0.005568       0.002138      -0.020299       0.003396      -0.013033       0.002205       0.010828              2.494910       2.307570       0.126846      -0.412798       2.788981       0.003773       2.388180          -0.000034
           62              H      18.495149       0.651896       5.845925       0.109422       2.055165 0.17687274E+02  0.20617452E+03                                 2.403365                            2.250668      -1.362307       2.161153                    0.997534       4.181298      11.693291       0.489259       1.073973      -0.760661      -0.045230      -0.028384      -0.016374       0.055852       0.023961       0.003792       0.000934       0.003967      -0.045774      -0.017891      -0.014029       0.031920              2.496788       2.897160       0.244015       0.733633       2.166227       0.044400       2.426976           0.000505
           63              H      19.647424      21.896131       7.847890       0.092549       2.039908 0.16550920E+02  0.19176334E+03                                 2.497059                            2.246600      -1.302218       2.195443                    0.996215       4.304814      12.422871       0.462277       1.143565      -0.740961      -0.026658      -0.047617       0.035162       0.064918       0.016355       0.001497      -0.006673       0.006209      -0.016846      -0.017139      -0.002712       0.019850              2.727933       2.051571       0.201445      -0.060684       3.345016      -1.092491       2.787213           0.000772
           64              H       4.448465       3.132214      14.430034       0.056330       2.044726 0.19939066E+02  0.24377199E+03                                 2.538772                            2.494461      -1.569565       2.052942                    0.992616       4.976569      15.102192       0.428102       1.170254      -0.731435       0.018440      -0.048798       0.001470       0.052186      -0.003995      -0.002766       0.001501      -0.024986       0.006081      -0.014512       0.002051       0.012461              2.589553       2.334286      -0.014505       0.343954       2.950517       0.074564       2.483857          -0.000039
           65              H      18.495149      21.597104      16.403075       0.107517       2.092448 0.18039755E+02  0.21135774E+03                                 2.431769                            2.271899      -1.391148       2.146237                    0.997255       4.227295      11.858417       0.487236       1.072948      -0.760718      -0.044331       0.029005       0.016273       0.055420      -0.024648      -0.003584       0.001359       0.001582      -0.042569      -0.018181      -0.013843       0.032024              2.530708       2.952753      -0.237219      -0.751760       2.187770       0.039444       2.451602           0.000506
           66              H      19.647424       0.352869      14.401110       0.092749       2.038202 0.16539552E+02  0.19158343E+03                                 2.495415                            2.245711      -1.299623       2.196843                    0.996237       4.299140      12.401704       0.462441       1.143445      -0.741039      -0.026808       0.047518      -0.035184       0.064919      -0.016254      -0.001531      -0.006661       0.006294      -0.017011      -0.017072      -0.002703       0.019775              2.725488       2.049287      -0.202023       0.060057       3.343018      -1.091088       2.784158           0.000773
           67              H      17.800535      19.116786      14.430034       0.057664       2.051912 0.20003586E+02  0.24474616E+03                                 2.544584                            2.498465      -1.581814       2.048413                    0.992558       4.974649      15.099620       0.427787       1.170227      -0.731475      -0.018552       0.048735       0.001242       0.052162      -0.003841       0.002957      -0.001840      -0.024518       0.005874      -0.014262       0.001888       0.012374              2.596088       2.329535      -0.014242      -0.346980       2.964715      -0.073097       2.494016          -0.000038
           68              H       3.753851       0.651896      16.403075       0.107675       2.089348 0.18009388E+02  0.21091320E+03                                 2.429527                            2.270159      -1.389667       2.147080                    0.997266       4.223696      11.845847       0.487367       1.073112      -0.760689       0.044393      -0.028937       0.016236       0.055423      -0.024596       0.003516      -0.001388       0.001677      -0.042585      -0.018086      -0.013886       0.031972              2.528058       2.948892      -0.238165       0.750847       2.185624      -0.039669       2.449658           0.000506
           69              H       2.601576      21.896131      14.401110       0.092771       2.038347 0.16540635E+02  0.19160007E+03                                 2.495597                            2.245847      -1.299692       2.196862                    0.996232       4.299049      12.401778       0.462406       1.143509      -0.741025       0.026805      -0.047527      -0.035189       0.064928      -0.016259       0.001525       0.006669       0.006296      -0.017030      -0.017079      -0.002707       0.019786              2.725629       2.049205      -0.202539      -0.060421       3.343189       1.091233       2.784493           0.000771
           70              H      17.800535       3.132214       7.818966       0.051824       1.906884 0.17851368E+02  0.21254518E+03                                 2.428091                            2.360084      -1.510489       2.076393                    0.993082       4.924562      14.804406       0.439655       1.170078      -0.730605      -0.017249      -0.045731       0.001140       0.048889       0.002681      -0.005333      -0.001924      -0.020686       0.003391      -0.013080       0.002185       0.010894              2.490920       2.318251       0.129174       0.411589       2.776104      -0.005274       2.378406          -0.000034
           71              H       3.753851      21.597104       5.845925       0.109289       2.058297 0.17719017E+02  0.20663680E+03                                 2.405592                            2.252474      -1.365578       2.159558                    0.997500       4.185130      11.706555       0.489133       1.073770      -0.760698       0.045161       0.028466      -0.016413       0.055850       0.024042      -0.003851      -0.000906       0.003836      -0.045718      -0.018001      -0.013989       0.031990              2.499372       2.900702       0.243289      -0.734474       2.168396      -0.044264       2.429019           0.000506
           72              H       2.601576       0.352869       7.847890       0.092552       2.039484 0.16547145E+02  0.19170912E+03                                 2.496729                            2.246343      -1.302130       2.195469                    0.996218       4.304689      12.422266       0.462302       1.143563      -0.740959       0.026662       0.047616       0.035156       0.064916       0.016353      -0.001502       0.006661       0.006207      -0.016813      -0.017133      -0.002707       0.019840              2.727602       2.051571       0.200885       0.060304       3.344608       1.092170       2.786629           0.000773
           73              H       9.354815      19.369089       2.879911       0.104683       1.762757 0.15157338E+02  0.17414609E+03                                 2.329051                            2.194287      -1.720554       1.991784                    0.994125       4.826708      14.499574       0.447528       1.191228      -0.723543      -0.036643       0.025804      -0.025916       0.051771      -0.010076       0.010058      -0.009527       0.017979      -0.017055      -0.015448      -0.007092       0.022540              2.446274       3.271497      -0.080627       0.073501       2.031480      -0.421023       2.035845          -0.000063
           74              H      11.327856      16.599756       5.649244       0.108959       2.255746 0.19314251E+02  0.22910857E+03                                 2.556073                            2.353271      -1.204196       2.242760                    0.996819       4.060265      11.286426       0.480226       1.075219      -0.763889       0.001126      -0.035923       0.036005       0.050873      -0.002569       0.002548      -0.024742       0.006399      -0.006682      -0.026899       0.003623       0.023276              2.608499       2.241497      -0.040672       0.042783       2.791446      -0.899981       2.792553          -0.000014
           75              H      13.579677      17.405615       4.843385       0.089153       2.275437 0.18421014E+02  0.21564461E+03                                 2.545199                            2.274008      -1.113823       2.270266                    0.997499       4.094597      11.256230       0.497026       1.052693      -0.769000       0.046687      -0.021238       0.021253       0.055519      -0.002242       0.002233      -0.024297       0.027015      -0.027028      -0.033303       0.013207       0.020096              2.753631       3.640357      -0.695002       0.695758       2.310102      -0.376465       2.310435           0.000123
           76              H      13.718511      19.185535       3.063465       0.085238       2.300584 0.19270904E+02  0.22919044E+03                                 2.579546                            2.334044      -1.277345       2.180739                    0.997758       4.359089      12.258981       0.485808       1.060101      -0.764175       0.048017       0.015322      -0.015318       0.052679       0.002101      -0.002090      -0.012014       0.038112      -0.038092      -0.024716      -0.001021       0.025737              2.795910       3.670003       0.593057      -0.593278       2.358965      -0.390012       2.358761           0.000152
           77              H      12.894185       2.879911       2.879911       0.104210       1.767846 0.15182202E+02  0.17448315E+03                                 2.332522                            2.195051      -1.718369       1.992266                    0.994133       4.830135      14.506545       0.447818       1.190107      -0.723797       0.036503      -0.025855      -0.025856       0.051666      -0.010030      -0.010024       0.009651       0.017765      -0.017792      -0.015575      -0.006963       0.022538              2.452184       3.282972      -0.077347      -0.077198       2.036672       0.420404       2.036907          -0.000063
           78              H      10.921144       5.649244       5.649244       0.108420       2.270496 0.19471880E+02  0.23146540E+03                                 2.567763                            2.363297      -1.207258       2.240637                    0.996804       4.073452      11.337762       0.479036       1.075623      -0.763760      -0.001375       0.035959       0.035959       0.050873      -0.002664      -0.002661       0.024854       0.006018      -0.006018      -0.026861       0.003288       0.023573              2.620294       2.249245      -0.040243      -0.040235       2.805825       0.907059       2.805811          -0.000014
           79              H       8.669323       4.843385       4.843385       0.089074       2.276255 0.18436324E+02  0.21587146E+03                                 2.545826                            2.275026      -1.114098       2.270051                    0.997498       4.096091      11.262058       0.496885       1.052761      -0.768977      -0.046673       0.021242       0.021242       0.055505      -0.002221      -0.002221       0.024312       0.027010      -0.027009      -0.033315       0.013239       0.020076              2.753341       3.638305      -0.695128      -0.695123       2.310861       0.376650       2.310857           0.000124
           80              H       8.530489       3.063465       3.063465       0.085169       2.301220 0.19281248E+02  0.22934554E+03                                 2.579991                            2.334658      -1.277367       2.180631                    0.997760       4.360379      12.263695       0.485745       1.060090      -0.764172      -0.048024      -0.015316      -0.015315       0.052682       0.002094       0.002093       0.012050       0.038128      -0.038128      -0.024759      -0.000992       0.025751              2.795869       3.669189       0.592876       0.592881       2.359208       0.390001       2.359210           0.000152
           81              H      12.894185      19.369089      19.369089       0.105132       1.757878 0.15135398E+02  0.17384669E+03                                 2.325475                            2.193516      -1.722801       1.991225                    0.994119       4.823437      14.492032       0.447316       1.192117      -0.723343       0.036766       0.025873       0.025868       0.051868       0.010116       0.010105       0.009413       0.017705      -0.017729      -0.015317      -0.007230       0.022547              2.440173       3.259748       0.077017       0.076872       2.030280       0.421643       2.030492          -0.000062
           82              H      10.921144      16.599756      16.599756       0.109490       2.241627 0.19163683E+02  0.22686375E+03                                 2.544974                            2.343748      -1.201129       2.244879                    0.996833       4.047484      11.237208       0.481333       1.074915      -0.763991      -0.000877      -0.035969      -0.035969       0.050876       0.002457       0.002454       0.024632       0.006916      -0.006916      -0.026938       0.003954       0.022984              2.597318       2.234214       0.043250       0.043244       2.778876       0.893262       2.778864          -0.000014
           83              H       8.669323      17.405615      17.405615       0.089234       2.274569 0.18405169E+02  0.21541027E+03                                 2.544552                            2.272968      -1.113540       2.270488                    0.997500       4.093070      11.250331       0.497166       1.052636      -0.769019      -0.046700      -0.021250      -0.021250       0.055534       0.002254       0.002254       0.024282       0.027023      -0.027023      -0.033290       0.013175       0.020115              2.753912       3.642452       0.695622       0.695618       2.309645       0.376267       2.309641           0.000123
           84              H       8.530489      19.185535      19.185535       0.085300       2.300004 0.19261046E+02  0.22904251E+03                                 2.579136                            2.333452      -1.277323       2.180839                    0.997756       4.357875      12.254503       0.485871       1.060105      -0.764178      -0.048010       0.015325       0.015324       0.052675      -0.002098      -0.002097       0.011981       0.038085      -0.038086      -0.024676      -0.001047       0.025723              2.796008       3.670910      -0.593490      -0.593492       2.358556       0.390043       2.358556           0.000151
           85              H       9.354815       2.879911      19.369089       0.104689       1.762652 0.15156305E+02  0.17413161E+03                                 2.328981                            2.194231      -1.720528       1.991804                    0.994125       4.826589      14.499199       0.447527       1.191250      -0.723539      -0.036646      -0.025916       0.025802       0.051772       0.010066      -0.010068      -0.009525       0.017506      -0.018482      -0.015447      -0.007093       0.022540              2.446189       3.271347       0.073660      -0.080489       2.035567      -0.421012       2.031654          -0.000063
           86              H      11.327856       5.649244      16.599756       0.108959       2.255739 0.19314209E+02  0.22910796E+03                                 2.556068                            2.353268      -1.204197       2.242760                    0.996819       4.060264      11.286423       0.480226       1.075220      -0.763888       0.001126       0.036005      -0.035923       0.050873       0.002551      -0.002566      -0.024742       0.006541      -0.006257      -0.026899       0.003623       0.023276              2.608491       2.241491       0.042787      -0.040661       2.792558      -0.899976       2.791425          -0.000014
           87              H      13.579677       4.843385      17.405615       0.089153       2.275442 0.18421069E+02  0.21564544E+03                                 2.545204                            2.274013      -1.113826       2.270265                    0.997499       4.094602      11.256255       0.497025       1.052694      -0.768999       0.046687       0.021253      -0.021238       0.055519       0.002233      -0.002243      -0.024297       0.027021      -0.027009      -0.033303       0.013207       0.020096              2.753635       3.640361       0.695763      -0.694998       2.310442      -0.376466       2.310102           0.000123
           88              H      13.718511       3.063465      19.185535       0.085238       2.300592 0.19270996E+02  0.22919187E+03                                 2.579555                            2.334052      -1.277345       2.180739                    0.997758       4.359099      12.259029       0.485806       1.060103      -0.764174       0.048017      -0.015319       0.015321       0.052679      -0.002091       0.002101      -0.012014       0.038102      -0.038122      -0.024716      -0.001021       0.025737              2.795918       3.670012      -0.593276       0.593062       2.358767      -0.390014       2.358974           0.000152
           89              H       2.879911       9.354815      19.369089       0.104357       1.767473 0.15186902E+02  0.17455925E+03                                 2.332538                            2.195760      -1.720095       1.991622                    0.994127       4.830787      14.511748       0.447611       1.190506      -0.723701      -0.025749      -0.036549       0.025945       0.051692       0.009976      -0.009694      -0.009993      -0.017728      -0.018311      -0.015654      -0.006873       0.022527              2.451479       2.037873       0.076259      -0.422011       3.278008      -0.076998       2.038558          -0.000063
           90              H       5.649244      11.327856      16.599756       0.108899       2.257396 0.19334891E+02  0.22940487E+03                                 2.556773                            2.354115      -1.204747       2.242432                    0.996815       4.061969      11.290858       0.480287       1.074842      -0.763988       0.035872       0.001180      -0.036042       0.050864       0.002661      -0.024730      -0.002535      -0.006323      -0.005992      -0.026811       0.003458       0.023353              2.608667       2.793791       0.040745      -0.901159       2.240022      -0.040873       2.792187          -0.000014
           91              H       4.843385      13.579677      17.405615       0.089103       2.277007 0.18440722E+02  0.21593762E+03                                 2.546582                            2.275444      -1.114131       2.270071                    0.997497       4.095951      11.262357       0.496787       1.052896      -0.768946       0.021237       0.046668      -0.021261       0.055506       0.002238      -0.024304      -0.002238      -0.027018      -0.026969      -0.033306       0.013211       0.020094              2.754584       2.311955       0.696252      -0.376972       3.640526      -0.695566       2.311270           0.000123
           92              H       3.063465      13.718511      19.185535       0.085172       2.301200 0.19280414E+02  0.22933202E+03                                 2.579926                            2.334586      -1.277536       2.180570                    0.997758       4.360154      12.262770       0.485761       1.060070      -0.764179      -0.015321       0.048002       0.015310       0.052662      -0.002094      -0.012019       0.002088      -0.038098      -0.038097      -0.024719      -0.001011       0.025730              2.795886       2.359113      -0.592696      -0.390307       3.669289       0.593063       2.359256           0.000152
           93              H       2.879911      12.894185       2.879911       0.104926       1.758631 0.15136000E+02  0.17384662E+03                                 2.325760                            2.193184      -1.720735       1.991912                    0.994135       4.823376      14.489183       0.447487       1.191709      -0.723441      -0.025973       0.036699      -0.025791       0.051833      -0.010156       0.009371      -0.010146      -0.017754      -0.017107      -0.015237      -0.007313       0.022550              2.441016       2.030042      -0.077832       0.420308       3.264242      -0.077507       2.028766          -0.000063
           94              H       5.649244      10.921144       5.649244       0.109005       2.253880 0.19291904E+02  0.22878659E+03                                 2.555144                            2.352271      -1.203544       2.243128                    0.996823       4.058635      11.281996       0.480197       1.075550      -0.763799       0.036050      -0.001047       0.035879       0.050872      -0.002453       0.024749      -0.002586      -0.006658      -0.006971      -0.026995       0.003812       0.023183              2.608076       2.789849      -0.042600       0.898688       2.242757      -0.042536       2.791621          -0.000015
           95              H       4.843385       8.669323       4.843385       0.089184       2.274196 0.18404622E+02  0.21540074E+03                                 2.544084                            2.272795      -1.113581       2.270411                    0.997500       4.093545      11.251294       0.497234       1.052507      -0.769048       0.021252      -0.046702       0.021230       0.055528      -0.002237       0.024291      -0.002236      -0.027009      -0.027056      -0.033298       0.013204       0.020094              2.752973       2.308805      -0.694583       0.376032       3.640588      -0.695362       2.309525           0.000123
           96              H       3.063465       8.530489       3.063465       0.085269       2.300382 0.19265793E+02  0.22911398E+03                                 2.579425                            2.333728      -1.277228       2.180826                    0.997759       4.358590      12.257074       0.485844       1.060095      -0.764177      -0.015318      -0.048029      -0.015328       0.052691       0.002097       0.012017       0.002104      -0.038119      -0.038119      -0.024724      -0.001023       0.025747              2.796189       2.358878       0.593737       0.389772       3.671031       0.593300       2.358657           0.000152
           97              H      19.369089      12.894185      19.369089       0.105156       1.757444 0.15131030E+02  0.17378667E+03                                 2.325275                            2.193343      -1.722666       1.991322                    0.994120       4.822985      14.490996       0.447283       1.192274      -0.723308       0.025861       0.036779       0.025877       0.051875       0.010113       0.009392       0.010122      -0.017710      -0.017682      -0.015293      -0.007253       0.022546              2.439999       2.030092       0.077054       0.421337       3.259927       0.077024       2.029977          -0.000061
           98              H      16.599756      10.921144      16.599756       0.109458       2.242243 0.19170091E+02  0.22696060E+03                                 2.545514                            2.344198      -1.201232       2.244790                    0.996832       4.048102      11.239770       0.481265       1.074968      -0.763975      -0.035965      -0.000878      -0.035970       0.050873       0.002455       0.024638       0.002454      -0.006924      -0.006922      -0.026946       0.003960       0.022986              2.597855       2.779310       0.043239       0.893322       2.234912       0.043256       2.779344          -0.000014
           99              H      17.405615       8.669323      17.405615       0.089243       2.273896 0.18398536E+02  0.21531042E+03                                 2.543887                            2.272427      -1.113471       2.270529                    0.997500       4.092653      11.248124       0.497275       1.052514      -0.769051      -0.021241      -0.046707      -0.021244       0.055535       0.002250       0.024276       0.002250      -0.027027      -0.027030      -0.033285       0.013175       0.020110              2.753122       2.308794       0.695165       0.375999       3.641693       0.695239       2.308879           0.000123
          100              H      19.185535       8.530489      19.185535       0.085344       2.299896 0.19259603E+02  0.22902404E+03                                 2.579253                            2.333516      -1.277093       2.181003                    0.997757       4.357509      12.253960       0.485810       1.060243      -0.764144       0.015335      -0.048029       0.015321       0.052694      -0.002099       0.011986      -0.002105      -0.038086      -0.038088      -0.024682      -0.001043       0.025725              2.796257       2.358219      -0.593679       0.389945       3.672032      -0.593802       2.358521           0.000151
          101              H      19.369089       9.354815       2.879911       0.104211       1.768001 0.15183340E+02  0.17450035E+03                                 2.332703                            2.195167      -1.718486       1.992219                    0.994131       4.830331      14.507536       0.447794       1.190143      -0.723788       0.025855      -0.036508      -0.025844       0.051665      -0.010010      -0.009659       0.010020      -0.017804      -0.017778      -0.015591      -0.006941       0.022532              2.452377       2.037337      -0.076959      -0.420718       3.282815       0.077312       2.036979          -0.000063
          102              H      16.599756      11.327856       5.649244       0.108454       2.269609 0.19462620E+02  0.23132519E+03                                 2.566981                            2.362645      -1.207112       2.240747                    0.996804       4.072682      11.334461       0.479135       1.075541      -0.763783      -0.035963       0.001371       0.035959       0.050875      -0.002658      -0.024847       0.002665      -0.006014      -0.006015      -0.026852       0.003285       0.023567              2.619499       2.805066      -0.040244      -0.906859       2.248362       0.040252       2.805069          -0.000014
          103              H      17.405615      13.579677       4.843385       0.089056       2.277042 0.18444012E+02  0.21598657E+03                                 2.546558                            2.275616      -1.114192       2.269986                    0.997498       4.096628      11.264627       0.496776       1.052868      -0.768949      -0.021248       0.046665       0.021245       0.055502      -0.002225      -0.024318       0.002223      -0.027006      -0.027004      -0.033320       0.013239       0.020080              2.754226       2.311766      -0.695630      -0.376958       3.639206       0.695583       2.311705           0.000123
          104              H      19.185535      13.718511       3.063465       0.085118       2.301606 0.19285515E+02  0.22940613E+03                                 2.580092                            2.334775      -1.277632       2.180441                    0.997760       4.360934      12.265019       0.485783       1.059961      -0.764205       0.015305       0.048003      -0.015322       0.052662       0.002093      -0.012043      -0.002088      -0.038127      -0.038127      -0.024752      -0.000997       0.025749              2.795861       2.359740       0.592748      -0.390155       3.668425      -0.592599       2.359417           0.000152
          105              H      19.369089       2.879911       9.354815       0.104211       1.767987 0.15183190E+02  0.17449819E+03                                 2.332691                            2.195158      -1.718476       1.992225                    0.994130       4.830307      14.507444       0.447794       1.190144      -0.723788       0.025854      -0.025845      -0.036508       0.051665      -0.009659      -0.010016       0.010014       0.000015       0.035595      -0.015591      -0.006940       0.022532              2.452364       2.037095      -0.420715      -0.077107       2.037202       0.077165       3.282796          -0.000063
          106              H      16.599756       5.649244      11.327856       0.108454       2.269617 0.19462712E+02  0.23132657E+03                                 2.566989                            2.362652      -1.207114       2.240746                    0.996804       4.072686      11.334482       0.479134       1.075542      -0.763783      -0.035962       0.035959       0.001371       0.050875      -0.024847      -0.002661       0.002662       0.000000       0.012028      -0.026852       0.003285       0.023567              2.619507       2.805090      -0.906864      -0.040252       2.805063       0.040245       2.248367          -0.000014
          107              H      17.405615       4.843385      13.579677       0.089057       2.277035 0.18443948E+02  0.21598567E+03                                 2.546555                            2.275614      -1.114190       2.269988                    0.997498       4.096617      11.264597       0.496776       1.052870      -0.768948      -0.021248       0.021246       0.046665       0.055502      -0.024318      -0.002225       0.002224      -0.000001       0.054011      -0.033320       0.013239       0.020080              2.754222       2.311766      -0.376957      -0.695633       2.311698       0.695576       3.639202           0.000123
          108              H      19.185535       3.063465      13.718511       0.085119       2.301601 0.19285462E+02  0.22940532E+03                                 2.580088                            2.334771      -1.277637       2.180440                    0.997760       4.360928      12.264995       0.485784       1.059961      -0.764205       0.015306      -0.015320       0.048004       0.052662      -0.012042       0.002093      -0.002087       0.000000       0.076256      -0.024751      -0.000998       0.025749              2.795855       2.359733      -0.390153       0.592742       2.359414      -0.592600       3.668417           0.000152
          109              H       2.879911       2.879911      12.894185       0.104922       1.758698 0.15136727E+02  0.17385683E+03                                 2.325801                            2.193222      -1.720756       1.991894                    0.994135       4.823474      14.489494       0.447488       1.191694      -0.723445      -0.025976      -0.025788       0.036698       0.051832       0.009371      -0.010166      -0.010137      -0.000298       0.035182      -0.015237      -0.007314       0.022551              2.441063       2.029859       0.420318      -0.077968       2.029006      -0.077359       3.264324          -0.000062
          110              H       5.649244       5.649244      10.921144       0.109006       2.253867 0.19291762E+02  0.22878445E+03                                 2.555133                            2.352261      -1.203545       2.243128                    0.996823       4.058622      11.281942       0.480199       1.075549      -0.763799       0.036050       0.035879      -0.001047       0.050872       0.024749      -0.002456      -0.002583       0.000156       0.013472      -0.026995       0.003812       0.023183              2.608064       2.789848       0.898682      -0.042609       2.791596      -0.042532       2.242748          -0.000014
          111              H       4.843385       4.843385       8.669323       0.089186       2.274180 0.18404453E+02  0.21539828E+03                                 2.544074                            2.272786      -1.113577       2.270415                    0.997500       4.093525      11.251228       0.497235       1.052508      -0.769048       0.021251       0.021230      -0.046702       0.055529       0.024291      -0.002236      -0.002237       0.000023       0.054042      -0.033297       0.013204       0.020094              2.752962       2.308799       0.376030      -0.694583       2.309512      -0.695355       3.640575           0.000123
          112              H       3.063465       3.063465       8.530489       0.085271       2.300349 0.19265442E+02  0.22910883E+03                                 2.579406                            2.333711      -1.277216       2.180835                    0.997759       4.358548      12.256942       0.485844       1.060099      -0.764176      -0.015320      -0.015327      -0.048029       0.052691       0.012018       0.002098       0.002103       0.000000       0.076238      -0.024724      -0.001022       0.025746              2.796169       2.358860       0.389767       0.593728       2.358640       0.593296       3.671006           0.000152
          113              H      19.369089      19.369089      12.894185       0.105156       1.757439 0.15130961E+02  0.17378562E+03                                 2.325266                            2.193335      -1.722666       1.991321                    0.994120       4.822976      14.490939       0.447285       1.192270      -0.723309       0.025864       0.025871       0.036780       0.051875       0.009390       0.010124       0.010112       0.000011       0.035405      -0.015291      -0.007254       0.022546              2.439987       2.029874       0.421334       0.077202       2.030180       0.076884       3.259907          -0.000062
          114              H      16.599756      16.599756      10.921144       0.109459       2.242244 0.19170107E+02  0.22696088E+03                                 2.545519                            2.344202      -1.201231       2.244792                    0.996832       4.048095      11.239760       0.481263       1.074971      -0.763974      -0.035965      -0.035970      -0.000878       0.050874       0.024638       0.002458       0.002451      -0.000001       0.013847      -0.026946       0.003960       0.022986              2.597861       2.779326       0.893325       0.043245       2.779340       0.043249       2.234916          -0.000014
          115              H      17.405615      17.405615       8.669323       0.089244       2.273874 0.18398323E+02  0.21530728E+03                                 2.543870                            2.272414      -1.113466       2.270533                    0.997500       4.092631      11.248044       0.497276       1.052514      -0.769051      -0.021242      -0.021245      -0.046707       0.055535       0.024276       0.002250       0.002251       0.000001       0.054055      -0.033285       0.013175       0.020110              2.753103       2.308782       0.375995       0.695161       2.308861       0.695228       3.641666           0.000123
          116              H      19.185535      19.185535       8.530489       0.085346       2.299862 0.19259247E+02  0.22901880E+03                                 2.579232                            2.333499      -1.277082       2.181011                    0.997757       4.357467      12.253824       0.485811       1.060247      -0.764143       0.015336       0.015320      -0.048030       0.052695       0.011987      -0.002099      -0.002104       0.000001       0.076173      -0.024682      -0.001043       0.025725              2.796234       2.358200       0.389939      -0.593668       2.358503      -0.593797       3.671998           0.000152
          117              H       2.879911      19.369089       9.354815       0.104361       1.767413 0.15186223E+02  0.17454965E+03                                 2.332500                            2.195723      -1.720067       1.991643                    0.994127       4.830677      14.511387       0.447610       1.190520      -0.723698      -0.025748       0.025944      -0.036552       0.051692      -0.009693       0.009983      -0.009983       0.000316       0.035753      -0.015654      -0.006872       0.022526              2.451437       2.037613      -0.422003       0.076421       2.038770      -0.076853       3.277927          -0.000063
          118              H       5.649244      16.599756      11.327856       0.108899       2.257402 0.19334969E+02  0.22940601E+03                                 2.556777                            2.354119      -1.204751       2.242430                    0.996815       4.061973      11.290873       0.480286       1.074842      -0.763988       0.035872      -0.036042       0.001181       0.050864      -0.024730       0.002664      -0.002531      -0.000165       0.012480      -0.026811       0.003457       0.023354              2.608670       2.793809      -0.901160       0.040748       2.792177      -0.040863       2.240025          -0.000014
          119              H       4.843385      17.405615      13.579677       0.089104       2.277004 0.18440709E+02  0.21593744E+03                                 2.546582                            2.275444      -1.114128       2.270073                    0.997497       4.095945      11.262344       0.496786       1.052898      -0.768946       0.021236      -0.021262       0.046668       0.055506      -0.024304       0.002237      -0.002239      -0.000025       0.054012      -0.033306       0.013211       0.020094              2.754581       2.311958      -0.376971       0.696255       2.311265      -0.695559       3.640520           0.000123
          120              H       3.063465      19.185535      13.718511       0.085172       2.301200 0.19280431E+02  0.22933227E+03                                 2.579926                            2.334587      -1.277539       2.180569                    0.997758       4.360154      12.262771       0.485761       1.060070      -0.764179      -0.015321       0.015308       0.048002       0.052662      -0.012019      -0.002094       0.002087      -0.000001       0.076197      -0.024718      -0.001012       0.025730              2.795885       2.359112      -0.390307      -0.592692       2.359260       0.593067       3.669285           0.000152
          121              H       6.259311      16.030849       2.188189       0.114174       1.902342 0.17880044E+02  0.20988351E+03                                 2.311983                            2.283022      -1.313766       2.172561                    0.998105       4.322191      12.300391       0.477324       1.093158      -0.754067      -0.015605       0.016824      -0.021310       0.031316      -0.004185       0.003251      -0.003843      -0.000985       0.032696      -0.009664      -0.003051       0.012715              2.286849       2.118384      -0.038598       0.306796       2.160283      -0.343696       2.581880           0.000000
          122              H       6.491146      14.421357       3.094613       0.134865       1.765272 0.14946494E+02  0.16728271E+03                                 2.200935                            2.087043      -1.289541       2.213930                    0.998225       3.888730      10.705847       0.500772       1.092835      -0.756280      -0.008443      -0.036671       0.008835       0.038653       0.003433      -0.000754       0.004811      -0.024734      -0.011642      -0.011195      -0.004685       0.015880              2.286201       2.064803       0.423889      -0.092421       3.116086       0.127677       1.677714           0.000024
          123              H       7.836320      15.708016       3.123315       0.135756       1.761063 0.14946864E+02  0.16722604E+03                                 2.195641                            2.086142      -1.291110       2.214447                    0.998304       3.873645      10.649506       0.501399       1.091865      -0.756728       0.036611       0.006755       0.009822       0.038503       0.002670      -0.004301       0.000628       0.024341      -0.011737      -0.010698      -0.004640       0.015338              2.274907       3.127759       0.364459      -0.105283       2.026165       0.096871       1.670797           0.000023
          124              H      15.052116       5.890200       2.488328       0.114766       1.851539 0.15912037E+02  0.18165831E+03                                 2.296594                            2.168065      -1.203669       2.234451                    0.998632       4.141898      11.675358       0.484314       1.107771      -0.750564      -0.013694      -0.026498      -0.013006       0.032540       0.004792       0.009398       0.005788      -0.001218       0.007871      -0.009323      -0.004565       0.013888              2.391004       2.265307       0.722258       0.303166       2.796669       0.295110       2.111037           0.000017
          125              H      16.354572       7.220245       2.501900       0.114955       1.848955 0.15836834E+02  0.18059563E+03                                 2.295565                            2.163610      -1.198960       2.237266                    0.998590       4.133577      11.647403       0.484559       1.108462      -0.750406       0.026421       0.014964      -0.012635       0.032888       0.005048      -0.005621      -0.009311       0.000466       0.006670      -0.009059      -0.004743       0.013802              2.393487       2.798340       0.740614      -0.279214       2.288594      -0.307404       2.093527           0.000017
          126              H      14.753312       7.476331       3.416111       0.142576       1.657067 0.14495448E+02  0.16009583E+03                                 2.081341                            2.039790      -0.936138       2.377086                    0.999682       3.656791       9.819131       0.515213       1.076392      -0.763423      -0.021458       0.021028       0.019289       0.035703      -0.009232      -0.004826       0.004588       0.000561      -0.002649      -0.008795      -0.004100       0.012895              2.069286       2.308434      -0.452518      -0.055643       2.281010       0.051927       1.618413           0.000006
          127              H      15.721366      14.414682      19.133028       0.136077       1.753975 0.14861249E+02  0.16604732E+03                                 2.190551                            2.080722      -1.292230       2.214736                    0.998254       3.867996      10.630622       0.501794       1.092456      -0.756545       0.007465      -0.036442      -0.009807       0.038469      -0.003049      -0.000608      -0.004128      -0.024327      -0.011446      -0.010825      -0.004471       0.015296              2.270900       2.030460      -0.378856      -0.095456       3.113733      -0.110856       1.668508           0.000024
          128              H      14.418909      15.744727      19.146599       0.134892       1.761978 0.14923200E+02  0.16694210E+03                                 2.197997                            2.085427      -1.292683       2.213283                    0.998250       3.882036      10.681770       0.501006       1.092847      -0.756345      -0.036922       0.008306      -0.009232       0.038954      -0.003185      -0.004382      -0.000661       0.024502      -0.010961      -0.011051      -0.004389       0.015440              2.281634       3.117331      -0.407436      -0.121919       2.052288      -0.093892       1.675284           0.000025
          129              H      16.020170      16.000813      20.060811       0.113941       1.904336 0.17906252E+02  0.21026409E+03                                 2.313129                            2.284316      -1.317616       2.170936                    0.998128       4.325872      12.312226       0.477317       1.092796      -0.754144       0.016341       0.016093       0.021234       0.031255       0.004325       0.003757       0.003353       0.000478       0.032649      -0.009775      -0.002942       0.012717              2.287790       2.149642       0.038598       0.334076       2.130035       0.316277       2.583694           0.000000
          130              H       7.465207       7.506368      18.833111       0.141974       1.658000 0.14504296E+02  0.16020771E+03                                 2.081528                            2.039910      -0.941865       2.375022                    0.999709       3.658439       9.821932       0.515422       1.075862      -0.763566       0.020457       0.021871      -0.019461       0.035715       0.009236      -0.004808      -0.004861      -0.001038      -0.002505      -0.008838      -0.004199       0.013036              2.069639       2.265698       0.452171      -0.049400       2.324610      -0.057485       1.618611           0.000006
          131              H       7.233372       5.896875      19.739535       0.114670       1.850914 0.15832865E+02  0.18052726E+03                                 2.296945                            2.163052      -1.199337       2.237539                    0.998624       4.131679      11.638826       0.484749       1.108168      -0.750505       0.015230      -0.026273       0.012324       0.032774      -0.005440       0.009295      -0.005585      -0.000205       0.006244      -0.009030      -0.004934       0.013965              2.396945       2.304042      -0.751432       0.311197       2.800896      -0.271437       2.085896           0.000018
          132              H       5.888198       7.183535      19.768236       0.114234       1.856379 0.15987119E+02  0.18271993E+03                                 2.299507                            2.172353      -1.203387       2.233504                    0.998676       4.151369      11.706415       0.484137       1.106935      -0.750749      -0.026498       0.012900       0.013132       0.032265      -0.004995      -0.006026       0.009397       0.001817       0.008331      -0.009509      -0.004645       0.014154              2.392378       2.797858      -0.713782      -0.304046       2.255903       0.300856       2.123372           0.000016
          133              H       2.270288       5.942040      15.546934       0.112116       1.886020 0.17249241E+02  0.20068150E+03                                 2.300710                            2.241963      -1.278544       2.187513                    0.998622       4.284029      12.140042       0.481782       1.092744      -0.754091      -0.019962      -0.024787       0.003805       0.032052       0.007709       0.004436      -0.001919       0.006940      -0.028927      -0.011887      -0.001711       0.013598              2.315480       2.433996       0.508126       0.074553       2.562034       0.235773       1.950411           0.000005
          134              H       3.333790       7.022452      14.466522       0.141766       1.687259 0.14591403E+02  0.16169657E+03                                 2.116913                            2.052304      -1.107668       2.301387                    0.998754       3.711827      10.039277       0.510605       1.082474      -0.761052       0.016929       0.007074      -0.031799       0.036713       0.002228      -0.002831      -0.005231       0.004813       0.029439      -0.009098      -0.002953       0.012051              2.135243       1.624236      -0.050714      -0.052057       1.910724      -0.185870       2.870769           0.000011
          135              H       2.802039       7.622285      16.146767       0.124693       1.814639 0.15121567E+02  0.17036994E+03                                 2.269734                            2.116663      -1.269249       2.219197                    0.997881       4.009318      11.210317       0.489296       1.111061      -0.750355      -0.001324       0.030462       0.020018       0.036475      -0.008922      -0.001093       0.007835      -0.011112      -0.023681      -0.011597      -0.005108       0.016704              2.394664       1.821381      -0.297972      -0.020789       2.797452       0.814966       2.565160           0.000027
          136              H       3.333790      14.466522       7.022452       0.141748       1.687477 0.14593659E+02  0.16172718E+03                                 2.117038                            2.052412      -1.108008       2.301203                    0.998752       3.712146      10.040184       0.510612       1.082421      -0.761064       0.016929      -0.031796       0.007085       0.036712      -0.002826       0.002228      -0.005243      -0.012307      -0.021945      -0.009106      -0.002947       0.012053              2.135372       1.624354      -0.052031      -0.050724       2.871047      -0.185947       1.910716           0.000011
          137              H       2.270288      15.546934       5.942040       0.112100       1.886181 0.17250645E+02  0.20070106E+03                                 2.300788                            2.242007      -1.278999       2.187295                    0.998618       4.284222      12.140515       0.481795       1.092697      -0.754102      -0.019967       0.003813      -0.024770       0.032043       0.004441       0.007708      -0.001923       0.017942       0.004052      -0.011894      -0.001707       0.013601              2.315568       2.434072       0.074594       0.508027       1.950279       0.235757       2.562354           0.000005
          138              H       2.802039      16.146767       7.622285       0.124753       1.813860 0.15111576E+02  0.17023344E+03                                 2.269348                            2.116149      -1.269768       2.219105                    0.997865       4.008496      11.208132       0.489279       1.111256      -0.750304      -0.001307       0.020042       0.030458       0.036484      -0.001084      -0.008910       0.007845       0.006240       0.028491      -0.011590      -0.005102       0.016692              2.394368       1.820840      -0.020569      -0.297559       2.565389       0.815471       2.796877           0.000026
          139              H      19.139925      15.733158      14.416685       0.135556       1.756312 0.14875218E+02  0.16625902E+03                                 2.193058                            2.082036      -1.295076       2.213197                    0.998244       3.873187      10.650142       0.501464       1.092809      -0.756408      -0.009585       0.007918      -0.036797       0.038841      -0.000742      -0.004300      -0.003177       0.006408       0.042204      -0.010905      -0.004480       0.015384              2.274930       1.671089      -0.094652      -0.116301       2.040428      -0.393022       3.113272           0.000025
          140              H      19.139925      14.416685      15.733158       0.135511       1.756874 0.14881316E+02  0.16634211E+03                                 2.193356                            2.082328      -1.295339       2.212979                    0.998250       3.873948      10.652267       0.501484       1.092667      -0.756442      -0.009584      -0.036798       0.007895       0.038836      -0.004307      -0.000751      -0.003163      -0.017893      -0.030779      -0.010924      -0.004469       0.015392              2.275224       1.671409      -0.116407      -0.094640       3.113963      -0.392848       2.040299           0.000024
          141              H      20.061033      16.010603      16.010603       0.114135       1.902801 0.17889401E+02  0.21001981E+03                                 2.312154                            2.283488      -1.316079       2.171502                    0.998059       4.323482      12.304647       0.477319       1.093032      -0.754092       0.021029       0.016265       0.016250       0.031158       0.003577       0.003578       0.004314       0.016231      -0.016246      -0.009726      -0.002955       0.012681              2.286780       2.582553       0.324932       0.324869       2.138834       0.038556       2.138953          -0.000000
          142              H      19.753997       7.208454       5.892203       0.114374       1.852019 0.15891953E+02  0.18136465E+03                                 2.296897                            2.166509      -1.198494       2.236742                    0.998627       4.139761      11.665774       0.484569       1.107579      -0.750626       0.013001       0.014447      -0.026651       0.032985       0.009495      -0.005607      -0.004897       0.004203      -0.002413      -0.009339      -0.004553       0.013892              2.393150       2.103090       0.305667      -0.287614       2.277276      -0.731723       2.799083           0.000017
          143              H      19.753997       5.892203       7.208454       0.114418       1.851486 0.15885916E+02  0.18128215E+03                                 2.296669                            2.166259      -1.199144       2.236551                    0.998607       4.139261      11.664687       0.484533       1.107745      -0.750583       0.012981      -0.026667       0.014453       0.032993      -0.005593       0.009478      -0.004912       0.003305      -0.005065      -0.009321      -0.004556       0.013877              2.392965       2.102771      -0.287505       0.305345       2.798636      -0.732111       2.277486           0.000017
          144              H      18.832889       7.485899       7.485899       0.141962       1.660192 0.14528831E+02  0.16055094E+03                                 2.083554                            2.041789      -0.936763       2.376345                    0.999658       3.660856       9.831516       0.515112       1.076025      -0.763516      -0.019049       0.021531       0.021536       0.035920      -0.004770      -0.004774       0.009386      -0.001249       0.001258      -0.008969      -0.004108       0.013077              2.071557       1.619825      -0.053942      -0.053945       2.297444       0.453810       2.297403           0.000006
          145              H      16.354572       2.501900       7.220245       0.114908       1.849490 0.15842950E+02  0.18067908E+03                                 2.295787                            2.163861      -1.198285       2.237458                    0.998610       4.134083      11.648483       0.484597       1.108291      -0.750450       0.026405      -0.012655       0.014958       0.032881      -0.005635       0.005034      -0.009328      -0.003106      -0.004068      -0.009077      -0.004739       0.013817              2.393662       2.798761      -0.279329       0.740206       2.093847      -0.307732       2.288378           0.000018
          146              H      15.052116       2.488328       5.890200       0.114810       1.850977 0.15905740E+02  0.18157195E+03                                 2.296335                            2.167792      -1.204310       2.234264                    0.998613       4.141375      11.674152       0.484283       1.107930      -0.750523      -0.013701      -0.012986      -0.026513       0.032547       0.009380       0.004807       0.005774      -0.004526      -0.002121      -0.009303      -0.004569       0.013872              2.390782       2.265485       0.302843       0.722619       2.110691       0.294998       2.796171           0.000017
          147              H      14.753312       3.416111       7.476331       0.142577       1.657056 0.14495329E+02  0.16009422E+03                                 2.081335                            2.039785      -0.936133       2.377090                    0.999683       3.656775       9.819088       0.515213       1.076395      -0.763422      -0.021464       0.019289       0.021022       0.035703      -0.004830      -0.009231       0.004584       0.001610       0.000470      -0.008795      -0.004100       0.012895              2.069280       2.308386      -0.055646      -0.452514       1.618408       0.051924       2.281045           0.000007
          148              H       6.491146       3.094613      14.421357       0.134817       1.765854 0.14952849E+02  0.16736939E+03                                 2.201245                            2.087349      -1.289910       2.213664                    0.998230       3.889500      10.707996       0.500791       1.092691      -0.756315      -0.008421       0.008834      -0.036671       0.038649      -0.000762       0.003420       0.004819      -0.006581       0.042945      -0.011214      -0.004674       0.015888              2.286504       2.064665      -0.092404       0.423707       1.678049       0.127795       3.116799           0.000025
          149              H       6.259311       2.188189      16.030849       0.114173       1.902355 0.17880216E+02  0.20988613E+03                                 2.311998                            2.283036      -1.313973       2.172469                    0.998102       4.322212      12.300485       0.477321       1.093161      -0.754066      -0.015591      -0.021310       0.016839       0.031317       0.003252      -0.004185      -0.003842      -0.016848      -0.014853      -0.009665      -0.003050       0.012715              2.286864       2.118519       0.306743      -0.038598       2.581899      -0.343764       2.160176          -0.000001
          150              H       7.836320       3.123315      15.708016       0.135797       1.760547 0.14941273E+02  0.16714989E+03                                 2.195370                            2.085879      -1.290830       2.214664                    0.998300       3.872960      10.647614       0.501379       1.091998      -0.756696       0.036612       0.009823       0.006775       0.038507      -0.004293       0.002683       0.000621       0.018046      -0.030584      -0.010681      -0.004650       0.015331              2.274642       3.127123      -0.105188       0.364632       1.670501       0.096881       2.026301           0.000023
          151              H      14.418909      19.146599      15.744727       0.134938       1.761402 0.14916946E+02  0.16685686E+03                                 2.197688                            2.085126      -1.292411       2.213508                    0.998246       3.881282      10.679667       0.500987       1.092989      -0.756311      -0.036920      -0.009233       0.008328       0.038958      -0.004374      -0.003198      -0.000652       0.017737      -0.031212      -0.011033      -0.004399       0.015432              2.281330       3.116614      -0.121807      -0.407614       1.674953      -0.093907       2.052425           0.000025
          152              H      15.721366      19.133028      14.414682       0.136032       1.754560 0.14867571E+02  0.16613360E+03                                 2.190880                            2.081039      -1.292405       2.214558                    0.998259       3.868753      10.632782       0.501807       1.092324      -0.756577       0.007443      -0.009806      -0.036442       0.038466      -0.000616      -0.003036      -0.004135      -0.006476       0.042239      -0.010844      -0.004460       0.015304              2.271229       2.030359      -0.095447      -0.378694       1.668847      -0.110962       3.114481           0.000024
          153              H      16.020170      20.060811      16.000813       0.113940       1.904343 0.17906318E+02  0.21026495E+03                                 2.313129                            2.284315      -1.317568       2.170955                    0.998129       4.325882      12.312237       0.477319       1.092791      -0.754145       0.016327       0.021234       0.016107       0.031255       0.003758       0.004325       0.003352      -0.016092      -0.017021      -0.009774      -0.002942       0.012716              2.287790       2.149761       0.334014       0.038599       2.583695       0.316337       2.129915           0.000000
          154              H       7.233372      19.739535       5.896875       0.114715       1.850341 0.15826268E+02  0.18043692E+03                                 2.296687                            2.162760      -1.199880       2.237399                    0.998605       4.131164      11.637661       0.484719       1.108331      -0.750462       0.015236       0.012303      -0.026290       0.032782       0.009278      -0.005455      -0.005569      -0.003208      -0.002823      -0.009016      -0.004933       0.013949              2.396737       2.304215       0.310844      -0.751847       2.085529      -0.271295       2.800468           0.000017
          155              H       7.465207      18.833111       7.506368       0.141973       1.658000 0.14504291E+02  0.16020756E+03                                 2.081522                            2.039904      -0.941878       2.375015                    0.999709       3.658446       9.821932       0.515425       1.075857      -0.763567       0.020464      -0.019461       0.021865       0.035715      -0.004811       0.009237      -0.004857       0.000738       0.002794      -0.008838      -0.004198       0.013036              2.069634       2.265644      -0.049402       0.452173       1.618608      -0.057482       2.324650           0.000006
          156              H       5.888198      19.768236       7.183535       0.114190       1.856954 0.15993500E+02  0.18280769E+03                                 2.299783                            2.172636      -1.202772       2.233683                    0.998694       4.151895      11.707661       0.484165       1.106781      -0.750789      -0.026482       0.013153       0.012894       0.032258      -0.006040      -0.004980       0.009414      -0.003261      -0.006922      -0.009528      -0.004643       0.014170              2.392619       2.798383      -0.304156      -0.713442       2.123731       0.301177       2.255744           0.000016
          157              C       6.262204       1.134699      19.440286      -0.150581      41.084860 0.50176517E+03  0.12188485E+05                                10.277862                            7.400181       0.116409       1.994512                    0.999679      30.459061      88.097076       0.616086       0.409275      -1.072186      -0.006711       0.020309       0.016503       0.027015       0.032680      -0.017205       0.001571       0.009188       0.050110      -0.044007       0.009987       0.034019             14.109813      17.762224      -7.403083       7.081132      12.716920      -2.432715      11.850296           0.000415
          158              C       7.336608       0.565347      20.089067       0.098297      32.380815 0.37308150E+03  0.84409396E+04                                 8.906895                            6.454843       0.199784       2.072672                    0.999670      26.596657      74.976776       0.646428       0.418792      -1.062827       0.014868       0.048294       0.047038       0.069036       0.025651      -0.045935      -0.014963       0.003752      -0.035522      -0.049450      -0.010863       0.060313             11.934411      14.605266      -6.139147       5.267824      11.019736      -1.615717      10.178231          -0.007858
          159              C      15.986796      21.114301      19.440286      -0.150287      41.054888 0.50131476E+03  0.12174303E+05                                10.271840                            7.396093       0.119460       1.995647                    0.999682      30.443444      88.028216       0.616378       0.409191      -1.072287       0.006569      -0.020566       0.016368       0.027093       0.032714       0.017289      -0.001385       0.008956       0.050605      -0.044072       0.009882       0.034190             14.103323      17.753754      -7.409455      -7.072020      12.724707       2.431390      11.831509           0.000409
          160              C      14.912392      21.683653      20.089067       0.098161      32.373014 0.37305061E+03  0.84398002E+04                                 8.904502                            6.453998       0.200887       2.073005                    0.999672      26.594866      74.962054       0.646577       0.418718      -1.062908      -0.014900      -0.048344       0.047057       0.069091       0.025590       0.045860       0.015004       0.003545      -0.035534      -0.049407      -0.010802       0.060209             11.932138      14.601298      -6.142888      -5.265435      11.022511       1.617380      10.172605          -0.007833
          161              C      15.986796       1.134699       2.808714      -0.151597      41.020630 0.50187017E+03  0.12189860E+05                                10.263355                            7.399502       0.123565       1.996817                    0.999690      30.449291      88.021786       0.616388       0.409115      -1.072451       0.007407       0.020375      -0.017158       0.027647      -0.031819      -0.015787      -0.001138       0.008339       0.053803      -0.043200       0.010560       0.032640             14.074470      17.733473       7.389540       7.024540      12.711349       2.409777      11.778588           0.000432
          162              C      14.912392       0.565347       2.159933       0.097814      32.402866 0.37355368E+03  0.84544476E+04                                 8.910084                            6.458854       0.199510       2.072219                    0.999676      26.615967      75.048156       0.646226       0.418783      -1.062813      -0.014560       0.047994      -0.047651       0.069181      -0.025417      -0.045680       0.014732       0.003801      -0.037508      -0.049433      -0.010468       0.059900             11.934262      14.606566       6.137545       5.254872      11.022631       1.608553      10.173588          -0.007851
          163              C       6.262204      21.114301       2.808714      -0.151279      40.989798 0.50140439E+03  0.12175178E+05                                10.257116                            7.395215       0.126736       1.997988                    0.999691      30.433048      87.949873       0.616700       0.409020      -1.072561      -0.007250      -0.020651      -0.017007       0.027717      -0.031871       0.015849       0.000947       0.008079       0.054213      -0.043268       0.010455       0.032814             14.067672      17.724481       7.395926      -7.015362      12.718703      -2.408395      11.759833           0.000423
          164              C       7.336608      21.683653       2.159933       0.097681      32.394904 0.37352148E+03  0.84532872E+04                                 8.907750                            6.458053       0.200777       2.072612                    0.999679      26.614103      75.033750       0.646364       0.418715      -1.062888       0.014594      -0.048050      -0.047668       0.069239      -0.025360       0.045609      -0.014787       0.003578      -0.037525      -0.049395      -0.010411       0.059806             11.932036      14.602685       6.141386      -5.252407      11.025498      -1.610063      10.167924          -0.007823
          165              C      19.440286       6.262204       1.134699      -0.151484      41.004767 0.50167703E+03  0.12183745E+05                                10.260225                            7.397709       0.125249       1.997408                    0.999690      30.442499      87.991077       0.616521       0.409074      -1.072500       0.017066      -0.007370       0.020444       0.027631      -0.015796       0.001045       0.031771       0.023003      -0.039653      -0.043210       0.010515       0.032695             14.070194      11.770649       7.022140      -2.406804      17.733400      -7.388410      12.706533           0.000434
          166              C      20.089067       7.336608       0.565347       0.097768      32.404567 0.37358561E+03  0.84553702E+04                                 8.910446                            6.459202       0.199504       2.072194                    0.999677      26.617288      75.053329       0.646197       0.418793      -1.062805       0.047662       0.014566       0.047980       0.069180      -0.045641      -0.014741       0.025355      -0.020575       0.013083      -0.049384      -0.010441       0.059825             11.935185      10.172187       5.255239      -1.607383      14.611435      -6.139344      11.021933          -0.007844
          167              C      19.440286      15.986796      21.114301      -0.150379      41.067230 0.50145516E+03  0.12178718E+05                                10.274112                            7.397267       0.117826       1.995075                    0.999681      30.448676      88.050582       0.616304       0.409206      -1.072263       0.016434       0.006583      -0.020522       0.027103       0.017280      -0.001462       0.032775       0.020561      -0.038486      -0.044075       0.009910       0.034166             14.106437      11.838501      -7.073826       2.434187      17.752337      -7.410080      12.728473           0.000410
          168              C      20.089067      14.912392      21.683653       0.098205      32.372180 0.37302803E+03  0.84391605E+04                                 8.904389                            6.453793       0.200961       2.073049                    0.999672      26.593892      74.958706       0.646589       0.418716      -1.062909       0.047036      -0.014904      -0.048367       0.069093       0.045898       0.015011       0.025644      -0.019603       0.012433      -0.049452      -0.010832       0.060284             11.931616      10.174212      -5.265178       1.618540      14.597019      -6.141427      11.023617          -0.007835
          169              C       2.808714      15.986796       1.134699      -0.150121      41.025225 0.50108064E+03  0.12167090E+05                                10.266041                            7.394155       0.120323       1.996032                    0.999682      30.435182      87.996278       0.616490       0.409167      -1.072311      -0.016372       0.006631       0.020547       0.027096      -0.017471      -0.001271      -0.032728       0.020991      -0.039474      -0.044200       0.009743       0.034457             14.086562      11.817087       7.057655       2.419962      17.729892       7.392554      12.712708           0.000400
          170              C       2.159933      14.912392       0.565347       0.098420      32.360097 0.37298117E+03  0.84379100E+04                                 8.902394                            6.453788       0.200470       2.072951                    0.999671      26.591214      74.952477       0.646523       0.418768      -1.062866      -0.047064      -0.014889       0.048359       0.069103      -0.045945       0.015051      -0.025657      -0.019611       0.012252      -0.049466      -0.010894       0.060360             11.924305      10.164096       5.256421       1.611537      14.589207       6.135718      11.019611          -0.007880
          171              C       2.808714       6.262204      21.114301      -0.151782      41.052737 0.50209867E+03  0.12196848E+05                                10.269579                            7.401335       0.122634       1.996408                    0.999690      30.457318      88.051372       0.616290       0.409131      -1.072436      -0.017177      -0.007364      -0.020386       0.027656       0.015587       0.001275      -0.031793       0.022565      -0.038623      -0.043056       0.010730       0.032327             14.092237      11.793307      -7.039540      -2.421439      17.759587       7.406896      12.723818           0.000439
          172              C       2.159933       7.336608      21.683653       0.097597      32.417160 0.37362430E+03  0.84563966E+04                                 8.912622                            6.459160       0.199846       2.072254                    0.999678      26.619539      75.058369       0.646260       0.418744      -1.062845      -0.047649       0.014575      -0.047972       0.069168       0.045587      -0.014684      -0.025357      -0.020620       0.013274      -0.049374      -0.010376       0.059750             11.942763      10.183089      -5.264522      -1.614546      14.619410       6.144594      11.025791          -0.007812
          173              C       1.134699      19.440286       6.262204      -0.149456      40.809732 0.49885338E+03  0.12095237E+05                                10.221873                            7.371880       0.144526       2.004321                    0.999693      30.349338      87.582192       0.618372       0.408521      -1.073115       0.021327       0.015513      -0.006447       0.027149      -0.000123       0.031601      -0.016866      -0.034540      -0.017268      -0.043932       0.009369       0.034564             14.016033      12.662703      -2.389559      -7.365387      11.711888       7.002294      17.673509           0.000433
          174              C       0.565347      20.089067       7.336608       0.097607      32.378247 0.37346208E+03  0.84512356E+04                                 8.903629                            6.457035       0.198685       2.071904                    0.999675      26.611209      75.011689       0.646519       0.418650      -1.062976       0.048237       0.047384       0.014851       0.069229      -0.014966       0.025033      -0.045541       0.016028       0.022902      -0.049049      -0.010522       0.059571             11.923223      11.015897      -1.598190      -6.136082      10.149283       5.244942      14.604489          -0.007844
          175              C      21.114301      19.440286      15.986796      -0.150328      41.061460 0.50139040E+03  0.12176717E+05                                10.273099                            7.396753       0.118474       1.995310                    0.999682      30.446367      88.041527       0.616331       0.409202      -1.072269      -0.020563       0.016389       0.006561       0.027101      -0.001432       0.032747       0.017297      -0.029657      -0.011697      -0.044081       0.009894       0.034187             14.104814      12.726632       2.432543      -7.409054      11.835240      -7.072920      17.752569           0.000413
          176              C      21.683653      20.089067      14.912392       0.098172      32.373646 0.37305813E+03  0.84400577E+04                                 8.904774                            6.454150       0.200773       2.072973                    0.999672      26.595295      74.964956       0.646553       0.418729      -1.062895      -0.048376       0.047028      -0.014917       0.069097       0.014988       0.025597       0.045872       0.015975       0.023149      -0.049414      -0.010806       0.060221             11.932048      11.022602       1.617277      -6.141849      10.173857      -5.264888      14.599685          -0.007834
          177              C       1.134699       2.808714      15.986796      -0.152414      41.232679 0.50374996E+03  0.12250273E+05                                10.305146                            7.417167       0.107359       1.990970                    0.999675      30.524742      88.371145       0.615011       0.409536      -1.071885       0.019648      -0.017898       0.007557       0.027631      -0.002407      -0.032933      -0.016233      -0.027287      -0.009868      -0.043597       0.010725       0.032872             14.150980      12.761578       2.451563       7.426188      11.893822       7.088978      17.797540           0.000401
          178              C       0.565347       2.159933      14.912392       0.098409      32.401406 0.37317944E+03  0.84440679E+04                                 8.911826                            6.456341       0.200814       2.073017                    0.999673      26.600638      75.002447       0.646228       0.418877      -1.062728       0.048136      -0.047332      -0.014602       0.069069       0.014810      -0.025929      -0.045983       0.016821       0.024684      -0.049764      -0.010759       0.060522             11.944364      11.030936       1.628209       6.144862      10.198464       5.275842      14.603693          -0.007843
          179              C      21.114301       2.808714       6.262204      -0.151542      41.012628 0.50177010E+03  0.12186674E+05                                10.261776                            7.398571       0.124390       1.997107                    0.999690      30.445694      88.005180       0.616458       0.409093      -1.072478      -0.020388      -0.017126      -0.007402       0.027636       0.001082      -0.031806       0.015782      -0.031141      -0.014554      -0.043198       0.010535       0.032663             14.072605      12.709051      -2.408628       7.389659      11.774689      -7.023597      17.734073           0.000432
          180              C      21.683653       2.159933       7.336608       0.097802      32.402336 0.37354492E+03  0.84541555E+04                                 8.909876                            6.458708       0.199740       2.072290                    0.999677      26.615399      75.044859       0.646248       0.418774      -1.062825      -0.047965      -0.047673       0.014545       0.069173      -0.014759      -0.025414       0.045665       0.016877       0.024374      -0.049423      -0.010469       0.059893             11.934504      11.022772      -1.608743       6.138676      10.172417      -5.255571      14.608322          -0.007847
          181              C       1.134699       6.262204      19.440286      -0.149501      40.811610 0.49887992E+03  0.12096032E+05                                10.222086                            7.372013       0.144571       2.004317                    0.999693      30.350344      87.585430       0.618375       0.408514      -1.073121       0.021301      -0.006468       0.015536       0.027146       0.031589      -0.000097      -0.016849      -0.008632       0.060423      -0.043920       0.009392       0.034527             14.016307      12.663336      -7.365570      -2.389845      17.673554       7.002163      11.712030           0.000435
          182              C       0.565347       7.336608      20.089067       0.097604      32.378772 0.37346627E+03  0.84513518E+04                                 8.903703                            6.457055       0.198489       2.071835                    0.999674      26.611416      75.012300       0.646521       0.418648      -1.062978       0.048232       0.014846       0.047386       0.069225       0.025034      -0.014953      -0.045538      -0.003453      -0.035510      -0.049046      -0.010519       0.059565             11.923340      11.016205      -6.136270      -1.598328      14.604441       5.244920      10.149373          -0.007843
          183              C      21.114301      15.986796      19.440286      -0.150379      41.063606 0.50141855E+03  0.12177561E+05                                10.273339                            7.396888       0.118539       1.995311                    0.999682      30.447468      88.045034       0.616336       0.409194      -1.072275      -0.020533       0.006588       0.016418       0.027103       0.032735      -0.001462       0.017273      -0.008967       0.050304      -0.044067       0.009925       0.034142             14.105151      12.727382      -7.409308       2.432856      17.752689      -7.072779      11.835381           0.000410
          184              C      21.683653      14.912392      20.089067       0.098176      32.374292 0.37306352E+03  0.84402147E+04                                 8.904886                            6.454191       0.200504       2.072879                    0.999671      26.595612      74.966137       0.646552       0.418728      -1.062895      -0.048369      -0.014910       0.047036       0.069096       0.025599       0.014971       0.045873      -0.003602      -0.035569      -0.049419      -0.010799       0.060217             11.932236      11.023027      -6.142121       1.617437      14.599728      -5.264852      10.173952          -0.007836
          185              C       1.134699      15.986796       2.808714      -0.152460      41.234348 0.50377108E+03  0.12250896E+05                                10.305312                            7.417243       0.107464       1.990987                    0.999676      30.525579      88.373534       0.615019       0.409527      -1.071892       0.019623       0.007579      -0.017923       0.027636      -0.032925      -0.002431      -0.016214      -0.008698       0.045843      -0.043588       0.010750       0.032838             14.151221      12.762236       7.426422       2.451841      17.797549       7.088785      11.893878           0.000403
          186              C       0.565347      14.912392       2.159933       0.098413      32.401900 0.37318271E+03  0.84441624E+04                                 8.911909                            6.456359       0.200575       2.072933                    0.999672      26.600874      75.003262       0.646228       0.418876      -1.062728       0.048130      -0.014596      -0.047339       0.069069      -0.025930       0.014797      -0.045984      -0.003943      -0.037598      -0.049768      -0.010752       0.060520             11.944509      11.031302       6.145105       1.628329      14.603703       5.275780      10.198522          -0.007844
          187              C      21.114301       6.262204       2.808714      -0.151583      41.014153 0.50179097E+03  0.12187293E+05                                10.261935                            7.398658       0.124491       1.997124                    0.999690      30.446489      88.007537       0.616463       0.409086      -1.072484      -0.020365      -0.007420      -0.017146       0.027637      -0.031799       0.001100       0.015770      -0.008288       0.053974      -0.043191       0.010553       0.032638             14.072812      12.709616       7.389841      -2.408893      17.734051      -7.023428      11.774769           0.000433
          188              C      21.683653       7.336608       2.159933       0.097799      32.402826 0.37354836E+03  0.84542483E+04                                 8.909938                            6.458716       0.199568       2.072229                    0.999677      26.615577      75.045288       0.646251       0.418771      -1.062827      -0.047960       0.014541      -0.047674       0.069169      -0.025413      -0.014749       0.045661      -0.003761      -0.037519      -0.049421      -0.010466       0.059887             11.934608      11.023043       6.138853      -1.608856      14.608281      -5.255544      10.172501          -0.007845
          189              C       6.262204      19.440286       1.134699      -0.150627      41.086721 0.50179101E+03  0.12189258E+05                                10.278054                            7.400303       0.116472       1.994515                    0.999680      30.460057      88.100212       0.616090       0.409268      -1.072192      -0.006737       0.016529       0.020280       0.027016      -0.017186       0.032668       0.001596      -0.020451      -0.038815      -0.043993       0.010011       0.033982             14.110053      17.762207       7.080951      -7.403261      11.850371      -2.433010      12.717580           0.000416
          190              C       7.336608      20.089067       0.565347       0.098296      32.381321 0.37308567E+03  0.84410569E+04                                 8.906967                            6.454867       0.199549       2.072591                    0.999669      26.596873      74.977468       0.646429       0.418791      -1.062828       0.014861       0.047044       0.048285       0.069032      -0.045934       0.025652      -0.014949       0.019655       0.012117      -0.049451      -0.010858       0.060310             11.934523      14.605208       5.267785      -6.139349      10.178298      -1.615869      11.020063          -0.007859
          191              C      15.986796      19.440286      21.114301      -0.150335      41.056886 0.50134172E+03  0.12175110E+05                                10.272062                            7.396220       0.119525       1.995649                    0.999682      30.444484      88.031476       0.616382       0.409183      -1.072293       0.006595       0.016396      -0.020536       0.027094       0.017265       0.032701      -0.001412      -0.020814      -0.038701      -0.044057       0.009910       0.034147             14.103612      17.753797      -7.071859      -7.409668      11.831640       2.431681      12.725400           0.000409
          192              C      14.912392      20.089067      21.683653       0.098157      32.373525 0.37305463E+03  0.84399105E+04                                 8.904573                            6.454014       0.200689       2.072935                    0.999672      26.595076      74.962635       0.646580       0.418715      -1.062910      -0.014892       0.047063      -0.048336       0.069087       0.045855       0.025591       0.014986       0.019562       0.012441      -0.049406      -0.010795       0.060200             11.932258      14.601254      -5.265394      -6.143095      10.172685       1.617523      11.022835          -0.007830
          193              C      15.986796       2.808714       1.134699      -0.151634      41.021911 0.50188753E+03  0.12190371E+05                                10.263474                            7.399563       0.123673       1.996838                    0.999690      30.449955      88.023641       0.616394       0.409107      -1.072458       0.007425      -0.017177       0.020352       0.027648      -0.015774      -0.031811      -0.001154      -0.022728      -0.039394      -0.043192       0.010576       0.032616             14.074624      17.733385       7.024353       7.389683      11.778629       2.410025      12.711859           0.000433
          194              C      14.912392       2.159933       0.565347       0.097812      32.403135 0.37355455E+03  0.84544673E+04                                 8.910108                            6.458841       0.199352       2.072164                    0.999676      26.616054      75.048265       0.646231       0.418780      -1.062816      -0.014554      -0.047653       0.047989       0.069178      -0.045678      -0.025419       0.014721       0.020669       0.013042      -0.049432      -0.010465       0.059896             11.934308      14.606458       5.254818       6.137684      10.173618       1.608655      11.022849          -0.007848
          195              C       6.262204       2.808714      21.114301      -0.151317      40.991169 0.50142184E+03  0.12175691E+05                                10.257263                            7.395275       0.126849       1.998011                    0.999692      30.433722      87.951750       0.616707       0.409013      -1.072567      -0.007268      -0.017025      -0.020631       0.027718       0.015837      -0.031866       0.000964      -0.023062      -0.039203      -0.043261       0.010471       0.032790             14.067880      17.724466      -7.015199       7.396115      11.759920      -2.408635      12.719252           0.000423
          196              C       7.336608       2.159933      21.683653       0.097679      32.395269 0.37352308E+03  0.84533283E+04                                 8.907800                            6.458044       0.200588       2.072546                    0.999678      26.614232      75.034012       0.646368       0.418712      -1.062890       0.014589      -0.047671      -0.048044       0.069236       0.045609      -0.025361      -0.014778       0.020562       0.013388      -0.049396      -0.010408       0.059803             11.932132      14.602652      -5.252367       6.141564      10.167987      -1.610158      11.025756          -0.007822
          197              C      19.440286       1.134699       6.262204      -0.151523      41.006010 0.50169364E+03  0.12184232E+05                                10.260335                            7.397762       0.125366       1.997433                    0.999691      30.443139      87.992822       0.616528       0.409066      -1.072507       0.017086       0.020421      -0.007390       0.027632       0.001060      -0.015783       0.031764       0.031318      -0.014682      -0.043202       0.010531       0.032671             14.070343      11.770705      -2.407055       7.021963      12.707014      -7.388537      17.733311           0.000434
          198              C      20.089067       0.565347       7.336608       0.097767      32.404706 0.37358490E+03  0.84553463E+04                                 8.910447                            6.459176       0.199329       2.072135                    0.999676      26.617332      75.053303       0.646201       0.418790      -1.062807       0.047668       0.047974       0.014558       0.069179      -0.014730      -0.045642       0.025358      -0.016832       0.024346      -0.049387      -0.010438       0.059824             11.935203      10.172203      -1.607488       5.255173      11.022113      -6.139463      14.611294          -0.007844
          199              C      19.440286      21.114301      15.986796      -0.150425      41.069111 0.50148087E+03  0.12179486E+05                                10.274322                            7.397386       0.117894       1.995079                    0.999681      30.449666      88.053667       0.616308       0.409198      -1.072269       0.016460      -0.020493       0.006608       0.027103      -0.001487       0.017259       0.032764       0.029499      -0.011596      -0.044060       0.009934       0.034126             14.106697      11.838589       2.434462      -7.073621      12.729178      -7.410292      17.752325           0.000410
          200              C      20.089067      21.683653      14.912392       0.098196      32.372685 0.37303209E+03  0.84392673E+04                                 8.904452                            6.453801       0.200785       2.072987                    0.999672      26.594058      74.959001       0.646594       0.418713      -1.062912       0.047040      -0.048357      -0.014896       0.069087       0.014994       0.045891       0.025643      -0.016019       0.023220      -0.049447      -0.010825       0.060272             11.931722      10.174287       1.618681      -5.265142      11.023925      -6.141625      14.596956          -0.007836
          201              C       2.808714       1.134699      15.986796      -0.150169      41.027220 0.50110840E+03  0.12167923E+05                                10.266261                            7.394291       0.120386       1.996033                    0.999682      30.436252      87.999702       0.616494       0.409159      -1.072317      -0.016399       0.020517       0.006657       0.027096      -0.001298      -0.017449      -0.032714       0.030209      -0.011747      -0.044184       0.009769       0.034415             14.086833      11.817175       2.420249       7.057447      12.713439       7.392760      17.729885           0.000399
          202              C       2.159933       0.565347      14.912392       0.098409      32.360642 0.37298615E+03  0.84380432E+04                                 8.902460                            6.453806       0.200292       2.072888                    0.999670      26.591408      74.952890       0.646527       0.418765      -1.062869      -0.047068       0.048348      -0.014880       0.069097       0.015033      -0.045939      -0.025656      -0.015932       0.023326      -0.049461      -0.010888       0.060349             11.924413      10.164173       1.611698       5.256389      11.019935       6.135916      14.589131          -0.007876
          203              C       2.808714      21.114301       6.262204      -0.151821      41.054000 0.50211478E+03  0.12197318E+05                                10.269698                            7.401383       0.122752       1.996433                    0.999690      30.457933      88.052983       0.616298       0.409123      -1.072443      -0.017197      -0.020364      -0.007383       0.027658       0.001290       0.015575      -0.031787       0.030585      -0.014541      -0.043050       0.010745       0.032304             14.092405      11.793378      -2.421685      -7.039380      12.724307       7.407050      17.759531           0.000437
          204              C       2.159933      21.683653       7.336608       0.097597      32.417357 0.37362372E+03  0.84563771E+04                                 8.912642                            6.459137       0.199669       2.072194                    0.999677      26.619593      75.058399       0.646265       0.418741      -1.062846      -0.047654      -0.047967       0.014567       0.069166      -0.014675       0.045588      -0.025360      -0.016950       0.024315      -0.049377      -0.010373       0.059750             11.942812      10.183121      -1.614636      -5.264465      11.025993       6.144735      14.619322          -0.007810
          205              C       6.617965      17.327744       4.921256      -0.056855      43.257480 0.49979223E+03  0.12157142E+05                                10.898377                            7.567439      -0.222456       1.920747                    0.998705      29.054114      84.738848       0.586036       0.429675      -1.056741       0.054980       0.013488      -0.013632       0.058229       0.007520      -0.003698      -0.014482       0.018345      -0.012700      -0.020515       0.002391       0.018124             15.350926      19.639333       6.323280      -6.316334      13.215182       1.793840      13.198264           0.000053
          206              C       4.512542       2.917289      19.331711       0.382549      34.195374 0.32151573E+03  0.70657930E+04                                 9.753300                            6.285285      -0.317009       1.936263                    0.998812      24.276188      69.258074       0.604879       0.460764      -1.029367      -0.022599       0.012130      -0.012262       0.028429       0.043173      -0.042615      -0.041475       0.011002      -0.012001      -0.045231      -0.039899       0.085130             15.336798      20.671841      -8.025487       8.029610      12.643317      -1.595112      12.695236          -0.010241
          207              C      11.596624      20.440601       1.808399       0.611126      24.721522 0.24614256E+03  0.50847989E+04                                 7.858933                            5.575843      -0.044991       2.046015                    0.999119      22.243166      62.519528       0.625970       0.473659      -1.017282       0.006046       0.044033      -0.044060       0.062584       0.005652      -0.005639       0.105144      -0.058879       0.058852      -0.086858      -0.037909       0.124768             10.032210      11.996092       1.609133      -1.612420       9.049925      -4.733225       9.050614          -0.004451
          208              C       7.844775      17.993656       4.255344      -0.000878      34.247693 0.46398070E+03  0.11089749E+05                                 9.218953                            7.102676      -0.177387       1.936850                    0.998156      28.799015      83.544811       0.628505       0.407732      -1.069566       0.043182      -0.062612       0.068949       0.102659      -0.004958       0.011433       0.015548       0.054086      -0.031529      -0.034411      -0.000770       0.035181             12.602925      20.688090       3.915013      -3.998239       8.571238      -1.122972       8.549447          -0.000258
          209              C       5.697079       2.298099      19.950901       0.040228      41.961180 0.43056532E+03  0.10091941E+05                                10.805193                            7.033119      -0.301731       1.914286                    0.998594      27.325053      78.279517       0.606572       0.430812      -1.055845       0.028961      -0.011457       0.011576       0.033226       0.015877      -0.015769      -0.024770       0.010212      -0.011266      -0.028263      -0.009360       0.037623             17.164445      23.787515      -9.985471      10.026052      13.823798      -3.937110      13.882022          -0.014194
          210              C      11.557911      19.362415       2.886585      -0.004705      41.075032 0.44216748E+03  0.10390579E+05                                10.352639                            6.999193      -0.164983       1.943658                    0.998952      27.735183      78.504836       0.627354       0.415471      -1.069811      -0.014307      -0.036962       0.037011       0.054228       0.000988      -0.001068       0.016086      -0.028875       0.029455      -0.019508      -0.006252       0.025760             13.728869      15.926043       2.612148      -2.615793      12.633889      -7.594798      12.626677           0.005365
          211              C      10.304179      18.922774       3.326225      -0.230121      47.129591 0.59628289E+03  0.15134542E+05                                11.247773                            8.091070      -0.017803       1.933593                    0.999653      32.636077      96.728375       0.586136       0.411709      -1.069786       0.041769       0.015981      -0.015280       0.047260      -0.018013       0.017455       0.011005       0.001777       0.002870      -0.031176       0.010814       0.020363             14.971929      21.031672       5.325325      -5.342538      11.948084      -6.530743      11.936031          -0.001527
          212              C      10.214961      17.916897       4.332103       0.253357      36.597129 0.36628305E+03  0.82673946E+04                                 9.818235                            6.548318      -0.152808       1.962567                    0.999438      25.767183      73.078510       0.618131       0.439010      -1.048050      -0.047780      -0.017311       0.019953       0.054596       0.018843      -0.021211       0.013162       0.048460      -0.046308      -0.040248      -0.002878       0.043126             13.742427      24.349634       2.748081      -2.698032       8.460011      -3.531524       8.417637           0.000415
          213              C      11.369239      17.405393       4.843607      -0.189503      42.329631 0.52179028E+03  0.12821021E+05                                10.432539                            7.541477      -0.064591       1.930188                    0.999650      31.489542      92.104267       0.609862       0.408741      -1.070739       0.030107       0.011854      -0.010790       0.034108       0.014248      -0.015336      -0.022209      -0.056215       0.055493      -0.042614      -0.003515       0.046129             12.723336      20.260228       0.408707      -0.380467       8.956499      -3.758401       8.953279          -0.001225
          214              C      12.628532      17.850150       4.398850      -0.075572      40.029300 0.49425404E+03  0.11977554E+05                                10.072287                            7.350718       0.015007       1.955351                    0.999619      30.516652      88.561826       0.616521       0.409959      -1.070244      -0.038621       0.008536      -0.008275       0.040409      -0.018442       0.018154      -0.008765       0.039597      -0.039331      -0.021951      -0.019125       0.041076             12.074802      16.504743       0.207485      -0.198675       9.862719      -4.709779       9.856944           0.000309
          215              C      12.697504      18.827104       3.421896      -0.126342      40.083198 0.50605666E+03  0.12364883E+05                                10.131212                            7.484641      -0.046620       1.933746                    0.999479      31.144186      91.448075       0.603867       0.415120      -1.064422      -0.033636      -0.007686       0.007753       0.035363       0.020399      -0.020508       0.010130       0.034180      -0.033797      -0.035791      -0.001232       0.037023             11.935330      14.486335       0.652576      -0.653019      10.663516      -5.585026      10.656138          -0.000274
          216              C      15.631035       4.921256       4.921256      -0.056100      42.999166 0.49813504E+03  0.12105734E+05                                10.849128                            7.553329      -0.210951       1.925349                    0.998693      28.997073      84.509982       0.586815       0.429498      -1.056941      -0.055548      -0.012590      -0.012600       0.058334       0.006257       0.006262       0.013077       0.018274      -0.018239      -0.019165       0.000358       0.018807             15.237925      19.454395       6.247189       6.245631      13.130133      -1.804328      13.129248           0.000040
          217              C      17.736458      19.331711      19.331711       0.383141      34.183755 0.32120062E+03  0.70582770E+04                                 9.755903                            6.284542      -0.314358       1.937468                    0.998821      24.274925      69.288097       0.604480       0.461107      -1.029010       0.022770      -0.012211      -0.012215       0.028580       0.043315       0.043322       0.042073       0.011603      -0.011592      -0.045939      -0.040158       0.086098             15.353039      20.682515      -8.039159      -8.039243      12.688266       1.598012      12.688336          -0.010313
          218              C      10.652376       1.808399       1.808399       0.611131      24.726966 0.24617287E+03  0.50856891E+04                                 7.860637                            5.576439      -0.045537       2.045803                    0.999119      22.246012      62.533467       0.625881       0.473702      -1.017238      -0.006055      -0.044066      -0.044068       0.062614       0.005634       0.005635      -0.105154      -0.058808       0.058803      -0.086884      -0.037873       0.124756             10.035026      12.000974       1.606336       1.606340       9.052028       4.733378       9.052077          -0.004442
          219              C      14.404225       4.255344       4.255344       0.002270      34.336885 0.46443253E+03  0.11102590E+05                                 9.261967                            7.128588      -0.177240       1.939031                    0.998039      28.707724      83.271488       0.624437       0.410313      -1.067944      -0.044944       0.066812       0.066680       0.104547      -0.007937      -0.007529      -0.018714       0.042771      -0.042643      -0.034848       0.004465       0.030384             12.670557      20.883278       3.959998       3.946478       8.565935       1.079535       8.562457          -0.000255
          220              C      16.551921      19.950901      19.950901       0.040134      41.984880 0.43069074E+03  0.10095866E+05                                10.810674                            7.034603      -0.304137       1.913539                    0.998578      27.328342      78.299111       0.606433       0.430869      -1.055785      -0.029132       0.011319       0.011313       0.033238       0.016079       0.016097       0.025008       0.011031      -0.010967      -0.028680      -0.009463       0.038143             17.187125      23.810719     -10.027887     -10.028169      13.875326       3.952407      13.875329          -0.014174
          221              C      10.691089       2.886585       2.886585      -0.004856      41.084236 0.44236448E+03  0.10396424E+05                                10.354540                            7.000955      -0.165738       1.943326                    0.998953      27.741778      78.529524       0.627244       0.415495      -1.069789       0.014302       0.037045       0.037037       0.054301       0.001061       0.001055      -0.015905      -0.029059       0.029047      -0.019539      -0.006052       0.025591             13.728438      15.921403       2.600200       2.600325      12.631890       7.595244      12.632020           0.005368
          222              C      11.944821       3.326225       3.326225      -0.230314      47.082213 0.59551254E+03  0.15108233E+05                                11.236588                            8.082221      -0.014900       1.934474                    0.999655      32.617638      96.613000       0.586924       0.411341      -1.070158      -0.041944      -0.015610      -0.015642       0.047410      -0.017691      -0.017712      -0.010930       0.000462      -0.000521      -0.031061       0.010771       0.020289             14.952236      21.002755       5.306614       5.307252      11.926767       6.519013      11.927186          -0.001529
          223              C      12.034039       4.332103       4.332103       0.254200      36.438051 0.36505550E+03  0.82316257E+04                                 9.788050                            6.535430      -0.165965       1.958577                    0.999429      25.720058      72.875918       0.619097       0.438754      -1.048350       0.047786       0.018481       0.018479       0.054465       0.019947       0.019964      -0.014349       0.048267      -0.048109      -0.041272      -0.001727       0.042999             13.681112      24.211034       2.703905       2.704568       8.416130       3.528221       8.416170           0.000415
          224              C      10.879761       4.843607       4.843607      -0.189794      42.298266 0.52199523E+03  0.12827603E+05                                10.426344                            7.542343      -0.067965       1.929001                    0.999646      31.501925      92.152775       0.609888       0.408674      -1.070759      -0.030450      -0.011435      -0.011441       0.034480       0.014217       0.014229       0.022091      -0.056614       0.056640      -0.042589      -0.003218       0.045807             12.701692      20.188027       0.398039       0.398204       8.958542       3.767420       8.958507          -0.001210
          225              C       9.620468       4.398850       4.398850      -0.075598      40.016374 0.49436374E+03  0.11981122E+05                                10.070450                            7.351840       0.014818       1.955255                    0.999619      30.521377      88.584796       0.616423       0.409993      -1.070200       0.038608      -0.008408      -0.008415       0.040399      -0.018334      -0.018341       0.008793       0.039577      -0.039583      -0.021986      -0.019164       0.041150             12.065104      16.467727       0.203660       0.203712       9.863788       4.715447       9.863797           0.000307
          226              C       9.551496       3.421896       3.421896      -0.126590      40.102148 0.50628520E+03  0.12372056E+05                                10.134756                            7.486437      -0.047291       1.933441                    0.999479      31.153062      91.484670       0.603772       0.415132      -1.064397       0.033673       0.007761       0.007756       0.035416       0.020480       0.020473      -0.009972       0.034350      -0.034349      -0.035725      -0.001478       0.037203             11.938181      14.478099       0.645456       0.645493      10.668226       5.591817      10.668219          -0.000262
          227              C      15.631035      17.327744      17.327744      -0.057919      43.521337 0.50146742E+03  0.12208874E+05                                10.947841                            7.580944      -0.232214       1.916695                    0.998718      29.110849      84.960169       0.585380       0.429769      -1.056616      -0.054254       0.014600       0.014603       0.058051      -0.005038      -0.005039       0.015916       0.015651      -0.015650      -0.021133       0.003440       0.017693             15.466392      19.829096      -6.396838      -6.395627      13.285302      -1.780637      13.284777           0.000058
          228              C      17.736458       2.917289       2.917289       0.381957      34.209230 0.32184607E+03  0.70737392E+04                                 9.751265                            6.286267      -0.312818       1.937312                    0.998933      24.277906      69.230215       0.605252       0.460435      -1.029716       0.022432       0.012178       0.012180       0.028281      -0.042449      -0.042452       0.040882       0.010841      -0.010835      -0.044495      -0.039637       0.084132             15.321891      20.662574       8.016813       8.016919      12.651502       1.592693      12.651598          -0.010157
          229              C      10.652376      20.440601      20.440601       0.611127      24.716192 0.24611262E+03  0.50839229E+04                                 7.857283                            5.575261      -0.044458       2.046222                    0.999119      22.240395      62.506022       0.626056       0.473618      -1.017325      -0.006042       0.044024       0.044025       0.062552      -0.005654      -0.005656      -0.105139      -0.058927       0.058923      -0.086842      -0.037939       0.124781             10.029548      11.991243      -1.615260      -1.615269       9.048689       4.733267       9.048712          -0.004460
          230              C      14.404225      17.993656      17.993656      -0.003592      34.143354 0.46325452E+03  0.11068816E+05                                 9.174088                            7.075143      -0.177771       1.934799                    0.998270      28.879899      83.784692       0.632619       0.405212      -1.071152      -0.041339      -0.064808      -0.064693       0.100469       0.008843       0.008430      -0.012546       0.054241      -0.054142      -0.032783      -0.005528       0.038310             12.533724      20.490164      -3.967339      -3.954019       8.556954       1.169783       8.554054          -0.000255
          231              C      16.551921       2.298099       2.298099       0.040317      41.939132 0.43046142E+03  0.10088640E+05                                10.799832                            7.031724      -0.299585       1.914923                    0.998610      27.322741      78.263048       0.606718       0.430745      -1.055913      -0.028763      -0.011743      -0.011739       0.033212      -0.015520      -0.015532       0.024509       0.009929      -0.009887      -0.027815      -0.009230       0.037045             17.142141      23.764755       9.983577       9.983852      13.830825       3.922149      13.830841          -0.014217
          232              C      10.691089      19.362415      19.362415      -0.004566      41.067261 0.44198270E+03  0.10385112E+05                                10.351025                            6.997552      -0.164260       1.943976                    0.998952      27.729067      78.482277       0.627454       0.415449      -1.069828       0.014310      -0.036937      -0.036929       0.054156      -0.001001      -0.000996      -0.016261      -0.028993       0.028982      -0.019482      -0.006443       0.025925             13.729963      15.931128      -2.628151      -2.628246      12.629348       7.595001      12.629412           0.005361
          233              C      11.944821      18.922774      18.922774      -0.229969      47.178792 0.59707511E+03  0.15161574E+05                                11.259179                            8.100034      -0.020794       1.932660                    0.999652      32.655795      96.848434       0.585349       0.412075      -1.069415      -0.041631       0.015624       0.015647       0.047139       0.017778       0.017784      -0.011063       0.000709      -0.000769      -0.031238       0.010822       0.020417             14.992153      21.060620      -5.361223      -5.361735      11.957791       6.543284      11.958047          -0.001526
          234              C      12.034039      17.916897      17.916897       0.252471      36.767636 0.36758916E+03  0.83055325E+04                                 9.850640                            6.562020      -0.163804       1.958764                    0.999482      25.817556      73.296205       0.617103       0.439282      -1.047727       0.047699      -0.018773      -0.018774       0.054590      -0.020062      -0.020082      -0.011911       0.047630      -0.047488      -0.039145      -0.003954       0.043099             13.807902      24.496860      -2.742582      -2.743072       8.463425       3.535792       8.463420           0.000413
          235              C      10.879761      17.405393      17.405393      -0.189207      42.367981 0.52164207E+03  0.12816368E+05                                10.440389                            7.541325      -0.061286       1.931354                    0.999654      31.479176      92.067957       0.609761       0.408841      -1.070682      -0.029761       0.011200       0.011206       0.033715      -0.015353      -0.015364       0.022346      -0.055479       0.055503      -0.042641      -0.003851       0.046492             12.747717      20.337852      -0.391054      -0.391161       8.952664       3.750145       8.952636          -0.001239
          236              C       9.620468      17.850150      17.850150      -0.075551      40.043731 0.49415215E+03  0.11974250E+05                                10.074459                            7.349679       0.015198       1.955445                    0.999618      30.512238      88.540668       0.616611       0.409928      -1.070284       0.038630       0.008399       0.008405       0.040416       0.018260       0.018267       0.008735       0.039477      -0.039484      -0.021895      -0.019109       0.041004             12.085267      16.543504      -0.202754      -0.202782       9.856151       4.704265       9.856146           0.000310
          237              C       9.551496      18.827104      18.827104      -0.126106      40.065497 0.50584245E+03  0.12358168E+05                                10.127921                            7.482973      -0.045984       1.934034                    0.999479      31.135859      91.413966       0.603953       0.415111      -1.064442       0.033601      -0.007685      -0.007681       0.035314      -0.020435      -0.020429      -0.010278       0.033831      -0.033830      -0.035851      -0.000999       0.036850             11.932967      14.495324      -0.660547      -0.660568      10.651804       5.578497      10.651774          -0.000283
          238              C       6.617965       4.921256      17.327744      -0.056848      43.257622 0.49978955E+03  0.12157057E+05                                10.898409                            7.567409      -0.222443       1.920753                    0.998705      29.053974      84.738284       0.586039       0.429673      -1.056742       0.054977      -0.013630       0.013500       0.058228      -0.003697       0.007525      -0.014484       0.015524      -0.021130      -0.020514       0.002388       0.018126             15.351073      19.639889      -6.317677       6.321780      13.198943       1.794127      13.214386           0.000053
          239              C       4.512542      19.331711       2.917289       0.382548      34.195421 0.32151623E+03  0.70658077E+04                                 9.753301                            6.285291      -0.317023       1.936258                    0.998812      24.276219      69.258212       0.604878       0.460765      -1.029367      -0.022600      -0.012258       0.012132       0.028429      -0.042610       0.043178      -0.041475       0.011503      -0.010486      -0.045231      -0.039899       0.085130             15.336799      20.671924       8.029504      -8.025576      12.695108      -1.595101      12.643365          -0.010239
          240              C      11.596624       1.808399      20.440601       0.611127      24.721544 0.24614266E+03  0.50848020E+04                                 7.858942                            5.575846      -0.044997       2.046013                    0.999119      22.243176      62.519587       0.625969       0.473659      -1.017282       0.006047      -0.044058       0.044035       0.062584      -0.005642       0.005649       0.105144      -0.058866       0.058890      -0.086859      -0.037909       0.124768             10.032225      11.996084      -1.612386       1.609112       9.050601      -4.733246       9.049988          -0.004453
          241              C       7.844775       4.255344      17.993656      -0.000838      34.246980 0.46395097E+03  0.11088864E+05                                 9.219335                            7.102815      -0.177443       1.936847                    0.998156      28.798144      83.541702       0.628450       0.407775      -1.069538       0.043181       0.069063      -0.062483       0.102657       0.011842      -0.004546       0.015561       0.042845      -0.065178      -0.034376      -0.000970       0.035346             12.603870      20.690488      -4.012424       3.902321       8.552909      -1.123024       8.568212          -0.000260
          242              C       5.697079      19.950901       2.298099       0.040223      41.961442 0.43056891E+03  0.10092048E+05                                10.805211                            7.033146      -0.301730       1.914283                    0.998594      27.325208      78.280106       0.606571       0.430812      -1.055845       0.028956       0.011584      -0.011456       0.033225      -0.015752       0.015889      -0.024769       0.010763      -0.009605      -0.028262      -0.009357       0.037619             17.164470      23.787603      10.025765      -9.985750      13.881997      -3.937126      13.823810          -0.014196
          243              C      11.557911       2.886585      19.362415      -0.004707      41.075120 0.44216857E+03  0.10390612E+05                                10.352652                            6.999204      -0.164986       1.943657                    0.998952      27.735222      78.505005       0.627353       0.415471      -1.069810      -0.014306       0.037019      -0.036955       0.054228      -0.001075       0.000982       0.016085      -0.029171       0.028562      -0.019508      -0.006251       0.025759             13.728888      15.925963      -2.615672       2.612254      12.626644      -7.594860      12.634058           0.005367
          244              C      10.304179       3.326225      18.922774      -0.230117      47.129053 0.59627749E+03  0.15134367E+05                                11.247695                            8.091037      -0.017755       1.933610                    0.999653      32.635871      96.727580       0.586137       0.411710      -1.069786       0.041765      -0.015251       0.016008       0.047256       0.017439      -0.018028       0.011007      -0.000566      -0.004202      -0.031177       0.010814       0.020364             14.971826      21.031327      -5.341970       5.325931      11.935700      -6.530796      11.948451          -0.001530
          245              C      10.214961       4.332103      17.916897       0.253359      36.596940 0.36628222E+03  0.82673753E+04                                 9.818242                            6.548321      -0.152805       1.962569                    0.999438      25.767190      73.078643       0.618129       0.439011      -1.048049      -0.047782       0.019954      -0.017308       0.054597      -0.021191       0.018859       0.013161       0.047462      -0.049309      -0.040245      -0.002876       0.043121             13.742480      24.349687      -2.697580       2.748812       8.417666      -3.531572       8.460085           0.000416
          246              C      11.369239       4.843607      17.405393      -0.189504      42.329720 0.52179230E+03  0.12821087E+05                                10.432558                            7.541500      -0.064590       1.930188                    0.999650      31.489594      92.104572       0.609859       0.408742      -1.070738       0.030107      -0.010784       0.011860       0.034109      -0.015325       0.014260      -0.022210      -0.055841       0.056615      -0.042614      -0.003516       0.046130             12.723353      20.260256      -0.380383       0.408906       8.953324      -3.758404       8.956479          -0.001227
          247              C      12.628532       4.398850      17.850150      -0.075572      40.029356 0.49425499E+03  0.11977586E+05                                10.072304                            7.350729       0.015007       1.955351                    0.999619      30.516687      88.562021       0.616520       0.409960      -1.070243      -0.038620      -0.008269       0.008543       0.040409       0.018147      -0.018449      -0.008765       0.039461      -0.039740      -0.021952      -0.019124       0.041076             12.074823      16.504754      -0.198653       0.207549       9.856968      -4.709798       9.862747           0.000309
          248              C      12.697504       3.421896      18.827104      -0.126343      40.083286 0.50605824E+03  0.12364935E+05                                10.131239                            7.484660      -0.046624       1.933744                    0.999479      31.144241      91.448386       0.603865       0.415121      -1.064421      -0.033636       0.007757      -0.007682       0.035363      -0.020514       0.020393       0.010129       0.033988      -0.034374      -0.035790      -0.001233       0.037023             11.935362      14.486335      -0.653000       0.652618      10.656205      -5.585063      10.663548          -0.000277
          249              C       4.921256       6.617965      17.327744      -0.055302      43.036038 0.49739399E+03  0.12081520E+05                                10.852433                            7.544635      -0.182692       1.934004                    0.998871      28.973780      84.381489       0.587595       0.429148      -1.057306      -0.011982       0.055218       0.013501       0.058094      -0.004836      -0.013568       0.006867      -0.017074      -0.020175      -0.019636       0.001318       0.018318             15.266228      13.151406      -6.277855       1.812687      19.519834       6.253197      13.127445           0.000051
          250              C      19.331711       4.512542       2.917289       0.381977      34.206637 0.32181455E+03  0.70727862E+04                                 9.750408                            6.285704      -0.319482       1.935111                    0.998803      24.276380      69.221814       0.605324       0.460398      -1.029749      -0.012185      -0.022427       0.012177       0.028280      -0.042463      -0.040852       0.042439      -0.010843      -0.010902      -0.044472      -0.039644       0.084116             15.320853      12.650650       8.017225      -1.592735      20.661700      -8.016138      12.650209          -0.010159
          251              C       1.808399      11.596624      20.440601       0.611121      24.725582 0.24616030E+03  0.50853176E+04                                 7.860175                            5.576194      -0.045205       2.045927                    0.999119      22.244781      62.527438       0.625918       0.473684      -1.017257      -0.044039       0.006061       0.044073       0.062599      -0.005657       0.105152       0.005618       0.058889       0.058756      -0.086868      -0.037902       0.124771             10.035555       9.052685      -1.610493      -4.737229      11.998074       1.611352       9.055906          -0.004449
          252              C       4.255344       7.844775      17.993656      -0.002085      34.432301 0.46684924E+03  0.11167645E+05                                 9.249189                            7.125527      -0.132391       1.950602                    0.998209      28.754447      83.258527       0.627816       0.407839      -1.070250       0.068255       0.043391      -0.064090       0.103194       0.010821       0.016518      -0.006511      -0.041417      -0.057124      -0.034276       0.001265       0.033011             12.647999       8.542256      -3.972158      -1.050310      20.786979       3.934166       8.614763          -0.000256
          253              C      19.950901       5.697079       2.298099       0.040307      41.935267 0.43041033E+03  0.10086987E+05                                10.798860                            7.031072      -0.298891       1.915149                    0.998612      27.320265      78.250210       0.606786       0.430717      -1.055947       0.011713       0.028775      -0.011724       0.033206      -0.015545      -0.024481       0.015506      -0.009829      -0.010014      -0.027773      -0.009253       0.037026             17.141543      13.828720       9.984489      -3.921854      23.766816      -9.983873      13.829094          -0.014209
          254              C       2.886585      11.557911      19.362415      -0.004722      41.088008 0.44225460E+03  0.10393239E+05                                10.355119                            7.000071      -0.165864       1.943337                    0.998952      27.738749      78.519732       0.627283       0.415493      -1.069786       0.037118      -0.014323      -0.036905       0.054266      -0.001170       0.016001       0.000896       0.029154       0.028742      -0.019530      -0.006156       0.025686             13.734140      12.632367      -2.607021      -7.600142      15.928986       2.612986      12.641068           0.005366
          255              C       3.326225      10.304179      18.922774      -0.230737      47.162687 0.59642530E+03  0.15138186E+05                                11.250903                            8.090136      -0.016762       1.933730                    0.999655      32.642411      96.729001       0.586410       0.411516      -1.069973      -0.015021       0.042027       0.016353       0.047533       0.017206       0.010530      -0.018254      -0.000358      -0.002760      -0.030850       0.010228       0.020622             14.980654      11.941280      -5.327479      -6.535678      21.039117       5.339680      11.961563          -0.001530
          256              C       4.332103      10.214961      17.916897       0.253626      36.515501 0.36569859E+03  0.82492830E+04                                 9.799284                            6.540048      -0.149575       1.963746                    0.999430      25.736747      72.923501       0.619075       0.438601      -1.048501       0.019445      -0.047630      -0.017888       0.054468      -0.020860       0.013465       0.019281      -0.048607      -0.046506      -0.040605      -0.002557       0.043161             13.709283       8.416257      -2.695374      -3.526909      24.278748       2.735235       8.432845           0.000416
          257              C       4.843607      11.369239      17.405393      -0.189223      42.245469 0.52113352E+03  0.12799692E+05                                10.414604                            7.534326      -0.065450       1.930031                    0.999648      31.472125      92.007412       0.610498       0.408480      -1.071007      -0.011401       0.030141       0.011319       0.034155      -0.014722      -0.021820       0.014613       0.055754       0.058184      -0.042738      -0.003038       0.045776             12.690339       8.946522      -0.385844      -3.757522      20.182880       0.402369       8.941614          -0.001222
          258              C       4.398850      12.628532      17.850150      -0.075605      40.014942 0.49429204E+03  0.11978777E+05                                10.069913                            7.351234       0.015238       1.955419                    0.999619      30.517805      88.568017       0.616466       0.409985      -1.070221      -0.008433      -0.038583       0.008402       0.040378       0.018261      -0.008751      -0.018347      -0.039601      -0.039238      -0.021922      -0.019148       0.041070             12.066547       9.861364      -0.196248      -4.712958      16.477609       0.203263       9.860667           0.000309
          259              C       3.421896      12.697504      18.827104      -0.126376      40.088035 0.50611910E+03  0.12366964E+05                                10.132451                            7.485377      -0.046898       1.933639                    0.999479      31.147087      91.462860       0.603795       0.415151      -1.064387       0.007750      -0.033632      -0.007721       0.035366      -0.020529       0.010089       0.020390      -0.034133      -0.034098      -0.035771      -0.001285       0.037056             11.935736      10.662970      -0.644670      -5.588995      14.479976       0.648556      10.664262          -0.000271
          260              C       4.921256      15.631035       4.921256      -0.058105      43.458162 0.50188745E+03  0.12222971E+05                                10.939756                            7.587052      -0.259687       1.908342                    0.998538      29.121624      85.034899       0.584742       0.430102      -1.056299      -0.015203      -0.054744      -0.013699       0.058444       0.006163       0.015484       0.004385      -0.016680      -0.014504      -0.020937       0.003033       0.017904             15.430057      13.257559       6.356139      -1.772811      19.756483       6.388969      13.276128           0.000054
          261              C      19.331711      17.736458      19.331711       0.383125      34.185589 0.32122434E+03  0.70589992E+04                                 9.756540                            6.284972      -0.314457       1.937442                    0.998821      24.276144      69.294832       0.604424       0.461136      -1.028983      -0.012210       0.022768      -0.012213       0.028577       0.043322       0.042102       0.043328      -0.011605      -0.011588      -0.045970      -0.040156       0.086125             15.353733      12.689066      -8.038698       1.597745      20.682992      -8.039454      12.689140          -0.010312
          262              C       1.808399      10.652376       1.808399       0.611135      24.718553 0.24613722E+03  0.50846212E+04                                 7.858018                            5.575690      -0.044957       2.046032                    0.999119      22.242347      62.515216       0.625999       0.473643      -1.017299      -0.044058      -0.006034      -0.044027       0.062577       0.005638      -0.105131       0.005674       0.058838       0.058971      -0.086851      -0.037904       0.124755             10.029168       9.048902       1.610942       4.729745      11.993701       1.609916       9.044900          -0.004451
          263              C       4.255344      14.404225       4.255344       0.000594      34.043527 0.46084740E+03  0.11002853E+05                                 9.182131                            7.075369      -0.230769       1.920658                    0.997682      28.825927      83.742208       0.629775       0.407354      -1.069169       0.063102      -0.042860       0.067423       0.101807      -0.005175      -0.015147      -0.009870      -0.054400      -0.041310      -0.034087      -0.002042       0.036129             12.548623       8.566905       3.926414       1.189857      20.570884       3.986844       8.508081          -0.000260
          264              C      19.950901      16.551921      19.950901       0.040144      41.988086 0.43073197E+03  0.10097225E+05                                10.811612                            7.035225      -0.304616       1.913395                    0.998576      27.330267      78.309980       0.606361       0.430904      -1.055748       0.011323      -0.029138       0.011323       0.033248       0.016110       0.025049       0.016111      -0.011086      -0.011046      -0.028741      -0.009460       0.038201             17.187782      13.877485     -10.027589       3.952779      23.808801     -10.027678      13.877062          -0.014177
          265              C       2.886585      10.691089       2.886585      -0.004669      41.063381 0.44209636E+03  0.10388431E+05                                10.350376                            6.998455      -0.164292       1.943907                    0.998953      27.732510      78.494008       0.627414       0.415450      -1.069830       0.036863       0.014304       0.037078       0.054206       0.000885      -0.016157       0.001152       0.028900       0.029330      -0.019498      -0.006329       0.025828             13.723587      12.629759       2.621231       7.590127      15.921672       2.614474      12.619331           0.005366
          266              C       3.326225      11.944821       3.326225      -0.229670      47.103807 0.59625644E+03  0.15134741E+05                                11.245773                            8.092924      -0.018685       1.933447                    0.999652      32.633943      96.746520       0.585808       0.411916      -1.069578      -0.016236      -0.041555      -0.014924       0.047044      -0.018275      -0.011445      -0.017233      -0.000860       0.001478      -0.031479       0.011367       0.020112             14.963789      11.946870       5.342252       6.527878      21.021112       5.327685      11.923385          -0.001529
          267              C       4.332103      12.034039       4.332103       0.253146      36.691828 0.36702972E+03  0.82904443E+04                                 9.840113                            6.558634      -0.159734       1.960202                    0.999456      25.806101      73.273338       0.616982       0.439498      -1.047509       0.017826       0.047747       0.019326       0.054507       0.019241      -0.012731       0.020548      -0.046968      -0.049615      -0.039713      -0.003129       0.042842             13.779106       8.465304       2.755605       3.537284      24.426916       2.708345       8.445097           0.000415
          268              C       4.843607      10.879761       4.843607      -0.189763      42.419950 0.52255168E+03  0.12845845E+05                                10.452077                            7.549912      -0.064073       1.930264                    0.999651      31.510183      92.220211       0.609098       0.409059      -1.070411      -0.011233      -0.030003      -0.011301       0.033971       0.014948       0.022637       0.014970       0.056337       0.053872      -0.042495      -0.004070       0.046565             12.758094       8.964162       0.405047       3.759728      20.340885       0.385329       8.969234          -0.001227
          269              C       4.398850       9.620468       4.398850      -0.075559      40.045548 0.49424727E+03  0.11977367E+05                                10.075104                            7.350527       0.014813       1.955281                    0.999618      30.516843      88.562736       0.616545       0.409943      -1.070253      -0.008404       0.038642      -0.008412       0.040430      -0.018354       0.008764      -0.018260      -0.039463      -0.039811      -0.021948      -0.019146       0.041094             12.083467       9.858806       0.210334       4.706755      16.532543       0.202164       9.859053           0.000310
          270              C       3.421896       9.551496       3.421896      -0.126373      40.082162 0.50605735E+03  0.12364800E+05                                10.130658                            7.484433      -0.046522       1.933770                    0.999479      31.143776      91.443998       0.603906       0.415097      -1.064446       0.007695       0.033649       0.007739       0.035374       0.020380      -0.010138       0.020523      -0.034087      -0.034110      -0.035796      -0.001226       0.037022             11.935545      10.657774       0.661330       5.581517      14.493139       0.656918      10.655722          -0.000276
          271              C      17.327744      15.631035      17.327744      -0.058071      43.544600 0.50172626E+03  0.12217167E+05                                10.952998                            7.583634      -0.236967       1.915151                    0.998694      29.119576      85.001988       0.585172       0.429852      -1.056529       0.014619      -0.054245       0.014597       0.058045      -0.005066       0.015962      -0.005035      -0.015618      -0.015616      -0.021168       0.003439       0.017729             15.475598      13.292383      -6.400516      -1.780056      19.842067      -6.401627      13.292344           0.000058
          272              C       2.917289      17.736458       2.917289       0.382548      34.203094 0.32160084E+03  0.70694453E+04                                 9.759559                            6.289184      -0.311810       1.938199                    0.998944      24.289394      69.346583       0.604137       0.461214      -1.028925       0.012220       0.022707       0.012015       0.028448      -0.043194       0.042046      -0.043104      -0.011248      -0.011397      -0.045808      -0.040026       0.085834             15.346837      12.686777       8.029560       1.578718      20.696743       8.016620      12.656990          -0.010273
          273              C      20.440601      10.652376      20.440601       0.611089      24.720074 0.24613215E+03  0.50844616E+04                                 7.858196                            5.575529      -0.044644       2.046141                    0.999119      22.241864      62.512361       0.626029       0.473626      -1.017314       0.044031      -0.006034       0.044028       0.062558      -0.005670      -0.105115      -0.005649       0.058904       0.058912      -0.086827      -0.037924       0.124751             10.030713       9.048116      -1.613945       4.731505      11.995632      -1.615058       9.048391          -0.004459
          274              C      17.993656      14.404225      17.993656      -0.003359      34.136055 0.46303827E+03  0.11063374E+05                                 9.174916                            7.074707      -0.184111       1.932876                    0.998226      28.885630      83.825427       0.632418       0.405351      -1.070962      -0.064692      -0.041410      -0.064799       0.100493       0.008372      -0.012529       0.008707      -0.054219      -0.054481      -0.032740      -0.005566       0.038306             12.536257       8.552930      -3.955025       1.175060      20.498101      -3.968970       8.557741          -0.000255
          275              C       2.298099      16.551921       2.298099       0.040277      41.988222 0.43094464E+03  0.10104307E+05                                10.812686                            7.038246      -0.306692       1.912698                    0.998573      27.342500      78.374682       0.606014       0.431061      -1.055562      -0.011620      -0.028854      -0.011730       0.033244      -0.016302       0.025186      -0.015800      -0.010422      -0.012896      -0.028874      -0.009342       0.038216             17.175131      13.861020      10.012851       3.932200      23.801509       9.999767      13.862863          -0.014246
          276              C      19.362415      10.691089      19.362415      -0.004598      41.072736 0.44202374E+03  0.10386352E+05                                10.352019                            6.997912      -0.164339       1.943930                    0.998952      27.730524      78.488317       0.627431       0.415454      -1.069822      -0.036931       0.014314      -0.036940       0.054160      -0.001007      -0.016243      -0.000983       0.028973       0.028982      -0.019470      -0.006431       0.025901             13.730934      12.627543      -2.627411       7.593011      15.936344      -2.628615      12.628915           0.005363
          277              C      18.922774      11.944821      18.922774      -0.229892      47.175669 0.59702837E+03  0.15160162E+05                                11.258961                            8.099856      -0.020818       1.932682                    0.999652      32.654233      96.844564       0.585338       0.412089      -1.069401       0.015618      -0.041591       0.015637       0.047099       0.017770      -0.011126       0.017795      -0.000720      -0.000639      -0.031280       0.010892       0.020388             14.991532      11.954907      -5.359442       6.540896      21.063519      -5.360782      11.956168          -0.001528
          278              C      17.916897      12.034039      17.916897       0.252498      36.772173 0.36761201E+03  0.83064060E+04                                 9.852227                            6.562677      -0.164236       1.958620                    0.999480      25.820040      73.311412       0.616991       0.439343      -1.047662      -0.018762       0.047712      -0.018751       0.054590      -0.020063      -0.011927      -0.020037      -0.047571      -0.047593      -0.039134      -0.003931       0.043065             13.810680       8.463774      -2.742220       3.535647      24.504053      -2.743334       8.464212           0.000414
          279              C      17.405393      10.879761      17.405393      -0.189267      42.379419 0.52175778E+03  0.12820133E+05                                10.442893                            7.542536      -0.061392       1.931300                    0.999654      31.482665      92.086420       0.609657       0.408881      -1.070638       0.011214      -0.029764       0.011190       0.033717      -0.015352       0.022387      -0.015354       0.055476       0.055503      -0.042634      -0.003893       0.046526             12.752008       8.953841      -0.390982       3.750018      20.348238      -0.391411       8.953944          -0.001239
          280              C      17.850150       9.620468      17.850150      -0.075538      40.043780 0.49413783E+03  0.11973770E+05                                10.074361                            7.349494       0.015181       1.955442                    0.999618      30.511738      88.537612       0.616631       0.409919      -1.070294       0.008423       0.038623       0.008398       0.040413       0.018256       0.008720       0.018258      -0.039505      -0.039517      -0.021889      -0.019116       0.041005             12.085464       9.854023      -0.203503       4.702631      16.547544      -0.203535       9.854825           0.000309
          281              C      18.827104       9.551496      18.827104      -0.126146      40.068548 0.50586458E+03  0.12358826E+05                                10.128333                            7.483037      -0.045948       1.934035                    0.999479      31.136572      91.416079       0.603963       0.415100      -1.064451      -0.007672       0.033596      -0.007715       0.035314      -0.020442      -0.010269      -0.020419      -0.033873      -0.033912      -0.035849      -0.001026       0.036874             11.933780      10.649587      -0.661056       5.576839      14.500624      -0.661608      10.651129          -0.000281
          282              C      17.327744       6.617965       4.921256      -0.055926      42.985556 0.49797142E+03  0.12100560E+05                                10.846182                            7.551796      -0.208047       1.926290                    0.998709      28.991801      84.485778       0.586918       0.429465      -1.056979       0.012608       0.055524      -0.012562       0.058307       0.006214      -0.013045      -0.006250      -0.018263      -0.018175      -0.019125       0.000375       0.018751             15.232585      13.124263       6.243043       1.804711      19.448092      -6.244271      13.125401           0.000041
          283              C       2.917289       4.512542      19.331711       0.382497      34.185933 0.32141433E+03  0.70616482E+04                                 9.746164                            6.280871      -0.317776       1.935769                    0.998810      24.263579      69.169210       0.605703       0.460263      -1.029846       0.012169      -0.022522      -0.012316       0.028408       0.042592      -0.040938      -0.042674      -0.011218      -0.011152      -0.044672      -0.039762       0.084434             15.324806      12.650233      -8.023464      -1.609759      20.645069       8.036831      12.679116          -0.010218
          284              C      20.440601      11.596624       1.808399       0.611157      24.724115 0.24616491E+03  0.50854560E+04                                 7.859953                            5.576315      -0.045474       2.045832                    0.999119      22.245176      62.529584       0.625897       0.473696      -1.017246       0.044068       0.006065      -0.044064       0.062613       0.005619       0.105166      -0.005643       0.058844       0.058845      -0.086882      -0.037899       0.124780             10.034138       9.053133       1.607665      -4.735417      11.996697      -1.606515       9.052585          -0.004443
          285              C      17.993656       7.844775       4.255344       0.001953      34.353976 0.46476838E+03  0.11111722E+05                                 9.262828                            7.129772      -0.171275       1.940684                    0.998101      28.709055      83.257329       0.624619       0.410153      -1.068135      -0.066658       0.044855       0.066785       0.104477      -0.007593       0.018546       0.008075      -0.042773      -0.042831      -0.034749       0.004280       0.030469             12.671021       8.565202       3.946572      -1.073572      20.881593      -3.958986       8.566269          -0.000259
          286              C       2.298099       5.697079      19.950901       0.040149      41.936971 0.43017531E+03  0.10078937E+05                                10.797252                            7.027241      -0.297710       1.915480                    0.998614      27.306317      78.170883       0.607269       0.430483      -1.056213      -0.011471       0.029027       0.011366       0.033217       0.015301      -0.024297      -0.015843      -0.010499      -0.007945      -0.027593      -0.009383       0.036975             17.153513      13.841525      -9.997119      -3.941081      23.775187      10.011756      13.843825          -0.014158
          287              C      19.362415      11.557911       2.886585      -0.004799      41.078363 0.44231490E+03  0.10394928E+05                                10.353473                            7.000510      -0.165687       1.943365                    0.998952      27.740028      78.522332       0.627274       0.415489      -1.069797      -0.037032      -0.014297       0.037042       0.054294       0.001042       0.015933      -0.001080       0.029066       0.029081      -0.019549      -0.006074       0.025623             13.727419      12.633930       2.601032      -7.597265      15.916121      -2.599533      12.632208           0.005367
          288              C      18.922774      10.304179       3.326225      -0.230359      47.085446 0.59555411E+03  0.15109515E+05                                11.236972                            8.082440      -0.014871       1.934472                    0.999655      32.618693      96.616094       0.586924       0.411334      -1.070165       0.015673       0.041953      -0.015596       0.047423      -0.017722       0.010884       0.017675      -0.000561      -0.000519      -0.031024       0.010700       0.020324             14.953273      11.930559       5.309893      -6.521549      21.000704      -5.307258      11.928555          -0.001529
          289              C      17.916897      10.214961       4.332103       0.254177      36.434665 0.36504523E+03  0.82311618E+04                                 9.786834                            6.534987      -0.166036       1.958555                    0.999431      25.718492      72.865407       0.619181       0.438707      -1.048400      -0.018487      -0.047788       0.018502       0.054478       0.019977       0.014316      -0.019965      -0.048187      -0.048464      -0.041264      -0.001769       0.043034             13.679039       8.415987       2.705624      -3.528503      24.205504      -2.703468       8.415625           0.000415
          290              C      17.405393      11.369239       4.843607      -0.189754      42.287541 0.52188885E+03  0.12824127E+05                                10.423983                            7.541225      -0.067844       1.929059                    0.999646      31.498611      92.135100       0.609985       0.408636      -1.070801       0.011436       0.030447      -0.011443       0.034478       0.014246      -0.022051      -0.014224       0.056642       0.056567      -0.042601      -0.003177       0.045777             12.697686       8.957239       0.398284      -3.767455      20.178587      -0.397555       8.957233          -0.001210
          291              C      17.850150      12.628532       4.398850      -0.075621      40.017002 0.49438481E+03  0.11981817E+05                                10.070681                            7.352086       0.014820       1.955250                    0.999619      30.522164      88.589138       0.616398       0.410003      -1.070188       0.008397      -0.038617      -0.008408       0.040404      -0.018353      -0.008805       0.018334      -0.039559      -0.039531      -0.021989      -0.019160       0.041149             12.065154       9.866014       0.202775      -4.717178      16.464192      -0.202606       9.865256           0.000308
          292              C      18.827104      12.697504       3.421896      -0.126549      40.099541 0.50626508E+03  0.12371478E+05                                10.134459                            7.486405      -0.047354       1.933431                    0.999479      31.152551      91.483732       0.603757       0.415145      -1.064386      -0.007763      -0.033677       0.007727       0.035413       0.020459       0.009983      -0.020500      -0.034294      -0.034254      -0.035729      -0.001445       0.037174             11.937572      10.670549       0.644870      -5.593607      14.473156      -0.644217      10.669011          -0.000264
          293              C      17.327744       4.921256       6.617965      -0.055927      42.985574 0.49797172E+03  0.12100569E+05                                10.846185                            7.551799      -0.208044       1.926291                    0.998709      28.991809      84.485810       0.586918       0.429465      -1.056979       0.012598      -0.012571       0.055525       0.058307      -0.013045       0.006209      -0.006255      -0.000080       0.036480      -0.019125       0.000374       0.018751             15.232585      13.125088       1.804718       6.244528      13.124584      -6.242780      19.448082           0.000041
          294              C       2.917289      19.331711       4.512542       0.382492      34.185921 0.32141431E+03  0.70616450E+04                                 9.746152                            6.280863      -0.317764       1.935772                    0.998810      24.263575      69.169103       0.605704       0.460262      -1.029847       0.012166      -0.012318      -0.022523       0.028408      -0.040937       0.042587      -0.042678      -0.000040       0.022406      -0.044671      -0.039761       0.084433             15.324782      12.650169      -1.609762      -8.023362      12.679193       8.036913      20.644985          -0.010217
          295              C      20.440601       1.808399      11.596624       0.611153      24.723889 0.24616258E+03  0.50853904E+04                                 7.859886                            5.576276      -0.045433       2.045849                    0.999119      22.244988      62.528739       0.625902       0.473694      -1.017249       0.044068      -0.044066       0.006059       0.062614       0.105160       0.005620      -0.005644       0.000002      -0.117688      -0.086877      -0.037898       0.124775             10.034040       9.052991      -4.735360       1.607655       9.052536      -1.606516      11.996592          -0.004439
          296              C      17.993656       4.255344       7.844775       0.001954      34.353865 0.46476692E+03  0.11111677E+05                                 9.262800                            7.129755      -0.171275       1.940684                    0.998101      28.709012      83.257135       0.624621       0.410152      -1.068135      -0.066790       0.066653       0.044854       0.104477       0.018548      -0.008001       0.007669      -0.000105       0.085573      -0.034750       0.004284       0.030467             12.670971       8.568562      -1.073565       3.960050       8.562863      -3.945472      20.881487          -0.000259
          297              C       2.298099      19.950901       5.697079       0.040152      41.936704 0.43017180E+03  0.10078830E+05                                10.797211                            7.027208      -0.297692       1.915488                    0.998614      27.306166      78.170236       0.607272       0.430482      -1.056214      -0.011475       0.011361       0.029029       0.033217      -0.024297       0.015290      -0.015860      -0.001327       0.019725      -0.027594      -0.009386       0.036980             17.153451      13.841504      -3.941070      -9.996841      13.843780      10.011992      23.775069          -0.014159
          298              C      19.362415       2.886585      11.557911      -0.004805      41.078437 0.44231683E+03  0.10394982E+05                                10.353476                            7.000521      -0.165683       1.943365                    0.998952      27.740095      78.522512       0.627274       0.415488      -1.069798      -0.037040       0.037036      -0.014298       0.054296       0.015932       0.001046      -0.001072       0.000005      -0.058143      -0.019549      -0.006073       0.025623             13.727399      12.633780      -7.597238       2.600888      12.632301      -2.599634      15.916115           0.005367
          299              C      18.922774       3.326225      10.304179      -0.230360      47.085286 0.59555250E+03  0.15109461E+05                                11.236943                            8.082427      -0.014862       1.934475                    0.999655      32.618641      96.615858       0.586925       0.411334      -1.070165       0.015644      -0.015625       0.041954       0.047423       0.010885      -0.017701       0.017696       0.000040       0.001101      -0.031025       0.010702       0.020324             14.953214      11.930106      -6.521512       5.309230      11.928906      -5.307853      21.000631          -0.001530
          300              C      17.916897       4.332103      10.214961       0.254178      36.434600 0.36504488E+03  0.82311510E+04                                 9.786820                            6.534983      -0.166032       1.958556                    0.999431      25.718469      72.865303       0.619181       0.438706      -1.048400      -0.018488       0.018501      -0.047788       0.054477       0.014316       0.019960      -0.019983      -0.000020       0.096510      -0.041264      -0.001769       0.043033             13.679007       8.415937      -3.528492       2.704959       8.415635      -2.704098      24.205448           0.000415
          301              C      17.405393       4.843607      11.369239      -0.189751      42.287394 0.52188695E+03  0.12824068E+05                                10.423956                            7.541209      -0.067841       1.929061                    0.999646      31.498548      92.134838       0.609986       0.408636      -1.070801       0.011431      -0.011447       0.030447       0.034478      -0.022051       0.014234      -0.014235       0.000012      -0.113244      -0.042600      -0.003177       0.045777             12.697646       8.957254      -3.767444       0.398121       8.957169      -0.397710      20.178517          -0.001213
          302              C      17.850150       4.398850      12.628532      -0.075617      40.016803 0.49438230E+03  0.11981739E+05                                10.070644                            7.352064       0.014826       1.955253                    0.999619      30.522075      88.588770       0.616399       0.410003      -1.070189       0.008393      -0.008413      -0.038616       0.040404      -0.008805      -0.018346       0.018341      -0.000008       0.079102      -0.021989      -0.019160       0.041149             12.065102       9.865966      -4.717151       0.202727       9.865215      -0.202655      16.464125           0.000309
          303              C      18.827104       3.421896      12.697504      -0.126550      40.099556 0.50626589E+03  0.12371501E+05                                10.134455                            7.486408      -0.047356       1.933430                    0.999479      31.152581      91.483804       0.603758       0.415145      -1.064386      -0.007767       0.007725      -0.033677       0.035414       0.009986       0.020464      -0.020493      -0.000021       0.068578      -0.035731      -0.001444       0.037175             11.937558      10.670539      -5.593585       0.644832      10.668977      -0.644248      14.473159          -0.000265
          304              C       4.921256       4.921256      15.631035      -0.058107      43.458816 0.50189097E+03  0.12223085E+05                                10.939887                            7.587088      -0.259724       1.908327                    0.998538      29.121803      85.035674       0.584740       0.430103      -1.056297      -0.015197      -0.013704      -0.054747       0.058446       0.015485       0.006158       0.004385      -0.001099       0.032290      -0.020941       0.003038       0.017903             15.430342      13.258380      -1.772696       6.357519      13.275891       6.388070      19.756755           0.000053
          305              C      19.331711      19.331711      17.736458       0.383125      34.185500 0.32122369E+03  0.70589809E+04                                 9.756525                            6.284964      -0.314449       1.937445                    0.998821      24.276115      69.294712       0.604425       0.461136      -1.028983      -0.012207      -0.012215       0.022767       0.028576       0.042103       0.043316       0.043335      -0.000020       0.023205      -0.045970      -0.040155       0.086126             15.353689      12.688935       1.597732      -8.038548      12.689239      -8.039543      20.682895          -0.010310
          306              C       1.808399       1.808399      10.652376       0.611132      24.718494 0.24613665E+03  0.50846015E+04                                 7.857981                            5.575666      -0.044888       2.046054                    0.999119      22.242270      62.514744       0.626004       0.473640      -1.017301      -0.044054      -0.044026      -0.006039       0.062574      -0.105135       0.005637       0.005670      -0.000065      -0.117737      -0.086855      -0.037903       0.124758             10.029118       9.048818       4.729705       1.610933       9.044865       1.609912      11.993672          -0.004446
          307              C       4.255344       4.255344      14.404225       0.000556      34.044565 0.46087251E+03  0.11003601E+05                                 9.182048                            7.075361      -0.230713       1.920662                    0.997683      28.826778      83.745206       0.629803       0.407331      -1.069184       0.063230       0.067307      -0.042859       0.101809      -0.015139      -0.005586      -0.009462      -0.006648       0.102288      -0.034109      -0.001928       0.036037             12.548433       8.569897       1.189953       3.939694       8.505242       3.973572      20.570161          -0.000256
          308              C      19.950901      19.950901      16.551921       0.040147      41.987944 0.43073093E+03  0.10097195E+05                                10.811598                            7.035220      -0.304621       1.913394                    0.998576      27.330219      78.309826       0.606360       0.430904      -1.055747       0.011328       0.011315      -0.029138       0.033247       0.025050       0.016094       0.016131      -0.000084       0.022151      -0.028741      -0.009463       0.038204             17.187727      13.877419       3.952756     -10.027235      13.877076     -10.027950      23.808686          -0.014179
          309              C       2.886585       2.886585      10.691089      -0.004672      41.063347 0.44209563E+03  0.10388408E+05                                10.350370                            6.998448      -0.164282       1.943911                    0.998953      27.732484      78.493876       0.627415       0.415450      -1.069830       0.036870       0.037072       0.014302       0.054206      -0.016158       0.000893       0.001148      -0.000202      -0.058018      -0.019500      -0.006329       0.025829             13.723592      12.629639       7.590081       2.621179      12.619358       2.614612      15.921781           0.005364
          310              C       3.326225       3.326225      11.944821      -0.229673      47.104208 0.59626055E+03  0.15134876E+05                                11.245837                            8.092954      -0.018711       1.933437                    0.999652      32.634091      96.747141       0.585806       0.411917      -1.069577      -0.016211      -0.014947      -0.041558       0.047045      -0.011448      -0.018267      -0.017242      -0.001108       0.000539      -0.031480       0.011370       0.020110             14.963906      11.946590       6.527853       5.341782      11.923663       5.328244      21.021466          -0.001526
          311              C       4.332103       4.332103      12.034039       0.253147      36.691922 0.36703015E+03  0.82904555E+04                                 9.840115                            6.558636      -0.159731       1.960203                    0.999456      25.806092      73.273297       0.616983       0.439498      -1.047509       0.017825       0.019327       0.047746       0.054507      -0.012733       0.019222       0.020570       0.001177       0.095252      -0.039712      -0.003131       0.042842             13.779099       8.465244       3.537243       2.754983       8.445070       2.708777      24.426982           0.000414
          312              C       4.843607       4.843607      10.879761      -0.189757      42.419715 0.52254753E+03  0.12845714E+05                                10.452035                            7.549877      -0.064063       1.930268                    0.999651      31.510039      92.219593       0.609100       0.409058      -1.070412      -0.011228      -0.011306      -0.030002       0.033971       0.022635       0.014937       0.014981       0.001208      -0.111441      -0.042495      -0.004067       0.046562             12.758049       8.964136       3.759697       0.404876       8.969158       0.385402      20.340854          -0.001223
          313              C       4.398850       4.398850       9.620468      -0.075558      40.045408 0.49424545E+03  0.11977309E+05                                10.075074                            7.350510       0.014822       1.955284                    0.999618      30.516766      88.562381       0.616547       0.409943      -1.070253      -0.008398      -0.008417       0.038642       0.040430       0.008764      -0.018347      -0.018267       0.000181       0.079096      -0.021948      -0.019146       0.041094             12.083431       9.858753       4.706716       0.210284       9.859002       0.202179      16.532539           0.000308
          314              C       3.421896       3.421896       9.551496      -0.126373      40.081966 0.50605473E+03  0.12364717E+05                                10.130622                            7.484412      -0.046507       1.933776                    0.999479      31.143665      91.443525       0.603907       0.415097      -1.064446       0.007698       0.007736       0.033649       0.035375      -0.010138       0.020387       0.020516       0.000012       0.068184      -0.035796      -0.001226       0.037022             11.935500      10.657732       5.581468       0.661304      10.655632       0.656936      14.493135          -0.000272
          315              C      17.327744      17.327744      15.631035      -0.058070      43.544545 0.50172610E+03  0.12217163E+05                                10.952987                            7.583631      -0.236970       1.915150                    0.998694      29.119569      85.001981       0.585172       0.429852      -1.056529       0.014617       0.014601      -0.054245       0.058046       0.015962      -0.005065      -0.005037      -0.000003       0.031235      -0.021168       0.003439       0.017729             15.475564      13.292791      -1.780124      -6.401567      13.291877      -6.400455      19.842025           0.000058
          316              C       2.917289       2.917289      17.736458       0.382549      34.203123 0.32160129E+03  0.70694591E+04                                 9.759568                            6.289193      -0.311818       1.938196                    0.998944      24.289418      69.346722       0.604135       0.461215      -1.028924       0.012218       0.012018       0.022706       0.028448       0.042048      -0.043187      -0.043110       0.000064       0.022568      -0.045809      -0.040025       0.085835             15.346841      12.686636       1.578700       8.029419      12.657110       8.016742      20.696779          -0.010274
          317              C      20.440601      20.440601      10.652376       0.611086      24.720011 0.24613148E+03  0.50844390E+04                                 7.858160                            5.575505      -0.044575       2.046163                    0.999119      22.241783      62.511878       0.626034       0.473623      -1.017316       0.044027       0.044027      -0.006040       0.062555      -0.105120      -0.005669      -0.005645      -0.000002      -0.117807      -0.086831      -0.037923       0.124754             10.030663       9.048043       4.731473      -1.613897       9.048366      -1.615025      11.995582          -0.004453
          318              C      17.993656      17.993656      14.404225      -0.003362      34.135985 0.46303582E+03  0.11063299E+05                                 9.175053                            7.074805      -0.184104       1.932879                    0.998226      28.885587      83.825181       0.632398       0.405364      -1.070953      -0.064807      -0.064689      -0.041410       0.100495      -0.012530       0.008786       0.008293       0.000040       0.108571      -0.032741      -0.005568       0.038309             12.536500       8.555830       1.175116      -3.968428       8.555002      -3.955804      20.498667          -0.000257
          319              C       2.298099       2.298099      16.551921       0.040280      41.988296 0.43094622E+03  0.10104357E+05                                10.812698                            7.038265      -0.306707       1.912693                    0.998573      27.342572      78.375047       0.606012       0.431062      -1.055562      -0.011626      -0.011724      -0.028851       0.033242       0.025186      -0.016285      -0.015816       0.001177       0.022075      -0.028872      -0.009343       0.038215             17.175118      13.860946       3.932180      10.012492      13.862907      10.000059      23.801500          -0.014244
          320              C      19.362415      19.362415      10.691089      -0.004603      41.072734 0.44202387E+03  0.10386354E+05                                10.352015                            6.997912      -0.164329       1.943933                    0.998952      27.730524      78.488275       0.627431       0.415454      -1.069822      -0.036938      -0.036933       0.014312       0.054160      -0.016242      -0.001015      -0.000980       0.000009      -0.057952      -0.019472      -0.006429       0.025901             13.730931      12.627477       7.593011      -2.627324      12.628983      -2.628719      15.936332           0.005361
          321              C      18.922774      18.922774      11.944821      -0.229892      47.175574 0.59702709E+03  0.15160121E+05                                11.258949                            8.099849      -0.020809       1.932685                    0.999652      32.654201      96.844427       0.585338       0.412089      -1.069401       0.015594       0.015658      -0.041590       0.047096      -0.011130       0.017763       0.017800       0.000020       0.001408      -0.031281       0.010895       0.020386             14.991511      11.954650       6.540896      -5.358918      11.956426      -5.361276      21.063456          -0.001525
          322              C      17.916897      17.916897      12.034039       0.252501      36.772073 0.36761118E+03  0.83063825E+04                                 9.852223                            6.562672      -0.164235       1.958621                    0.999480      25.819996      73.311261       0.616991       0.439343      -1.047662      -0.018760      -0.018752       0.047713       0.054590      -0.011928      -0.020042      -0.020056      -0.000132       0.095150      -0.039133      -0.003931       0.043064             13.810683       8.463790       3.535658      -2.741760       8.464225      -2.743847      24.504033           0.000413
          323              C      17.405393      17.405393      10.879761      -0.189263      42.379197 0.52175481E+03  0.12820040E+05                                10.442851                            7.542512      -0.061386       1.931303                    0.999654      31.482563      92.086003       0.609658       0.408881      -1.070638       0.011208       0.011195      -0.029764       0.033717       0.022387      -0.015341      -0.015364      -0.000038      -0.110964      -0.042633      -0.003893       0.046525             12.751955       8.953837       3.750006      -0.390879       8.953894      -0.391522      20.348134          -0.001237
          324              C      17.850150      17.850150       9.620468      -0.075537      40.043622 0.49413604E+03  0.11973713E+05                                10.074333                            7.349479       0.015189       1.955445                    0.999618      30.511659      88.537264       0.616632       0.409919      -1.070294       0.008417       0.008403       0.038623       0.040413       0.008720       0.018249       0.018265       0.000012       0.079012      -0.021889      -0.019115       0.041004             12.085430       9.853997       4.702616      -0.203481       9.854801      -0.203570      16.547491           0.000308
          325              C      18.827104      18.827104       9.551496      -0.126145      40.068322 0.50586172E+03  0.12358736E+05                                10.128294                            7.483014      -0.045934       1.934041                    0.999479      31.136453      91.415580       0.603964       0.415100      -1.064451      -0.007675      -0.007712       0.033596       0.035314      -0.010268      -0.020449      -0.020412       0.000020       0.067764      -0.035848      -0.001026       0.036874             11.933733      10.649574       5.576816      -0.661028      10.651068      -0.661624      14.500556          -0.000280
          326              C       4.921256      17.327744       6.617965      -0.055301      43.035411 0.49739088E+03  0.12081422E+05                                10.852309                            7.544604      -0.182680       1.934010                    0.998871      28.973640      84.380904       0.587597       0.429147      -1.057307      -0.011975       0.013508       0.055215       0.058091      -0.013568      -0.004835       0.006871       0.001530       0.035676      -0.019632       0.001315       0.018317             15.265946      13.151896       1.812875      -6.279091      13.126336       6.251391      19.519607           0.000053
          327              C      19.331711       2.917289       4.512542       0.381975      34.206662 0.32181490E+03  0.70727957E+04                                 9.750411                            6.285706      -0.319480       1.935112                    0.998803      24.276395      69.221856       0.605324       0.460398      -1.029749      -0.012183       0.012180      -0.022428       0.028280      -0.040852      -0.042459       0.042443       0.000023       0.021717      -0.044472      -0.039644       0.084115             15.320858      12.650559      -1.592733       8.017117      12.650303      -8.016249      20.661712          -0.010161
          328              C       1.808399      20.440601      11.596624       0.611118      24.725359 0.24615790E+03  0.50852505E+04                                 7.860109                            5.576153      -0.045171       2.045942                    0.999119      22.244594      62.526597       0.625923       0.473682      -1.017259      -0.044039       0.044075       0.006055       0.062600       0.105147      -0.005659       0.005619       0.000069      -0.117712      -0.086863      -0.037902       0.124765             10.035460       9.052553      -4.737183      -1.610448       9.055875       1.611333      11.997952          -0.004445
          329              C       4.255344      17.993656       7.844775      -0.002049      34.432176 0.46683575E+03  0.11167239E+05                                 9.249481                            7.125663      -0.132408       1.950606                    0.998209      28.753808      83.256318       0.627779       0.407866      -1.070233       0.068370      -0.063966       0.043390       0.103192       0.016513       0.011235      -0.006098       0.007736       0.090678      -0.034240       0.001091       0.033149             12.648566       8.545672      -1.050231      -3.985837       8.611430       3.920782      20.788597          -0.000258
          330              C      19.950901       2.298099       5.697079       0.040309      41.935174 0.43040932E+03  0.10086957E+05                                10.798847                            7.031064      -0.298889       1.915150                    0.998612      27.320219      78.250039       0.606786       0.430717      -1.055947       0.011717      -0.011720       0.028775       0.033206      -0.024481      -0.015534       0.015518       0.000048       0.019747      -0.027772      -0.009254       0.037026             17.141528      13.828698      -3.921851       9.984206      13.829084      -9.984140      23.766802          -0.014211
          331              C       2.886585      19.362415      11.557911      -0.004728      41.088044 0.44225652E+03  0.10393293E+05                                10.355110                            7.000080      -0.165860       1.943337                    0.998952      27.738813      78.519880       0.627284       0.415492      -1.069787       0.037126      -0.036899      -0.014323       0.054268       0.016001      -0.001175       0.000889       0.000218      -0.058105      -0.019530      -0.006156       0.025686             13.734101      12.632248      -7.600146      -2.606840      12.641191       2.613060      15.928864           0.005366
          332              C       3.326225      18.922774      10.304179      -0.230737      47.162167 0.59641977E+03  0.15138007E+05                                11.250825                            8.090100      -0.016723       1.933745                    0.999655      32.642233      96.728284       0.586411       0.411516      -1.069973      -0.014992       0.016381       0.042024       0.047530       0.010532       0.017186      -0.018272       0.001259       0.001939      -0.030851       0.010227       0.020624             14.980509      11.940878      -6.535689      -5.326782      11.961937       5.340255      21.038712          -0.001529
          333              C       4.332103      17.916897      10.214961       0.253628      36.515287 0.36569708E+03  0.82492402E+04                                 9.799263                            6.540037      -0.149570       1.963748                    0.999430      25.736698      72.923317       0.619075       0.438602      -1.048501       0.019445      -0.017887      -0.047632       0.054469       0.013464      -0.020841       0.019297      -0.001207       0.096165      -0.040606      -0.002553       0.043159             13.709269       8.416283      -3.526949      -2.694883       8.432892       2.735970      24.278633           0.000416
          334              C       4.843607      17.405393      11.369239      -0.189220      42.245232 0.52113163E+03  0.12799631E+05                                10.414555                            7.534307      -0.065448       1.930032                    0.999648      31.472065      92.007130       0.610500       0.408480      -1.071007      -0.011396       0.011323       0.030141       0.034155      -0.021820      -0.014710       0.014625      -0.001241      -0.112721      -0.042737      -0.003039       0.045776             12.690262       8.946530      -3.757511      -0.385748       8.941545       0.402564      20.182710          -0.001221
          335              C       4.398850      17.850150      12.628532      -0.075602      40.014772 0.49429015E+03  0.11978718E+05                                10.069883                            7.351218       0.015244       1.955421                    0.999619      30.517739      88.567741       0.616467       0.409985      -1.070221      -0.008428       0.008408      -0.038582       0.040377      -0.008752       0.018253      -0.018353      -0.000175       0.079019      -0.021922      -0.019147       0.041070             12.066503       9.861344      -4.712954      -0.196222       9.860656       0.203327      16.477508           0.000309
          336              C       3.421896      18.827104      12.697504      -0.126377      40.087999 0.50611916E+03  0.12366965E+05                                10.132443                            7.485377      -0.046899       1.933639                    0.999479      31.147093      91.462866       0.603795       0.415151      -1.064387       0.007755      -0.007719      -0.033632       0.035367       0.010093      -0.020535       0.020383      -0.000018       0.068255      -0.035772      -0.001283       0.037056             11.935720      10.662982      -5.588997      -0.644630      10.664253       0.648588      14.479923          -0.000271
          337              C       6.088661      16.160339       4.373708       0.097470      34.558571 0.43666619E+03  0.10282290E+05                                 9.413911                            7.114388      -0.080771       1.976478                    0.999506      27.389894      78.929245       0.598424       0.434667      -1.052340       0.044135      -0.043243      -0.050465       0.079778      -0.028206      -0.003259       0.003705      -0.000886       0.048377      -0.036274       0.012816       0.023457             11.765466      12.824767       5.296106      -2.604736      12.818814       2.614678       9.652817          -0.000479
          338              C       6.708741      15.540259       3.113970      -0.390742      33.470475 0.57679986E+03  0.14451507E+05                                 8.598490                            7.622105       0.283870       2.024569                    0.999326      33.440897      96.987139       0.647235       0.377708      -1.098190      -0.023109       0.022215       0.063023       0.070707      -0.011151      -0.003563       0.003224      -0.000719       0.062864      -0.021637      -0.000397       0.022034              9.163666       9.600019       1.418263      -1.223521       9.599635       1.218601       8.291343          -0.000251
          339              C      16.160339       6.088661       4.373708       0.097650      34.439866 0.43622304E+03  0.10270550E+05                                 9.396122                            7.116932      -0.074107       1.980466                    0.999528      27.342525      78.820371       0.597465       0.435420      -1.051752      -0.042079       0.042200      -0.049586       0.077526      -0.020660       0.004919      -0.005127      -0.000194       0.061942      -0.030984       0.006714       0.024270             11.714111      12.770112       5.233860       2.603493      12.770875      -2.603344       9.601346          -0.000464
          340              C      15.540259       6.708741       3.113970      -0.380341      33.724847 0.57933489E+03  0.14543067E+05                                 8.706197                            7.686047       0.206814       2.004407                    0.998772      33.372840      97.147506       0.638076       0.382391      -1.093900       0.024262      -0.024099       0.060283       0.069307       0.017693       0.010303      -0.009836       0.000840       0.025979      -0.027615       0.013168       0.014447              9.315367       9.834905       1.519336       1.282757       9.838401      -1.279311       8.272796          -0.000242
          341              C      16.160339      16.160339      17.875292       0.097465      34.594558 0.43648537E+03  0.10277292E+05                                 9.422699                            7.113556      -0.080111       1.976826                    0.999502      27.387543      78.927744       0.598359       0.434745      -1.052260      -0.043943      -0.043841       0.049950       0.079674       0.028218      -0.003891      -0.003777       0.000286       0.048332      -0.036274       0.012348       0.023926             11.789593      12.849514      -5.307992      -2.619571      12.849736      -2.619789       9.669531          -0.000484
          342              C      15.540259      15.540259      19.135030      -0.391145      33.500939 0.57749419E+03  0.14473378E+05                                 8.604380                            7.627272       0.283528       2.024085                    0.999331      33.461097      97.063400       0.646937       0.377765      -1.098139       0.022339       0.023066      -0.063476       0.071136       0.010804      -0.002766      -0.003373       0.001428       0.061954      -0.021162      -0.000386       0.021548              9.170938       9.608485      -1.415862      -1.225774       9.601942      -1.227455       8.302386          -0.000257
          343              C       6.088661       6.088661      17.875292       0.097046      34.485084 0.43619886E+03  0.10269805E+05                                 9.405316                            7.116581      -0.073836       1.980625                    0.999527      27.343771      78.822450       0.597501       0.435401      -1.051767       0.041928       0.042780       0.048887       0.077317       0.020569       0.005544       0.005169       0.000874       0.061201      -0.030775       0.006301       0.024473             11.738513      12.794668      -5.244302       2.617122      12.803388       2.611317       9.617482          -0.000480
          344              C       6.708741       6.708741      19.135030      -0.379210      33.699904 0.57857670E+03  0.14519665E+05                                 8.703681                            7.682099       0.205133       2.004190                    0.998790      33.350415      97.076037       0.638088       0.382499      -1.093793      -0.023554      -0.024332      -0.061007       0.069776      -0.018976       0.009171       0.010633       0.001206       0.022599      -0.028246       0.012790       0.015455              9.315082       9.834822      -1.518219       1.279935       9.836654       1.288866       8.273769          -0.000243
          345              C       4.373708       6.088661      16.160339       0.097495      34.503600 0.43616067E+03  0.10267678E+05                                 9.405381                            7.112541      -0.074549       1.979508                    0.999522      27.356995      78.830711       0.598199       0.434945      -1.052145      -0.049938       0.043691      -0.042227       0.078650      -0.005925       0.002590      -0.024252       0.025832      -0.034948      -0.033812       0.010493       0.023319             11.745928       9.635940      -2.593693       2.623800      12.799133       5.270633      12.802711          -0.000481
          346              C       3.113970       6.708741      15.540259      -0.385802      33.608453 0.57815356E+03  0.14499758E+05                                 8.655083                            7.654883       0.245698       2.014649                    0.999064      33.404569      97.057394       0.642574       0.380071      -1.096037       0.060861      -0.022389       0.027227       0.070332      -0.001949       0.009013       0.003200       0.021002      -0.033365      -0.015132      -0.003685       0.018817              9.242715       8.301819      -1.204670       1.288609       9.741300       1.475618       9.685025          -0.000238
          347              C       4.373708      16.160339       6.088661       0.097499      34.503044 0.43615586E+03  0.10267533E+05                                 9.405225                            7.112499      -0.074552       1.979510                    0.999522      27.356822      78.830003       0.598202       0.434945      -1.052145      -0.049934      -0.042218       0.043699       0.078647       0.002559      -0.005955      -0.024251       0.030384      -0.021289      -0.033814       0.010493       0.023321             11.745633       9.635721       2.623199      -2.594160      12.801674       5.270403      12.799504          -0.000480
          348              C       3.113970      15.540259       6.708741      -0.385822      33.609785 0.57817358E+03  0.14500361E+05                                 8.655314                            7.655004       0.245743       2.014657                    0.999065      33.404795      97.057854       0.642572       0.380070      -1.096040       0.060865       0.027265      -0.022370       0.070345       0.009012      -0.001927       0.003181       0.027158      -0.014936      -0.015094      -0.003730       0.018823              9.243019       8.301983       1.288446      -1.204776       9.684898       1.475632       9.742177          -0.000241
          349              C      17.875292      16.160339      16.160339       0.097521      34.592193 0.43644156E+03  0.10276085E+05                                 9.422405                            7.113230      -0.080860       1.976602                    0.999500      27.387148      78.928017       0.598364       0.434749      -1.052249       0.049913      -0.043896      -0.043906       0.079661      -0.003751      -0.003788       0.028260       0.024053      -0.024070      -0.036279       0.012409       0.023869             11.789517       9.668795      -2.618914      -2.619334      12.849568      -5.309146      12.850188          -0.000483
          350              C      19.135030      15.540259      15.540259      -0.391399      33.527527 0.57813964E+03  0.14493553E+05                                 8.609012                            7.631811       0.286591       2.024603                    0.999331      33.475624      97.117877       0.646711       0.377793      -1.098123      -0.063386       0.022555       0.022504       0.070943      -0.003116      -0.003128       0.010536       0.031775      -0.031909      -0.021139      -0.000947       0.022086              9.175747       8.307450      -1.228143      -1.228353       9.609716      -1.417448       9.610076          -0.000255
          351              C      17.875292       6.088661       6.088661       0.097300      34.441771 0.43626228E+03  0.10271398E+05                                 9.395442                            7.116602      -0.072071       1.981117                    0.999531      27.342618      78.812662       0.597579       0.435340      -1.051831       0.049403       0.042079       0.042086       0.077347       0.004993       0.005016       0.020707       0.030771      -0.030775      -0.030965       0.006798       0.024167             11.712980       9.600574       2.603200       2.603852      12.768799      -5.232379      12.769568          -0.000465
          352              C      19.135030       6.708741       6.708741      -0.378474      33.679409 0.57826453E+03  0.14509582E+05                                 8.698786                            7.679142       0.209235       2.005377                    0.998784      33.342999      97.040563       0.638333       0.382411      -1.093878      -0.060614      -0.024028      -0.024008       0.069482       0.009309       0.009286      -0.017829       0.012786      -0.012787      -0.026963       0.013395       0.013569              9.307455       8.264971       1.278516       1.278669       9.828291      -1.516175       9.829105          -0.000241
          353              C      16.160339       4.373708       6.088661       0.097648      34.439876 0.43622318E+03  0.10270554E+05                                 9.396117                            7.116931      -0.074103       1.980468                    0.999528      27.342533      78.820391       0.597466       0.435420      -1.051752      -0.042085      -0.049587       0.042194       0.077527       0.004943      -0.020659      -0.005105      -0.031071      -0.030675      -0.030984       0.006713       0.024271             11.714101      12.770887       2.604160       5.233852       9.601336      -2.602675      12.770081          -0.000462
          354              C      15.540259       3.113970       6.708741      -0.380341      33.724855 0.57933614E+03  0.14543107E+05                                 8.706204                            7.686064       0.206794       2.004402                    0.998772      33.372853      97.147595       0.638074       0.382392      -1.093899       0.024243       0.060281      -0.024119       0.069306       0.010280       0.017695      -0.009859      -0.012567      -0.014255      -0.027617       0.013192       0.014425              9.315372       9.835717       1.282912       1.519337       8.272801      -1.279174       9.837596          -0.000249
          355              C       6.088661       4.373708      16.160339       0.097467      34.558862 0.43666764E+03  0.10282332E+05                                 9.413942                            7.114397      -0.080769       1.976478                    0.999506      27.389949      78.929425       0.598424       0.434667      -1.052341       0.044144      -0.050465      -0.043232       0.079777      -0.003296      -0.028207       0.003670      -0.024640      -0.022831      -0.036274       0.012815       0.023459             11.765542      12.825631      -2.605223       5.296115       9.652895       2.614273      12.818102          -0.000478
          356              C       6.708741       3.113970      15.540259      -0.390740      33.470478 0.57679830E+03  0.14451460E+05                                 8.598486                            7.622091       0.283853       2.024564                    0.999326      33.440894      96.987156       0.647236       0.377707      -1.098190      -0.023055       0.063023       0.022264       0.070705      -0.003575      -0.011154       0.003215      -0.031855      -0.030160      -0.021642      -0.000393       0.022034              9.163675       9.600438      -1.223745       1.418289       8.291342       1.218389       9.599247          -0.000253
          357              C      16.160339      17.875292      16.160339       0.097465      34.594515 0.43648500E+03  0.10277280E+05                                 9.422686                            7.113551      -0.080105       1.976828                    0.999502      27.387528      78.927673       0.598360       0.434745      -1.052260      -0.043953       0.049950      -0.043831       0.079674      -0.003927       0.028218      -0.003741      -0.024032      -0.024571      -0.036274       0.012348       0.023926             11.789566      12.850094      -2.620055      -5.307945       9.669539      -2.619321      12.849066          -0.000482
          358              C      15.540259      19.135030      15.540259      -0.391143      33.500873 0.57749229E+03  0.14473319E+05                                 8.604370                            7.627259       0.283529       2.024086                    0.999331      33.461047      97.063231       0.646937       0.377765      -1.098139       0.022291      -0.063476       0.023117       0.071137      -0.002775       0.010803      -0.003362      -0.030329      -0.032912      -0.021155      -0.000391       0.021545              9.170931       9.608778      -1.225974      -1.415852       8.302387      -1.227251       9.601628          -0.000257
          359              C       6.088661      17.875292       6.088661       0.097046      34.484871 0.43619877E+03  0.10269802E+05                                 9.405280                            7.116580      -0.073839       1.980624                    0.999527      27.343765      78.822413       0.597501       0.435401      -1.051767       0.041934       0.048886       0.042775       0.077317       0.005567       0.020569       0.005144      -0.030163      -0.031913      -0.030775       0.006302       0.024473             11.738425      12.795220       2.617820      -5.244266       9.617407       2.610550      12.802647          -0.000481
          360              C       6.708741      19.135030       6.708741      -0.379208      33.699861 0.57857515E+03  0.14519614E+05                                 8.703674                            7.682086       0.205147       2.004195                    0.998790      33.350346      97.075738       0.638089       0.382499      -1.093794      -0.023533      -0.061007      -0.024352       0.069776       0.009146      -0.018973       0.010656      -0.010698      -0.013121      -0.028244       0.012774       0.015470              9.315078       9.835572       1.280042      -1.518227       8.273733       1.288726       9.835929          -0.000243
          361             Co       9.439583       0.000000       0.000000       0.920374     101.677662 0.17932628E+04  0.56027320E+05                                17.804951                           13.830470       0.856532       2.131570                    0.994398      46.529185     122.733804       0.490105       0.400001      -1.152758       0.086942      -0.000004      -0.000004       0.086942      -0.000006      -0.000008       0.008040      -0.233765       0.234254      -0.155925       0.069922       0.086003             24.231056      26.291333      -0.001112      -0.001166      23.200912      -4.044174      23.200923           2.900631
          362             Co      12.809417       0.000000       0.000000       0.920070     101.682736 0.17933698E+04  0.56031913E+05                                17.805921                           13.831172       0.856430       2.131496                    0.994399      46.533175     122.748663       0.490073       0.400018      -1.152737      -0.086946      -0.000002      -0.000000       0.086946      -0.000041      -0.000053      -0.008033      -0.234016       0.233526      -0.155929       0.069931       0.085998             24.232486      26.292948      -0.010292      -0.010329      23.202246       4.044766      23.202263           2.900356
          363             Co       0.000000       9.439583       0.000000       0.919954     101.682365 0.17931581E+04  0.56024357E+05                                17.806755                           13.831024       0.856217       2.131428                    0.994400      46.533814     122.754408       0.490034       0.400057      -1.152695       0.000003       0.086908      -0.000016       0.086908      -0.000029       0.008099       0.000064       0.233773       0.233751      -0.155845       0.069823       0.086022             24.234123      23.206536      -0.002806      -4.046692      26.295746      -0.002969      23.200087           2.900293
          364             Co       0.000000      12.809417       0.000000       0.920737     101.669324 0.17932899E+04  0.56027650E+05                                17.803272                           13.830029       0.856620       2.131637                    0.994397      46.524327     122.715220       0.490148       0.399970      -1.152795      -0.000007      -0.086984      -0.000017       0.086984      -0.000060      -0.007979      -0.000051       0.233870       0.234004      -0.155936       0.069989       0.085947             24.227956      23.196546      -0.003413       4.041820      26.285713       0.001917      23.201609           2.901000
          365             Co       0.000000       0.000000       9.439583       0.920146     101.680339 0.17931136E+04  0.56022251E+05                                17.806133                           13.830558       0.856351       2.131497                    0.994398      46.531399     122.744601       0.490061       0.400040      -1.152715       0.000003      -0.000016       0.086920       0.086920       0.008040      -0.000022       0.000065       0.000145      -0.467814      -0.155938       0.069929       0.086009             24.233270      23.205703      -4.046503      -0.002760      23.199263      -0.002985      26.294844           2.900458
          366             Co       0.000000       0.000000      12.809417       0.920017     101.681032 0.17935423E+04  0.56038462E+05                                17.805494                           13.831664       0.856376       2.131465                    0.994401      46.533601     122.749701       0.490076       0.400008      -1.152748      -0.000008      -0.000017      -0.086995       0.086995      -0.007964      -0.000045      -0.000065      -0.000203      -0.467772      -0.155924       0.069997       0.085927             24.231110      23.199328       4.042481      -0.003373      23.204448       0.001936      26.289553           2.900345
          367              O      10.506200      20.870007       1.378993      -0.570808      42.797323 0.64676546E+03  0.16313167E+05                                 9.827492                            7.986886       0.147584       2.077552                    0.997748      28.854591      78.159801       0.656561       0.369862      -1.128453       0.016990      -0.011746       0.011695       0.023736      -0.032750       0.032812       0.084570      -0.028367       0.028143      -0.101229       0.007223       0.094006             11.610281      16.140765      -2.673084       2.668958       9.343083      -3.469997       9.346994           0.030046
          368              O       9.036431      17.435874       4.813126      -0.198122      30.753404 0.33867639E+03  0.72725992E+04                                 8.023044                            5.704045       0.219588       2.182610                    0.999008      23.069291      57.811581       0.791752       0.360257      -1.134976      -0.021534       0.126080      -0.120344       0.175620      -0.016604       0.013031      -0.019348       0.259483      -0.265663      -0.106429      -0.069418       0.175847             11.375976      22.738770       2.689757      -2.591184       5.714755      -1.058813       5.674404           0.000261
          369              O      12.752014      20.818612       1.430388      -0.568376      47.540666 0.65572464E+03  0.16587013E+05                                10.608378                            8.015812      -0.125687       2.000138                    0.995173      28.650211      77.579154       0.658953       0.367456      -1.130917      -0.035695      -0.003284       0.003274       0.035995       0.034687      -0.034668       0.043384      -0.007587       0.007519      -0.075161       0.029254       0.045907             14.258498      19.827624       5.837756      -5.843795      11.471653      -3.713485      11.476219           0.042756
          370              O      11.742800       1.378993       1.378993      -0.570931      42.831620 0.64706112E+03  0.16322798E+05                                 9.834163                            7.989208       0.146716       2.077222                    0.997743      28.859900      78.184201       0.656392       0.369908      -1.128397      -0.017018       0.011725       0.011724       0.023760      -0.032804      -0.032811      -0.084543      -0.028308       0.028297      -0.101242       0.007264       0.093978             11.623861      16.164036      -2.676826      -2.676836       9.353751       3.473762       9.353797           0.030063
          371              O      13.212569       4.813126       4.813126      -0.194849      30.622198 0.33661273E+03  0.72176348E+04                                 8.009067                            5.692168       0.266837       2.202444                    0.998933      22.966200      57.520869       0.791381       0.360958      -1.134364       0.022168      -0.124727      -0.124670       0.177738      -0.015151      -0.015221       0.016147       0.262584      -0.262190      -0.103642      -0.073206       0.176848             11.354722      22.716917       2.649612       2.650605       5.674010       1.077547       5.673239           0.000264
          372              O       9.496986       1.430388       1.430388      -0.568367      47.547192 0.65582702E+03  0.16590440E+05                                10.609764                            8.016791      -0.125887       2.000084                    0.995170      28.651287      77.586915       0.658862       0.367488      -1.130879       0.035652       0.003331       0.003327       0.035961       0.034651       0.034650      -0.043352      -0.007503       0.007489      -0.075105       0.029254       0.045851             14.259169      19.826619       5.838193       5.838212      11.475431       3.712830      11.475457           0.042786
          373              O      11.742800      20.870007      20.870007      -0.570675      42.762289 0.64645594E+03  0.16303124E+05                                 9.820782                            7.984518       0.148362       2.077864                    0.997752      28.848925      78.134619       0.656726       0.369819      -1.128506      -0.016955      -0.011713      -0.011714       0.023704       0.032757       0.032763      -0.084586      -0.028322       0.028313      -0.101216       0.007190       0.094026             11.596681      16.117310       2.665358       2.665336       9.336361       3.466367       9.336373           0.030032
          374              O      13.212569      17.435874      17.435874      -0.201735      30.917589 0.34110972E+03  0.73377245E+04                                 8.043012                            5.719208       0.172721       2.162807                    0.999036      23.182754      58.140508       0.791826       0.359591      -1.135540       0.020799       0.121759       0.121703       0.173405       0.014497       0.014566       0.023009       0.260101      -0.259723      -0.109677      -0.065429       0.175106             11.406897      22.781041      -2.632601      -2.633440       5.720208       1.040797       5.719444           0.000260
          375              O       9.496986      20.818612      20.818612      -0.568404      47.536280 0.65565325E+03  0.16584566E+05                                10.607328                            8.015029      -0.125480       2.000185                    0.995176      28.649723      77.573423       0.659036       0.367424      -1.130954       0.035732      -0.003249      -0.003246       0.036026      -0.034700      -0.034699      -0.043421      -0.007643       0.007631      -0.075216       0.029248       0.045968             14.258463      19.829448      -5.843730      -5.843752      11.472958       3.714495      11.472984           0.042736
          376              O      10.506200       1.378993      20.870007      -0.570810      42.797400 0.64676632E+03  0.16313195E+05                                 9.827513                            7.986891       0.147582       2.077551                    0.997748      28.854624      78.159917       0.656561       0.369862      -1.128453       0.016991       0.011699      -0.011742       0.023736       0.032820      -0.032744       0.084570      -0.028253       0.028484      -0.101231       0.007224       0.094007             11.610320      16.140813       2.669010      -2.673127       9.346997      -3.470017       9.343149           0.030047
          377              O       9.036431       4.813126      17.435874      -0.198130      30.753632 0.33868254E+03  0.72727671E+04                                 8.023092                            5.704090       0.219558       2.182597                    0.999008      23.069465      57.812237       0.791750       0.360256      -1.134976      -0.021533      -0.120402       0.126027       0.175622       0.012963      -0.016674      -0.019352       0.262772      -0.255819      -0.106452      -0.069401       0.175853             11.376098      22.739003      -2.590456       2.690902       5.675239      -1.058853       5.714051           0.000261
          378              O      12.752014       1.430388      20.818612      -0.568375      47.540684 0.65572505E+03  0.16587027E+05                                10.608376                            8.015815      -0.125685       2.000139                    0.995173      28.650222      77.579202       0.658953       0.367456      -1.130917      -0.035696       0.003274      -0.003286       0.035996      -0.034667       0.034687       0.043384      -0.007548       0.007637      -0.075161       0.029254       0.045908             14.258481      19.827583      -5.843750       5.837745      11.476188      -3.713481      11.471671           0.042756
          379              O       1.378993      10.506200      20.870007      -0.570832      42.817997 0.64696662E+03  0.16319743E+05                                 9.831638                            7.988537       0.146996       2.077340                    0.997744      28.857840      78.175854       0.656434       0.369900      -1.128408       0.011719       0.016998      -0.011690       0.023726       0.032814       0.084544      -0.032815       0.028320       0.028145      -0.101253       0.007284       0.093970             11.617800       9.351536       2.672321      -3.475386      16.149373      -2.673842       9.352490           0.030055
          380              O       4.813126       9.036431      17.435874      -0.195371      30.498155 0.33548733E+03  0.71861948E+04                                 7.978398                            5.675857       0.241693       2.192016                    0.999028      22.982642      57.499102       0.794082       0.360096      -1.135246      -0.122282      -0.021893       0.124711       0.176026       0.013880      -0.017249      -0.015629      -0.263850      -0.253611      -0.104535      -0.071437       0.175972             11.311345       5.655154      -2.601514      -1.056752      22.622261       2.656138       5.656619           0.000262
          381              O       1.430388      12.752014      20.818612      -0.568407      47.537806 0.65574668E+03  0.16587674E+05                                10.607617                            8.015807      -0.125622       2.000133                    0.995174      28.651207      77.581544       0.658972       0.367443      -1.130929       0.003308      -0.035733      -0.003329       0.036040      -0.034675       0.043397       0.034643       0.007674       0.007646      -0.075146       0.029193       0.045953             14.257266      11.472543      -5.840300      -3.716296      19.823781       5.841822      11.475475           0.042771
          382              O       1.378993      11.742800       1.378993      -0.570743      42.776584 0.64656946E+03  0.16306778E+05                                 9.823393                            7.985294       0.148149       2.077761                    0.997750      28.851392      78.144376       0.656682       0.369826      -1.128495       0.011722      -0.016990       0.011748       0.023750      -0.032747      -0.084567      -0.032744       0.028304       0.028471      -0.101182       0.007166       0.094016             11.602679       9.339297      -2.670300       3.464939      16.131198      -2.668707       9.337543           0.030046
          383              O       4.813126      13.212569       4.813126      -0.201790      31.058308 0.34250741E+03  0.73766062E+04                                 8.075423                            5.737124       0.186078       2.168443                    0.999018      23.179470      58.200020       0.789168       0.360371      -1.134728      -0.123903       0.021154      -0.121959       0.175138      -0.015738       0.022641      -0.014265      -0.259172      -0.269441      -0.110033      -0.066334       0.176366             11.453490       5.738850       2.688832       1.063144      22.886271       2.622436       5.735348           0.000262
          384              O       1.430388       9.496986       1.430388      -0.568325      47.544775 0.65572721E+03  0.16587129E+05                                10.609294                            8.015957      -0.125701       2.000154                    0.995172      28.649633      77.578227       0.658930       0.367467      -1.130906       0.003267       0.035664       0.003251       0.035960       0.034674      -0.043363       0.034701       0.007459       0.007483      -0.075161       0.029310       0.045851             14.259564      11.476014       5.841310       3.710874      19.830410       5.839262      11.472268           0.042762
          385              O      20.870007      11.742800      20.870007      -0.570658      42.768277 0.64648210E+03  0.16303973E+05                                 9.821937                            7.984715       0.148380       2.077864                    0.997752      28.849335      78.136562       0.656713       0.369823      -1.128501      -0.011722      -0.016963      -0.011708       0.023711       0.032747      -0.084586       0.032749       0.028323       0.028309      -0.101201       0.007175       0.094026             11.599448       9.337802       2.668263       3.465594      16.123498       2.667223       9.337043           0.030036
          386              O      17.435874      13.212569      17.435874      -0.201942      30.951809 0.34149179E+03  0.73482101E+04                                 8.049781                            5.723047       0.170922       2.162100                    0.999032      23.190304      58.173866       0.791406       0.359671      -1.135444       0.121744       0.020790       0.121779       0.173447       0.014584       0.023194       0.014510      -0.260055      -0.260201      -0.109891      -0.065277       0.175168             11.417819       5.724280      -2.635722       1.042383      22.804529      -2.636288       5.724647           0.000260
          387              O      20.818612       9.496986      20.818612      -0.568329      47.549655 0.65575501E+03  0.16588052E+05                                10.610130                            8.016219      -0.125672       2.000151                    0.995173      28.650228      77.581025       0.658906       0.367476      -1.130896      -0.003207       0.035673      -0.003250       0.035964      -0.034711      -0.043381      -0.034696       0.007476       0.007514      -0.075195       0.029319       0.045876             14.263376      11.475390      -5.844181       3.714468      19.838540      -5.846491      11.476199           0.042740
          388              O      20.870007      10.506200       1.378993      -0.570909      42.825781 0.64703907E+03  0.16322054E+05                                 9.832940                            7.988977       0.146823       2.077253                    0.997743      28.859675      78.182392       0.656415       0.369899      -1.128407      -0.011697       0.017027       0.011722       0.023752      -0.032820       0.084539       0.032816       0.028293       0.028323      -0.101252       0.007280       0.093972             11.620927       9.352518      -2.673889      -3.474580      16.157304       2.674850       9.352959           0.030061
          389              O      17.435874       9.036431       4.813126      -0.194647      30.592315 0.33628204E+03  0.72086145E+04                                 8.003228                            5.688879       0.267343       2.202683                    0.998939      22.959622      57.492584       0.791730       0.360895      -1.134438       0.124596      -0.022162      -0.124691       0.177660      -0.015169      -0.015994       0.015123      -0.262169      -0.262837      -0.103440      -0.073299       0.176740             11.345550       5.669029       2.649019      -1.076370      22.697492      -2.646941       5.670128           0.000263
          390              O      20.818612      12.752014       1.430388      -0.568402      47.533492 0.65572249E+03  0.16586874E+05                                10.606907                            8.015589      -0.125632       2.000142                    0.995172      28.650666      77.579098       0.658991       0.367436      -1.130937      -0.003357      -0.035727       0.003317       0.036037       0.034639       0.043386      -0.034658       0.007653       0.007622      -0.075124       0.029190       0.045934             14.254028      11.473186       5.837607      -3.712885      19.816922      -5.835208      11.471975           0.042784
          391              O      20.870007       1.378993      10.506200      -0.570924      42.825769 0.64703948E+03  0.16322066E+05                                 9.832940                            7.988987       0.146805       2.077250                    0.997743      28.859664      78.182339       0.656414       0.369900      -1.128407      -0.011703       0.011726       0.017029       0.023758       0.084536      -0.032814       0.032813      -0.000011      -0.056593      -0.101244       0.007277       0.093968             11.620924       9.352475      -3.474581      -2.673857       9.352994       2.674829      16.157303           0.030058
          392              O      17.435874       4.813126       9.036431      -0.194646      30.592210 0.33628106E+03  0.72085876E+04                                 8.003206                            5.688869       0.267349       2.202686                    0.998939      22.959596      57.492477       0.791731       0.360895      -1.134438       0.124653      -0.124632      -0.022162       0.177659      -0.015994      -0.015099       0.015193      -0.000061       0.524672      -0.103440      -0.073300       0.176739             11.345508       5.669779      -1.076365       2.648036       5.669342      -2.647881      22.697403           0.000264
          393              O      20.818612       1.430388      12.752014      -0.568378      47.531020 0.65568342E+03  0.16585642E+05                                10.606548                            8.015351      -0.125654       2.000149                    0.995172      28.649896      77.576495       0.659001       0.367436      -1.130936      -0.003344       0.003300      -0.035728       0.036036       0.043375       0.034641      -0.034659       0.000019      -0.015295      -0.075119       0.029195       0.045924             14.253480      11.472717      -3.712707       5.837331      11.471569      -5.834971      19.816155           0.042773
          394              O       1.378993       1.378993      11.742800      -0.570717      42.774650 0.64653320E+03  0.16305635E+05                                 9.823113                            7.985074       0.148102       2.077760                    0.997750      28.850618      78.141738       0.656691       0.369827      -1.128495       0.011714       0.011736      -0.016983       0.023736      -0.084557      -0.032757      -0.032750      -0.000083      -0.056699      -0.101183       0.007176       0.094006             11.602324       9.338992       3.464810      -2.670234       9.337278      -2.668620      16.130702           0.030046
          395              O       4.813126       4.813126      13.212569      -0.201783      31.058129 0.34250535E+03  0.73765518E+04                                 8.075385                            5.737115       0.186060       2.168438                    0.999018      23.179416      58.199870       0.789167       0.360372      -1.134727      -0.123957      -0.121899       0.021156       0.175135       0.022638      -0.015666      -0.014332       0.004752       0.523472      -0.110008      -0.066354       0.176363             11.453388       5.739571       1.063124       2.687798       5.734558       2.623196      22.886035           0.000262
          396              O       1.430388       1.430388       9.496986      -0.568348      47.545795 0.65574346E+03  0.16587640E+05                                10.609442                            8.016057      -0.125689       2.000151                    0.995172      28.649980      77.579372       0.658926       0.367467      -1.130906       0.003273       0.003257       0.035662       0.035960      -0.043372       0.034674       0.034700      -0.000016      -0.014952      -0.075167       0.029303       0.045864             14.259795      11.476184       3.710949       5.841417      11.472458       5.839389      19.830742           0.042756
          397              O      20.870007      20.870007      11.742800      -0.570632      42.766379 0.64644582E+03  0.16302830E+05                                 9.821671                            7.984496       0.148326       2.077861                    0.997752      28.848571      78.133965       0.656721       0.369823      -1.128501      -0.011714      -0.011695      -0.016956       0.023696      -0.084575       0.032757       0.032755       0.000008      -0.056647      -0.101202       0.007186       0.094017             11.599122       9.337524       3.465476       2.668253       9.336798       2.667175      16.123044           0.030036
          398              O      17.435874      17.435874      13.212569      -0.201939      30.951642 0.34149019E+03  0.73481670E+04                                 8.049758                            5.723031       0.170925       2.162102                    0.999032      23.190258      58.173711       0.791407       0.359671      -1.135444       0.121800       0.121722       0.020792       0.173447       0.023193       0.014514       0.014579      -0.000305       0.520183      -0.109890      -0.065277       0.175167             11.417793       5.725029       1.042380      -2.634920       5.723882      -2.637155      22.804470           0.000260
          399              O      20.818612      20.818612       9.496986      -0.568353      47.550684 0.65577185E+03  0.16588583E+05                                10.610277                            8.016324      -0.125663       2.000147                    0.995174      28.650584      77.582219       0.658902       0.367476      -1.130896      -0.003214      -0.003257       0.035671       0.035963      -0.043390      -0.034711      -0.034696      -0.000022      -0.014994      -0.075201       0.029312       0.045889             14.263587      11.475545       3.714539      -5.844250      11.476393      -5.846597      19.838824           0.042734
          400              O       1.378993      20.870007      10.506200      -0.570848      42.818123 0.64696865E+03  0.16319807E+05                                 9.831667                            7.988559       0.146969       2.077333                    0.997743      28.857866      78.175950       0.656431       0.369901      -1.128408       0.011725      -0.011693       0.017000       0.023732       0.084542       0.032809      -0.032813       0.000092      -0.056544      -0.101248       0.007282       0.093966             11.617847       9.351535      -3.475408       2.672343       9.352566      -2.673853      16.149439           0.030054
          401              O       4.813126      17.435874       9.036431      -0.195375      30.498188 0.33548777E+03  0.71862059E+04                                 7.978410                            5.675852       0.241686       2.192013                    0.999028      22.982657      57.499122       0.794084       0.360095      -1.135247      -0.122341       0.124653      -0.021891       0.176026      -0.017251       0.013811      -0.015699      -0.005510       0.522579      -0.104566      -0.071407       0.175973             11.311419       5.655947      -1.056769      -2.600779       5.655862       2.657224      22.622449           0.000261
          402              O       1.430388      20.818612      12.752014      -0.568385      47.535384 0.65570890E+03  0.16586483E+05                                10.607261                            8.015576      -0.125643       2.000140                    0.995174      28.650469      77.579047       0.658982       0.367443      -1.130929       0.003295      -0.003312      -0.035735       0.036040       0.043387      -0.034678       0.034645       0.000017      -0.015339      -0.075142       0.029199       0.045944             14.256708      11.472060      -3.716118      -5.839988      11.475087       5.841577      19.822979           0.042761
          403              N       7.815851       1.033466      21.215534      -0.205644      37.656205 0.51765557E+03  0.12563409E+05                                 9.644953                            7.515329      -0.189454       1.960233                    0.999056      28.282851      79.482185       0.616812       0.409154      -1.081609      -0.104361       0.080878      -0.080829       0.154809       0.061513      -0.061563       0.027036      -0.012141       0.012896      -0.102911       0.031145       0.071765             12.692628      14.430267      -5.125167       5.130080      11.822063      -1.467017      11.825555           0.031989
          404              N      14.433149      21.215534      21.215534      -0.205618      37.649624 0.51757886E+03  0.12560666E+05                                 9.643018                            7.514102      -0.188396       1.960594                    0.999058      28.278628      79.458927       0.616966       0.409081      -1.081693       0.104306      -0.080928      -0.080927       0.154849       0.061523       0.061519      -0.026955      -0.012516       0.012523      -0.102866       0.031128       0.071738             12.692279      14.428927      -5.131363      -5.131464      11.823945       1.471030      11.823965           0.031986
          405              N      14.433149       1.033466       1.033466      -0.205640      37.661506 0.51771041E+03  0.12565497E+05                                 9.646690                            7.516423      -0.190601       1.959858                    0.999053      28.286465      79.503494       0.616661       0.409229      -1.081522       0.104404       0.080773       0.080773       0.154754      -0.061550      -0.061546      -0.027118      -0.012128       0.012131      -0.102944       0.031161       0.071783             12.692727      14.431285       5.123729       5.123797      11.823445       1.463192      11.823450           0.031992
          406              N       7.815851      21.215534       1.033466      -0.205644      37.656211 0.51765582E+03  0.12563421E+05                                 9.644956                            7.515338      -0.189466       1.960229                    0.999056      28.282869      79.482324       0.616811       0.409154      -1.081608      -0.104362      -0.080827       0.080879       0.154809      -0.061557       0.061520       0.027037      -0.012511       0.011777      -0.102912       0.031145       0.071766             12.692633      14.430268       5.130012      -5.125265      11.825550      -1.467057      11.822082           0.031990
          407              N      21.215534       7.815851       1.033466      -0.205592      37.659759 0.51768333E+03  0.12564703E+05                                 9.646491                            7.516317      -0.190568       1.959885                    0.999052      28.285723      79.501543       0.616653       0.409239      -1.081514      -0.080737      -0.104410       0.080745       0.154725      -0.061552       0.027105       0.061533       0.012188       0.012143      -0.102935       0.031164       0.071772             12.692876      11.823182       5.125181      -1.463143      14.433555      -5.125567      11.821891           0.032000
          408              N      21.215534      14.433149      21.215534      -0.205635      37.651351 0.51760371E+03  0.12561384E+05                                 9.643203                            7.514178      -0.188415       1.960571                    0.999059      28.279238      79.460267       0.616977       0.409069      -1.081704      -0.080969       0.104296      -0.080962       0.154882       0.061516      -0.026973       0.061532       0.012479       0.012502      -0.102876       0.031134       0.071742             12.692131      11.824337      -5.130046       1.470999      14.426599      -5.129542      11.825458           0.031985
          409              N       1.033466      14.433149       1.033466      -0.205523      37.651462 0.51747933E+03  0.12557710E+05                                 9.643543                            7.513400      -0.188386       1.960654                    0.999058      28.275943      79.450983       0.616989       0.409083      -1.081686       0.080919       0.104360       0.080946       0.154891      -0.061624      -0.027001      -0.061522       0.012401       0.012170      -0.102942       0.031115       0.071827             12.692553      11.818360       5.125955       1.471249      14.424446       5.132346      11.834855           0.031942
          410              N       1.033466       7.815851      21.215534      -0.205700      37.658848 0.51779723E+03  0.12568095E+05                                 9.646095                            7.517110      -0.190593       1.959813                    0.999053      28.288905      79.511165       0.616628       0.409236      -1.081521       0.080797      -0.104341      -0.080751       0.154713       0.061437       0.027079      -0.061534       0.012250       0.012507      -0.102859       0.031184       0.071675             12.691874      11.829577      -5.128926      -1.462389      14.434167       5.121368      11.811880           0.032030
          411              N       1.033466      21.215534       7.815851      -0.205729      37.659962 0.51781485E+03  0.12568630E+05                                 9.646280                            7.517233      -0.190568       1.959812                    0.999054      28.289413      79.512943       0.616623       0.409235      -1.081522       0.080800      -0.080754      -0.104348       0.154721       0.027080       0.061442      -0.061540      -0.000134      -0.024619      -0.102866       0.031183       0.071683             12.692165      11.829819      -1.462445      -5.129002      11.812124       5.121592      14.434551           0.032028
          412              N      21.215534      21.215534      14.433149      -0.205604      37.649640 0.51757601E+03  0.12560543E+05                                 9.642925                            7.513980      -0.188456       1.960571                    0.999058      28.278467      79.457554       0.616985       0.409070      -1.081703      -0.080959      -0.080954       0.104285       0.154866      -0.026970       0.061503       0.061524      -0.000021      -0.024969      -0.102860       0.031132       0.071728             12.691695      11.823925       1.470881      -5.129715      11.825110      -5.129422      14.426050           0.031983
          413              N       1.033466       1.033466      14.433149      -0.205490      37.649719 0.51745112E+03  0.12556856E+05                                 9.643258                            7.513200      -0.188431       1.960654                    0.999057      28.275166      79.448285       0.616996       0.409083      -1.081686       0.080910       0.080939       0.104349       0.154875      -0.026999      -0.061610      -0.061515       0.000104      -0.024683      -0.102927       0.031112       0.071814             12.692116      11.817951       1.471166       5.125639      11.834508       5.132233      14.423887           0.031940
          414              N      21.215534       1.033466       7.815851      -0.205625      37.660976 0.51770282E+03  0.12565299E+05                                 9.646702                            7.516463      -0.190558       1.959879                    0.999053      28.286294      79.503631       0.616646       0.409240      -1.081513      -0.080740       0.080748      -0.104418       0.154733       0.027106      -0.061557       0.061539       0.000017      -0.024344      -0.102943       0.031163       0.071780             12.693210      11.823473      -1.463241       5.125297      11.822168      -5.125818      14.433989           0.031999
          415              N       4.015944       4.015944      19.916415      -0.402781      44.104964 0.56022561E+03  0.13753420E+05                                10.396502                            7.584569       0.396301       2.125740                    0.998872      29.572214      81.351145       0.647930       0.385062      -1.107283      -0.052260      -0.052312      -0.118274       0.139486      -0.028692      -0.084611      -0.084494       0.000114      -0.278563      -0.169301       0.075118       0.094183             14.636215      17.768287     -10.698779       0.993644      17.762686       1.013040       8.377673          -0.016652
          416              N      18.233055      18.233055      19.916415      -0.405451      44.645680 0.56744179E+03  0.13981501E+05                                10.498115                            7.645188       0.307216       2.095602                    0.998540      29.723243      82.036269       0.643557       0.386266      -1.105922       0.053824       0.053837      -0.118258       0.140643      -0.030522       0.086147       0.086152       0.000066      -0.270967      -0.170498       0.075683       0.094815             14.813630      18.000595     -10.811168      -1.024505      18.001425      -1.024414       8.438870          -0.016606
          417              N      18.233055       4.015944       2.332585      -0.403238      44.142372 0.56076014E+03  0.13770275E+05                                10.403635                            7.589063       0.395935       2.125450                    0.998863      29.586791      81.410963       0.647605       0.385151      -1.107183       0.052381      -0.052360       0.118188       0.139477       0.028845      -0.084568       0.084569      -0.000114      -0.278425      -0.169340       0.075249       0.094091             14.645493      17.783555      10.707981       1.000108      17.782600      -1.000279       8.370324          -0.016592
          418              N       4.015944      18.233055       2.332585      -0.405915      44.689469 0.56807721E+03  0.14001653E+05                                10.506551                            7.650649       0.306564       2.095212                    0.998527      29.739800      82.106232       0.643152       0.386385      -1.105791      -0.053987       0.053916       0.118155       0.140649       0.030693       0.086125      -0.086237      -0.000082      -0.270808      -0.170561       0.075828       0.094734             14.824631      18.018985      10.821271      -1.031481      18.022504       1.011806       8.432404          -0.016572
          419              N      19.916415       4.015944       4.015944      -0.403242      44.142272 0.56078101E+03  0.13770929E+05                                10.403638                            7.589260       0.395685       2.125364                    0.998861      29.587282      81.412990       0.647589       0.385156      -1.107178      -0.118173      -0.052383      -0.052381       0.139473      -0.084568      -0.084570      -0.028858      -0.139180       0.139189      -0.169333       0.075252       0.094081             14.645332       8.370101       1.000343       1.000531      17.783067     -10.707402      17.782826          -0.016586
          420              N      19.916415      18.233055      18.233055      -0.405460      44.648341 0.56745774E+03  0.13982002E+05                                10.498564                            7.645283       0.307392       2.095652                    0.998543      29.723624      82.037825       0.643555       0.386265      -1.105922      -0.118267       0.053830       0.053828       0.140649       0.086155       0.086158      -0.030523      -0.135476       0.135497      -0.170506       0.075683       0.094823             14.814559       8.439540      -1.024160      -1.024392      18.002230     -10.812362      18.001908          -0.016606
          421              N       2.332585      18.233055       4.015944      -0.404505      44.417568 0.56447941E+03  0.13887779E+05                                10.455204                            7.620348       0.327110       2.102521                    0.998610      29.664456      81.764086       0.645340       0.385774      -1.106477       0.118261       0.053393      -0.052979       0.140155      -0.085463       0.085376       0.029792      -0.136077       0.141368      -0.170040       0.075533       0.094507             14.735476       8.409271       0.991478      -1.034073      17.939798      10.765375      17.857358          -0.016608
          422              N       2.332585       4.015944      18.233055      -0.404504      44.417552 0.56447920E+03  0.13887773E+05                                10.455202                            7.620345       0.327131       2.102528                    0.998610      29.664452      81.764068       0.645340       0.385774      -1.106477       0.118263      -0.052981       0.053391       0.140156       0.085375      -0.085467       0.029793      -0.138715       0.133453      -0.170042       0.075535       0.094507             14.735481       8.409248      -1.033860       0.991683      17.857651      10.765398      17.939546          -0.016604
          423              N       4.015944      19.916415       4.015944      -0.402786      44.105058 0.56022691E+03  0.13753461E+05                                10.396518                            7.584580       0.396299       2.125739                    0.998872      29.572249      81.351286       0.647929       0.385062      -1.107283      -0.052258      -0.118273      -0.052316       0.139486      -0.084612      -0.028692      -0.084492       0.139343       0.139094      -0.169300       0.075118       0.094182             14.636240      17.768133       0.993845     -10.698802       8.377679       1.012839      17.762907          -0.016656
          424              N      18.233055      19.916415      18.233055      -0.405454      44.645722 0.56744277E+03  0.13981532E+05                                10.498123                            7.645196       0.307214       2.095601                    0.998540      29.723265      82.036361       0.643557       0.386266      -1.105922       0.053820      -0.118258       0.053841       0.140643       0.086150      -0.030522       0.086149       0.135528       0.135353      -0.170498       0.075684       0.094815             14.813624      18.000317      -1.024753     -10.811148       8.438886      -1.024175      18.001670          -0.016605
          425              N       4.015944       2.332585      18.233055      -0.405913      44.689479 0.56807768E+03  0.14001668E+05                                10.506551                            7.650650       0.306564       2.095212                    0.998527      29.739815      82.106272       0.643152       0.386385      -1.105791      -0.053983       0.118156       0.053919       0.140650       0.086128       0.030693      -0.086234       0.135374       0.135495      -0.170562       0.075828       0.094734             14.824617      18.018638      -1.031727      10.821241       8.432414       1.011570      18.022801          -0.016569
          426              N      18.233055       2.332585       4.015944      -0.403238      44.142384 0.56076037E+03  0.13770281E+05                                10.403636                            7.589064       0.395936       2.125450                    0.998863      29.586800      81.410988       0.647605       0.385150      -1.107183       0.052379       0.118188      -0.052363       0.139477      -0.084569       0.028845       0.084567       0.139161       0.139368      -0.169339       0.075249       0.094090             14.645496      17.783315       1.000304      10.707982       8.370322      -1.000084      17.782849          -0.016590

******************************************************
Auxiliary information for the entire system
The total spin magnetic moment of the unit cell is   17.998095
The total net atomic charge of the unit cell is   -0.000006
Accuracy of reproducing the electrostatic potential in the unit cell:
  The inner radius (bohr) =    5.0000
  The outer radius (bohr) =   12.0000
  Valid grid points have density less than (e/(bohr^3)) =    0.0001
  The number of valid grid points were=      1328541
  The rms potential error without charges in kcal/mol is=      5.27988
  The rms potential error with partial charges in kcal/mol is=      0.76836
  The RRMSE value at monopole order=      0.14553
  The rms potential error with partial charges and cloud penetration in kcal/mol is=      0.76156
  The RRMSE value at monopole order with cloud penetration is=      0.14424
  The rms potential error with partial charges and atomic dipoles in kcal/mol is=      0.58422
  The RRMSE value at dipole order=      0.11065
  The rms potential error with partial charges, atomic dipoles and cloud penetration in kcal/mol is=      0.57215
  The RRMSE value at dipole order with cloud penetration=      0.10836

******************************************************
The electron densities and ab initio electrostatic potential were computed in VASP using the PBE functional and
projector augmented wave method. See the main text of the journal article for a description of computational details.
The atomic charges, dipoles, and quadrupoles were computed with the DDEC6 method as described in
(a) T. A. Manz and N. Gabaldon Limas, RSC Adv. 6 (2016) 47771-47801 DOI: 10.1039/c6ra04656h
(b) N. Gabaldon Limas and T. A. Manz, RSC Adv. 8 (2018) 2678-2707 DOI: 10.1039/c7ra11829e.
For each atom in the material, the electron cloud parameters were fit to the spherically averaged atom-in-material
electron density using radial positions for which this density was between 10^-4 and 10^-2 electrons per cubic bohr.
The polarizabilities, dispersion coefficients, and quantum Drude oscillator (QDO) parameters were fit using the MCLF method.
The magnetic structure of the system was optimized in VASP from the default ferromagnetic initial guess using spin polarization.
The atomic spin moments (ASMs) were computed on this optimized magnetic structure using the DDEC6 partition as inputs
to the method of T. A. Manz and D. S. Sholl, J. Chem. Theory Comput. 7 (2011) 4146-4164 DOI: 10.1021/ct200539n.
The RMSE and RRMSE were computed using a uniform grid with Ewald summation.
