# Supplementary material for: A collection of forcefield precursors for metal–organic frameworks
Source: RSC Adv. 2019 Nov 13;9(63):36492–507. doi: 10.1039/c9ra07327b (PMC9075174; doi:10.1039/c9ra07327b)
Supplement: RA-009-C9RA07327B-s3526 [file RA-009-C9RA07327B-s3526.xyz]

  426
jmolscript: load "" {1 1 1} spacegroup "x,y,z" unitcell [{     22.039000     0.000000     0.000000 }, {      0.000000    22.039000     0.000000 }, {      0.000000     0.000000    22.039000 }]
H      7.757508    18.933485     4.424990     0.052130
H      5.764521     0.592408    18.346806     0.106138
H      7.786599    21.673814    19.448095     0.093674
H     14.281492     3.105515     4.424990     0.050210
H     16.274479    21.446592    18.346806     0.106250
H     14.252401     0.365186    19.448095     0.093686
H     14.281492    18.933485    17.614010     0.056044
H     16.274479     0.592408     3.692194     0.108012
H     14.252401    21.673814     2.590905     0.093541
H      7.757508     3.105515    17.614010     0.054097
H      5.764521    21.446592     3.692194     0.108120
H      7.786599     0.365186     2.590905     0.093560
H      4.424990     7.757508    18.933485     0.051788
H     18.346806     5.764521     0.592408     0.107982
H     19.448095     7.786599    21.673814     0.093503
H      4.424990    14.281492     3.105515     0.054368
H     18.346806    16.274479    21.446592     0.106223
H     19.448095    14.252401     0.365186     0.093711
H     17.614010    14.281492    18.933485     0.056034
H      3.692194    16.274479     0.592408     0.106342
H      2.590905    14.252401    21.673814     0.093731
H     17.614010     7.757508     3.105515     0.050187
H      3.692194     5.764521    21.446592     0.107884
H      2.590905     7.786599     0.365186     0.093508
H     18.933485     4.424990     7.757508     0.050236
H      0.592408    18.346806     5.764521     0.107904
H     21.673814    19.448095     7.786599     0.093419
H      3.105515     4.424990    14.281492     0.054379
H     21.446592    18.346806    16.274479     0.106131
H      0.365186    19.448095    14.252401     0.093644
H     18.933485    17.614010    14.281492     0.056060
H      0.592408     3.692194    16.274479     0.106264
H     21.673814     2.590905    14.252401     0.093704
H      3.105515    17.614010     7.757508     0.052154
H     21.446592     3.692194     5.764521     0.107905
H      0.365186     2.590905     7.786599     0.093501
H     18.933925     7.750676     4.421464     0.050568
H      0.592408     5.764521    18.346806     0.108023
H     21.673814     7.786599    19.448095     0.093471
H      3.105075    14.288324     4.421464     0.054726
H     21.446592    16.274479    18.346806     0.106250
H      0.365186    14.252401    19.448095     0.093695
H     18.933925    14.288324    17.617536     0.056457
H      0.592408    16.274479     3.692194     0.106385
H     21.673814    14.252401     2.590905     0.093755
H      3.105075     7.750676    17.617536     0.052599
H     21.446592     5.764521     3.692194     0.108028
H      0.365186     7.786599     2.590905     0.093552
H      7.750676     4.421464    18.933925     0.052475
H      5.764521    18.346806     0.592408     0.106113
H      7.786599    19.448095    21.673814     0.093675
H     14.288324     4.421464     3.105075     0.050558
H     16.274479    18.346806    21.446592     0.106225
H     14.252401    19.448095     0.365186     0.093686
H     14.288324    17.617536    18.933925     0.056457
H     16.274479     3.692194     0.592408     0.107987
H     14.252401     2.590905    21.673814     0.093541
H      7.750676    17.617536     3.105075     0.054520
H      5.764521     3.692194    21.446592     0.108095
H      7.786599     2.590905     0.365186     0.093560
H      4.421464    18.933925     7.750676     0.052171
H     18.346806     0.592408     5.764521     0.107899
H     19.448095    21.673814     7.786599     0.093467
H      4.421464     3.105075    14.288324     0.054849
H     18.346806    21.446592    16.274479     0.106139
H     19.448095     0.365186    14.252401     0.093675
H     17.617536    18.933925    14.288324     0.056498
H      3.692194     0.592408    16.274479     0.106259
H      2.590905    21.673814    14.252401     0.093696
H     17.617536     3.105075     7.750676     0.050584
H      3.692194    21.446592     5.764521     0.107800
H      2.590905     0.365186     7.786599     0.093473
H      9.274672    19.197732     2.841268     0.101550
H     11.245179    16.434703     5.604297     0.102888
H     13.462744    17.192624     4.846376     0.092693
H     13.614151    19.020759     3.018241     0.081891
H     12.764328     2.841268     2.841268     0.101022
H     10.793821     5.604297     5.604297     0.102322
H      8.576256     4.846376     4.846376     0.092608
H      8.424849     3.018241     3.018241     0.081814
H     12.764328    19.197732    19.197732     0.102051
H     10.793821    16.434703    16.434703     0.103450
H      8.576256    17.192624    17.192624     0.092781
H      8.424849    19.020759    19.020759     0.081958
H      9.274672     2.841268    19.197732     0.101551
H     11.245179     5.604297    16.434703     0.102888
H     13.462744     4.846376    17.192624     0.092692
H     13.614151     3.018241    19.020759     0.081890
H      2.841268     9.274672    19.197732     0.101178
H      5.604297    11.245179    16.434703     0.102817
H      4.846376    13.462744    17.192624     0.092640
H      3.018241    13.614151    19.020759     0.081816
H      2.841268    12.764328     2.841268     0.101815
H      5.604297    10.793821     5.604297     0.102951
H      4.846376     8.576256     4.846376     0.092728
H      3.018241     8.424849     3.018241     0.081927
H     19.197732    12.764328    19.197732     0.102058
H     16.434703    10.793821    16.434703     0.103433
H     17.192624     8.576256    17.192624     0.092797
H     19.020759     8.424849    19.020759     0.082014
H     19.197732     9.274672     2.841268     0.101020
H     16.434703    11.245179     5.604297     0.102337
H     17.192624    13.462744     4.846376     0.092582
H     19.020759    13.614151     3.018241     0.081750
H     19.197732     2.841268     9.274672     0.101056
H     16.434703     5.604297    11.245179     0.102276
H     17.192624     4.846376    13.462744     0.092536
H     19.020759     3.018241    13.614151     0.081767
H      2.841268     2.841268    12.764328     0.101851
H      5.604297     5.604297    10.793821     0.102889
H      4.846376     4.846376     8.576256     0.092682
H      3.018241     3.018241     8.424849     0.081944
H     19.197732    19.197732    12.764328     0.102093
H     16.434703    16.434703    10.793821     0.103372
H     17.192624    17.192624     8.576256     0.092752
H     19.020759    19.020759     8.424849     0.082032
H      2.841268    19.197732     9.274672     0.101218
H      5.604297    16.434703    11.245179     0.102756
H      4.846376    17.192624    13.462744     0.092594
H      3.018241    19.020759    13.614151     0.081833
H      6.203758    15.874912     2.152549     0.114099
H      6.433184    14.270252     3.068049     0.135117
H      7.776902    15.558212     3.096039     0.135863
H     14.887785     5.835707     2.461536     0.115709
H     16.202852     7.153419     2.462858     0.115778
H     14.612518     7.424498     3.392022     0.144466
H     15.580912    14.265624    18.956185     0.135215
H     14.266065    15.583336    18.957507     0.135123
H     15.856179    15.854195    19.886671     0.113545
H      7.405545     7.444995    18.647198     0.143963
H      7.176119     5.840335    19.562698     0.115953
H      5.832181     7.128294    19.590687     0.114851
H      2.235416     5.886837    15.392038     0.111996
H      3.308935     6.962340    14.316755     0.142462
H      2.772065     7.564666    15.994363     0.125010
H      3.308935    14.316755     6.962340     0.142386
H      2.235416    15.392038     5.886837     0.111917
H      2.772065    15.994363     7.564666     0.125172
H     18.956846    15.582234    14.265845     0.135399
H     18.956846    14.265845    15.582234     0.135278
H     19.886671    15.855297    15.855297     0.113581
H     19.576803     7.152317     5.835927     0.115780
H     19.576803     5.835927     7.152317     0.115897
H     18.646978     7.425380     7.425380     0.144575
H     16.202852     2.462858     7.153419     0.115762
H     14.887785     2.461536     5.835707     0.115769
H     14.612518     3.392022     7.424498     0.144479
H      6.433184     3.068049    14.270252     0.135074
H      6.203758     2.152549    15.874912     0.114128
H      7.776902     3.096039    15.558212     0.135928
H     14.266065    18.957507    15.583336     0.135190
H     15.580912    18.956185    14.265624     0.135181
H     15.856179    19.886671    15.854195     0.113575
H      7.176119    19.562698     5.840335     0.116016
H      7.405545    18.647198     7.444995     0.143974
H      5.832181    19.590687     7.128294     0.114844
C      6.207064     1.098424    19.267375    -0.147439
C      7.274854     0.552077    19.891520     0.102129
C     15.831936    20.940576    19.267375    -0.147206
C     14.764146    21.486923    19.891520     0.102017
C     15.831936     1.098424     2.771625    -0.148306
C     14.764146     0.552077     2.147480     0.101583
C      6.207064    20.940576     2.771625    -0.148038
C      7.274854    21.486923     2.147480     0.101472
C     19.267375     6.207064     1.098424    -0.148304
C     19.891520     7.274854     0.552077     0.101571
C     19.267375    15.831936    20.940576    -0.147221
C     19.891520    14.764146    21.486923     0.102012
C      2.771625    15.831936     1.098424    -0.146977
C      2.147480    14.764146     0.552077     0.102254
C      2.771625     6.207064    20.940576    -0.148556
C      2.147480     7.274854    21.486923     0.101375
C      1.098424    19.267375     6.207064    -0.146264
C      0.552077    19.891520     7.274854     0.101414
C     20.940576    19.267375    15.831936    -0.147265
C     21.486923    19.891520    14.764146     0.101977
C      1.098424     2.771625    15.831936    -0.149302
C      0.552077     2.147480    14.764146     0.102192
C     20.940576     2.771625     6.207064    -0.148329
C     21.486923     2.147480     7.274854     0.101581
C      1.098424     6.207064    19.267375    -0.146307
C      0.552077     7.274854    19.891520     0.101430
C     20.940576    15.831936    19.267375    -0.147311
C     21.486923    14.764146    19.891520     0.101992
C      1.098424    15.831936     2.771625    -0.149348
C      0.552077    14.764146     2.147480     0.102205
C     20.940576     6.207064     2.771625    -0.148367
C     21.486923     7.274854     2.147480     0.101598
C      6.207064    19.267375     1.098424    -0.147534
C      7.274854    19.891520     0.552077     0.102120
C     15.831936    19.267375    20.940576    -0.147300
C     14.764146    19.891520    21.486923     0.102009
C     15.831936     2.771625     1.098424    -0.148396
C     14.764146     2.147480     0.552077     0.101573
C      6.207064     2.771625    20.940576    -0.148127
C      7.274854     2.147480    21.486923     0.101464
C     19.267375     1.098424     6.207064    -0.148423
C     19.891520     0.552077     7.274854     0.101549
C     19.267375    20.940576    15.831936    -0.147344
C     19.891520    21.486923    14.764146     0.101990
C      2.771625     1.098424    15.831936    -0.147096
C      2.147480     0.552077    14.764146     0.102234
C      2.771625    20.940576     6.207064    -0.148679
C      2.147480    21.486923     7.274854     0.101349
C      6.573352    17.142375     4.896625    -0.050341
C      4.476562     2.894602    19.144398     0.396357
C     11.498187    20.226072     1.812928     0.616495
C      7.782412    17.810818     4.228182    -0.006683
C      5.662921     2.276629    19.762371     0.038294
C     11.464688    19.178117     2.860883    -0.004164
C     10.220586    18.747696     3.291304    -0.229831
C     10.123394    17.733681     4.305319     0.253258
C     11.270745    17.240669     4.798331    -0.186732
C     12.529172    17.655223     4.383777    -0.082846
C     12.597492    18.656014     3.382987    -0.124432
C     15.465648     4.896625     4.896625    -0.049560
C     17.562438    19.144398    19.144398     0.396916
C     10.540813     1.812928     1.812928     0.616507
C     14.256588     4.228182     4.228182    -0.003481
C     16.376079    19.762371    19.762371     0.038257
C     10.574312     2.860883     2.860883    -0.004307
C     11.818414     3.291304     3.291304    -0.230107
C     11.915606     4.305319     4.305319     0.254144
C     10.768255     4.798331     4.798331    -0.187008
C      9.509829     4.383777     4.383777    -0.082867
C      9.441508     3.382987     3.382987    -0.124723
C     15.465648    17.142375    17.142375    -0.051336
C     17.562438     2.894602     2.894602     0.395780
C     10.540813    20.226072    20.226072     0.616490
C     14.256588    17.810818    17.810818    -0.009668
C     16.376079     2.276629     2.276629     0.038334
C     10.574312    19.178117    19.178117    -0.004029
C     11.818414    18.747696    18.747696    -0.229587
C     11.915606    17.733681    17.733681     0.252340
C     10.768255    17.240669    17.240669    -0.186443
C      9.509829    17.655223    17.655223    -0.082831
C      9.441508    18.656014    18.656014    -0.124154
C      6.573352     4.896625    17.142375    -0.050338
C      4.476562    19.144398     2.894602     0.396352
C     11.498187     1.812928    20.226072     0.616496
C      7.782412     4.228182    17.810818    -0.006623
C      5.662921    19.762371     2.276629     0.038295
C     11.464688     2.860883    19.178117    -0.004165
C     10.220586     3.291304    18.747696    -0.229829
C     10.123394     4.305319    17.733681     0.253258
C     11.270745     4.798331    17.240669    -0.186731
C     12.529172     4.383777    17.655223    -0.082847
C     12.597492     3.382987    18.656014    -0.124432
C      4.896625     6.573352    17.142375    -0.048636
C     19.144398     4.476562     2.894602     0.395786
C      1.812928    11.498187    20.226072     0.616500
C      4.228182     7.782412    17.810818    -0.007936
C     19.762371     5.662921     2.276629     0.038329
C      2.860883    11.464688    19.178117    -0.004172
C      3.291304    10.220586    18.747696    -0.230512
C      4.305319    10.123394    17.733681     0.253552
C      4.798331    11.270745    17.240669    -0.186458
C      4.383777    12.529172    17.655223    -0.082865
C      3.382987    12.597492    18.656014    -0.124482
C      4.896625    15.465648     4.896625    -0.052004
C     19.144398    17.562438    19.144398     0.396910
C      1.812928    10.540813     1.812928     0.616509
C      4.228182    14.256588     4.228182    -0.003955
C     19.762371    16.376079    19.762371     0.038252
C      2.860883    10.574312     2.860883    -0.004143
C      3.291304    11.818414     3.291304    -0.229350
C      4.305319    11.915606     4.305319     0.253007
C      4.798331    10.768255     4.798331    -0.186964
C      4.383777     9.509829     4.383777    -0.082844
C      3.382987     9.441508     3.382987    -0.124460
C     17.142375    15.465648    17.142375    -0.051357
C      2.894602    17.562438     2.894602     0.396344
C     20.226072    10.540813    20.226072     0.616450
C     17.810818    14.256588    17.810818    -0.009643
C      2.276629    16.376079     2.276629     0.038361
C     19.178117    10.574312    19.178117    -0.004061
C     18.747696    11.818414    18.747696    -0.229574
C     17.733681    11.915606    17.733681     0.252345
C     17.240669    10.768255    17.240669    -0.186459
C     17.655223     9.509829    17.655223    -0.082813
C     18.656014     9.441508    18.656014    -0.124184
C     17.142375     6.573352     4.896625    -0.049558
C      2.894602     4.476562    19.144398     0.396302
C     20.226072    11.498187     1.812928     0.616546
C     17.810818     7.782412     4.228182    -0.003498
C      2.276629     5.662921    19.762371     0.038201
C     19.178117    11.464688     2.860883    -0.004265
C     18.747696    10.220586     3.291304    -0.230110
C     17.733681    10.123394     4.305319     0.254141
C     17.240669    11.270745     4.798331    -0.187003
C     17.655223    12.529172     4.383777    -0.082896
C     18.656014    12.597492     3.382987    -0.124698
C     17.142375     4.896625     6.573352    -0.049507
C      2.894602    19.144398     4.476562     0.396367
C     20.226072     1.812928    11.498187     0.616236
C     17.810818     4.228182     7.782412    -0.003507
C      2.276629    19.762371     5.662921     0.038005
C     19.178117     2.860883    11.464688    -0.003814
C     18.747696     3.291304    10.220586    -0.230188
C     17.733681     4.305319    10.123394     0.254116
C     17.240669     4.798331    11.270745    -0.187081
C     17.655223     4.383777    12.529172    -0.082938
C     18.656014     3.382987    12.597492    -0.124801
C      4.896625     4.896625    15.465648    -0.051953
C     19.144398    19.144398    17.562438     0.396982
C      1.812928     1.812928    10.540813     0.616199
C      4.228182     4.228182    14.256588    -0.004037
C     19.762371    19.762371    16.376079     0.038052
C      2.860883     2.860883    10.574312    -0.003692
C      3.291304     3.291304    11.818414    -0.229426
C      4.305319     4.305319    11.915606     0.252985
C      4.798331     4.798331    10.768255    -0.187044
C      4.383777     4.383777     9.509829    -0.082885
C      3.382987     3.382987     9.441508    -0.124563
C     17.142375    17.142375    15.465648    -0.051306
C      2.894602     2.894602    17.562438     0.396422
C     20.226072    20.226072    10.540813     0.616139
C     17.810818    17.810818    14.256588    -0.009654
C      2.276629     2.276629    16.376079     0.038161
C     19.178117    19.178117    10.574312    -0.003610
C     18.747696    18.747696    11.818414    -0.229652
C     17.733681    17.733681    11.915606     0.252320
C     17.240669    17.240669    10.768255    -0.186539
C     17.655223    17.655223     9.509829    -0.082855
C     18.656014    18.656014     9.441508    -0.124287
C      4.896625    17.142375     6.573352    -0.048580
C     19.144398     2.894602     4.476562     0.395856
C      1.812928    20.226072    11.498187     0.616189
C      4.228182    17.810818     7.782412    -0.007860
C     19.762371     2.276629     5.662921     0.038130
C      2.860883    19.178117    11.464688    -0.003723
C      3.291304    18.747696    10.220586    -0.230586
C      4.305319    17.733681    10.123394     0.253529
C      4.798331    17.240669    11.270745    -0.186536
C      4.383777    17.655223    12.529172    -0.082907
C      3.382987    18.656014    12.597492    -0.124584
C      6.030532    16.008468     4.322729     0.094017
C      6.649607    15.389393     3.082595    -0.391178
C     16.008468     6.030532     4.322729     0.094768
C     15.389393     6.649607     3.082595    -0.384584
C     16.008468    16.008468    17.716271     0.093478
C     15.389393    15.389393    18.956405    -0.389791
C      6.030532     6.030532    17.716271     0.094281
C      6.649607     6.649607    18.956405    -0.383806
C      4.322729     6.030532    16.008468     0.094037
C      3.082595     6.649607    15.389393    -0.386879
C      4.322729    16.008468     6.030532     0.094044
C      3.082595    15.389393     6.649607    -0.386871
C     17.716271    16.008468    16.008468     0.093561
C     18.956405    15.389393    15.389393    -0.390147
C     17.716271     6.030532     6.030532     0.094830
C     18.956405     6.649607     6.649607    -0.384856
C     16.008468     4.322729     6.030532     0.094794
C     15.389393     3.082595     6.649607    -0.384592
C      6.030532     4.322729    16.008468     0.094040
C      6.649607     3.082595    15.389393    -0.391186
C     16.008468    17.716271    16.008468     0.093501
C     15.389393    18.956405    15.389393    -0.389804
C      6.030532    17.716271     6.030532     0.094307
C      6.649607    18.956405     6.649607    -0.383821
Ni     9.341451     0.000000     0.000000     0.835002
Ni    12.697549     0.000000     0.000000     0.835007
Ni     0.000000     9.341451     0.000000     0.835049
Ni     0.000000    12.697549     0.000000     0.834954
Ni     0.000000     0.000000     9.341451     0.833599
Ni     0.000000     0.000000    12.697549     0.833529
O     10.424006    20.673684     1.365316    -0.567179
O      8.959074    17.256537     4.782463    -0.187778
O     12.637824    20.617925     1.421075    -0.573523
O     11.614994     1.365316     1.365316    -0.567315
O     13.079926     4.782463     4.782463    -0.184448
O      9.401176     1.421075     1.421075    -0.573515
O     11.614994    20.673684    20.673684    -0.567050
O     13.079926    17.256537    17.256537    -0.191437
O      9.401176    20.617925    20.617925    -0.573540
O     10.424006     1.365316    20.673684    -0.567181
O      8.959074     4.782463    17.256537    -0.187797
O     12.637824     1.421075    20.617925    -0.573524
O      1.365316    10.424006    20.673684    -0.567256
O      4.782463     8.959074    17.256537    -0.184959
O      1.421075    12.637824    20.617925    -0.573541
O      1.365316    11.614994     1.365316    -0.567111
O      4.782463    13.079926     4.782463    -0.191988
O      1.421075     9.401176     1.421075    -0.573512
O     20.673684    11.614994    20.673684    -0.567016
O     17.256537    13.079926    17.256537    -0.191450
O     20.617925     9.401176    20.617925    -0.573515
O     20.673684    10.424006     1.365316    -0.567340
O     17.256537     8.959074     4.782463    -0.184431
O     20.617925    12.637824     1.421075    -0.573535
O     20.673684     1.365316    10.424006    -0.567425
O     17.256537     4.782463     8.959074    -0.184476
O     20.617925     1.421075    12.637824    -0.573366
O      1.365316     1.365316    11.614994    -0.567199
O      4.782463     4.782463    13.079926    -0.192015
O      1.421075     1.421075     9.401176    -0.573332
O     20.673684    20.673684    11.614994    -0.567099
O     17.256537    17.256537    13.079926    -0.191497
O     20.617925    20.617925     9.401176    -0.573335
O      1.365316    20.673684    10.424006    -0.567339
O      4.782463    17.256537     8.959074    -0.185020
O      1.421075    20.617925    12.637824    -0.573372
N      7.768307     1.030764    21.008236    -0.182618
N     14.270693    21.008236    21.008236    -0.182603
N     14.270693     1.030764     1.030764    -0.182639
N      7.768307    21.008236     1.030764    -0.182623
N     21.008236     7.768307     1.030764    -0.182630
N     21.008236    14.270693    21.008236    -0.182597
N      1.030764    14.270693     1.030764    -0.182448
N      1.030764     7.768307    21.008236    -0.182766
N      1.030764    21.008236     7.768307    -0.182624
N     21.008236    21.008236    14.270693    -0.182445
N      1.030764     1.030764    14.270693    -0.182294
N     21.008236     1.030764     7.768307    -0.182484
N      3.972530     3.972530    19.722481    -0.405614
N     18.066470    18.066470    19.722481    -0.408302
N     18.066470     3.972530     2.316519    -0.406087
N      3.972530    18.066470     2.316519    -0.408766
N     19.722481     3.972530     3.972530    -0.405991
N     19.722481    18.066470    18.066470    -0.408227
N      2.316519    18.066470     3.972530    -0.407272
N      2.316519     3.972530    18.066470    -0.407281
N      3.972530    19.722481     3.972530    -0.405525
N     18.066470    19.722481    18.066470    -0.408220
N      3.972530     2.316519    18.066470    -0.408692
N     18.066470     2.316519     3.972530    -0.406005

The following XYZ coordinates are in angstroms. Other properties are in atomic units.
The sperically averaged electron density of each atom fit to a function of the form exp(a - br)
eigen_1, eigen_2 and eigen_3 are the three eigenvalues of traceless quadrupole moment tensor
  atom number  atomic symbol              X              Y              Z     net charge C6 coefficient C8 coefficient C10 coefficient fluctuating dipole atomic polarizability isotropic forcefield polarizability              a              b squared Pearson coefficient          <r^3>          <r^4>         wp_QDO          m_QDO          q_QDO       dipole_x       dipole_y       dipole_z         dipole            Qxy            Qxz            Qyz     Q(x^2-y^2)  Q(3z^2 - R^2)        eigen_1        eigen_2        eigen_3 static polarizability      alpha(xx)      alpha(xy)      alpha(xz)      alpha(yy)      alpha(yz)      alpha(zz) atomic spin moment
            1              H       7.757508      18.933485       4.424990       0.052130       1.892176 0.17657112E+02  0.20970855E+03                                 2.417570                            2.348447      -1.523943       2.071051                    0.992856       4.920164      14.784381       0.440288       1.171314      -0.730236       0.001541       0.044745       0.017865       0.048204       0.001888       0.005569       0.001972      -0.008709      -0.030651      -0.012603       0.002229       0.010374              2.482630       2.372396       0.000298      -0.431092       2.751279       0.133662       2.324215          -0.000016
            2              H       5.764521       0.592408      18.346806       0.106138       2.080590 0.17847164E+02  0.20837587E+03                                 2.415182                            2.253780      -1.380410       2.149843                    0.997480       4.208973      11.756071       0.491522       1.067297      -0.762327      -0.017300      -0.031662      -0.041357       0.054884       0.002939       0.004056       0.024760      -0.020309       0.018577      -0.018291      -0.013638       0.031929              2.516000       2.467614       0.063166       0.771077       2.184271       0.248260       2.896115           0.000520
            3              H       7.786599      21.673814      19.448095       0.093674       2.019266 0.16311011E+02  0.18832141E+03                                 2.481415                            2.230590      -1.291396       2.200418                    0.996421       4.290652      12.365928       0.463765       1.143904      -0.740802       0.035460      -0.046486      -0.027350       0.064548      -0.005364       0.001227       0.016330      -0.003953       0.016113      -0.016370      -0.002838       0.019208              2.716362       2.785851      -1.106537      -0.057269       3.334088       0.196332       2.029145           0.001160
            4              H      14.281492       3.105515       4.424990       0.050210       1.907976 0.17826490E+02  0.21214703E+03                                 2.427022                            2.356127      -1.518561       2.071767                    0.992932       4.935772      14.828155       0.440729       1.167785      -0.731060      -0.001434      -0.044668       0.017784       0.048099       0.001832      -0.005297      -0.002183      -0.009015      -0.030859      -0.012515       0.001970       0.010545              2.493800       2.386112       0.002707       0.429477       2.768117      -0.135667       2.327171          -0.000016
            5              H      16.274479      21.446592      18.346806       0.106250       2.078335 0.17827180E+02  0.20808524E+03                                 2.413573                            2.252674      -1.379358       2.150449                    0.997487       4.206574      11.747934       0.491589       1.067445      -0.762297       0.017268       0.031614      -0.041409       0.054885       0.002954      -0.004057      -0.024723      -0.020286       0.018651      -0.018250      -0.013645       0.031895              2.513888       2.466083       0.062731      -0.770472       2.182678      -0.248652       2.892905           0.000520
            6              H      14.252401       0.365186      19.448095       0.093686       2.018928 0.16309139E+02  0.18829084E+03                                 2.480945                            2.230309      -1.291561       2.200327                    0.996421       4.290354      12.364017       0.463850       1.143748      -0.740841      -0.035461       0.046496      -0.027342       0.064552      -0.005372      -0.001223      -0.016323      -0.003982       0.016109      -0.016361      -0.002847       0.019208              2.715628       2.784964      -1.106215       0.057073       3.333238      -0.196265       2.028681           0.001160
            7              H      14.281492      18.933485      17.614010       0.056044       2.051503 0.19980376E+02  0.24437324E+03                                 2.542505                            2.495019      -1.584076       2.045720                    0.992527       4.988502      15.135274       0.428628       1.168356      -0.731822       0.001157       0.047868      -0.018831       0.051452      -0.001656       0.002831      -0.003314      -0.009530      -0.038561      -0.013740       0.001696       0.012044              2.597547       2.495577      -0.077054      -0.360741       2.952450      -0.013119       2.344614          -0.000014
            8              H      16.274479       0.592408       3.692194       0.108012       2.042908 0.17491827E+02  0.20317133E+03                                 2.386318                            2.232130      -1.353894       2.163653                    0.997726       4.164252      11.595173       0.493678       1.068157      -0.762291       0.017328      -0.031044       0.042218       0.055194      -0.002533       0.004246      -0.024112      -0.020698       0.023352      -0.017476      -0.014269       0.031745              2.481506       2.441413      -0.067326       0.752611       2.162097      -0.254583       2.841007           0.000554
            9              H      14.252401      21.673814       2.590905       0.093541       2.019551 0.16310306E+02  0.18832471E+03                                 2.481772                            2.230547      -1.294340       2.198901                    0.996399       4.295558      12.383340       0.463734       1.143910      -0.740748      -0.035450      -0.046594       0.027210       0.064560       0.005381       0.001188      -0.016427      -0.003923       0.015872      -0.016447      -0.002831       0.019277              2.716976       2.785894       1.106136      -0.057720       3.334363      -0.195581       2.030672           0.001158
           10              H       7.757508       3.105515      17.614010       0.054097       2.071697 0.20193435E+02  0.24752720E+03                                 2.554023                            2.503596      -1.586279       2.043075                    0.992544       5.007763      15.188965       0.429283       1.163991      -0.732826      -0.001242      -0.047661      -0.018718       0.051220      -0.001697      -0.002571       0.003496      -0.009767      -0.038307      -0.013623       0.001457       0.012165              2.611371       2.511087      -0.079752       0.360421       2.970880       0.016187       2.352146          -0.000014
           11              H       5.764521      21.446592       3.692194       0.108120       2.040659 0.17471035E+02  0.20287118E+03                                 2.384779                            2.231014      -1.352123       2.164580                    0.997740       4.161650      11.586568       0.493727       1.068359      -0.762249      -0.017294       0.030994       0.042271       0.055196      -0.002547      -0.004250       0.024065      -0.020685       0.023459      -0.017427      -0.014281       0.031708              2.479530       2.439952      -0.066866      -0.752079       2.160546       0.254862       2.838092           0.000554
           12              H       7.786599       0.365186       2.590905       0.093560       2.019285 0.16309176E+02  0.18830569E+03                                 2.481415                            2.230358      -1.294521       2.198810                    0.996399       4.295294      12.381803       0.463795       1.143796      -0.740777       0.035451       0.046604       0.027203       0.064565       0.005389      -0.001183       0.016420      -0.003954       0.015860      -0.016437      -0.002840       0.019277              2.716381       2.785180       1.105911       0.057544       3.333679       0.195560       2.030283           0.001158
           13              H       4.424990       7.757508      18.933485       0.051788       1.908256 0.17821722E+02  0.21211123E+03                                 2.429494                            2.357813      -1.522647       2.071176                    0.992847       4.929651      14.818515       0.439938       1.169770      -0.730628       0.017916       0.001639       0.044654       0.048142       0.005473       0.002051       0.002015      -0.010829       0.028471      -0.012502       0.002024       0.010478              2.496417       2.318807      -0.430629       0.133861       2.392459       0.001394       2.777985          -0.000016
           14              H      18.346806       5.764521       0.592408       0.107982       2.042895 0.17491915E+02  0.20317178E+03                                 2.386254                            2.232094      -1.353763       2.163672                    0.997728       4.164344      11.595258       0.493698       1.068117      -0.762302      -0.042214      -0.017324      -0.031037       0.055186       0.004243       0.024110       0.002533       0.022029       0.019369      -0.017472      -0.014271       0.031744              2.481391       2.840643       0.752611       0.254666       2.441571       0.067301       2.161958           0.000554
           15              H      19.448095       7.786599      21.673814       0.093503       2.019923 0.16313625E+02  0.18837274E+03                                 2.482078                            2.230774      -1.294265       2.198894                    0.996401       4.295937      12.384778       0.463710       1.143910      -0.740748      -0.027197       0.035445      -0.046590       0.064550       0.001192       0.016425      -0.005384       0.009910      -0.002056      -0.016448      -0.002831       0.019279              2.717437       2.030756      -0.057673       0.195571       2.786875      -1.106835       3.334679           0.001158
           16              H       4.424990      14.281492       3.105515       0.054368       2.050263 0.19986975E+02  0.24443844E+03                                 2.539310                            2.493554      -1.577089       2.047725                    0.992517       4.995156      15.147752       0.429301       1.166599      -0.732204       0.018802       0.001323      -0.047901       0.051476      -0.002641      -0.003491       0.001386      -0.014784       0.034740      -0.014044       0.001695       0.012349              2.593712       2.349028       0.358363      -0.013291       2.489812       0.078240       2.942296          -0.000015
           17              H      18.346806      16.274479      21.446592       0.106223       2.078545 0.17829019E+02  0.20811062E+03                                 2.413652                            2.252721      -1.379406       2.150394                    0.997487       4.206805      11.748423       0.491610       1.067379      -0.762314      -0.041403       0.017263       0.031616       0.054880      -0.004057      -0.024724       0.002954       0.019466       0.021113      -0.018251      -0.013645       0.031896              2.514020       2.893268      -0.770450      -0.248541       2.465933       0.062733       2.182857           0.000558
           18              H      19.448095      14.252401       0.365186       0.093711       2.018898 0.16309043E+02  0.18829003E+03                                 2.480946                            2.230319      -1.291745       2.200265                    0.996419       4.290374      12.364204       0.463842       1.143765      -0.740836      -0.027350      -0.035467       0.046497       0.064559      -0.001221      -0.016322      -0.005370       0.010030      -0.002073      -0.016359      -0.002845       0.019204              2.715557       2.028827       0.057126      -0.196318       2.784415      -1.105772       3.333431           0.001158
           19              H      17.614010      14.281492      18.933485       0.056034       2.052238 0.19988863E+02  0.24449595E+03                                 2.542780                            2.495275      -1.584739       2.045391                    0.992531       4.988922      15.135706       0.428689       1.168100      -0.731883      -0.018834       0.001143       0.047859       0.051444       0.002839      -0.003311      -0.001670      -0.014511       0.033577      -0.013740       0.001690       0.012049              2.597866       2.344337      -0.360816      -0.013171       2.496246      -0.076941       2.953015          -0.000016
           20              H       3.692194      16.274479       0.592408       0.106342       2.076068 0.17804199E+02  0.20774766E+03                                 2.411795                            2.251232      -1.378515       2.150930                    0.997494       4.203991      11.738332       0.491748       1.067455      -0.762303       0.041442       0.017239      -0.031569       0.054874       0.004002      -0.024690      -0.002978       0.019502       0.021011      -0.018196      -0.013662       0.031858              2.511858       2.890187       0.769587      -0.249253       2.464290      -0.063062       2.181096           0.000556
           21              H       2.590905      14.252401      21.673814       0.093731       2.019019 0.16309857E+02  0.18830274E+03                                 2.481114                            2.230443      -1.291692       2.200336                    0.996415       4.290228      12.364099       0.463806       1.143835      -0.740821       0.027349      -0.035472      -0.046504       0.064567       0.001217      -0.016327       0.005378       0.010041      -0.002070      -0.016364      -0.002849       0.019213              2.715670       2.028741      -0.057465      -0.196808       2.784716       1.105878       3.333555           0.001158
           22              H      17.614010       7.757508       3.105515       0.050187       1.907473 0.17819566E+02  0.21204436E+03                                 2.426601                            2.355667      -1.518072       2.071977                    0.992939       4.935398      14.826400       0.440773       1.167782      -0.731059      -0.017763       0.001419      -0.044670       0.048094      -0.005291       0.002192      -0.001822      -0.010940       0.028972      -0.012523       0.001974       0.010549              2.493357       2.327514       0.429443       0.135705       2.385263      -0.002795       2.767293          -0.000016
           23              H       3.692194       5.764521      21.446592       0.107884       2.045257 0.17515983E+02  0.20352162E+03                                 2.387994                            2.233520      -1.355627       2.162739                    0.997710       4.167104      11.605012       0.493576       1.068013      -0.762319       0.042169      -0.017349       0.031093       0.055190      -0.004292       0.024165      -0.002510       0.021958       0.019493      -0.017562      -0.014232       0.031793              2.483404       2.843360      -0.753396       0.254134       2.443204      -0.067065       2.163649           0.000556
           24              H       2.590905       7.786599       0.365186       0.093508       2.019556 0.16310434E+02  0.18832663E+03                                 2.481766                            2.230533      -1.294294       2.198868                    0.996403       4.295836      12.384174       0.463743       1.143887      -0.740752       0.027199       0.035440       0.046590       0.064548      -0.001194       0.016422       0.005372       0.009893      -0.002059      -0.016441      -0.002827       0.019269              2.717123       2.030755       0.057329       0.195056       2.786298       1.106528       3.334314           0.001159
           25              H      18.933485       4.424990       7.757508       0.050236       1.907402 0.17819260E+02  0.21203893E+03                                 2.426510                            2.355629      -1.518459       2.071845                    0.992930       4.935071      14.825154       0.440783       1.167765      -0.731065       0.044677       0.017764       0.001445       0.048100       0.002184       0.001837       0.005297       0.019924       0.001889      -0.012508       0.001963       0.010545              2.493217       2.767308       0.135562       0.002780       2.327011      -0.429304       2.385332          -0.000016
           26              H       0.592408      18.346806       5.764521       0.107904       2.038769 0.17441021E+02  0.20245003E+03                                 2.384503                            2.229964      -1.342153       2.168908                    0.997832       4.158543      11.578532       0.493520       1.069191      -0.762047      -0.030583      -0.042356      -0.016876       0.054901       0.023733       0.002910       0.003779      -0.001059      -0.041482      -0.016945      -0.014207       0.031152              2.480024       2.157122       0.255041       0.062879       2.843596       0.757483       2.439354           0.000554
           27              H      21.673814      19.448095       7.786599       0.093419       2.023434 0.16350910E+02  0.18887420E+03                                 2.483172                            2.232052      -1.294625       2.198597                    0.996403       4.295273      12.377299       0.464064       1.142610      -0.741103      -0.046511      -0.027221       0.035512       0.064539       0.016358      -0.005468       0.001195      -0.006012      -0.014160      -0.016415      -0.002863       0.019278              2.718222       3.335826       0.197531      -1.107578       2.030550      -0.058679       2.788291           0.001186
           28              H       3.105515       4.424990      14.281492       0.054379       2.045007 0.19802201E+02  0.24171757E+03                                 2.537322                            2.483072      -1.579579       2.045800                    0.992491       5.008083      15.193128       0.429749       1.167607      -0.731742      -0.045821       0.019548      -0.001996       0.049857      -0.002176       0.003575      -0.005187       0.020374       0.000948      -0.012473       0.000616       0.011857              2.596056       2.952412      -0.053151       0.043041       2.301185       0.399286       2.534570           0.000007
           29              H      21.446592      18.346806      16.274479       0.106131       2.079480 0.17838935E+02  0.20825581E+03                                 2.414360                            2.253330      -1.379333       2.150333                    0.997488       4.207975      11.752614       0.491548       1.067362      -0.762315       0.031607      -0.041402       0.017243       0.054868      -0.024726       0.002941      -0.004056       0.000810      -0.039744      -0.018257      -0.013637       0.031894              2.514821       2.183497      -0.248696       0.062787       2.894084      -0.770915       2.466882          -0.000572
           30              H       0.365186      19.448095      14.252401       0.093644       2.019885 0.16318857E+02  0.18843287E+03                                 2.481762                            2.230996      -1.292006       2.200058                    0.996421       4.291664      12.369151       0.463767       1.143771      -0.740831       0.046473      -0.027328      -0.035482       0.064541      -0.016327      -0.005374      -0.001229      -0.006073      -0.014039      -0.016368      -0.002846       0.019214              2.716526       3.334371      -0.196650      -1.106535       2.029344       0.057252       2.785861          -0.001300
           31              H      18.933485      17.614010      14.281492       0.056060       2.051671 0.19981986E+02  0.24439294E+03                                 2.542408                            2.494924      -1.584640       2.045471                    0.992525       4.988453      15.134128       0.428695       1.168173      -0.731865       0.047877      -0.018814       0.001139       0.051454      -0.003312      -0.001666       0.002830       0.024063       0.004983      -0.013747       0.001691       0.012055              2.597494       2.952488      -0.013204      -0.076921       2.344262      -0.360771       2.495732           0.000007
           32              H       0.592408       3.692194      16.274479       0.106264       2.080906 0.17855919E+02  0.20847824E+03                                 2.413946                            2.253243      -1.383054       2.148624                    0.997456       4.209181      11.751976       0.491997       1.066265      -0.762604      -0.031953       0.041300       0.017628       0.055113      -0.024833      -0.002711       0.004286       0.000445      -0.041062      -0.018303      -0.013907       0.032210              2.513974       2.186905      -0.247532      -0.068016       2.888293       0.764149       2.466724          -0.000572
           33              H      21.673814       2.590905      14.252401       0.093704       2.017214 0.16289313E+02  0.18804010E+03                                 2.481138                            2.230078      -1.292027       2.200141                    0.996417       4.293059      12.378688       0.463436       1.144903      -0.740515      -0.046543       0.027269      -0.035442       0.064545      -0.016384       0.005299       0.001210      -0.006003      -0.013720      -0.016387      -0.002820       0.019207              2.716275       3.334326      -0.194468       1.105827       2.030002      -0.056047       2.784497          -0.001299
           34              H       3.105515      17.614010       7.757508       0.052154       1.905427 0.17926926E+02  0.21355830E+03                                 2.422622                            2.362101      -1.521896       2.072395                    0.992923       4.911406      14.743506       0.440528       1.167139      -0.731448      -0.046653      -0.017140      -0.001514       0.049725       0.002705      -0.000453      -0.004016       0.022274       0.005768      -0.013433       0.002826       0.010607              2.483080       2.751635       0.081381      -0.048351       2.376009       0.372466       2.321596          -0.000015
           35              H      21.446592       3.692194       5.764521       0.107905       2.043678 0.17500295E+02  0.20329262E+03                                 2.386786                            2.232565      -1.353779       2.163589                    0.997728       4.165299      11.598434       0.493669       1.068057      -0.762316       0.031042       0.042204      -0.017312       0.055177       0.024109      -0.002524      -0.004248      -0.001330      -0.042715      -0.017479      -0.014260       0.031739              2.481936       2.162382       0.254679      -0.067269       2.841447      -0.752802       2.441978           0.000553
           36              H       0.365186       2.590905       7.786599       0.093501       2.020060 0.16314659E+02  0.18838753E+03                                 2.482166                            2.230818      -1.294415       2.198805                    0.996402       4.296166      12.385502       0.463714       1.143883      -0.740753       0.046583       0.027176       0.035457       0.064542       0.016415       0.005374      -0.001185      -0.005977      -0.013838      -0.016429      -0.002839       0.019268              2.717550       3.335214       0.195292       1.106754       2.030880       0.057531       2.786557           0.001185
           37              H      18.933925       7.750676       4.421464       0.050568       1.902500 0.17767512E+02  0.21131211E+03                                 2.424366                            2.353920      -1.515708       2.073354                    0.992958       4.932747      14.824043       0.440373       1.169467      -0.730651       0.044572       0.000706       0.017436       0.047866       0.001657       0.002123       0.005372       0.009037      -0.030818      -0.012558       0.002109       0.010450              2.490302       2.766488      -0.003015       0.132377       2.379220      -0.427866       2.325198          -0.000016
           38              H       0.592408       5.764521      18.346806       0.108023       2.037921 0.17431925E+02  0.20231974E+03                                 2.383982                            2.229497      -1.342358       2.168945                    0.997829       4.157380      11.574901       0.493530       1.069301      -0.762021      -0.030598      -0.016899      -0.042362       0.054922       0.002917       0.023734       0.003774       0.020215       0.022332      -0.016941      -0.014213       0.031153              2.479460       2.156788       0.062988       0.254986       2.438779       0.757146       2.842811           0.000520
           39              H      21.673814       7.786599      19.448095       0.093471       2.022682 0.16343541E+02  0.18876727E+03                                 2.482579                            2.231570      -1.294365       2.198791                    0.996401       4.294251      12.373528       0.464108       1.142632      -0.741102      -0.046528       0.035498      -0.027246       0.064555      -0.005470       0.016360       0.001194       0.004064       0.016081      -0.016419      -0.002858       0.019277              2.717507       3.334918      -1.107128       0.197477       2.787492      -0.058676       2.030112           0.001160
           40              H       3.105075      14.288324       4.421464       0.054726       2.038155 0.19721284E+02  0.24053278E+03                                 2.533870                            2.479867      -1.576445       2.047492                    0.992522       5.003454      15.183019       0.429451       1.169373      -0.731315      -0.045681      -0.001264       0.019219       0.049575       0.003378      -0.002087      -0.005258       0.009706      -0.030949      -0.012499       0.000806       0.011693              2.591858       2.950009       0.035807      -0.050238       2.527451       0.398468       2.298115          -0.000017
           41              H      21.446592      16.274479      18.346806       0.106250       2.078647 0.17829957E+02  0.20812647E+03                                 2.413853                            2.252875      -1.379569       2.150354                    0.997485       4.206825      11.749016       0.491557       1.067469      -0.762290       0.031622       0.017266      -0.041409       0.054888       0.002949      -0.024726      -0.004051       0.020281       0.018658      -0.018253      -0.013642       0.031896              2.514268       2.183191       0.062897      -0.248655       2.466320      -0.770575       2.893292           0.000521
           42              H       0.365186      14.252401      19.448095       0.093695       2.019184 0.16311925E+02  0.18833220E+03                                 2.481209                            2.230542      -1.291752       2.200249                    0.996419       4.290647      12.365409       0.463810       1.143792      -0.740830       0.046490      -0.035468      -0.027354       0.064557      -0.005376      -0.016329      -0.001228       0.003974       0.016112      -0.016372      -0.002841       0.019213              2.715866       3.333543      -1.106130      -0.196606       2.785125       0.057257       2.028930           0.001159
           43              H      18.933925      14.288324      17.617536       0.056457       2.046813 0.19923090E+02  0.24349842E+03                                 2.538483                            2.491367      -1.586685       2.045006                    0.992427       4.984228      15.117035       0.428960       1.168289      -0.731830       0.047739       0.001863      -0.018538       0.051246      -0.001490      -0.003261       0.002891       0.009563      -0.038415      -0.013709       0.001746       0.011963              2.592744       2.949856      -0.069630      -0.009872       2.488734      -0.359445       2.339640          -0.000015
           44              H       0.592408      16.274479       3.692194       0.106385       2.080014 0.17846280E+02  0.20833914E+03                                 2.413388                            2.252743      -1.383290       2.148646                    0.997453       4.207980      11.748163       0.492013       1.066367      -0.762580      -0.031967       0.017651       0.041308       0.055134      -0.002717      -0.024833       0.004282       0.020758       0.019874      -0.018298      -0.013914       0.032212              2.513367       2.186558      -0.068119      -0.247478       2.466108       0.763786       2.887434           0.000555
           45              H      21.673814      14.252401       2.590905       0.093755       2.016460 0.16281877E+02  0.18793232E+03                                 2.480542                            2.229591      -1.291775       2.200332                    0.996415       4.292044      12.374935       0.463481       1.144925      -0.740514      -0.046561      -0.035428       0.027295       0.064560       0.005302      -0.016388       0.001209       0.003848       0.015850      -0.016392      -0.002814       0.019207              2.715566       3.333431       1.105391      -0.194419       2.783710      -0.056052       2.029558           0.001158
           46              H       3.105075       7.750676      17.617536       0.052599       1.900464 0.17876567E+02  0.21283804E+03                                 2.419791                            2.360009      -1.521742       2.072930                    0.992878       4.907842      14.735285       0.440318       1.168354      -0.731157      -0.046556      -0.002253      -0.016874       0.049570      -0.000265       0.002670      -0.004081       0.008266      -0.036260      -0.013456       0.002895       0.010561              2.479316       2.750573      -0.042523       0.077473       2.315756       0.370215       2.371621          -0.000014
           47              H      21.446592       5.764521       3.692194       0.108028       2.042738 0.17490185E+02  0.20314738E+03                                 2.386190                            2.232031      -1.353937       2.163650                    0.997726       4.164036      11.594411       0.493687       1.068163      -0.762291       0.031055      -0.017334       0.042213       0.055198      -0.002532       0.024107      -0.004243       0.020696       0.023361      -0.017470      -0.014270       0.031740              2.481291       2.161984      -0.067368       0.254605       2.441324      -0.752432       2.840566           0.000554
           48              H       0.365186       7.786599       2.590905       0.093552       2.019293 0.16307139E+02  0.18827836E+03                                 2.481553                            2.230320      -1.294157       2.198998                    0.996400       4.295133      12.381656       0.463762       1.143900      -0.740752       0.046600       0.035443       0.027202       0.064558       0.005376       0.016417      -0.001183       0.003921       0.015868      -0.016433      -0.002834       0.019267              2.716813       3.334274       1.106292       0.195235       2.785738       0.057530       2.030427           0.001158
           49              H       7.750676       4.421464      18.933925       0.052475       1.886966 0.17600708E+02  0.20890570E+03                                 2.414764                            2.346092      -1.521516       2.072421                    0.992884       4.916922      14.777838       0.440042       1.172712      -0.729899       0.000818       0.017524       0.044651       0.047973       0.005640       0.001713       0.001921       0.010934       0.028416      -0.012647       0.002366       0.010281              2.479026       2.365678      -0.429362      -0.005486       2.321674       0.130489       2.749726          -0.000016
           50              H       5.764521      18.346806       0.592408       0.106113       2.080965 0.17851008E+02  0.20843111E+03                                 2.415410                            2.253972      -1.380614       2.149718                    0.997479       4.209397      11.757388       0.491520       1.067248      -0.762338      -0.017301      -0.041347      -0.031671       0.054881       0.004052       0.002935       0.024762      -0.019441       0.021180      -0.018293      -0.013637       0.031930              2.516234       2.467834       0.771083       0.063263       2.896257       0.248301       2.184609           0.000555
           51              H       7.786599      19.448095      21.673814       0.093675       2.019416 0.16312308E+02  0.18834044E+03                                 2.481562                            2.230695      -1.291419       2.200409                    0.996420       4.290748      12.366409       0.463748       1.143921      -0.740798       0.035459      -0.027348      -0.046486       0.064546       0.001228      -0.005363       0.016328      -0.010029      -0.002134      -0.016369      -0.002836       0.019205              2.716552       2.786031      -0.057274      -1.106676       2.029243       0.196348       3.334382           0.001160
           52              H      14.288324       4.421464       3.105075       0.050558       1.902895 0.17772811E+02  0.21139332E+03                                 2.424827                            2.354374      -1.515760       2.073325                    0.992961       4.933298      14.826894       0.440296       1.169570      -0.730627      -0.000708       0.017440      -0.044569       0.047865      -0.005367       0.001656      -0.002123       0.010890       0.028977      -0.012557       0.002104       0.010453              2.490831       2.379950       0.428023      -0.003097       2.325305      -0.132458       2.767238          -0.000016
           53              H      16.274479      18.346806      21.446592       0.106225       2.078712 0.17831015E+02  0.20814028E+03                                 2.413803                            2.252866      -1.379553       2.150330                    0.997486       4.206985      11.749205       0.491587       1.067397      -0.762309       0.017269      -0.041399       0.031623       0.054882      -0.004054       0.002951      -0.024725      -0.019466       0.021108      -0.018253      -0.013643       0.031896              2.514126       2.466304      -0.770476       0.062834       2.893048      -0.248702       2.183027           0.000557
           54              H      14.252401      19.448095       0.365186       0.093686       2.019087 0.16310494E+02  0.18831068E+03                                 2.481097                            2.230418      -1.291580       2.200319                    0.996421       4.290447      12.364484       0.463833       1.143764      -0.740838      -0.035460      -0.027341       0.046495       0.064550      -0.001224      -0.005371      -0.016321      -0.010041      -0.002088      -0.016360      -0.002844       0.019204              2.715828       2.785151       0.057080      -1.106361       2.028782      -0.196283       3.333551           0.001159
           55              H      14.288324      17.617536      18.933925       0.056457       2.046473 0.19919539E+02  0.24345084E+03                                 2.538521                            2.491411      -1.586219       2.045241                    0.992423       4.984134      15.117973       0.428876       1.168537      -0.731771       0.001870      -0.018540       0.047737       0.051245       0.002886      -0.001483      -0.003265       0.014403       0.033524      -0.013693       0.001740       0.011953              2.592735       2.488521      -0.359394      -0.069750       2.339939      -0.009773       2.949744          -0.000016
           56              H      16.274479       3.692194       0.592408       0.107987       2.043233 0.17495114E+02  0.20321809E+03                                 2.386506                            2.232287      -1.354064       2.163543                    0.997726       4.164621      11.596266       0.493681       1.068106      -0.762304       0.017328       0.042208      -0.031051       0.055191       0.004242      -0.002529      -0.024113      -0.022026       0.019374      -0.017477      -0.014269       0.031745              2.481700       2.441596       0.752603      -0.067419       2.841106      -0.254611       2.162398           0.000554
           57              H      14.252401       2.590905      21.673814       0.093541       2.019653 0.16311149E+02  0.18833722E+03                                 2.481876                            2.230618      -1.294363       2.198892                    0.996398       4.295647      12.383764       0.463721       1.143924      -0.740745      -0.035449       0.027208      -0.046593       0.064559       0.001188       0.005381      -0.016425      -0.009893      -0.002061      -0.016446      -0.002828       0.019274              2.717116       2.786020      -0.057720       1.106239       2.030737      -0.195583       3.334590           0.001158
           58              H       7.750676      17.617536       3.105075       0.054520       2.066088 0.20126124E+02  0.24650486E+03                                 2.549646                            2.499672      -1.587847       2.042845                    0.992461       5.002826      15.169650       0.429540       1.164226      -0.732763      -0.001961      -0.018426      -0.047529       0.051013      -0.002624      -0.001520       0.003434       0.014172       0.033745      -0.013575       0.001508       0.012068              2.606117       2.503489       0.359044      -0.072403       2.347232       0.012779       2.967629          -0.000016
           59              H       5.764521       3.692194      21.446592       0.108095       2.040986 0.17474303E+02  0.20291764E+03                                 2.384967                            2.231169      -1.352290       2.164472                    0.997740       4.162016      11.587648       0.493730       1.068308      -0.762262      -0.017295       0.042262       0.031002       0.055193      -0.004247      -0.002543       0.024067      -0.022072       0.019302      -0.017428      -0.014280       0.031708              2.479726       2.440134      -0.752071      -0.066962       2.838191       0.254897       2.160852           0.000556
           60              H       7.786599       2.590905       0.365186       0.093560       2.019399 0.16310113E+02  0.18831956E+03                                 2.481527                            2.230436      -1.294544       2.198800                    0.996398       4.295389      12.382249       0.463782       1.143810      -0.740774       0.035451       0.027201       0.046603       0.064564      -0.001184       0.005388       0.016418      -0.009903      -0.002007      -0.016436      -0.002838       0.019274              2.716534       2.785319       0.057546       1.106023       2.030354       0.195564       3.333929           0.001157
           61              H       4.421464      18.933925       7.750676       0.052171       1.902542 0.17758990E+02  0.21121535E+03                                 2.426416                            2.355172      -1.519459       2.072921                    0.992886       4.925831      14.810275       0.439684       1.171273      -0.730266       0.017557       0.044570       0.000931       0.047912       0.001993       0.005542       0.001846      -0.019651       0.001926      -0.012544       0.002157       0.010387              2.492536       2.316166       0.130723      -0.428958       2.776065      -0.004536       2.385378          -0.000016
           62              H      18.346806       0.592408       5.764521       0.107899       2.043902 0.17502452E+02  0.20332486E+03                                 2.387004                            2.232734      -1.353984       2.163485                    0.997727       4.165533      11.599460       0.493637       1.068087      -0.762307      -0.042204      -0.031043      -0.017312       0.055178       0.024110       0.004241       0.002519       0.001339      -0.042713      -0.017479      -0.014260       0.031738              2.482204       2.841507       0.254772       0.752922       2.162717       0.067409       2.442387           0.000553
           63              H      19.448095      21.673814       7.786599       0.093467       2.020535 0.16319393E+02  0.18845659E+03                                 2.482577                            2.231162      -1.294457       2.198754                    0.996403       4.296720      12.387732       0.463670       1.143904      -0.740746      -0.027176      -0.046574       0.035458       0.064536       0.016422       0.001193      -0.005381       0.005996      -0.013847      -0.016444      -0.002834       0.019277              2.718044       2.031117       0.195599      -0.057667       3.335504      -1.107230       2.787510           0.001185
           64              H       4.421464       3.105075      14.288324       0.054849       2.044601 0.19918844E+02  0.24340452E+03                                 2.534814                            2.489512      -1.579168       2.047331                    0.992422       4.989869      15.126943       0.429582       1.166797      -0.732151       0.018500      -0.047786       0.002028       0.051282      -0.003432      -0.002690       0.001217      -0.024691       0.004672      -0.013997       0.001727       0.012270              2.588339       2.343830      -0.009877       0.356876       2.938946       0.070953       2.482242           0.000007
           65              H      18.346806      21.446592      16.274479       0.106139       2.079632 0.17840427E+02  0.20827727E+03                                 2.414464                            2.253413      -1.379651       2.150197                    0.997485       4.208064      11.752919       0.491543       1.067352      -0.762318      -0.041393       0.031623       0.017251       0.054872      -0.024724      -0.004055       0.002940      -0.000815      -0.039738      -0.018257      -0.013635       0.031891              2.514896       2.894199      -0.248668      -0.770783       2.183685       0.062848       2.466805          -0.000572
           66              H      19.448095       0.365186      14.252401       0.093675       2.019565 0.16315311E+02  0.18838102E+03                                 2.481492                            2.230743      -1.291934       2.200126                    0.996420       4.291163      12.367207       0.463798       1.143761      -0.740835      -0.027328       0.046480      -0.035480       0.064545      -0.016318      -0.001222      -0.005367       0.006063      -0.014018      -0.016355      -0.002847       0.019202              2.716224       2.029216      -0.196360       0.057125       3.334349      -1.106210       2.785107          -0.001300
           67              H      17.617536      18.933925      14.288324       0.056498       2.046682 0.19921690E+02  0.24347907E+03                                 2.538497                            2.491386      -1.586732       2.045024                    0.992431       4.983871      15.116296       0.428927       1.168388      -0.731809      -0.018532       0.047741       0.001841       0.051245      -0.003259       0.002892      -0.001504      -0.023967       0.004820      -0.013692       0.001728       0.011964              2.592735       2.339394      -0.009826      -0.359399       2.949935      -0.069595       2.488875           0.000007
           68              H       3.692194       0.592408      16.274479       0.106259       2.077124 0.17815284E+02  0.20790950E+03                                 2.412582                            2.251903      -1.378751       2.150738                    0.997493       4.205219      11.742707       0.491684       1.067427      -0.762308       0.041431      -0.031577       0.017226       0.054866      -0.024690       0.004000      -0.002965      -0.000747      -0.039741      -0.018202      -0.013651       0.031853              2.512708       2.891088      -0.249372       0.769908       2.181901      -0.063173       2.465136          -0.000572
           69              H       2.590905      21.673814      14.252401       0.093696       2.019677 0.16316046E+02  0.18839261E+03                                 2.481654                            2.230863      -1.291878       2.200199                    0.996417       4.291003      12.367055       0.463762       1.143832      -0.740820       0.027328      -0.046488      -0.035485       0.064553      -0.016323       0.001218       0.005374       0.006067      -0.014037      -0.016360      -0.002852       0.019211              2.716329       2.029128      -0.196850      -0.057464       3.334463       1.106310       2.785398          -0.001299
           70              H      17.617536       3.105075       7.750676       0.050584       1.902055 0.17761834E+02  0.21122860E+03                                 2.424038                            2.353582      -1.515966       2.073282                    0.992947       4.932272      14.822263       0.440392       1.169505      -0.730642      -0.017410      -0.044586       0.000706       0.047870       0.002132      -0.005358      -0.001653      -0.019957       0.001847      -0.012562       0.002098       0.010463              2.489990       2.325281       0.132460       0.427864       2.765971       0.003021       2.378718          -0.000016
           71              H       3.692194      21.446592       5.764521       0.107800       2.046283 0.17526719E+02  0.20367764E+03                                 2.388757                            2.234170      -1.355851       2.162549                    0.997709       4.168318      11.609298       0.493515       1.067980      -0.762325       0.042159       0.031099      -0.017336       0.055182       0.024165      -0.004290      -0.002496       0.001243      -0.042670      -0.017568      -0.014220       0.031788              2.484232       2.844241       0.254246      -0.753715       2.164423      -0.067174       2.444033           0.000553
           72              H       2.590905       0.365186       7.786599       0.093473       2.020180 0.16316307E+02  0.18841200E+03                                 2.482274                            2.230927      -1.294489       2.198726                    0.996405       4.296629      12.387164       0.463702       1.143879      -0.740751       0.027178       0.046573       0.035452       0.064534       0.016419      -0.001195       0.005370       0.005989      -0.013821      -0.016438      -0.002830       0.019267              2.717743       2.031123       0.195087       0.057323       3.335158       1.106932       2.786948           0.001185
           73              H       9.274672      19.197732       2.841268       0.101550       1.780180 0.15351066E+02  0.17684257E+03                                 2.337175                            2.202192      -1.727287       1.984517                    0.994711       4.866829      14.615235       0.448802       1.184686      -0.724910      -0.036484       0.026091      -0.026209       0.051949      -0.010335       0.010316      -0.008144       0.020391      -0.019435      -0.014868      -0.008351       0.023219              2.455577       3.284029      -0.076787       0.069255       2.038884      -0.428577       2.043818           0.000039
           74              H      11.245179      16.434703       5.604297       0.102888       2.282947 0.19650066E+02  0.23399355E+03                                 2.569757                            2.367434      -1.208244       2.236283                    0.996797       4.104689      11.415191       0.480887       1.069604      -0.765233       0.004607      -0.034276       0.034357       0.048749      -0.003731       0.003710      -0.023794       0.007317      -0.007619      -0.026258       0.003386       0.022873              2.619415       2.259770      -0.054820       0.056966       2.798606      -0.907295       2.799868          -0.000014
           75              H      13.462744      17.192624       4.846376       0.092693       2.268056 0.18264616E+02  0.21351436E+03                                 2.546857                            2.269836      -1.118106       2.270730                    0.997650       4.082836      11.242832       0.495313       1.057815      -0.767506       0.044521      -0.023895       0.023918       0.055903      -0.002690       0.002684      -0.025320       0.025964      -0.025976      -0.033975       0.013174       0.020801              2.761200       3.643056      -0.708680       0.709494       2.320056      -0.384729       2.320487           0.000106
           76              H      13.614151      19.020759       3.018241       0.081891       2.349152 0.19766918E+02  0.23656243E+03                                 2.609443                            2.358754      -1.286846       2.170189                    0.997825       4.426271      12.482452       0.484888       1.055498      -0.765089       0.048227       0.016592      -0.016580       0.053628       0.002181      -0.002168      -0.011310       0.039390      -0.039363      -0.024437      -0.002151       0.026588              2.831246       3.719590       0.598860      -0.599203       2.387121      -0.395004       2.387026           0.000194
           77              H      12.764328       2.841268       2.841268       0.101022       1.785915 0.15380627E+02  0.17724491E+03                                 2.340995                            2.203113      -1.724822       1.985031                    0.994722       4.870862      14.623575       0.449134       1.183397      -0.725203       0.036328      -0.026158      -0.026147       0.051842      -0.010294      -0.010280       0.008283       0.020173      -0.020188      -0.015009      -0.008212       0.023221              2.462003       3.296246      -0.073351      -0.073089       2.044639       0.428024       2.045123           0.000038
           78              H      10.793821       5.604297       5.604297       0.102322       2.298389 0.19815778E+02  0.23647860E+03                                 2.581795                            2.377762      -1.249246       2.217512                    0.996791       4.118497      11.468510       0.479699       1.069934      -0.765123      -0.004868       0.034302       0.034308       0.048759      -0.003841      -0.003834       0.023902       0.006925      -0.006920      -0.026210       0.003029       0.023181              2.631531       2.267671      -0.054448      -0.054430       2.813472       0.914647       2.813448          -0.000014
           79              H       8.576256       4.846376       4.846376       0.092608       2.269010 0.18281572E+02  0.21376549E+03                                 2.547610                            2.270984      -1.118367       2.270513                    0.997649       4.084472      11.249300       0.495149       1.057903      -0.767478      -0.044507       0.023899       0.023907       0.055889      -0.002667      -0.002671       0.025336       0.025961      -0.025956      -0.033989       0.013207       0.020782              2.761002       3.641017      -0.708846      -0.708843       2.320994       0.384961       2.320995           0.000106
           80              H       8.424849       3.018241       3.018241       0.081814       2.349960 0.19779286E+02  0.23674930E+03                                 2.610026                            2.359491      -1.286878       2.170068                    0.997826       4.427771      12.488023       0.484809       1.055498      -0.765083      -0.048233      -0.016585      -0.016577       0.053631       0.002173       0.002170       0.011350       0.039407      -0.039402      -0.024485      -0.002118       0.026603              2.831351       3.718960       0.598745       0.598753       2.387540       0.395039       2.387554           0.000194
           81              H      12.764328      19.197732      19.197732       0.102051       1.774648 0.15324020E+02  0.17647134E+03                                 2.333209                            2.201207      -1.729712       1.983976                    0.994700       4.862792      14.605544       0.448564       1.185716      -0.724678       0.036631       0.026151       0.026141       0.052049       0.010363       0.010346       0.008021       0.020123      -0.020127      -0.014729      -0.008480       0.023209              2.448944       3.271491       0.073010       0.072710       2.037424       0.429139       2.037916           0.000039
           82              H      10.793821      16.434703      16.434703       0.103450       2.268027 0.19490324E+02  0.23160452E+03                                 2.558191                            2.357512      -1.204978       2.238527                    0.996812       4.091188      11.363512       0.482012       1.069351      -0.765323      -0.004341      -0.034324      -0.034330       0.048740       0.003608       0.003601       0.023687       0.007862      -0.007856      -0.026307       0.003741       0.022566              2.607781       2.252259       0.057395       0.057381       2.785556       0.900222       2.785528          -0.000014
           83              H       8.576256      17.192624      17.192624       0.092781       2.267071 0.18247270E+02  0.21325783E+03                                 2.546096                            2.268671      -1.117835       2.270953                    0.997651       4.081173      11.236303       0.495476       1.057734      -0.767532      -0.044536      -0.023906      -0.023915       0.055919       0.002704       0.002707       0.025303       0.025972      -0.025967      -0.033960       0.013140       0.020821              2.761415       3.645222       0.709326       0.709322       2.319513       0.384482       2.319509           0.000106
           84              H       8.424849      19.020759      19.020759       0.081958       2.348427 0.19755245E+02  0.23638590E+03                                 2.608915                            2.358049      -1.286809       2.170302                    0.997824       4.424872      12.477202       0.484967       1.055491      -0.765096      -0.048220       0.016594       0.016586       0.053625      -0.002179      -0.002176       0.011272       0.039362      -0.039357      -0.024392      -0.002182       0.026574              2.831235       3.720399      -0.599364      -0.599369       2.386649       0.395003       2.386657           0.000194
           85              H       9.274672       2.841268      19.197732       0.101551       1.780113 0.15350435E+02  0.17683356E+03                                 2.337123                            2.202154      -1.727248       1.984539                    0.994711       4.866740      14.614913       0.448803       1.184693      -0.724908      -0.036485      -0.026218       0.026079       0.051949       0.010328      -0.010317      -0.008145       0.019911      -0.020887      -0.014870      -0.008347       0.023217              2.455520       3.283924       0.069526      -0.076485       2.043290      -0.428590       2.039347           0.000039
           86              H      11.245179       5.604297      16.434703       0.102888       2.282934 0.19649987E+02  0.23399235E+03                                 2.569744                            2.367428      -1.208242       2.236283                    0.996797       4.104687      11.415176       0.480888       1.069603      -0.765233       0.004606       0.034351      -0.034282       0.048749       0.003716      -0.003724      -0.023794       0.007471      -0.007157      -0.026258       0.003386       0.022872              2.619396       2.259756       0.056981      -0.054802       2.799873      -0.907283       2.798558          -0.000014
           87              H      13.462744       4.846376      17.192624       0.092692       2.268067 0.18264742E+02  0.21351618E+03                                 2.546864                            2.269842      -1.118109       2.270727                    0.997650       4.082851      11.242879       0.495313       1.057814      -0.767507       0.044521       0.023909      -0.023904       0.055903       0.002680      -0.002694      -0.025320       0.025972      -0.025950      -0.033975       0.013174       0.020801              2.761205       3.643066       0.709499      -0.708678       2.320492      -0.384728       2.320057           0.000107
           88              H      13.614151       3.018241      19.020759       0.081890       2.349163 0.19767042E+02  0.23656427E+03                                 2.609451                            2.358761      -1.286848       2.170187                    0.997825       4.426284      12.482497       0.484888       1.055498      -0.765089       0.048227      -0.016587       0.016584       0.053628      -0.002171       0.002178      -0.011310       0.039378      -0.039396      -0.024437      -0.002151       0.026588              2.831253       3.719602      -0.599198       0.598868       2.387019      -0.395003       2.387138           0.000194
           89              H       2.841268       9.274672      19.197732       0.101178       1.785336 0.15384116E+02  0.17730276E+03                                 2.340770                            2.203689      -1.726642       1.984347                    0.994718       4.871231      14.627460       0.448956       1.183748      -0.725118      -0.026042      -0.036368       0.026258       0.051868       0.010237      -0.008319      -0.010267      -0.020103      -0.020716      -0.015074      -0.008141       0.023215              2.460947       2.045878       0.072139      -0.429613       3.290694      -0.073017       2.046270           0.000038
           90              H       5.604297      11.245179      16.434703       0.102817       2.284907 0.19674197E+02  0.23434213E+03                                 2.570639                            2.368444      -1.208906       2.235893                    0.996793       4.106662      11.420472       0.480942       1.069204      -0.765339       0.034214       0.004668      -0.034401       0.048743       0.003832      -0.023782      -0.003701      -0.007243      -0.006881      -0.026167       0.003209       0.022958              2.619748       2.801323       0.054854      -0.908617       2.258322      -0.054995       2.799598          -0.000014
           91              H       4.846376      13.462744      17.192624       0.092640       2.269745 0.18285653E+02  0.21382657E+03                                 2.548344                            2.271374      -1.118417       2.270530                    0.997648       4.084281      11.249372       0.495059       1.058031      -0.767450       0.023894       0.044501      -0.023928       0.055891       0.002687      -0.025328      -0.002689      -0.025968      -0.025913      -0.033980       0.013176       0.020804              2.762234       2.322114       0.709996      -0.385274       3.643244      -0.709279       2.321345           0.000107
           92              H       3.018241      13.614151      19.020759       0.081816       2.349794 0.19776903E+02  0.23671153E+03                                 2.609805                            2.359291      -1.287025       2.170012                    0.997825       4.427414      12.486408       0.484852       1.055446      -0.765099      -0.016587       0.048211       0.016573       0.053611      -0.002174      -0.011315       0.002166      -0.039380      -0.039372      -0.024441      -0.002143       0.026583              2.831185       2.387339      -0.598529      -0.395302       3.718769       0.598889       2.387448           0.000194
           93              H       2.841268      12.764328       2.841268       0.101815       1.775847 0.15328808E+02  0.17653143E+03                                 2.333856                            2.201148      -1.727588       1.984628                    0.994722       4.863460      14.605371       0.448715       1.185281      -0.724780      -0.026271       0.036543      -0.026079       0.052016      -0.010430       0.007957      -0.010418      -0.020171      -0.019511      -0.014629      -0.008609       0.023238              2.450226       2.037772      -0.073744       0.427878       3.276645      -0.073526       2.036261           0.000039
           94              H       5.604297      10.793821       5.604297       0.102951       2.280640 0.19622887E+02  0.23359885E+03                                 2.568532                            2.366177      -1.207422       2.236747                    0.996804       4.102663      11.409384       0.480878       1.069949      -0.765139       0.034406      -0.004513       0.034229       0.048742      -0.003600       0.023799      -0.003746      -0.007597      -0.007927      -0.026359       0.003591       0.022768              2.618702       2.796642      -0.056808       0.905793       2.260908      -0.056743       2.798558          -0.000014
           95              H       4.846376       8.576256       4.846376       0.092728       2.266727 0.18247163E+02  0.21325514E+03                                 2.545666                            2.268540      -1.117854       2.270885                    0.997651       4.081697      11.237515       0.495534       1.057618      -0.767557       0.023909      -0.044538       0.023893       0.055912      -0.002685       0.025312      -0.002687      -0.025958      -0.026004      -0.033969       0.013171       0.020797              2.760494       2.318671      -0.708260       0.384265       3.643329      -0.709085       2.319481           0.000106
           96              H       3.018241       8.424849       3.018241       0.081927       2.348941 0.19761529E+02  0.23648176E+03                                 2.609347                            2.358448      -1.286713       2.170293                    0.997825       4.425715      12.480446       0.484915       1.055512      -0.765086      -0.016585      -0.048239      -0.016593       0.053641       0.002175       0.011315       0.002182      -0.039394      -0.039390      -0.024446      -0.002151       0.026596              2.831569       2.387081       0.599636       0.394767       3.720736       0.599199       2.386891           0.000194
           97              H      19.197732      12.764328      19.197732       0.102058       1.774568 0.15322602E+02  0.17645165E+03                                 2.333196                            2.201146      -1.729665       1.984008                    0.994700       4.862631      14.605117       0.448556       1.185759      -0.724668       0.026142       0.036633       0.026151       0.052051       0.010348       0.008017       0.010365      -0.020124      -0.020115      -0.014724      -0.008485       0.023209              2.449016       2.037868       0.072876       0.428942       3.271803       0.073064       2.037377           0.000039
           98              H      16.434703      10.793821      16.434703       0.103433       2.268334 0.19493548E+02  0.23165250E+03                                 2.558413                            2.357702      -1.205047       2.238476                    0.996812       4.091490      11.364603       0.481994       1.069346      -0.765324      -0.034323      -0.004341      -0.034327       0.048737       0.003601       0.023687       0.003609      -0.007861      -0.007861      -0.026307       0.003741       0.022566              2.607967       2.785620       0.057370       0.900170       2.252577       0.057361       2.785703          -0.000014
           99              H      17.192624       8.576256      17.192624       0.092797       2.266322 0.18240012E+02  0.21314910E+03                                 2.545384                            2.268102      -1.117749       2.271015                    0.997651       4.080636      11.233728       0.495583       1.057624      -0.767562      -0.023899      -0.044544      -0.023909       0.055920       0.002701       0.025295       0.002704      -0.025976      -0.025975      -0.033954       0.013140       0.020813              2.760552       2.318620       0.708844       0.384218       3.644310       0.708942       2.318726           0.000106
          100              H      19.020759       8.424849      19.020759       0.082014       2.348316 0.19753811E+02  0.23636851E+03                                 2.609089                            2.358165      -1.286575       2.170489                    0.997823       4.424427      12.476642       0.484885       1.055672      -0.765050       0.016602      -0.048240       0.016585       0.053645      -0.002177       0.011278      -0.002184      -0.039358      -0.039353      -0.024397      -0.002176       0.026572              2.831548       2.386324      -0.599558       0.394924       3.721667      -0.599674       2.386653           0.000194
          101              H      19.197732       9.274672       2.841268       0.101020       1.785928 0.15381265E+02  0.17725342E+03                                 2.340959                            2.203124      -1.724856       1.985011                    0.994722       4.870906      14.623573       0.449145       1.183361      -0.725211       0.026151      -0.036327      -0.026152       0.051841      -0.010278      -0.008284       0.010294      -0.020183      -0.020168      -0.015011      -0.008210       0.023221              2.461877       2.045140      -0.072944      -0.428211       3.295853       0.073322       2.044640           0.000038
          102              H      16.434703      11.245179       5.604297       0.102337       2.298121 0.19812954E+02  0.23643664E+03                                 2.581614                            2.377608      -1.249184       2.217560                    0.996791       4.118230      11.467592       0.479709       1.069948      -0.765120      -0.034304       0.004868       0.034311       0.048762      -0.003833      -0.023902       0.003841      -0.006926      -0.006917      -0.026210       0.003030       0.023181              2.631389       2.813389      -0.054447      -0.914723       2.267397       0.054504       2.813381          -0.000014
          103              H      17.192624      13.462744       4.846376       0.092582       2.269893 0.18290110E+02  0.21389298E+03                                 2.548416                            2.271627      -1.118478       2.270431                    0.997649       4.085140      11.252330       0.495036       1.058008      -0.767450      -0.023907       0.044497       0.023911       0.055886      -0.002672      -0.025345       0.002672      -0.025956      -0.025949      -0.033997       0.013208       0.020789              2.761989       2.321959      -0.709371      -0.385269       3.642104       0.709323       2.321902           0.000106
          104              H      19.020759      13.614151       3.018241       0.081750       2.350360 0.19783662E+02  0.23681076E+03                                 2.610073                            2.359560      -1.287121       2.169866                    0.997827       4.428397      12.489337       0.484869       1.055326      -0.765127       0.016571       0.048212      -0.016585       0.053610       0.002172      -0.011343      -0.002165      -0.039411      -0.039408      -0.024480      -0.002125       0.026605              2.831280       2.388069       0.598607      -0.395165       3.718039      -0.598465       2.387733           0.000194
          105              H      19.197732       2.841268       9.274672       0.101056       1.785961 0.15381702E+02  0.17725987E+03                                 2.340976                            2.203144      -1.725049       1.984914                    0.994728       4.871020      14.624018       0.449146       1.183349      -0.725212       0.026158      -0.026144      -0.036333       0.051845      -0.008256      -0.010303       0.010290       0.000009       0.040385      -0.014987      -0.008244       0.023230              2.461892       2.044687      -0.428228      -0.073203       2.045153       0.073057       3.295836           0.000006
          106              H      16.434703       5.604297      11.245179       0.102276       2.299255 0.19824963E+02  0.23661675E+03                                 2.582472                            2.378332      -1.249349       2.217405                    0.996791       4.119349      11.471755       0.479633       1.069951      -0.765116      -0.034299       0.034302       0.004870       0.048752      -0.023906      -0.003843       0.003836      -0.000002       0.013878      -0.026219       0.003037       0.023182              2.632287       2.814401      -0.915190      -0.054488       2.814338       0.054508       2.268122           0.000001
          107              H      17.192624       4.846376      13.462744       0.092536       2.270722 0.18298205E+02  0.21401230E+03                                 2.549050                            2.272141      -1.118624       2.270306                    0.997648       4.085979      11.255458       0.494974       1.058019      -0.767444      -0.023905       0.023903       0.044492       0.055878      -0.025354      -0.002669       0.002668      -0.000002       0.051916      -0.034007       0.013218       0.020789              2.762718       2.322529      -0.385421      -0.709645       2.322454       0.709574       3.643172           0.000081
          108              H      19.020759       3.018241      13.614151       0.081767       2.351045 0.19790792E+02  0.23692042E+03                                 2.610689                            2.360067      -1.287631       2.169621                    0.997827       4.429097      12.492463       0.484786       1.055400      -0.765104       0.016577      -0.016591       0.048210       0.053612      -0.011328       0.002182      -0.002173       0.000001       0.078826      -0.024465      -0.002144       0.026609              2.831994       2.388648      -0.395344       0.598831       2.388318      -0.598702       3.719015          -0.000167
          109              H       2.841268       2.841268      12.764328       0.101851       1.775871 0.15329257E+02  0.17653818E+03                                 2.333865                            2.201169      -1.727806       1.984516                    0.994727       4.863637      14.606044       0.448716       1.185269      -0.724781      -0.026280      -0.026072       0.036549       0.052021       0.007924      -0.010460      -0.010415      -0.000317       0.040029      -0.014600      -0.008649       0.023249              2.450225       2.037305       0.427886      -0.074031       2.036759      -0.073240       3.276611          -0.000017
          110              H       5.604297       5.604297      10.793821       0.102889       2.281778 0.19634912E+02  0.23377879E+03                                 2.569396                            2.366906      -1.207596       2.236588                    0.996804       4.103789      11.413570       0.480801       1.069952      -0.765135       0.034401       0.034220      -0.004516       0.048732       0.023803      -0.003610      -0.003741       0.000167       0.015390      -0.026368       0.003598       0.022770              2.619610       2.797661       0.906262      -0.056851       2.799525      -0.056753       2.261643          -0.000005
          111              H       4.846376       4.846376       8.576256       0.092682       2.267552 0.18255186E+02  0.21337333E+03                                 2.546298                            2.269050      -1.118000       2.270761                    0.997651       4.082530      11.240620       0.495472       1.057628      -0.767552       0.023908       0.023885      -0.044533       0.055904       0.025321      -0.002682      -0.002683       0.000024       0.051946      -0.033978       0.013181       0.020797              2.761224       2.319238       0.384416      -0.708533       2.320031      -0.709337       3.644403          -0.000093
          112              H       3.018241       3.018241       8.424849       0.081944       2.349616 0.19768528E+02  0.23658942E+03                                 2.609958                            2.358949      -1.287219       2.170050                    0.997825       4.426399      12.483518       0.484832       1.055587      -0.765063      -0.016592      -0.016598      -0.048237       0.053644       0.011299       0.002185       0.002190       0.000000       0.078793      -0.024431      -0.002170       0.026601              2.832280       2.387658       0.394944       0.599862       2.387469       0.599435       3.721713           0.000149
          113              H      19.197732      19.197732      12.764328       0.102093       1.774621 0.15323239E+02  0.17646087E+03                                 2.333223                            2.201174      -1.729853       1.983910                    0.994706       4.862767      14.605620       0.448558       1.185740      -0.724671       0.026149       0.026144       0.036638       0.052054       0.007989       0.010377       0.010357       0.000002       0.040270      -0.014701      -0.008519       0.023219              2.449043       2.037415       0.428961       0.073172       2.037908       0.072762       3.271806          -0.000017
          114              H      16.434703      16.434703      10.793821       0.103372       2.269464 0.19505478E+02  0.23183076E+03                                 2.559275                            2.358430      -1.205218       2.238319                    0.996812       4.092604      11.368756       0.481916       1.069352      -0.765320      -0.034318      -0.034318      -0.004343       0.048727       0.023690       0.003610       0.003603       0.000001       0.015752      -0.026316       0.003748       0.022567              2.608870       2.786635       0.900637       0.057411       2.786666       0.057371       2.253310          -0.000004
          115              H      17.192624      17.192624       8.576256       0.092752       2.267141 0.18247989E+02  0.21326659E+03                                 2.546012                            2.268610      -1.117892       2.270892                    0.997651       4.081464      11.236815       0.495521       1.057635      -0.767556      -0.023897      -0.023901      -0.044539       0.055911       0.025304       0.002698       0.002700       0.000001       0.051959      -0.033964       0.013150       0.020813              2.761275       2.319183       0.384368       0.709114       2.319271       0.709190       3.645373          -0.000093
          116              H      19.020759      19.020759       8.424849       0.082032       2.348987 0.19760791E+02  0.23647586E+03                                 2.609697                            2.358665      -1.287081       2.170246                    0.997823       4.425109      12.479703       0.484802       1.055746      -0.765027       0.016609       0.016590      -0.048239       0.053648       0.011262      -0.002186      -0.002192      -0.000000       0.078719      -0.024382      -0.002195       0.026577              2.832254       2.386898       0.395098      -0.599781       2.387226      -0.599909       3.722637           0.000149
          117              H       2.841268      19.197732       9.274672       0.101218       1.785307 0.15383733E+02  0.17729753E+03                                 2.340750                            2.203663      -1.726787       1.984282                    0.994723       4.871200      14.627409       0.448957       1.183750      -0.725116      -0.026049       0.026246      -0.036377       0.051872      -0.008290       0.010262      -0.010257       0.000319       0.040549      -0.015051      -0.008171       0.023222              2.460927       2.045388      -0.429626       0.072422       2.046787      -0.072727       3.290606           0.000006
          118              H       5.604297      16.434703      11.245179       0.102756       2.286042 0.19686224E+02  0.23452221E+03                                 2.571500                            2.369173      -1.209076       2.235736                    0.996793       4.107781      11.424639       0.480864       1.069208      -0.765335       0.034209      -0.034392       0.004670       0.048733      -0.023785       0.003842      -0.003696      -0.000179       0.014336      -0.026175       0.003216       0.022959              2.620648       2.802340      -0.909085       0.054888       2.800556      -0.054995       2.259048           0.000001
          119              H       4.846376      17.192624      13.462744       0.092594       2.270577 0.18293795E+02  0.21394659E+03                                 2.548982                            2.271892      -1.118564       2.270405                    0.997648       4.085123      11.252515       0.494996       1.058042      -0.767444       0.023892      -0.023920       0.044496       0.055883      -0.025337       0.002684      -0.002685      -0.000026       0.051915      -0.033989       0.013186       0.020804              2.762965       2.322687      -0.385426       0.710269       2.321899      -0.709528       3.644308           0.000081
          120              H       3.018241      19.020759      13.614151       0.081833       2.350472 0.19783978E+02  0.23682031E+03                                 2.610415                            2.359795      -1.287533       2.169768                    0.997825       4.428108      12.489506       0.484769       1.055519      -0.765076      -0.016594       0.016578       0.048209       0.053613      -0.011299      -0.002183       0.002173      -0.000002       0.078761      -0.024426      -0.002161       0.026587              2.831889       2.387914      -0.395480      -0.598750       2.388029       0.599124       3.719725          -0.000167
          121              H       6.203758      15.874912       2.152549       0.114099       1.912334 0.18004515E+02  0.21169201E+03                                 2.319639                            2.290677      -1.319632       2.169666                    0.998173       4.328382      12.324428       0.476656       1.092893      -0.754182      -0.015052       0.015997      -0.020698       0.030181      -0.004114       0.002793      -0.003419      -0.000996       0.033571      -0.009740      -0.002838       0.012579              2.293866       2.117347      -0.030302       0.305729       2.157399      -0.341714       2.606851           0.000016
          122              H       6.433184      14.270252       3.068049       0.135117       1.752386 0.14807922E+02  0.16538370E+03                                 2.192670                            2.079161      -1.294824       2.213232                    0.998112       3.877641      10.671979       0.500950       1.094746      -0.755779      -0.008363      -0.037095       0.009448       0.039182       0.003439      -0.000662       0.004702      -0.024657      -0.011388      -0.011157      -0.004611       0.015768              2.278056       2.062614       0.426740      -0.095751       3.102113       0.126526       1.669443          -0.000002
          123              H       7.776902      15.558212       3.096039       0.135863       1.750448 0.14832081E+02  0.16564798E+03                                 2.188171                            2.079003      -1.292785       2.214724                    0.998267       3.866861      10.626811       0.501860       1.092797      -0.756449       0.036981       0.006679       0.010247       0.038951       0.002714      -0.004194       0.000543       0.024279      -0.010923      -0.010774      -0.004386       0.015160              2.267682       3.114460       0.369816      -0.105021       2.025217       0.099959       1.663369          -0.000002
          124              H      14.887785       5.835707       2.461536       0.115709       1.846939 0.15812405E+02  0.18028800E+03                                 2.296170                            2.163533      -1.204653       2.235256                    0.998538       4.132082      11.650806       0.483924       1.110095      -0.749961      -0.014248      -0.025935      -0.012477       0.032114       0.005073       0.009890       0.005595      -0.000850       0.007254      -0.009729      -0.004540       0.014268              2.394364       2.280161       0.741257       0.307192       2.794808       0.282533       2.108122           0.000002
          125              H      16.202852       7.153419       2.462858       0.115778       1.845255 0.15789160E+02  0.17996355E+03                                 2.295140                            2.162192      -1.203759       2.235963                    0.998529       4.130534      11.645950       0.483972       1.110352      -0.749890       0.025966       0.014381      -0.012389       0.032164       0.005106      -0.005593      -0.009892       0.000815       0.007184      -0.009725      -0.004558       0.014283              2.393718       2.793103       0.743588      -0.280843       2.282587      -0.306895       2.105463           0.000002
          126              H      14.612518       7.424498       3.392022       0.144466       1.639279 0.14334587E+02  0.15791170E+03                                 2.068891                            2.030668      -0.933986       2.381237                    0.999652       3.637697       9.762062       0.515410       1.078758      -0.762842      -0.020630       0.020740       0.019954       0.035411      -0.009022      -0.004722       0.004774       0.000250      -0.001892      -0.008708      -0.004007       0.012716              2.054574       2.279232      -0.443187      -0.052773       2.276486       0.052400       1.608004          -0.000002
          127              H      15.580912      14.265624      18.956185       0.135215       1.753502 0.14841707E+02  0.16581612E+03                                 2.192363                            2.080793      -1.294759       2.213798                    0.998270       3.872578      10.651547       0.501139       1.093969      -0.756093       0.007808      -0.037043      -0.009980       0.039151      -0.003162      -0.000785      -0.004103      -0.024571      -0.011204      -0.011068      -0.004314       0.015381              2.275018       2.044511      -0.398298      -0.098456       3.113057      -0.115716       1.667487          -0.000001
          128              H      14.266065      15.583336      18.957507       0.135123       1.754988 0.14855711E+02  0.16601349E+03                                 2.193492                            2.081653      -1.297029       2.212580                    0.998253       3.875215      10.660486       0.501074       1.093842      -0.756107      -0.037035       0.007748      -0.009919       0.039116      -0.003160      -0.004129      -0.000802       0.024663      -0.011226      -0.011114      -0.004323       0.015437              2.276477       3.114487      -0.400805      -0.117068       2.046250      -0.098194       1.668694          -0.000001
          129              H      15.856179      15.854195      19.886671       0.113545       1.918270 0.18075275E+02  0.21270617E+03                                 2.322822                            2.293809      -1.319566       2.168955                    0.998261       4.336271      12.347190       0.476815       1.091593      -0.754500       0.015680       0.015585       0.020480       0.030136       0.004255       0.003230       0.003229       0.000001       0.034175      -0.009951      -0.002901       0.012851              2.296798       2.140312       0.030718       0.325425       2.138558       0.323443       2.611523           0.000021
          130              H       7.405545       7.444995      18.647198       0.143963       1.642138 0.14365854E+02  0.15834077E+03                                 2.071362                            2.032929      -0.927854       2.383167                    0.999657       3.640454       9.771749       0.515111       1.078808      -0.762841       0.020015       0.021351      -0.019946       0.035416       0.008698      -0.004947      -0.004850      -0.000686      -0.001624      -0.008443      -0.004177       0.012620              2.057229       2.253012       0.443552      -0.048267       2.309009      -0.056174       1.609665          -0.000000
          131              H       7.176119       5.840335      19.562698       0.115953       1.844251 0.15733624E+02  0.17916906E+03                                 2.294861                            2.158650      -1.205328       2.236038                    0.998492       4.122200      11.616455       0.484289       1.110624      -0.749859       0.015188      -0.025806       0.011544       0.032092      -0.005573       0.009758      -0.005431       0.000141       0.006312      -0.009413      -0.004918       0.014331              2.396835       2.305334      -0.760527       0.312297       2.796066      -0.266015       2.089104           0.000003
          132              H       5.832181       7.128294      19.590687       0.114851       1.851779 0.15907068E+02  0.18162003E+03                                 2.298520                            2.168827      -1.206708       2.233081                    0.998544       4.144072      11.688936       0.483773       1.108897      -0.750239      -0.026262       0.013508       0.012909       0.032231      -0.004712      -0.005721       0.009683       0.001665       0.007836      -0.009738      -0.004262       0.014000              2.393645       2.792523      -0.725377      -0.298216       2.261204       0.302805       2.127207           0.000004
          133              H       2.235416       5.886837      15.392038       0.111996       1.893319 0.17327903E+02  0.20181118E+03                                 2.306272                            2.246737      -1.281384       2.185864                    0.998645       4.288488      12.156203       0.481412       1.092420      -0.754203      -0.019483      -0.024526       0.003355       0.031501       0.007469       0.005190      -0.001687       0.007534      -0.029069      -0.012178      -0.001589       0.013767              2.321477       2.452817       0.509467       0.080305       2.556677       0.245961       1.954937          -0.000014
          134              H       3.308935       6.962340      14.316755       0.142462       1.675808 0.14490358E+02  0.16034183E+03                                 2.110542                            2.047877      -1.115076       2.300719                    0.998712       3.699940      10.008713       0.510010       1.085325      -0.760344       0.017452       0.007116      -0.031847       0.037006       0.002240      -0.002994      -0.004805       0.005761       0.028615      -0.009199      -0.002481       0.011680              2.127513       1.617472      -0.052957      -0.052344       1.905964      -0.179342       2.859104          -0.000004
          135              H       2.772065       7.564666      15.994363       0.125010       1.806115 0.15002632E+02  0.16873566E+03                                 2.265182                            2.109947      -1.279396       2.216341                    0.997676       4.000290      11.183791       0.489395       1.112774      -0.749893      -0.000975       0.030442       0.020289       0.036597      -0.008853      -0.000938       0.007502      -0.011071      -0.024612      -0.011596      -0.004964       0.016560              2.392011       1.816876      -0.297928      -0.015002       2.790771       0.820356       2.568386          -0.000000
          136              H       3.308935      14.316755       6.962340       0.142386       1.676468 0.14497410E+02  0.16043740E+03                                 2.110931                            2.048233      -1.115610       2.300373                    0.998708       3.700893      10.011437       0.510025       1.085174      -0.760380       0.017455      -0.031833       0.007145       0.037001      -0.002986       0.002243      -0.004835      -0.011411      -0.022923      -0.009206      -0.002476       0.011682              2.127907       1.617812      -0.052268      -0.052973       2.859859      -0.179569       1.906048          -0.000003
          137              H       2.235416      15.392038       5.886837       0.111917       1.893931 0.17333829E+02  0.20189528E+03                                 2.306641                            2.247008      -1.281343       2.185817                    0.998641       4.289189      12.158215       0.481425       1.092310      -0.754230      -0.019481       0.003381      -0.024490       0.031475       0.005175       0.007449      -0.001685       0.018340       0.003261      -0.012181      -0.001577       0.013759              2.321879       2.453159       0.080377       0.509219       1.954781       0.246011       2.557697           0.000011
          138              H       2.772065      15.994363       7.564666       0.125172       1.803640 0.14972405E+02  0.16832050E+03                                 2.263766                            2.108281      -1.279400       2.216700                    0.997647       3.997548      11.175730       0.489400       1.113261      -0.749767      -0.000976       0.020322       0.030456       0.036627      -0.000970      -0.008820       0.007559       0.006693       0.028936      -0.011590      -0.004980       0.016570              2.390758       1.815280      -0.014396      -0.296781       2.568193       0.821315       2.788801          -0.000002
          139              H      18.956846      15.582234      14.265845       0.135399       1.752339 0.14828609E+02  0.16563951E+03                                 2.191717                            2.080123      -1.295014       2.213823                    0.998254       3.871574      10.649134       0.501111       1.094231      -0.756019      -0.009913       0.007887      -0.036950       0.039061      -0.000764      -0.004090      -0.003135       0.006642       0.042560      -0.011048      -0.004353       0.015402              2.274465       1.667191      -0.098330      -0.116146       2.044818      -0.399654       3.111388          -0.000004
          140              H      18.956846      14.265845      15.582234       0.135278       1.754071 0.14847450E+02  0.16589752E+03                                 2.192783                            2.081143      -1.296328       2.213022                    0.998255       3.873633      10.655253       0.501112       1.093914      -0.756097      -0.009912      -0.036940       0.007859       0.039045      -0.004111      -0.000787      -0.003101      -0.017953      -0.031303      -0.011067      -0.004342       0.015409              2.275543       1.668195      -0.116459      -0.098290       3.113640      -0.399293       2.044795          -0.000001
          141              H      19.886671      15.855297      15.855297       0.113581       1.918603 0.18079580E+02  0.21276812E+03                                 2.322985                            2.293988      -1.319915       2.168718                    0.998247       4.336750      12.348622       0.476829       1.091504      -0.754520       0.020466       0.015660       0.015623       0.030136       0.003222       0.003216       0.004293       0.017204      -0.017223      -0.010030      -0.002886       0.012916              2.296965       2.611724       0.324527       0.324346       2.139453       0.030629       2.139717          -0.000005
          142              H      19.576803       7.152317       5.835927       0.115780       1.846076 0.15801032E+02  0.18012662E+03                                 2.295460                            2.162747      -1.203851       2.235773                    0.998549       4.131242      11.647556       0.484012       1.110088      -0.749960       0.012404       0.014210      -0.025959       0.032088       0.009966      -0.005595      -0.005079       0.004102      -0.002315      -0.009815      -0.004518       0.014333              2.393751       2.106673       0.307297      -0.281694       2.280576      -0.741688       2.794004           0.000002
          143              H      19.576803       5.835927       7.152317       0.115897       1.844652 0.15785357E+02  0.17990989E+03                                 2.294676                            2.161980      -1.203848       2.235945                    0.998533       4.129844      11.643779       0.483978       1.110402      -0.749879       0.012410      -0.025980       0.014234       0.032118      -0.005620       0.009948      -0.005119       0.003224      -0.004770      -0.009764      -0.004591       0.014355              2.393018       2.105843      -0.281504       0.306524       2.792298      -0.742361       2.280913           0.000002
          144              H      18.646978       7.425380       7.425380       0.144575       1.637624 0.14315926E+02  0.15765606E+03                                 2.067563                            2.029404      -0.933364       2.381633                    0.999645       3.635974       9.756152       0.515544       1.078819      -0.762825      -0.019965       0.020630       0.020656       0.035367      -0.004741      -0.004747       0.009046      -0.000886       0.000919      -0.008748      -0.003975       0.012724              2.053295       1.607150      -0.052571      -0.052594       2.276391       0.442807       2.276344          -0.000003
          145              H      16.202852       2.462858       7.153419       0.115762       1.846004 0.15797819E+02  0.18008277E+03                                 2.295537                            2.162622      -1.203698       2.235923                    0.998544       4.131006      11.647067       0.483989       1.110185      -0.749935       0.025954      -0.012400       0.014373       0.032155      -0.005576       0.005066      -0.009918      -0.003180      -0.005021      -0.009777      -0.004495       0.014272              2.394029       2.794286      -0.280990       0.742716       2.105951      -0.307593       2.281850           0.000002
          146              H      14.887785       2.461536       5.835707       0.115769       1.845736 0.15799028E+02  0.18010234E+03                                 2.295468                            2.162842      -1.204564       2.235402                    0.998525       4.130988      11.647697       0.483912       1.110326      -0.749902      -0.014259      -0.012481      -0.025946       0.032129       0.009868       0.005116       0.005614      -0.003952      -0.002465      -0.009680      -0.004606       0.014285              2.393714       2.280578       0.306433       0.741959       2.107367       0.282351       2.793196           0.000002
          147              H      14.612518       3.392022       7.424498       0.144479       1.639168 0.14333338E+02  0.15789443E+03                                 2.068797                            2.030579      -0.933966       2.381256                    0.999652       3.637556       9.761563       0.515422       1.078757      -0.762842      -0.020640       0.019947       0.020733       0.035408      -0.004728      -0.009024       0.004765       0.001081       0.000550      -0.008710      -0.004006       0.012716              2.054477       2.279060      -0.052793      -0.443151       1.607940       0.052378       2.276432          -0.000003
          148              H       6.433184       3.068049      14.270252       0.135074       1.753703 0.14822613E+02  0.16558554E+03                                 2.193529                            2.080007      -1.296163       2.212498                    0.998110       3.879057      10.676402       0.500924       1.094552      -0.755828      -0.008341       0.009434      -0.037097       0.039176      -0.000682       0.003406       0.004731      -0.006685       0.042717      -0.011184      -0.004600       0.015784              2.278901       2.062354      -0.095673       0.426306       1.670327       0.126847       3.104021          -0.000004
          149              H       6.203758       2.152549      15.874912       0.114128       1.912049 0.18001094E+02  0.21164220E+03                                 2.319445                            2.290491      -1.319550       2.169735                    0.998174       4.327991      12.323124       0.476665       1.092923      -0.754175      -0.015036      -0.020705       0.016010       0.030184       0.002794      -0.004115      -0.003417      -0.017295      -0.015267      -0.009744      -0.002836       0.012580              2.293674       2.117474       0.305556      -0.030299       2.606619      -0.341835       2.156930          -0.000005
          150              H       7.776902       3.096039      15.558212       0.135928       1.748962 0.14815749E+02  0.16542287E+03                                 2.187155                            2.078035      -1.291295       2.215532                    0.998264       3.865182      10.621425       0.501904       1.092983      -0.756404       0.036985       0.010250       0.006699       0.038959      -0.004171       0.002749       0.000528       0.017609      -0.030887      -0.010755      -0.004394       0.015150              2.266656       3.112309      -0.104733       0.370171       1.662414       0.099998       2.025245          -0.000001
          151              H      14.266065      18.957507      15.583336       0.135190       1.753447 0.14838753E+02  0.16577976E+03                                 2.192450                            2.080655      -1.295760       2.213307                    0.998253       3.873480      10.654951       0.501115       1.094043      -0.756058      -0.037035      -0.009923       0.007765       0.039120      -0.004104      -0.003194      -0.000786       0.017951      -0.031317      -0.011097      -0.004330       0.015427              2.275425       3.112278      -0.116756      -0.401169       1.667706      -0.098237       2.046292          -0.000001
          152              H      15.580912      18.956185      14.265624       0.135181       1.754727 0.14855354E+02  0.16600381E+03                                 2.193169                            2.081582      -1.296203       2.213040                    0.998269       3.873896      10.655691       0.501113       1.093794      -0.756136       0.007790      -0.009966      -0.037045       0.039145      -0.000804      -0.003129      -0.004132      -0.006723       0.042487      -0.011089      -0.004305       0.015394              2.275811       2.044251      -0.098395      -0.397873       1.668319      -0.115999       3.114864          -0.000004
          153              H      15.856179      19.886671      15.854195       0.113575       1.917999 0.18072049E+02  0.21265951E+03                                 2.322657                            2.293650      -1.319446       2.169041                    0.998262       4.335891      12.346006       0.476815       1.091637      -0.754489       0.015666       0.020487       0.015596       0.030139       0.003233       0.004257       0.003226      -0.017098      -0.017069      -0.009954      -0.002900       0.012853              2.296633       2.140458       0.325236       0.030713       2.611323       0.323573       2.138119          -0.000005
          154              H       7.176119      19.562698       5.840335       0.116016       1.842942 0.15718825E+02  0.17896334E+03                                 2.294063                            2.157848      -1.205384       2.236137                    0.998474       4.121035      11.613007       0.484294       1.110844      -0.749801       0.015198       0.011546      -0.025816       0.032105       0.009736      -0.005618      -0.005447      -0.002990      -0.003475      -0.009370      -0.004980       0.014350              2.396102       2.305645       0.311469      -0.761272       2.088232      -0.265772       2.794429           0.000002
          155              H       7.405545      18.647198       7.444995       0.143974       1.642057 0.14364954E+02  0.15832826E+03                                 2.071288                            2.032862      -0.927845       2.383177                    0.999657       3.640351       9.771373       0.515121       1.078804      -0.762842       0.020026      -0.019939       0.021345       0.035415      -0.004952       0.008702      -0.004840       0.000478       0.001819      -0.008446      -0.004174       0.012620              2.057153       2.252861      -0.048281       0.443532       1.609618      -0.056152       2.308979          -0.000003
          156              H       5.832181      19.590687       7.128294       0.114844       1.852491 0.15915039E+02  0.18172991E+03                                 2.298906                            2.169223      -1.206681       2.233042                    0.998560       4.144460      11.689821       0.483788       1.108746      -0.750280      -0.026250       0.012916       0.013503       0.032221      -0.005701      -0.004678       0.009705      -0.003076      -0.006619      -0.009790      -0.004199       0.013989              2.393959       2.793742      -0.298310      -0.724569       2.127670       0.303454       2.260464           0.000003
          157              C       6.207064       1.098424      19.267375      -0.147439      40.262036 0.48424579E+03  0.11660085E+05                                10.126041                            7.262094       0.134000       2.003220                    0.999681      30.148519      86.846479       0.622847       0.408403      -1.072646      -0.006047       0.018954       0.014730       0.024755       0.035348      -0.022277       0.001519       0.002778       0.050137      -0.048150       0.009223       0.038928             13.927379      17.695869      -7.252569       7.056428      12.555434      -2.351917      11.530833           0.002886
          158              C       7.274854       0.552077      19.891520       0.102129      32.023409 0.36378240E+03  0.81834508E+04                                 8.854057                            6.384975       0.181383       2.070601                    0.999561      26.387001      74.311217       0.647893       0.420250      -1.061297       0.019122       0.047156       0.043891       0.067199       0.030546      -0.047223      -0.016956       0.004237      -0.034434      -0.050913      -0.014667       0.065579             11.916503      14.775500      -6.170720       5.289732      10.954636      -1.590372      10.019373          -0.001774
          159              C      15.831936      20.940576      19.267375      -0.147206      40.241409 0.48390496E+03  0.11649481E+05                                10.121913                            7.259003       0.136535       2.004168                    0.999684      30.136341      86.794049       0.623067       0.408343      -1.072718       0.005931      -0.019168       0.014646       0.024842       0.035426       0.022353      -0.001385       0.002554       0.050339      -0.048239       0.009150       0.039089             13.924054      17.690325      -7.260638      -7.049184      12.565639       2.352078      11.516199           0.002885
          160              C      14.764146      21.486923      19.891520       0.102017      32.015428 0.36373591E+03  0.81818895E+04                                 8.851706                            6.384002       0.182684       2.071012                    0.999564      26.384485      74.294260       0.648048       0.420176      -1.061377      -0.019140      -0.047206       0.043914       0.067255       0.030500       0.047157       0.016996       0.004042      -0.034493      -0.050878      -0.014619       0.065498             11.914696      14.771489      -6.175095      -5.287900      10.958063       1.592742      10.014537          -0.001770
          161              C      15.831936       1.098424       2.771625      -0.148306      40.182911 0.48414798E+03  0.11655168E+05                                10.108560                            7.259607       0.142944       2.006177                    0.999692      30.131424      86.739723       0.623284       0.408206      -1.072958       0.006690       0.019069      -0.015303       0.025349      -0.034431      -0.020881      -0.001057       0.001905       0.054118      -0.047220       0.009633       0.037586             13.887136      17.660298       7.236054       6.996494      12.545975       2.327759      11.455133           0.002908
          162              C      14.764146       0.552077       2.147480       0.101583      32.045658 0.36427867E+03  0.81974936E+04                                 8.857092                            6.389156       0.181626       2.070287                    0.999571      26.406935      74.382954       0.647700       0.420228      -1.061300      -0.018820       0.046853      -0.044518       0.067315      -0.030278      -0.046943       0.016714       0.004274      -0.036333      -0.050831      -0.014291       0.065121             11.915749      14.776188       6.168503       5.275832      10.956901       1.582806      10.014157          -0.001797
          163              C       6.207064      20.940576       2.771625      -0.148038      40.160418 0.48377949E+03  0.11643705E+05                                10.104063                            7.256240       0.145404       2.007111                    0.999694      30.118263      86.683060       0.623527       0.408138      -1.073037      -0.006554      -0.019301      -0.015199       0.025426      -0.034518       0.020947       0.000917       0.001659       0.054277      -0.047310       0.009561       0.037749             13.883242      17.654188       7.243818      -6.988981      12.555443      -2.327570      11.440094           0.002906
          164              C       7.274854      21.486923       2.147480       0.101472      32.037759 0.36423414E+03  0.81960096E+04                                 8.854878                            6.388282       0.183051       2.070747                    0.999573      26.404412      74.366803       0.647837       0.420164      -1.061370       0.018843      -0.046908      -0.044536       0.067371      -0.030236       0.046880      -0.016768       0.004065      -0.036381      -0.050799      -0.014251       0.065050             11.914105      14.772636       6.172996      -5.273951      10.960427      -1.584900      10.009252          -0.001793
          165              C      19.267375       6.207064       1.098424      -0.148304      40.184765 0.48416125E+03  0.11655624E+05                                10.109088                            7.259853       0.143156       2.006245                    0.999692      30.131848      86.742850       0.623252       0.408222      -1.072942       0.015295      -0.006699       0.019073       0.025349      -0.020868       0.001063       0.034418       0.026145      -0.029971      -0.047217       0.009647       0.037570             13.888867      11.453984       6.997664      -2.326903      17.666865      -7.237847      12.545751           0.002914
          166              C      19.891520       7.274854       0.552077       0.101571      32.048858 0.36430221E+03  0.81982285E+04                                 8.857953                            6.389536       0.181547       2.070254                    0.999571      26.408128      74.389407       0.647649       0.420250      -1.061276       0.044534       0.018818       0.046836       0.067313      -0.046922      -0.016713       0.030244      -0.020276       0.011789      -0.050808      -0.014270       0.065077             11.917992      10.014362       5.277477      -1.582617      14.782318      -6.171225      10.957298          -0.001804
          167              C      19.267375      15.831936      20.940576      -0.147221      40.241577 0.48390871E+03  0.11649560E+05                                10.121810                            7.258929       0.136446       2.004129                    0.999684      30.136693      86.794196       0.623085       0.408332      -1.072729       0.014639       0.005919      -0.019168       0.024834       0.022352      -0.001388       0.035430       0.023884      -0.028967      -0.048241       0.009153       0.039087             13.923272      11.517486      -7.048213       2.353180      17.685280      -7.259952      12.567050           0.002852
          168              C      19.891520      14.764146      21.486923       0.102012      32.014149 0.36372887E+03  0.81816500E+04                                 8.851290                            6.383808       0.182667       2.071005                    0.999564      26.384163      74.291748       0.648082       0.420159      -1.061393       0.043898      -0.019149      -0.047229       0.067263       0.047171       0.016996       0.030522      -0.019303       0.011169      -0.050895      -0.014632       0.065527             11.913321      10.014638      -5.286482       1.592982      14.766695      -6.173198      10.958628          -0.001760
          169              C       2.771625      15.831936       1.098424      -0.146977      40.204250 0.48359198E+03  0.11639849E+05                                10.114600                            7.256309       0.138202       2.004842                    0.999684      30.124987      86.748305       0.623238       0.408304      -1.072763      -0.014599       0.005968       0.019180       0.024832      -0.022553      -0.001225      -0.035406       0.024206      -0.029838      -0.048350       0.008972       0.039378             13.904567      11.498587       7.032851       2.339723      17.663294       7.242317      12.551821           0.002896
          170              C       2.147480      14.764146       0.552077       0.102254      32.001554 0.36367325E+03  0.81801764E+04                                 8.849266                            6.383782       0.182199       2.070928                    0.999562      26.381033      74.284601       0.648006       0.420219      -1.061343      -0.043913      -0.019131       0.047224       0.067264      -0.047229       0.017047      -0.030552      -0.019303       0.010979      -0.050917      -0.014709       0.065625             11.905800      10.004972       5.277818       1.586155      14.758153       6.166986      10.954276          -0.001796
          171              C       2.771625       6.207064      20.940576      -0.148556      40.224372 0.48447523E+03  0.11665221E+05                                10.116778                            7.262476       0.141396       2.005537                    0.999692      30.143224      86.786773       0.623097       0.408253      -1.072908      -0.015365      -0.006670      -0.019042       0.025361       0.020667       0.001252      -0.034421       0.025821      -0.029078      -0.047091       0.009854       0.037237             13.908383      11.472954      -7.013423      -2.340374      17.690701       7.255536      12.561495           0.002883
          172              C       2.147480       7.274854      21.486923       0.101375      32.061209 0.36434316E+03  0.81992845E+04                                 8.859989                            6.389451       0.181883       2.070303                    0.999572      26.410468      74.393759       0.647729       0.420192      -1.061326      -0.044528       0.018834      -0.046829       0.067309       0.046863      -0.016663      -0.030233      -0.020305       0.011989      -0.050791      -0.014203       0.064994             11.925376      10.024418      -5.286337      -1.589453      14.790414       6.176675      10.961294          -0.001785
          173              C       1.098424      19.267375       6.207064      -0.146264      39.995161 0.48142385E+03  0.11570552E+05                                10.071543                            7.234374       0.164124       2.013696                    0.999692      30.039568      86.338434       0.625135       0.407667      -1.073562       0.019979       0.013668      -0.005782       0.024888      -0.000093       0.034234      -0.021909      -0.031495      -0.027184      -0.047948       0.008570       0.039378             13.836278      12.502728      -2.310241      -7.216482      11.397001       6.978633      17.609104           0.002926
          174              C       0.552077      19.891520       7.274854       0.101414      32.021719 0.36415808E+03  0.81935383E+04                                 8.850893                            6.387102       0.180435       2.069873                    0.999567      26.401364      74.344936       0.648001       0.420096      -1.061456       0.047090       0.044224       0.019141       0.067377      -0.016985       0.029901      -0.046779       0.015170       0.023183      -0.050394      -0.014408       0.064801             11.905844      10.951255      -1.573003      -6.168158       9.990739       5.266773      14.775538          -0.001738
          175              C      20.940576      19.267375      15.831936      -0.147265      40.249772 0.48400503E+03  0.11652608E+05                                10.123458                            7.259819       0.136342       2.004051                    0.999684      30.140551      86.811655       0.623017       0.408350      -1.072702      -0.019189       0.014648       0.005922       0.024857      -0.001445       0.035411       0.022335      -0.026501      -0.021472      -0.048261       0.009229       0.039032             13.926164      12.568438       2.353113      -7.261251      11.519195      -7.050370      17.690859          -0.003106
          176              C      21.486923      19.891520      14.764146       0.101977      32.019371 0.36378118E+03  0.81832570E+04                                 8.852671                            6.384533       0.182130       2.070818                    0.999562      26.386851      74.305313       0.647994       0.420194      -1.061353      -0.047224       0.043886      -0.019204       0.067267       0.017008       0.030479       0.047149       0.015208       0.023505      -0.050849      -0.014649       0.065498             11.915646      10.959117       1.592402      -6.174781      10.016157      -5.287570      14.771666           0.001281
          177              C       1.098424       2.771625      15.831936      -0.149302      40.407071 0.48618549E+03  0.11719961E+05                                10.152892                            7.278856       0.125262       1.999748                    0.999679      30.214894      87.122192       0.621765       0.408654      -1.072348       0.018316      -0.016183       0.006872       0.025389      -0.002355      -0.035620      -0.021361      -0.024103      -0.019565      -0.047812       0.010005       0.037807             13.967576      12.600176       2.370073       7.274915      11.572617       7.063649      17.729934          -0.003099
          178              C       0.552077       2.147480      14.764146       0.102192      32.048138 0.36392930E+03  0.81880081E+04                                 8.860040                            6.387083       0.182261       2.070889                    0.999564      26.393033      74.346540       0.647628       0.420358      -1.061174       0.046984      -0.044206      -0.018901       0.067222       0.016854      -0.030822      -0.047288       0.016086       0.025014      -0.051231      -0.014616       0.065847             11.928034      10.967584       1.603356       6.177625      10.041046       5.298559      14.775474           0.001279
          179              C      20.940576       2.771625       6.207064      -0.148329      40.188122 0.48420400E+03  0.11656937E+05                                10.109575                            7.260113       0.142953       2.006142                    0.999693      30.133889      86.750431       0.623247       0.408216      -1.072944      -0.019060      -0.015332      -0.006715       0.025366       0.001084      -0.034431       0.020859      -0.028030      -0.024370      -0.047238       0.009689       0.037550             13.889336      12.547018      -2.327551       7.238221      11.455347      -6.997874      17.665645           0.002928
          180              C      21.486923       2.147480       7.274854       0.101581      32.047907 0.36428282E+03  0.81976627E+04                                 8.857743                            6.389320       0.181595       2.070289                    0.999570      26.407110      74.385345       0.647669       0.420244      -1.061283      -0.046812      -0.044540       0.018848       0.067309      -0.016780      -0.030285       0.046931       0.016075       0.024681      -0.050813      -0.014344       0.065158             11.917665      10.958775      -1.583577       6.170997      10.014298      -5.277575      14.779922          -0.001742
          181              C       1.098424       6.207064      19.267375      -0.146307      39.990608 0.48137934E+03  0.11569075E+05                                10.070406                            7.233799       0.164784       2.013921                    0.999692      30.037562      86.327750       0.625199       0.407640      -1.073593       0.019924      -0.005808       0.013693       0.024863       0.034236      -0.000099      -0.021916      -0.002212       0.060669      -0.047926       0.008543       0.039382             13.834256      12.501761      -7.215204      -2.310415      17.605640       6.976762      11.395368           0.002895
          182              C       0.552077       7.274854      19.891520       0.101430      32.019615 0.36414029E+03  0.81929606E+04                                 8.850245                            6.386789       0.180261       2.069806                    0.999567      26.400463      74.339300       0.648047       0.420076      -1.061479       0.047092       0.019084       0.044231       0.067367       0.029914      -0.016929      -0.046789      -0.003962      -0.034274      -0.050419      -0.014363       0.064782             11.904683      10.950508      -6.167495      -1.573140      14.773441       5.266035       9.990102          -0.001776
          183              C      20.940576      15.831936      19.267375      -0.147311      40.245304 0.48395933E+03  0.11651086E+05                                10.122325                            7.259219       0.137022       2.004281                    0.999684      30.138507      86.800623       0.623084       0.408321      -1.072735      -0.019137       0.005945       0.014668       0.024834       0.035415      -0.001436       0.022348      -0.002578       0.050329      -0.048243       0.009190       0.039053             13.924176      12.567719      -7.260121       2.353262      17.687424      -7.048391      11.517384           0.002863
          184              C      21.486923      14.764146      19.891520       0.101992      32.017191 0.36376120E+03  0.81826179E+04                                 8.852010                            6.384198       0.181961       2.070754                    0.999562      26.385893      74.299461       0.648041       0.420173      -1.061377      -0.047228      -0.019149       0.043891       0.067258       0.030493       0.016955       0.047161      -0.004101      -0.034484      -0.050875      -0.014606       0.065481             11.914495      10.958512      -6.174238       1.592501      14.769613      -5.286722      10.015359          -0.001747
          185              C       1.098424      15.831936       2.771625      -0.149348      40.402748 0.48613970E+03  0.11718437E+05                                10.151781                            7.278272       0.125973       1.999988                    0.999679      30.212854      87.111246       0.621829       0.408627      -1.072379       0.018263       0.006898      -0.016206       0.025372      -0.035622      -0.002345      -0.021367      -0.002323       0.045775      -0.047790       0.009966       0.037824             13.965639      12.599518       7.273854       2.370258      17.726591       7.061675      11.570807           0.002892
          186              C       0.552077      14.764146       2.147480       0.102205      32.046084 0.36391072E+03  0.81874056E+04                                 8.859381                            6.386753       0.182094       2.070824                    0.999564      26.392115      74.340746       0.647676       0.420336      -1.061198       0.046986      -0.018845      -0.044213       0.067214      -0.030832       0.016795      -0.047295      -0.004420      -0.036565      -0.051254      -0.014567       0.065821             11.926892      10.966971       6.177084       1.603468      14.773452       5.297718      10.040253          -0.001788
          187              C      20.940576       6.207064       2.771625      -0.148367      40.182817 0.48414848E+03  0.11655113E+05                                10.108286                            7.259441       0.143702       2.006399                    0.999693      30.131492      86.737970       0.623317       0.408187      -1.072977      -0.019011      -0.006736      -0.015350       0.025346      -0.034438       0.001068       0.020871      -0.001883       0.054083      -0.047222       0.009649       0.037572             13.887113      12.545887       7.236901      -2.327716      17.661949      -6.995850      11.453503           0.002912
          188              C      21.486923       7.274854       2.147480       0.101598      32.045663 0.36426318E+03  0.81970263E+04                                 8.857047                            6.388977       0.181453       2.070232                    0.999570      26.406107      74.379153       0.647719       0.420222      -1.061308      -0.046816       0.018793      -0.044546       0.067300      -0.030295      -0.016726       0.046941      -0.004258      -0.036375      -0.050837      -0.014299       0.065137             11.916445      10.957956       6.170316      -1.583711      14.777775      -5.276793      10.013605          -0.001803
          189              C       6.207064      19.267375       1.098424      -0.147534      40.265862 0.48429816E+03  0.11661649E+05                                10.126528                            7.262373       0.134445       2.003323                    0.999682      30.150581      86.853259       0.622850       0.408390      -1.072656      -0.006085       0.014768       0.018904       0.024748      -0.022258       0.035344       0.001556      -0.023659      -0.029215      -0.048147       0.009258       0.038889             13.928078      17.696020       7.055904      -7.253319      11.530961      -2.352641      12.557253           0.002906
          190              C       7.274854      19.891520       0.552077       0.102120      32.024590 0.36379054E+03  0.81836856E+04                                 8.854266                            6.385023       0.180883       2.070426                    0.999560      26.387556      74.313190       0.647894       0.420247      -1.061298       0.019110       0.043899       0.047146       0.067194      -0.047225       0.030551      -0.016941       0.019361       0.010848      -0.050918      -0.014661       0.065579             11.916877      14.775490       5.289589      -6.171395      10.019542      -1.590727      10.955598          -0.001801
          191              C      15.831936      19.267375      20.940576      -0.147300      40.244927 0.48395211E+03  0.11650874E+05                                10.122291                            7.259204       0.136979       2.004269                    0.999684      30.138261      86.799893       0.623079       0.408326      -1.072732       0.005968       0.014684      -0.019117       0.024833       0.022335       0.035421      -0.001423      -0.023872      -0.028990      -0.048236       0.009186       0.039050             13.924572      17.690219      -7.048501      -7.261268      11.516134       2.352714      12.567364           0.002874
          192              C      14.764146      19.891520      21.486923       0.102009      32.016660 0.36374417E+03  0.81821271E+04                                 8.851920                            6.384054       0.182173       2.070834                    0.999563      26.385026      74.296172       0.648049       0.420173      -1.061378      -0.019130       0.043921      -0.047196       0.067249       0.047160       0.030506       0.016982       0.019292       0.011167      -0.050884      -0.014616       0.065500             11.915075      14.771471      -5.287711      -6.175791      10.014661       1.593089      10.959093          -0.001782
          193              C      15.831936       2.771625       1.098424      -0.148396      40.185942 0.48418960E+03  0.11656391E+05                                10.108848                            7.259771       0.143434       2.006297                    0.999693      30.133169      86.744876       0.623298       0.408189      -1.072971       0.006726      -0.015339       0.019021       0.025344      -0.020862      -0.034427      -0.001090      -0.026097      -0.029893      -0.047217       0.009668       0.037549             13.887550      17.660130       6.995825       7.236608      11.455079       2.328440      12.547441           0.002911
          194              C      14.764146       2.147480       0.552077       0.101573      32.046883 0.36428752E+03  0.81977429E+04                                 8.857289                            6.389204       0.181149       2.070119                    0.999570      26.407456      74.384662       0.647703       0.420224      -1.061303      -0.018808      -0.044528       0.046842       0.067310      -0.046943      -0.030280       0.016697       0.020329       0.011742      -0.050834      -0.014283       0.065117             11.916116      14.776177       5.275727       6.169132      10.014373       1.583211      10.957798          -0.001799
          195              C       6.207064       2.771625      20.940576      -0.148127      40.163541 0.48382051E+03  0.11644908E+05                                10.104359                            7.256396       0.145884       2.007227                    0.999694      30.119981      86.688069       0.623541       0.408121      -1.073051      -0.006589      -0.015234      -0.019253       0.025420       0.020929      -0.034515       0.000950      -0.026297      -0.029606      -0.047307       0.009595       0.037712             13.883665      17.654039      -6.988295       7.244373      11.440001      -2.328207      12.556954           0.002877
          196              C       7.274854       2.147480      21.486923       0.101464      32.039059 0.36424320E+03  0.81962652E+04                                 8.855086                            6.388333       0.182571       2.070577                    0.999573      26.404942      74.368559       0.647838       0.420160      -1.061373       0.018832      -0.044544      -0.046897       0.067366       0.046880      -0.030239      -0.016752       0.020249       0.012079      -0.050802      -0.014245       0.065047             11.914490      14.772658      -5.273824       6.173642      10.009434      -1.585286      10.961377          -0.001780
          197              C      19.267375       1.098424       6.207064      -0.148423      40.192735 0.48426217E+03  0.11658717E+05                                10.110310                            7.260516       0.143558       2.006300                    0.999693      30.136122      86.758960       0.623233       0.408212      -1.072943       0.015354       0.019034      -0.006744       0.025368       0.001131      -0.020842       0.034413       0.028074      -0.024351      -0.047238       0.009732       0.037505             13.890739      11.455547      -2.327789       6.998241      12.547988      -7.238914      17.668681           0.002927
          198              C      19.891520       0.552077       7.274854       0.101549      32.052204 0.36432774E+03  0.81990032E+04                                 8.858735                            6.389843       0.180829       2.070011                    0.999569      26.409456      74.395726       0.647617       0.420261      -1.061262       0.044537       0.046811       0.018851       0.067307      -0.016733      -0.046915       0.030242      -0.016039       0.024709      -0.050788      -0.014307       0.065095             11.919363      10.015518      -1.583192       5.278087      10.958887      -6.172415      14.783683          -0.001741
          199              C      19.267375      20.940576      15.831936      -0.147344      40.250105 0.48401586E+03  0.11652842E+05                                10.123127                            7.259632       0.136791       2.004163                    0.999684      30.141189      86.811165       0.623064       0.408320      -1.072731       0.014699      -0.019125       0.005963       0.024847      -0.001462       0.022328       0.035423       0.026443      -0.021448      -0.048263       0.009243       0.039020             13.925250      11.518991       2.354027      -7.048748      12.569615      -7.261124      17.687144          -0.003106
          200              C      19.891520      21.486923      14.764146       0.101990      32.017584 0.36375499E+03  0.81824453E+04                                 8.852103                            6.384129       0.181907       2.070748                    0.999562      26.385557      74.298422       0.648047       0.420171      -1.061378       0.043899      -0.047205      -0.019182       0.067256       0.017019       0.047166       0.030522      -0.015238       0.023557      -0.050876      -0.014673       0.065549             11.914715      10.015667       1.593507      -5.286997      10.960414      -6.174482      14.768064           0.001281
          201              C       2.771625       1.098424      15.831936      -0.147096      40.212495 0.48369668E+03  0.11643059E+05                                10.115902                            7.257007       0.138571       2.004886                    0.999684      30.129360      86.764922       0.623216       0.408294      -1.072764      -0.014659       0.019140       0.006011       0.024847      -0.001297      -0.022530      -0.035403       0.027032      -0.021493      -0.048374       0.009059       0.039314             13.906530      11.500081       2.340584       7.033366      12.554388       7.243508      17.665122          -0.003100
          202              C       2.147480       0.552077      14.764146       0.102234      32.004784 0.36369778E+03  0.81809245E+04                                 8.850044                            6.384083       0.181469       2.070682                    0.999560      26.382352      74.290935       0.647973       0.420231      -1.061328      -0.043914       0.047200      -0.019164       0.067257       0.017072      -0.047224      -0.030553      -0.015147       0.023652      -0.050899      -0.014750       0.065648             11.907142      10.005979       1.586674       5.278308      10.956014       6.168239      14.759432           0.001283
          203              C       2.771625      20.940576       6.207064      -0.148679      40.232803 0.48458046E+03  0.11668448E+05                                10.118092                            7.263181       0.141800       2.005592                    0.999692      30.147641      86.803515       0.623074       0.408243      -1.072909      -0.015424      -0.019004      -0.006715       0.025380       0.001320       0.020639      -0.034415       0.027464      -0.024317      -0.047111       0.009941       0.037171             13.910407      11.474633      -2.341277      -7.014117      12.563850       7.256685      17.692737           0.002925
          204              C       2.147480      21.486923       7.274854       0.101349      32.064699 0.36436940E+03  0.82000785E+04                                 8.860791                            6.389758       0.181162       2.070058                    0.999570      26.411848      74.400227       0.647697       0.420202      -1.061312      -0.044532      -0.046804       0.018866       0.067303      -0.016682       0.046854      -0.030229      -0.016155       0.024650      -0.050771      -0.014238       0.065009             11.926784      10.025584      -1.590015      -5.286973      10.962914       6.177882      14.791855          -0.001733
          205              C       6.573352      17.142375       4.896625      -0.050341      42.496281 0.48025297E+03  0.11573016E+05                                10.778151                            7.420898      -0.223930       1.923521                    0.998805      28.728643      83.564305       0.591093       0.430006      -1.055895       0.055006       0.009362      -0.009428       0.056588       0.006869      -0.002961      -0.015886       0.019946      -0.015496      -0.022472       0.004232       0.018240             15.289160      19.685326       6.293231      -6.290612      13.095071       1.868171      13.087082          -0.000048
          206              C       4.476562       2.894602      19.144398       0.396357      33.221944 0.30652418E+03  0.66611791E+04                                 9.588080                            6.147311      -0.327451       1.938755                    0.998776      23.907168      67.983146       0.609653       0.462314      -1.027765      -0.022673       0.012569      -0.012675       0.028857       0.045981      -0.045437      -0.044404       0.012185      -0.013152      -0.048552      -0.042313       0.090865             15.160155      20.505942      -7.973790       7.978656      12.460864      -1.629514      12.513658          -0.000547
          207              C      11.498187      20.226072       1.812928       0.616495      24.425120 0.23639950E+03  0.48402031E+04                                 7.817432                            5.473386      -0.064670       2.042780                    0.999134      22.016607      61.846722       0.629495       0.475222      -1.015240       0.006243       0.042771      -0.042801       0.060830       0.004499      -0.004486       0.096249      -0.065968       0.065947      -0.075540      -0.042697       0.118237             10.042481      11.684170       1.649981      -1.653657       9.221116      -4.959705       9.222157           0.000987
          208              C       7.782412      17.810818       4.228182      -0.006683      34.338368 0.45909727E+03  0.10946670E+05                                 9.231288                            7.059663      -0.172880       1.937488                    0.998388      28.797692      83.506066       0.631007       0.407094      -1.069728       0.045159      -0.060712       0.067212       0.101206      -0.003482       0.010576       0.018841       0.053871      -0.031246      -0.036961       0.002318       0.034644             12.740196      21.049283       4.019366      -4.085250       8.602059      -1.136698       8.569246          -0.000008
          209              C       5.662921       2.276629      19.762371       0.038294      42.402577 0.43069758E+03  0.10090857E+05                                10.878030                            7.032894      -0.296523       1.916676                    0.998634      27.243129      77.903516       0.607049       0.430652      -1.056462       0.031001      -0.009589       0.009698       0.033868       0.015302      -0.015204      -0.026895       0.014452      -0.015536      -0.031804      -0.006511       0.038315             17.453555      24.143854     -10.256992      10.300196      14.078012      -4.175029      14.138799          -0.004030
          210              C      11.464688      19.178117       2.860883      -0.004164      40.213227 0.41989590E+03  0.97580420E+04                                10.220593                            6.830408      -0.211242       1.933282                    0.998880      27.488091      77.828708       0.632561       0.416661      -1.067129      -0.015877      -0.035574       0.035618       0.052785       0.003151      -0.003231       0.022455      -0.040959       0.041557      -0.028440      -0.007718       0.036158             13.628699      15.820410       2.685932      -2.690216      12.536180      -7.578409      12.529507           0.006232
          211              C      10.220586      18.747696       3.291304      -0.229831      47.446494 0.59272552E+03  0.15015832E+05                                11.284401                            8.056237       0.023470       1.945804                    0.999616      32.535599      96.215286       0.588801       0.410622      -1.070916       0.046313       0.016992      -0.016297       0.051955      -0.018610       0.018019       0.011102      -0.001227       0.005960      -0.032247       0.011913       0.020334             15.149483      21.230227       5.529086      -5.548458      12.114452      -6.689529      12.103770          -0.000271
          212              C      10.123394      17.733681       4.305319       0.253258      36.801085 0.35766012E+03  0.80273001E+04                                 9.851647                            6.472923      -0.163133       1.961507                    0.999389      25.603656      72.482817       0.621220       0.439300      -1.047554      -0.048190      -0.017289       0.020052       0.054984       0.017677      -0.020217       0.015108       0.044175      -0.041911      -0.040035       0.000482       0.039553             13.947260      25.033220       2.838572      -2.786602       8.425989      -3.485448       8.382570           0.000389
          213              C      11.270745      17.240669       4.798331      -0.186732      42.029698 0.50425031E+03  0.12302811E+05                                10.399910                            7.428410      -0.091976       1.923366                    0.999722      31.346039      91.804835       0.611746       0.410371      -1.068089       0.028186       0.013554      -0.012458       0.033665       0.012564      -0.013718      -0.016618      -0.067554       0.066786      -0.048850       0.005849       0.043001             12.794504      20.830462       0.272931      -0.243298       8.777899      -3.622578       8.775150          -0.000748
          214              C      12.529172      17.655223       4.383777      -0.082846      40.799532 0.50377389E+03  0.12259791E+05                                10.189391                            7.413369       0.037994       1.960114                    0.999625      30.677625      89.054551       0.615222       0.409097      -1.071404      -0.036369       0.010936      -0.010657       0.039445      -0.018557       0.018281      -0.015214       0.031124      -0.030874      -0.025571      -0.014441       0.040012             12.264928      16.937867       0.041820      -0.032488       9.931064      -4.720150       9.925852           0.000360
          215              C      12.597492      18.656014       3.382987      -0.124432      40.514556 0.51216503E+03  0.12545122E+05                                10.203110                            7.526307      -0.030632       1.938447                    0.999442      31.156359      91.439686       0.602915       0.414749      -1.065220      -0.034588      -0.008340       0.008416       0.036561       0.021774      -0.021863       0.004662       0.029752      -0.029343      -0.032694      -0.005221       0.037916             12.057230      14.684271       0.721610      -0.722516      10.747289      -5.639751      10.740131          -0.000058
          216              C      15.465648       4.896625       4.896625      -0.049560      42.222813 0.47855989E+03  0.11521170E+05                                10.726543                            7.406759      -0.215892       1.927211                    0.998762      28.668117      83.327755       0.591827       0.429884      -1.056049      -0.055639      -0.008453      -0.008485       0.056914       0.005596       0.005658       0.014404       0.020002      -0.019890      -0.021062       0.002100       0.018962             15.170017      19.491212       6.215904       6.213690      13.009701      -1.878038      13.009138          -0.000050
          217              C      17.562438      19.144398      19.144398       0.396916      33.213269 0.30625081E+03  0.66549548E+04                                 9.591718                            6.147173      -0.325554       1.939725                    0.998785      23.908250      68.024858       0.609163       0.462706      -1.027362       0.022845      -0.012643      -0.012629       0.029004       0.046145       0.046159       0.045070       0.012765      -0.012754      -0.049324      -0.042576       0.091900             15.178509      20.521009      -7.988429      -7.989194      12.506885       1.631906      12.507634          -0.000552
          218              C      10.540813       1.812928       1.812928       0.616507      24.430720 0.23642774E+03  0.48410364E+04                                 7.819224                            5.473982      -0.065271       2.042549                    0.999134      22.019546      61.861223       0.629400       0.475269      -1.015192      -0.006247      -0.042806      -0.042806       0.060858       0.004486       0.004484      -0.096255      -0.065893       0.065894      -0.075562      -0.042657       0.118219             10.045558      11.689136       1.646976       1.647004       9.223711       4.960145       9.223828           0.000991
          219              C      14.256588       4.228182       4.228182      -0.003481      34.444592 0.45969725E+03  0.10963557E+05                                 9.277607                            7.086949      -0.172399       1.939819                    0.998288      28.701875      83.213260       0.626828       0.409711      -1.068113      -0.046914       0.065135       0.064828       0.103180      -0.006487      -0.006656      -0.022288       0.042209      -0.042579      -0.037699       0.008187       0.029512             12.812766      21.254962       4.064834       4.033457       8.595009       1.090691       8.588328          -0.000008
          220              C      16.376079      19.762371      19.762371       0.038257      42.430643 0.43085242E+03  0.10095816E+05                                10.884774                            7.034915      -0.299876       1.915631                    0.998616      27.248111      77.933596       0.606838       0.430745      -1.056361      -0.031178       0.009460       0.009448       0.033923       0.015541       0.015570       0.027196       0.015365      -0.015254      -0.032309      -0.006630       0.038939             17.479415      24.171958     -10.302311     -10.303463      14.132905       4.191242      14.133382          -0.004025
          221              C      10.574312       2.860883       2.860883      -0.004307      40.224539 0.42009327E+03  0.97638591E+04                                10.223026                            6.832298      -0.212104       1.932913                    0.998879      27.495097      77.855621       0.632428       0.416696      -1.067098       0.015882       0.035658       0.035650       0.052865       0.003227       0.003212      -0.022270      -0.041163       0.041140      -0.028478      -0.007511       0.035989             13.629406      15.817226       2.674147       2.674365      12.535364       7.579556      12.535629           0.006237
          222              C      11.818414       3.291304       3.291304      -0.230107      47.400985 0.59195798E+03  0.14989497E+05                                11.273041                            8.046963       0.026448       1.946678                    0.999617      32.517940      96.098381       0.589665       0.410208      -1.071331      -0.046515      -0.016623      -0.016667       0.052132      -0.018298      -0.018288      -0.010964      -0.002577       0.002479      -0.032117       0.011814       0.020303             15.129799      21.201689       5.510332       5.511503      12.093453       6.677405      12.094255          -0.000271
          223              C      11.915606       4.305319       4.305319       0.254144      36.634174 0.35640610E+03  0.79909520E+04                                 9.820247                            6.459665      -0.153382       1.964927                    0.999352      25.553877      72.269861       0.622224       0.439042      -1.047863       0.048209       0.018507       0.018532       0.054864       0.018840       0.018935      -0.016377       0.043996      -0.043671      -0.041146       0.001739       0.039408             13.883131      24.887009       2.792715       2.794018       8.381155       3.482463       8.381230           0.000389
          224              C      10.768255       4.798331       4.798331      -0.187008      41.987002 0.50436510E+03  0.12306403E+05                                10.391158                            7.428144      -0.095667       1.922076                    0.999718      31.356519      91.840694       0.611890       0.410248      -1.068161      -0.028518      -0.013144      -0.013134       0.034037       0.012537       0.012559       0.016454      -0.067911       0.067999      -0.048869       0.006190       0.042678             12.768507      20.748848       0.261359       0.261649       8.778346       3.630993       8.778326          -0.000747
          225              C       9.509829       4.383777       4.383777      -0.082867      40.784991 0.50390078E+03  0.12263928E+05                                10.187419                            7.414700       0.037750       1.960001                    0.999625      30.682713      89.079713       0.615103       0.409141      -1.071351       0.036351      -0.010812      -0.010799       0.039432      -0.018448      -0.018475       0.015249       0.031120      -0.031112      -0.025621      -0.014477       0.040098             12.254451      16.897729       0.038028       0.038092       9.932773       4.726332       9.932851           0.000361
          226              C       9.441508       3.382987       3.382987      -0.124723      40.536828 0.51242838E+03  0.12553406E+05                                10.207230                            7.528353      -0.031361       1.938112                    0.999442      31.166446      91.481216       0.602809       0.414761      -1.065194       0.034628       0.008418       0.008429       0.036620       0.021855       0.021831      -0.004479       0.029951      -0.029936      -0.032611      -0.005503       0.038115             12.060956      14.676509       0.714053       0.714100      10.753152       5.647350      10.753207          -0.000058
          227              C      15.465648      17.142375      17.142375      -0.051336      42.785293 0.48207609E+03  0.11628816E+05                                10.832031                            7.435740      -0.232158       1.919697                    0.998848      28.794057      83.817532       0.590367       0.430095      -1.055763      -0.054139       0.010356       0.010383       0.056090      -0.004281      -0.004334       0.017487       0.017771      -0.017717      -0.023406       0.005609       0.017797             15.413952      19.889702      -6.375087      -6.372107      13.176722      -1.855680      13.175432          -0.000049
          228              C      17.562438       2.894602       2.894602       0.395780      33.233197 0.30681550E+03  0.66679255E+04                                 9.585108                            6.147732      -0.329338       1.937783                    0.998767      23.907053      67.946045       0.610111       0.461938      -1.028154       0.022506       0.012614       0.012600       0.028712      -0.045242      -0.045256       0.043749       0.012038      -0.012031      -0.047761      -0.042046       0.089807             15.143213      20.492186       7.964142       7.964994      12.468321       1.627490      12.469132          -0.000470
          229              C      10.540813      20.226072      20.226072       0.616490      24.419641 0.23637065E+03  0.48393580E+04                                 7.815695                            5.472792      -0.064085       2.043005                    0.999133      22.013685      61.832435       0.629588       0.475177      -1.015286      -0.006238       0.042767       0.042767       0.060802      -0.004503      -0.004501      -0.096244      -0.066022       0.066024      -0.075523      -0.042729       0.118252             10.039651      11.679349      -1.656829      -1.656854       9.219765       4.959554       9.219838           0.000984
          230              C      14.256588      17.810818      17.810818      -0.009668      34.230611 0.45842224E+03  0.10927333E+05                                 9.183329                            7.030585      -0.172694       1.935445                    0.998483      28.888609      83.776778       0.635491       0.404342      -1.071468      -0.043329      -0.062915      -0.062675       0.098812       0.007374       0.007528      -0.015522       0.054009      -0.054519      -0.035127      -0.002523       0.037650             12.666458      20.841456      -4.072016      -4.040442       8.582748       1.184597       8.575169          -0.000006
          231              C      16.376079       2.276629       2.276629       0.038334      42.376107 0.43056088E+03  0.10086434E+05                                10.871481                            7.030957      -0.293408       1.917622                    0.998652      27.239052      77.876579       0.607264       0.430552      -1.056568      -0.030801      -0.009859      -0.009846       0.033806      -0.014925      -0.014948       0.026586       0.014128      -0.014033      -0.031287      -0.006383       0.037670             17.428203      24.116073      10.254113      10.255280      14.084065       4.159341      14.084470          -0.004054
          232              C      10.574312      19.178117      19.178117      -0.004029      40.203846 0.41971203E+03  0.97526372E+04                                10.218592                            6.828683      -0.210418       1.933635                    0.998880      27.481556      77.804030       0.632677       0.416633      -1.067154       0.015875      -0.035544      -0.035537       0.052709      -0.003169      -0.003153      -0.022633      -0.041073       0.041050      -0.028405      -0.007918       0.036323             13.629069      15.824729      -2.702636      -2.702846      12.531146       7.578115      12.531331           0.006229
          233              C      11.818414      18.747696      18.747696      -0.229587      47.491238 0.59347132E+03  0.15041405E+05                                11.295282                            8.065102       0.020441       1.944894                    0.999616      32.553436      96.330241       0.587985       0.411009      -1.070525      -0.046125       0.016616       0.016664       0.051781       0.018336       0.018333      -0.011216      -0.002255       0.002150      -0.032295       0.011959       0.020336             15.169097      21.258238      -5.566788      -5.567943      12.124179       6.702090      12.124874          -0.000274
          234              C      11.915606      17.733681      17.733681       0.252340      36.980830 0.35900068E+03  0.80662474E+04                                 9.885560                            6.487146      -0.156550       1.963335                    0.999437      25.657033      72.712722       0.620135       0.439586      -1.047213       0.048123      -0.018803      -0.018820       0.054987      -0.018928      -0.019012      -0.013769       0.043398      -0.043085      -0.038838      -0.000671       0.039508             14.016327      25.190091      -2.832580      -2.833859       8.429408       3.489378       8.429484           0.000391
          235              C      10.768255      17.240669      17.240669      -0.186443      42.077818 0.50416429E+03  0.12300218E+05                                10.409890                            7.429040      -0.088342       1.924643                    0.999726      31.336915      91.776990       0.611562       0.410511      -1.067995      -0.027841       0.012875       0.012864       0.033262      -0.013728      -0.013747       0.016794      -0.066795       0.066882      -0.048838       0.005478       0.043360             12.822922      20.917643      -0.254744      -0.255027       8.775583       3.614550       8.775541          -0.000750
          236              C       9.509829      17.655223      17.655223      -0.082831      40.815933 0.50365493E+03  0.12255920E+05                                10.191778                            7.412133       0.038247       1.960228                    0.999625      30.672800      89.031017       0.615331       0.409058      -1.071452       0.036384       0.010797       0.010784       0.039455       0.018368       0.018395       0.015177       0.031006      -0.030999      -0.025512      -0.014417       0.039929             12.276419      16.980538      -0.036545      -0.036602       9.924345       4.714073       9.924373           0.000362
          237              C       9.441508      18.656014      18.656014      -0.124154      40.493657 0.51191663E+03  0.12537318E+05                                10.199262                            7.524394      -0.029939       1.938765                    0.999443      31.146848      91.400761       0.603011       0.414739      -1.065244       0.034552      -0.008330      -0.008342       0.036507      -0.021807      -0.021784      -0.004836       0.029373      -0.029357      -0.032774      -0.004954       0.037727             12.054099      14.693161      -0.730565      -0.730607      10.734576       5.632392      10.734561          -0.000060
          238              C       6.573352       4.896625      17.142375      -0.050338      42.497300 0.48025142E+03  0.11572962E+05                                10.778362                            7.420893      -0.223934       1.923522                    0.998805      28.728488      83.563609       0.591092       0.430006      -1.055895       0.055002      -0.009399       0.009393       0.056584      -0.002909       0.006932      -0.015889       0.017751      -0.022030      -0.022481       0.004229       0.018252             15.289863      19.687127      -6.293861       6.290840      13.088352       1.868147      13.094109          -0.000049
          239              C       4.476562      19.144398       2.894602       0.396352      33.222132 0.30652615E+03  0.66612334E+04                                 9.588121                            6.147331      -0.327464       1.938750                    0.998776      23.907259      67.983488       0.609652       0.462314      -1.027765      -0.022673      -0.012690       0.012555       0.028857      -0.045423       0.045995      -0.044405       0.012676      -0.011690      -0.048554      -0.042312       0.090865             15.160249      20.506105       7.977923      -7.974661      12.512946      -1.629553      12.461696          -0.000481
          240              C      11.498187       1.812928      20.226072       0.616496      24.425124 0.23639946E+03  0.48402018E+04                                 7.817430                            5.473384      -0.064670       2.042780                    0.999134      22.016606      61.846709       0.629495       0.475222      -1.015240       0.006243      -0.042801       0.042771       0.060830      -0.004488       0.004497       0.096249      -0.065957       0.065981      -0.075541      -0.042696       0.118237             10.042483      11.684167      -1.653639       1.650019       9.222059      -4.959710       9.221222           0.000988
          241              C       7.782412       4.228182      17.810818      -0.006623      34.337571 0.45905527E+03  0.10945455E+05                                 9.230906                            7.059067      -0.172952       1.937480                    0.998387      28.796968      83.504076       0.631068       0.407062      -1.069745       0.045166       0.067472      -0.060414       0.101204       0.010405      -0.003634       0.018862       0.042304      -0.065782      -0.037025       0.002478       0.034547             12.740079      21.049392      -4.117320       3.988293       8.576422      -1.136156       8.594422          -0.000008
          242              C       5.662921      19.762371       2.276629       0.038295      42.402635 0.43069952E+03  0.10090918E+05                                10.878062                            7.032914      -0.296544       1.916668                    0.998634      27.243222      77.903965       0.607047       0.430653      -1.056462       0.031000       0.009711      -0.009576       0.033868      -0.015179       0.015327      -0.026897       0.015044      -0.013755      -0.031806      -0.006511       0.038318             17.453615      24.143918      10.299091     -10.258186      14.138416      -4.175075      14.078511          -0.004047
          243              C      11.464688       2.860883      19.178117      -0.004165      40.213286 0.41989665E+03  0.97580627E+04                                10.220604                            6.830413      -0.211245       1.933281                    0.998880      27.488109      77.828742       0.632561       0.416661      -1.067129      -0.015877       0.035626      -0.035567       0.052785      -0.003247       0.003136       0.022455      -0.041270       0.040627      -0.028441      -0.007718       0.036159             13.628725      15.820458      -2.690047       2.686211      12.529279      -7.578425      12.536437           0.006231
          244              C      10.220586       3.291304      18.747696      -0.229829      47.445844 0.59271988E+03  0.15015637E+05                                11.284252                            8.056169       0.023518       1.945820                    0.999617      32.535371      96.214094       0.588807       0.410619      -1.070919       0.046312      -0.016252       0.017037       0.051954       0.018024      -0.018602       0.011102      -0.003633      -0.001303      -0.032246       0.011907       0.020339             15.149339      21.230062      -5.547388       5.530417      12.102849      -6.689498      12.115107          -0.000270
          245              C      10.123394       4.305319      17.733681       0.253258      36.800826 0.35766081E+03  0.80273240E+04                                 9.851577                            6.472937      -0.163153       1.961499                    0.999389      25.603761      72.483285       0.621218       0.439301      -1.047553      -0.048189       0.020030      -0.017311       0.054982      -0.020125       0.017764       0.015105       0.043207      -0.044834      -0.040031       0.000494       0.039537             13.947143      25.033165      -2.785213       2.839862       8.382332      -3.485373       8.425931           0.000389
          246              C      11.270745       4.798331      17.240669      -0.186731      42.029682 0.50425188E+03  0.12302863E+05                                10.399922                            7.428431      -0.091976       1.923366                    0.999722      31.346073      91.805077       0.611744       0.410372      -1.068088       0.028185      -0.012468       0.013543       0.033664      -0.013698       0.012586      -0.016618      -0.067129       0.068070      -0.048851       0.005849       0.043002             12.794495      20.830527      -0.242998       0.273233       8.775137      -3.622546       8.777821          -0.000747
          247              C      12.529172       4.383777      17.655223      -0.082847      40.799529 0.50377473E+03  0.12259817E+05                                10.189384                            7.413374       0.037991       1.960112                    0.999625      30.677665      89.054706       0.615222       0.409097      -1.071404      -0.036369      -0.010670       0.010923       0.039445       0.018255      -0.018584      -0.015214       0.031004      -0.031238      -0.025572      -0.014441       0.040012             12.264896      16.937862      -0.032424       0.041888       9.925751      -4.720118       9.931076           0.000359
          248              C      12.597492       3.382987      18.656014      -0.124432      40.514527 0.51216566E+03  0.12545142E+05                                10.203097                            7.526309      -0.030635       1.938446                    0.999442      31.156390      91.439791       0.602915       0.414749      -1.065221      -0.034588       0.008405      -0.008351       0.036562      -0.021887       0.021751       0.004662       0.029556      -0.029933      -0.032695      -0.005222       0.037916             12.057191      14.684254      -0.722477       0.721668      10.740056      -5.639713      10.747265          -0.000057
          249              C       4.896625       6.573352      17.142375      -0.048636      42.265345 0.47780489E+03  0.11496641E+05                                10.730518                            7.397387      -0.186226       1.936270                    0.998942      28.643841      83.191345       0.592718       0.429474      -1.056468      -0.007794       0.055301       0.009302       0.056617      -0.004290      -0.014840       0.006214      -0.019212      -0.021553      -0.021520       0.002956       0.018564             15.201543      13.035902      -6.247301       1.886227      19.561832       6.224714      13.006894          -0.000048
          250              C      19.144398       4.476562       2.894602       0.395786      33.232489 0.30680946E+03  0.66677464E+04                                 9.584916                            6.147634      -0.329287       1.937801                    0.998767      23.906703      67.944309       0.610123       0.461933      -1.028160      -0.012619      -0.022508       0.012591       0.028712      -0.045257      -0.043747       0.045243      -0.012020      -0.012063      -0.047757      -0.042050       0.089807             15.143204      12.467140       7.964484      -1.626658      20.494654      -7.964279      12.467817          -0.000472
          251              C       1.812928      11.498187      20.226072       0.616500      24.428914 0.23641130E+03  0.48405634E+04                                 7.818656                            5.473678      -0.064879       2.042699                    0.999134      22.017962      61.853728       0.629444       0.475249      -1.015213      -0.042780       0.006248       0.042810       0.060843      -0.004511       0.096254       0.004466       0.065976       0.065840      -0.075549      -0.042686       0.118235             10.045976       9.224198      -1.651424      -4.963945      11.686119       1.652335       9.227612           0.000994
          252              C       4.228182       7.782412      17.810818      -0.007936      34.529878 0.46197945E+03  0.11024769E+05                                 9.263676                            7.083465      -0.129366       1.950926                    0.998435      28.748214      83.203864       0.630172       0.407287      -1.070365       0.066475       0.045413      -0.062452       0.101890       0.009907       0.020151      -0.005060      -0.041075      -0.055936      -0.036995       0.004866       0.032130             12.789716       8.565835      -4.060940      -1.062575      21.158981       4.040575       8.644331          -0.000009
          253              C      19.762371       5.662921       2.276629       0.038329      42.375395 0.43055176E+03  0.10086152E+05                                10.871330                            7.030858      -0.293297       1.917659                    0.998652      27.238681      77.874881       0.607272       0.430549      -1.056571       0.009852       0.030796      -0.009863       0.033804      -0.014947      -0.026581       0.014923      -0.014063      -0.014193      -0.031279      -0.006385       0.037664             17.428748      14.082660      10.255501      -4.158218      24.120548     -10.254783      14.083036          -0.004058
          254              C       2.860883      11.464688      19.178117      -0.004172      40.226005 0.41997665E+03  0.97604940E+04                                10.223118                            6.831285      -0.212179       1.932944                    0.998879      27.491674      77.843920       0.632482       0.416688      -1.067100       0.035724      -0.015900      -0.035522       0.052828      -0.003334       0.022371       0.003050       0.041247       0.040846      -0.028461      -0.007626       0.036087             13.634120      12.535234      -2.680970      -7.583972      15.823302       2.686904      12.543823           0.006228
          255              C       3.291304      10.220586      18.747696      -0.230512      47.482172 0.59288261E+03  0.15019849E+05                                11.287676                            8.055220       0.024536       1.945923                    0.999618      32.542718      96.216420       0.589104       0.410410      -1.071123      -0.016040       0.046606       0.017384       0.052264       0.017763       0.010605      -0.018877       0.002728       0.000318      -0.031932       0.011330       0.020601             15.158782      12.109148      -5.532592      -6.695022      21.237831       5.544543      12.129367          -0.000266
          256              C       4.305319      10.123394      17.733681       0.253552      36.713024 0.35705218E+03  0.80085552E+04                                 9.831277                            6.464183      -0.159793       1.962721                    0.999382      25.571126      72.317745       0.622238       0.438861      -1.048038       0.019518      -0.048028      -0.017901       0.054846      -0.019848       0.015460       0.018151      -0.044295      -0.042142      -0.040441       0.000873       0.039568             13.911436       8.381140      -2.784517      -3.480923      24.955617       2.825206       8.397550           0.000386
          257              C       4.798331      11.270745      17.240669      -0.186458      41.939686 0.50358661E+03  0.12281302E+05                                10.380399                            7.420770      -0.093080       1.923126                    0.999720      31.327519      91.699737       0.612464       0.410067      -1.068397      -0.013106       0.028220       0.012992       0.033718      -0.013073      -0.016212       0.012931       0.067037       0.069627      -0.048977       0.006340       0.042637             12.758579       8.767408      -0.249260      -3.621542      20.746115       0.266712       8.762215          -0.000744
          258              C       4.383777      12.529172      17.655223      -0.082865      40.782988 0.50381074E+03  0.12260993E+05                                10.186693                            7.413913       0.038226       1.960186                    0.999625      30.678680      89.060630       0.615161       0.409128      -1.071377      -0.010846      -0.036331       0.010771       0.039416       0.018382      -0.015202      -0.018469      -0.031145      -0.030711      -0.025548      -0.014460       0.040008             12.255800       9.930304      -0.030247      -4.723563      16.907994       0.037708       9.929102           0.000356
          259              C       3.382987      12.597492      18.656014      -0.124482      40.520501 0.51224148E+03  0.12547652E+05                                10.204558                            7.527172      -0.030938       1.938327                    0.999442      31.159706      91.456402       0.602835       0.414782      -1.065183       0.008400      -0.034585      -0.008394       0.036567      -0.021899       0.004615       0.021753      -0.029720      -0.029665      -0.032673      -0.005287       0.037960             12.057867      10.747397      -0.713481      -5.644126      14.677607       0.717449      10.748597          -0.000054
          260              C       4.896625      15.465648       4.896625      -0.052004      42.714843 0.48252452E+03  0.11643380E+05                                10.821686                            7.441462      -0.258817       1.911625                    0.998675      28.805024      83.887444       0.589818       0.430357      -1.055507      -0.010916      -0.054445      -0.009353       0.056310       0.005338       0.017086       0.003603      -0.018443      -0.017040      -0.023169       0.005258       0.017911             15.372146      13.141672       6.329395      -1.848095      19.808378       6.363924      13.166389          -0.000047
          261              C      19.144398      17.562438      19.144398       0.396910      33.213687 0.30625325E+03  0.66550269E+04                                 9.591825                            6.147209      -0.325575       1.939718                    0.998785      23.908413      68.025615       0.609159       0.462707      -1.027360      -0.012653       0.022841      -0.012627       0.029004       0.046158       0.045070       0.046149      -0.012766      -0.012786      -0.049328      -0.042575       0.091903             15.178468      12.508528      -7.988700       1.632766      20.518544      -7.989288      12.508333          -0.000556
          262              C       1.812928      10.540813       1.812928       0.616509      24.421567 0.23638984E+03  0.48399135E+04                                 7.816352                            5.473169      -0.064575       2.042820                    0.999133      22.015516      61.841303       0.629531       0.475204      -1.015259      -0.042802      -0.006234      -0.042761       0.060822       0.004479      -0.096245       0.004522       0.065921       0.066076      -0.075542      -0.042690       0.118231             10.039068       9.219998       1.652047       4.955948      11.681427       1.650993       9.215780           0.000986
          263              C       4.228182      14.256588       4.228182      -0.003955      34.095443 0.45543481E+03  0.10845089E+05                                 9.189925                            7.029784      -0.235825       1.918484                    0.998114      28.814263      83.687391       0.632136       0.406901      -1.069118       0.061127      -0.044843       0.065594       0.100250      -0.004285      -0.018068      -0.008391      -0.054681      -0.041497      -0.036560       0.000852       0.035708             12.678013       8.587244       4.009518       1.203533      20.915744       4.088894       8.531051          -0.000008
          264              C      19.762371      16.376079      19.762371       0.038252      42.431531 0.43086033E+03  0.10096053E+05                                10.884952                            7.034989      -0.299955       1.915605                    0.998616      27.248401      77.934758       0.606833       0.430746      -1.056360       0.009441      -0.031188       0.009451       0.033928       0.015567       0.027200       0.015548      -0.015324      -0.015421      -0.032316      -0.006628       0.038943             17.479113      14.134448     -10.302685       4.192474      24.167995     -10.302629      14.134896          -0.004006
          265              C       2.860883      10.574312       2.860883      -0.004143      40.201638 0.41982961E+03  0.97560501E+04                                10.218302                            6.829679      -0.210472       1.933557                    0.998880      27.485381      77.817509       0.632625       0.416638      -1.067151       0.035460       0.015871       0.035704       0.052764       0.003039      -0.022525       0.003328       0.040977       0.041451      -0.028431      -0.007794       0.036225             13.623331      12.532178       2.695658       7.573621      15.816071       2.688798      12.521743           0.006230
          266              C       3.291304      11.818414       3.291304      -0.229350      47.417777 0.59268672E+03  0.15015659E+05                                11.281931                            8.057988       0.022632       1.945674                    0.999616      32.533180      96.232830       0.588474       0.410827      -1.070707      -0.017307      -0.046121      -0.015895       0.051762      -0.018909      -0.011579      -0.017841       0.002235       0.004687      -0.032635       0.012544       0.020090             15.140278      12.113394       5.547369       6.686165      21.218282       5.532011      12.089159          -0.000270
          267              C       4.305319      11.915606       4.305319       0.253007      36.904657 0.35845973E+03  0.80518142E+04                                 9.875386                            6.484024      -0.151960       1.964941                    0.999412      25.646570      72.695106       0.619973       0.439825      -1.046972       0.017848       0.048067       0.019416       0.054827       0.018209      -0.014621       0.019482      -0.042338      -0.045328      -0.039434       0.000277       0.039157             13.987218       8.431810       2.846865       3.491315      25.118381       2.796908       8.411462           0.000388
          268              C       4.798331      10.768255       4.798331      -0.186964      42.123900 0.50498892E+03  0.12326847E+05                                10.420615                            7.437038      -0.091261       1.923518                    0.999723      31.367161      91.925796       0.610923       0.410723      -1.067729      -0.012922      -0.028067      -0.012958       0.033506       0.013331       0.017060       0.013346       0.067710       0.065074      -0.048738       0.005280       0.043458             12.831731       8.786046       0.268997       3.623773      20.917731       0.247841       8.791415          -0.000746
          269              C       4.383777       9.509829       4.383777      -0.082844      40.818017 0.50376826E+03  0.12259633E+05                                10.192565                            7.413161       0.037816       1.960047                    0.999625      30.677849      89.055435       0.615251       0.409079      -1.071414      -0.010810       0.036389      -0.010791       0.039465      -0.018473       0.015212      -0.018383      -0.030996      -0.031353      -0.025574      -0.014456       0.040030             12.274535       9.927089       0.044548       4.716855      16.968686       0.035761       9.927830           0.000358
          270              C       3.382987       9.441508       3.382987      -0.124460      40.512648 0.51215745E+03  0.12544772E+05                                10.202364                            7.526003      -0.030499       1.938484                    0.999442      31.155678      91.434271       0.602962       0.414722      -1.065248       0.008342       0.034603       0.008411       0.036574       0.021741      -0.004672       0.021889      -0.029654      -0.029660      -0.032698      -0.005213       0.037911             12.057220      10.741103       0.731115       5.635838      14.691401       0.726571      10.739157          -0.000056
          271              C      17.142375      15.465648      17.142375      -0.051357      42.786905 0.48209909E+03  0.11629516E+05                                10.832303                            7.435909      -0.232866       1.919466                    0.998845      28.794810      83.820392       0.590361       0.430094      -1.055763       0.010385      -0.054139       0.010363       0.056091      -0.004337       0.017503      -0.004273      -0.017733      -0.017811      -0.023420       0.005620       0.017800             15.414205      13.176305      -6.371752      -1.856433      19.889252      -6.374763      13.177058          -0.000048
          272              C       2.894602      17.562438       2.894602       0.396344      33.230878 0.30661999E+03  0.66651126E+04                                 9.594918                            6.151561      -0.328032       1.938808                    0.998775      23.921600      68.078018       0.608832       0.462809      -1.027285       0.012668       0.022764       0.012434       0.028867      -0.046050       0.045029      -0.045929      -0.012436      -0.012618      -0.049190      -0.042449       0.091639             15.171052      12.505141       7.978490       1.612910      20.532419       7.965678      12.475595          -0.000482
          273              C      20.226072      10.540813      20.226072       0.616450      24.423435 0.23638512E+03  0.48397609E+04                                 7.816587                            5.472996      -0.064198       2.042951                    0.999133      22.014993      61.838155       0.629565       0.475184      -1.015276       0.042773      -0.006234       0.042764       0.060804      -0.004514      -0.096227      -0.004494       0.065994       0.066013      -0.075515      -0.042712       0.118227             10.040858       9.219388      -1.655342       4.957877      11.683671      -1.656449       9.219515           0.000982
          274              C      17.810818      14.256588      17.810818      -0.009643      34.230287 0.45840631E+03  0.10926913E+05                                 9.183520                            7.030623      -0.173654       1.935143                    0.998477      28.888924      83.778909       0.635464       0.404360      -1.071450      -0.062675      -0.043340      -0.062915       0.098817       0.007527      -0.015509       0.007361      -0.054293      -0.053800      -0.035122      -0.002547       0.037669             12.666616       8.574974      -4.039582       1.184751      20.842169      -4.071693       8.582705          -0.000007
          275              C       2.276629      16.376079       2.276629       0.038361      42.433236 0.43111816E+03  0.10104527E+05                                10.886390                            7.038549      -0.302632       1.914715                    0.998611      27.262259      78.007040       0.606436       0.430924      -1.056154      -0.009718      -0.030905      -0.009864       0.033865      -0.015764       0.027373      -0.015252      -0.014712      -0.017305      -0.032501      -0.006492       0.038993             17.465531      14.117447      10.286627       4.170540      24.159356      10.273003      14.119789          -0.004044
          276              C      19.178117      10.574312      19.178117      -0.004061      40.210600 0.41975196E+03  0.97538414E+04                                10.219849                            6.829077      -0.210536       1.933579                    0.998880      27.483099      77.810659       0.632646       0.416642      -1.067144      -0.035526       0.015881      -0.035558       0.052713      -0.003163      -0.022615      -0.003153       0.041041       0.041085      -0.028393      -0.007906       0.036300             13.630649      12.530088      -2.701866       7.576501      15.830668      -2.702786      12.531191           0.006231
          277              C      18.747696      11.818414      18.747696      -0.229574      47.492511 0.59346317E+03  0.15041159E+05                                11.295537                            8.065062       0.020463       1.944904                    0.999615      32.553226      96.329757       0.587984       0.411010      -1.070523       0.016669      -0.046118       0.016609       0.051775       0.018332      -0.011223       0.018342       0.002203       0.002332      -0.032303       0.011967       0.020335             15.169302      12.122933      -5.566052       6.700160      21.261762      -5.566162      12.123212          -0.000273
          278              C      17.733681      11.915606      17.733681       0.252345      36.981691 0.35899861E+03  0.80662060E+04                                 9.885807                            6.487164      -0.156558       1.963334                    0.999437      25.657078      72.713364       0.620128       0.439591      -1.047208      -0.018809       0.048126      -0.018810       0.054988      -0.019016      -0.013775      -0.018921      -0.043244      -0.043537      -0.038841      -0.000664       0.039505             14.016887       8.428829      -2.832538       3.488583      25.192716      -2.832095       8.429115           0.000390
          279              C      17.240669      10.768255      17.240669      -0.186459      42.080897 0.50418603E+03  0.12300912E+05                                10.410495                            7.429251      -0.088395       1.924619                    0.999726      31.337712      91.780698       0.611546       0.410516      -1.067989       0.012887      -0.027837       0.012851       0.033259      -0.013757       0.016801      -0.013721       0.066828       0.066780      -0.048838       0.005471       0.043367             12.824288       8.775336      -0.254515       3.613975      20.921892      -0.254520       8.775637          -0.000749
          280              C      17.655223       9.509829      17.655223      -0.082813      40.814349 0.50362791E+03  0.12255023E+05                                10.191358                            7.411848       0.038279       1.960247                    0.999625      30.671726      89.025232       0.615357       0.409048      -1.071464       0.010829       0.036372       0.010771       0.039448       0.018366       0.015158       0.018375      -0.031035      -0.031030      -0.025503      -0.014415       0.039917             12.275998       9.922007      -0.037020       4.712451      16.983044      -0.036803       9.922943           0.000361
          281              C      18.656014       9.441508      18.656014      -0.124184      40.496162 0.51192294E+03  0.12537487E+05                                10.199573                            7.524326      -0.029840       1.938793                    0.999443      31.147028      91.400765       0.603029       0.414727      -1.065254      -0.008313       0.034542      -0.008383       0.036504      -0.021802      -0.004831      -0.021778      -0.029407      -0.029430      -0.032766      -0.004973       0.037739             12.054854      10.732176      -0.730604       5.630711      14.698458      -0.731040      10.733928          -0.000060
          282              C      17.142375       6.573352       4.896625      -0.049558      42.221377 0.47854081E+03  0.11520539E+05                                10.726108                            7.406473      -0.215867       1.927221                    0.998761      28.667457      83.323861       0.591857       0.429868      -1.056064       0.008482       0.055641      -0.008457       0.056916       0.005662      -0.014408      -0.005585      -0.019948      -0.020083      -0.021069       0.002107       0.018962             15.169514      13.007787       6.213557       1.877343      19.491580      -6.216337      13.009175          -0.000050
          283              C       2.894602       4.476562      19.144398       0.396302      33.212304 0.30642274E+03  0.66570770E+04                                 9.580708                            6.142752      -0.327430       1.938499                    0.998773      23.893805      67.890595       0.610530       0.461781      -1.028269       0.012599      -0.022610      -0.012726       0.028843       0.045376      -0.043823      -0.045479      -0.012373      -0.012330      -0.047944      -0.042170       0.090114             15.147726      12.468072      -7.971895      -1.644284      20.477954       7.985388      12.497152          -0.000546
          284              C      20.226072      11.498187       1.812928       0.616546      24.426977 0.23641482E+03  0.48406752E+04                                 7.818343                            5.473799      -0.065184       2.042592                    0.999134      22.018350      61.855975       0.629420       0.475263      -1.015201       0.042810       0.006253      -0.042799       0.060857       0.004468       0.096270      -0.004495       0.065920       0.065931      -0.075566      -0.042678       0.118244             10.044266       9.224332       1.648275      -4.961862      11.684494      -1.647196       9.223973           0.000996
          285              C      17.810818       7.782412       4.228182      -0.003498      34.446277 0.45972779E+03  0.10964397E+05                                 9.277858                            7.087177      -0.172022       1.939924                    0.998292      28.701809      83.211761       0.626823       0.409710      -1.068120      -0.064820       0.046905       0.065136       0.103172      -0.006655       0.022269       0.006506      -0.042418      -0.041969      -0.037686       0.008167       0.029519             12.813493       8.588598       4.034546      -1.090709      21.256485      -4.065667       8.595395          -0.000009
          286              C       2.276629       5.662921      19.762371       0.038201      42.374157 0.43026020E+03  0.10076347E+05                                10.869067                            7.026366      -0.291350       1.918239                    0.998656      27.222483      77.785107       0.607816       0.430290      -1.056863      -0.009625       0.031055       0.009483       0.033867       0.014699      -0.026355      -0.015252      -0.014678      -0.012075      -0.031039      -0.006542       0.037581             17.440859      14.095206     -10.268721      -4.178387      24.129119      10.283719      14.098253          -0.004033
          287              C      19.178117      11.464688       2.860883      -0.004265      40.217573 0.42004998E+03  0.97625567E+04                                10.221736                            6.831878      -0.211990       1.932970                    0.998879      27.493419      77.848522       0.632460       0.416687      -1.067108      -0.035639      -0.015875       0.035666       0.052860       0.003202       0.022293      -0.003243       0.041164       0.041199      -0.028491      -0.007527       0.036018             13.627705      12.536787       2.674979      -7.581156      15.811038      -2.673636      12.535289           0.006231
          288              C      18.747696      10.220586       3.291304      -0.230110      47.398884 0.59195596E+03  0.14989412E+05                                11.272649                            8.046933       0.026475       1.946687                    0.999617      32.517806      96.097436       0.589669       0.410207      -1.071334       0.016693       0.046517      -0.016598       0.052135      -0.018289       0.010963       0.018290       0.002527       0.002613      -0.032112       0.011812       0.020299             15.129248      12.095906       5.512980      -6.679165      21.197655      -5.510577      12.094182          -0.000268
          289              C      17.733681      10.123394       4.305319       0.254141      36.632770 0.35640317E+03  0.79908460E+04                                 9.819896                            6.459589      -0.153356       1.964937                    0.999352      25.553603      72.268201       0.622236       0.439035      -1.047870      -0.018517      -0.048208       0.018527       0.054865       0.018938       0.016375      -0.018840      -0.043833      -0.044166      -0.041146       0.001736       0.039410             13.882427       8.381759       2.795132      -3.483213      24.884163      -2.792956       8.381358           0.000387
          290              C      17.240669      11.270745       4.798331      -0.187003      41.984624 0.50435243E+03  0.12306004E+05                                10.390717                            7.428039      -0.095628       1.922094                    0.999718      31.356011      91.838544       0.611896       0.410247      -1.068163       0.013160       0.028521      -0.013121       0.034041       0.012562      -0.016450      -0.012534       0.067942       0.067907      -0.048869       0.006195       0.042674             12.767397       8.778636       0.262051      -3.631655      20.745066      -0.261359       8.778488          -0.000745
          291              C      17.655223      12.529172       4.383777      -0.082896      40.787453 0.50393793E+03  0.12265147E+05                                10.188001                            7.415067       0.037687       1.959969                    0.999625      30.684192      89.087258       0.615072       0.409152      -1.071336       0.010809      -0.036365      -0.010782       0.039440      -0.018483      -0.015270       0.018464      -0.031110      -0.031041      -0.025634      -0.014480       0.040114             12.255130       9.935345       0.037523      -4.728130      16.895544      -0.037462       9.934502           0.000358
          292              C      18.656014      12.597492       3.382987      -0.124698      40.534956 0.51242571E+03  0.12553368E+05                                10.207052                            7.528457      -0.031482       1.938074                    0.999442      31.166563      91.482682       0.602788       0.414775      -1.065181      -0.008417      -0.034638       0.008404       0.036623       0.021829       0.004483      -0.021871      -0.029917      -0.029854      -0.032619      -0.005484       0.038103             12.060400      10.755700       0.713903      -5.649202      14.671410      -0.713335      10.754089          -0.000054
          293              C      17.142375       4.896625       6.573352      -0.049507      42.219501 0.47851381E+03  0.11519717E+05                                10.725820                            7.406274      -0.215929       1.927214                    0.998761      28.666453      83.320118       0.591865       0.429869      -1.056065       0.008457      -0.008494       0.055641       0.056917      -0.014414       0.005575      -0.005628      -0.000060       0.039930      -0.021069       0.002141       0.018928             15.169172      13.008140       1.877179       6.215910      13.007963      -6.213776      19.491414          -0.000056
          294              C       2.894602      19.144398       4.476562       0.396367      33.212760 0.30642135E+03  0.66570661E+04                                 9.580958                            6.142835      -0.327586       1.938448                    0.998773      23.893759      67.891446       0.610509       0.461796      -1.028257       0.012601      -0.012761      -0.022631       0.028875      -0.043784       0.045385      -0.045514      -0.000049       0.024652      -0.047893      -0.042225       0.090118             15.148430      12.468534      -1.644694      -7.972452      12.497582       7.986060      20.479176          -0.000418
          295              C      20.226072       1.812928      11.498187       0.616236      24.434096 0.23649221E+03  0.48426649E+04                                 7.819737                            5.474625      -0.065371       2.042474                    0.999134      22.022723      61.871213       0.629384       0.475251      -1.015206       0.042913      -0.042914       0.006267       0.061011       0.096093       0.004472      -0.004495       0.000005      -0.132688      -0.075273      -0.042934       0.118207             10.046258       9.226187      -4.963120       1.648678       9.225928      -1.647601      11.686660           0.001229
          296              C      17.810818       4.228182       7.782412      -0.003507      34.446462 0.45972631E+03  0.10964336E+05                                 9.277910                            7.087177      -0.172005       1.939936                    0.998291      28.701460      83.210235       0.626823       0.409712      -1.068121      -0.065112       0.064811       0.046918       0.103157       0.022240      -0.006463       0.006645       0.000164       0.084636      -0.037651       0.008134       0.029517             12.813681       8.595393      -1.090808       4.066095       8.588545      -4.034234      21.257105          -0.000015
          297              C       2.276629      19.762371       5.662921       0.038005      42.380405 0.43032531E+03  0.10078243E+05                                10.869873                            7.026717      -0.291057       1.918290                    0.998657      27.225296      77.794323       0.607825       0.430268      -1.056878      -0.009662       0.009497       0.031094       0.033917      -0.026326       0.014608      -0.015208      -0.001414       0.028111      -0.031021      -0.006452       0.037473             17.442563      14.096855      -4.178831     -10.269365      14.099286      10.285427      24.131548          -0.003967
          298              C      19.178117       2.860883      11.464688      -0.003814      40.204092 0.41989223E+03  0.97578452E+04                                10.219088                            6.830267      -0.211242       1.933245                    0.998882      27.487801      77.825091       0.632588       0.416647      -1.067148      -0.035555       0.035537      -0.015879       0.052717       0.022303       0.003216      -0.003228       0.000019      -0.082646      -0.028584      -0.007493       0.036077             13.623953      12.533270      -7.578967       2.673596      12.532095      -2.672643      15.806494          -0.000091
          299              C      18.747696       3.291304      10.220586      -0.230188      47.404619 0.59203633E+03  0.14991987E+05                                11.273652                            8.047569       0.026351       1.946626                    0.999617      32.519848      96.105848       0.589635       0.410216      -1.071325       0.016611      -0.016645       0.046500       0.052108       0.011038      -0.018317       0.018299       0.000063      -0.005158      -0.032183       0.011897       0.020286             15.130681      12.096561      -6.680148       5.512351      12.096276      -5.512201      21.199206          -0.000491
          300              C      17.733681       4.305319      10.123394       0.254116      36.634577 0.35641486E+03  0.79912059E+04                                 9.820267                            6.459715      -0.153471       1.964887                    0.999352      25.554486      72.272091       0.622225       0.439038      -1.047865      -0.018508       0.018529      -0.048221       0.054874       0.016358       0.018844      -0.018945      -0.000150       0.087906      -0.041145       0.001707       0.039438             13.883038       8.382002      -3.483356       2.793757       8.381683      -2.794151      24.885428          -0.000348
          301              C      17.240669       4.798331      11.270745      -0.187081      41.992381 0.50443937E+03  0.12308784E+05                                10.392168                            7.428774      -0.095921       1.921967                    0.999718      31.359718      91.855016       0.611848       0.410258      -1.068145       0.013146      -0.013154       0.028525       0.034052      -0.016508       0.012532      -0.012564      -0.000035      -0.135845      -0.048860       0.006133       0.042727             12.769405       8.780057      -3.632456       0.261957       8.779807      -0.261862      20.748352           0.000179
          302              C      17.655223       4.383777      12.529172      -0.082938      40.794291 0.50401646E+03  0.12267676E+05                                10.189388                            7.415800       0.037371       1.959840                    0.999625      30.687267      89.101727       0.615015       0.409169      -1.071313       0.010792      -0.010819      -0.036363       0.039443      -0.015304      -0.018480       0.018481      -0.000011       0.062279      -0.025683      -0.014467       0.040150             12.257023       9.936814      -4.729045       0.037693       9.935984      -0.037816      16.898270           0.000274
          303              C      18.656014       3.382987      12.597492      -0.124801      40.542265 0.51251563E+03  0.12556221E+05                                10.208527                            7.529269      -0.031613       1.938008                    0.999442      31.169552      91.496183       0.602732       0.414791      -1.065162      -0.008460       0.008411      -0.034616       0.036614       0.004548       0.021860      -0.021880      -0.000022       0.059757      -0.032690      -0.005412       0.038102             12.062410      10.757688      -5.650558       0.714328      10.755989      -0.713861      14.673554           0.000362
          304              C       4.896625       4.896625      15.465648      -0.051953      42.714383 0.48250671E+03  0.11642855E+05                                10.821695                            7.441358      -0.258949       1.911590                    0.998675      28.804436      83.885676       0.589817       0.430360      -1.055504      -0.010895      -0.009391      -0.054453       0.056321       0.017098       0.005244       0.003633      -0.000793       0.036180      -0.023176       0.005307       0.017869             15.372363      13.143346      -1.848046       6.332686      13.165044       6.360964      19.808698          -0.000035
          305              C      19.144398      19.144398      17.562438       0.396982      33.213870 0.30624959E+03  0.66549580E+04                                 9.592047                            6.147284      -0.325744       1.939665                    0.998785      23.908285      68.026317       0.609136       0.462724      -1.027346      -0.012655      -0.012661       0.022860       0.029035       0.045036       0.046170       0.046187      -0.000018       0.025470      -0.049281      -0.042633       0.091914             15.179093      12.508877       1.633132      -7.989179      12.508741      -7.989903      20.519663           0.000439
          306              C       1.812928       1.812928      10.540813       0.616199      24.428698 0.23646725E+03  0.48419034E+04                                 7.817750                            5.473995      -0.064766       2.042701                    0.999134      22.019881      61.856511       0.629494       0.475192      -1.015263      -0.042904      -0.042875      -0.006249       0.060976      -0.096068       0.004483       0.004522      -0.000068      -0.132760      -0.075249      -0.042945       0.118194             10.041068       9.221872       4.957205       1.652468       9.217720       1.651413      11.683612          -0.001690
          307              C       4.228182       4.228182      14.256588      -0.004037      34.096150 0.45545504E+03  0.10845655E+05                                 9.190304                            7.030148      -0.235643       1.918526                    0.998115      28.814971      83.688860       0.632093       0.406925      -1.069106       0.061418       0.065309      -0.044854       0.100246      -0.018015      -0.004099      -0.008529      -0.006128       0.102890      -0.036481       0.000705       0.035777             12.678732       8.595213       1.204132       4.041690       8.523927       4.057960      20.917055           0.000030
          308              C      19.762371      19.762371      16.376079       0.038052      42.438046 0.43092958E+03  0.10098077E+05                                10.885823                            7.035387      -0.299714       1.915639                    0.998617      27.251366      77.944701       0.606838       0.430726      -1.056373       0.009479       0.009466      -0.031225       0.033977       0.027173       0.015473       0.015504      -0.000070       0.030753      -0.032299      -0.006535       0.038834             17.480883      14.135970       4.192915     -10.303247      14.136162     -10.304445      24.170515           0.003554
          309              C       2.860883       2.860883      10.574312      -0.003692      40.188242 0.41967179E+03  0.97513375E+04                                10.215660                            6.828067      -0.209723       1.933832                    0.998883      27.479763      77.794089       0.632754       0.416598      -1.067191       0.035375       0.035574       0.015874       0.052620      -0.022535       0.003052       0.003314      -0.000201      -0.082491      -0.028524      -0.007760       0.036284             13.619600      12.528684       7.571432       2.694283      12.518540       2.687806      15.811577          -0.000010
          310              C       3.291304       3.291304      11.818414      -0.229426      47.423910 0.59277085E+03  0.15018364E+05                                11.283028                            8.058669       0.022490       1.945606                    0.999616      32.535317      96.241823       0.588436       0.410838      -1.070697      -0.017224      -0.015941      -0.046100       0.051730      -0.011659      -0.018938      -0.017851      -0.001114      -0.005771      -0.032710       0.012633       0.020077             15.141872      12.114187       6.687189       5.546822      12.091295       5.533664      21.220134           0.000413
          311              C       4.305319       4.305319      11.915606       0.252985      36.906530 0.35847092E+03  0.80521613E+04                                 9.875804                            6.484149      -0.152044       1.964903                    0.999412      25.647403      72.698875       0.619961       0.439828      -1.046966       0.017842       0.019415       0.048083       0.054838      -0.014609       0.018123       0.019581       0.001189       0.086235      -0.039432       0.000244       0.039188             13.987932       8.432035       3.491466       2.845449       8.411890       2.798103      25.119870           0.000335
          312              C       4.798331       4.798331      10.768255      -0.187044      42.131915 0.50507646E+03  0.12329649E+05                                10.422103                            7.437779      -0.091557       1.923390                    0.999723      31.370898      91.942414       0.610874       0.410734      -1.067711      -0.012908      -0.012992      -0.028072       0.033518       0.017119       0.013303       0.013373       0.001267      -0.134075      -0.048727       0.005217       0.043509             12.833818       8.787483       3.624584       0.268873       8.792782       0.248331      20.921188          -0.000208
          313              C       4.383777       4.383777       9.509829      -0.082885      40.824907 0.50384661E+03  0.12262156E+05                                10.193965                            7.413895       0.037499       1.959918                    0.999624      30.680910      89.069864       0.615194       0.409097      -1.071391      -0.010794      -0.010828       0.036387       0.039468       0.015246      -0.018469      -0.018400       0.000203       0.062264      -0.025624      -0.014442       0.040066             12.276471       9.928558       4.717765       0.044716       9.929326       0.036106      16.971528          -0.000264
          314              C       3.382987       3.382987       9.441508      -0.124563      40.519920 0.51224634E+03  0.12547591E+05                                10.203834                            7.526806      -0.030624       1.938421                    0.999443      31.158623      91.447579       0.602908       0.414738      -1.065229       0.008385       0.008418       0.034581       0.036565      -0.004738       0.021772       0.021898       0.000012       0.059265      -0.032770      -0.005140       0.037910             12.059242      10.743083       5.637179       0.731554      10.741036       0.727102      14.693607          -0.000433
          315              C      17.142375      17.142375      15.465648      -0.051306      42.784945 0.48207165E+03  0.11628680E+05                                10.832000                            7.435708      -0.232924       1.919461                    0.998845      28.793797      83.816615       0.590368       0.430095      -1.055763       0.010365       0.010396      -0.054137       0.056092       0.017510      -0.004258      -0.004309      -0.000020       0.035469      -0.023422       0.005652       0.017769             15.413825      13.177319      -1.856282      -6.374815      13.175137      -6.371438      19.889020          -0.000035
          316              C       2.894602       2.894602      17.562438       0.396422      33.230703 0.30661356E+03  0.66649695E+04                                 9.595099                            6.151617      -0.328192       1.938761                    0.998775      23.921350      68.078355       0.608809       0.462827      -1.027270       0.012669       0.012469       0.022782       0.028896       0.044997      -0.046066      -0.045969       0.000062       0.024898      -0.049146      -0.042509       0.091656             15.171603      12.505399       1.613270       7.978893      12.475984       7.966288      20.533427           0.000439
          317              C      20.226072      20.226072      10.540813       0.616139      24.430709 0.23646400E+03  0.48417887E+04                                 7.818011                            5.473839      -0.064400       2.042826                    0.999134      22.019444      61.853670       0.629528       0.475171      -1.015281       0.042876       0.042877      -0.006248       0.060958      -0.096050      -0.004518      -0.004495      -0.000000      -0.132838      -0.075223      -0.042967       0.118190             10.042891       9.221292       4.959152      -1.655756       9.221484      -1.656876      11.685897          -0.001690
          318              C      17.810818      17.810818      14.256588      -0.009654      34.230624 0.45840759E+03  0.10926939E+05                                 9.183575                            7.030628      -0.173650       1.935152                    0.998477      28.888626      83.777713       0.635465       0.404360      -1.071452      -0.062901      -0.062656      -0.043353       0.098802      -0.015481       0.007351       0.007484       0.000276       0.108367      -0.035088      -0.002579       0.037668             12.666784       8.582613       1.184819      -4.071280       8.575017      -4.040052      20.842723           0.000030
          319              C       2.276629       2.276629      16.376079       0.038161      42.439656 0.43118815E+03  0.10106578E+05                                10.887291                            7.038965      -0.302433       1.914737                    0.998612      27.265231      78.017137       0.606438       0.430906      -1.056166      -0.009754      -0.009877      -0.030944       0.033915       0.027351      -0.015674      -0.015209       0.001182       0.030780      -0.032488      -0.006401       0.038889             17.467349      14.118985       4.170991      10.287178      14.121138      10.274884      24.161923           0.003558
          320              C      19.178117      19.178117      10.574312      -0.003610      40.197187 0.41959495E+03  0.97491521E+04                                10.217207                            6.827470      -0.209795       1.933851                    0.998882      27.477507      77.787308       0.632774       0.416601      -1.067184      -0.035440      -0.035430       0.015884       0.052570      -0.022626      -0.003177      -0.003139       0.000013      -0.082405      -0.028486      -0.007874       0.036360             13.626898      12.526595       7.574307      -2.700458      12.527970      -2.701776      15.826130          -0.000010
          321              C      18.747696      18.747696      11.818414      -0.229652      47.498316 0.59354443E+03  0.15043764E+05                                11.296548                            8.065702       0.020332       1.944840                    0.999616      32.555301      96.338286       0.587950       0.411019      -1.070515       0.016583       0.016659      -0.046102       0.051749      -0.011297       0.018353       0.018358       0.000048      -0.004532      -0.032374       0.012053       0.020322             15.170743      12.123644       6.701140      -5.565415      12.125250      -5.567786      21.263335           0.000409
          322              C      17.733681      17.733681      11.915606       0.252320      36.983396 0.35900919E+03  0.80665342E+04                                 9.886151                            6.487276      -0.156638       1.963296                    0.999437      25.657932      72.717109       0.620118       0.439593      -1.047202      -0.018808      -0.018805       0.048138       0.054997      -0.013759      -0.018935      -0.019013      -0.000158       0.086710      -0.038840      -0.000693       0.039533             14.017447       8.429011       3.488710      -2.831146       8.429441      -2.833238      25.193889           0.000336
          323              C      17.240669      17.240669      10.768255      -0.186539      42.088698 0.50427322E+03  0.12303701E+05                                10.411953                            7.429989      -0.088689       1.924492                    0.999725      31.341425      91.797196       0.611497       0.410527      -1.067971       0.012874       0.012885      -0.027842       0.033270       0.016859      -0.013731      -0.013748      -0.000029      -0.133611      -0.048829       0.005410       0.043420             12.826313       8.776750       3.614777      -0.254418       8.776975      -0.255002      20.925213          -0.000209
          324              C      17.655223      17.655223       9.509829      -0.082855      40.821174 0.50370613E+03  0.12257540E+05                                10.192740                            7.412578       0.037966       1.960118                    0.999624      30.674784      89.039608       0.615301       0.409065      -1.071441       0.010813       0.010807       0.036370       0.039452       0.015192       0.018363       0.018393       0.000021       0.062162      -0.025552      -0.014401       0.039953             12.277889       9.923463       4.713354      -0.037194       9.924415      -0.037145      16.985789          -0.000263
          325              C      18.656014      18.656014       9.441508      -0.124287      40.503399 0.51201160E+03  0.12540298E+05                                10.201029                            7.525125      -0.029966       1.938729                    0.999443      31.149968      91.414019       0.602975       0.414743      -1.065235      -0.008355      -0.008391       0.034520       0.036495      -0.004897      -0.021833      -0.021787       0.000021       0.058778      -0.032838      -0.004899       0.037738             12.056842      10.734144       5.632040      -0.731019      10.735779      -0.731557      14.700604          -0.000434
          326              C       4.896625      17.142375       6.573352      -0.048580      42.261743 0.47776667E+03  0.11495464E+05                                10.729880                            7.397078      -0.186262       1.936279                    0.998941      28.642334      83.185376       0.592734       0.429473      -1.056471      -0.007773       0.009336       0.055288       0.056607      -0.014846      -0.004211       0.006259       0.001070       0.039518      -0.021518       0.002983       0.018535             15.200519      13.035622       1.886104      -6.249391      13.004833       6.221536      19.561101          -0.000054
          327              C      19.144398       2.894602       4.476562       0.395856      33.232750 0.30680651E+03  0.66676963E+04                                 9.585153                            6.147716      -0.329451       1.937749                    0.998767      23.906599      67.945086       0.610099       0.461949      -1.028146      -0.012621       0.012625      -0.022529       0.028744      -0.043710      -0.045270       0.045278      -0.000005       0.023985      -0.047708      -0.042108       0.089816             15.143881      12.467532      -1.627054       7.964980      12.468238      -7.964967      20.495872          -0.000405
          328              C       1.812928      20.226072      11.498187       0.616189      24.436065 0.23648887E+03  0.48425575E+04                                 7.820056                            5.474505      -0.065068       2.042580                    0.999134      22.022343      61.868987       0.629407       0.475237      -1.015218      -0.042883       0.042924       0.006263       0.060997       0.096077      -0.004515       0.004466       0.000077      -0.132726      -0.075257      -0.042942       0.118199             10.047978       9.226069      -4.965221      -1.651788       9.229595       1.652719      11.688271           0.001230
          329              C       4.228182      17.810818       7.782412      -0.007860      34.528913 0.46193790E+03  0.11023536E+05                                 9.263677                            7.083244      -0.129455       1.950926                    0.998435      28.746616      83.198506       0.630168       0.407298      -1.070357       0.066724      -0.062133       0.045426       0.101863       0.020125       0.009727      -0.005186       0.007835       0.089553      -0.036991       0.004933       0.032058             12.789872       8.572653      -1.062108      -4.092252       8.636764       4.008530      21.160198          -0.000015
          330              C      19.762371       2.276629       5.662921       0.038130      42.381977 0.43062159E+03  0.10088194E+05                                10.872217                            7.031261      -0.293053       1.917693                    0.998653      27.241675      77.884945       0.607277       0.430528      -1.056584       0.009889      -0.009880       0.030833       0.033854      -0.026554      -0.014857       0.014873      -0.000035       0.028244      -0.031261      -0.006292       0.037553             17.430579      14.084375      -4.158679      10.256152      14.084189     -10.256606      24.123173          -0.003976
          331              C       2.860883      19.178117      11.464688      -0.003723      40.212512 0.41981983E+03  0.97558084E+04                                10.220464                            6.829679      -0.211436       1.933216                    0.998881      27.486078      77.820525       0.632611       0.416648      -1.067140       0.035639      -0.035393      -0.015904       0.052685       0.022380      -0.003348       0.003037       0.000236      -0.082594      -0.028554      -0.007593       0.036147             13.630345      12.531757      -7.581822      -2.679523      12.540667       2.685890      15.818613          -0.000090
          332              C       3.291304      18.747696      10.220586      -0.230586      47.487139 0.59295497E+03  0.15022161E+05                                11.288542                            8.055789       0.024453       1.945878                    0.999618      32.544498      96.223642       0.589074       0.410417      -1.071116      -0.015959       0.017428       0.046586       0.052237       0.010680       0.017792      -0.018882       0.001313      -0.004278      -0.032002       0.011413       0.020589             15.159990      12.109721      -6.696003      -5.531819      12.131425       5.546191      21.238824          -0.000489
          333              C       4.305319      17.733681      10.123394       0.253529      36.714448 0.35706202E+03  0.80088629E+04                                 9.831576                            6.464293      -0.159899       1.962675                    0.999382      25.571973      72.321475       0.622228       0.438864      -1.048032       0.019510      -0.017903      -0.048041       0.054856       0.015440      -0.019755       0.018252      -0.001389       0.087596      -0.040441       0.000853       0.039588             13.911931       8.381399      -3.481087      -2.783263       8.397821       2.826520      24.956573          -0.000347
          334              C       4.798331      17.240669      11.270745      -0.186536      41.947150 0.50367239E+03  0.12284045E+05                                10.381798                            7.421494      -0.093373       1.923000                    0.999720      31.331182      91.716003       0.612417       0.410077      -1.068380      -0.013092       0.013023       0.028224       0.033728      -0.016269      -0.013044       0.012962      -0.001348      -0.135349      -0.048969       0.006279       0.042690             12.760493       8.768811      -3.622335      -0.249230       8.763488       0.267272      20.749179           0.000178
          335              C       4.383777      17.655223      12.529172      -0.082907      40.789777 0.50388951E+03  0.12263528E+05                                10.188070                            7.414648       0.037910       1.960056                    0.999625      30.681762      89.075117       0.615105       0.409145      -1.071353      -0.010829       0.010807      -0.036330       0.039420      -0.015236       0.018379      -0.018486      -0.000193       0.062166      -0.025597      -0.014447       0.040044             12.257664       9.931800      -4.724497      -0.030435       9.930588       0.038084      16.910606           0.000274
          336              C       3.382987      18.656014      12.597492      -0.124584      40.527710 0.51233047E+03  0.12550474E+05                                10.206013                            7.527975      -0.031069       1.938262                    0.999442      31.162662      91.469742       0.602780       0.414799      -1.065164       0.008442      -0.008402      -0.034563       0.036558       0.004681      -0.021930       0.021762      -0.000017       0.059365      -0.032745      -0.005214       0.037959             12.059842      10.749407      -5.645499      -0.713879      10.750492       0.717969      14.679626           0.000361
          337              C       6.030532      16.008468       4.322729       0.094017      34.251245 0.42565025E+03  0.99664788E+04                                 9.365255                            7.029133      -0.089065       1.975936                    0.999552      27.258741      78.520291       0.600946       0.435293      -1.051180       0.045989      -0.045003      -0.054318       0.084206      -0.026428      -0.000631       0.000994      -0.000747       0.049264      -0.034643       0.015861       0.018781             11.766561      12.795969       5.360511      -2.601653      12.789817       2.611101       9.713895           0.000036
          338              C       6.649607      15.389393       3.082595      -0.391178      33.338066 0.57103045E+03  0.14274302E+05                                 8.574529                            7.581326       0.296297       2.028572                    0.999370      33.375885      96.760147       0.649155       0.377453      -1.098125      -0.022227       0.021507       0.063216       0.070377      -0.009621      -0.003505       0.002962      -0.000936       0.062103      -0.019989      -0.001649       0.021638              9.152504       9.569361       1.485363      -1.233275       9.569908       1.228130       8.318243           0.000013
          339              C      16.008468       6.030532       4.322729       0.094768      34.113349 0.42499579E+03  0.99489178E+04                                 9.344707                            7.030556      -0.084473       1.979344                    0.999597      27.206369      78.401548       0.599914       0.436140      -1.050502      -0.043994       0.044007      -0.053616       0.082139      -0.018530       0.002622      -0.002657       0.000047       0.062947      -0.029022       0.007040       0.021982             11.710461      12.736657       5.294259       2.598748      12.738553      -2.599950       9.656174           0.000044
          340              C      15.389393       6.649607       3.082595      -0.384584      33.669016 0.57528014E+03  0.14418782E+05                                 8.694635                            7.655828       0.211409       2.005730                    0.998903      33.355026      97.082366       0.639618       0.382064      -1.093918       0.023780      -0.023840       0.061050       0.069720       0.018787       0.010127      -0.010265       0.000028       0.023635      -0.028450       0.013596       0.014854              9.319849       9.826001       1.595512       1.297404       9.829117      -1.297678       8.304427           0.000013
          341              C      16.008468      16.008468      17.716271       0.093478      34.304224 0.42563810E+03  0.99662066E+04                                 9.376566                            7.029370      -0.088139       1.976319                    0.999551      27.259979      78.526047       0.600887       0.435335      -1.051146      -0.045637      -0.045624       0.053623       0.083903       0.026379      -0.001210      -0.001231       0.000104       0.048783      -0.034510       0.015263       0.019246             11.794960      12.825300      -5.373597      -2.617999      12.826208      -2.618510       9.733371           0.000046
          342              C      15.389393      15.389393      18.956405      -0.389791      33.282084 0.56954804E+03  0.14227668E+05                                 8.564169                            7.570127       0.298540       2.029709                    0.999399      33.336141      96.605124       0.649824       0.377318      -1.098249       0.021791       0.021829      -0.063923       0.070975       0.008641      -0.002720      -0.002800      -0.000165       0.060840      -0.018781      -0.002177       0.020958              9.143505       9.559572      -1.482005      -1.231625       9.559627      -1.232073       8.311315           0.000019
          343              C       6.030532       6.030532      17.716271       0.094281      34.159027 0.42488310E+03  0.99455107E+04                                 9.354122                            7.029529      -0.083887       1.979667                    0.999591      27.203892      78.388558       0.599976       0.436128      -1.050520       0.043814       0.044679       0.053000       0.082005       0.018502       0.003143       0.002844       0.000890       0.062241      -0.028881       0.006843       0.022038             11.736127      12.763245      -5.304962       2.613600      12.772980       2.608295       9.672156           0.000049
          344              C       6.649607       6.649607      18.956405      -0.383806      33.653556 0.57472277E+03  0.14401130E+05                                 8.691455                            7.651207       0.215844       2.007073                    0.998907      33.342112      97.028150       0.639934       0.381973      -1.093998      -0.023866      -0.024002      -0.061580       0.070269      -0.019744       0.009073       0.010337       0.001505       0.024106      -0.028889       0.013019       0.015870              9.318830       9.824426      -1.592615       1.295739       9.827859       1.306364       8.304205           0.000017
          345              C       4.322729       6.030532      16.008468       0.094037      34.200820 0.42520100E+03  0.99537504E+04                                 9.358023                            7.028146      -0.082751       1.978986                    0.999575      27.227700      78.432949       0.600614       0.435631      -1.050932      -0.053785       0.045520      -0.043930       0.083035      -0.003430      -0.000096      -0.022340       0.026086      -0.036168      -0.032126       0.012073       0.020053             11.748777       9.697127      -2.588641       2.624044      12.771575       5.334801      12.777630           0.000038
          346              C       3.082595       6.649607      15.389393      -0.386879      33.483375 0.57246000E+03  0.14324429E+05                                 8.631335                            7.613375       0.255105       2.017840                    0.999150      33.343006      96.833594       0.644664       0.379700      -1.096080       0.061078      -0.021400       0.026547       0.069952      -0.001543       0.008692       0.003966       0.021192      -0.032251      -0.015143      -0.003413       0.018555              9.233032       8.325505      -1.211474       1.303488       9.714415       1.545289       9.659175           0.000006
          347              C       4.322729      16.008468       6.030532       0.094044      34.199463 0.42518967E+03  0.99534129E+04                                 9.357763                            7.028057      -0.082701       1.979013                    0.999575      27.227241      78.431191       0.600617       0.435631      -1.050933      -0.053780      -0.043911       0.045530       0.083027      -0.000148      -0.003483      -0.022337       0.031079      -0.021197      -0.032126       0.012065       0.020060             11.748308       9.696492       2.622867      -2.589343      12.775707       5.334675      12.772727           0.000036
          348              C       3.082595      15.389393       6.649607      -0.386871      33.485419 0.57249205E+03  0.14325400E+05                                 8.631819                            7.613676       0.254985       2.017802                    0.999151      33.342812      96.832898       0.644641       0.379709      -1.096076       0.061074       0.026600      -0.021407       0.069971       0.008642      -0.001493       0.003925       0.026733      -0.015637      -0.015087      -0.003441       0.018527              9.233602       8.325811       1.303312      -1.211456       9.658454       1.545050       9.716541           0.000013
          349              C      17.716271      16.008468      16.008468       0.093561      34.301661 0.42560517E+03  0.99652439E+04                                 9.376115                            7.029095      -0.087953       1.976387                    0.999551      27.258978      78.522437       0.600900       0.435335      -1.051146       0.053660      -0.045636      -0.045646       0.083938      -0.001180      -0.001242       0.026394       0.024381      -0.024490      -0.034530       0.015285       0.019245             11.794357       9.733361      -2.617459      -2.618536      12.824029      -5.373474      12.825680           0.000035
          350              C      18.956405      15.389393      15.389393      -0.390147      33.290999 0.56977084E+03  0.14234546E+05                                 8.565598                            7.571581       0.298289       2.029574                    0.999403      33.341557      96.623513       0.649768       0.377315      -1.098257      -0.063939       0.021803       0.021739       0.070966      -0.002715      -0.002773       0.008879       0.030563      -0.030714      -0.019079      -0.001994       0.021073              9.145003       8.313147      -1.231857      -1.232203       9.560594      -1.482912       9.561267           0.000005
          351              C      17.716271       6.030532       6.030532       0.094830      34.111901 0.42497355E+03  0.99482846E+04                                 9.344531                            7.030433      -0.084248       1.979423                    0.999597      27.205594      78.399322       0.599910       0.436148      -1.050495       0.053631       0.043999       0.044014       0.082155       0.002622       0.002665       0.018536       0.031445      -0.031518      -0.029024       0.007046       0.021979             11.710236       9.655430       2.598633       2.599543      12.736943      -5.294506      12.738334           0.000041
          352              C      18.956405       6.649607       6.649607      -0.384856      33.673457 0.57540490E+03  0.14422743E+05                                 8.695728                            7.657020       0.210662       2.005478                    0.998910      33.358208      97.095572       0.639521       0.382100      -1.093888      -0.061024      -0.023708      -0.023691       0.069622       0.010360       0.010319      -0.018844       0.011819      -0.011573      -0.028627       0.013702       0.014925              9.320871       8.305347       1.297836       1.297989       9.827415      -1.595549       9.829852           0.000013
          353              C      16.008468       4.322729       6.030532       0.094794      34.112849 0.42498821E+03  0.99487007E+04                                 9.344675                            7.030534      -0.084521       1.979335                    0.999597      27.205988      78.400418       0.599909       0.436145      -1.050498      -0.044003      -0.053624       0.043997       0.082144       0.002637      -0.018532      -0.002615      -0.031487      -0.031409      -0.029021       0.007053       0.021969             11.710457      12.737928       2.599473       5.294413       9.656033      -2.599066      12.737410           0.000041
          354              C      15.389393       3.082595       6.649607      -0.384592      33.668077 0.57526510E+03  0.14418266E+05                                 8.694404                            7.655683       0.211523       2.005775                    0.998903      33.354245      97.078620       0.639632       0.382060      -1.093925       0.023778       0.061038      -0.023840       0.069709       0.010119       0.018774      -0.010297      -0.011752      -0.012089      -0.028454       0.013619       0.014835              9.319549       9.828059       1.297522       1.595451       8.304174      -1.297404       9.826415           0.000012
          355              C       6.030532       4.322729      16.008468       0.094040      34.251245 0.42564332E+03  0.99662805E+04                                 9.365317                            7.029111      -0.089110       1.975928                    0.999552      27.258400      78.519286       0.600942       0.435298      -1.051177       0.045998      -0.054323      -0.044996       0.084211      -0.000658      -0.026432       0.000942      -0.025048      -0.023342      -0.034644       0.015871       0.018772             11.766796      12.797963      -2.602572       5.360842       9.713862       2.610134      12.788562           0.000036
          356              C       6.649607       3.082595      15.389393      -0.391186      33.337287 0.57101417E+03  0.14273751E+05                                 8.574330                            7.581175       0.296413       2.028617                    0.999370      33.375133      96.756529       0.649168       0.377448      -1.098132      -0.022182       0.063208       0.021540       0.070365      -0.003544      -0.009623       0.002955      -0.031563      -0.029597      -0.020000      -0.001660       0.021660              9.152272       9.569944      -1.233489       1.485402       8.317993       1.227845       9.568878           0.000006
          357              C      16.008468      17.716271      16.008468       0.093501      34.303745 0.42563106E+03  0.99660049E+04                                 9.376532                            7.029351      -0.088181       1.976313                    0.999551      27.259620      78.524981       0.600883       0.435340      -1.051143      -0.045642       0.053629      -0.045620       0.083907      -0.001240       0.026382      -0.001174      -0.024382      -0.024383      -0.034509       0.015277       0.019232             11.794944      12.826818      -2.618888      -5.373740       9.733229      -2.617458      12.824784           0.000035
          358              C      15.389393      18.956405      15.389393      -0.389804      33.281368 0.56953661E+03  0.14227261E+05                                 8.563962                            7.569995       0.298684       2.029761                    0.999399      33.335464      96.601651       0.649839       0.377312      -1.098257       0.021748      -0.063913       0.021871       0.070966      -0.002753       0.008642      -0.002795      -0.030549      -0.030117      -0.018789      -0.002189       0.020978              9.143241       9.560114      -1.231858      -1.481988       8.311073      -1.231703       9.558538           0.000005
          359              C       6.030532      17.716271       6.030532       0.094307      34.158059 0.42487543E+03  0.99452895E+04                                 9.353964                            7.029507      -0.083929       1.979661                    0.999591      27.203490      78.387321       0.599972       0.436133      -1.050517       0.043818       0.053009       0.044672       0.082009       0.003160       0.018503       0.002798      -0.030706      -0.032325      -0.028878       0.006857       0.022021             11.735819      12.764067       2.614461      -5.304834       9.671871       2.607188      12.771519           0.000039
          360              C       6.649607      18.956405       6.649607      -0.383821      33.652820 0.57471181E+03  0.14400731E+05                                 8.691247                            7.651084       0.216006       2.007131                    0.998907      33.341356      97.024299       0.639948       0.381968      -1.094006      -0.023861      -0.061573      -0.024006       0.070263       0.009063      -0.019728       0.010367      -0.011247      -0.014523      -0.028891       0.013035       0.015856              9.318562       9.826488       1.295880      -1.592518       8.303929       1.306051       9.825267           0.000012
          361             Ni       9.341451       0.000000       0.000000       0.835002      97.065964 0.16533942E+04  0.50647731E+05                                17.297557                           13.296106       0.651382       2.090116                    0.993429      45.348732     118.663335       0.498676       0.400963      -1.151418       0.109698      -0.000003      -0.000003       0.109698      -0.000026      -0.000026      -0.002463      -0.122053       0.122048      -0.081368       0.038221       0.043147             23.715142      25.618533      -0.001168      -0.001185      22.763427      -4.021539      22.763466           1.806288
          362             Ni      12.697549       0.000000       0.000000       0.835007      97.066146 0.16533955E+04  0.50647757E+05                                17.297553                           13.296089       0.651400       2.090123                    0.993429      45.348653     118.662936       0.498678       0.400961      -1.151419      -0.109696       0.000004       0.000003       0.109696       0.000031       0.000033       0.002459      -0.122059       0.122054      -0.081372       0.038227       0.043145             23.715218      25.618462      -0.011542      -0.011555      22.763572       4.022008      22.763619           1.806295
          363             Ni       0.000000       9.341451       0.000000       0.835049      97.066750 0.16532082E+04  0.50640913E+05                                17.298072                           13.295671       0.651417       2.090143                    0.993428      45.348196     118.662938       0.498664       0.400981      -1.151397       0.000000       0.109657      -0.000013       0.109657       0.000015      -0.002404      -0.000019       0.122067       0.122082      -0.081381       0.038287       0.043094             23.716426      22.767469      -0.002588      -4.023757      25.620734      -0.002969      22.761076           1.806303
          364             Ni       0.000000      12.697549       0.000000       0.834954      97.065530 0.16535792E+04  0.50654563E+05                                17.297155                           13.296585       0.651366       2.090092                    0.993431      45.349418     118.664551       0.498685       0.400947      -1.151435      -0.000003      -0.109735      -0.000012       0.109735       0.000023       0.002532       0.000027       0.122039       0.122042      -0.081360       0.038148       0.043212             23.713913      22.760604      -0.003414       4.019683      25.615166       0.001712      22.765969           1.806439
          365             Ni       0.000000       0.000000       9.341451       0.833599      97.089578 0.16536130E+04  0.50660286E+05                                17.304891                           13.300343       0.650467       2.089528                    0.993442      45.378818     118.780889       0.498367       0.401165      -1.151177       0.000001      -0.000013       0.109304       0.109304      -0.002865       0.000015      -0.000018       0.000000      -0.246847      -0.082282       0.038276       0.044006             23.726866      22.776853      -4.026380      -0.002583      22.770113      -0.002993      25.633632           1.804293
          366             Ni       0.000000       0.000000      12.697549       0.833529      97.088044 0.16539817E+04  0.50673768E+05                                17.303839                           13.301176       0.650442       2.089490                    0.993445      45.379608     118.780638       0.498394       0.401126      -1.151220      -0.000004      -0.000012      -0.109383       0.109383       0.002988       0.000024       0.000025       0.000006      -0.246788      -0.082263       0.038143       0.044120             23.724103      22.769721       4.022220      -0.003418      22.774891       0.001693      25.627697          -1.966891
          367              O      10.424006      20.673684       1.365316      -0.567179      42.866137 0.64228484E+03  0.16168504E+05                                 9.841522                            7.957580       0.161783       2.084538                    0.997632      28.697486      77.603090       0.658110       0.369714      -1.128812       0.027610      -0.001880       0.001830       0.027735      -0.036538       0.036608       0.072298      -0.030755       0.030515      -0.097013       0.014483       0.082530             11.666974      16.119370      -2.769185       2.764647       9.438796      -3.570176       9.442757           0.029227
          368              O       8.959074      17.256537       4.782463      -0.187778      30.656598 0.33017441E+03  0.70483359E+04                                 8.008942                            5.631343       0.219127       2.184840                    0.999025      22.906777      57.320938       0.796620       0.360174      -1.134522      -0.020840       0.126523      -0.120581       0.176017      -0.015596       0.012096      -0.013766       0.252978      -0.259614      -0.098751      -0.072614       0.171364             11.454724      23.018466       2.733606      -2.632699       5.693498      -1.055152       5.652207           0.000157
          369              O      12.637824      20.617925       1.421075      -0.573523      48.205706 0.65723089E+03  0.16629264E+05                                10.691054                            8.006703      -0.071591       2.014466                    0.995645      28.696433      77.631787       0.661805       0.365781      -1.132576      -0.044773       0.006618      -0.006622       0.045741       0.034240      -0.034210       0.036880      -0.012632       0.012550      -0.070441       0.029357       0.041084             14.509698      20.055788       6.080497      -6.088078      11.733653      -3.909526      11.739651           0.038170
          370              O      11.614994       1.365316       1.365316      -0.567315      42.903092 0.64259655E+03  0.16178619E+05                                 9.848636                            7.959994       0.160938       2.084206                    0.997628      28.703203      77.628770       0.657938       0.369759      -1.128756      -0.027636       0.001871       0.001868       0.027763      -0.036589      -0.036588      -0.072261      -0.030684       0.030684      -0.097008       0.014519       0.082489             11.681620      16.143911      -2.773443      -2.773434       9.450446       3.574616       9.450503           0.029242
          371              O      13.079926       4.782463       4.782463      -0.184448      30.519803 0.32805498E+03  0.69921651E+04                                 7.994010                            5.618661       0.264465       2.204193                    0.998931      22.800874      57.020426       0.796326       0.360870      -1.133920       0.021465      -0.125178      -0.124989       0.178193      -0.014139      -0.014278       0.010394       0.256188      -0.255562      -0.095739      -0.076581       0.172321             11.431952      22.993473       2.692451       2.694458       5.652024       1.074422       5.650358           0.000158
          372              O       9.401176       1.421075       1.421075      -0.573515      48.212355 0.65733391E+03  0.16632739E+05                                10.692501                            8.007718      -0.071871       2.014390                    0.995642      28.697524      77.640063       0.661707       0.365816      -1.132534       0.044732      -0.006576      -0.006576       0.045688       0.034198       0.034198      -0.036831      -0.012537       0.012545      -0.070370       0.029359       0.041010             14.510387      20.054449       6.081458       6.081567      11.738288       3.909066      11.738424           0.038194
          373              O      11.614994      20.673684      20.673684      -0.567050      42.829473 0.64197799E+03  0.16158551E+05                                 9.834462                            7.955205       0.162615       2.084866                    0.997637      28.691876      77.577884       0.658279       0.369670      -1.128866      -0.027580      -0.001849      -0.001848       0.027704       0.036555       0.036555      -0.072330      -0.030704       0.030705      -0.097011       0.014446       0.082565             11.652458      16.094787       2.760452       2.760413       9.431278       3.566000       9.431309           0.029212
          374              O      13.079926      17.256537      17.256537      -0.191437      30.827377 0.33267022E+03  0.71148117E+04                                 8.030026                            5.647448       0.171557       2.164563                    0.999063      23.023904      57.662629       0.796590       0.359519      -1.135068       0.020124       0.122105       0.121932       0.173729       0.013487       0.013621       0.017631       0.253710      -0.253135      -0.102154      -0.068438       0.170591             11.487662      23.065060      -2.674309      -2.676581       5.699857       1.036604       5.698070           0.000156
          375              O       9.401176      20.617925      20.617925      -0.573540      48.199769 0.65713298E+03  0.16625958E+05                                10.689755                            8.005729      -0.071316       2.014540                    0.995648      28.695422      77.623915       0.661901       0.365746      -1.132617       0.044814       0.006659       0.006659       0.045792      -0.034250      -0.034250      -0.036927      -0.012685       0.012694      -0.070507       0.029352       0.041156             14.509505      20.057801      -6.087424      -6.087525      11.735308       3.910414      11.735405           0.038148
          376              O      10.424006       1.365316      20.673684      -0.567181      42.866230 0.64228564E+03  0.16168529E+05                                 9.841529                            7.957583       0.161781       2.084537                    0.997632      28.697505      77.603138       0.658110       0.369714      -1.128812       0.027611       0.001832      -0.001879       0.027735       0.036608      -0.036538       0.072298      -0.030635       0.030877      -0.097014       0.014483       0.082530             11.666990      16.119374       2.764659      -2.769152       9.442730      -3.570197       9.438867           0.029226
          377              O       8.959074       4.782463      17.256537      -0.187797      30.657131 0.33018705E+03  0.70486762E+04                                 8.008991                            5.631460       0.219070       2.184815                    0.999025      22.907125      57.322177       0.796609       0.360175      -1.134521      -0.020836      -0.120765       0.126343       0.176013       0.011963      -0.015737      -0.013782       0.256607      -0.248763      -0.098809      -0.072567       0.171376             11.454796      23.018639      -2.630475       2.735796       5.653971      -1.055213       5.691779           0.000157
          378              O      12.637824       1.421075      20.617925      -0.573524      48.205731 0.65723159E+03  0.16629286E+05                                10.691060                            8.006708      -0.071592       2.014465                    0.995645      28.696442      77.631820       0.661805       0.365781      -1.132576      -0.044773      -0.006622       0.006617       0.045741      -0.034210       0.034240       0.036880      -0.012588       0.012686      -0.070442       0.029357       0.041085             14.509706      20.055799      -6.087971       6.080606      11.739536      -3.909524      11.733783           0.038171
          379              O       1.365316      10.424006      20.673684      -0.567256      42.888827 0.64251085E+03  0.16175853E+05                                 9.846007                            7.959398       0.161133       2.084298                    0.997628      28.701308      77.621114       0.657973       0.369753      -1.128766       0.001872       0.027616      -0.001839       0.027740       0.036593       0.072275      -0.036599       0.030702       0.030524      -0.097028       0.014534       0.082494             11.675093       9.447828       2.768373      -3.576004      16.128592      -2.769939       9.448859           0.029228
          380              O       4.782463       8.959074      17.256537      -0.184959      30.394499 0.32698614E+03  0.69624192E+04                                 7.962972                            5.602742       0.242625       2.194804                    0.999050      22.817314      56.998760       0.799047       0.360001      -1.134812      -0.122631      -0.021212       0.125135       0.176485       0.013018      -0.011546      -0.014600      -0.257562      -0.247044      -0.096823      -0.074695       0.171519             11.387602       5.632625      -2.644959      -1.053738      22.896206       2.698668       5.633974           0.000158
          381              O       1.421075      12.637824      20.617925      -0.573541      48.200557 0.65722057E+03  0.16628892E+05                                10.689916                            8.006463      -0.071500       2.014478                    0.995646      28.696864      77.632005       0.661839       0.365765      -1.132592      -0.006604      -0.044812       0.006583       0.045771      -0.034222       0.036883       0.034197       0.012716       0.012693      -0.070426       0.029306       0.041120             14.507955      11.734823      -6.083506      -3.912299      20.051100       6.085062      11.737941           0.038167
          382              O       1.365316      11.614994       1.365316      -0.567111      42.844277 0.64207944E+03  0.16161830E+05                                 9.837217                            7.955925       0.162377       2.084760                    0.997636      28.694050      77.586878       0.658234       0.369678      -1.128854       0.001850      -0.027606       0.001890       0.027732      -0.036545      -0.072302      -0.036541       0.030683       0.030872      -0.096976       0.014430       0.082546             11.658965       9.434714      -2.766067       3.564881      16.109245      -2.764422       9.432934           0.029225
          383              O       4.782463      13.079926       4.782463      -0.191988      30.980913 0.33415763E+03  0.71558244E+04                                 8.064285                            5.665880       0.184869       2.170098                    0.999040      23.025824      57.736866       0.793932       0.360259      -1.134290      -0.124020       0.020225      -0.122174       0.175261      -0.014798       0.017388      -0.013349      -0.252788      -0.263568      -0.102758      -0.069222       0.171980             11.537526       5.717975       2.733358       1.059350      23.178022       2.664882       5.716582           0.000157
          384              O       1.421075       9.401176       1.421075      -0.573512      48.211732 0.65726008E+03  0.16630243E+05                                10.692315                            8.007062      -0.071673       2.014452                    0.995644      28.696343      77.632961       0.661766       0.365797      -1.132560      -0.006632       0.044736      -0.006638       0.045709       0.034224      -0.036870       0.034248       0.012506       0.012543      -0.070446       0.029404       0.041042             14.511193      11.739153       6.085075       3.907062      20.059126       6.083017      11.735299           0.038175
          385              O      20.673684      11.614994      20.673684      -0.567016      42.835630 0.64198516E+03  0.16158830E+05                                 9.835798                            7.955352       0.162474       2.084829                    0.997636      28.691738      77.578598       0.658258       0.369679      -1.128855      -0.001850      -0.027577      -0.001838       0.027700       0.036549      -0.072328       0.036553       0.030707       0.030706      -0.097005       0.014441       0.082563             11.655771       9.433435       2.763998       3.565627      16.101476       2.762820       9.432402           0.029221
          386              O      17.256537      13.079926      17.256537      -0.191450      30.829649 0.33269317E+03  0.71154362E+04                                 8.030487                            5.647677       0.171630       2.164586                    0.999064      23.024320      57.664500       0.796565       0.359523      -1.135063       0.121945       0.020124       0.122107       0.173740       0.013621       0.017633       0.013493      -0.253435      -0.253971      -0.102156      -0.068438       0.170594             11.488376       5.698114      -2.675778       1.036336      23.067070      -2.674136       5.699943           0.000157
          387              O      20.617925       9.401176      20.617925      -0.573515      48.216867 0.65728598E+03  0.16631104E+05                                10.693156                            8.007306      -0.071614       2.014457                    0.995646      28.696946      77.635702       0.661743       0.365805      -1.132551       0.006691       0.044745       0.006648       0.045729      -0.034260      -0.036901      -0.034253       0.012529       0.012573      -0.070494       0.029414       0.041081             14.515265      11.738501      -6.088101       3.910788      20.067890      -6.090572      11.739403           0.038154
          388              O      20.673684      10.424006       1.365316      -0.567340      42.896770 0.64258744E+03  0.16178283E+05                                 9.847285                            7.959847       0.161048       2.084236                    0.997628      28.703257      77.627891       0.657957       0.369750      -1.128766      -0.001850       0.027643       0.001887       0.027769      -0.036596       0.072265       0.036590       0.030672       0.030709      -0.097017       0.014525       0.082492             11.678192       9.448504      -2.769937      -3.575000      16.136797       2.771005       9.449276           0.029232
          389              O      17.256537       8.959074       4.782463      -0.184431      30.516425 0.32802010E+03  0.69912128E+04                                 7.993305                            5.618279       0.264448       2.204190                    0.998933      22.800239      57.017374       0.796373       0.360859      -1.133932       0.124994      -0.021463      -0.125161       0.178184      -0.014272      -0.010380       0.014138      -0.255859      -0.256494      -0.095720      -0.076590       0.172311             11.430903       5.650112       2.695120      -1.074657      22.990859      -2.692500       5.651738           0.000158
          390              O      20.617925      12.637824       1.421075      -0.573535      48.195860 0.65719635E+03  0.16628095E+05                                10.689187                            8.006257      -0.071543       2.014479                    0.995644      28.696259      77.629461       0.661856       0.365759      -1.132598       0.006553      -0.044802      -0.006585       0.045755       0.034187       0.036862      -0.034201       0.012690       0.012671      -0.070391       0.029301       0.041090             14.504508      11.735414       6.080572      -3.908713      20.043793      -6.078238      11.734316           0.038182
          391              O      20.673684       1.365316      10.424006      -0.567425      42.904195 0.64271628E+03  0.16182450E+05                                 9.848524                            7.960706       0.160501       2.084026                    0.997625      28.706116      77.639604       0.657909       0.369756      -1.128754      -0.001665       0.001689       0.027602       0.027704       0.072400      -0.036733       0.036727      -0.000008      -0.061112      -0.097292       0.014707       0.082585             11.679859       9.449790      -3.575657      -2.770313       9.450573       2.771378      16.139213           0.029447
          392              O      17.256537       4.782463       8.959074      -0.184476      30.520268 0.32805929E+03  0.69922729E+04                                 7.994031                            5.618648       0.264380       2.204144                    0.998933      22.801296      57.021360       0.796338       0.360863      -1.133926       0.125191      -0.125008      -0.021438       0.178212      -0.010386      -0.014152       0.014285      -0.000295       0.512070      -0.095732      -0.076593       0.172325             11.432166       5.652271      -1.074773       2.693513       5.650518      -2.694865      22.993709          -0.000116
          393              O      20.617925       1.421075      12.637824      -0.573366      48.191855 0.65712727E+03  0.16626010E+05                                10.688716                            8.005922      -0.071849       2.014427                    0.995634      28.694946      77.626636       0.661855       0.365767      -1.132585       0.006741      -0.006782      -0.044823       0.045832       0.036852       0.034252      -0.034263       0.000014      -0.025269      -0.070470       0.029406       0.041064             14.503881      11.734740      -3.908296       6.080111      11.733666      -6.077804      20.043235          -0.042554
          394              O       1.365316       1.365316      11.614994      -0.567199      42.851672 0.64220883E+03  0.16166017E+05                                 9.838464                            7.956796       0.161822       2.084547                    0.997633      28.696913      77.598659       0.658185       0.369685      -1.128841       0.001665       0.001692      -0.027566       0.027668      -0.072438      -0.036681      -0.036676      -0.000085      -0.061218      -0.097249       0.014608       0.082641             11.660628       9.436016       3.565542      -2.766464       9.434234      -2.764770      16.111634          -0.032244
          395              O       4.782463       4.782463      13.079926      -0.192015      30.984280 0.33419312E+03  0.71567945E+04                                 8.064953                            5.666217       0.184749       2.170037                    0.999040      23.026776      57.740631       0.793898       0.360263      -1.134283      -0.124204      -0.122031       0.020205       0.175290       0.017383      -0.014671      -0.013490       0.004809       0.510988      -0.102714      -0.069273       0.171987             11.538661       5.720202       1.059434       2.731376       5.715263       2.667519      23.180518           0.000108
          396              O       1.421075       1.421075       9.401176      -0.573332      48.207429 0.65718493E+03  0.16627959E+05                                10.691780                            8.006675      -0.071955       2.014409                    0.995634      28.694919      77.629634       0.661769       0.365804      -1.132548      -0.006820      -0.006835       0.044755       0.045785      -0.036861       0.034288       0.034310      -0.000014      -0.024928      -0.070525       0.029509       0.041016             14.510492      11.738441       3.906611       6.084608      11.734541       6.082534      20.058495           0.038838
          397              O      20.673684      20.673684      11.614994      -0.567099      42.843183 0.64211596E+03  0.16163055E+05                                 9.837037                            7.956213       0.161960       2.084627                    0.997633      28.694667      77.590455       0.658212       0.369684      -1.128844      -0.001664      -0.001640      -0.027538       0.027637      -0.072462       0.036686       0.036690       0.000010      -0.061166      -0.097279       0.014623       0.082656             11.657432       9.434725       3.566282       2.764405       9.433695       2.763159      16.103877          -0.032246
          398              O      17.256537      17.256537      13.079926      -0.191497      30.833567 0.33273342E+03  0.71165284E+04                                 8.031220                            5.648052       0.171559       2.164540                    0.999064      23.025402      57.668575       0.796530       0.359528      -1.135057       0.122127       0.121971       0.020098       0.173770       0.017640       0.013506       0.013636      -0.000291       0.507175      -0.102170      -0.068439       0.170609             11.489639       5.700377       1.036446      -2.673886       5.698614      -2.676752      23.069925           0.000108
          399              O      20.617925      20.617925       9.401176      -0.573335      48.212548 0.65721142E+03  0.16628838E+05                                10.692619                            8.006920      -0.071892       2.014414                    0.995636      28.695543      77.632431       0.661747       0.365811      -1.132540       0.006880       0.006844       0.044766       0.045806      -0.036892      -0.034325      -0.034314      -0.000017      -0.024982      -0.070573       0.029517       0.041056             14.514551      11.737775       3.910329      -6.087614      11.738640      -6.090091      20.067239           0.038816
          400              O       1.365316      20.673684      10.424006      -0.567339      42.896295 0.64263870E+03  0.16179988E+05                                 9.847251                            7.960248       0.160589       2.084089                    0.997625      28.704157      77.632760       0.657926       0.369758      -1.128754       0.001686      -0.001642       0.027575       0.027675       0.072410       0.036731      -0.036736       0.000098      -0.061065      -0.097304       0.014716       0.082588             11.676784       9.449119      -3.576672       2.768791       9.450185      -2.770340      16.131047           0.029448
          401              O       4.782463      17.256537       8.959074      -0.185020      30.398823 0.32703045E+03  0.69636125E+04                                 7.963780                            5.603150       0.242536       2.194750                    0.999050      22.818503      57.003127       0.799010       0.360004      -1.134807      -0.122830       0.124983      -0.021180       0.176512      -0.011558       0.012903      -0.014748      -0.005862       0.509898      -0.096912      -0.074624       0.171535             11.389074       5.634864      -1.053897      -2.643558       5.632750       2.701231      22.899609          -0.000116
          402              O       1.421075      20.617925      12.637824      -0.573372      48.196479 0.65715131E+03  0.16626801E+05                                10.689433                            8.006126      -0.071806       2.014426                    0.995636      28.695544      77.629151       0.661839       0.365772      -1.132579      -0.006793       0.006778      -0.044833       0.045848       0.036875      -0.034286       0.034258       0.000016      -0.025321      -0.070504       0.029410       0.041095             14.507290      11.734137      -3.911879      -6.082999      11.737282       6.084602      20.050450          -0.042539
          403              N       7.768307       1.030764      21.008236      -0.182618      37.266183 0.50681052E+03  0.12231636E+05                                 9.581869                            7.435236      -0.190533       1.964739                    0.999092      27.900472      78.113003       0.620429       0.409049      -1.081999      -0.094711       0.076089      -0.076040       0.143324       0.057820      -0.057864       0.025325      -0.013402       0.014166      -0.096939       0.029856       0.067083             12.703363      14.671875      -5.186865       5.192146      11.717449      -1.448419      11.720766           0.044581
          404              N      14.270693      21.008236      21.008236      -0.182603      37.260683 0.50673640E+03  0.12228975E+05                                 9.580141                            7.434003      -0.189254       1.965174                    0.999095      27.896092      78.089095       0.620588       0.408973      -1.082087       0.094670      -0.076146      -0.076146       0.143383       0.057832       0.057836      -0.025242      -0.013775       0.013781      -0.096907       0.029834       0.067073             12.703835      14.671303      -5.194086      -5.194386      11.720053       1.453076      11.720150           0.044575
          405              N      14.270693       1.030764       1.030764      -0.182639      37.272350 0.50689288E+03  0.12234555E+05                                 9.583755                            7.436564      -0.191876       1.964284                    0.999089      27.905066      78.137907       0.620261       0.409128      -1.081908       0.094754       0.075984       0.075983       0.143267      -0.057849      -0.057852      -0.025411      -0.013396       0.013406      -0.096972       0.029877       0.067095             12.703231      14.672684       5.184940       5.185192      11.718502       1.444228      11.718507           0.044610
          406              N       7.768307      21.008236       1.030764      -0.182623      37.266305 0.50681294E+03  0.12231713E+05                                 9.581908                            7.435263      -0.190538       1.964737                    0.999092      27.900552      78.113381       0.620426       0.409050      -1.081998      -0.094711      -0.076041       0.076089       0.143325      -0.057861       0.057823       0.025325      -0.013778       0.013032      -0.096939       0.029856       0.067084             12.703417      14.671949       5.191917      -5.187165      11.720765      -1.448412      11.717536           0.044603
          407              N      21.008236       7.768307       1.030764      -0.182630      37.272790 0.50687914E+03  0.12234171E+05                                 9.583975                            7.436546      -0.191738       1.964339                    0.999089      27.904685      78.137313       0.620250       0.409138      -1.081899      -0.075955      -0.094771       0.075965       0.143253      -0.057866       0.025395       0.057850       0.013451       0.013397      -0.096979       0.029874       0.067105             12.704605      11.719500       5.187780      -1.444902      14.676485      -5.187778      11.717828           0.044607
          408              N      21.008236      14.270693      21.008236      -0.182597      37.260496 0.50674922E+03  0.12229334E+05                                 9.579984                            7.434014      -0.189388       1.965119                    0.999095      27.896457      78.089688       0.620600       0.408964      -1.082096      -0.076178       0.094645      -0.076171       0.143398       0.057815      -0.025262       0.057826       0.013735       0.013770      -0.096895       0.029843       0.067052             12.702660      11.719237      -5.191859       1.452317      14.667899      -5.191490      11.720843           0.044556
          409              N       1.030764      14.270693       1.030764      -0.182448      37.259198 0.50660457E+03  0.12225089E+05                                 9.580136                            7.433128      -0.189504       1.965171                    0.999093      27.892603      78.078961       0.620609       0.408983      -1.082072       0.076124       0.094702       0.076159       0.143400      -0.057921      -0.025282      -0.057827       0.013668       0.013434      -0.096963       0.029818       0.067145             12.702554      11.713090       5.187532       1.452467      14.664833       5.193804      11.729740           0.044562
          410              N       1.030764       7.768307      21.008236      -0.182766      37.272778 0.50700881E+03  0.12237994E+05                                 9.583663                            7.437420      -0.191643       1.964294                    0.999090      27.908215      78.147539       0.620227       0.409129      -1.081913       0.076019      -0.094708      -0.075967       0.143246       0.057754       0.025375      -0.057841       0.013506       0.013772      -0.096900       0.029899       0.067002             12.703797      11.725791      -5.191425      -1.444175      14.677364       5.183798      11.708235           0.044606
          411              N       1.030764      21.008236       7.768307      -0.182624      37.268465 0.50692784E+03  0.12235659E+05                                 9.583269                            7.437026      -0.192036       1.964207                    0.999091      27.906256      78.143080       0.620213       0.409151      -1.081889       0.076078      -0.076026      -0.094644       0.143266       0.025401       0.057803      -0.057894      -0.000143      -0.026933      -0.096973       0.029890       0.067083             12.703382      11.725539      -1.443930      -5.191113      11.707697       5.183766      14.676909           0.044358
          412              N      21.008236      21.008236      14.270693      -0.182445      37.255881 0.50666466E+03  0.12226886E+05                                 9.579525                            7.433584      -0.189743       1.965046                    0.999095      27.894384      78.084743       0.620588       0.408985      -1.082073      -0.076237      -0.076229       0.094581       0.143418      -0.025288       0.057865       0.057880      -0.000023      -0.027276      -0.096968       0.029834       0.067134             12.702115      11.718754       1.452037      -5.191385      11.720345      -5.191467      14.667246          -0.048534
          413              N       1.030764       1.030764      14.270693      -0.182294      37.254338 0.50651730E+03  0.12222554E+05                                 9.579628                            7.432668      -0.189823       1.965111                    0.999094      27.890433      78.073559       0.620600       0.409003      -1.082051       0.076182       0.076216       0.094641       0.143421      -0.025306      -0.057971      -0.057882       0.000109      -0.027020      -0.097037       0.029809       0.067228             12.701923      11.712557       1.452155       5.187014      11.729168       5.193727      14.664045          -0.048500
          414              N      21.008236       1.030764       7.768307      -0.182484      37.268294 0.50679599E+03  0.12231771E+05                                 9.583553                            7.436136      -0.192117       1.964259                    0.999090      27.902664      78.132655       0.620236       0.409160      -1.081875      -0.076013       0.076023      -0.094709       0.143274       0.025421      -0.057916       0.057904       0.000019      -0.026668      -0.097052       0.029865       0.067187             12.704139      11.719225      -1.444653       5.187427      11.717247      -5.187737      14.675945           0.044340
          415              N       3.972530       3.972530      19.722481      -0.405614      43.440938 0.54373539E+03  0.13258521E+05                                10.295147                            7.475220       0.397229       2.128378                    0.998905      29.399716      80.787556       0.651789       0.385382      -1.106279      -0.054677      -0.054724      -0.117962       0.141065      -0.020800      -0.089998      -0.089877       0.000101      -0.274543      -0.173167       0.066557       0.106610             14.565430      17.673006     -10.680462       1.002020      17.666243       1.021945       8.357041          -0.000468
          416              N      18.066470      18.066470      19.722481      -0.408302      43.975790 0.55079344E+03  0.13480184E+05                                10.396325                            7.535425       0.304080       2.096832                    0.998546      29.553175      81.480972       0.647353       0.386597      -1.104902       0.056260       0.056255      -0.117974       0.142294      -0.022568       0.091598       0.091608      -0.000022      -0.266952      -0.174446       0.067060       0.107386             14.743335      17.907405     -10.793335      -1.033264      17.904105      -1.034724       8.418495          -0.000464
          417              N      18.066470       3.972530       2.316519      -0.406087      43.476192 0.54424140E+03  0.13274353E+05                                10.301859                            7.479556       0.396680       2.128028                    0.998893      29.414113      80.845842       0.651468       0.385471      -1.106182       0.054772      -0.054762       0.117881       0.141049       0.020956      -0.089940       0.089941      -0.000025      -0.274438      -0.173197       0.066696       0.106502             14.573700      17.685081      10.688788       1.008877      17.687075      -1.008459       8.348945          -0.002341
          418              N       3.972530      18.066470       2.316519      -0.408766      44.011378 0.55131455E+03  0.13496548E+05                                10.403096                            7.539898       0.304034       2.096641                    0.998543      29.567913      81.540800       0.647024       0.386690      -1.104801      -0.056395       0.056323       0.117884       0.142300       0.022751       0.091567      -0.091691      -0.000083      -0.266852      -0.174517       0.067226       0.107291             14.751423      17.920251      10.801126      -1.040802      17.923787       1.020817       8.410230          -0.002335
          419              N      19.722481       3.972530       3.972530      -0.405991      43.471359 0.54417500E+03  0.13272322E+05                                10.301163                            7.479138       0.396652       2.128056                    0.998892      29.412085      80.838886       0.651481       0.385475      -1.106180      -0.117833      -0.054788      -0.054722       0.140999      -0.089963      -0.089937      -0.020935      -0.137165       0.137270      -0.173194       0.066666       0.106528             14.572823       8.347615       1.008198       1.009183      17.685546     -10.688189      17.685307          -0.002385
          420              N      19.722481      18.066470      18.066470      -0.408227      43.975434 0.55076456E+03  0.13479329E+05                                10.396480                            7.535332       0.303908       2.096804                    0.998544      29.551993      81.477839       0.647342       0.386607      -1.104892      -0.117942       0.056270       0.056206       0.142252       0.091618       0.091594      -0.022545      -0.133449       0.133561      -0.174444       0.067037       0.107406             14.744069       8.419108      -1.033211      -1.034261      17.906685     -10.794567      17.906413          -0.001045
          421              N       2.316519      18.066470       3.972530      -0.407272      43.744645 0.54781329E+03  0.13386500E+05                                10.352598                            7.510087       0.323684       2.103721                    0.998603      29.491264      81.196334       0.649207       0.386090      -1.105477       0.117930       0.055832      -0.055337       0.141728      -0.090935       0.090761       0.021854      -0.134012       0.139519      -0.173956       0.066958       0.106998             14.663410       8.387626       0.999393      -1.043788      17.842830      10.746315      17.759775          -0.002380
          422              N       2.316519       3.972530      18.066470      -0.407281      43.744789 0.54781668E+03  0.13386605E+05                                10.352626                            7.510111       0.323693       2.103723                    0.998603      29.491341      81.196627       0.649206       0.386090      -1.105477       0.117929      -0.055404       0.055767       0.141728       0.090787      -0.090913       0.021857      -0.136705       0.131427      -0.173958       0.066960       0.106997             14.663464       8.387615      -1.042764       1.000424      17.760132      10.746369      17.842644          -0.001048
          423              N       3.972530      19.722481       3.972530      -0.405525      43.438513 0.54368944E+03  0.13257132E+05                                10.294897                            7.474971       0.397139       2.128379                    0.998904      29.398169      80.782707       0.651790       0.385389      -1.106273      -0.054686      -0.117923      -0.054687       0.141021      -0.090024      -0.020780      -0.089864       0.137304       0.137107      -0.173163       0.066531       0.106632             14.565388      17.672244       1.002138     -10.680800       8.356677       1.021611      17.667243          -0.002382
          424              N      18.066470      19.722481      18.066470      -0.408220      43.973528 0.55075026E+03  0.13478877E+05                                10.396111                            7.535203       0.303964       2.096824                    0.998545      29.551694      81.476411       0.647352       0.386604      -1.104896       0.056268      -0.117933       0.056220       0.142250       0.091624      -0.022549       0.091595       0.133451       0.133484      -0.174442       0.067035       0.107407             14.743315      17.906615      -1.033444     -10.793674       8.418176      -1.034343      17.905155          -0.001046
          425              N       3.972530       2.316519      18.066470      -0.408692      44.009125 0.55127219E+03  0.13495264E+05                                10.402883                            7.539679       0.303914       2.096631                    0.998542      29.566455      81.536285       0.647023       0.386697      -1.104795      -0.056402       0.117842       0.056286       0.142253       0.091590       0.022732      -0.091677       0.133369       0.133525      -0.174512       0.067202       0.107310             14.751394      17.919416      -1.040914      10.801443       8.409924       1.020509      17.924841          -0.001049
          426              N      18.066470       2.316519       3.972530      -0.406005      43.473764 0.54419582E+03  0.13272973E+05                                10.301607                            7.479307       0.396591       2.128030                    0.998892      29.412579      80.841007       0.651470       0.385477      -1.106176       0.054780       0.117840      -0.054723       0.141003      -0.089964       0.020937       0.089927       0.137188       0.137245      -0.173192       0.066671       0.106521             14.573647      17.684244       1.008937      10.689111       8.348581      -1.008185      17.688116          -0.002386

******************************************************
Auxiliary information for the entire system
The total spin magnetic moment of the unit cell is   7.979785
The total net atomic charge of the unit cell is   0.000004
Accuracy of reproducing the electrostatic potential in the unit cell:
  The inner radius (bohr) =    5.0000
  The outer radius (bohr) =   12.0000
  Valid grid points have density less than (e/(bohr^3)) =    0.0001
  The number of valid grid points were=      1149386
  The rms potential error without charges in kcal/mol is=      6.03389
  The rms potential error with partial charges in kcal/mol is=      0.80093
  The RRMSE value at monopole order=      0.13274
  The rms potential error with partial charges and cloud penetration in kcal/mol is=      0.79344
  The RRMSE value at monopole order with cloud penetration is=      0.13150
  The rms potential error with partial charges and atomic dipoles in kcal/mol is=      0.64437
  The RRMSE value at dipole order=      0.10679
  The rms potential error with partial charges, atomic dipoles and cloud penetration in kcal/mol is=      0.63259
  The RRMSE value at dipole order with cloud penetration=      0.10484

******************************************************
The electron densities and ab initio electrostatic potential were computed in VASP using the PBE functional and
projector augmented wave method. See the main text of the journal article for a description of computational details.
The atomic charges, dipoles, and quadrupoles were computed with the DDEC6 method as described in
(a) T. A. Manz and N. Gabaldon Limas, RSC Adv. 6 (2016) 47771-47801 DOI: 10.1039/c6ra04656h
(b) N. Gabaldon Limas and T. A. Manz, RSC Adv. 8 (2018) 2678-2707 DOI: 10.1039/c7ra11829e.
For each atom in the material, the electron cloud parameters were fit to the spherically averaged atom-in-material
electron density using radial positions for which this density was between 10^-4 and 10^-2 electrons per cubic bohr.
The polarizabilities, dispersion coefficients, and quantum Drude oscillator (QDO) parameters were fit using the MCLF method.
The magnetic structure of the system was optimized in VASP from the default ferromagnetic initial guess using spin polarization.
The atomic spin moments (ASMs) were computed on this optimized magnetic structure using the DDEC6 partition as inputs
to the method of T. A. Manz and D. S. Sholl, J. Chem. Theory Comput. 7 (2011) 4146-4164 DOI: 10.1021/ct200539n.
The RMSE and RRMSE were computed using a uniform grid with Ewald summation.
