# Supplementary material for: A collection of forcefield precursors for metal–organic frameworks
Source: RSC Adv. 2019 Nov 13;9(63):36492–507. doi: 10.1039/c9ra07327b (PMC9075174; doi:10.1039/c9ra07327b)
Supplement: RA-009-C9RA07327B-s3527 [file RA-009-C9RA07327B-s3527.xyz]

   81
jmolscript: load "" {1 1 1} spacegroup "x,y,z" unitcell [{      6.716000     0.000000     0.000000 }, {      0.436633    11.919005     0.000000 }, {      1.442491     1.569494    12.962896 }]
Co     2.119359     4.647613     4.294348     0.713535
Co     6.475765     8.840886     8.668548     0.720768
Co     4.297562     6.744249     6.481448     1.085805
H      0.809887     6.717576     3.642574     0.355083
H      2.346722     5.610654     1.371474     0.101464
H      6.294676     1.853761     6.194968     0.103612
H      4.437538    10.519999    10.161614     0.087132
H      6.782137     2.859011     2.901096     0.092039
H      5.841804     2.379047     0.827033     0.125474
H      3.403668    12.550026    10.173281     0.119733
H      1.460771     5.040335    11.899939     0.129305
H      6.692296    11.536224     7.174963     0.100764
H      3.708636     2.301869     8.734399     0.117185
H      4.979604     3.774537     7.509406     0.136468
H      2.969206     5.618172    10.381983     0.129381
H      3.816705     7.657337    11.857161     0.104632
H      7.785237     6.770923     9.320322     0.355876
H      6.248402     7.877845    11.591422     0.101747
H      2.300448    11.634738     6.767928     0.103496
H      4.157586     2.968500     2.801282     0.087083
H      1.812987    10.629488    10.061800     0.092137
H      2.753320    11.109452    12.135863     0.125675
H      5.191456     0.938473     2.789615     0.119606
H      0.418353     8.448164     1.062957     0.129555
H      1.902828     1.952275     5.787933     0.100617
H      4.886488    11.186630     4.228497     0.116925
H      3.615520     9.713962     5.453490     0.136553
H      5.625918     7.870327     2.580913     0.129309
H      4.778419     5.831162     1.105735     0.104839
C      1.726333     4.929471     1.248327     0.009325
C      4.298247     6.972275     9.477173     0.659642
C      5.733764     2.176546     6.862557    -0.107430
C      4.701041    11.157106     9.536803     0.068396
C      0.351490     3.333412     2.153137     0.073862
C      1.330812     4.629150    -0.031111     0.084789
C      6.520304     3.007532     0.908699    -0.139814
C      6.268190     4.319123     5.962932     0.653244
C      4.095885    12.384547     9.574395    -0.135237
C      1.776107     5.238960    12.752897    -0.101304
C      6.046634    11.767292     7.803663     0.013635
C      4.087119     1.452074     8.714955    -0.078130
C      5.567311     3.412988     6.885890    -0.215130
C      5.130111     1.129673     7.794589     0.077289
C      3.471785     6.377117    10.576427    -0.208707
C      3.415493     6.829487    11.723643    -0.119761
C      6.868791     8.559028    11.714569     0.009653
C      4.296877     6.516224     3.485723     0.659501
C      2.861360    11.311953     6.100339    -0.107281
C      3.894083     2.331393     3.426093     0.068296
C      1.527634    10.155087    10.809759     0.073984
C      5.821821     7.289855     0.031111     0.085279
C      2.074820    10.480967    12.054197    -0.139515
C      2.326934     9.169376     6.999964     0.653247
C      4.499239     1.103952     3.388501    -0.135432
C      6.819017     8.249539     0.209999    -0.100427
C      2.548490     1.721207     5.159233     0.013330
C      4.508005    12.036425     4.247941    -0.079031
C      3.027813    10.075511     6.077006    -0.215634
C      3.465013    12.358826     5.168307     0.076913
C      5.123339     7.111382     2.386469    -0.208093
C      5.179631     6.659012     1.239253    -0.120047
N      1.265822     4.294789     2.316470    -0.158753
N      5.639476    10.825175     8.665696    -0.174998
N      2.914042     5.108875     6.224783    -0.481047
N      2.450800     4.559216     7.187926     0.455752
N      1.997126     4.064351     8.121254    -0.323704
N      7.329302     9.193710    10.646426    -0.159114
N      2.955648     2.663324     4.297200    -0.174508
N      5.681082     8.379624     6.738113    -0.481606
N      6.144324     8.929283     5.774970     0.455995
N      6.597998     9.424148     4.841642    -0.321433
O      7.101849     3.830307     5.164418    -0.528551
O      6.010160     5.558640     6.001821    -0.493898
O      4.436015     6.244241     8.445327    -0.564941
O      4.801989     8.083331     9.656061    -0.510367
O      1.215678     6.586595     4.342570    -0.719901
O      1.493275     9.658192     7.798478    -0.530334
O      2.584964     7.929859     6.961075    -0.494222
O      4.159109     7.244258     4.517569    -0.564868
O      3.793135     5.405168     3.306835    -0.507842
O      7.379446     6.901904     8.620326    -0.716870

The following XYZ coordinates are in angstroms. Other properties are in atomic units.
The sperically averaged electron density of each atom fit to a function of the form exp(a - br)
eigen_1, eigen_2 and eigen_3 are the three eigenvalues of traceless quadrupole moment tensor
  atom number  atomic symbol              X              Y              Z     net charge C6 coefficient C8 coefficient C10 coefficient fluctuating dipole atomic polarizability isotropic forcefield polarizability              a              b squared Pearson coefficient          <r^3>          <r^4>         wp_QDO          m_QDO          q_QDO       dipole_x       dipole_y       dipole_z         dipole            Qxy            Qxz            Qyz     Q(x^2-y^2)  Q(3z^2 - R^2)        eigen_1        eigen_2        eigen_3 static polarizability      alpha(xx)      alpha(xy)      alpha(xz)      alpha(yy)      alpha(yz)      alpha(zz) atomic spin moment
            1             Co       2.119359       4.647613       4.294348       0.713535      92.584731 0.19771263E+04  0.63594494E+05                                16.863826                           14.662025       0.721823       2.056688                    0.993732      50.972886     138.525159       0.467021       0.407741      -1.141893      -0.009498       0.086874       0.062795       0.107613       0.058090      -0.079989       0.016342       0.054701      -0.074968      -0.104660      -0.002814       0.107474             19.102325      20.516481      -0.329696       1.089827      17.012507      -0.090433      19.777986          -0.352766
            2             Co       6.475765       8.840886       8.668548       0.720768      92.541231 0.19754568E+04  0.63503795E+05                                16.834957                           14.637190       0.723561       2.058596                    0.993677      50.855567     137.998624       0.468484       0.406705      -1.143045       0.008994      -0.086161      -0.062421       0.106775       0.055336      -0.080820       0.016103       0.050415      -0.084719      -0.104519      -0.001531       0.106051             19.069658      20.485867      -0.322891       1.082769      16.978163      -0.092491      19.744945          -0.299917
            3             Co       4.297562       6.744249       6.481448       1.085805      83.576895 0.16007311E+04  0.48584546E+05                                15.638000                           13.116905       0.876624       2.168858                    0.995768      43.552199     113.021531       0.500669       0.403065      -1.151209      -0.000067       0.000358      -0.000223       0.000427      -0.004194      -0.045253      -0.058740       0.183603       0.015503      -0.124164       0.013084       0.111080             18.520442      18.065888      -1.274294       0.426344      18.860849       3.449220      18.634589           3.154400
            4              H       0.809887       6.717576       3.642574       0.355083       0.503364 0.32890904E+01  0.26808875E+02                                 1.189654                            1.178315      -1.434552       2.312886                    0.998414       2.757045       7.915469       0.474707       1.582989      -0.648328      -0.017472       0.011710      -0.012722       0.024581      -0.007180       0.007455       0.000046      -0.002094       0.022665      -0.012739       0.000954       0.011785              1.195240       1.202625      -0.070967       0.178345       1.065871      -0.030039       1.317225           0.000467
            5              H       2.346722       5.610654       1.371474       0.101464       1.077068 0.80335118E+01  0.79958232E+02                                 1.807585                            1.711144      -1.299312       2.259056                    0.994061       3.860075      11.341750       0.450246       1.366781      -0.688561       0.026710       0.033109       0.005801       0.042933       0.013261      -0.004600      -0.000983      -0.013183      -0.002303      -0.015240      -0.000607       0.015847              1.830474       2.035132       0.485646       0.178357       1.778288       0.076468       1.678003          -0.000007
            6              H       6.294676       1.853761       6.194968       0.103612       0.992632 0.76770494E+01  0.75607046E+02                                 1.719130                            1.676777      -1.206179       2.298458                    0.994927       3.828179      11.217229       0.452846       1.373370      -0.687198       0.020391      -0.005114      -0.026204       0.033594      -0.008161      -0.007316       0.004306      -0.007771       0.001173      -0.011006      -0.002436       0.013442              1.727968       1.791857      -0.123291      -0.325317       1.716570       0.066020       1.675477           0.000037
            7              H       4.437538      10.519999      10.161614       0.087132       1.200171 0.87143509E+01  0.88144245E+02                                 1.911859                            1.757434      -1.276813       2.259804                    0.993929       3.909344      11.421079       0.455610       1.329089      -0.696321      -0.012553      -0.029641       0.026849       0.041917      -0.002975      -0.007206      -0.008219      -0.001955       0.017333      -0.012424       0.000003       0.012421              1.995362       1.737727       0.213895      -0.301819       2.227203      -0.623211       2.021154           0.000008
            8              H       6.782137       2.859011       2.901096       0.092039       1.164952 0.84090737E+01  0.84402557E+02                                 1.883225                            1.733109      -1.284316       2.259664                    0.994103       3.878438      11.331404       0.455579       1.339476      -0.694135      -0.014043      -0.022607       0.036843       0.045450       0.007396       0.001118      -0.009236      -0.007125       0.004842      -0.012121      -0.000700       0.012822              1.968148       1.741599       0.282862      -0.318448       1.754885      -0.504899       2.407961           0.000038
            9              H       5.841804       2.379047       0.827033       0.125474       1.052463 0.74245627E+01  0.70356861E+02                                 1.608441                            1.518252      -0.793694       2.510302                    0.999674       3.132505       8.158744       0.555166       1.164255      -0.738105      -0.030199      -0.023622      -0.007438       0.039055       0.015433       0.004767       0.000809       0.005350       0.023137      -0.019742       0.005289       0.014453              1.627214       1.774167       0.461898      -0.034542       1.684532      -0.013903       1.422942          -0.000048
           10              H       3.403668      12.550026      10.173281       0.119733       1.067329 0.76075981E+01  0.73047715E+02                                 1.670184                            1.572542      -0.782447       2.512891                    0.999569       3.243638       8.703305       0.523310       1.218956      -0.724526      -0.030513       0.010981       0.018454       0.037312      -0.007581      -0.013261      -0.002991      -0.005847      -0.017635      -0.018610       0.005183       0.013427              1.692558       1.859110      -0.034125      -0.492458       1.483595       0.006244       1.734969          -0.000023
           11              H       1.460771       5.040335      11.899939       0.129305       1.028718 0.73431238E+01  0.70074465E+02                                 1.649815                            1.561460      -0.789959       2.520186                    0.999747       3.194573       8.620227       0.515484       1.245122      -0.718764      -0.014634      -0.008810      -0.035197       0.039123       0.011259       0.004443       0.001202       0.003271       0.015951      -0.014248       0.002699       0.011549              1.678761       1.441077       0.087864       0.179176       1.371500       0.096180       2.223707           0.000043
           12              H       6.692296      11.536224       7.174963       0.100764       1.033384 0.76437364E+01  0.75516036E+02                                 1.790602                            1.692990      -1.343763       2.236800                    0.993474       3.939618      11.722846       0.440898       1.406159      -0.680272       0.027216      -0.008448      -0.030456       0.041709       0.004524      -0.012535      -0.002592      -0.003082       0.012055      -0.013226      -0.001610       0.014835              1.824351       2.054751      -0.271298      -0.416623       1.699341       0.105826       1.718961           0.000020
           13              H       3.708636       2.301869       8.734399       0.117185       1.086089 0.77472222E+01  0.75680557E+02                                 1.751456                            1.630921      -1.182673       2.313269                    0.996466       3.617504      10.204251       0.486986       1.287512      -0.705681      -0.009221       0.031535       0.003538       0.033045       0.006462      -0.009781       0.000060      -0.011932       0.010020      -0.015027       0.004045       0.010982              1.807727       1.547701      -0.353684      -0.020126       2.451137      -0.103501       1.424343           0.000138
           14              H       4.979604       3.774537       7.509406       0.136468       0.982001 0.73444714E+01  0.71890661E+02                                 1.746786                            1.672735      -1.368295       2.248834                    0.993390       3.733554      11.084566       0.437995       1.428647      -0.677088      -0.017496       0.008387       0.026204       0.032605       0.001351      -0.006654       0.001867      -0.001363       0.013580      -0.007588      -0.000922       0.008510              1.784683       1.801063      -0.262498      -0.332468       1.882263       0.220873       1.670722          -0.000204
           15              H       2.969206       5.618172      10.381983       0.129381       1.058907 0.81333276E+01  0.80766819E+02                                 1.755985                            1.696672      -1.333182       2.254773                    0.993918       3.681104      10.615557       0.464711       1.327268      -0.697366      -0.018192      -0.019622      -0.002741       0.026897       0.003059      -0.001377      -0.003580      -0.001318      -0.002357      -0.003845      -0.001802       0.005648              1.765334       1.645680       0.307591       0.049880       1.873242       0.213915       1.777080           0.000066
           16              H       3.816705       7.657337      11.857161       0.104632       1.013007 0.79250214E+01  0.78553397E+02                                 1.732024                            1.695848      -1.231152       2.287685                    0.994597       3.826668      11.193686       0.454085       1.360833      -0.689815       0.011119       0.029739      -0.005024       0.032145       0.006652       0.002620       0.004363      -0.011317       0.005205      -0.009631      -0.001088       0.010720              1.729639       1.660317       0.281527      -0.026663       1.869672       0.046359       1.658928           0.000102
           17              H       7.785237       6.770923       9.320322       0.355876       0.501741 0.32750712E+01  0.26666990E+02                                 1.187411                            1.176073      -1.433073       2.314299                    0.998443       2.750601       7.893728       0.474979       1.583721      -0.648232       0.017493      -0.011816       0.012768       0.024671      -0.007009       0.007476      -0.000006      -0.002334       0.022547      -0.012605       0.000864       0.011741              1.192985       1.200284      -0.070758       0.177997       1.063866      -0.030022       1.314804           0.000434
           18              H       6.248402       7.877845      11.591422       0.101747       1.076034 0.80239110E+01  0.79839145E+02                                 1.806514                            1.710195      -1.298536       2.259608                    0.994068       3.857721      11.333322       0.450339       1.366899      -0.688543      -0.026743      -0.033182      -0.005724       0.043000       0.013258      -0.004606      -0.000958      -0.013246      -0.002490      -0.015234      -0.000643       0.015877              1.829370       2.033849       0.485192       0.178186       1.777241       0.076379       1.677021           0.000015
           19              H       2.300448      11.634738       6.767928       0.103496       0.992909 0.76797036E+01  0.75638642E+02                                 1.719341                            1.676977      -1.205829       2.298547                    0.994924       3.828712      11.218672       0.452862       1.373223      -0.687226      -0.020394       0.005133       0.026164       0.033568      -0.008146      -0.007323       0.004300      -0.007790       0.001173      -0.011010      -0.002424       0.013434              1.728185       1.792065      -0.123275      -0.325378       1.716802       0.065988       1.675688          -0.000020
           20              H       4.157586       2.968500       2.801282       0.087083       1.200477 0.87172750E+01  0.88183951E+02                                 1.912395                            1.757890      -1.277433       2.259491                    0.993918       3.910485      11.426225       0.455474       1.329333      -0.696268       0.012503       0.029658      -0.026797       0.041881      -0.002991      -0.007210      -0.008223      -0.001972       0.017287      -0.012440       0.000026       0.012414              1.995957       1.738226       0.213960      -0.301949       2.227923      -0.623466       2.021721           0.000031
           21              H       1.812987      10.629488      10.061800       0.092137       1.164689 0.84066769E+01  0.84370613E+02                                 1.882782                            1.732738      -1.284061       2.259814                    0.994106       3.877535      11.327415       0.455687       1.339284      -0.694176       0.014074       0.022650      -0.036839       0.045477       0.007383       0.001103      -0.009248      -0.007142       0.004830      -0.012108      -0.000727       0.012835              1.967655       1.741181       0.282735      -0.318326       1.754471      -0.504699       2.407313           0.000048
           22              H       2.753320      11.109452      12.135863       0.125675       1.051317 0.74141990E+01  0.70232128E+02                                 1.607120                            1.517075      -0.792942       2.510776                    0.999680       3.130324       8.150769       0.555461       1.164075      -0.738155       0.030203       0.023641       0.007478       0.039078       0.015422       0.004779       0.000822       0.005340       0.023063      -0.019718       0.005255       0.014463              1.625846       1.772632       0.461333      -0.034455       1.683127      -0.013842       1.421780          -0.000043
           23              H       5.191456       0.938473       2.789615       0.119606       1.068226 0.76158540E+01  0.73149198E+02                                 1.671294                            1.573526      -0.783255       2.512405                    0.999562       3.245600       8.710817       0.523064       1.219159      -0.724472       0.030503      -0.010932      -0.018444       0.037284      -0.007577      -0.013267      -0.003014      -0.005876      -0.017652      -0.018630       0.005215       0.013415              1.693710       1.860410      -0.034102      -0.492953       1.484571       0.006178       1.736150          -0.000017
           24              H       0.418353       8.448164       1.062957       0.129555       1.028318 0.73395814E+01  0.70035671E+02                                 1.649797                            1.561413      -0.790551       2.520173                    0.999747       3.193492       8.618394       0.515303       1.245649      -0.718653       0.014641       0.008788       0.035233       0.039153       0.011208       0.004406       0.001229       0.003208       0.015863      -0.014171       0.002673       0.011499              1.678753       1.441025       0.087858       0.179267       1.371439       0.096232       2.223796           0.000020
           25              H       1.902828       1.952275       5.787933       0.100617       1.033988 0.76493449E+01  0.75585097E+02                                 1.791230                            1.693552      -1.344196       2.236478                    0.993466       3.941205      11.728523       0.440849       1.406060      -0.680286      -0.027185       0.008528       0.030386       0.041655       0.004527      -0.012535      -0.002594      -0.003139       0.012010      -0.013244      -0.001582       0.014825              1.825002       2.055499      -0.271459      -0.416821       1.699979       0.105881       1.719529           0.000038
           26              H       4.886488      11.186630       4.228497       0.116925       1.087379 0.77589243E+01  0.75823477E+02                                 1.752747                            1.632068      -1.183695       2.312518                    0.996457       3.620500      10.214629       0.486853       1.287379      -0.705700       0.009210      -0.031509      -0.003570       0.033021       0.006449      -0.009853       0.000045      -0.011926       0.009962      -0.015067       0.004033       0.011033              1.809095       1.548782      -0.353985      -0.020168       2.453168      -0.103672       1.425336           0.000126
           27              H       3.615520       9.713962       5.453490       0.136553       0.981859 0.73433777E+01  0.71878714E+02                                 1.746754                            1.672715      -1.368510       2.248775                    0.993386       3.733618      11.085383       0.437948       1.428825      -0.677054       0.017459      -0.008375      -0.026213       0.032589       0.001335      -0.006664       0.001825      -0.001412       0.013479      -0.007581      -0.000905       0.008486              1.784653       1.801026      -0.262442      -0.332443       1.882246       0.220814       1.670687          -0.000251
           28              H       5.625918       7.870327       2.580913       0.129309       1.058919 0.81339258E+01  0.80778597E+02                                 1.756432                            1.697089      -1.332794       2.255010                    0.993916       3.681561      10.619128       0.464483       1.327823      -0.697256       0.018253       0.019614       0.002773       0.026936       0.003076      -0.001361      -0.003569      -0.001368      -0.002424      -0.003845      -0.001809       0.005654              1.765789       1.646106       0.307692       0.049930       1.873736       0.214002       1.777523           0.000112
           29              H       4.778419       5.831162       1.105735       0.104839       1.012334 0.79185319E+01  0.78474955E+02                                 1.731472                            1.695336      -1.231163       2.287833                    0.994600       3.825307      11.189609       0.454069       1.361125      -0.689761      -0.011109      -0.029787       0.005068       0.032193       0.006673       0.002621       0.004346      -0.011327       0.005191      -0.009648      -0.001074       0.010722              1.729081       1.659822       0.281369      -0.026609       1.869042       0.046380       1.658379           0.000112
           30              C       1.726333       4.929471       1.248327       0.009325      29.705489 0.36813611E+03  0.83701983E+04                                 8.541215                            6.553260      -0.003994       2.004654                    0.999066      27.606871      80.151302       0.615802       0.437459      -1.042650      -0.016465      -0.024277       0.049788       0.057787      -0.022029      -0.020277       0.002526       0.007528      -0.182807      -0.065119       0.009723       0.055396              9.929340       7.278917       2.247097       0.286947       6.673464      -1.470769      15.835638           0.000516
           31              C       4.298247       6.972275       9.477173       0.659642      22.358536 0.23483188E+03  0.48247156E+04                                 7.535500                            5.572051      -0.290940       1.976312                    0.999067      22.014205      62.989721       0.601294       0.495798      -0.999417       0.027743       0.014049      -0.032964       0.045318      -0.047226       0.032121      -0.024492       0.047950      -0.083562      -0.045042      -0.036615       0.081657              8.961041       6.842191       2.044654      -2.482244       7.903937       1.018935      12.136996           0.002365
           32              C       5.733764       2.176546       6.862557      -0.107430      36.904884 0.43286557E+03  0.10248511E+05                                 9.899654                            7.112647      -0.113920       1.941917                    0.998682      29.804264      88.296429       0.590279       0.438269      -1.042182      -0.017319      -0.014928       0.032704       0.039904      -0.010227       0.003461       0.002141       0.056580       0.045039      -0.037728       0.014068       0.023659             12.269913       7.519147       2.328327      -2.270595      20.942377      -4.905917       8.348215          -0.000678
           33              C       4.701041      11.157106       9.536803       0.068396      26.466876 0.34823445E+03  0.78224419E+04                                 7.967937                            6.414791      -0.080721       1.987737                    0.998772      27.032370      78.467303       0.615334       0.443123      -1.037443       0.021290       0.001665      -0.051744       0.055978       0.038938       0.026747      -0.004245       0.032695       0.032005      -0.053220       0.004750       0.048471              8.690621       7.885826      -1.326736      -2.538673      10.699230      -1.877630       7.486806           0.000045
           34              C       0.351490       3.333412       2.153137       0.073862      26.694661 0.35892644E+03  0.81059165E+04                                 7.994401                            6.497533      -0.045092       1.999289                    0.998893      26.956909      77.895169       0.614875       0.441086      -1.040932       0.023941       0.048505      -0.007285       0.054580      -0.031564      -0.027230      -0.013411       0.005228      -0.057067      -0.049576       0.006013       0.043563              8.703261       7.742574       2.854114       0.226033       6.953431      -1.168793      11.413778           0.000668
           35              C       1.330812       4.629150      -0.031111       0.084789      34.895653 0.40713091E+03  0.93653765E+04                                 9.376939                            6.774218      -0.036386       2.006825                    0.999326      26.039540      72.759950       0.629940       0.422684      -1.065950       0.008716       0.000892      -0.031820       0.033004       0.017881      -0.013146      -0.008803      -0.007664       0.051467      -0.027437      -0.001802       0.029238             11.625476       8.201088       2.652836      -2.154933       7.069800      -2.548627      19.605539          -0.000326
           36              C       6.520304       3.007532       0.908699      -0.139814      30.546923 0.41765925E+03  0.96834035E+04                                 8.379407                            6.752533       0.351986       2.088267                    0.999822      28.701963      80.905412       0.645294       0.409395      -1.072907      -0.002726       0.020187      -0.018093       0.027245       0.024309       0.008983       0.007305       0.010299       0.022786      -0.028646       0.000931       0.027714              9.127334       7.842678       2.950531      -0.609660       7.205660      -1.494820      12.333664          -0.000407
           37              C       6.268190       4.319123       5.962932       0.653244      21.429124 0.23277061E+03  0.47779519E+04                                 7.354037                            5.571733      -0.205016       2.010017                    0.999080      21.961546      63.073346       0.596635       0.500131      -0.995969       0.042336       0.030182      -0.027215       0.058685       0.037761       0.055882       0.011136       0.032704       0.070110      -0.061299      -0.019663       0.080963              8.590908       7.953303      -0.553084      -2.783935      11.166838      -0.886341       6.652581           0.000814
           38              C       4.095885      12.384547       9.574395      -0.135237      30.207252 0.40330491E+03  0.93042156E+04                                 8.388600                            6.676003       0.333053       2.088084                    0.999728      28.631618      81.504361       0.640662       0.414411      -1.065621      -0.004818       0.009209      -0.027936       0.029807      -0.010916      -0.015129       0.009537       0.008617      -0.038012      -0.020894      -0.005381       0.026275              9.174630       7.698202      -0.480648      -2.644469      12.020513      -2.582215       7.805174          -0.000204
           39              C       1.776107       5.238960      12.752897      -0.101304      29.444955 0.41453889E+03  0.96202576E+04                                 8.297165                            6.811938       0.227951       2.060417                    0.999618      28.397612      80.829952       0.628749       0.419766      -1.063203      -0.008511      -0.010071       0.013650       0.018978      -0.015930      -0.002348       0.010434       0.018986       0.029216      -0.025272       0.005537       0.019734              8.987190       7.539934       2.777106      -1.194625       7.142104      -1.878414      12.279531           0.001130
           40              C       6.046634      11.767292       7.803663       0.013635      29.606667 0.37629355E+03  0.86116733E+04                                 8.571250                            6.657981      -0.086892       1.978165                    0.998633      27.794892      81.237699       0.605837       0.441763      -1.039015      -0.018662      -0.048681       0.036642       0.063724       0.032882       0.015581       0.018920       0.081434       0.071125      -0.066059       0.010926       0.055133              9.880117       7.523076      -1.413321      -1.889333      14.559650      -2.919597       7.557626           0.000651
           41              C       4.087119       1.452074       8.714955      -0.078130      30.160171 0.42367729E+03  0.99276415E+04                                 8.577897                            6.997137      -0.016079       1.987521                    0.998565      28.644477      83.057271       0.603196       0.433348      -1.050357      -0.004141      -0.008739       0.003992       0.010462       0.022977       0.022048       0.013419      -0.002284      -0.020894      -0.025902      -0.014042       0.039944              9.313843       7.517830      -0.227492      -2.532477      12.395173      -2.827337       8.028526           0.000621
           42              C       5.567311       3.412988       6.885890      -0.215130      36.674037 0.45542948E+03  0.10933464E+05                                 9.845034                            7.290377      -0.274405       1.890314                    0.997785      30.767382      92.138658       0.582988       0.437633      -1.041332      -0.003512       0.009237       0.019443       0.021810       0.011765       0.041230       0.030719       0.070037       0.105760      -0.062339      -0.013841       0.076179             11.881567       8.251092       1.388840      -2.544951      19.496959      -3.168296       7.896651           0.002304
           43              C       5.130111       1.129673       7.794589       0.077289      34.209372 0.41663498E+03  0.96263695E+04                                 9.213078                            6.828779       0.044831       2.033188                    0.999309      26.087528      72.731630       0.631594       0.419722      -1.069276       0.002626       0.033779      -0.009184       0.035103       0.006784      -0.019481      -0.009071      -0.020552      -0.011139      -0.025715       0.001551       0.024163             11.118814       7.950865       0.556943      -2.639667      16.962629      -4.528318       8.442948           0.000254
           44              C       3.471785       6.377117      10.576427      -0.208707      36.668596 0.42284903E+03  0.99280900E+04                                 9.746324                            6.940003       0.000208       1.984093                    0.998399      29.784097      87.154539       0.610746       0.427135      -1.051533      -0.006708      -0.005380      -0.012468       0.015146      -0.048696       0.033102      -0.013248       0.011651      -0.158782      -0.064447      -0.019375       0.083822             12.137064       8.294804       1.749677      -4.736591       7.134994      -0.131716      20.981392           0.001287
           45              C       3.415493       6.829487      11.723643      -0.119761      37.388110 0.42101669E+03  0.98891573E+04                                 9.926318                            6.967760      -0.079283       1.950166                    0.999194      29.689468      87.322195       0.603015       0.432432      -1.046727      -0.024625      -0.022100       0.017634       0.037493      -0.002185       0.023779      -0.020185       0.026186      -0.085306      -0.044596       0.006052       0.038543             12.620501       7.850467       1.673306      -5.007619       7.369284      -1.624621      22.641751           0.001366
           46              C       6.868791       8.559028      11.714569       0.009653      29.701736 0.36808288E+03  0.83686605E+04                                 8.540931                            6.553156      -0.004935       2.004437                    0.999062      27.602578      80.136494       0.615757       0.437509      -1.042624       0.016536       0.024203      -0.049653       0.057659      -0.022147      -0.020419       0.002326       0.007452      -0.183527      -0.065413       0.009804       0.055608              9.929047       7.278500       2.246587       0.286907       6.672943      -1.471159      15.835698           0.000349
           47              C       4.296877       6.516224       3.485723       0.659501      22.360339 0.23485676E+03  0.48254188E+04                                 7.536852                            5.573063      -0.291407       1.976281                    0.999067      22.012725      62.989481       0.601116       0.495925      -0.999340      -0.027726      -0.013945       0.033084       0.045362      -0.047174       0.031832      -0.024529       0.048101      -0.083418      -0.045102      -0.036380       0.081483              8.962570       6.843884       2.045365      -2.482707       7.905672       1.019382      12.138152           0.002541
           48              C       2.861360      11.311953       6.100339      -0.107281      36.911020 0.43289979E+03  0.10249607E+05                                 9.900892                            7.112957      -0.113306       1.942022                    0.998692      29.807292      88.308981       0.590258       0.438273      -1.042172       0.017140       0.014904      -0.032868       0.039952      -0.010277       0.003439       0.002267       0.056678       0.045082      -0.037810       0.014128       0.023683             12.272222       7.520359       2.330091      -2.271706      20.946145      -4.908317       8.350163          -0.000675
           49              C       3.894083       2.331393       3.426093       0.068296      26.474316 0.34833386E+03  0.78254207E+04                                 7.970105                            6.416116      -0.081660       1.987385                    0.998772      27.037462      78.491957       0.615197       0.443180      -1.037386      -0.021340      -0.001537       0.051713       0.055964       0.038905       0.026849      -0.004285       0.032608       0.031590      -0.053183       0.004672       0.048511              8.693346       7.888164      -1.327516      -2.539521      10.703175      -1.878477       7.488699           0.000518
           50              C       1.527634      10.155087      10.809759       0.073984      26.694426 0.35894028E+03  0.81061944E+04                                 7.994076                            6.497570      -0.045251       1.999206                    0.998896      26.956688      77.890821       0.614894       0.441074      -1.040953      -0.023933      -0.048519       0.007385       0.054602      -0.031564      -0.027303      -0.013469       0.005129      -0.057554      -0.049709       0.006079       0.043630              8.702670       7.742095       2.853629       0.225778       6.952924      -1.168761      11.412991           0.000444
           51              C       5.821821       7.289855       0.031111       0.085279      34.879076 0.40693073E+03  0.93596216E+04                                 9.374500                            6.772955      -0.036873       2.006827                    0.999324      26.030947      72.731490       0.629943       0.422734      -1.065918      -0.008633      -0.001115       0.031836       0.033005       0.017739      -0.012962      -0.008673      -0.007711       0.051011      -0.027220      -0.001683       0.028904             11.621929       8.198503       2.651471      -2.153438       7.067595      -2.547250      19.599690          -0.000208
           52              C       2.074820      10.480967      12.054197      -0.139515      30.523657 0.41730817E+03  0.96728171E+04                                 8.374377                            6.749153       0.353797       2.089046                    0.999822      28.687057      80.841898       0.645561       0.409329      -1.072996       0.002763      -0.020135       0.018100       0.027215       0.024109       0.009049       0.007333       0.010134       0.022853      -0.028445       0.000833       0.027612              9.121434       7.837377       2.947856      -0.608565       7.201038      -1.493239      12.325886          -0.000307
           53              C       2.326934       9.169376       6.999964       0.653247      21.436674 0.23285332E+03  0.47801800E+04                                 7.355559                            5.572518      -0.205095       2.009778                    0.999083      21.970449      63.106983       0.596613       0.500094      -0.995965      -0.042510      -0.030099       0.027184       0.058753       0.037557       0.055941       0.011316       0.032716       0.070086      -0.061065      -0.019947       0.081012              8.593027       7.955189      -0.552970      -2.784556      11.169859      -0.886895       6.654032           0.001148
           54              C       4.499239       1.103952       3.388501      -0.135432      30.226547 0.40357706E+03  0.93124100E+04                                 8.392752                            6.678570       0.331726       2.087478                    0.999729      28.644662      81.559763       0.640470       0.414450      -1.065556       0.004795      -0.009202       0.028011       0.029871      -0.010876      -0.015314       0.009519       0.008785      -0.038120      -0.021036      -0.005355       0.026391              9.179697       7.702152      -0.480273      -2.646374      12.027558      -2.584644       7.809382          -0.000149
           55              C       6.819017       8.249539       0.209999      -0.100427      29.412753 0.41400768E+03  0.96047615E+04                                 8.291639                            6.807949       0.228318       2.060926                    0.999614      28.375009      80.749863       0.628887       0.419813      -1.063184       0.008646       0.010007      -0.013500       0.018898      -0.016333      -0.002503       0.010385       0.018738       0.028124      -0.025311       0.005303       0.020009              8.980771       7.534417       2.774450      -1.192467       7.136985      -1.876009      12.270912           0.000831
           56              C       2.548490       1.721207       5.159233       0.013330      29.617229 0.37644201E+03  0.86159464E+04                                 8.573077                            6.659103      -0.086636       1.978111                    0.998639      27.802337      81.264391       0.605810       0.441738      -1.039027       0.018595       0.048831      -0.036744       0.063878       0.032718       0.015547       0.019100       0.081256       0.070734      -0.065887       0.010835       0.055052              9.882471       7.524629      -1.413905      -1.889896      14.563592      -2.920347       7.559191           0.000555
           57              C       4.508005      12.036425       4.247941      -0.079031      30.196203 0.42426076E+03  0.99449991E+04                                 8.584560                            7.001759      -0.016148       1.987119                    0.998573      28.669791      83.153310       0.603006       0.433324      -1.050344       0.003991       0.008864      -0.004077       0.010541       0.022733       0.021646       0.013310      -0.002649      -0.021736      -0.025600      -0.013886       0.039485              9.321668       7.523683      -0.226946      -2.535079      12.406238      -2.830848       8.035081           0.000863
           58              C       3.027813      10.075511       6.077006      -0.215634      36.690918 0.45564090E+03  0.10939745E+05                                 9.847382                            7.291531      -0.273948       1.890361                    0.997782      30.776264      92.168580       0.583009       0.437569      -1.041377       0.003435      -0.009242      -0.019663       0.021997       0.011664       0.040993       0.030580       0.069784       0.105617      -0.062127      -0.013702       0.075828             11.885155       8.253377       1.390579      -2.546298      19.502937      -3.170679       7.899152           0.002430
           59              C       3.465013      12.358826       5.168307       0.076913      34.225525 0.41683059E+03  0.96320579E+04                                 9.215503                            6.829986       0.045169       2.033147                    0.999311      26.096017      72.760666       0.631590       0.419673      -1.069303      -0.002658      -0.033844       0.008974       0.035114       0.006903      -0.019664      -0.009292      -0.020811      -0.011188      -0.025974       0.001438       0.024536             11.122340       7.953338       0.557604      -2.641090      16.968006      -4.530282       8.445676           0.000147
           60              C       5.123339       7.111382       2.386469      -0.208093      36.657004 0.42271878E+03  0.99245409E+04                                 9.745345                            6.939701      -0.001043       1.983793                    0.998397      29.778262      87.143154       0.610641       0.427229      -1.051446       0.006874       0.005183       0.012562       0.015229      -0.048802       0.033107      -0.013180       0.011780      -0.159232      -0.064576      -0.019399       0.083975             12.135196       8.293930       1.749003      -4.734866       7.134039      -0.130524      20.977619           0.001945
           61              C       5.179631       6.659012       1.239253      -0.120047      37.389086 0.42106342E+03  0.98906033E+04                                 9.927008                            6.968610      -0.080053       1.950025                    0.999182      29.689245      87.325211       0.602913       0.432490      -1.046685       0.024903       0.021924      -0.017582       0.037550      -0.002149       0.023720      -0.020276       0.026168      -0.084936      -0.044552       0.006087       0.038465             12.620833       7.850492       1.672663      -5.006713       7.369194      -1.623284      22.642813           0.001126
           62              N       1.265822       4.294789       2.316470      -0.158753      35.799953 0.50550805E+03  0.12145001E+05                                 9.132637                            7.326572      -0.036116       2.015557                    0.999305      27.431653      75.658642       0.640224       0.398203      -1.093540      -0.049879      -0.017860      -0.129622       0.140031       0.014755      -0.048416      -0.029177       0.003868      -0.170781      -0.082554       0.014147       0.068407             10.368089       8.963765       3.182551      -0.062257       8.225786      -2.062102      13.914718          -0.004335
           63              N       5.639476      10.825175       8.665696      -0.174998      35.805926 0.51463099E+03  0.12430036E+05                                 9.135749                            7.398014      -0.053030       2.006740                    0.999286      27.751265      76.954691       0.635864       0.398810      -1.092206      -0.055791       0.130147      -0.012272       0.142132       0.047841      -0.025301      -0.010489       0.089907       0.104056      -0.082992       0.013277       0.069715             10.261834       9.205517      -1.233302      -2.911604      12.376172      -2.583907       9.203813          -0.000493
           64              N       2.914042       5.108875       6.224783      -0.481047      47.679571 0.79138523E+03  0.21096244E+05                                10.706244                            9.152942       0.118093       2.019688                    0.996377      32.048690      90.677944       0.578794       0.396976      -1.103283      -0.093765       0.002417       0.031866       0.099062      -0.037538      -0.000570      -0.029082       0.009094       0.063348      -0.055182       0.009522       0.045660             11.584875      10.443460       2.575397      -0.076965      10.863280      -0.983858      13.447885           0.038827
           65              N       2.450800       4.559216       7.187926       0.455752      19.442882 0.22266909E+03  0.43971683E+04                                 5.962836                            4.982150       0.122073       2.163770                    0.998964      20.524547      52.833922       0.741973       0.418028      -1.070777      -0.005368       0.051989      -0.026111       0.058425      -0.032664       0.050794       0.054711       0.002793      -0.157287      -0.107561       0.048600       0.058961              6.149555       5.168066       1.010259      -1.549230       5.550805      -1.885667       7.729793          -0.000052
           66              N       1.997126       4.064351       8.121254      -0.323704      30.804146 0.47399844E+03  0.11058162E+05                                 7.770131                            6.936820       1.397966       2.458197                    0.999160      28.001409      72.868309       0.689644       0.380693      -1.120709       0.006606       0.082215      -0.077260       0.113014       0.020730       0.072857       0.056888       0.018576      -0.104667      -0.097290      -0.004967       0.102258              7.867873       6.911432       0.634974      -1.276593       7.621826      -1.501925       9.070362           0.039157
           67              N       7.329302       9.193710      10.646426      -0.159114      35.817026 0.50580852E+03  0.12153261E+05                                 9.132896                            7.326825      -0.033028       2.016343                    0.999310      27.440062      75.669516       0.640505       0.397994      -1.093752       0.050011       0.018031       0.130025       0.140473       0.014729      -0.048438      -0.029327       0.004030      -0.171069      -0.082689       0.014179       0.068510             10.368359       8.964237       3.182422      -0.062569       8.225531      -2.062730      13.915310          -0.004046
           68              N       2.955648       2.663324       4.297200      -0.174508      35.792497 0.51437636E+03  0.12422178E+05                                 9.132585                            7.395331      -0.048188       2.008252                    0.999301      27.745557      76.930106       0.636098       0.398718      -1.092284       0.055760      -0.130238       0.012244       0.142201       0.048013      -0.025156      -0.010418       0.090332       0.104946      -0.083411       0.013664       0.069747             10.258335       9.202308      -1.233127      -2.910689      12.371904      -2.582917       9.200793          -0.000236
           69              N       5.681082       8.379624       6.738113      -0.481606      47.719240 0.79227116E+03  0.21125457E+05                                10.711208                            9.157435       0.118824       2.019678                    0.996377      32.066485      90.735952       0.578720       0.396922      -1.103337       0.093360      -0.002659      -0.032810       0.098993      -0.037216      -0.000533      -0.028756       0.009103       0.063345      -0.054742       0.009485       0.045256             11.590298      10.449623       2.576908      -0.077009      10.868138      -0.983015      13.453132           0.036517
           70              N       6.144324       8.929283       5.774970       0.455995      19.447656 0.22274470E+03  0.43991074E+04                                 5.964355                            4.983451       0.120581       2.163216                    0.998963      20.527412      52.846822       0.741762       0.418104      -1.070710       0.005246      -0.052357       0.026070       0.058723      -0.032549       0.050695       0.054723       0.002764      -0.157588      -0.107510       0.048606       0.058904              6.151130       5.169691       1.010516      -1.549790       5.552219      -1.886000       7.731479           0.000380
           71              N       6.597998       9.424148       4.841642      -0.321433      30.751936 0.47292798E+03  0.11026831E+05                                 7.761259                            6.928806       1.398322       2.458878                    0.999161      27.972882      72.770449       0.690077       0.380674      -1.120735      -0.006540      -0.082359       0.076958       0.112909       0.021209       0.073060       0.057127       0.017882      -0.104331      -0.097387      -0.005388       0.102775              7.858983       6.903705       0.634049      -1.275539       7.613272      -1.500445       9.059974           0.037208
           72              O       7.101849       3.830307       5.164418      -0.528551      41.758782 0.63535934E+03  0.15951276E+05                                 9.709163                            7.918444       0.003892       2.055300                    0.995623      27.949937      75.486360       0.659232       0.370077      -1.128507      -0.009571       0.064758       0.006266       0.065761       0.011702      -0.016755       0.022197       0.062651       0.011665      -0.047784       0.010090       0.037694             11.065573      14.645983      -1.483185      -5.528821       7.909656       0.974791      10.641080           0.005205
           73              O       6.010160       5.558640       6.001821      -0.493898      40.472591 0.60887500E+03  0.15076863E+05                                 9.454026                            7.712847       0.142043       2.114364                    0.994517      27.091487      71.919671       0.675135       0.366381      -1.134918       0.079276       0.014181       0.003561       0.080613      -0.003166       0.057027       0.022463      -0.030161      -0.042552      -0.071888       0.019539       0.052349             11.064329       9.670003      -4.412475      -0.894986      17.002275       1.151848       6.520708           0.056605
           74              O       4.436015       6.244241       8.445327      -0.564941      43.740249 0.63718602E+03  0.16033786E+05                                10.048975                            7.939873      -0.046244       2.023887                    0.995868      28.722356      78.060769       0.656061       0.371016      -1.126022       0.036611       0.010891       0.018360       0.042380      -0.048973       0.018167       0.032172       0.039048       0.026163      -0.073574       0.024879       0.048695             11.916550       7.250840      -0.193618      -0.548238      10.220660       5.746757      18.278150           0.042719
           75              O       4.801989       8.083331       9.656061      -0.510367      39.202046 0.61110801E+03  0.15216103E+05                                 9.308033                            7.795172      -0.040910       2.043928                    0.995781      27.745943      74.983462       0.659714       0.372876      -1.124737       0.005851      -0.022595      -0.044558       0.050301       0.009412       0.010982      -0.020254       0.020974      -0.120062      -0.049537       0.015273       0.034264             10.304600      10.676905       4.737021      -0.598169      12.371817      -0.213112       7.865077           0.003717
           76              O       1.215678       6.586595       4.342570      -0.719901      33.741991 0.70597113E+03  0.18195181E+05                                 8.329055                            8.300073       0.186248       2.067044                    0.996697      30.746377      84.104652       0.649424       0.365939      -1.131810      -0.006989       0.017673       0.107296       0.108966      -0.090711       0.058600       0.013783      -0.073176       0.035219      -0.126882       0.028511       0.098371              8.489244       9.164131      -1.270456       1.248905       7.955867       0.359939       8.347732           0.050953
           77              O       1.493275       9.658192       7.798478      -0.530334      41.851053 0.63699926E+03  0.16002921E+05                                 9.723007                            7.928439       0.002991       2.054519                    0.995575      27.985207      75.608893       0.658837       0.370056      -1.128511       0.010116      -0.063888      -0.006784       0.065038       0.011466      -0.016487       0.022446       0.062586       0.011812      -0.047817       0.010377       0.037441             11.082633      14.670858      -1.484691      -5.539236       7.920271       0.975611      10.656769           0.001730
           78              O       2.584964       7.929859       6.961075      -0.494222      40.496867 0.60926741E+03  0.15089010E+05                                 9.457466                            7.715016       0.140366       2.113778                    0.994510      27.100113      71.948368       0.675082       0.366351      -1.134941      -0.078785      -0.014319      -0.004408       0.080197      -0.003353       0.057532       0.022792      -0.030481      -0.042692      -0.072591       0.019779       0.052812             11.068885       9.673836      -4.415263      -0.895217      17.009806       1.153106       6.523013           0.057414
           79              O       4.159109       7.244258       4.517569      -0.564868      43.738840 0.63717779E+03  0.16033875E+05                                10.049881                            7.940790      -0.047887       2.023516                    0.995842      28.718888      78.057580       0.655889       0.371106      -1.125929      -0.037066      -0.011167      -0.018322       0.042828      -0.048841       0.017965       0.032288       0.038974       0.026652      -0.073490       0.024955       0.048535             11.917557       7.252441      -0.193858      -0.548763      10.221104       5.747036      18.279127           0.042078
           80              O       3.793135       5.405168       3.306835      -0.507842      39.099605 0.60916030E+03  0.15155189E+05                                 9.291839                            7.782527      -0.038465       2.045321                    0.995824      27.703561      74.833148       0.660291       0.372856      -1.124776      -0.006618       0.022464       0.045196       0.050903       0.009632       0.010597      -0.020203       0.021565      -0.119436      -0.049277       0.014784       0.034493             10.285785      10.656607       4.726743      -0.595354      12.350914      -0.211044       7.849833           0.005100
           81              O       7.379446       6.901904       8.620326      -0.716870      33.667179 0.70383561E+03  0.18124527E+05                                 8.313076                            8.284437       0.183858       2.067301                    0.996631      30.707931      83.934880       0.650466       0.365667      -1.132137       0.006959      -0.018830      -0.107811       0.109664      -0.089931       0.059976       0.013618      -0.077727       0.034472      -0.127885       0.029105       0.098780              8.472589       9.145175      -1.266627       1.246703       7.939430       0.358301       8.333162           0.046934

******************************************************
Auxiliary information for the entire system
The total spin magnetic moment of the unit cell is   2.980304
The total net atomic charge of the unit cell is   -0.000000
Accuracy of reproducing the electrostatic potential in the unit cell:
  The inner radius (bohr) =    5.0000
  The outer radius (bohr) =   12.0000
  Valid grid points have density less than (e/(bohr^3)) =    0.0001
  The number of valid grid points were=        16535
  The rms potential error without charges in kcal/mol is=      5.62270
  The rms potential error with partial charges in kcal/mol is=      1.28108
  The RRMSE value at monopole order=      0.22784
  The rms potential error with partial charges and cloud penetration in kcal/mol is=      1.27612
  The RRMSE value at monopole order with cloud penetration is=      0.22696
  The rms potential error with partial charges and atomic dipoles in kcal/mol is=      0.36995
  The RRMSE value at dipole order=      0.06580
  The rms potential error with partial charges, atomic dipoles and cloud penetration in kcal/mol is=      0.35210
  The RRMSE value at dipole order with cloud penetration=      0.06262

******************************************************
The electron densities and ab initio electrostatic potential were computed in VASP using the PBE functional and
projector augmented wave method. See the main text of the journal article for a description of computational details.
The atomic charges, dipoles, and quadrupoles were computed with the DDEC6 method as described in
(a) T. A. Manz and N. Gabaldon Limas, RSC Adv. 6 (2016) 47771-47801 DOI: 10.1039/c6ra04656h
(b) N. Gabaldon Limas and T. A. Manz, RSC Adv. 8 (2018) 2678-2707 DOI: 10.1039/c7ra11829e.
For each atom in the material, the electron cloud parameters were fit to the spherically averaged atom-in-material
electron density using radial positions for which this density was between 10^-4 and 10^-2 electrons per cubic bohr.
The polarizabilities, dispersion coefficients, and quantum Drude oscillator (QDO) parameters were fit using the MCLF method.
The magnetic structure of the system was optimized in VASP from the default ferromagnetic initial guess using spin polarization.
The atomic spin moments (ASMs) were computed on this optimized magnetic structure using the DDEC6 partition as inputs
to the method of T. A. Manz and D. S. Sholl, J. Chem. Theory Comput. 7 (2011) 4146-4164 DOI: 10.1021/ct200539n.
The RMSE and RRMSE were computed using a uniform grid with Ewald summation.
