# Supplementary material for: A collection of forcefield precursors for metal–organic frameworks
Source: RSC Adv. 2019 Nov 13;9(63):36492–507. doi: 10.1039/c9ra07327b (PMC9075174; doi:10.1039/c9ra07327b)
Supplement: RA-009-C9RA07327B-s3528 [file RA-009-C9RA07327B-s3528.xyz]

   64
jmolscript: load "" {1 1 1} spacegroup "x,y,z" unitcell [{     12.787000     0.000000     0.000000 }, {      0.000000    15.302000     0.000000 }, {     -5.338594     0.000000    16.090588 }]
Nd     9.481699    12.855822     1.091425     2.064383
Nd     0.636004     5.204822     6.953869     2.064383
Nd    -2.033293     2.446178    14.999163     2.064382
Nd     6.812402    10.097178     9.136719     2.064382
C      7.959435     0.683999     1.835936     0.529862
C      6.044960     1.648025     1.266329     0.536369
C      8.540492    13.152069     4.574554     0.542365
C      7.419456    12.425224     6.404054     0.564497
C      0.129050    13.947773     1.753874     0.553129
C      1.799168     0.061208     1.229321     0.535148
C      2.158268     8.334999     6.209358     0.529862
C      4.072743     9.299025     6.778965     0.536369
C      1.577211     5.501069     3.470740     0.542365
C      2.698247     4.774224     1.641240     0.564497
C      9.988653     6.296773     6.291420     0.553129
C      8.318535     7.712208     6.815973     0.535148
C     -0.511029    14.618001    14.254652     0.529862
C      1.403446    13.653975    14.824259     0.536369
C     -1.092086     2.149931    11.516034     0.542365
C      0.028950     2.876776     9.686534     0.564497
C      7.319356     1.354227    14.336714     0.553129
C      5.649238    15.240792    14.861267     0.535148
C      5.290138     6.967001     9.881230     0.529862
C      3.375663     6.002975     9.311623     0.536369
C      5.871195     9.800931    12.619848     0.542365
C      4.750159    10.527776    14.449348     0.564497
C     -2.540247     9.005227     9.799168     0.553129
C     -0.870129     7.589792     9.274615     0.535148
N      8.816887    15.240792     1.710430    -0.661414
N      7.056072     1.550093     2.099822    -0.407857
N      5.133372     1.804106     0.595352    -0.676928
N      9.183759    13.075559     3.649345    -0.694409
N      7.763853    13.401492     5.601134    -0.420284
N      7.054415    11.690728     7.165139    -0.703620
N     11.841409    13.574404     1.755483    -0.692194
N      1.374750    14.310430     1.864899    -0.425271
N      2.245009     0.988509     0.744994    -0.643777
N      1.300816     7.589792     6.334864    -0.661414
N      3.061631     9.201093     5.945472    -0.407857
N      4.984331     9.455106     7.449942    -0.676928
N      0.933944     5.424559     4.395949    -0.694408
N      2.353850     5.750492     2.444160    -0.420285
N      3.063288     4.039728     0.880155    -0.703620
N     -1.723706     5.923404     6.289811    -0.692194
N      8.742953     6.659430     6.180395    -0.425271
N      7.872694     8.639509     7.300300    -0.643777
N     -1.368481     0.061208    14.380158    -0.661414
N      0.392334    13.751907    13.990766    -0.407857
N      2.315034    13.497894    15.495236    -0.676928
N     -1.735353     2.226441    12.441243    -0.694408
N     -0.315447     1.900508    10.489454    -0.420285
N      0.393991     3.611272     8.925449    -0.703620
N     -4.393003     1.727596    14.335105    -0.692194
N      6.073656     0.991570    14.225689    -0.425271
N      5.203397    14.313491    15.345594    -0.643777
N      6.147590     7.712208     9.755724    -0.661414
N      4.386775     6.100907    10.145116    -0.407857
N      2.464075     5.846894     8.640646    -0.676928
N      6.514462     9.877441    11.694639    -0.694409
N      5.094556     9.551508    13.646428    -0.420284
N      4.385118    11.262272    15.210433    -0.703620
N      9.172112     9.378596     9.800777    -0.692194
N     -1.294547     8.642570     9.910193    -0.425271
N     -0.424288     6.662491     8.790288    -0.643777

The following XYZ coordinates are in angstroms. Other properties are in atomic units.
The sperically averaged electron density of each atom fit to a function of the form exp(a - br)
eigen_1, eigen_2 and eigen_3 are the three eigenvalues of traceless quadrupole moment tensor
  atom number  atomic symbol              X              Y              Z     net charge C6 coefficient C8 coefficient C10 coefficient fluctuating dipole atomic polarizability isotropic forcefield polarizability              a              b squared Pearson coefficient          <r^3>          <r^4>         wp_QDO          m_QDO          q_QDO       dipole_x       dipole_y       dipole_z         dipole            Qxy            Qxz            Qyz     Q(x^2-y^2)  Q(3z^2 - R^2)        eigen_1        eigen_2        eigen_3 static polarizability      alpha(xx)      alpha(xy)      alpha(xz)      alpha(yy)      alpha(yz)      alpha(zz) atomic spin moment
            1             Nd       9.481699      12.855822       1.091425       2.064383     169.126780 0.33964444E+04  0.11949002E+06                                20.163142                           15.614137       2.468676       2.407150                    0.999382      87.019647     213.063114       0.646780       0.269180      -1.325979       0.016908       0.029255      -0.012568       0.036051       0.026073      -0.014666      -0.081211      -0.051581      -0.356393      -0.147335       0.024076       0.123258             25.163810      23.389039      -1.067570      -1.152008      21.348902       2.410644      30.753490           0.000009
            2             Nd       0.636004       5.204822       6.953869       2.064383     169.126759 0.33964440E+04  0.11949000E+06                                20.163141                           15.614136       2.468676       2.407150                    0.999382      87.019643     213.063101       0.646780       0.269180      -1.325979      -0.016908       0.029255       0.012568       0.036051      -0.026073      -0.014666       0.081211      -0.051581      -0.356393      -0.147335       0.024076       0.123258             25.163808      23.389036       1.067571      -1.152009      21.348901      -2.410644      30.753488           0.000010
            3             Nd      -2.033293       2.446178      14.999163       2.064382     169.126800 0.33964449E+04  0.11949004E+06                                20.163144                           15.614138       2.468676       2.407150                    0.999382      87.019650     213.063127       0.646780       0.269180      -1.325979      -0.016908      -0.029255       0.012568       0.036051       0.026074      -0.014666      -0.081210      -0.051581      -0.356393      -0.147335       0.024076       0.123258             25.163812      23.389041      -1.067571      -1.152008      21.348904       2.410645      30.753492           0.000010
            4             Nd       6.812402      10.097178       9.136719       2.064382     169.126799 0.33964449E+04  0.11949004E+06                                20.163144                           15.614138       2.468676       2.407150                    0.999382      87.019651     213.063127       0.646780       0.269180      -1.325979       0.016908      -0.029255      -0.012568       0.036051      -0.026074      -0.014666       0.081211      -0.051581      -0.356394      -0.147335       0.024076       0.123259             25.163812      23.389041       1.067570      -1.152007      21.348902      -2.410643      30.753492           0.000002
            5              C       7.959435       0.683999       1.835936       0.529862      29.948116 0.24889598E+03  0.51289069E+04                                 8.635170                            5.615962       0.253534       2.136792                    0.999754      22.280305      61.478990       0.625515       0.475184      -1.021834       0.001044       0.058086       0.036059       0.068376       0.093317       0.045693      -0.009096       0.032875       0.235338      -0.140141       0.037907       0.102234             10.786957      16.014812      -8.037085      -0.098219      11.030908       0.166567       5.315151          -0.000003
            6              C       6.044960       1.648025       1.266329       0.536369      30.962289 0.25464878E+03  0.52742869E+04                                 8.838143                            5.684543       0.228163       2.130136                    0.999403      22.290195      61.540236       0.621446       0.475862      -1.022095       0.012051       0.005209       0.061477       0.062863       0.005224      -0.100939       0.044692      -0.102146      -0.068843      -0.138467       0.040306       0.098162             11.134340      18.430728      -3.654366       6.826588       6.227065      -1.672016       8.745227          -0.000003
            7              C       8.540492      13.152069       4.574554       0.542365      30.993209 0.25056547E+03  0.51709384E+04                                 8.865905                            5.642423       0.137652       2.099035                    0.999476      22.276711      61.475322       0.622898       0.476476      -1.021339      -0.002768       0.060675       0.048668       0.077831       0.015688       0.075747      -0.047063      -0.089243      -0.289605      -0.147222       0.043227       0.103995             11.409034       9.796117       1.312834      -7.805209       5.768576      -2.516633      18.662409          -0.000004
            8              C       7.419456      12.425224       6.404054       0.564497      32.068373 0.23786108E+03  0.48459821E+04                                 9.060690                            5.501424       0.155871       2.113421                    0.999462      21.796684      59.791642       0.630071       0.477153      -1.020836      -0.014543       0.037274      -0.030015       0.050018      -0.048687       0.019159       0.103144       0.054655      -0.138680      -0.141503       0.044137       0.097366             12.172872       7.730470       4.282789      -4.965002      13.202829      -8.919595      15.585315          -0.000006
            9              C       0.129050      13.947773       1.753874       0.553129      30.755027 0.24662344E+03  0.50708166E+04                                 8.805118                            5.604399       0.153586       2.110133                    0.999230      22.064549      60.831017       0.623746       0.477590      -1.020468       0.043135       0.002087       0.028782       0.051898      -0.071555      -0.007261      -0.030718      -0.166343       0.190515      -0.142973       0.044512       0.098461             11.226220      20.478367       6.363374      -0.604083       7.869423      -0.425421       5.330871          -0.000004
           10              C       1.799168       0.061208       1.229321       0.535148      28.701809 0.24591794E+03  0.50468012E+04                                 8.378803                            5.569655       0.284883       2.152900                    0.999597      22.042466      60.482097       0.630932       0.473040      -1.024107       0.011514      -0.044742       0.039172       0.060571      -0.056731       0.047960       0.063367       0.132365       0.024953      -0.132999       0.040054       0.092945             10.182411      10.460514       6.500848      -3.313743      12.970687      -4.164667       7.116033          -0.000003
           11              C       2.158268       8.334999       6.209358       0.529862      29.948120 0.24889601E+03  0.51289077E+04                                 8.635171                            5.615963       0.253534       2.136792                    0.999754      22.280307      61.478999       0.625514       0.475184      -1.021834      -0.001044       0.058086      -0.036059       0.068376      -0.093317       0.045693       0.009096       0.032875       0.235338      -0.140141       0.037907       0.102234             10.786958      16.014813       8.037086      -0.098219      11.030909      -0.166566       5.315152          -0.000003
           12              C       4.072743       9.299025       6.778965       0.536369      30.962287 0.25464874E+03  0.52742859E+04                                 8.838142                            5.684543       0.228164       2.130136                    0.999403      22.290194      61.540232       0.621446       0.475862      -1.022095      -0.012051       0.005209      -0.061477       0.062863      -0.005224      -0.100939      -0.044692      -0.102146      -0.068843      -0.138467       0.040306       0.098162             11.134339      18.430727       3.654366       6.826588       6.227064       1.672016       8.745227          -0.000003
           13              C       1.577211       5.501069       3.470740       0.542365      30.993207 0.25056544E+03  0.51709376E+04                                 8.865905                            5.642423       0.137652       2.099035                    0.999476      22.276710      61.475318       0.622898       0.476476      -1.021339       0.002768       0.060675      -0.048668       0.077831      -0.015689       0.075747       0.047063      -0.089243      -0.289605      -0.147222       0.043227       0.103995             11.409034       9.796116      -1.312834      -7.805209       5.768576       2.516633      18.662409          -0.000005
           14              C       2.698247       4.774224       1.641240       0.564497      32.068379 0.23786111E+03  0.48459832E+04                                 9.060692                            5.501425       0.155870       2.113420                    0.999462      21.796686      59.791656       0.630071       0.477154      -1.020836       0.014543       0.037274       0.030015       0.050018       0.048687       0.019159      -0.103144       0.054655      -0.138680      -0.141503       0.044137       0.097366             12.172874       7.730472      -4.282790      -4.965004      13.202832       8.919597      15.585319          -0.000005
           15              C       9.988653       6.296773       6.291420       0.553129      30.755021 0.24662340E+03  0.50708153E+04                                 8.805117                            5.604398       0.153587       2.110133                    0.999230      22.064546      60.831003       0.623746       0.477590      -1.020468      -0.043135       0.002087      -0.028782       0.051898       0.071555      -0.007261       0.030718      -0.166343       0.190515      -0.142973       0.044512       0.098461             11.226218      20.478363      -6.363373      -0.604083       7.869422       0.425421       5.330870          -0.000004
           16              C       8.318535       7.712208       6.815973       0.535148      28.701810 0.24591796E+03  0.50468017E+04                                 8.378803                            5.569656       0.284882       2.152900                    0.999597      22.042466      60.482100       0.630932       0.473040      -1.024107      -0.011514      -0.044742      -0.039172       0.060571       0.056731       0.047960      -0.063367       0.132365       0.024953      -0.132999       0.040054       0.092946             10.182412      10.460514      -6.500848      -3.313744      12.970688       4.164668       7.116034          -0.000003
           17              C      -0.511029      14.618001      14.254652       0.529862      29.948118 0.24889599E+03  0.51289072E+04                                 8.635171                            5.615962       0.253534       2.136792                    0.999754      22.280306      61.478995       0.625515       0.475184      -1.021834      -0.001044      -0.058086      -0.036059       0.068376       0.093317       0.045693      -0.009096       0.032875       0.235338      -0.140141       0.037907       0.102234             10.786958      16.014813      -8.037086      -0.098219      11.030909       0.166567       5.315152          -0.000004
           18              C       1.403446      13.653975      14.824259       0.536369      30.962287 0.25464874E+03  0.52742860E+04                                 8.838142                            5.684543       0.228164       2.130136                    0.999403      22.290194      61.540232       0.621446       0.475862      -1.022095      -0.012051      -0.005209      -0.061477       0.062863       0.005224      -0.100939       0.044692      -0.102146      -0.068843      -0.138467       0.040306       0.098162             11.134339      18.430727      -3.654366       6.826588       6.227064      -1.672016       8.745226          -0.000003
           19              C      -1.092086       2.149931      11.516034       0.542365      30.993205 0.25056541E+03  0.51709368E+04                                 8.865905                            5.642423       0.137652       2.099035                    0.999476      22.276708      61.475312       0.622898       0.476476      -1.021339       0.002768      -0.060675      -0.048668       0.077831       0.015689       0.075747      -0.047063      -0.089243      -0.289605      -0.147222       0.043227       0.103995             11.409034       9.796116       1.312834      -7.805209       5.768576      -2.516633      18.662409          -0.000004
           20              C       0.028950       2.876776       9.686534       0.564497      32.068382 0.23786112E+03  0.48459835E+04                                 9.060693                            5.501425       0.155870       2.113420                    0.999462      21.796686      59.791659       0.630071       0.477154      -1.020836       0.014543      -0.037274       0.030015       0.050018      -0.048687       0.019159       0.103144       0.054655      -0.138680      -0.141503       0.044137       0.097366             12.172876       7.730473       4.282791      -4.965004      13.202834      -8.919599      15.585321          -0.000005
           21              C       7.319356       1.354227      14.336714       0.553129      30.755023 0.24662340E+03  0.50708155E+04                                 8.805117                            5.604398       0.153587       2.110133                    0.999230      22.064547      60.831008       0.623746       0.477590      -1.020468      -0.043135      -0.002087      -0.028782       0.051898      -0.071555      -0.007261      -0.030718      -0.166343       0.190515      -0.142973       0.044512       0.098461             11.226219      20.478365       6.363374      -0.604083       7.869423      -0.425421       5.330870          -0.000004
           22              C       5.649238      15.240792      14.861267       0.535148      28.701813 0.24591798E+03  0.50468023E+04                                 8.378804                            5.569656       0.284882       2.152900                    0.999597      22.042468      60.482107       0.630932       0.473040      -1.024107      -0.011514       0.044742      -0.039172       0.060571      -0.056731       0.047960       0.063367       0.132365       0.024953      -0.132999       0.040054       0.092946             10.182413      10.460515       6.500849      -3.313744      12.970689      -4.164668       7.116034          -0.000003
           23              C       5.290138       6.967001       9.881230       0.529862      29.948113 0.24889595E+03  0.51289063E+04                                 8.635170                            5.615962       0.253533       2.136792                    0.999754      22.280304      61.478989       0.625514       0.475184      -1.021834       0.001044      -0.058086       0.036059       0.068376      -0.093317       0.045693       0.009096       0.032875       0.235338      -0.140141       0.037907       0.102234             10.786956      16.014810       8.037085      -0.098219      11.030908      -0.166567       5.315151          -0.000004
           24              C       3.375663       6.002975       9.311623       0.536369      30.962279 0.25464868E+03  0.52742844E+04                                 8.838140                            5.684542       0.228164       2.130136                    0.999403      22.290191      61.540217       0.621446       0.475862      -1.022095       0.012051      -0.005209       0.061477       0.062863      -0.005224      -0.100939      -0.044692      -0.102146      -0.068843      -0.138467       0.040306       0.098161             11.134336      18.430722       3.654365       6.826586       6.227063       1.672016       8.745225          -0.000003
           25              C       5.871195       9.800931      12.619848       0.542365      30.993206 0.25056543E+03  0.51709374E+04                                 8.865905                            5.642423       0.137652       2.099035                    0.999476      22.276710      61.475319       0.622898       0.476476      -1.021339      -0.002768      -0.060675       0.048668       0.077831      -0.015688       0.075747       0.047063      -0.089243      -0.289605      -0.147222       0.043227       0.103995             11.409033       9.796116      -1.312834      -7.805208       5.768576       2.516633      18.662408          -0.000004
           26              C       4.750159      10.527776      14.449348       0.564497      32.068374 0.23786107E+03  0.48459821E+04                                 9.060691                            5.501424       0.155871       2.113421                    0.999462      21.796684      59.791647       0.630071       0.477154      -1.020836      -0.014543      -0.037274      -0.030015       0.050018       0.048687       0.019159      -0.103144       0.054655      -0.138680      -0.141503       0.044137       0.097366             12.172873       7.730471      -4.282789      -4.965003      13.202831       8.919596      15.585317          -0.000005
           27              C      -2.540247       9.005227       9.799168       0.553129      30.755024 0.24662341E+03  0.50708158E+04                                 8.805118                            5.604399       0.153587       2.110133                    0.999230      22.064547      60.831013       0.623746       0.477590      -1.020468       0.043135      -0.002087       0.028782       0.051898       0.071555      -0.007261       0.030718      -0.166343       0.190515      -0.142973       0.044512       0.098461             11.226220      20.478367      -6.363374      -0.604083       7.869423       0.425422       5.330871          -0.000005
           28              C      -0.870129       7.589792       9.274615       0.535148      28.701810 0.24591795E+03  0.50468014E+04                                 8.378803                            5.569656       0.284883       2.152900                    0.999597      22.042466      60.482099       0.630932       0.473040      -1.024107       0.011514       0.044742       0.039172       0.060571       0.056731       0.047960      -0.063367       0.132365       0.024953      -0.132999       0.040054       0.092946             10.182412      10.460514      -6.500848      -3.313744      12.970688       4.164668       7.116034          -0.000003
           29              N       8.816887      15.240792       1.710430      -0.661414      55.417849 0.72964732E+03  0.19053848E+05                                11.682015                            8.678268       0.601556       2.134085                    0.998700      33.800226      94.562014       0.605971       0.387065      -1.110608       0.076327       0.066437       0.035902       0.107372       0.089354       0.043000      -0.015920       0.014032       0.358758      -0.155549       0.025668       0.129880             14.023884      18.489920      -8.274090      -1.216372      14.617542       0.662400       8.964192          -0.000002
           30              N       7.056072       1.550093       2.099822      -0.407857      41.914977 0.40990501E+03  0.92552818E+04                                 9.494213                            6.265759       0.635695       2.221880                    0.999560      27.614560      71.538189       0.755273       0.359166      -1.133023       0.000290      -0.045452      -0.063844       0.078371      -0.089761       0.061075      -0.036008       0.164551      -0.228066      -0.099562      -0.079653       0.179215             11.858930      18.041933      -6.215671       3.531668       9.576743      -0.478612       7.958115          -0.000006
           31              N       5.133372       1.804106       0.595352      -0.676928      60.686219 0.77416586E+03  0.20520774E+05                                12.413615                            8.948961       0.517438       2.096434                    0.999093      34.528648      97.368146       0.595668       0.387920      -1.109843      -0.049522      -0.041436       0.074066       0.098261       0.016954      -0.112251       0.074715      -0.124566      -0.074877      -0.167019       0.039980       0.127040             15.169643      23.759791      -3.342083       8.011782       9.139190      -1.123107      12.609949          -0.000003
           32              N       9.183759      13.075559       3.649345      -0.694409      60.219669 0.74024258E+03  0.19417670E+05                                12.356029                            8.720556       0.541708       2.098828                    0.999201      34.674112      97.509459       0.606090       0.385253      -1.110919       0.083270       0.092277       0.062579       0.139158       0.006036       0.086793      -0.042343      -0.102361      -0.309007      -0.158438       0.045870       0.112568             15.612686      12.969760       1.077674      -8.621104       8.680569      -3.171269      25.187731          -0.000007
           33              N       7.763853      13.401492       5.601134      -0.420284      44.914634 0.41832330E+03  0.94792032E+04                                 9.949441                            6.309611       0.731573       2.250761                    0.999625      27.730852      71.614986       0.757394       0.356882      -1.136542       0.027772      -0.065626      -0.017406       0.073355       0.046981      -0.111496      -0.077226       0.042930       0.223730      -0.095674      -0.087697       0.183371             13.073185       9.623682       2.832179      -6.967354      10.881549      -6.127026      18.714325          -0.000008
           34              N       7.054415      11.690728       7.165139      -0.703620      64.365279 0.74057398E+03  0.19442270E+05                                12.948877                            8.765088       0.502455       2.091681                    0.998853      34.567427      97.473956       0.599725       0.389023      -1.107434      -0.046865      -0.030151      -0.078700       0.096432      -0.051475       0.047504       0.112134       0.019693      -0.227803      -0.168821       0.061463       0.107358             16.955512      11.061781       5.346110      -5.095301      20.344799     -11.381329      19.459956          -0.000008
           35              N      11.841409      13.574404       1.755483      -0.692194      61.358222 0.76235506E+03  0.20144358E+05                                12.502047                            8.878360       0.456931       2.077291                    0.998504      34.680944      97.868893       0.597820       0.387739      -1.109192       0.006864       0.046540       0.048625       0.067657      -0.095400       0.002508      -0.032668      -0.141029       0.288796      -0.167363       0.050676       0.116687             15.560861      27.626609       6.120391       0.186420      10.062368      -0.391024       8.993605          -0.000006
           36              N       1.374750      14.310430       1.864899      -0.425271      43.252816 0.42243656E+03  0.96051832E+04                                 9.669492                            6.349561       0.636922       2.215200                    0.999570      27.964663      72.572316       0.752670       0.357896      -1.134632      -0.047316       0.049543      -0.048167       0.083746       0.124729      -0.053203      -0.031427       0.045522      -0.217852      -0.098760      -0.079202       0.177962             12.077217      17.223203       7.065650      -2.028151      11.917417      -2.825829       7.091030          -0.000006
           37              N       2.245009       0.988509       0.744994      -0.643777      55.447466 0.74492710E+03  0.19552723E+05                                11.708766                            8.801107       0.517139       2.109666                    0.998587      33.701452      94.508574       0.598440       0.389935      -1.108626       0.022058       0.013935       0.039667       0.047478      -0.070322       0.078043       0.087148       0.155218       0.048038      -0.176867       0.051224       0.125643             13.725571      13.993582       6.605482      -3.393748      16.531218      -4.285206      10.651912          -0.000001
           38              N       1.300816       7.589792       6.334864      -0.661414      55.417848 0.72964726E+03  0.19053846E+05                                11.682015                            8.678267       0.601556       2.134086                    0.998700      33.800225      94.562010       0.605971       0.387065      -1.110608      -0.076327       0.066437      -0.035902       0.107372      -0.089354       0.043000       0.015920       0.014032       0.358759      -0.155549       0.025668       0.129880             14.023884      18.489920       8.274091      -1.216372      14.617542      -0.662400       8.964191          -0.000002
           39              N       3.061631       9.201093       5.945472      -0.407857      41.915010 0.40990535E+03  0.92552919E+04                                 9.494219                            6.265763       0.635694       2.221880                    0.999560      27.614566      71.538221       0.755273       0.359166      -1.133023      -0.000290      -0.045452       0.063844       0.078371       0.089761       0.061075       0.036008       0.164551      -0.228067      -0.099562      -0.079653       0.179215             11.858938      18.041946       6.215675       3.531671       9.576750       0.478613       7.958120          -0.000006
           40              N       4.984331       9.455106       7.449942      -0.676928      60.686221 0.77416586E+03  0.20520774E+05                                12.413615                            8.948961       0.517438       2.096434                    0.999093      34.528648      97.368145       0.595668       0.387920      -1.109843       0.049522      -0.041436      -0.074066       0.098261      -0.016954      -0.112251      -0.074715      -0.124566      -0.074877      -0.167019       0.039980       0.127040             15.169644      23.759792       3.342083       8.011783       9.139190       1.123107      12.609950          -0.000003
           41              N       0.933944       5.424559       4.395949      -0.694408      60.219655 0.74024236E+03  0.19417663E+05                                12.356027                            8.720555       0.541709       2.098828                    0.999201      34.674107      97.509441       0.606091       0.385253      -1.110919      -0.083269       0.092277      -0.062579       0.139158      -0.006036       0.086793       0.042343      -0.102361      -0.309008      -0.158438       0.045870       0.112568             15.612684      12.969758      -1.077673      -8.621103       8.680568       3.171269      25.187728          -0.000006
           42              N       2.353850       5.750492       2.444160      -0.420285      44.914658 0.41832352E+03  0.94792097E+04                                 9.949446                            6.309614       0.731573       2.250760                    0.999625      27.730854      71.615003       0.757394       0.356882      -1.136542      -0.027772      -0.065626       0.017406       0.073355      -0.046981      -0.111496       0.077226       0.042930       0.223730      -0.095674      -0.087697       0.183371             13.073192       9.623687      -2.832180      -6.967358      10.881555       6.127030      18.714335          -0.000009
           43              N       3.063288       4.039728       0.880155      -0.703620      64.365315 0.74057442E+03  0.19442285E+05                                12.948883                            8.765091       0.502454       2.091681                    0.998853      34.567433      97.473988       0.599725       0.389023      -1.107434       0.046865      -0.030151       0.078700       0.096432       0.051475       0.047504      -0.112134       0.019693      -0.227803      -0.168820       0.061463       0.107358             16.955520      11.061786      -5.346113      -5.095304      20.344810      11.381336      19.459966          -0.000009
           44              N      -1.723706       5.923404       6.289811      -0.692194      61.358197 0.76235472E+03  0.20144347E+05                                12.502044                            8.878357       0.456932       2.077291                    0.998504      34.680938      97.868867       0.597820       0.387739      -1.109192      -0.006864       0.046540      -0.048625       0.067657       0.095400       0.002508       0.032668      -0.141029       0.288795      -0.167363       0.050676       0.116687             15.560855      27.626599      -6.120388       0.186420      10.062365       0.391024       8.993602          -0.000006
           45              N       8.742953       6.659430       6.180395      -0.425271      43.252792 0.42243633E+03  0.96051764E+04                                 9.669487                            6.349558       0.636922       2.215200                    0.999570      27.964660      72.572296       0.752671       0.357896      -1.134633       0.047316       0.049544       0.048167       0.083746      -0.124729      -0.053203       0.031427       0.045522      -0.217852      -0.098760      -0.079203       0.177962             12.077211      17.223193      -7.065646      -2.028150      11.917411       2.825828       7.091027          -0.000006
           46              N       7.872694       8.639509       7.300300      -0.643777      55.447465 0.74492712E+03  0.19552723E+05                                11.708765                            8.801107       0.517139       2.109666                    0.998587      33.701453      94.508577       0.598440       0.389935      -1.108626      -0.022058       0.013935      -0.039667       0.047478       0.070322       0.078043      -0.087147       0.155218       0.048038      -0.176867       0.051224       0.125643             13.725570      13.993581      -6.605481      -3.393748      16.531217       4.285206      10.651912          -0.000001
           47              N      -1.368481       0.061208      14.380158      -0.661414      55.417846 0.72964723E+03  0.19053845E+05                                11.682015                            8.678267       0.601556       2.134086                    0.998700      33.800224      94.562007       0.605971       0.387065      -1.110608      -0.076327      -0.066437      -0.035902       0.107372       0.089354       0.043000      -0.015920       0.014032       0.358759      -0.155549       0.025668       0.129880             14.023884      18.489920      -8.274091      -1.216373      14.617542       0.662400       8.964191          -0.000002
           48              N       0.392334      13.751907      13.990766      -0.407857      41.915008 0.40990534E+03  0.92552915E+04                                 9.494218                            6.265763       0.635694       2.221880                    0.999560      27.614566      71.538220       0.755273       0.359166      -1.133023      -0.000290       0.045452       0.063844       0.078371      -0.089761       0.061075      -0.036008       0.164551      -0.228067      -0.099562      -0.079653       0.179215             11.858938      18.041945      -6.215675       3.531671       9.576749      -0.478613       7.958120          -0.000006
           49              N       2.315034      13.497894      15.495236      -0.676928      60.686213 0.77416575E+03  0.20520770E+05                                12.413614                            8.948960       0.517438       2.096434                    0.999093      34.528647      97.368138       0.595668       0.387920      -1.109843       0.049522       0.041436      -0.074066       0.098261       0.016954      -0.112251       0.074715      -0.124566      -0.074878      -0.167020       0.039980       0.127040             15.169642      23.759789      -3.342082       8.011782       9.139189      -1.123107      12.609948          -0.000003
           50              N      -1.735353       2.226441      12.441243      -0.694408      60.219625 0.74024191E+03  0.19417648E+05                                12.356022                            8.720551       0.541710       2.098829                    0.999201      34.674102      97.509411       0.606091       0.385253      -1.110919      -0.083270      -0.092277      -0.062579       0.139158       0.006036       0.086794      -0.042343      -0.102361      -0.309008      -0.158438       0.045870       0.112568             15.612678      12.969753       1.077673      -8.621100       8.680564      -3.171267      25.187716          -0.000006
           51              N      -0.315447       1.900508      10.489454      -0.420285      44.914675 0.41832369E+03  0.94792147E+04                                 9.949449                            6.309615       0.731572       2.250760                    0.999625      27.730858      71.615020       0.757394       0.356882      -1.136542      -0.027772       0.065626       0.017406       0.073355       0.046981      -0.111496      -0.077226       0.042930       0.223730      -0.095674      -0.087697       0.183371             13.073196       9.623689       2.832181      -6.967360      10.881558      -6.127032      18.714341          -0.000009
           52              N       0.393991       3.611272       8.925449      -0.703620      64.365283 0.74057396E+03  0.19442270E+05                                12.948878                            8.765088       0.502455       2.091681                    0.998853      34.567426      97.473955       0.599725       0.389023      -1.107434       0.046865       0.030151       0.078700       0.096432      -0.051475       0.047504       0.112134       0.019693      -0.227803      -0.168821       0.061463       0.107358             16.955514      11.061781       5.346111      -5.095302      20.344801     -11.381331      19.459958          -0.000009
           53              N      -4.393003       1.727596      14.335105      -0.692194      61.358201 0.76235473E+03  0.20144347E+05                                12.502044                            8.878357       0.456931       2.077291                    0.998504      34.680939      97.868869       0.597820       0.387739      -1.109192      -0.006864      -0.046540      -0.048625       0.067657      -0.095400       0.002508      -0.032668      -0.141029       0.288796      -0.167363       0.050676       0.116688             15.560856      27.626602       6.120389       0.186420      10.062365      -0.391024       8.993602          -0.000007
           54              N       6.073656       0.991570      14.225689      -0.425271      43.252833 0.42243676E+03  0.96051889E+04                                 9.669494                            6.349562       0.636921       2.215200                    0.999570      27.964669      72.572338       0.752670       0.357896      -1.134632       0.047316      -0.049544       0.048167       0.083746       0.124729      -0.053203      -0.031427       0.045522      -0.217852      -0.098760      -0.079202       0.177962             12.077220      17.223208       7.065652      -2.028152      11.917420      -2.825830       7.091032          -0.000006
           55              N       5.203397      14.313491      15.345594      -0.643777      55.447466 0.74492709E+03  0.19552722E+05                                11.708765                            8.801106       0.517140       2.109666                    0.998587      33.701453      94.508575       0.598440       0.389935      -1.108626      -0.022058      -0.013935      -0.039667       0.047478      -0.070322       0.078043       0.087148       0.155218       0.048038      -0.176867       0.051224       0.125643             13.725570      13.993581       6.605481      -3.393748      16.531218      -4.285206      10.651912          -0.000001
           56              N       6.147590       7.712208       9.755724      -0.661414      55.417855 0.72964742E+03  0.19053852E+05                                11.682016                            8.678269       0.601556       2.134085                    0.998700      33.800227      94.562020       0.605971       0.387065      -1.110608       0.076327      -0.066437       0.035902       0.107372      -0.089354       0.043000       0.015920       0.014031       0.358759      -0.155549       0.025668       0.129880             14.023886      18.489921       8.274091      -1.216372      14.617543      -0.662400       8.964193          -0.000002
           57              N       4.386775       6.100907      10.145116      -0.407857      41.914994 0.40990519E+03  0.92552873E+04                                 9.494216                            6.265762       0.635694       2.221880                    0.999560      27.614562      71.538204       0.755273       0.359166      -1.133023       0.000290       0.045453      -0.063844       0.078371       0.089761       0.061075       0.036008       0.164551      -0.228067      -0.099562      -0.079653       0.179215             11.858935      18.041939       6.215673       3.531670       9.576747       0.478612       7.958118          -0.000006
           58              N       2.464075       5.846894       8.640646      -0.676928      60.686196 0.77416553E+03  0.20520763E+05                                12.413611                            8.948958       0.517438       2.096434                    0.999093      34.528644      97.368122       0.595668       0.387920      -1.109843      -0.049522       0.041436       0.074066       0.098261      -0.016954      -0.112251      -0.074715      -0.124566      -0.074877      -0.167020       0.039980       0.127040             15.169638      23.759782       3.342081       8.011779       9.139187       1.123106      12.609945          -0.000003
           59              N       6.514462       9.877441      11.694639      -0.694409      60.219674 0.74024262E+03  0.19417671E+05                                12.356030                            8.720557       0.541709       2.098828                    0.999201      34.674112      97.509460       0.606090       0.385253      -1.110919       0.083269      -0.092277       0.062579       0.139158      -0.006036       0.086793       0.042343      -0.102361      -0.309007      -0.158438       0.045870       0.112568             15.612688      12.969761      -1.077674      -8.621106       8.680570       3.171270      25.187734          -0.000006
           60              N       5.094556       9.551508      13.646428      -0.420284      44.914669 0.41832362E+03  0.94792126E+04                                 9.949448                            6.309615       0.731573       2.250761                    0.999625      27.730854      71.615010       0.757394       0.356882      -1.136542       0.027772       0.065626      -0.017406       0.073355      -0.046981      -0.111496       0.077226       0.042930       0.223731      -0.095674      -0.087697       0.183371             13.073195       9.623689      -2.832181      -6.967360      10.881557       6.127032      18.714340          -0.000009
           61              N       4.385118      11.262272      15.210433      -0.703620      64.365291 0.74057408E+03  0.19442274E+05                                12.948879                            8.765088       0.502455       2.091681                    0.998853      34.567428      97.473963       0.599725       0.389023      -1.107434      -0.046865       0.030151      -0.078700       0.096432       0.051475       0.047504      -0.112134       0.019693      -0.227803      -0.168821       0.061463       0.107358             16.955515      11.061783      -5.346111      -5.095303      20.344803      11.381332      19.459960          -0.000009
           62              N       9.172112       9.378596       9.800777      -0.692194      61.358225 0.76235510E+03  0.20144359E+05                                12.502048                            8.878360       0.456931       2.077291                    0.998504      34.680943      97.868893       0.597820       0.387739      -1.109192       0.006864      -0.046540       0.048625       0.067657       0.095400       0.002508       0.032668      -0.141029       0.288795      -0.167363       0.050676       0.116687             15.560862      27.626612      -6.120391       0.186420      10.062369       0.391024       8.993605          -0.000006
           63              N      -1.294547       8.642570       9.910193      -0.425271      43.252815 0.42243655E+03  0.96051829E+04                                 9.669491                            6.349561       0.636922       2.215200                    0.999570      27.964663      72.572315       0.752670       0.357896      -1.134632      -0.047316      -0.049544      -0.048167       0.083746      -0.124729      -0.053203       0.031427       0.045522      -0.217852      -0.098760      -0.079202       0.177962             12.077216      17.223203      -7.065650      -2.028151      11.917417       2.825829       7.091030          -0.000006
           64              N      -0.424288       6.662491       8.790288      -0.643777      55.447462 0.74492704E+03  0.19552721E+05                                11.708765                            8.801106       0.517139       2.109666                    0.998587      33.701451      94.508570       0.598440       0.389935      -1.108626       0.022058      -0.013935       0.039667       0.047479       0.070322       0.078043      -0.087148       0.155218       0.048038      -0.176867       0.051224       0.125643             13.725570      13.993581      -6.605481      -3.393748      16.531217       4.285206      10.651912          -0.000001

******************************************************
Auxiliary information for the entire system
The total spin magnetic moment of the unit cell is   -0.000257
The total net atomic charge of the unit cell is   -0.000006
Accuracy of reproducing the electrostatic potential in the unit cell:
  The inner radius (bohr) =    5.0000
  The outer radius (bohr) =   12.0000
  Valid grid points have density less than (e/(bohr^3)) =    0.0001
  The number of valid grid points were=       443644
  The rms potential error without charges in kcal/mol is=      7.56395
  The rms potential error with partial charges in kcal/mol is=      1.85287
  The RRMSE value at monopole order=      0.24496
  The rms potential error with partial charges and cloud penetration in kcal/mol is=      1.84669
  The RRMSE value at monopole order with cloud penetration is=      0.24414
  The rms potential error with partial charges and atomic dipoles in kcal/mol is=      0.68677
  The RRMSE value at dipole order=      0.09080
  The rms potential error with partial charges, atomic dipoles and cloud penetration in kcal/mol is=      0.67317
  The RRMSE value at dipole order with cloud penetration=      0.08900

******************************************************
The electron densities and ab initio electrostatic potential were computed in VASP using the PBE functional and
projector augmented wave method. See the main text of the journal article for a description of computational details.
The atomic charges, dipoles, and quadrupoles were computed with the DDEC6 method as described in
(a) T. A. Manz and N. Gabaldon Limas, RSC Adv. 6 (2016) 47771-47801 DOI: 10.1039/c6ra04656h
(b) N. Gabaldon Limas and T. A. Manz, RSC Adv. 8 (2018) 2678-2707 DOI: 10.1039/c7ra11829e.
For each atom in the material, the electron cloud parameters were fit to the spherically averaged atom-in-material
electron density using radial positions for which this density was between 10^-4 and 10^-2 electrons per cubic bohr.
The polarizabilities, dispersion coefficients, and quantum Drude oscillator (QDO) parameters were fit using the MCLF method.
The magnetic structure of the system was optimized in VASP from the default ferromagnetic initial guess using spin polarization.
The atomic spin moments (ASMs) were computed on this optimized magnetic structure using the DDEC6 partition as inputs
to the method of T. A. Manz and D. S. Sholl, J. Chem. Theory Comput. 7 (2011) 4146-4164 DOI: 10.1021/ct200539n.
The RMSE and RRMSE were computed using a uniform grid with Ewald summation.
