# Supplementary material for: A collection of forcefield precursors for metal–organic frameworks
Source: RSC Adv. 2019 Nov 13;9(63):36492–507. doi: 10.1039/c9ra07327b (PMC9075174; doi:10.1039/c9ra07327b)
Supplement: RA-009-C9RA07327B-s3529 [file RA-009-C9RA07327B-s3529.xyz]

  168
jmolscript: load "" {1 1 1} spacegroup "x,y,z" unitcell [{     10.545400     0.000000     0.000000 }, {     -0.394045    17.594188     0.000000 }, {      0.000000     0.000000    19.996400 }]
Tb     3.384351    -0.000704     5.305045     2.066661
Tb     2.478677     8.659859     0.367134     2.065418
Tb     1.888349     0.000704    15.303245     2.066661
Tb     2.399978     8.934329    10.365334     2.065418
Tb     7.161049     0.000704    14.691355     2.066662
Tb     7.672678     8.934329    19.629266     2.065418
Tb     8.657051    -0.000704     4.693155     2.066662
Tb     7.751377     8.659859     9.631066     2.065418
H      3.719092     3.543469     3.493371     0.125126
H      3.511119     5.295851     2.065628     0.106575
H      7.414580     4.986193     1.059809     0.121807
H      7.590157     3.126487     2.419564     0.113529
H      1.969387    11.793384     2.017637     0.111681
H      2.254607    13.843107     3.133436     0.121009
H      8.815624    14.328707     3.411386     0.100552
H      8.500583    12.386308     2.175608     0.123934
H      1.159563    14.050719    13.491571     0.125126
H      1.367536    12.298337    12.063828     0.106575
H      8.009475    12.607995    11.058009     0.121807
H      7.833898    14.467701    12.417764     0.113528
H      2.909268     5.800804    12.015837     0.111681
H      2.624048     3.751081    13.131636     0.121009
H      6.608431     3.265481    13.409586     0.100552
H      6.923472     5.207880    12.173808     0.123934
H      6.432263    14.050719    16.503029     0.125126
H      6.640236    12.298337    17.930772     0.106575
H      2.736775    12.607995    18.936591     0.121807
H      2.561198    14.467701    17.576836     0.113528
H      8.181968     5.800804    17.978763     0.111681
H      7.896748     3.751081    16.862964     0.121008
H      1.335731     3.265481    16.585014     0.100552
H      1.650772     5.207880    17.820792     0.123934
H      8.991792     3.543469     6.504829     0.125126
H      8.783819     5.295851     7.932572     0.106575
H      2.141880     4.986193     8.938391     0.121807
H      2.317457     3.126487     7.578636     0.113528
H      7.242087    11.793384     7.980563     0.111681
H      7.527307    13.843107     6.864764     0.121009
H      3.542924    14.328707     6.586814     0.100552
H      3.227883    12.386308     7.822592     0.123934
C      5.846557     2.016294     4.031274     0.700545
C      5.678385     3.168713     3.107441    -0.022537
C      4.470766     3.835533     2.989462    -0.067925
C      4.356787     4.875349     2.175608    -0.091518
C      5.472978     5.371506     1.471735    -0.029735
C      6.662946     4.692370     1.559719    -0.076961
C      6.768655     3.598011     2.367574    -0.082165
C      5.325641     6.629490     0.649883     0.706630
C     -0.269294    10.658559     1.087804     0.716638
C     -0.066761    11.927100     1.939651    -0.034737
C      1.221497    12.321210     2.259593    -0.104299
C      1.373777    13.526412     2.951469    -0.084842
C      0.313469    14.254811     3.369393    -0.034754
C      9.562884    13.829032     3.101442    -0.108052
C      9.381965    12.678372     2.379572    -0.084402
C      0.536296    15.606045     4.073267     0.693746
C      9.577498    15.577894    14.029474     0.700545
C      9.745670    14.425475    13.105641    -0.022537
C      0.407889    13.758655    12.987662    -0.067924
C      0.521868    12.718839    12.173808    -0.091518
C      9.951077    12.222682    11.469935    -0.029735
C      8.761109    12.901818    11.557919    -0.076961
C      8.655400    13.996177    12.365774    -0.082164
C     10.098414    10.964698    10.648083     0.706630
C      5.147949     6.935629    11.086004     0.716638
C      4.945416     5.667088    11.937851    -0.034737
C      3.657158     5.272978    12.257793    -0.104299
C      3.504878     4.067776    12.949669    -0.084842
C      4.565186     3.339377    13.367593    -0.034753
C      5.861171     3.765156    13.099642    -0.108052
C      6.042090     4.915816    12.377772    -0.084402
C      4.342359     1.988143    14.071467     0.693746
C      4.304798    15.577894    15.965126     0.700545
C      4.472970    14.425475    16.888959    -0.022537
C      5.680589    13.758655    17.006938    -0.067925
C      5.794568    12.718839    17.820792    -0.091518
C      4.678377    12.222682    18.524665    -0.029735
C      3.488409    12.901818    18.436681    -0.076961
C      3.382700    13.996177    17.628826    -0.082164
C      4.825714    10.964698    19.346517     0.706630
C     -0.124751     6.935629    18.908596     0.716638
C     10.218116     5.667088    18.056749    -0.034737
C      8.929858     5.272978    17.736807    -0.104299
C      8.777578     4.067776    17.044931    -0.084842
C      9.837886     3.339377    16.627007    -0.034753
C      0.588471     3.765156    16.894958    -0.108052
C      0.769390     4.915816    17.616828    -0.084402
C      9.615059     1.988143    15.923133     0.693746
C      0.573857     2.016294     5.966926     0.700545
C      0.405685     3.168713     6.890759    -0.022537
C      9.743466     3.835533     7.008738    -0.067924
C      9.629487     4.875349     7.822592    -0.091518
C      0.200278     5.371506     8.526465    -0.029736
C      1.390246     4.692370     8.438481    -0.076961
C      1.495955     3.598011     7.630626    -0.082164
C      0.052941     6.629490     9.348317     0.706630
C      5.003406    10.658559     8.910396     0.716638
C      5.205939    11.927100     8.058549    -0.034737
C      6.494197    12.321210     7.738607    -0.104299
C      6.646477    13.526412     7.046731    -0.084842
C      5.586169    14.254811     6.628807    -0.034753
C      4.290184    13.829032     6.896758    -0.108052
C      4.109265    12.678372     7.618628    -0.084402
C      5.808996    15.606045     5.924933     0.693746
N      3.259972     0.406426     2.435562     0.772797
N      2.546343     9.198241    17.548841     0.770237
N      1.618683    17.187762    12.433762     0.772797
N      2.332312     8.395947     7.550641     0.770237
N      6.891383    17.187762    17.560838     0.772797
N      7.605012     8.395947     2.447559     0.770237
N      8.532672     0.406426     7.562638     0.772797
N      7.819043     9.198241    12.445759     0.770237
O      3.766832    17.326756     2.915475    -0.504792
O      2.519129     1.043335     3.251415    -0.555043
O      3.102314     0.524307     1.203783    -0.425691
O      4.897685     1.724230     4.849127    -0.696814
O      6.955592     1.372347     4.055270    -0.722510
O      4.209746     7.203061     0.579896    -0.721556
O      6.360297     7.046472     0.029995    -0.705363
O      3.349589     8.411781    17.998760    -0.508010
O      1.668941     9.717270    18.252714    -0.521644
O      2.612319     9.548366    16.331060    -0.453124
O      9.104313    10.479098     0.657882    -0.690522
O      0.687206     9.903768     0.947829    -0.701797
O     10.056176    16.193691     4.499190    -0.730341
O      1.696254    15.984320     4.229239    -0.657751
O      1.111823     0.267432    12.913675    -0.504792
O      2.359526    16.550853    13.249615    -0.555043
O      1.776341    17.069881    11.201983    -0.425691
O     -0.019030    15.869958    14.847327    -0.696814
O      8.468463    16.221841    14.053470    -0.722510
O      0.668909    10.391127    10.578096    -0.721556
O      9.063758    10.547716    10.028195    -0.705363
O      1.529066     9.182407     8.000560    -0.508010
O      3.209714     7.876918     8.254514    -0.521644
O      2.266336     8.045822     6.332860    -0.453124
O      6.319742     7.115090    10.656082    -0.690522
O      4.191449     7.690420    10.946029    -0.701797
O      5.367879     1.400497    14.497390    -0.730341
O      3.182401     1.609868    14.227439    -0.657751
O      6.384523     0.267432    17.080925    -0.504792
O      7.632226    16.550853    16.744985    -0.555043
O      7.049041    17.069881    18.792617    -0.425691
O      5.253670    15.869958    15.147273    -0.696814
O      3.195763    16.221841    15.941130    -0.722510
O      5.941609    10.391127    19.416504    -0.721556
O      3.791058    10.547716    -0.029995    -0.705363
O      6.801766     9.182407     1.997640    -0.508010
O      8.482414     7.876918     1.743686    -0.521644
O      7.539036     8.045822     3.665340    -0.453124
O      1.047042     7.115090    19.338518    -0.690522
O      9.464149     7.690420    19.048571    -0.701797
O      0.095179     1.400497    15.497210    -0.730341
O      8.455101     1.609868    15.767161    -0.657751
O      9.039532    17.326756     7.082725    -0.504792
O      7.791829     1.043335     6.746785    -0.555043
O      8.375014     0.524307     8.794417    -0.425691
O     10.170385     1.724230     5.149073    -0.696815
O      1.682892     1.372347     5.942930    -0.722510
O      9.482446     7.203061     9.418304    -0.721556
O      1.087597     7.046472     9.968205    -0.705363
O      8.622289     8.411781    11.995840    -0.508010
O      6.941641     9.717270    11.741886    -0.521644
O      7.885019     9.548366    13.663540    -0.453124
O      3.831613    10.479098     9.340318    -0.690522
O      5.959906     9.903768     9.050371    -0.701797
O      4.783476    16.193691     5.499010    -0.730341
O      6.968954    15.984320     5.768961    -0.657751

The following XYZ coordinates are in angstroms. Other properties are in atomic units.
The sperically averaged electron density of each atom fit to a function of the form exp(a - br)
eigen_1, eigen_2 and eigen_3 are the three eigenvalues of traceless quadrupole moment tensor
  atom number  atomic symbol              X              Y              Z     net charge C6 coefficient C8 coefficient C10 coefficient fluctuating dipole atomic polarizability isotropic forcefield polarizability              a              b squared Pearson coefficient          <r^3>          <r^4>         wp_QDO          m_QDO          q_QDO       dipole_x       dipole_y       dipole_z         dipole            Qxy            Qxz            Qyz     Q(x^2-y^2)  Q(3z^2 - R^2)        eigen_1        eigen_2        eigen_3 static polarizability      alpha(xx)      alpha(xy)      alpha(xz)      alpha(yy)      alpha(yz)      alpha(zz) atomic spin moment
            1             Tb       3.384351      -0.000704       5.305045       2.066661     108.165792 0.21976463E+04  0.69062452E+05                                14.987937                           12.557693       2.226650       2.441483                    0.999709      73.440526     167.717584       0.724317       0.269087      -1.331466       0.010145       0.009784       0.032445       0.035374       0.043614      -0.021297       0.032665      -0.165090       0.245747      -0.138080       0.037905       0.100175             17.554891      21.879722      -1.879954       0.139676      17.653366      -0.577715      13.131584           0.000001
            2             Tb       2.478677       8.659859       0.367134       2.065418     110.033589 0.22106499E+04  0.69573986E+05                                15.167994                           12.598757       2.224372       2.438736                    0.999634      73.547015     168.087851       0.722791       0.269257      -1.331250      -0.005020      -0.013347       0.046658       0.048788       0.036643      -0.015822       0.009260      -0.186323       0.275085      -0.147206       0.053313       0.093893             17.828729      22.347637      -2.156231       0.354002      18.122965      -0.146104      13.015585           0.000001
            3             Tb       1.888349       0.000704      15.303245       2.066661     108.165796 0.21976464E+04  0.69062455E+05                                14.987937                           12.557693       2.226650       2.441483                    0.999709      73.440528     167.717589       0.724317       0.269087      -1.331466      -0.010145      -0.009784       0.032445       0.035374       0.043614       0.021297      -0.032665      -0.165090       0.245746      -0.138080       0.037905       0.100175             17.554891      21.879722      -1.879954      -0.139676      17.653366       0.577715      13.131584           0.000000
            4             Tb       2.399978       8.934329      10.365334       2.065418     110.033592 0.22106500E+04  0.69573989E+05                                15.167995                           12.598757       2.224372       2.438736                    0.999634      73.547015     168.087853       0.722791       0.269257      -1.331250       0.005020       0.013347       0.046658       0.048788       0.036643       0.015822      -0.009260      -0.186323       0.275085      -0.147206       0.053313       0.093893             17.828729      22.347637      -2.156231      -0.354002      18.122965       0.146104      13.015586           0.000000
            5             Tb       7.161049       0.000704      14.691355       2.066662     108.165759 0.21976454E+04  0.69062418E+05                                14.987934                           12.557690       2.226650       2.441483                    0.999709      73.440523     167.717565       0.724317       0.269087      -1.331466      -0.010145      -0.009784      -0.032445       0.035374       0.043614      -0.021297       0.032665      -0.165090       0.245746      -0.138080       0.037905       0.100175             17.554886      21.879717      -1.879954       0.139676      17.653362      -0.577714      13.131581           0.000000
            6             Tb       7.672678       8.934329      19.629266       2.065418     110.033582 0.22106498E+04  0.69573980E+05                                15.167993                           12.598756       2.224372       2.438736                    0.999634      73.547015     168.087849       0.722791       0.269257      -1.331250       0.005020       0.013347      -0.046658       0.048788       0.036643      -0.015822       0.009260      -0.186322       0.275085      -0.147206       0.053313       0.093893             17.828728      22.347636      -2.156232       0.354002      18.122964      -0.146104      13.015584           0.000001
            7             Tb       8.657051      -0.000704       4.693155       2.066662     108.165747 0.21976451E+04  0.69062406E+05                                14.987932                           12.557689       2.226650       2.441483                    0.999709      73.440521     167.717557       0.724317       0.269087      -1.331466       0.010145       0.009784      -0.032445       0.035374       0.043614       0.021297      -0.032665      -0.165090       0.245746      -0.138080       0.037905       0.100175             17.554885      21.879715      -1.879953      -0.139676      17.653361       0.577714      13.131579           0.000000
            8             Tb       7.751377       8.659859       9.631066       2.065418     110.033582 0.22106497E+04  0.69573979E+05                                15.167994                           12.598756       2.224372       2.438736                    0.999634      73.547013     168.087845       0.722791       0.269257      -1.331250      -0.005020      -0.013347      -0.046658       0.048788       0.036643       0.015822      -0.009260      -0.186323       0.275085      -0.147206       0.053313       0.093893             17.828729      22.347637      -2.156232      -0.354002      18.122965       0.146104      13.015584           0.000000
            9              H       3.719092       3.543469       3.493371       0.125126       1.097960 0.78532750E+01  0.76237539E+02                                 1.719946                            1.609178      -0.974041       2.421619                    0.998256       3.332339       9.079326       0.510269       1.236485      -0.719773      -0.036349      -0.008715       0.020309       0.042540      -0.004052      -0.009285      -0.005857       0.026211      -0.016937      -0.016660      -0.002824       0.019484              1.773200       1.967528       0.276332      -0.421130       1.657047      -0.288076       1.695024           0.000001
           10              H       3.511119       5.295851       2.065628       0.106575       1.282178 0.95426557E+01  0.96380939E+02                                 1.839353                            1.722778      -1.061240       2.362738                    0.997367       3.456393       9.324475       0.519953       1.166327      -0.737036      -0.037137       0.007880      -0.002266       0.038031       0.001633      -0.006871      -0.005673       0.030040      -0.016557      -0.015619      -0.004337       0.019956              1.884157       2.265282      -0.436248       0.147018       1.833283      -0.223103       1.553905          -0.000000
           11              H       7.414580       4.986193       1.059809       0.121807       1.110719 0.79833120E+01  0.77930909E+02                                 1.742149                            1.629339      -0.956461       2.431044                    0.998250       3.377809       9.272290       0.503163       1.247013      -0.717216       0.034012       0.011314      -0.018817       0.040483      -0.002399      -0.006768      -0.007737       0.020649      -0.023551      -0.016350       0.000190       0.016160              1.796557       1.989248       0.247404      -0.457453       1.639653      -0.274343       1.760770           0.000001
           12              H       7.590157       3.126487       2.419564       0.113529       1.240013 0.92193797E+01  0.92419149E+02                                 1.809883                            1.702833      -1.022034       2.387383                    0.997852       3.394107       9.155134       0.518051       1.179433      -0.734167       0.036514      -0.015002      -0.001388       0.039500      -0.001880      -0.007906      -0.002792       0.026219      -0.020158      -0.012706      -0.006236       0.018942              1.846403       2.173845      -0.438850       0.078956       1.818732      -0.185658       1.546632           0.000000
           13              H       1.969387      11.793384       2.017637       0.111681       1.272939 0.93231796E+01  0.94426259E+02                                 1.882607                            1.740931      -1.224776       2.288856                    0.995917       3.599437      10.000770       0.496075       1.219075      -0.722692       0.034738      -0.015414      -0.006235       0.038512      -0.000743       0.002999       0.004171       0.026875      -0.031069      -0.013855      -0.005071       0.018926              1.953560       2.206642      -0.460820      -0.298554       1.960829       0.323635       1.693209           0.000000
           14              H       2.254607      13.843107       3.133436       0.121009       1.126874 0.81742635E+01  0.79549742E+02                                 1.703575                            1.607287      -0.861398       2.471479                    0.999185       3.253381       8.659044       0.531064       1.185139      -0.732956       0.039922       0.013270       0.003772       0.042239       0.000173      -0.000611       0.006608       0.021434      -0.041935      -0.017227      -0.000491       0.017718              1.741300       2.143244       0.287707       0.194157       1.615485       0.177721       1.465170           0.000001
           15              H       8.815624      14.328707       3.411386       0.100552       1.343099 0.99256734E+01  0.10170667E+03                                 1.916581                            1.769318      -1.221190       2.277056                    0.996350       3.669968      10.123101       0.505398       1.182723      -0.731102      -0.032970       0.009348       0.012611       0.036516       0.001443       0.000759       0.005337       0.033964      -0.026654      -0.016368      -0.005150       0.021518              1.991700       2.255736      -0.453537      -0.349089       1.991633       0.365778       1.727731           0.000000
           16              H       8.500583      12.386308       2.175608       0.123934       1.103678 0.79280690E+01  0.76535622E+02                                 1.676898                            1.580658      -0.863651       2.473561                    0.999126       3.214932       8.511236       0.536872       1.181788      -0.733768      -0.041238      -0.011687      -0.007184       0.043460      -0.000388       0.000191       0.006839       0.021795      -0.041772      -0.017402      -0.000465       0.017867              1.714963       2.121834       0.291610       0.198881       1.583322       0.182496       1.439734           0.000000
           17              H       1.159563      14.050719      13.491571       0.125126       1.097960 0.78532752E+01  0.76237539E+02                                 1.719946                            1.609178      -0.974041       2.421619                    0.998256       3.332339       9.079325       0.510269       1.236485      -0.719773       0.036349       0.008715       0.020309       0.042540      -0.004052       0.009285       0.005857       0.026211      -0.016937      -0.016660      -0.002824       0.019484              1.773199       1.967528       0.276332       0.421130       1.657047       0.288076       1.695023           0.000001
           18              H       1.367536      12.298337      12.063828       0.106575       1.282178 0.95426538E+01  0.96380920E+02                                 1.839354                            1.722778      -1.061240       2.362738                    0.997367       3.456392       9.324474       0.519952       1.166328      -0.737036       0.037137      -0.007880      -0.002266       0.038031       0.001633       0.006871       0.005673       0.030040      -0.016557      -0.015619      -0.004337       0.019956              1.884157       2.265282      -0.436248      -0.147018       1.833284       0.223103       1.553905          -0.000000
           19              H       8.009475      12.607995      11.058009       0.121807       1.110718 0.79833107E+01  0.77930893E+02                                 1.742149                            1.629339      -0.956460       2.431044                    0.998250       3.377809       9.272290       0.503163       1.247013      -0.717216      -0.034012      -0.011314      -0.018817       0.040483      -0.002399       0.006768       0.007737       0.020649      -0.023551      -0.016350       0.000190       0.016160              1.796557       1.989248       0.247404       0.457453       1.639653       0.274343       1.760770           0.000001
           20              H       7.833898      14.467701      12.417764       0.113528       1.240014 0.92193922E+01  0.92419312E+02                                 1.809885                            1.702834      -1.022035       2.387383                    0.997852       3.394109       9.155143       0.518050       1.179434      -0.734167      -0.036514       0.015002      -0.001388       0.039500      -0.001880       0.007906       0.002792       0.026219      -0.020158      -0.012706      -0.006236       0.018942              1.846405       2.173848      -0.438851      -0.078956       1.818735       0.185659       1.546633           0.000000
           21              H       2.909268       5.800804      12.015837       0.111681       1.272939 0.93231796E+01  0.94426259E+02                                 1.882607                            1.740931      -1.224776       2.288856                    0.995917       3.599437      10.000770       0.496075       1.219075      -0.722692      -0.034738       0.015414      -0.006235       0.038512      -0.000743      -0.002999      -0.004171       0.026875      -0.031069      -0.013855      -0.005071       0.018926              1.953560       2.206642      -0.460820       0.298554       1.960829      -0.323635       1.693209           0.000000
           22              H       2.624048       3.751081      13.131636       0.121009       1.126875 0.81742650E+01  0.79549763E+02                                 1.703576                            1.607287      -0.861398       2.471479                    0.999185       3.253381       8.659045       0.531064       1.185139      -0.732956      -0.039922      -0.013270       0.003772       0.042239       0.000173       0.000611      -0.006608       0.021434      -0.041935      -0.017227      -0.000491       0.017718              1.741300       2.143245       0.287708      -0.194157       1.615485      -0.177721       1.465170           0.000000
           23              H       6.608431       3.265481      13.409586       0.100552       1.343099 0.99256687E+01  0.10170661E+03                                 1.916580                            1.769317      -1.221190       2.277056                    0.996350       3.669967      10.123095       0.505398       1.182723      -0.731102       0.032970      -0.009348       0.012611       0.036516       0.001443      -0.000759      -0.005337       0.033964      -0.026654      -0.016368      -0.005150       0.021518              1.991699       2.255735      -0.453537       0.349089       1.991632      -0.365778       1.727730           0.000000
           24              H       6.923472       5.207880      12.173808       0.123934       1.103678 0.79280684E+01  0.76535610E+02                                 1.676897                            1.580657      -0.863651       2.473561                    0.999126       3.214932       8.511234       0.536872       1.181787      -0.733769       0.041238       0.011687      -0.007184       0.043460      -0.000388      -0.000191      -0.006839       0.021795      -0.041772      -0.017402      -0.000465       0.017867              1.714963       2.121833       0.291609      -0.198881       1.583321      -0.182496       1.439734           0.000000
           25              H       6.432263      14.050719      16.503029       0.125126       1.097960 0.78532754E+01  0.76237537E+02                                 1.719945                            1.609178      -0.974041       2.421619                    0.998256       3.332339       9.079323       0.510269       1.236484      -0.719773       0.036349       0.008715      -0.020309       0.042540      -0.004052      -0.009285      -0.005857       0.026211      -0.016937      -0.016660      -0.002824       0.019484              1.773199       1.967528       0.276332      -0.421130       1.657047      -0.288076       1.695023           0.000001
           26              H       6.640236      12.298337      17.930772       0.106575       1.282178 0.95426528E+01  0.96380903E+02                                 1.839353                            1.722778      -1.061240       2.362738                    0.997367       3.456392       9.324472       0.519953       1.166328      -0.737036       0.037137      -0.007880       0.002266       0.038031       0.001633      -0.006871      -0.005673       0.030040      -0.016557      -0.015619      -0.004337       0.019956              1.884156       2.265281      -0.436248       0.147017       1.833283      -0.223103       1.553904          -0.000000
           27              H       2.736775      12.607995      18.936591       0.121807       1.110719 0.79833121E+01  0.77930908E+02                                 1.742149                            1.629338      -0.956461       2.431044                    0.998250       3.377809       9.272289       0.503163       1.247012      -0.717216      -0.034012      -0.011314       0.018817       0.040483      -0.002399      -0.006768      -0.007737       0.020649      -0.023551      -0.016350       0.000190       0.016160              1.796557       1.989248       0.247404      -0.457453       1.639653      -0.274343       1.760770           0.000001
           28              H       2.561198      14.467701      17.576836       0.113528       1.240014 0.92193850E+01  0.92419211E+02                                 1.809884                            1.702833      -1.022035       2.387383                    0.997852       3.394108       9.155136       0.518051       1.179433      -0.734167      -0.036514       0.015002       0.001388       0.039500      -0.001880      -0.007906      -0.002792       0.026219      -0.020158      -0.012706      -0.006236       0.018942              1.846404       2.173846      -0.438851       0.078956       1.818733      -0.185658       1.546632          -0.000000
           29              H       8.181968       5.800804      17.978763       0.111681       1.272939 0.93231795E+01  0.94426263E+02                                 1.882607                            1.740931      -1.224775       2.288856                    0.995917       3.599437      10.000772       0.496074       1.219075      -0.722691      -0.034738       0.015414       0.006235       0.038512      -0.000743       0.002999       0.004171       0.026875      -0.031069      -0.013855      -0.005071       0.018926              1.953560       2.206642      -0.460820      -0.298555       1.960829       0.323635       1.693209           0.000000
           30              H       7.896748       3.751081      16.862964       0.121008       1.126875 0.81742651E+01  0.79549764E+02                                 1.703576                            1.607287      -0.861398       2.471479                    0.999185       3.253381       8.659045       0.531063       1.185140      -0.732956      -0.039922      -0.013270      -0.003772       0.042239       0.000173      -0.000611       0.006608       0.021434      -0.041935      -0.017227      -0.000491       0.017718              1.741300       2.143245       0.287708       0.194157       1.615486       0.177721       1.465170           0.000000
           31              H       1.335731       3.265481      16.585014       0.100552       1.343099 0.99256718E+01  0.10170665E+03                                 1.916580                            1.769317      -1.221190       2.277056                    0.996350       3.669968      10.123098       0.505398       1.182723      -0.731102       0.032970      -0.009348      -0.012611       0.036516       0.001443       0.000759       0.005337       0.033964      -0.026654      -0.016368      -0.005150       0.021518              1.991699       2.255735      -0.453537      -0.349089       1.991632       0.365778       1.727730           0.000000
           32              H       1.650772       5.207880      17.820792       0.123934       1.103677 0.79280678E+01  0.76535608E+02                                 1.676898                            1.580658      -0.863651       2.473561                    0.999126       3.214932       8.511236       0.536872       1.181788      -0.733768       0.041238       0.011687       0.007184       0.043460      -0.000388       0.000191       0.006839       0.021795      -0.041772      -0.017402      -0.000465       0.017867              1.714963       2.121834       0.291610       0.198881       1.583321       0.182496       1.439734           0.000000
           33              H       8.991792       3.543469       6.504829       0.125126       1.097960 0.78532753E+01  0.76237538E+02                                 1.719945                            1.609178      -0.974041       2.421619                    0.998256       3.332339       9.079324       0.510269       1.236484      -0.719773      -0.036349      -0.008715      -0.020309       0.042540      -0.004052       0.009285       0.005857       0.026211      -0.016937      -0.016660      -0.002824       0.019484              1.773199       1.967528       0.276332       0.421130       1.657047       0.288076       1.695023           0.000001
           34              H       8.783819       5.295851       7.932572       0.106575       1.282179 0.95426570E+01  0.96380956E+02                                 1.839353                            1.722778      -1.061240       2.362738                    0.997367       3.456393       9.324475       0.519953       1.166327      -0.737036      -0.037137       0.007880       0.002266       0.038031       0.001633       0.006871       0.005673       0.030040      -0.016557      -0.015619      -0.004337       0.019956              1.884157       2.265282      -0.436248      -0.147018       1.833284       0.223103       1.553905          -0.000000
           35              H       2.141880       4.986193       8.938391       0.121807       1.110718 0.79833115E+01  0.77930910E+02                                 1.742149                            1.629339      -0.956461       2.431044                    0.998250       3.377809       9.272293       0.503162       1.247014      -0.717215       0.034012       0.011314       0.018817       0.040483      -0.002399       0.006768       0.007737       0.020649      -0.023551      -0.016350       0.000190       0.016160              1.796558       1.989249       0.247404       0.457453       1.639654       0.274343       1.760771           0.000001
           36              H       2.317457       3.126487       7.578636       0.113528       1.240014 0.92193877E+01  0.92419252E+02                                 1.809885                            1.702834      -1.022035       2.387383                    0.997852       3.394108       9.155139       0.518050       1.179434      -0.734167       0.036514      -0.015002       0.001388       0.039500      -0.001880       0.007906       0.002792       0.026219      -0.020158      -0.012706      -0.006236       0.018942              1.846405       2.173847      -0.438851      -0.078956       1.818734       0.185659       1.546633          -0.000000
           37              H       7.242087      11.793384       7.980563       0.111681       1.272939 0.93231795E+01  0.94426263E+02                                 1.882607                            1.740931      -1.224775       2.288856                    0.995917       3.599437      10.000772       0.496074       1.219075      -0.722691       0.034738      -0.015414       0.006235       0.038512      -0.000743      -0.002999      -0.004171       0.026875      -0.031069      -0.013855      -0.005071       0.018926              1.953560       2.206642      -0.460820       0.298555       1.960829      -0.323635       1.693209           0.000001
           38              H       7.527307      13.843107       6.864764       0.121009       1.126875 0.81742638E+01  0.79549748E+02                                 1.703575                            1.607287      -0.861398       2.471479                    0.999185       3.253381       8.659045       0.531064       1.185139      -0.732956       0.039922       0.013270      -0.003772       0.042239       0.000173       0.000611      -0.006608       0.021434      -0.041935      -0.017227      -0.000491       0.017718              1.741300       2.143245       0.287708      -0.194157       1.615485      -0.177721       1.465170           0.000000
           39              H       3.542924      14.328707       6.586814       0.100552       1.343099 0.99256719E+01  0.10170665E+03                                 1.916580                            1.769318      -1.221190       2.277056                    0.996350       3.669968      10.123099       0.505398       1.182723      -0.731102      -0.032970       0.009348      -0.012611       0.036516       0.001443      -0.000759      -0.005337       0.033964      -0.026654      -0.016368      -0.005150       0.021518              1.991699       2.255735      -0.453537       0.349089       1.991632      -0.365778       1.727730           0.000000
           40              H       3.227883      12.386308       7.822592       0.123934       1.103678 0.79280700E+01  0.76535640E+02                                 1.676899                            1.580658      -0.863651       2.473561                    0.999126       3.214932       8.511239       0.536871       1.181789      -0.733768      -0.041238      -0.011687       0.007184       0.043460      -0.000388      -0.000191      -0.006839       0.021795      -0.041772      -0.017402      -0.000465       0.017867              1.714964       2.121835       0.291610      -0.198881       1.583322      -0.182496       1.439735           0.000000
           41              C       5.846557       2.016294       4.031274       0.700545      24.115016 0.24332543E+03  0.50365804E+04                                 7.949440                            5.695255      -0.423848       1.939287                    0.998356      21.787388      62.280260       0.591954       0.499885      -0.998802       0.022255      -0.061319       0.071068       0.096468       0.030172       0.042609       0.088980      -0.004821       0.110472      -0.082442      -0.039826       0.122268              9.788516       9.811755      -1.351523      -0.198945      10.944305      -4.968681       8.609487           0.000003
           42              C       5.678385       3.168713       3.107441      -0.022537      36.297360 0.42011737E+03  0.97071666E+04                                 9.516517                            6.792431       0.202201       2.083175                    0.999362      26.522902      73.454109       0.643685       0.411823      -1.076568      -0.012167       0.043841      -0.033439       0.056464       0.005882       0.002576       0.017575       0.000853       0.027830      -0.017800      -0.004411       0.022211             11.945585      10.190248      -1.433994      -0.334077      14.773289      -7.497716      10.873219           0.000003
           43              C       4.470766       3.835533       2.989462      -0.067925      31.454952 0.38288914E+03  0.87379974E+04                                 8.736842                            6.583701       0.090358       2.022982                    0.999692      27.865803      79.451029       0.632221       0.424520      -1.056947       0.018405       0.002899      -0.013309       0.022897       0.013197      -0.001740       0.027864       0.033858       0.011669      -0.040194       0.013787       0.026408             10.227856       9.257602      -1.262714      -0.405099      12.582844      -5.598726       8.843121           0.000002
           44              C       4.356787       4.875349       2.175608      -0.091518      32.593071 0.39520653E+03  0.90815167E+04                                 8.870996                            6.635363       0.108057       2.014224                    0.999708      28.500579      81.270774       0.638021       0.417769      -1.062272       0.017416      -0.016643      -0.000307       0.024092       0.002835       0.001301       0.025906       0.052891      -0.019076      -0.042096       0.012020       0.030076             10.431874       9.226479      -0.376076      -0.796111      12.695411      -6.076667       9.373733           0.000001
           45              C       5.472978       5.371506       1.471735      -0.029735      36.892713 0.43340516E+03  0.10086272E+05                                 9.608900                            6.892399       0.186897       2.072827                    0.999394      26.820094      74.394950       0.640312       0.411034      -1.077744       0.007842      -0.042747       0.035707       0.056247       0.011761       0.002159       0.004431       0.014618       0.030971      -0.019284       0.005510       0.013774             12.033888      10.271329      -1.376307      -0.553921      15.969470      -7.133448       9.860866           0.000003
           46              C       6.662946       4.692370       1.559719      -0.076961      31.950976 0.39831913E+03  0.91710314E+04                                 8.800960                            6.692288       0.103169       2.020777                    0.999724      28.222237      80.556712       0.630913       0.421647      -1.059819      -0.012418      -0.006700       0.022576       0.026622       0.016243      -0.004798       0.019006       0.022648      -0.005885      -0.031358       0.009223       0.022135             10.259919       9.281633      -1.336763      -0.726067      12.600867      -5.379960       8.897256           0.000002
           47              C       6.768655       3.598011       2.367574      -0.082165      31.978064 0.39323641E+03  0.90142971E+04                                 8.749096                            6.604611       0.139624       2.027739                    0.999713      28.221259      80.066643       0.642327       0.415980      -1.064671      -0.013846       0.019509      -0.004702       0.024381      -0.001652       0.007584       0.026530       0.037352      -0.021227      -0.038577       0.013434       0.025143             10.248502       8.937635      -0.451807      -1.110975      12.302046      -5.855530       9.505825           0.000001
           48              C       5.325641       6.629490       0.649883       0.706630      23.801022 0.23383396E+03  0.47937218E+04                                 7.851739                            5.576336      -0.392940       1.951801                    0.998248      21.598905      61.508172       0.599127       0.498680      -0.999090      -0.010978       0.068089      -0.062185       0.092863       0.021161       0.038696       0.088159       0.012975       0.210684      -0.090083      -0.040819       0.130902              9.654431      10.539795      -1.300859      -0.127799      11.243002      -4.285242       7.180495           0.000003
           49              C      -0.269294      10.658559       1.087804       0.716638      22.815530 0.22277133E+03  0.45120833E+04                                 7.634461                            5.450533      -0.347574       1.973990                    0.997920      21.224114      60.083427       0.604698       0.500092      -0.998350      -0.013739      -0.077225      -0.050526       0.093302       0.017467      -0.055750      -0.087701      -0.003740       0.198720      -0.087582      -0.049192       0.136774              9.314119      10.559412      -0.039618       0.732838      10.667363       3.956852       6.715582           0.000003
           50              C      -0.066761      11.927100       1.939651      -0.034737      37.198422 0.44176016E+03  0.10315336E+05                                 9.605227                            6.922059       0.147791       2.052419                    0.999299      27.051128      74.816383       0.644902       0.406739      -1.082105      -0.004767       0.048644       0.032737       0.058828       0.000769       0.006236      -0.011688      -0.002391      -0.003291      -0.013602       0.000504       0.013098             11.962981      10.982404       0.737414       0.448854      15.487754       6.986311       9.418787           0.000003
           51              C       1.221497      12.321210       2.259593      -0.104299      33.894585 0.42722238E+03  0.10009859E+05                                 9.123215                            6.915240       0.068272       1.993866                    0.999698      29.229801      84.152745       0.622788       0.419751      -1.061060      -0.006849       0.024422       0.011308       0.027771      -0.009781      -0.012417      -0.011829       0.042982      -0.003432      -0.030360       0.002478       0.027882             10.645898      10.426813       0.528944       0.332840      13.171983       5.428838       8.338898           0.000001
           52              C       1.373777      13.526412       2.951469      -0.084842      32.446294 0.39906053E+03  0.91725118E+04                                 8.809621                            6.641369       0.110795       2.015661                    0.999606      28.313684      80.180605       0.642908       0.414484      -1.066674      -0.021454      -0.013824      -0.018411       0.031469       0.016867       0.004770      -0.017408       0.034614      -0.025214      -0.033041       0.004521       0.028520             10.330084       9.567156      -0.304164      -0.159135      13.367098       5.482139       8.055997           0.000001
           53              C       0.313469      14.254811       3.369393      -0.034754      36.797849 0.42739163E+03  0.99095368E+04                                 9.541903                            6.815263       0.089912       2.035720                    0.999255      26.962639      74.600150       0.648199       0.407540      -1.080276      -0.009731      -0.048820      -0.021543       0.054242       0.010183      -0.008391      -0.002865       0.008161       0.043748      -0.018444      -0.000942       0.019387             11.911693      11.132185       0.714652       0.266269      16.034276       6.515305       8.568617           0.000003
           54              C       9.562884      13.829032       3.101442      -0.108052      34.395555 0.42706344E+03  0.10014907E+05                                 9.206602                            6.916950      -0.004870       1.965677                    0.999651      29.512695      85.274003       0.621704       0.420115      -1.059802       0.016340      -0.019994      -0.000866       0.025836      -0.008791      -0.010381      -0.009170       0.060044       0.012142      -0.036162       0.003870       0.032292             10.749879      10.679791       0.848220       0.238505      13.243741       5.503761       8.326105           0.000001
           55              C       9.381965      12.678372       2.379572      -0.084402      32.822946 0.40628856E+03  0.93818208E+04                                 8.894835                            6.720703       0.099935       2.012015                    0.999664      28.441053      80.760091       0.636250       0.416894      -1.064996       0.023590       0.004272       0.006490       0.024837       0.010679       0.006376      -0.012223       0.048173      -0.024024      -0.030325      -0.000414       0.030739             10.384874       9.681625      -0.017448      -0.041435      13.240016       5.587107       8.232980           0.000001
           56              C       0.536296      15.606045       4.073267       0.693746      23.671281 0.22483405E+03  0.45556411E+04                                 7.724935                            5.415011      -0.290634       1.982163                    0.998496      21.425935      60.288573       0.618089       0.489066      -1.005853       0.012514       0.076688       0.040944       0.087830      -0.003967      -0.024176      -0.089931      -0.015100       0.265760      -0.089674      -0.047896       0.137570              9.524003      11.028987       0.634437      -0.424558      11.170432       3.848583       6.372591           0.000003
           57              C       9.577498      15.577894      14.029474       0.700545      24.115015 0.24332543E+03  0.50365803E+04                                 7.949440                            5.695254      -0.423848       1.939287                    0.998356      21.787388      62.280257       0.591954       0.499885      -0.998802      -0.022255       0.061319       0.071068       0.096468       0.030172      -0.042609      -0.088980      -0.004821       0.110472      -0.082442      -0.039826       0.122268              9.788515       9.811754      -1.351523       0.198945      10.944304       4.968680       8.609487           0.000003
           58              C       9.745670      14.425475      13.105641      -0.022537      36.297360 0.42011737E+03  0.97071667E+04                                 9.516517                            6.792431       0.202201       2.083175                    0.999362      26.522902      73.454110       0.643685       0.411824      -1.076568       0.012167      -0.043841      -0.033439       0.056464       0.005882      -0.002576      -0.017575       0.000853       0.027830      -0.017800      -0.004411       0.022211             11.945585      10.190249      -1.433993       0.334078      14.773289       7.497716      10.873219           0.000003
           59              C       0.407889      13.758655      12.987662      -0.067924      31.454949 0.38288909E+03  0.87379962E+04                                 8.736842                            6.583700       0.090358       2.022982                    0.999692      27.865801      79.451023       0.632221       0.424520      -1.056947      -0.018405      -0.002899      -0.013309       0.022897       0.013197       0.001740      -0.027864       0.033858       0.011669      -0.040194       0.013786       0.026408             10.227855       9.257601      -1.262714       0.405098      12.582843       5.598725       8.843121           0.000002
           60              C       0.521868      12.718839      12.173808      -0.091518      32.593071 0.39520653E+03  0.90815166E+04                                 8.870996                            6.635363       0.108057       2.014224                    0.999708      28.500579      81.270772       0.638022       0.417769      -1.062272      -0.017416       0.016643      -0.000307       0.024092       0.002835      -0.001301      -0.025906       0.052891      -0.019076      -0.042096       0.012020       0.030076             10.431873       9.226478      -0.376076       0.796111      12.695410       6.076666       9.373732           0.000001
           61              C       9.951077      12.222682      11.469935      -0.029735      36.892713 0.43340516E+03  0.10086272E+05                                 9.608900                            6.892399       0.186897       2.072827                    0.999394      26.820094      74.394951       0.640312       0.411034      -1.077744      -0.007842       0.042747       0.035707       0.056247       0.011761      -0.002159      -0.004431       0.014618       0.030971      -0.019284       0.005510       0.013774             12.033889      10.271330      -1.376308       0.553921      15.969471       7.133449       9.860866           0.000003
           62              C       8.761109      12.901818      11.557919      -0.076961      31.950981 0.39831919E+03  0.91710332E+04                                 8.800961                            6.692288       0.103169       2.020777                    0.999724      28.222239      80.556721       0.630913       0.421647      -1.059819       0.012418       0.006700       0.022575       0.026622       0.016243       0.004798      -0.019006       0.022648      -0.005885      -0.031358       0.009223       0.022135             10.259920       9.281634      -1.336764       0.726067      12.600870       5.379961       8.897257           0.000003
           63              C       8.655400      13.996177      12.365774      -0.082164      31.978066 0.39323642E+03  0.90142979E+04                                 8.749097                            6.604611       0.139624       2.027739                    0.999713      28.221261      80.066657       0.642327       0.415980      -1.064671       0.013846      -0.019509      -0.004702       0.024381      -0.001652      -0.007584      -0.026530       0.037352      -0.021227      -0.038577       0.013434       0.025143             10.248503       8.937636      -0.451808       1.110975      12.302047       5.855530       9.505826           0.000001
           64              C      10.098414      10.964698      10.648083       0.706630      23.801023 0.23383397E+03  0.47937220E+04                                 7.851738                            5.576336      -0.392940       1.951801                    0.998248      21.598905      61.508169       0.599128       0.498680      -0.999090       0.010978      -0.068089      -0.062185       0.092863       0.021161      -0.038696      -0.088159       0.012975       0.210684      -0.090083      -0.040819       0.130902              9.654430      10.539794      -1.300859       0.127799      11.243002       4.285242       7.180495           0.000003
           65              C       5.147949       6.935629      11.086004       0.716638      22.815533 0.22277136E+03  0.45120841E+04                                 7.634461                            5.450534      -0.347574       1.973990                    0.997920      21.224116      60.083436       0.604698       0.500092      -0.998350       0.013739       0.077225      -0.050526       0.093302       0.017467       0.055750       0.087701      -0.003740       0.198720      -0.087582      -0.049192       0.136774              9.314120      10.559413      -0.039618      -0.732838      10.667364      -3.956853       6.715582           0.000003
           66              C       4.945416       5.667088      11.937851      -0.034737      37.198418 0.44176010E+03  0.10315334E+05                                 9.605227                            6.922059       0.147791       2.052419                    0.999299      27.051126      74.816379       0.644902       0.406739      -1.082105       0.004767      -0.048644       0.032737       0.058828       0.000769      -0.006236       0.011688      -0.002391      -0.003291      -0.013602       0.000504       0.013098             11.962981      10.982404       0.737414      -0.448854      15.487754      -6.986311       9.418787           0.000002
           67              C       3.657158       5.272978      12.257793      -0.104299      33.894588 0.42722243E+03  0.10009860E+05                                 9.123216                            6.915240       0.068271       1.993866                    0.999698      29.229803      84.152752       0.622788       0.419751      -1.061060       0.006849      -0.024422       0.011308       0.027771      -0.009781       0.012417       0.011829       0.042982      -0.003432      -0.030360       0.002478       0.027882             10.645899      10.426813       0.528945      -0.332840      13.171984      -5.428839       8.338899           0.000001
           68              C       3.504878       4.067776      12.949669      -0.084842      32.446296 0.39906055E+03  0.91725124E+04                                 8.809621                            6.641369       0.110795       2.015661                    0.999606      28.313685      80.180609       0.642908       0.414484      -1.066674       0.021454       0.013824      -0.018411       0.031469       0.016867      -0.004770       0.017408       0.034614      -0.025214      -0.033041       0.004521       0.028520             10.330084       9.567156      -0.304163       0.159135      13.367099      -5.482139       8.055997           0.000001
           69              C       4.565186       3.339377      13.367593      -0.034753      36.797844 0.42739157E+03  0.99095351E+04                                 9.541902                            6.815262       0.089912       2.035720                    0.999255      26.962637      74.600141       0.648199       0.407540      -1.080276       0.009731       0.048820      -0.021544       0.054242       0.010183       0.008391       0.002865       0.008161       0.043748      -0.018444      -0.000942       0.019387             11.911691      11.132184       0.714651      -0.266269      16.034274      -6.515304       8.568615           0.000002
           70              C       5.861171       3.765156      13.099642      -0.108052      34.395545 0.42706330E+03  0.10014902E+05                                 9.206599                            6.916948      -0.004869       1.965678                    0.999651      29.512690      85.273975       0.621704       0.420115      -1.059802      -0.016340       0.019994      -0.000866       0.025836      -0.008791       0.010381       0.009171       0.060044       0.012142      -0.036162       0.003870       0.032292             10.749875      10.679788       0.848220      -0.238505      13.243737      -5.503759       8.326102           0.000001
           71              C       6.042090       4.915816      12.377772      -0.084402      32.822948 0.40628859E+03  0.93818218E+04                                 8.894835                            6.720703       0.099935       2.012014                    0.999664      28.441054      80.760093       0.636250       0.416894      -1.064996      -0.023590      -0.004272       0.006490       0.024837       0.010679      -0.006376       0.012223       0.048173      -0.024024      -0.030325      -0.000414       0.030739             10.384874       9.681625      -0.017449       0.041435      13.240016      -5.587107       8.232980           0.000001
           72              C       4.342359       1.988143      14.071467       0.693746      23.671283 0.22483407E+03  0.45556416E+04                                 7.724935                            5.415011      -0.290634       1.982163                    0.998496      21.425936      60.288575       0.618089       0.489066      -1.005853      -0.012514      -0.076688       0.040944       0.087830      -0.003967       0.024176       0.089931      -0.015100       0.265760      -0.089674      -0.047896       0.137570              9.524003      11.028987       0.634436       0.424559      11.170432      -3.848583       6.372591           0.000003
           73              C       4.304798      15.577894      15.965126       0.700545      24.115014 0.24332541E+03  0.50365799E+04                                 7.949440                            5.695255      -0.423848       1.939287                    0.998356      21.787387      62.280256       0.591954       0.499885      -0.998802      -0.022255       0.061319      -0.071068       0.096468       0.030172       0.042609       0.088980      -0.004821       0.110472      -0.082442      -0.039826       0.122268              9.788515       9.811754      -1.351523      -0.198945      10.944305      -4.968681       8.609487           0.000003
           74              C       4.472970      14.425475      16.888959      -0.022537      36.297360 0.42011738E+03  0.97071668E+04                                 9.516517                            6.792431       0.202201       2.083175                    0.999362      26.522902      73.454111       0.643685       0.411824      -1.076568       0.012167      -0.043841       0.033439       0.056464       0.005882       0.002576       0.017575       0.000853       0.027830      -0.017800      -0.004411       0.022211             11.945586      10.190248      -1.433993      -0.334077      14.773290      -7.497716      10.873219           0.000003
           75              C       5.680589      13.758655      17.006938      -0.067925      31.454951 0.38288911E+03  0.87379969E+04                                 8.736842                            6.583701       0.090359       2.022982                    0.999692      27.865802      79.451027       0.632221       0.424520      -1.056947      -0.018405      -0.002899       0.013309       0.022897       0.013197      -0.001740       0.027864       0.033858       0.011669      -0.040194       0.013787       0.026408             10.227856       9.257602      -1.262715      -0.405098      12.582844      -5.598726       8.843122           0.000002
           76              C       5.794568      12.718839      17.820792      -0.091518      32.593075 0.39520658E+03  0.90815183E+04                                 8.870997                            6.635363       0.108057       2.014224                    0.999708      28.500581      81.270781       0.638021       0.417769      -1.062272      -0.017416       0.016643       0.000307       0.024092       0.002835       0.001301       0.025906       0.052891      -0.019076      -0.042096       0.012020       0.030076             10.431875       9.226479      -0.376076      -0.796111      12.695412      -6.076667       9.373734           0.000001
           77              C       4.678377      12.222682      18.524665      -0.029735      36.892715 0.43340519E+03  0.10086273E+05                                 9.608901                            6.892399       0.186897       2.072827                    0.999394      26.820095      74.394955       0.640312       0.411034      -1.077744      -0.007842       0.042747      -0.035707       0.056247       0.011761       0.002159       0.004430       0.014618       0.030971      -0.019284       0.005510       0.013774             12.033889      10.271330      -1.376308      -0.553921      15.969472      -7.133449       9.860866           0.000003
           78              C       3.488409      12.901818      18.436681      -0.076961      31.950980 0.39831918E+03  0.91710330E+04                                 8.800961                            6.692288       0.103168       2.020777                    0.999724      28.222239      80.556721       0.630913       0.421647      -1.059819       0.012418       0.006700      -0.022576       0.026622       0.016243      -0.004798       0.019006       0.022648      -0.005885      -0.031358       0.009223       0.022135             10.259920       9.281633      -1.336763      -0.726067      12.600869      -5.379961       8.897257           0.000002
           79              C       3.382700      13.996177      17.628826      -0.082164      31.978065 0.39323642E+03  0.90142977E+04                                 8.749097                            6.604611       0.139624       2.027739                    0.999713      28.221260      80.066651       0.642327       0.415980      -1.064671       0.013846      -0.019509       0.004702       0.024381      -0.001652       0.007584       0.026530       0.037352      -0.021227      -0.038577       0.013434       0.025143             10.248503       8.937635      -0.451807      -1.110975      12.302047      -5.855530       9.505826           0.000001
           80              C       4.825714      10.964698      19.346517       0.706630      23.801022 0.23383396E+03  0.47937219E+04                                 7.851738                            5.576336      -0.392940       1.951801                    0.998248      21.598905      61.508170       0.599128       0.498680      -0.999090       0.010978      -0.068089       0.062185       0.092863       0.021161       0.038696       0.088159       0.012975       0.210684      -0.090083      -0.040819       0.130902              9.654430      10.539794      -1.300858      -0.127799      11.243002      -4.285242       7.180495           0.000003
           81              C      -0.124751       6.935629      18.908596       0.716638      22.815533 0.22277136E+03  0.45120840E+04                                 7.634461                            5.450533      -0.347574       1.973990                    0.997920      21.224116      60.083435       0.604698       0.500092      -0.998350       0.013739       0.077225       0.050526       0.093302       0.017467      -0.055750      -0.087701      -0.003740       0.198720      -0.087582      -0.049192       0.136774              9.314120      10.559413      -0.039618       0.732838      10.667364       3.956853       6.715582           0.000003
           82              C      10.218116       5.667088      18.056749      -0.034737      37.198423 0.44176016E+03  0.10315336E+05                                 9.605228                            6.922059       0.147791       2.052419                    0.999299      27.051128      74.816387       0.644902       0.406739      -1.082105       0.004767      -0.048644      -0.032737       0.058828       0.000769       0.006236      -0.011688      -0.002391      -0.003291      -0.013602       0.000504       0.013098             11.962983      10.982405       0.737414       0.448854      15.487755       6.986312       9.418788           0.000003
           83              C       8.929858       5.272978      17.736807      -0.104299      33.894584 0.42722235E+03  0.10009858E+05                                 9.123215                            6.915240       0.068272       1.993866                    0.999698      29.229800      84.152743       0.622788       0.419751      -1.061060       0.006849      -0.024422      -0.011308       0.027771      -0.009781      -0.012417      -0.011829       0.042982      -0.003432      -0.030360       0.002478       0.027882             10.645898      10.426813       0.528944       0.332840      13.171983       5.428838       8.338898           0.000001
           84              C       8.777578       4.067776      17.044931      -0.084842      32.446291 0.39906049E+03  0.91725105E+04                                 8.809620                            6.641369       0.110795       2.015661                    0.999606      28.313683      80.180600       0.642908       0.414484      -1.066674       0.021454       0.013824       0.018411       0.031469       0.016867       0.004770      -0.017408       0.034614      -0.025214      -0.033041       0.004521       0.028520             10.330083       9.567156      -0.304163      -0.159135      13.367097       5.482138       8.055996           0.000001
           85              C       9.837886       3.339377      16.627007      -0.034753      36.797849 0.42739163E+03  0.99095368E+04                                 9.541903                            6.815263       0.089912       2.035720                    0.999255      26.962639      74.600150       0.648199       0.407540      -1.080276       0.009730       0.048820       0.021544       0.054242       0.010183      -0.008391      -0.002865       0.008161       0.043748      -0.018444      -0.000942       0.019387             11.911693      11.132185       0.714652       0.266269      16.034276       6.515305       8.568617           0.000002
           86              C       0.588471       3.765156      16.894958      -0.108052      34.395556 0.42706345E+03  0.10014907E+05                                 9.206601                            6.916950      -0.004870       1.965677                    0.999651      29.512696      85.274002       0.621704       0.420115      -1.059802      -0.016339       0.019994       0.000867       0.025836      -0.008791      -0.010381      -0.009170       0.060044       0.012141      -0.036162       0.003870       0.032292             10.749879      10.679790       0.848221       0.238505      13.243741       5.503761       8.326105           0.000001
           87              C       0.769390       4.915816      17.616828      -0.084402      32.822953 0.40628866E+03  0.93818239E+04                                 8.894836                            6.720704       0.099935       2.012014                    0.999664      28.441056      80.760107       0.636249       0.416894      -1.064996      -0.023590      -0.004272      -0.006490       0.024837       0.010679       0.006376      -0.012223       0.048173      -0.024025      -0.030325      -0.000414       0.030739             10.384876       9.681626      -0.017448      -0.041435      13.240020       5.587109       8.232982           0.000001
           88              C       9.615059       1.988143      15.923133       0.693746      23.671285 0.22483409E+03  0.45556420E+04                                 7.724936                            5.415011      -0.290634       1.982163                    0.998496      21.425937      60.288577       0.618089       0.489066      -1.005853      -0.012514      -0.076688      -0.040944       0.087830      -0.003967      -0.024177      -0.089931      -0.015100       0.265760      -0.089674      -0.047896       0.137570              9.524004      11.028987       0.634437      -0.424558      11.170432       3.848584       6.372592           0.000003
           89              C       0.573857       2.016294       5.966926       0.700545      24.115016 0.24332542E+03  0.50365802E+04                                 7.949440                            5.695255      -0.423849       1.939287                    0.998356      21.787388      62.280260       0.591954       0.499885      -0.998802       0.022255      -0.061319      -0.071068       0.096468       0.030172      -0.042609      -0.088980      -0.004821       0.110472      -0.082442      -0.039826       0.122268              9.788516       9.811754      -1.351523       0.198945      10.944306       4.968681       8.609487           0.000003
           90              C       0.405685       3.168713       6.890759      -0.022537      36.297363 0.42011740E+03  0.97071675E+04                                 9.516518                            6.792432       0.202201       2.083175                    0.999362      26.522903      73.454114       0.643685       0.411824      -1.076568      -0.012167       0.043841       0.033439       0.056464       0.005882      -0.002576      -0.017575       0.000853       0.027830      -0.017800      -0.004411       0.022211             11.945586      10.190249      -1.433993       0.334078      14.773290       7.497717      10.873220           0.000003
           91              C       9.743466       3.835533       7.008738      -0.067924      31.454953 0.38288913E+03  0.87379974E+04                                 8.736842                            6.583700       0.090358       2.022982                    0.999692      27.865803      79.451029       0.632221       0.424520      -1.056947       0.018405       0.002899       0.013309       0.022897       0.013197       0.001740      -0.027864       0.033858       0.011669      -0.040194       0.013787       0.026408             10.227855       9.257601      -1.262715       0.405098      12.582844       5.598726       8.843121           0.000002
           92              C       9.629487       4.875349       7.822592      -0.091518      32.593076 0.39520660E+03  0.90815188E+04                                 8.870997                            6.635364       0.108057       2.014224                    0.999708      28.500582      81.270787       0.638021       0.417769      -1.062272       0.017416      -0.016643       0.000307       0.024092       0.002835      -0.001301      -0.025906       0.052891      -0.019076      -0.042096       0.012020       0.030076             10.431875       9.226480      -0.376076       0.796111      12.695412       6.076667       9.373734           0.000001
           93              C       0.200278       5.371506       8.526465      -0.029736      36.892717 0.43340521E+03  0.10086273E+05                                 9.608901                            6.892399       0.186897       2.072827                    0.999394      26.820096      74.394958       0.640312       0.411034      -1.077744       0.007842      -0.042747      -0.035707       0.056247       0.011761      -0.002159      -0.004431       0.014618       0.030971      -0.019284       0.005510       0.013774             12.033890      10.271330      -1.376308       0.553921      15.969472       7.133449       9.860866           0.000003
           94              C       1.390246       4.692370       8.438481      -0.076961      31.950983 0.39831923E+03  0.91710344E+04                                 8.800962                            6.692288       0.103168       2.020776                    0.999724      28.222241      80.556729       0.630913       0.421647      -1.059819      -0.012418      -0.006700      -0.022576       0.026622       0.016243       0.004798      -0.019006       0.022648      -0.005885      -0.031358       0.009223       0.022135             10.259921       9.281634      -1.336763       0.726067      12.600870       5.379961       8.897258           0.000003
           95              C       1.495955       3.598011       7.630626      -0.082164      31.978069 0.39323646E+03  0.90142990E+04                                 8.749098                            6.604611       0.139624       2.027739                    0.999713      28.221262      80.066661       0.642327       0.415980      -1.064671      -0.013846       0.019509       0.004702       0.024381      -0.001652      -0.007584      -0.026530       0.037352      -0.021227      -0.038577       0.013434       0.025143             10.248504       8.937636      -0.451808       1.110975      12.302048       5.855531       9.505827           0.000001
           96              C       0.052941       6.629490       9.348317       0.706630      23.801022 0.23383396E+03  0.47937218E+04                                 7.851738                            5.576336      -0.392940       1.951801                    0.998248      21.598905      61.508170       0.599128       0.498680      -0.999090      -0.010978       0.068089       0.062185       0.092863       0.021161      -0.038696      -0.088159       0.012975       0.210684      -0.090083      -0.040819       0.130902              9.654430      10.539794      -1.300859       0.127799      11.243002       4.285242       7.180495           0.000003
           97              C       5.003406      10.658559       8.910396       0.716638      22.815533 0.22277136E+03  0.45120840E+04                                 7.634462                            5.450534      -0.347574       1.973990                    0.997920      21.224116      60.083437       0.604698       0.500092      -0.998350      -0.013739      -0.077225       0.050526       0.093302       0.017467       0.055750       0.087701      -0.003740       0.198720      -0.087582      -0.049192       0.136774              9.314120      10.559413      -0.039618      -0.732838      10.667364      -3.956853       6.715583           0.000003
           98              C       5.205939      11.927100       8.058549      -0.034737      37.198428 0.44176022E+03  0.10315338E+05                                 9.605229                            6.922060       0.147790       2.052419                    0.999299      27.051130      74.816395       0.644902       0.406739      -1.082105      -0.004767       0.048644      -0.032737       0.058828       0.000769      -0.006236       0.011688      -0.002391      -0.003291      -0.013602       0.000504       0.013098             11.962984      10.982406       0.737414      -0.448854      15.487757      -6.986313       9.418788           0.000003
           99              C       6.494197      12.321210       7.738607      -0.104299      33.894586 0.42722239E+03  0.10009859E+05                                 9.123216                            6.915240       0.068272       1.993866                    0.999698      29.229801      84.152750       0.622788       0.419751      -1.061060      -0.006849       0.024422      -0.011308       0.027771      -0.009781       0.012417       0.011829       0.042982      -0.003432      -0.030360       0.002478       0.027882             10.645899      10.426814       0.528944      -0.332840      13.171984      -5.428839       8.338899           0.000001
          100              C       6.646477      13.526412       7.046731      -0.084842      32.446295 0.39906054E+03  0.91725122E+04                                 8.809620                            6.641369       0.110795       2.015661                    0.999606      28.313685      80.180607       0.642908       0.414484      -1.066674      -0.021454      -0.013824       0.018411       0.031469       0.016867      -0.004770       0.017408       0.034614      -0.025214      -0.033041       0.004521       0.028520             10.330083       9.567156      -0.304163       0.159135      13.367098      -5.482139       8.055996           0.000002
          101              C       5.586169      14.254811       6.628807      -0.034753      36.797848 0.42739160E+03  0.99095362E+04                                 9.541903                            6.815263       0.089912       2.035720                    0.999255      26.962638      74.600149       0.648199       0.407540      -1.080276      -0.009731      -0.048820       0.021544       0.054242       0.010183       0.008391       0.002865       0.008161       0.043748      -0.018444      -0.000942       0.019387             11.911693      11.132185       0.714652      -0.266269      16.034276      -6.515305       8.568617           0.000002
          102              C       4.290184      13.829032       6.896758      -0.108052      34.395558 0.42706347E+03  0.10014908E+05                                 9.206602                            6.916950      -0.004870       1.965677                    0.999651      29.512696      85.274007       0.621704       0.420115      -1.059802       0.016340      -0.019994       0.000866       0.025836      -0.008791       0.010381       0.009170       0.060044       0.012142      -0.036162       0.003870       0.032292             10.749880      10.679791       0.848221      -0.238505      13.243743      -5.503762       8.326105           0.000001
          103              C       4.109265      12.678372       7.618628      -0.084402      32.822954 0.40628867E+03  0.93818242E+04                                 8.894836                            6.720704       0.099935       2.012014                    0.999664      28.441057      80.760112       0.636250       0.416894      -1.064996       0.023590       0.004273      -0.006490       0.024837       0.010679      -0.006376       0.012223       0.048173      -0.024024      -0.030325      -0.000414       0.030739             10.384876       9.681627      -0.017448       0.041435      13.240019      -5.587108       8.232982           0.000000
          104              C       5.808996      15.606045       5.924933       0.693746      23.671282 0.22483406E+03  0.45556413E+04                                 7.724935                            5.415011      -0.290634       1.982163                    0.998496      21.425935      60.288572       0.618089       0.489066      -1.005853       0.012514       0.076688      -0.040944       0.087830      -0.003967       0.024176       0.089931      -0.015100       0.265759      -0.089674      -0.047896       0.137570              9.524004      11.028987       0.634437       0.424558      11.170432      -3.848584       6.372592           0.000003
          105              N       3.259972       0.406426       2.435562       0.772797      16.418129 0.18574880E+03  0.35276968E+04                                 5.532466                            4.566015       0.147323       2.167785                    0.999783      19.276042      49.672810       0.766233       0.420901      -1.062232       0.006622       0.002481      -0.002842       0.007621       0.038965      -0.009962       0.007295      -0.022973      -0.218102      -0.074860      -0.002113       0.076973              5.904268       5.136130      -1.142764       0.137555       4.605030      -0.146730       7.971644           0.000002
          106              N       2.546343       9.198241      17.548841       0.770237      16.025689 0.18078208E+03  0.34115749E+04                                 5.436791                            4.500312       0.206195       2.188005                    0.999897      19.215790      49.425876       0.772584       0.420108      -1.062300      -0.005000      -0.004140      -0.004131       0.007694       0.042046       0.014650       0.031693      -0.012244      -0.232088      -0.085271      -0.002750       0.088021              5.775912       5.254771      -1.240186      -0.399625       4.866534      -0.848691       7.206430           0.000001
          107              N       1.618683      17.187762      12.433762       0.772797      16.418128 0.18574879E+03  0.35276963E+04                                 5.532466                            4.566015       0.147323       2.167785                    0.999783      19.276042      49.672810       0.766233       0.420901      -1.062233      -0.006622      -0.002481      -0.002842       0.007621       0.038965       0.009962      -0.007295      -0.022973      -0.218102      -0.074860      -0.002113       0.076973              5.904268       5.136129      -1.142764      -0.137555       4.605030       0.146730       7.971644           0.000002
          108              N       2.332312       8.395947       7.550641       0.770237      16.025690 0.18078209E+03  0.34115752E+04                                 5.436791                            4.500312       0.206195       2.188005                    0.999897      19.215791      49.425881       0.772584       0.420108      -1.062300       0.005000       0.004140      -0.004131       0.007694       0.042046      -0.014650      -0.031693      -0.012244      -0.232088      -0.085271      -0.002750       0.088021              5.775912       5.254771      -1.240186       0.399625       4.866534       0.848691       7.206431           0.000001
          109              N       6.891383      17.187762      17.560838       0.772797      16.418130 0.18574882E+03  0.35276972E+04                                 5.532466                            4.566015       0.147323       2.167785                    0.999783      19.276043      49.672813       0.766233       0.420901      -1.062232      -0.006622      -0.002481       0.002842       0.007621       0.038965      -0.009962       0.007295      -0.022973      -0.218102      -0.074860      -0.002113       0.076973              5.904269       5.136130      -1.142764       0.137555       4.605031      -0.146730       7.971645           0.000002
          110              N       7.605012       8.395947       2.447559       0.770237      16.025689 0.18078208E+03  0.34115749E+04                                 5.436791                            4.500312       0.206195       2.188006                    0.999897      19.215790      49.425877       0.772584       0.420108      -1.062300       0.005000       0.004140       0.004131       0.007694       0.042046       0.014651       0.031693      -0.012244      -0.232088      -0.085271      -0.002750       0.088021              5.775912       5.254771      -1.240186      -0.399625       4.866534      -0.848691       7.206430           0.000001
          111              N       8.532672       0.406426       7.562638       0.772797      16.418131 0.18574883E+03  0.35276973E+04                                 5.532466                            4.566015       0.147323       2.167785                    0.999783      19.276042      49.672806       0.766233       0.420901      -1.062233       0.006622       0.002481       0.002842       0.007621       0.038965       0.009962      -0.007295      -0.022973      -0.218102      -0.074860      -0.002113       0.076973              5.904268       5.136130      -1.142764      -0.137555       4.605030       0.146730       7.971644           0.000002
          112              N       7.819043       9.198241      12.445759       0.770237      16.025690 0.18078208E+03  0.34115750E+04                                 5.436791                            4.500312       0.206195       2.188006                    0.999897      19.215789      49.425873       0.772584       0.420108      -1.062300      -0.005000      -0.004140       0.004131       0.007694       0.042046      -0.014650      -0.031693      -0.012244      -0.232088      -0.085271      -0.002750       0.088021              5.775912       5.254771      -1.240186       0.399625       4.866534       0.848691       7.206431           0.000001
          113              O       3.766832      17.326756       2.915475      -0.504792      29.412231 0.48467433E+03  0.11395959E+05                                 7.642327                            6.951036       0.286401       2.148989                    0.995981      27.194446      71.569232       0.696827       0.373835      -1.123285       0.020590      -0.004925      -0.069008       0.072183      -0.009611       0.079649      -0.066756       0.009309      -0.333617      -0.159199       0.045232       0.113967              7.967689       8.900540      -1.670765       1.733030       7.602833      -1.391887       7.399695           0.000001
          114              O       2.519129       1.043335       3.251415      -0.555043      33.546817 0.56996953E+03  0.13932903E+05                                 8.350281                            7.531039       0.313330       2.136565                    0.996245      28.429316      75.881106       0.671470       0.373155      -1.125638      -0.031443       0.047111      -0.061651       0.083720      -0.008530      -0.117882       0.103188      -0.032540      -0.105545      -0.165757       0.010746       0.155011              8.852448       8.791384      -1.271474      -2.940230       8.029912       1.708822       9.736049           0.000002
          115              O       3.102314       0.524307       1.203783      -0.425691      26.594996 0.38842827E+03  0.86098104E+04                                 7.010331                            6.081574       0.550699       2.240116                    0.998375      25.853045      65.279512       0.773875       0.357069      -1.140394       0.015709       0.001892       0.020204       0.025663       0.102689       0.026946      -0.033256      -0.048763       0.414409      -0.180099       0.035680       0.144419              7.441416       4.892138       0.074214       0.737670       5.050018      -0.442282      12.382092          -0.000006
          116              O       4.897685       1.724230       4.849127      -0.696814      41.562409 0.65197587E+03  0.16478221E+05                                 9.578803                            7.936918       0.183015       2.061363                    0.997623      30.447687      82.569420       0.668842       0.362329      -1.134231       0.082192       0.080346      -0.007002       0.115152       0.039033      -0.003959       0.067254       0.049002       0.080996      -0.092380       0.017750       0.074630             10.908554      13.319460       3.530586      -3.800404       9.618610      -2.963305       9.787592           0.000002
          117              O       6.955592       1.372347       4.055270      -0.722510      50.188950 0.70559815E+03  0.18186449E+05                                10.898387                            8.274239       0.141331       2.042515                    0.996871      30.980373      84.796781       0.653109       0.363856      -1.133221      -0.101454       0.077999       0.029026       0.131222       0.001430       0.044129       0.065836      -0.002640       0.022522      -0.076612      -0.005577       0.082189             13.252479      17.909446      -7.033153       3.919428      12.863450      -3.662506       8.984541           0.000001
          118              O       4.209746       7.203061       0.579896      -0.721556      52.937653 0.70388170E+03  0.18132920E+05                                11.278699                            8.265621       0.139329       2.041495                    0.997145      30.911163      84.612436       0.653214       0.363984      -1.133012       0.098775      -0.075306      -0.047084       0.132832      -0.005749       0.041925       0.070758       0.015410       0.120499      -0.083670      -0.011233       0.094903             14.074386      19.942973      -8.154737       3.747327      13.964288      -3.525118       8.315896           0.000000
          119              O       6.360297       7.046472       0.029995      -0.705363      43.687509 0.67339067E+03  0.17136865E+05                                 9.876827                            8.060399       0.224072       2.076363                    0.997414      30.389316      82.369959       0.665219       0.361807      -1.136008      -0.058630      -0.087246       0.018354       0.106706       0.030796       0.004530       0.065809       0.069583       0.110670      -0.093775       0.016301       0.077474             11.286440      14.492311       4.106709      -3.625563      10.624880      -2.512113       8.742128           0.000002
          120              O       3.349589       8.411781      17.998760      -0.508010      29.695325 0.48353130E+03  0.11366114E+05                                 7.690832                            6.945658       0.428392       2.191965                    0.996760      27.279336      71.860465       0.696442       0.374139      -1.122687       0.020043      -0.011861      -0.085288       0.088411      -0.025221       0.092991      -0.033449      -0.047979      -0.343876      -0.161031       0.043315       0.117716              8.053928       8.430667      -2.298752       1.752923       8.431894      -1.726369       7.299224           0.000001
          121              O       1.668941       9.717270      18.252714      -0.521644      30.346918 0.50396055E+03  0.11952890E+05                                 7.788406                            7.074373       0.468227       2.203703                    0.996684      27.450807      72.307404       0.693456       0.372401      -1.125559      -0.032658       0.038781      -0.075194       0.090690       0.004842      -0.089176       0.104909       0.044829      -0.173425      -0.162628       0.034898       0.127730              8.135458       9.014152      -1.018776      -2.682097       6.943793       1.155403       8.448427           0.000002
          122              O       2.612319       9.548366      16.331060      -0.453124      27.591500 0.41648291E+03  0.93891401E+04                                 7.180496                            6.293045       0.543270       2.224645                    0.998558      26.451119      67.242668       0.761942       0.356579      -1.141379      -0.004733       0.000983       0.029324       0.029720       0.108977       0.012275      -0.068050      -0.071882       0.431025      -0.194154       0.025248       0.168906              7.574095       4.938958       0.210568      -0.206575       5.631894      -1.762860      12.151434          -0.000006
          123              O       9.104313      10.479098       0.657882      -0.690522      43.401776 0.62205493E+03  0.15514130E+05                                 9.820306                            7.716017       0.297728       2.106522                    0.997808      29.809652      79.893698       0.684256       0.358913      -1.138701       0.054442       0.043072       0.064368       0.094670       0.004570      -0.020115      -0.062188       0.079292       0.085744      -0.087580       0.016872       0.070708             11.595964      17.088411       4.496842       3.744392       9.850497       2.355907       7.848982           0.000002
          124              O       0.687206       9.903768       0.947829      -0.701797      47.982844 0.65853851E+03  0.16727812E+05                                10.615765                            8.057509       0.090784       2.036720                    0.996902      30.412935      83.364097       0.652223       0.369702      -1.125700      -0.103727       0.056098      -0.008720       0.118247       0.001836      -0.041744      -0.070595      -0.004611       0.128554      -0.075543      -0.024132       0.099675             12.735283      16.026036      -6.167720      -3.575014      13.607012       3.946283       8.572802           0.000001
          125              O      10.056176      16.193691       4.499190      -0.730341      53.227187 0.71121343E+03  0.18359237E+05                                11.275619                            8.300850       0.180979       2.051496                    0.997763      31.015699      84.832994       0.653093       0.363309      -1.134160       0.104245      -0.072118       0.050362       0.136398      -0.021611      -0.038338      -0.058832       0.003380       0.197492      -0.086447      -0.011970       0.098417             13.955271      18.267392      -6.790852      -5.263549      13.942171       4.833739       9.656250           0.000001
          126              O       1.696254      15.984320       4.229239      -0.657751      45.211300 0.63294209E+03  0.15854348E+05                                10.126624                            7.837438       0.232541       2.099774                    0.997146      29.207513      78.451134       0.671902       0.363928      -1.134752      -0.051340      -0.039216      -0.075420       0.099307       0.005027      -0.015723      -0.067955       0.056448       0.123210      -0.085401       0.004203       0.081198             12.007410      17.519113       5.970296       1.935365      11.505408       1.757673       6.997709           0.000002
          127              O       1.111823       0.267432      12.913675      -0.504792      29.412234 0.48467439E+03  0.11395961E+05                                 7.642328                            6.951036       0.286400       2.148989                    0.995981      27.194447      71.569236       0.696827       0.373835      -1.123285      -0.020590       0.004925      -0.069008       0.072183      -0.009611      -0.079649       0.066756       0.009309      -0.333617      -0.159199       0.045232       0.113967              7.967690       8.900541      -1.670765      -1.733031       7.602833       1.391888       7.399696           0.000001
          128              O       2.359526      16.550853      13.249615      -0.555043      33.546814 0.56996946E+03  0.13932901E+05                                 8.350281                            7.531038       0.313330       2.136565                    0.996245      28.429313      75.881097       0.671470       0.373155      -1.125638       0.031443      -0.047111      -0.061651       0.083720      -0.008530       0.117882      -0.103188      -0.032539      -0.105545      -0.165757       0.010746       0.155012              8.852448       8.791383      -1.271474       2.940230       8.029912      -1.708822       9.736050           0.000002
          129              O       1.776341      17.069881      11.201983      -0.425691      26.595023 0.38842878E+03  0.86098246E+04                                 7.010336                            6.081579       0.550697       2.240116                    0.998375      25.853054      65.279551       0.773875       0.357069      -1.140394      -0.015709      -0.001892       0.020204       0.025663       0.102689      -0.026945       0.033256      -0.048763       0.414409      -0.180099       0.035680       0.144419              7.441422       4.892142       0.074214      -0.737671       5.050022       0.442283      12.382103          -0.000006
          130              O      -0.019030      15.869958      14.847327      -0.696814      41.562411 0.65197592E+03  0.16478223E+05                                 9.578804                            7.936918       0.183015       2.061363                    0.997623      30.447688      82.569424       0.668842       0.362329      -1.134231      -0.082192      -0.080346      -0.007002       0.115152       0.039033       0.003959      -0.067254       0.049002       0.080996      -0.092380       0.017750       0.074630             10.908555      13.319460       3.530586       3.800404       9.618611       2.963305       9.787593           0.000002
          131              O       8.468463      16.221841      14.053470      -0.722510      50.188954 0.70559822E+03  0.18186451E+05                                10.898388                            8.274239       0.141331       2.042515                    0.996871      30.980374      84.796785       0.653109       0.363856      -1.133221       0.101454      -0.077999       0.029026       0.131222       0.001430      -0.044129      -0.065836      -0.002640       0.022522      -0.076612      -0.005577       0.082189             13.252480      17.909447      -7.033154      -3.919428      12.863451       3.662507       8.984542           0.000001
          132              O       0.668909      10.391127      10.578096      -0.721556      52.937647 0.70388160E+03  0.18132917E+05                                11.278698                            8.265621       0.139329       2.041495                    0.997145      30.911161      84.612429       0.653214       0.363984      -1.133012      -0.098775       0.075306      -0.047084       0.132832      -0.005749      -0.041925      -0.070758       0.015410       0.120499      -0.083670      -0.011233       0.094903             14.074385      19.942971      -8.154737      -3.747327      13.964288       3.525117       8.315895           0.000000
          133              O       9.063758      10.547716      10.028195      -0.705363      43.687503 0.67339054E+03  0.17136861E+05                                 9.876825                            8.060398       0.224072       2.076363                    0.997414      30.389314      82.369950       0.665219       0.361807      -1.136008       0.058630       0.087246       0.018354       0.106706       0.030796      -0.004530      -0.065809       0.069583       0.110670      -0.093775       0.016301       0.077474             11.286438      14.492309       4.106709       3.625563      10.624879       2.512113       8.742127           0.000002
          134              O       1.529066       9.182407       8.000560      -0.508010      29.695326 0.48353131E+03  0.11366115E+05                                 7.690833                            6.945658       0.428392       2.191965                    0.996760      27.279335      71.860464       0.696442       0.374139      -1.122687      -0.020043       0.011861      -0.085288       0.088411      -0.025221      -0.092991       0.033449      -0.047979      -0.343876      -0.161031       0.043315       0.117716              8.053929       8.430668      -2.298752      -1.752923       8.431894       1.726369       7.299224           0.000001
          135              O       3.209714       7.876918       8.254514      -0.521644      30.346925 0.50396070E+03  0.11952894E+05                                 7.788407                            7.074374       0.468227       2.203703                    0.996684      27.450809      72.307414       0.693456       0.372401      -1.125559       0.032658      -0.038781      -0.075194       0.090690       0.004843       0.089176      -0.104909       0.044829      -0.173425      -0.162628       0.034898       0.127730              8.135459       9.014154      -1.018776       2.682098       6.943794      -1.155403       8.448429           0.000002
          136              O       2.266336       8.045822       6.332860      -0.453124      27.591495 0.41648280E+03  0.93891370E+04                                 7.180495                            6.293044       0.543271       2.224646                    0.998558      26.451116      67.242657       0.761942       0.356579      -1.141379       0.004733      -0.000983       0.029324       0.029720       0.108977      -0.012275       0.068051      -0.071882       0.431025      -0.194154       0.025248       0.168906              7.574094       4.938957       0.210568       0.206575       5.631893       1.762860      12.151432          -0.000006
          137              O       6.319742       7.115090      10.656082      -0.690522      43.401787 0.62205510E+03  0.15514136E+05                                 9.820308                            7.716018       0.297727       2.106522                    0.997808      29.809654      79.893709       0.684256       0.358913      -1.138701      -0.054442      -0.043072       0.064368       0.094670       0.004570       0.020115       0.062188       0.079292       0.085744      -0.087580       0.016872       0.070708             11.595966      17.088416       4.496843      -3.744393       9.850500      -2.355908       7.848984           0.000002
          138              O       4.191449       7.690420      10.946029      -0.701797      47.982844 0.65853850E+03  0.16727812E+05                                10.615765                            8.057509       0.090784       2.036720                    0.996902      30.412935      83.364097       0.652223       0.369702      -1.125700       0.103727      -0.056098      -0.008720       0.118247       0.001836       0.041744       0.070595      -0.004611       0.128554      -0.075543      -0.024132       0.099675             12.735283      16.026036      -6.167720       3.575014      13.607011      -3.946283       8.572802           0.000001
          139              O       5.367879       1.400497      14.497390      -0.730341      53.227183 0.71121336E+03  0.18359235E+05                                11.275618                            8.300850       0.180979       2.051496                    0.997763      31.015698      84.832990       0.653093       0.363309      -1.134160      -0.104245       0.072118       0.050362       0.136398      -0.021611       0.038338       0.058832       0.003380       0.197492      -0.086447      -0.011970       0.098417             13.955270      18.267392      -6.790852       5.263549      13.942170      -4.833738       9.656249           0.000001
          140              O       3.182401       1.609868      14.227439      -0.657751      45.211303 0.63294215E+03  0.15854349E+05                                10.126624                            7.837438       0.232541       2.099774                    0.997146      29.207515      78.451139       0.671902       0.363928      -1.134752       0.051340       0.039216      -0.075421       0.099307       0.005027       0.015723       0.067955       0.056448       0.123210      -0.085401       0.004203       0.081198             12.007410      17.519113       5.970296      -1.935365      11.505408      -1.757673       6.997709           0.000002
          141              O       6.384523       0.267432      17.080925      -0.504792      29.412235 0.48467441E+03  0.11395962E+05                                 7.642328                            6.951036       0.286400       2.148989                    0.995981      27.194448      71.569239       0.696827       0.373835      -1.123285      -0.020590       0.004925       0.069008       0.072183      -0.009611       0.079649      -0.066756       0.009309      -0.333617      -0.159199       0.045232       0.113967              7.967690       8.900541      -1.670765       1.733031       7.602834      -1.391888       7.399696           0.000001
          142              O       7.632226      16.550853      16.744985      -0.555043      33.546802 0.56996920E+03  0.13932893E+05                                 8.350278                            7.531036       0.313330       2.136565                    0.996245      28.429312      75.881085       0.671470       0.373155      -1.125638       0.031443      -0.047111       0.061651       0.083720      -0.008530      -0.117882       0.103188      -0.032539      -0.105545      -0.165757       0.010746       0.155011              8.852445       8.791380      -1.271474      -2.940229       8.029909       1.708822       9.736046           0.000002
          143              O       7.049041      17.069881      18.792617      -0.425691      26.595002 0.38842839E+03  0.86098137E+04                                 7.010332                            6.081575       0.550698       2.240116                    0.998375      25.853049      65.279525       0.773875       0.357069      -1.140394      -0.015709      -0.001892      -0.020204       0.025663       0.102689       0.026945      -0.033256      -0.048763       0.414409      -0.180099       0.035680       0.144418              7.441417       4.892139       0.074214       0.737670       5.050019      -0.442282      12.382094          -0.000006
          144              O       5.253670      15.869958      15.147273      -0.696814      41.562418 0.65197605E+03  0.16478227E+05                                 9.578805                            7.936919       0.183015       2.061363                    0.997623      30.447688      82.569428       0.668842       0.362329      -1.134231      -0.082192      -0.080346       0.007002       0.115152       0.039033      -0.003959       0.067254       0.049002       0.080996      -0.092380       0.017750       0.074630             10.908556      13.319463       3.530587      -3.800404       9.618612      -2.963306       9.787594           0.000002
          145              O       3.195763      16.221841      15.941130      -0.722510      50.188939 0.70559797E+03  0.18186443E+05                                10.898385                            8.274237       0.141331       2.042516                    0.996871      30.980370      84.796768       0.653109       0.363856      -1.133221       0.101454      -0.077999      -0.029026       0.131222       0.001430       0.044129       0.065836      -0.002640       0.022522      -0.076612      -0.005577       0.082189             13.252477      17.909443      -7.033152       3.919427      12.863448      -3.662506       8.984540           0.000001
          146              O       5.941609      10.391127      19.416504      -0.721556      52.937654 0.70388171E+03  0.18132920E+05                                11.278699                            8.265622       0.139329       2.041495                    0.997145      30.911162      84.612436       0.653214       0.363984      -1.133012      -0.098775       0.075306       0.047084       0.132832      -0.005749       0.041925       0.070758       0.015410       0.120499      -0.083670      -0.011233       0.094903             14.074387      19.942974      -8.154738       3.747327      13.964290      -3.525118       8.315896           0.000000
          147              O       3.791058      10.547716      -0.029995      -0.705363      43.687504 0.67339058E+03  0.17136861E+05                                 9.876825                            8.060398       0.224072       2.076363                    0.997414      30.389316      82.369954       0.665219       0.361807      -1.136008       0.058630       0.087246      -0.018354       0.106706       0.030796       0.004530       0.065809       0.069583       0.110671      -0.093775       0.016301       0.077474             11.286438      14.492308       4.106709      -3.625563      10.624879      -2.512113       8.742127           0.000002
          148              O       6.801766       9.182407       1.997640      -0.508010      29.695316 0.48353110E+03  0.11366108E+05                                 7.690830                            6.945656       0.428393       2.191965                    0.996760      27.279333      71.860451       0.696443       0.374139      -1.122687      -0.020043       0.011861       0.085288       0.088411      -0.025221       0.092991      -0.033449      -0.047979      -0.343876      -0.161031       0.043315       0.117716              8.053926       8.430665      -2.298752       1.752923       8.431892      -1.726368       7.299222           0.000001
          149              O       8.482414       7.876918       1.743686      -0.521644      30.346928 0.50396077E+03  0.11952897E+05                                 7.788408                            7.074375       0.468227       2.203703                    0.996684      27.450809      72.307417       0.693456       0.372401      -1.125559       0.032658      -0.038781       0.075194       0.090690       0.004843      -0.089176       0.104909       0.044829      -0.173425      -0.162628       0.034898       0.127730              8.135460       9.014155      -1.018776      -2.682098       6.943795       1.155403       8.448430           0.000002
          150              O       7.539036       8.045822       3.665340      -0.453124      27.591497 0.41648285E+03  0.93891384E+04                                 7.180496                            6.293044       0.543271       2.224646                    0.998558      26.451117      67.242661       0.761942       0.356579      -1.141379       0.004733      -0.000983      -0.029324       0.029720       0.108977       0.012274      -0.068051      -0.071882       0.431025      -0.194154       0.025247       0.168906              7.574095       4.938957       0.210568      -0.206575       5.631894      -1.762860      12.151433          -0.000006
          151              O       1.047042       7.115090      19.338518      -0.690522      43.401789 0.62205514E+03  0.15514137E+05                                 9.820309                            7.716019       0.297727       2.106522                    0.997808      29.809654      79.893710       0.684256       0.358913      -1.138701      -0.054442      -0.043072      -0.064368       0.094670       0.004570      -0.020115      -0.062188       0.079292       0.085744      -0.087580       0.016872       0.070708             11.595967      17.088416       4.496844       3.744393       9.850500       2.355908       7.848984           0.000002
          152              O       9.464149       7.690420      19.048571      -0.701797      47.982845 0.65853852E+03  0.16727813E+05                                10.615765                            8.057509       0.090784       2.036720                    0.996902      30.412936      83.364099       0.652224       0.369702      -1.125700       0.103727      -0.056098       0.008720       0.118247       0.001836      -0.041744      -0.070595      -0.004611       0.128554      -0.075543      -0.024132       0.099675             12.735283      16.026036      -6.167720      -3.575014      13.607011       3.946283       8.572802           0.000001
          153              O       0.095179       1.400497      15.497210      -0.730341      53.227179 0.71121329E+03  0.18359232E+05                                11.275618                            8.300849       0.180979       2.051496                    0.997763      31.015697      84.832985       0.653093       0.363309      -1.134160      -0.104245       0.072118      -0.050362       0.136398      -0.021612      -0.038338      -0.058831       0.003380       0.197492      -0.086447      -0.011970       0.098417             13.955270      18.267390      -6.790851      -5.263548      13.942169       4.833738       9.656249           0.000001
          154              O       8.455101       1.609868      15.767161      -0.657751      45.211307 0.63294221E+03  0.15854351E+05                                10.126624                            7.837439       0.232540       2.099773                    0.997146      29.207516      78.451144       0.671902       0.363928      -1.134752       0.051340       0.039216       0.075421       0.099307       0.005027      -0.015723      -0.067955       0.056448       0.123210      -0.085401       0.004203       0.081198             12.007411      17.519114       5.970296       1.935365      11.505410       1.757673       6.997710           0.000002
          155              O       9.039532      17.326756       7.082725      -0.504792      29.412228 0.48467427E+03  0.11395958E+05                                 7.642327                            6.951036       0.286400       2.148989                    0.995981      27.194444      71.569226       0.696827       0.373835      -1.123285       0.020590      -0.004925       0.069008       0.072183      -0.009612      -0.079649       0.066756       0.009309      -0.333618      -0.159199       0.045232       0.113967              7.967689       8.900539      -1.670765      -1.733030       7.602833       1.391887       7.399695           0.000001
          156              O       7.791829       1.043335       6.746785      -0.555043      33.546787 0.56996888E+03  0.13932883E+05                                 8.350274                            7.531033       0.313331       2.136565                    0.996245      28.429308      75.881064       0.671471       0.373155      -1.125638      -0.031443       0.047111       0.061651       0.083720      -0.008530       0.117882      -0.103188      -0.032539      -0.105545      -0.165757       0.010746       0.155011              8.852442       8.791377      -1.271473       2.940227       8.029906      -1.708821       9.736041           0.000002
          157              O       8.375014       0.524307       8.794417      -0.425691      26.594990 0.38842819E+03  0.86098079E+04                                 7.010329                            6.081573       0.550698       2.240116                    0.998375      25.853046      65.279510       0.773875       0.357069      -1.140395       0.015709       0.001892      -0.020204       0.025663       0.102689      -0.026946       0.033256      -0.048763       0.414409      -0.180099       0.035680       0.144418              7.441414       4.892137       0.074214      -0.737670       5.050017       0.442282      12.382089          -0.000006
          158              O      10.170385       1.724230       5.149073      -0.696815      41.562427 0.65197620E+03  0.16478232E+05                                 9.578807                            7.936920       0.183015       2.061363                    0.997623      30.447691      82.569440       0.668842       0.362329      -1.134231       0.082192       0.080346       0.007002       0.115152       0.039033       0.003959      -0.067254       0.049002       0.080996      -0.092380       0.017750       0.074630             10.908558      13.319465       3.530587       3.800405       9.618614       2.963307       9.787596           0.000002
          159              O       1.682892       1.372347       5.942930      -0.722510      50.188938 0.70559796E+03  0.18186442E+05                                10.898385                            8.274237       0.141331       2.042516                    0.996871      30.980370      84.796766       0.653109       0.363856      -1.133221      -0.101454       0.077999      -0.029026       0.131222       0.001430      -0.044129      -0.065836      -0.002640       0.022522      -0.076612      -0.005577       0.082189             13.252476      17.909442      -7.033152      -3.919427      12.863448       3.662506       8.984540           0.000001
          160              O       9.482446       7.203061       9.418304      -0.721556      52.937656 0.70388174E+03  0.18132921E+05                                11.278700                            8.265622       0.139328       2.041495                    0.997145      30.911163      84.612438       0.653214       0.363984      -1.133012       0.098775      -0.075306       0.047084       0.132832      -0.005749      -0.041925      -0.070758       0.015410       0.120499      -0.083670      -0.011233       0.094903             14.074387      19.942974      -8.154738      -3.747327      13.964290       3.525118       8.315896           0.000000
          161              O       1.087597       7.046472       9.968205      -0.705363      43.687505 0.67339060E+03  0.17136862E+05                                 9.876825                            8.060398       0.224072       2.076363                    0.997414      30.389317      82.369957       0.665219       0.361807      -1.136008      -0.058630      -0.087246      -0.018354       0.106706       0.030796      -0.004530      -0.065809       0.069583       0.110671      -0.093775       0.016301       0.077474             11.286438      14.492309       4.106709       3.625563      10.624879       2.512113       8.742127           0.000002
          162              O       8.622289       8.411781      11.995840      -0.508010      29.695304 0.48353086E+03  0.11366101E+05                                 7.690827                            6.945654       0.428393       2.191965                    0.996760      27.279331      71.860436       0.696443       0.374139      -1.122687       0.020043      -0.011861       0.085288       0.088411      -0.025221      -0.092991       0.033449      -0.047979      -0.343876      -0.161031       0.043315       0.117716              8.053923       8.430662      -2.298751      -1.752922       8.431889       1.726367       7.299219           0.000001
          163              O       6.941641       9.717270      11.741886      -0.521644      30.346924 0.50396069E+03  0.11952894E+05                                 7.788407                            7.074374       0.468227       2.203703                    0.996684      27.450808      72.307412       0.693456       0.372401      -1.125559      -0.032658       0.038781       0.075194       0.090690       0.004842       0.089176      -0.104909       0.044829      -0.173426      -0.162628       0.034898       0.127730              8.135459       9.014154      -1.018776       2.682098       6.943794      -1.155403       8.448429           0.000002
          164              O       7.885019       9.548366      13.663540      -0.453124      27.591476 0.41648245E+03  0.93891270E+04                                 7.180491                            6.293040       0.543272       2.224646                    0.998558      26.451111      67.242633       0.761942       0.356579      -1.141379      -0.004733       0.000983      -0.029324       0.029720       0.108977      -0.012274       0.068050      -0.071882       0.431025      -0.194153       0.025247       0.168906              7.574090       4.938954       0.210568       0.206575       5.631890       1.762858      12.151425          -0.000006
          165              O       3.831613      10.479098       9.340318      -0.690522      43.401780 0.62205499E+03  0.15514132E+05                                 9.820307                            7.716018       0.297728       2.106522                    0.997808      29.809651      79.893699       0.684256       0.358913      -1.138701       0.054442       0.043072      -0.064368       0.094670       0.004570       0.020115       0.062188       0.079292       0.085744      -0.087580       0.016872       0.070708             11.595965      17.088414       4.496843      -3.744392       9.850499      -2.355908       7.848983           0.000002
          166              O       5.959906       9.903768       9.050371      -0.701797      47.982845 0.65853853E+03  0.16727813E+05                                10.615765                            8.057509       0.090784       2.036720                    0.996902      30.412936      83.364099       0.652224       0.369702      -1.125700      -0.103727       0.056098       0.008720       0.118247       0.001836       0.041744       0.070595      -0.004611       0.128554      -0.075543      -0.024132       0.099675             12.735283      16.026036      -6.167720       3.575014      13.607012      -3.946283       8.572802           0.000001
          167              O       4.783476      16.193691       5.499010      -0.730341      53.227171 0.71121317E+03  0.18359228E+05                                11.275616                            8.300848       0.180979       2.051496                    0.997763      31.015695      84.832976       0.653093       0.363309      -1.134160       0.104245      -0.072118      -0.050362       0.136398      -0.021612       0.038338       0.058832       0.003380       0.197492      -0.086447      -0.011970       0.098417             13.955268      18.267388      -6.790850       5.263547      13.942168      -4.833737       9.656248           0.000001
          168              O       6.968954      15.984320       5.768961      -0.657751      45.211303 0.63294215E+03  0.15854350E+05                                10.126624                            7.837438       0.232541       2.099774                    0.997146      29.207515      78.451139       0.671902       0.363928      -1.134752      -0.051340      -0.039216       0.075421       0.099307       0.005027       0.015723       0.067955       0.056448       0.123210      -0.085401       0.004203       0.081198             12.007410      17.519113       5.970296      -1.935365      11.505409      -1.757673       6.997710           0.000002

******************************************************
Auxiliary information for the entire system
The total spin magnetic moment of the unit cell is   0.000184
The total net atomic charge of the unit cell is   0.000004
Accuracy of reproducing the electrostatic potential in the unit cell:
  The inner radius (bohr) =    5.0000
  The outer radius (bohr) =   12.0000
  Valid grid points have density less than (e/(bohr^3)) =    0.0001
  The number of valid grid points were=       178414
  The rms potential error without charges in kcal/mol is=      9.16350
  The rms potential error with partial charges in kcal/mol is=      1.54743
  The RRMSE value at monopole order=      0.16887
  The rms potential error with partial charges and cloud penetration in kcal/mol is=      1.54612
  The RRMSE value at monopole order with cloud penetration is=      0.16873
  The rms potential error with partial charges and atomic dipoles in kcal/mol is=      0.79355
  The RRMSE value at dipole order=      0.08660
  The rms potential error with partial charges, atomic dipoles and cloud penetration in kcal/mol is=      0.78640
  The RRMSE value at dipole order with cloud penetration=      0.08582

******************************************************
The electron densities and ab initio electrostatic potential were computed in VASP using the PBE functional and
projector augmented wave method. See the main text of the journal article for a description of computational details.
The atomic charges, dipoles, and quadrupoles were computed with the DDEC6 method as described in
(a) T. A. Manz and N. Gabaldon Limas, RSC Adv. 6 (2016) 47771-47801 DOI: 10.1039/c6ra04656h
(b) N. Gabaldon Limas and T. A. Manz, RSC Adv. 8 (2018) 2678-2707 DOI: 10.1039/c7ra11829e.
For each atom in the material, the electron cloud parameters were fit to the spherically averaged atom-in-material
electron density using radial positions for which this density was between 10^-4 and 10^-2 electrons per cubic bohr.
The polarizabilities, dispersion coefficients, and quantum Drude oscillator (QDO) parameters were fit using the MCLF method.
The magnetic structure of the system was optimized in VASP from the default ferromagnetic initial guess using spin polarization.
The atomic spin moments (ASMs) were computed on this optimized magnetic structure using the DDEC6 partition as inputs
to the method of T. A. Manz and D. S. Sholl, J. Chem. Theory Comput. 7 (2011) 4146-4164 DOI: 10.1021/ct200539n.
The RMSE and RRMSE were computed using a uniform grid with Ewald summation.
