# Supplementary material for: A collection of forcefield precursors for metal–organic frameworks
Source: RSC Adv. 2019 Nov 13;9(63):36492–507. doi: 10.1039/c9ra07327b (PMC9075174; doi:10.1039/c9ra07327b)
Supplement: RA-009-C9RA07327B-s3530 [file RA-009-C9RA07327B-s3530.xyz]

   22
jmolscript: load "" {1 1 1} spacegroup "x,y,z" unitcell [{      7.731000     0.000000     0.000000 }, {     -1.768189     7.643650     0.000000 }, {     -1.768189    -3.998723     6.514260 }]
Mn     4.030061    -2.330255     5.580701     1.105115
Mn     0.164561     5.975182     0.933559     1.105116
H      5.881951     0.389102     3.263644     0.136190
H     -1.815388     2.594225     3.406958     0.136078
H      2.016451     2.577868     2.038963     0.136189
H      2.050112     1.546412     3.993241     0.136077
C      6.974925    -0.000373     1.477434     0.683988
C      6.355122     0.862360     2.527533    -0.189814
C     -1.369154     2.193431     2.600493    -0.216156
C     -0.769351     3.141921     1.604462     0.665832
C      3.109425     1.259331     0.772591     0.683987
C      2.489622     1.702939     2.057203    -0.189819
C      2.496346     1.068778     3.229770    -0.216150
C      3.096149    -0.276280     3.517049     0.665831
O      0.110734    -0.822499     1.901512    -0.563571
O      6.581142     0.042159     0.291187    -0.601815
O     -0.762531     2.902052     0.388901    -0.586599
O     -0.289361     4.208125     2.100197    -0.569247
O      3.976234     2.050839     0.293793    -0.563571
O      2.715642     0.226108     0.188262    -0.601815
O      3.102969    -1.186749     2.676709    -0.586600
O      3.576139    -0.411569     4.685056    -0.569246

The following XYZ coordinates are in angstroms. Other properties are in atomic units.
The sperically averaged electron density of each atom fit to a function of the form exp(a - br)
eigen_1, eigen_2 and eigen_3 are the three eigenvalues of traceless quadrupole moment tensor
  atom number  atomic symbol              X              Y              Z     net charge C6 coefficient C8 coefficient C10 coefficient fluctuating dipole atomic polarizability isotropic forcefield polarizability              a              b squared Pearson coefficient          <r^3>          <r^4>         wp_QDO          m_QDO          q_QDO       dipole_x       dipole_y       dipole_z         dipole            Qxy            Qxz            Qyz     Q(x^2-y^2)  Q(3z^2 - R^2)        eigen_1        eigen_2        eigen_3 static polarizability      alpha(xx)      alpha(xy)      alpha(xz)      alpha(yy)      alpha(yz)      alpha(zz) atomic spin moment
            1             Mn       4.030061      -2.330255       5.580701       1.105115     140.826566 0.35015563E+04  0.12972841E+06                                21.523350                           18.986720      -0.030241       1.809443                    0.999713      51.581497     149.691245       0.428215       0.386074      -1.159370       0.022840      -0.009893      -0.002690       0.025035      -0.006549      -0.038855       0.095634      -0.043528      -0.192053      -0.124579       0.011242       0.113337             23.580041      20.939377      -2.173932       4.814157      20.977874      -6.414024      28.822872           4.819945
            2             Mn       0.164561       5.975182       0.933559       1.105116     140.826364 0.35015484E+04  0.12972804E+06                                21.523330                           18.986698      -0.030239       1.809444                    0.999713      51.581453     149.691072       0.428215       0.386074      -1.159370       0.022840       0.002883      -0.009838       0.025035      -0.029687      -0.025908      -0.009229       0.127303       0.320441      -0.124580       0.011242       0.113339             23.580021      20.939360       5.240115       0.665775      32.395172       0.594404      17.405532           4.819944
            3              H       5.881951       0.389102       3.263644       0.136190       1.151295 0.88936866E+01  0.90556289E+02                                 1.883496                            1.794238      -1.260726       2.284595                    0.993991       3.781929      11.141191       0.443159       1.357406      -0.691599      -0.021281      -0.014537       0.027118       0.037412       0.000128      -0.009047      -0.000881      -0.015791       0.004595      -0.013954       0.006137       0.007817              1.923482       1.902662       0.291445      -0.422434       1.857498      -0.364365       2.010286           0.000664
            4              H      -1.815388       2.594225       3.406958       0.136078       1.223367 0.96746087E+01  0.99894762E+02                                 1.916899                            1.839317      -1.124921       2.345972                    0.996426       3.683686      10.678841       0.452362       1.311327      -0.702538      -0.020009       0.013569       0.028992       0.037750      -0.001482      -0.014605       0.001094      -0.020137       0.010987      -0.020684       0.007650       0.013034              1.940591       1.770047      -0.141647      -0.361326       1.853834       0.347630       2.197892           0.000967
            5              H       2.016451       2.577868       2.038963       0.136189       1.151296 0.88936953E+01  0.90556395E+02                                 1.883497                            1.794239      -1.260722       2.284597                    0.993991       3.781931      11.141196       0.443159       1.357405      -0.691599      -0.021282       0.030717       0.001797       0.037412      -0.007777      -0.004624      -0.002895      -0.012511       0.014436      -0.013954       0.006137       0.007817              1.923483       1.902663      -0.512485       0.027389       2.293373      -0.096807       1.574412           0.000663
            6              H       2.050112       1.546412       3.993241       0.136077       1.223370 0.96746353E+01  0.99895099E+02                                 1.916902                            1.839319      -1.124921       2.345972                    0.996426       3.683690      10.678854       0.452361       1.311327      -0.702538      -0.020010       0.017610       0.026731       0.037750      -0.011671      -0.008904      -0.001545      -0.015839       0.023881      -0.020684       0.007650       0.013034              1.940594       1.770050      -0.233838      -0.309744       1.793755       0.310750       2.257977           0.000967
            7              C       6.974925      -0.000373       1.477434       0.683988      20.944719 0.23882952E+03  0.49134672E+04                                 7.157925                            5.618439      -0.339746       1.963712                    0.998846      21.706271      61.570153       0.600664       0.495649      -1.002367       0.005660      -0.038688      -0.030157       0.049379       0.090384      -0.025800      -0.025936      -0.022469      -0.162776      -0.065220      -0.060404       0.125624              7.929146       7.939167      -3.439469       1.064207       7.687288       0.353229       8.160984           0.010461
            8              C       6.355122       0.862360       2.527533      -0.189814      34.989430 0.51262941E+03  0.12572949E+05                                 9.337690                            7.609617       0.020009       1.976132                    0.998552      30.748028      90.620334       0.589548       0.423598      -1.058467      -0.001445       0.007200      -0.000749       0.007381       0.004601       0.044856      -0.023339       0.077285      -0.030862      -0.057382      -0.012309       0.069691             10.222379       7.700154      -0.918356      -2.570325      14.391879       1.327817       8.575102           0.007474
            9              C      -1.369154       2.193431       2.600493      -0.216156      36.174254 0.52067504E+03  0.12790019E+05                                 9.445667                            7.587128       0.114146       2.001722                    0.999406      30.982031      90.682158       0.601426       0.414590      -1.066672      -0.005909      -0.001869      -0.004970       0.007944      -0.008820       0.026048       0.020800       0.033503      -0.031817      -0.041730       0.005124       0.036606             10.437613       6.911541       1.512138      -2.064933      15.679904      -1.262656       8.721395          -0.001012
           10              C      -0.769351       3.141921       1.604462       0.665832      21.589718 0.23804269E+03  0.48956206E+04                                 7.290890                            5.592165      -0.194151       2.006868                    0.999297      21.894946      62.193494       0.604529       0.492648      -1.003402       0.003902       0.034609      -0.025474       0.043150      -0.075293       0.009210       0.010352       0.090707      -0.152862      -0.071408      -0.042019       0.113427              8.229127       5.510778       2.731485       0.207876      10.627251       0.397737       8.549352           0.012984
           11              C       3.109425       1.259331       0.772591       0.683987      20.944710 0.23882934E+03  0.49134626E+04                                 7.157921                            5.618435      -0.339744       1.963713                    0.998846      21.706275      61.570155       0.600664       0.495649      -1.002367       0.005660      -0.005462      -0.048749       0.049379      -0.069272       0.063532      -0.053036       0.021678      -0.030335      -0.065220      -0.060405       0.125625              7.929141       7.939162       2.706300      -2.374534       7.716369       0.371081       8.131892           0.010461
           12              C       2.489622       1.702939       2.057203      -0.189819      34.989593 0.51263246E+03  0.12573041E+05                                 9.337712                            7.609635       0.020006       1.976130                    0.998552      30.748124      90.620647       0.589548       0.423597      -1.058467      -0.001448      -0.004401       0.005729       0.007368       0.035822       0.027380      -0.000209       0.039616      -0.143927      -0.057390      -0.012309       0.069699             10.222403       7.700171      -1.710115      -2.127320       8.983044      -1.992366      13.983993           0.007474
           13              C       2.496346       1.068778       3.229770      -0.216150      36.174210 0.52067417E+03  0.12789991E+05                                 9.445655                            7.587118       0.114151       2.001724                    0.999406      30.982010      90.682057       0.601427       0.414590      -1.066672      -0.005906      -0.003253      -0.004192       0.007939       0.026815       0.006110       0.009790       0.051437       0.021985      -0.041731       0.005124       0.036608             10.437600       6.911533      -2.550893       0.208456      11.751680      -3.673948      12.649588          -0.001012
           14              C       3.096149      -0.276280       3.517049       0.665831      21.589732 0.23804281E+03  0.48956236E+04                                 7.290893                            5.592166      -0.194149       2.006868                    0.999297      21.894958      62.193534       0.604529       0.492647      -1.003402       0.003901      -0.039815       0.016169       0.043150       0.047239      -0.059351      -0.009170       0.122512      -0.057450      -0.071409      -0.042018       0.113428              8.229130       5.510780      -1.251796       2.436645       8.763369      -0.746390      10.413241           0.012983
           15              O       0.110734      -0.822499       1.901512      -0.563571      35.561461 0.51997771E+03  0.12365953E+05                                 8.489203                            6.972999       0.499995       2.209135                    0.997521      27.452198      71.203593       0.734476       0.350660      -1.148498      -0.033925      -0.009060       0.015502       0.038384      -0.002731       0.030846      -0.047326       0.031337      -0.221376      -0.098388       0.032825       0.065563              9.507919      12.003402      -5.435123       1.436066      10.609732      -1.235625       5.910624           0.040988
           16              O       6.581142       0.042159       0.291187      -0.601815      34.005163 0.55040295E+03  0.13298784E+05                                 8.195505                            7.187901       0.559635       2.213102                    0.998525      28.268214      74.302016       0.720146       0.352010      -1.145509       0.000060      -0.028731       0.045103       0.053476       0.068609       0.036637      -0.044794       0.005846       0.067853      -0.105902       0.046884       0.059017              8.644757       7.387054      -1.248118       3.049293       6.832406      -0.932935      11.714811           0.034060
           17              O      -0.762531       2.902052       0.388901      -0.586599      35.729707 0.56889259E+03  0.13905028E+05                                 8.600768                            7.412567       0.251069       2.120521                    0.997026      28.350900      75.756964       0.691873       0.362192      -1.133652      -0.011510       0.000271       0.031384       0.033429      -0.079120       0.026439       0.032167       0.093904       0.086438      -0.117906       0.039092       0.078814              9.227403       6.780083       1.083874       2.064929       7.439940       1.871960      13.462185           0.053565
           18              O      -0.289361       4.208125       2.100197      -0.569247      41.583759 0.55916471E+03  0.13555964E+05                                 9.517490                            7.270554       0.448078       2.189553                    0.997551      27.841313      73.162389       0.712671       0.354508      -1.144158      -0.029275      -0.014951       0.020284       0.038626       0.002213       0.021002       0.040238      -0.026294      -0.245269      -0.095923       0.029252       0.066671             11.201257       7.617425       4.078710       1.264388      18.838921       2.440807       7.147425           0.020066
           19              O       3.976234       2.050839       0.293793      -0.563571      35.561464 0.51997764E+03  0.12365951E+05                                 8.489204                            6.972999       0.499995       2.209135                    0.997521      27.452197      71.203591       0.734476       0.350660      -1.148498      -0.033925       0.017951       0.000388       0.038384       0.027717       0.013809      -0.063786       0.058153      -0.140928      -0.098388       0.032825       0.065563              9.507920      12.003403       4.067230      -3.880787       8.298471      -2.654375       8.221887           0.040988
           20              O       2.715642       0.226108       0.188262      -0.601815      34.005222 0.55040409E+03  0.13298820E+05                                 8.195519                            7.187912       0.559644       2.213105                    0.998525      28.268226      74.302095       0.720144       0.352010      -1.145509       0.000060       0.053469      -0.000890       0.053476      -0.004668       0.077638      -0.003848      -0.060860      -0.132265      -0.105901       0.046883       0.059018              8.644772       7.387066       3.251695       0.531515      11.210510       1.754518       7.336740           0.034060
           21              O       3.102969      -1.186749       2.676709      -0.586600      35.729716 0.56889267E+03  0.13905030E+05                                 8.600769                            7.412567       0.251072       2.120522                    0.997026      28.350908      75.756986       0.691873       0.362191      -1.133652      -0.011510       0.026605       0.016650       0.033430       0.063924      -0.053598       0.054763       0.057095      -0.023990      -0.117906       0.039092       0.078814              9.227404       6.780084       1.192803       2.003981      10.144810       3.532323      10.757318           0.053565
           22              O       3.576139      -0.411569       4.685056      -0.569246      41.583716 0.55916394E+03  0.13555941E+05                                 9.517485                            7.270550       0.448072       2.189551                    0.997551      27.841295      73.162337       0.712671       0.354508      -1.144158      -0.029275       0.025108      -0.002131       0.038626       0.016741       0.012873      -0.042323       0.108204       0.158235      -0.095921       0.029250       0.066671             11.201250       7.617422      -1.056179       4.137514       8.170685      -4.107788      17.815643           0.020066

******************************************************
Auxiliary information for the entire system
The total spin magnetic moment of the unit cell is   10.000319
The total net atomic charge of the unit cell is   0.000000
Accuracy of reproducing the electrostatic potential in the unit cell:
  The inner radius (bohr) =    5.0000
  The outer radius (bohr) =   12.0000
  Valid grid points have density less than (e/(bohr^3)) =    0.0001
  The number of valid grid points were=         2674
  The rms potential error without charges in kcal/mol is=      5.96465
  The rms potential error with partial charges in kcal/mol is=      0.77192
  The RRMSE value at monopole order=      0.12942
  The rms potential error with partial charges and cloud penetration in kcal/mol is=      0.76920
  The RRMSE value at monopole order with cloud penetration is=      0.12896
  The rms potential error with partial charges and atomic dipoles in kcal/mol is=      0.51936
  The RRMSE value at dipole order=      0.08707
  The rms potential error with partial charges, atomic dipoles and cloud penetration in kcal/mol is=      0.51191
  The RRMSE value at dipole order with cloud penetration=      0.08582

******************************************************
The electron densities and ab initio electrostatic potential were computed in VASP using the PBE functional and
projector augmented wave method. See the main text of the journal article for a description of computational details.
The atomic charges, dipoles, and quadrupoles were computed with the DDEC6 method as described in
(a) T. A. Manz and N. Gabaldon Limas, RSC Adv. 6 (2016) 47771-47801 DOI: 10.1039/c6ra04656h
(b) N. Gabaldon Limas and T. A. Manz, RSC Adv. 8 (2018) 2678-2707 DOI: 10.1039/c7ra11829e.
For each atom in the material, the electron cloud parameters were fit to the spherically averaged atom-in-material
electron density using radial positions for which this density was between 10^-4 and 10^-2 electrons per cubic bohr.
The polarizabilities, dispersion coefficients, and quantum Drude oscillator (QDO) parameters were fit using the MCLF method.
The magnetic structure of the system was optimized in VASP from the default ferromagnetic initial guess using spin polarization.
The atomic spin moments (ASMs) were computed on this optimized magnetic structure using the DDEC6 partition as inputs
to the method of T. A. Manz and D. S. Sholl, J. Chem. Theory Comput. 7 (2011) 4146-4164 DOI: 10.1021/ct200539n.
The RMSE and RRMSE were computed using a uniform grid with Ewald summation.
