# Supplementary material for: A collection of forcefield precursors for metal–organic frameworks
Source: RSC Adv. 2019 Nov 13;9(63):36492–507. doi: 10.1039/c9ra07327b (PMC9075174; doi:10.1039/c9ra07327b)
Supplement: RA-009-C9RA07327B-s3531 [file RA-009-C9RA07327B-s3531.xyz]

  440
jmolscript: load "" {1 1 1} spacegroup "x,y,z" unitcell [{     14.703100     0.000000     0.000000 }, {      7.351519    19.498032     0.000000 }, {      7.351553     0.000009    19.498019 }]
Mo    14.489582    18.466781     0.066488     0.846574
Mo    21.841145    10.780271     9.682521     0.847966
Mo    18.165356    19.431548     8.717759     0.846895
Mo    10.813821     9.815505     1.031250     0.846853
Mo    14.916590     1.031260    19.431531     0.846577
Mo     7.565027     8.717770     9.815498     0.847972
Mo    11.240816     0.066493    10.780260     0.846899
Mo    18.592351     9.682536    18.466769     0.846857
H     26.787551    18.193620    14.375889     0.118712
H     12.112413     0.803320     1.407757     0.141990
H     18.489119    18.425640     0.397760     0.062395
H     18.934653     1.228385    19.455123     0.151481
H     14.031142    18.228718    17.901131     0.108754
H     20.243201    16.861898     0.627836     0.140710
H     15.225034    17.801711    15.988376     0.040614
H      7.078074     0.074099    14.034674     0.139590
H      7.877923     0.364620    15.389786     0.142177
H     13.144570     0.967102     0.194980     0.137914
H     21.335640    18.023981     0.495250     0.138465
H     20.379939    17.965488     1.778219     0.151183
H     13.979683    16.715669    13.900138     0.134612
H     23.496997    18.482192    15.873337     0.058248
H     23.176471    17.394201    13.931335     0.144700
H     24.565913    17.881651    13.307398     0.145396
H     24.548271    16.737117    14.428534     0.144078
H     15.944043     0.610295    14.040523     0.146614
H     16.568924     1.218634    15.381987     0.145442
H     17.523155     0.842322    14.151662     0.146925
H     16.252780    17.386397     4.088735     0.132129
H     10.014279     1.735327     3.712423     0.126591
H     17.243769    17.411745     6.184772     0.084612
H     10.831772     1.633938     5.857205     0.084338
H     15.930781    19.045684    14.206257     0.146643
H     15.541152    16.633778    14.235504     0.145422
H     14.469298    16.033239    15.261099     0.143572
H     12.084463    11.053441    14.871139     0.119973
H     12.112401     8.945701     8.341253     0.141909
H     11.137582    10.821412     9.351250     0.062373
H     11.583090     8.520645     9.791905     0.150436
H     14.031153    11.018343    11.345897     0.108733
H     12.891660    12.385154     9.121173     0.141584
H     15.225044    11.445351    13.258653     0.040183
H     14.429609     9.674931    15.212354     0.138402
H     15.229458     9.384409    13.857242     0.142290
H     13.144559     8.781918     9.554029     0.137459
H     13.984102    11.223071     9.253760     0.139672
H     13.028400    11.281565     7.970790     0.150533
H     13.979690    12.531392    15.346891     0.134329
H     23.497009    10.764870    13.373691     0.058981
H     23.176480    11.852861    15.315694     0.144773
H     24.565924    11.365410    15.939631     0.145116
H     24.548278    12.509944    14.818494     0.143757
H     23.295579     9.138735    15.206505     0.147010
H      9.217362     8.530395    13.865041     0.144815
H     10.171593     8.906708    15.095366     0.147264
H      8.901239    11.860655     5.660275     0.131754
H     10.014270     8.013694     6.036587     0.126312
H      9.892227    11.835307     3.564238     0.084447
H     10.831761     8.115083     3.891805     0.085357
H     15.930795    10.201377    15.040772     0.147157
H     15.541159    12.613284    15.011525     0.145514
H     14.469302    13.213823    13.985929     0.143585
H     15.760246     5.122137     8.444592     0.119741
H     23.139712    18.090279    10.552328     0.142251
H     22.164894    19.100276     8.676618     0.062117
H     15.258879     0.042901    10.977385     0.151838
H     17.706942     1.596893     8.479688     0.108726
H     23.918974    18.870199     7.112877     0.141073
H     18.900831     3.509649     8.052682     0.039983
H     18.105390     5.463353     9.823102     0.138461
H     18.905241     4.108240    10.113622     0.142143
H     24.171867    19.303057    10.716111     0.138282
H     10.308314    19.002786     8.274959     0.138399
H     24.055715    17.719815     8.216465     0.151187
H     17.655475     5.597888     6.966642     0.134200
H     12.469695     3.624688     8.733163     0.058596
H     12.149164     5.566692     7.645173     0.144707
H     13.538606     6.190629     8.132624     0.145753
H     13.520964     5.069492     6.988090     0.143931
H     12.268260     5.457504    10.359297     0.146317
H     12.893144     4.116040    10.967636     0.145715
H     13.847373     5.346365    10.591324     0.146810
H     19.928558    15.409298     7.637374     0.132947
H     21.041583    15.785612    11.484333     0.126314
H     20.919551    13.313260     7.662721     0.083895
H     21.859079    13.640828    11.382943     0.085592
H     19.606577     5.291770     9.296655     0.146648
H     19.216944     5.262522     6.884751     0.146960
H     18.145090     4.236925     6.284212     0.143573
H     15.760246     4.626884     1.304417     0.119230
H     23.139724    11.156783    18.694701     0.141625
H     14.813357    10.146776     1.072391     0.062647
H     22.610415     9.706129    18.269644     0.151354
H     17.706931     8.152128     1.269321     0.109070
H     16.567437    10.376854     2.636132     0.140070
H      4.197725     6.239371     1.696328     0.040170
H     10.753844     4.285676    19.423927     0.137603
H     11.553690     5.640789    19.133406     0.141726
H     24.171883     9.944005    18.530917     0.138938
H     17.659877    10.244267     1.474050     0.138689
H     16.704174    11.527237     1.532544     0.149870
H      2.952376     4.151132     2.782367     0.133816
H     12.469690     6.124332     1.015847     0.058505
H     12.149165     4.182329     2.103836     0.145123
H     13.538609     3.558392     1.616386     0.145205
H     13.520964     4.679529     2.760919     0.144590
H     19.619813     4.291526    18.887731     0.145990
H     20.244692     5.632990    18.279393     0.145082
H     21.198925     4.402664    18.655705     0.147133
H     12.577010    13.837754     2.111635     0.132495
H     21.041588    13.461449    17.762695     0.126713
H     13.567996    15.933793     2.086288     0.084457
H     21.859077    15.606233    17.864085     0.084431
H      4.903477     4.457250     0.452354     0.145823
H      4.513845     4.486498     2.864259     0.147096
H      3.441987     5.512095     3.464798     0.143384
H      2.618621     1.304421     5.122130     0.118712
H     17.293759    18.694721    18.090262     0.141990
H     10.917053     1.072401    19.100259     0.062395
H     10.471519    18.269656     0.042896     0.151481
H     15.375030     1.269323     1.596888     0.108754
H      9.162971     2.636143    18.870183     0.140710
H     14.181138     1.696330     3.509643     0.040614
H     22.328098    19.423942     5.463345     0.139590
H     21.528249    19.133421     4.108233     0.142177
H     16.261602    18.530939    19.303039     0.137914
H      8.070532     1.474060    19.002769     0.138466
H      9.026233     1.532553    17.719800     0.151183
H     15.426489     2.782372     5.597881     0.134612
H      5.909175     1.015849     3.624682     0.058248
H      6.229701     2.103840     5.566684     0.144700
H      4.840259     1.616390     6.190621     0.145396
H      4.857901     2.760924     5.069485     0.144078
H     13.462129    18.887746     5.457496     0.146614
H     12.837248    18.279407     4.116032     0.145441
H     11.883017    18.655719     5.346357     0.146925
H     13.153392     2.111644    15.409284     0.132129
H     19.391893    17.762714    15.785596     0.126592
H     12.162403     2.086296    13.313247     0.084611
H     18.574400    17.864103    13.640814     0.084338
H     13.475391     0.452357     5.291762     0.146643
H     13.865020     2.864263     5.262515     0.145422
H     14.936874     3.464802     4.236920     0.143572
H     17.321709     8.444600     4.626880     0.119973
H     17.293771    10.552340    11.156766     0.141909
H     18.268590     8.676629    10.146769     0.062373
H     17.823082    10.977396     9.706114     0.150436
H     15.375019     8.479698     8.152122     0.108734
H     16.514512     7.112887    10.376846     0.141584
H     14.181128     8.052690     6.239366     0.040183
H     14.976563     9.823110     4.285665     0.138402
H     14.176714    10.113632     5.640777     0.142290
H     16.261613    10.716123     9.943990     0.137460
H     15.422070     8.274970    10.244259     0.139672
H     16.377772     8.216476    11.527229     0.150533
H     15.426482     6.966649     4.151128     0.134329
H      5.909163     8.733171     6.124328     0.058981
H      6.229692     7.645180     4.182325     0.144773
H      4.840248     8.132631     3.558388     0.145116
H      4.857894     6.988097     4.679525     0.143757
H      6.110593    10.359306     4.291514     0.147010
H     20.188810    10.967646     5.632978     0.144815
H     19.234579    10.591333     4.402653     0.147264
H     20.504933     7.637386    13.837744     0.131754
H     19.391902    11.484347    13.461432     0.126313
H     19.513945     7.662734    15.933781     0.084447
H     18.574411    11.382958    15.606214     0.085357
H     13.475377     9.296664     4.457247     0.147157
H     13.865013     6.884757     4.486494     0.145514
H     14.936870     6.284218     5.512090     0.143586
H     13.645926    14.375904    11.053427     0.119741
H      6.266460     1.407762     8.945691     0.142251
H      7.241278     0.397765    10.821401     0.062117
H     14.147293    19.455140     8.520634     0.151838
H     11.699230    17.901148    11.018331     0.108726
H      5.487198     0.627842    12.385142     0.141073
H     10.505341    15.988392    11.445337     0.039983
H     11.300782    14.034688     9.674917     0.138461
H     10.500931    15.389801     9.384397     0.142143
H      5.234305     0.194984     8.781908     0.138283
H      4.394758     0.495255    11.223060     0.138399
H      5.350457     1.778226    11.281554     0.151187
H     11.750697    13.900153    12.531377     0.134200
H     16.936477    15.873353    10.764856     0.058596
H     17.257008    13.931349    11.852846     0.144707
H     15.867566    13.307412    11.365395     0.145753
H     15.885208    14.428549    12.509929     0.143931
H     17.137912    14.040537     9.138722     0.146317
H     16.513028    15.382001     8.530383     0.145714
H     15.558799    14.151676     8.906695     0.146810
H      9.477614     4.088743    11.860645     0.132946
H      8.364589     3.712429     8.013686     0.126314
H      8.486621     6.184781    11.835298     0.083895
H      7.547093     5.857213     8.115076     0.085592
H      9.799595    14.206271    10.201364     0.146648
H     10.189228    14.235519    12.613268     0.146960
H     11.261082    15.261116    13.213807     0.143573
H     13.645926    14.871157    18.193602     0.119230
H      6.266448     8.341258     0.803318     0.141625
H     14.592815     9.351265    18.425628     0.062647
H      6.795757     9.791912     1.228375     0.151354
H     11.699241    11.345913    18.228698     0.109070
H     12.838735     9.121187    16.861887     0.140070
H     25.208447    13.258670    17.801691     0.040170
H     18.652328    15.212365     0.074092     0.137603
H     17.852482    13.857252     0.364613     0.141726
H      5.234289     9.554036     0.967102     0.138938
H     11.746295     9.253774    18.023969     0.138689
H     12.701998     7.970804    17.965475     0.149870
H     26.453796    15.346909    16.715652     0.133816
H     16.936482    13.373709    18.482172     0.058505
H     17.257007    15.315712    17.394183     0.145124
H     15.867563    15.939649    17.881633     0.145205
H     15.885208    14.818512    16.737100     0.144590
H      9.786359    15.206515     0.610288     0.145990
H      9.161480    13.865051     1.218626     0.145082
H      8.207247    15.095377     0.842314     0.147133
H     16.829162     5.660287    17.386384     0.132495
H      8.364584     6.036592     1.735324     0.126713
H     15.838176     3.564248    17.411731     0.084457
H      7.547095     3.891808     1.633934     0.084431
H     24.502695    15.040791    19.045665     0.145823
H     24.892327    15.011543    16.633760     0.147096
H     25.964185    13.985946    16.033221     0.143384
C     24.296845    18.936692    18.090067     0.570786
C     25.576015    18.661184    17.359086    -0.157834
C     26.768437    18.543417    18.067644     0.093624
C     27.927042    18.312560    17.407831    -0.239807
C     13.260699    18.199470    16.046870     0.099611
C     26.772848    18.289161    15.321543    -0.236614
C     25.552490    18.523333    15.980381     0.076953
C     19.397770    18.697053     0.080332     0.078920
C     12.238859     0.684381     0.442605    -0.482713
C     20.434340    17.805603     0.815017    -0.483451
C     14.575157    17.942096    15.243551     0.121421
C     15.085352    19.213368    14.670309    -0.484040
C     14.645734    16.750766    14.617665    -0.482791
C     24.238033    18.640126    15.220154     0.084287
C     24.121880    17.565784    14.122415    -0.481346
C     16.714485     0.586898    14.644962    -0.478900
C     16.036641    19.376560     2.350096     0.517033
C     16.668874    19.334835     3.671672     0.025704
C     16.649762    18.182697     4.422541    -0.161912
C      9.933414     0.931618     4.213132    -0.164971
C     17.229064    18.218964     5.685622     0.085740
C     10.433319     0.853041     5.487717     0.084008
C      9.593758    10.310369    11.156961     0.571921
C     10.872927    10.585877    11.887942    -0.156426
C     12.065349    10.703645    11.179384     0.094862
C     13.223953    10.934502    11.839197    -0.240622
C     13.260710    11.047591    13.200159     0.099840
C     12.069760    10.957900    13.925485    -0.239051
C     10.849402    10.723729    13.266647     0.077582
C     12.046235    10.550000     9.668678     0.077600
C     12.238847     9.064639     9.306404    -0.481208
C     13.082802    11.441449     8.933992    -0.484430
C     14.575167    11.304965    14.003477     0.122904
C     15.085367    10.033694    14.576719    -0.483669
C     14.645740    12.496295    14.629364    -0.483229
C      9.534946    10.606936    14.026875     0.082429
C     24.121890    11.681278    15.124613    -0.480461
C      9.362922     9.162132    14.602066    -0.478750
C      8.685107     9.870492     7.398913     0.514300
C      9.317340     9.912217     6.077338     0.026089
C      9.298224    11.064356     5.326469    -0.160517
C      9.933401     8.817403     5.535878    -0.163991
C      9.877526    11.028089     4.063387     0.085418
C     10.433306     8.895979     4.261292     0.081927
C     13.269547     1.407957     9.187662     0.569627
C     14.548715     2.138938     8.912155    -0.158121
C     15.741138     1.430380     8.794386     0.095456
C     16.899741     2.090193     8.563530    -0.240819
C     16.936497     3.451156     8.450441     0.100385
C     15.745544     4.176482     8.540132    -0.237693
C     14.525188     3.517644     8.774304     0.076525
C     23.073545    19.417704     8.948031     0.077774
C     23.266157    19.055431    10.433390    -0.483647
C     24.110115    18.683018     8.056581    -0.482862
C     18.250953     4.254474     8.193068     0.121697
C     18.761149     4.827717     9.464338    -0.482189
C     18.321526     4.880361     7.001739    -0.484440
C     13.210730     4.277872     8.891097     0.084189
C     13.094574     5.375611     7.816756    -0.482024
C     13.038703     4.853065    10.335900    -0.478789
C     19.712420    17.147939     9.627537     0.513745
C     20.344656    15.826362     9.585811     0.027844
C     20.325543    15.075492     8.433673    -0.163442
C     20.960717    15.284902    10.680625    -0.164882
C     20.904847    13.812410     8.469939     0.086365
C     21.460624    14.010316    10.602048     0.082053
C     13.269535     8.341063     0.561348     0.570340
C     14.548705     7.610082     0.836855    -0.155615
C     15.741126     8.318641     0.954623     0.094232
C     16.899731     7.658828     1.185480    -0.241332
C     16.936491     6.297865     1.298568     0.101500
C     15.745541     5.572538     1.208877    -0.238169
C     14.525183     6.231376     0.974706     0.076455
C     15.722009     9.829348     0.800979     0.077717
C     23.266172    10.191630    18.813639    -0.483605
C     16.758577    10.564035     1.692428    -0.481030
C      3.547850     5.494546     1.555942     0.121578
C      4.058048     4.921303     0.284671    -0.480605
C      3.618426     4.868660     2.747271    -0.483768
C     13.210727     5.471148     0.857913     0.083257
C     13.094574     4.373409     1.932254    -0.481922
C     20.390254     4.895965    18.911129    -0.477863
C     12.360877    12.099114     0.121473     0.515264
C     12.993108    13.420690     0.163198     0.025707
C     12.973993    14.171560     1.315336    -0.161777
C     20.960720    13.962159    18.566404    -0.165336
C     13.553293    15.434643     1.279070     0.086493
C     21.460623    15.236746    18.644981     0.083070
C      5.109327     0.561349     1.407952     0.570786
C      3.830157     0.836857     2.138933    -0.157834
C      2.637735     0.954624     1.430375     0.093624
C      1.479130     1.185481     2.090188    -0.239807
C     16.145473     1.298571     3.451149     0.099611
C      2.633324     1.208880     4.176476    -0.236614
C      3.853682     0.974708     3.517638     0.076953
C     10.008402     0.800988    19.417687     0.078920
C     17.167313    18.813660    19.055414    -0.482713
C      8.971832     1.692438    18.683002    -0.483451
C     14.831015     1.555945     4.254468     0.121421
C     14.320820     0.284673     4.827710    -0.484040
C     14.760438     2.747275     4.880354    -0.482791
C      5.168139     0.857915     4.277865     0.084287
C      5.284292     1.932257     5.375604    -0.481346
C     12.691687    18.911143     4.853057    -0.478900
C     13.369531     0.121481    17.147923     0.517033
C     12.737298     0.163206    15.826347     0.025704
C     12.756410     1.315344    15.075478    -0.161912
C     19.472758    18.566423    15.284887    -0.164971
C     12.177108     1.279077    13.812397     0.085740
C     18.972853    18.645000    14.010302     0.084008
C     19.812414     9.187672     8.341058     0.571921
C     18.533245     8.912164     7.610077    -0.156426
C     17.340823     8.794396     8.318635     0.094862
C     16.182219     8.563539     7.658822    -0.240622
C     16.145462     8.450450     6.297860     0.099840
C     17.336412     8.540141     5.572534    -0.239051
C     18.556770     8.774312     6.231372     0.077582
C     17.359937     8.948041     9.829341     0.077600
C     17.167325    10.433402    10.191615    -0.481208
C     16.323370     8.056592    10.564027    -0.484430
C     14.831005     8.193076     5.494542     0.122904
C     14.320805     9.464347     4.921300    -0.483669
C     14.760432     7.001746     4.868655    -0.483229
C     19.871226     8.891105     5.471144     0.082429
C      5.284282     7.816763     4.373406    -0.480461
C     20.043250    10.335909     4.895953    -0.478750
C     20.721065     9.627549    12.099106     0.514300
C     20.088832     9.585824    13.420681     0.026089
C     20.107948     8.433685    14.171550    -0.160517
C     19.472771    10.680638    13.962141    -0.163991
C     19.528646     8.469952    15.434632     0.085418
C     18.972866    10.602062    15.236727     0.081927
C     16.136625    18.090084    10.310357     0.569627
C     14.857457    17.359103    10.585864    -0.158121
C     13.665034    18.067661    10.703633     0.095456
C     12.506431    17.407848    10.934489    -0.240819
C     12.469675    16.046885    11.047578     0.100385
C     13.660628    15.321559    10.957887    -0.237693
C     14.880984    15.980397    10.723715     0.076525
C      6.332627     0.080337    10.549988     0.077774
C      6.140015     0.442610     9.064629    -0.483647
C      5.296057     0.815023    11.441438    -0.482862
C     11.155219    15.243567    11.304951     0.121697
C     10.645023    14.670324    10.033681    -0.482189
C     11.084646    14.617680    12.496280    -0.484440
C     16.195442    15.220169    10.606922     0.084189
C     16.311598    14.122430    11.681263    -0.482024
C     16.367469    14.644976     9.162119    -0.478789
C      9.693752     2.350102     9.870482     0.513745
C      9.061516     3.671679     9.912208     0.027844
C      9.080629     4.422549    11.064346    -0.163442
C      8.445455     4.213139     8.817394    -0.164882
C      8.501325     5.685631    11.028080     0.086365
C      7.945548     5.487725     8.895971     0.082053
C     16.136637    11.156978    18.936671     0.570340
C     14.857467    11.887959    18.661164    -0.155615
C     13.665046    11.179400    18.543396     0.094232
C     12.506441    11.839213    18.312539    -0.241332
C     12.469681    13.200176    18.199451     0.101500
C     13.660631    13.925503    18.289142    -0.238169
C     14.880989    13.266665    18.523313     0.076455
C     13.684163     9.668693    18.697040     0.077717
C      6.140000     9.306411     0.684380    -0.483605
C     12.647595     8.934006    17.805591    -0.481030
C     25.858322    14.003495    17.942077     0.121578
C     25.348124    14.576738    19.213348    -0.480605
C     25.787746    14.629381    16.750748    -0.483768
C     16.195445    14.026893    18.640106     0.083257
C     16.311598    15.124632    17.565765    -0.481922
C      9.015918    14.602076     0.586890    -0.477863
C     17.045295     7.398927    19.376546     0.515264
C     16.413064     6.077351    19.334821     0.025707
C     16.432179     5.326481    18.182683    -0.161777
C      8.445452     5.535882     0.931615    -0.165336
C     15.852879     4.063398    18.218949     0.086493
C      7.945549     4.261295     0.853038     0.083070
N     17.752493    19.270493     6.233712    -0.233398
N     10.400958     9.976560     3.515298    -0.233704
N     21.428278    13.264321     9.521468    -0.233731
N     14.076723    15.982732     0.227542    -0.232383
N     11.653679     0.227548    13.264307    -0.233398
N     19.005214     9.521481    15.982721    -0.233705
N      7.977894     6.233720     9.976551    -0.233731
N     15.329449     3.515309    19.270477    -0.232383
O     23.565809    17.978364    18.465794    -0.503442
O     15.527621    18.306703     1.881949    -0.496300
O     16.668024     0.659432    18.326188    -0.504256
O      8.627631     0.989721     1.741953    -0.496399
O      8.862718    11.268698    10.781235    -0.504320
O      8.176084    10.940349     7.867061    -0.495970
O      9.316460     9.089598    10.920840    -0.505154
O      8.627619     8.759300     8.007056    -0.494925
O     12.538509     1.032230     8.229334    -0.503243
O     19.203398    17.616086     8.557681    -0.495286
O     12.992247     1.171837    10.408433    -0.503637
O     19.654930    17.756083    10.738729    -0.495661
O     12.538496     8.716791     1.519676    -0.503300
O     11.851857    11.630967     1.191329    -0.495453
O     20.343787     8.577193    18.838596    -0.504206
O     19.654942    11.490979    18.508300    -0.495114
O      5.840363     1.519677     1.032225    -0.503443
O     13.878551     1.191338    17.616070    -0.496300
O     12.738148    18.838609     1.171831    -0.504256
O     20.778541    18.508320    17.756066    -0.496399
O     20.543454     8.229343     8.716784    -0.504321
O     21.230088     8.557692    11.630958    -0.495970
O     20.089712    10.408443     8.577179    -0.505153
O     20.778553    10.738741    11.490963    -0.494924
O     16.867663    18.465811    11.268685    -0.503243
O     10.202774     1.881955    10.940338    -0.495286
O     16.413925    18.326204     9.089586    -0.503637
O      9.751242     1.741958     8.759290    -0.495661
O     16.867676    10.781250    17.978343    -0.503300
O     17.554315     7.867074    18.306690    -0.495453
O      9.062385    10.920848     0.659423    -0.504205
O      9.751230     8.007062     0.989719    -0.495114

The following XYZ coordinates are in angstroms. Other properties are in atomic units.
The sperically averaged electron density of each atom fit to a function of the form exp(a - br)
eigen_1, eigen_2 and eigen_3 are the three eigenvalues of traceless quadrupole moment tensor
  atom number  atomic symbol              X              Y              Z     net charge C6 coefficient C8 coefficient C10 coefficient fluctuating dipole atomic polarizability isotropic forcefield polarizability              a              b squared Pearson coefficient          <r^3>          <r^4>         wp_QDO          m_QDO          q_QDO       dipole_x       dipole_y       dipole_z         dipole            Qxy            Qxz            Qyz     Q(x^2-y^2)  Q(3z^2 - R^2)        eigen_1        eigen_2        eigen_3 static polarizability      alpha(xx)      alpha(xy)      alpha(xz)      alpha(yy)      alpha(yz)      alpha(zz) atomic spin moment
            1             Mo      14.489582      18.466781       0.066488       0.846574     141.507179 0.32284669E+04  0.11660987E+06                                23.147161                           19.607870       1.376465       2.056476                    0.995899      91.295463     257.268426       0.379727       0.446576      -1.123659      -0.083848      -0.424395       0.027309       0.433459      -0.154791       0.004844       0.048686       0.705715       0.792025      -0.520337       0.251539       0.268799             27.698341      31.106827      -1.987817      -1.755427      24.618039       2.764353      27.370157          -0.000003
            2             Mo      21.841145      10.780271       9.682521       0.847966     141.452192 0.32268735E+04  0.11653929E+06                                23.143033                           19.604466       1.378190       2.056951                    0.995879      91.272992     257.200515       0.379714       0.446642      -1.123605      -0.084719       0.424424      -0.027388       0.433662       0.156117      -0.004843       0.049125       0.702139       0.791513      -0.519209       0.250487       0.268723             27.693267      31.096643       1.985041       1.749627      24.621853       2.763204      27.361304          -0.000003
            3             Mo      18.165356      19.431548       8.717759       0.846895     141.465663 0.32271169E+04  0.11655085E+06                                23.144419                           19.604959       1.378417       2.056887                    0.995917      91.293301     257.264929       0.379714       0.446631      -1.123606      -0.082917      -0.027293      -0.424255       0.433142      -0.004506      -0.154659      -0.048239      -0.044509      -1.451746      -0.519367       0.250395       0.268971             27.696194      31.104485       1.752693      -1.986777      27.365609      -2.762429      24.618488          -0.000003
            4             Mo      10.813821       9.815505       1.031250       0.846853     141.525038 0.32290155E+04  0.11663223E+06                                23.147050                           19.607905       1.376435       2.056591                    0.995904      91.293129     257.247289       0.379782       0.446502      -1.123729      -0.082630       0.027764       0.424317       0.433178       0.003653       0.154259      -0.049975      -0.043249      -1.451204      -0.519204       0.249911       0.269293             27.697556      31.097494      -1.747412       1.983260      27.363559      -2.763607      24.631614          -0.000003
            5             Mo      14.916590       1.031260      19.431531       0.846577     141.507136 0.32284654E+04  0.11660979E+06                                23.147149                           19.607860       1.376466       2.056477                    0.995899      91.295430     257.268250       0.379727       0.446576      -1.123659       0.083848       0.424394      -0.027309       0.433459      -0.154791       0.004844       0.048686       0.705715       0.792025      -0.520337       0.251539       0.268799             27.698328      31.106812      -1.987817      -1.755426      24.618026       2.764351      27.370145          -0.000002
            6             Mo       7.565027       8.717770       9.815498       0.847972     141.452043 0.32268689E+04  0.11653908E+06                                23.143014                           19.604451       1.378190       2.056951                    0.995879      91.272898     257.200162       0.379714       0.446642      -1.123605       0.084719      -0.424423       0.027388       0.433662       0.156117      -0.004843       0.049125       0.702139       0.791513      -0.519209       0.250487       0.268723             27.693245      31.096619       1.985040       1.749625      24.621831       2.763202      27.361285          -0.000003
            7             Mo      11.240816       0.066493      10.780260       0.846899     141.465556 0.32271137E+04  0.11655070E+06                                23.144406                           19.604949       1.378416       2.056887                    0.995917      91.293235     257.264691       0.379714       0.446631      -1.123606       0.082917       0.027293       0.424255       0.433142      -0.004506      -0.154659      -0.048239      -0.044509      -1.451746      -0.519367       0.250395       0.268971             27.696179      31.104469       1.752692      -1.986777      27.365595      -2.762427      24.618474          -0.000002
            8             Mo      18.592351       9.682536      18.466769       0.846857     141.524929 0.32290122E+04  0.11663208E+06                                23.147037                           19.607894       1.376434       2.056591                    0.995904      91.293059     257.247034       0.379782       0.446502      -1.123729       0.082630      -0.027764      -0.424316       0.433178       0.003653       0.154259      -0.049975      -0.043249      -1.451204      -0.519204       0.249911       0.269293             27.697541      31.097477      -1.747410       1.983259      27.363545      -2.763605      24.631600          -0.000002
            9              H      26.787551      18.193620      14.375889       0.118712       0.968744 0.71637238E+01  0.69404207E+02                                 1.697419                            1.626922      -1.193625       2.311502                    0.994516       3.745256      10.916861       0.456282       1.385562      -0.685061       0.000948      -0.004020      -0.030595       0.030872      -0.003736      -0.000156       0.002501       0.029384       0.023484      -0.019297       0.007985       0.011311              1.730818       1.576501      -0.034121      -0.045722       1.332140       0.085347       2.283812          -0.000001
           10              H      12.112413       0.803320       1.407757       0.141990       0.975223 0.73006250E+01  0.70223721E+02                                 1.643365                            1.591015      -0.855833       2.466879                    0.999479       3.450130       9.637732       0.489737       1.300228      -0.704384      -0.005516      -0.005705       0.012312       0.014647      -0.000821      -0.002923      -0.001969      -0.003547       0.009793      -0.004948       0.000051       0.004897              1.667424       1.402547       0.019591      -0.070179       1.425260       0.234780       2.174465          -0.000000
           11              H      18.489119      18.425640       0.397760       0.062395       1.133384 0.90935964E+01  0.92165807E+02                                 1.788466                            1.752157      -0.804105       2.463304                    0.996421       3.847584      10.939059       0.477343       1.266023      -0.710948      -0.037672      -0.011450       0.017681       0.043161       0.003870      -0.004244      -0.003230       0.006179      -0.013068      -0.006636      -0.002528       0.009164              1.810971       2.261419       0.149115      -0.184672       1.542008      -0.001673       1.629487           0.000000
           12              H      18.934653       1.228385      19.455123       0.151481       1.055390 0.82446703E+01  0.81962624E+02                                 1.749026                            1.704729      -1.151391       2.334541                    0.997724       3.576708      10.242969       0.466117       1.321808      -0.699692      -0.015500       0.003606      -0.011997       0.019929      -0.003605       0.002017      -0.002017      -0.002397      -0.001714      -0.003616      -0.001798       0.005414              1.754720       1.934742      -0.276145       0.331669       1.751499      -0.110654       1.577921           0.000000
           13              H      14.031142      18.228718      17.901131       0.108754       1.016840 0.75226354E+01  0.73646471E+02                                 1.735525                            1.651287      -1.225274       2.280198                    0.995876       3.859792      11.244062       0.460276       1.359272      -0.689576       0.021736      -0.000203       0.014988       0.026403      -0.000880      -0.000147       0.001162       0.017189       0.013019      -0.010896       0.004406       0.006490              1.770927       2.086412      -0.044288       0.342121       1.384152       0.042260       1.842216          -0.000000
           14              H      20.243201      16.861898       0.627836       0.140710       1.108370 0.82429093E+01  0.80997867E+02                                 1.727014                            1.639276      -1.058387       2.366924                    0.998332       3.462921       9.493840       0.509869       1.222516      -0.721791      -0.008037      -0.011230      -0.005952       0.015037       0.000549       0.002329       0.001368      -0.003201      -0.002112      -0.003372       0.000270       0.003101              1.771569       1.428895       0.196297       0.063406       2.456297       0.266046       1.429515           0.000001
           15              H      15.225034      17.801711      15.988376       0.040614       1.226455 0.10126860E+02  0.10564548E+03                                 1.892540                            1.850986      -1.063671       2.331168                    0.993796       4.121204      11.964290       0.462772       1.268711      -0.709170       0.024977      -0.011319       0.013096       0.030388      -0.001433      -0.001440       0.001552      -0.007042      -0.003691      -0.003767      -0.001186       0.004953              1.915253       1.921468      -0.022303       0.350982       1.680510      -0.022704       2.143782          -0.000001
           16              H       7.078074       0.074099      14.034674       0.139590       1.049694 0.79208620E+01  0.77344473E+02                                 1.694487                            1.631557      -0.869966       2.458292                    0.999337       3.429861       9.486456       0.497721       1.260269      -0.713705      -0.011612      -0.004745      -0.007241       0.014484       0.003051       0.003601      -0.000444      -0.003080      -0.000992      -0.005477       0.001179       0.004298              1.713398       1.755889      -0.171531       0.421321       1.446916      -0.282173       1.937389           0.000001
           17              H       7.877923       0.364620      15.389786       0.142177       1.112510 0.84232453E+01  0.82536848E+02                                 1.681711                            1.620892      -1.034966       2.378842                    0.998951       3.323482       8.857370       0.534414       1.169662      -0.735842      -0.000473       0.003695       0.014107       0.014591       0.001285      -0.001276      -0.000105      -0.007149       0.015072      -0.006445       0.001260       0.005184              1.699639       1.405611       0.173497       0.131619       1.751506       0.444613       1.941799           0.000002
           18              H      13.144570       0.967102       0.194980       0.137914       1.009911 0.75523647E+01  0.73561516E+02                                 1.706445                            1.635526      -0.997156       2.398759                    0.998127       3.587820      10.220012       0.473451       1.328199      -0.697807       0.011707      -0.004067      -0.006997       0.014233      -0.000993      -0.002714      -0.000718       0.000403      -0.012115      -0.005200       0.001676       0.003524              1.736592       2.262068       0.315753      -0.089816       1.564940       0.048778       1.382767           0.000000
           19              H      21.335640      18.023981       0.495250       0.138465       1.026152 0.77881856E+01  0.76353390E+02                                 1.713054                            1.652234      -1.057100       2.369256                    0.997989       3.613093      10.285680       0.475309       1.314432      -0.700456       0.008224       0.009055      -0.008839       0.015092       0.000043      -0.001047      -0.004292       0.001673      -0.004998      -0.005295       0.001518       0.003777              1.726064       2.174107       0.197438      -0.183905       1.479383      -0.007321       1.524703           0.000000
           20              H      20.379939      17.965488       1.778219       0.151183       1.039658 0.76213162E+01  0.72974563E+02                                 1.626762                            1.557921      -0.824179       2.488555                    0.999731       3.179297       8.428652       0.535639       1.194242      -0.730619      -0.006068       0.006172       0.011973       0.014774      -0.003128      -0.001643       0.000312      -0.000312       0.004198      -0.004017       0.000604       0.003412              1.652808       1.318628       0.007141       0.018181       1.402677       0.234332       2.237118           0.000002
           21              H      13.979683      16.715669      13.900138       0.134612       0.979616 0.74636171E+01  0.73035819E+02                                 1.717498                            1.661382      -1.190638       2.309178                    0.995352       3.764312      11.017992       0.451334       1.386823      -0.685084      -0.011124       0.014336      -0.004212       0.018628      -0.001042       0.003667      -0.002789      -0.004483      -0.009818      -0.006148       0.000423       0.005724              1.735154       1.725093       0.025684       0.431732       1.413321       0.120690       2.067049          -0.000001
           22              H      23.496997      18.482192      15.873337       0.058248       1.147712 0.91777146E+01  0.93327022E+02                                 1.808660                            1.763720      -0.822510       2.450923                    0.996238       3.903857      11.154216       0.473890       1.271031      -0.709529      -0.034156      -0.009006       0.023808       0.042598       0.002492      -0.007674      -0.001103       0.000607      -0.004787      -0.008110      -0.000304       0.008414              1.837437       2.027075      -0.000020      -0.392400       1.462744      -0.006855       2.022493          -0.000001
           23              H      23.176471      17.394201      13.931335       0.144700       1.029129 0.76216395E+01  0.72673225E+02                                 1.584743                            1.534175      -0.824646       2.478891                    0.999799       3.168533       8.268604       0.554686       1.158064      -0.739352      -0.014137       0.003039       0.003244       0.014819      -0.000860      -0.001101       0.002103       0.003767      -0.007375      -0.003874       0.000150       0.003725              1.600950       2.089055       0.094199       0.207454       1.309908       0.058055       1.403887          -0.000002
           24              H      24.565913      17.881651      13.307398       0.145396       0.909912 0.67523466E+01  0.64214150E+02                                 1.617554                            1.567853      -0.945817       2.434057                    0.997530       3.516869      10.031077       0.471784       1.365171      -0.690223       0.008129       0.013520      -0.006931       0.017231       0.002464      -0.004067      -0.000981      -0.005302      -0.003094      -0.005863       0.000561       0.005302              1.640317       1.462545       0.039677      -0.273190       1.400645      -0.158137       2.057760          -0.000000
           25              H      24.548271      16.737117      14.428534       0.144078       1.040226 0.79422658E+01  0.77956661E+02                                 1.704935                            1.650522      -1.087836       2.358098                    0.997810       3.545914       9.978853       0.485141       1.286263      -0.706876       0.008922      -0.009460       0.010837       0.016927      -0.003772       0.000937      -0.001359      -0.006600       0.002872      -0.005504       0.000342       0.005162              1.720925       1.556061      -0.375251       0.126872       2.064298      -0.163240       1.542417          -0.000002
           26              H      15.944043       0.610295      14.040523       0.146614       1.057703 0.79107624E+01  0.76797328E+02                                 1.668173                            1.605048      -0.881279       2.458600                    0.999464       3.312868       8.973430       0.516641       1.221206      -0.723316      -0.009944      -0.007545      -0.008837       0.015294       0.004037       0.004843      -0.000151      -0.005892      -0.004975      -0.007593       0.001097       0.006496              1.691895       1.940294      -0.106837       0.465778       1.346008      -0.048246       1.789383           0.000001
           27              H      16.568924       1.218634      15.381987       0.145442       1.110272 0.84738619E+01  0.83673172E+02                                 1.718436                            1.657012      -1.046964       2.379399                    0.998471       3.403603       9.291634       0.510505       1.215070      -0.724375      -0.001566       0.004987       0.017358       0.018128      -0.000367      -0.001675       0.001987      -0.006384       0.011734      -0.005447       0.000215       0.005233              1.736074       1.426594      -0.155736      -0.138805       1.779478       0.461127       2.002150           0.000002
           28              H      17.523155       0.842322      14.151662       0.146925       1.067525 0.81760907E+01  0.79613897E+02                                 1.643468                            1.605283      -0.922709       2.437327                    0.999318       3.277466       8.740716       0.532199       1.181922      -0.733068       0.014693      -0.001076      -0.005870       0.015858      -0.000096      -0.004247      -0.001731      -0.000571      -0.012032      -0.006550       0.002271       0.004279              1.636781       1.878710       0.099797      -0.365159       1.389823      -0.124833       1.641811           0.000002
           29              H      16.252780      17.386397       4.088735       0.132129       1.140416 0.83865710E+01  0.81769801E+02                                 1.683128                            1.603731      -1.014785       2.403190                    0.998329       3.220016       8.452433       0.546245       1.150031      -0.741837      -0.016417      -0.033081      -0.014423       0.039647       0.008707       0.004878      -0.001132      -0.026857      -0.012313      -0.016045      -0.002015       0.018061              1.697802       1.533021       0.270945       0.197421       1.913125       0.256727       1.647260           0.000005
           30              H      10.014279       1.735327       3.712423       0.126591       1.149130 0.85605177E+01  0.84479347E+02                                 1.735313                            1.653489      -1.065741       2.376253                    0.997708       3.350284       9.050416       0.518229       1.197661      -0.729272       0.003846       0.031105      -0.020850       0.037644       0.008504       0.004373      -0.003559      -0.023998      -0.003903      -0.015953       0.000329       0.015624              1.754003       1.508953       0.108104       0.003841       1.946739      -0.378640       1.806315          -0.000002
           31              H      17.243769      17.411745       6.184772       0.084612       1.316593 0.93951248E+01  0.94502241E+02                                 1.871508                            1.705802      -0.948161       2.414889                    0.997664       3.485826       9.378203       0.524301       1.161410      -0.737969       0.001379      -0.038186       0.024156       0.045206       0.006731       0.008982      -0.002621      -0.026646      -0.000513      -0.019387       0.004357       0.015030              1.955070       1.474688      -0.037052       0.084135       2.259157      -0.658378       2.131366           0.000004
           32              H      10.831772       1.633938       5.857205       0.084338       1.326665 0.96324978E+01  0.97856386E+02                                 1.909374                            1.749787      -0.971601       2.402110                    0.997490       3.544206       9.698841       0.505817       1.191962      -0.730495       0.019339       0.038530       0.018006       0.046720       0.010785       0.007634      -0.002159      -0.030734       0.005436      -0.022289       0.004417       0.017872              1.989265       1.886709       0.468697       0.291427       2.154713       0.430545       1.926372          -0.000002
           33              H      15.930781      19.045684      14.206257       0.146643       0.978233 0.71832608E+01  0.69067252E+02                                 1.667413                            1.592867      -1.067470       2.373776                    0.997474       3.512826       9.928672       0.480935       1.324552      -0.698572       0.009342      -0.009561      -0.007946       0.015550       0.000266      -0.002928      -0.001025      -0.004354      -0.009554      -0.005146       0.001097       0.004049              1.705802       2.151441      -0.005531      -0.446991       1.328241       0.012456       1.637722           0.000000
           34              H      15.541152      16.633778      14.235504       0.145422       1.026556 0.77284551E+01  0.74947399E+02                                 1.671560                            1.615342      -0.810874       2.494090                    0.999666       3.328555       9.152329       0.498855       1.266099      -0.713412       0.012984       0.009547      -0.002303       0.016280       0.000986      -0.001744       0.001839       0.004925      -0.008373      -0.004442       0.000099       0.004343              1.694070       2.017826      -0.126183      -0.397549       1.444482       0.117078       1.619903          -0.000002
           35              H      14.469298      16.033239      15.261099       0.143572       0.975982 0.72793633E+01  0.70504197E+02                                 1.692486                            1.624862      -1.076894       2.368426                    0.997675       3.596644      10.336232       0.464958       1.360101      -0.691206      -0.005017      -0.003879       0.015586       0.016827       0.003647      -0.001950      -0.001534      -0.009498       0.009495      -0.007744       0.001739       0.006005              1.718045       1.347886       0.083447      -0.069902       2.028614      -0.454188       1.777635          -0.000002
           36              H      12.084463      11.053441      14.871139       0.119973       0.963790 0.71215605E+01  0.68927147E+02                                 1.695386                            1.625129      -1.206262       2.307463                    0.994408       3.739540      10.911929       0.455050       1.390695      -0.684099       0.000881       0.003612       0.030020       0.030249       0.003734       0.000095       0.002658       0.029266       0.023540      -0.019280       0.008044       0.011236              1.728667       1.574755       0.034039       0.045514       1.330850       0.085119       2.280397          -0.000001
           37              H      12.112401       8.945701       8.341253       0.141909       0.974102 0.72888968E+01  0.70076128E+02                                 1.641650                            1.589385      -0.862303       2.464167                    0.999434       3.446337       9.621785       0.490196       1.299654      -0.704528      -0.005394       0.005833      -0.012301       0.014643       0.000840       0.002972      -0.002023      -0.003569       0.009737      -0.005005       0.000068       0.004937              1.665663       1.401097      -0.019562       0.070029       1.423711       0.234260       2.172181          -0.000000
           38              H      11.137582      10.821412       9.351250       0.062373       1.133680 0.90963484E+01  0.92192287E+02                                 1.787974                            1.751783      -0.799040       2.464980                    0.996474       3.847631      10.935859       0.477698       1.265100      -0.711142      -0.037530       0.011752      -0.017881       0.043202      -0.003741       0.004314      -0.003245       0.006201      -0.013612      -0.006826      -0.002353       0.009179              1.810441       2.260392      -0.148902       0.184473       1.541759      -0.001655       1.629173           0.000000
           39              H      11.583090       8.520645       9.791905       0.150436       1.059488 0.82866274E+01  0.82497135E+02                                 1.754640                            1.709920      -1.166263       2.328060                    0.997724       3.586140      10.282504       0.464986       1.323138      -0.699408      -0.015694      -0.003942       0.012000       0.020145       0.003475      -0.001994      -0.002164      -0.002139      -0.001982      -0.003371      -0.002013       0.005384              1.760428       1.941533       0.277713      -0.333298       1.757273      -0.111168       1.582478           0.000000
           40              H      14.031153      11.018343      11.345897       0.108733       1.016775 0.75246581E+01  0.73692357E+02                                 1.737462                            1.653085      -1.236514       2.275923                    0.995753       3.864684      11.270860       0.459236       1.361867      -0.689050       0.021890       0.000344      -0.015231       0.026669       0.000849       0.000269       0.001146       0.016850       0.012710      -0.010672       0.004272       0.006400              1.772928       2.088881       0.044371      -0.342541       1.385502       0.042355       1.844400          -0.000000
           41              H      12.891660      12.385154       9.121173       0.141584       1.109470 0.82551733E+01  0.81171377E+02                                 1.730185                            1.642074      -1.070360       2.361873                    0.998273       3.465543       9.512874       0.508556       1.224872      -0.721241      -0.007868       0.010920       0.005666       0.014603      -0.000454      -0.002482       0.001488      -0.003047      -0.001910      -0.003505       0.000341       0.003164              1.774934       1.431112      -0.196746      -0.063582       2.461815       0.266860       1.431876           0.000001
           42              H      15.225044      11.445351      13.258653       0.040183       1.226317 0.10128722E+02  0.10570283E+03                                 1.895040                            1.853324      -1.069479       2.329122                    0.993668       4.124930      11.989505       0.461525       1.271684      -0.708533       0.025299       0.011235      -0.013372       0.030743       0.001415       0.001719       0.001559      -0.007204      -0.003769      -0.004057      -0.001005       0.005062              1.917816       1.924103       0.022378      -0.351735       1.682520      -0.022762       2.146825          -0.000001
           43              H      14.429609       9.674931      15.212354       0.138402       1.048911 0.79101484E+01  0.77189490E+02                                 1.691550                            1.628770      -0.857480       2.463258                    0.999366       3.427314       9.466608       0.499075       1.257669      -0.714298      -0.012126       0.004452       0.007548       0.014961      -0.003140      -0.003510      -0.000419      -0.003339      -0.000988      -0.005496       0.001147       0.004350              1.710438       1.752842       0.171051      -0.420602       1.444370      -0.281346       1.934100           0.000001
           44              H      15.229458       9.384409      13.857242       0.142290       1.116485 0.84634505E+01  0.83053836E+02                                 1.687900                            1.626524      -1.047198       2.373306                    0.998920       3.329404       8.888205       0.532463       1.172208      -0.735227      -0.000558      -0.003408      -0.013958       0.014379      -0.001326       0.001255       0.000078      -0.007238       0.015288      -0.006536       0.001301       0.005235              1.706006       1.410246      -0.174617      -0.132325       1.758347       0.447289       1.949425           0.000002
           45              H      13.144559       8.781918       9.554029       0.137459       1.012085 0.75713902E+01  0.73782594E+02                                 1.707731                            1.636616      -0.985084       2.403437                    0.998096       3.591169      10.227216       0.473782       1.326627      -0.698114       0.012076       0.003867       0.006962       0.014466       0.001021       0.002617      -0.000832       0.000310      -0.012060      -0.005163       0.001723       0.003440              1.737972       2.264490      -0.316145       0.089795       1.565914       0.048873       1.383514           0.000000
           46              H      13.984102      11.223071       9.253760       0.139672       1.024203 0.77699073E+01  0.76136587E+02                                 1.711565                            1.650820      -1.055564       2.370508                    0.998000       3.609317      10.275535       0.475241       1.315270      -0.700279       0.008048      -0.009009       0.008656       0.014861       0.000050       0.000979      -0.004272       0.001587      -0.004747      -0.005228       0.001508       0.003720              1.724572       2.172035      -0.197332       0.183820       1.478180      -0.007379       1.523501           0.000000
           47              H      13.028400      11.281565       7.970790       0.150533       1.041367 0.76366964E+01  0.73157545E+02                                 1.628480                            1.559412      -0.826877       2.487139                    0.999727       3.182332       8.438326       0.535433       1.194119      -0.730650      -0.006081      -0.006366      -0.012161       0.015013       0.003078       0.001580       0.000187      -0.000277       0.004363      -0.004005       0.000744       0.003260              1.654634       1.319776      -0.007178      -0.018333       1.404040       0.234893       2.240087           0.000002
           48              H      13.979690      12.531392      15.346891       0.134329       0.978940 0.74565806E+01  0.72941316E+02                                 1.715998                            1.660061      -1.186547       2.311092                    0.995386       3.761407      11.003393       0.451786       1.385925      -0.685274      -0.011219      -0.014170       0.004677       0.018669       0.000957      -0.003404      -0.002817      -0.004223      -0.009853      -0.005927       0.000385       0.005542              1.733596       1.723551      -0.025717      -0.430927       1.412380       0.120598       2.064859          -0.000001
           49              H      23.497009      10.764870      13.373691       0.058981       1.146906 0.91684333E+01  0.93197120E+02                                 1.806723                            1.761920      -0.816512       2.453208                    0.996357       3.900893      11.138961       0.474559       1.269721      -0.709803      -0.033896       0.008881      -0.023759       0.042336      -0.002654       0.007876      -0.001136       0.000316      -0.005161      -0.008427      -0.000186       0.008613              1.835427       2.024704       0.000050       0.391644       1.461451      -0.006832       2.020125          -0.000001
           50              H      23.176480      11.852861      15.315694       0.144773       1.028351 0.76128463E+01  0.72553866E+02                                 1.582404                            1.532037      -0.820476       2.480144                    0.999812       3.167059       8.257318       0.555866       1.156173      -0.739803      -0.014159      -0.003131      -0.003348       0.014883       0.000840       0.001101       0.002251       0.003822      -0.007521      -0.004045       0.000268       0.003777              1.598542       2.085416      -0.093922      -0.206887       1.308247       0.057875       1.401964          -0.000002
           51              H      24.565924      11.365410      15.939631       0.145116       0.910585 0.67575140E+01  0.64263891E+02                                 1.617067                            1.567426      -0.947719       2.432867                    0.997603       3.516425      10.023899       0.472397       1.363385      -0.690574       0.008140      -0.013561       0.007048       0.017315      -0.002488       0.004162      -0.000897      -0.005356      -0.002864      -0.005984       0.000686       0.005298              1.639803       1.462053      -0.039596       0.272923       1.400321      -0.158023       2.057035          -0.000000
           52              H      24.548278      12.509944      14.818494       0.143757       1.041240 0.79513113E+01  0.78058756E+02                                 1.705110                            1.650721      -1.086553       2.358446                    0.997829       3.547192       9.979583       0.485494       1.285108      -0.707115       0.008781       0.009640      -0.011113       0.017133       0.003764      -0.000871      -0.001209      -0.006372       0.002820      -0.005414       0.000423       0.004991              1.721081       1.556124       0.375123      -0.126820       2.064516      -0.163209       1.542602          -0.000002
           53              H      23.295579       9.138735      15.206505       0.147010       1.058523 0.79187599E+01  0.76899044E+02                                 1.669447                            1.606175      -0.882434       2.458038                    0.999480       3.313700       8.978864       0.516277       1.221687      -0.723201      -0.010013       0.007434       0.008311       0.014986      -0.003932      -0.004816      -0.000072      -0.005875      -0.004081      -0.007480       0.001151       0.006330              1.693231       1.942129       0.107065      -0.466399       1.346866      -0.048397       1.790699           0.000001
           54              H       9.217362       8.530395      13.865041       0.144815       1.109013 0.84592636E+01  0.83473575E+02                                 1.715545                            1.654314      -1.036492       2.383998                    0.998516       3.400530       9.273103       0.511629       1.213206      -0.724822      -0.001452      -0.005265      -0.017619       0.018446       0.000485       0.001670       0.001934      -0.006333       0.011414      -0.005375       0.000243       0.005132              1.733128       1.424394       0.155311       0.138457       1.776338       0.460051       1.998652           0.000003
           55              H      10.171593       8.906708      15.095366       0.147264       1.068081 0.81814664E+01  0.79679922E+02                                 1.644003                            1.605767      -0.923053       2.437083                    0.999276       3.278137       8.743467       0.532137       1.181858      -0.733073       0.014643       0.001160       0.005577       0.015712       0.000246       0.004445      -0.001913      -0.000749      -0.012215      -0.006845       0.002468       0.004376              1.637314       1.879509      -0.099930       0.365328       1.390221      -0.124946       1.642213           0.000002
           56              H       8.901239      11.860655       5.660275       0.131754       1.142518 0.84066898E+01  0.82026308E+02                                 1.686441                            1.606673      -1.024450       2.399638                    0.998303       3.222187       8.465031       0.545151       1.151493      -0.741500      -0.016415       0.033194       0.014700       0.039842      -0.008763      -0.005062      -0.001386      -0.026638      -0.012573      -0.016150      -0.001890       0.018040              1.701195       1.535826      -0.271910      -0.198119       1.917283       0.257641       1.650477           0.000005
           57              H      10.014270       8.013694       6.036587       0.126312       1.150300 0.85695533E+01  0.84582613E+02                                 1.735714                            1.653720      -1.060854       2.377987                    0.997734       3.351624       9.051921       0.518544       1.196733      -0.729484       0.003536      -0.031170       0.020909       0.037699      -0.008639      -0.004375      -0.003570      -0.024066      -0.004085      -0.016034       0.000278       0.015755              1.754458       1.509066      -0.108157      -0.003791       1.947512      -0.379147       1.806796          -0.000002
           58              H       9.892227      11.835307       3.564238       0.084447       1.317989 0.94079446E+01  0.94680172E+02                                 1.874503                            1.708269      -0.955595       2.411982                    0.997580       3.487236       9.389838       0.523230       1.163186      -0.737557       0.001137       0.038281      -0.024146       0.045275      -0.006580      -0.009116      -0.002585      -0.026498      -0.000726      -0.019360       0.004430       0.014930              1.958330       1.476663       0.037142      -0.084373       2.263174      -0.660108       2.135152           0.000004
           59              H      10.831761       8.115083       3.891805       0.085357       1.321513 0.95904050E+01  0.97346336E+02                                 1.906727                            1.747778      -0.971843       2.403248                    0.997494       3.537682       9.684748       0.505192       1.194446      -0.729933       0.019101      -0.038395      -0.017799       0.046431      -0.010688      -0.007616      -0.002229      -0.030539       0.005684      -0.022198       0.004506       0.017693              1.986318       1.884123      -0.467273      -0.290523       2.151102       0.429197       1.923730          -0.000002
           60              H      15.930795      10.201377      15.040772       0.147157       0.977458 0.71758277E+01  0.68977431E+02                                 1.666475                            1.591994      -1.074640       2.370774                    0.997440       3.510718       9.921161       0.481093       1.324470      -0.698587       0.009063       0.009338       0.007702       0.015121      -0.000192       0.003001      -0.000995      -0.004398      -0.009745      -0.005256       0.001192       0.004064              1.704814       2.149839       0.005706       0.446872       1.327559       0.012626       1.637045           0.000000
           61              H      15.541159      12.613284      15.011525       0.145514       1.025804 0.77227889E+01  0.74889457E+02                                 1.671833                            1.615660      -0.819665       2.490438                    0.999616       3.328089       9.155152       0.498313       1.267527      -0.713109       0.013185      -0.009653       0.002288       0.016500      -0.000948       0.001674       0.001804       0.004643      -0.008313      -0.004337       0.000170       0.004167              1.694332       2.017790       0.126230       0.397494       1.444903       0.117189       1.620304          -0.000002
           62              H      14.469302      13.213823      13.985929       0.143585       0.974610 0.72665527E+01  0.70343719E+02                                 1.690449                            1.623126      -1.065906       2.373397                    0.997767       3.592861      10.320094       0.465374       1.359587      -0.691324      -0.004982       0.003712      -0.015727       0.016909      -0.003752       0.001832      -0.001613      -0.009729       0.009688      -0.007895       0.001762       0.006132              1.715886       1.346614      -0.083325       0.069772       2.025756      -0.452984       1.775289          -0.000002
           63              H      15.760246       5.122137       8.444592       0.119741       0.964852 0.71305375E+01  0.69032836E+02                                 1.696260                            1.625838      -1.206127       2.307578                    0.994351       3.741382      10.917275       0.455102       1.390156      -0.684194       0.001201       0.030022      -0.003890       0.030297       0.000120      -0.003774      -0.002549       0.002790      -0.055921      -0.019350       0.008096       0.011254              1.729618       1.575310       0.045551      -0.034022       2.282244      -0.085281       1.331299          -0.000001
           64              H      23.139712      18.090279      10.552328       0.142251       0.972955 0.72810793E+01  0.70007195E+02                                 1.642872                            1.590566      -0.863617       2.464237                    0.999459       3.447770       9.637452       0.488900       1.302983      -0.703826      -0.005246      -0.012228      -0.005784       0.014509       0.002968      -0.000904       0.001958      -0.006592       0.000581      -0.005013       0.000161       0.004852              1.666918       1.402165       0.070210       0.019559       2.173731      -0.234646       1.424857          -0.000000
           65              H      22.164894      19.100276       8.676618       0.062117       1.134419 0.91056908E+01  0.92326906E+02                                 1.790127                            1.753794      -0.805157       2.462615                    0.996379       3.851033      10.954191       0.476887       1.266705      -0.710791      -0.037788      -0.017693      -0.011624       0.043314       0.004397       0.003862       0.003186       0.009634      -0.002636      -0.006680      -0.002552       0.009232              1.812672       2.263605       0.184789       0.149196       1.631048       0.001648       1.543364           0.000000
           66              H      15.258879       0.042901      10.977385       0.151838       1.055197 0.82434543E+01  0.81953288E+02                                 1.749314                            1.704993      -1.158342       2.332008                    0.997742       3.576851      10.245908       0.465888       1.322413      -0.699563      -0.015508       0.011776       0.003436       0.019773      -0.002080      -0.003687       0.002148      -0.000378       0.004164      -0.003682      -0.001880       0.005562              1.755019       1.935178      -0.331728      -0.276279       1.578073       0.110681       1.751807           0.000000
           67              H      17.706942       1.596893       8.479688       0.108726       1.015749 0.75157703E+01  0.73589423E+02                                 1.737030                            1.652709      -1.237592       2.275668                    0.995787       3.863005      11.267674       0.459001       1.362858      -0.688870       0.021718      -0.015300       0.000200       0.026567       0.000345      -0.001103      -0.001141       0.002018      -0.031943      -0.010801       0.004314       0.006488              1.772479       2.088258      -0.342375      -0.044330       1.843971      -0.042335       1.385208          -0.000000
           68              H      23.918974      18.870199       7.112877       0.141073       1.110900 0.82662860E+01  0.81292928E+02                                 1.730291                            1.642047      -1.067797       2.362545                    0.998303       3.466890       9.511534       0.509181       1.223184      -0.721623      -0.007945       0.005954      -0.011252       0.015006      -0.002333       0.000521      -0.001342      -0.000634       0.005553      -0.003330       0.000298       0.003031              1.775109       1.431064      -0.063686       0.197025       1.431869      -0.267185       2.462394           0.000001
           69              H      18.900831       3.509649       8.052682       0.039983       1.227540 0.10138858E+02  0.10580407E+03                                 1.893799                            1.852222      -1.060834       2.332130                    0.993750       4.124204      11.975669       0.462556       1.268903      -0.709129       0.025381      -0.013542      -0.011231       0.030883       0.001625      -0.001434      -0.001567      -0.001506       0.012545      -0.003901      -0.001118       0.005019              1.916517       1.922812      -0.351255      -0.022337       2.145109       0.022722       1.681630          -0.000001
           70              H      18.105390       5.463353       9.823102       0.138461       1.050553 0.79265479E+01  0.77398718E+02                                 1.694136                            1.631095      -0.865728       2.459674                    0.999352       3.430587       9.482317       0.498368       1.258653      -0.714074      -0.012257       0.007338      -0.004434       0.014958      -0.003570       0.003089       0.000442      -0.001328       0.005676      -0.005567       0.001247       0.004320              1.713113       1.755566      -0.421663      -0.171441       1.937427       0.282071       1.446346           0.000001
           71              H      18.905241       4.108240      10.113622       0.142143       1.117985 0.84776922E+01  0.83230842E+02                                 1.689632                            1.628047      -1.050226       2.372019                    0.998888       3.331588       8.896820       0.532123       1.172432      -0.735172      -0.000725      -0.013948       0.003454       0.014388       0.001267       0.001303      -0.000049      -0.011105       0.003385      -0.006482       0.001348       0.005134              1.707821       1.411513      -0.132637       0.174972       1.951774      -0.448134       1.760178           0.000002
           72              H      24.171867      19.303057      10.716111       0.138282       1.010500 0.75587970E+01  0.73648244E+02                                 1.707830                            1.636767      -1.001044       2.396809                    0.998042       3.590128      10.232072       0.472982       1.329083      -0.697612       0.011676       0.007045      -0.004049       0.014225       0.002523      -0.001061       0.000670       0.006194       0.005358      -0.005032       0.001550       0.003482              1.738046       2.264266       0.089905       0.316219       1.383706      -0.048825       1.566166           0.000000
           73              H      10.308314      19.002786       8.274959       0.138399       1.027743 0.78028116E+01  0.76533591E+02                                 1.714873                            1.653772      -1.057207       2.369063                    0.998031       3.616182      10.297356       0.475088       1.314411      -0.700450       0.008591       0.008683       0.008961       0.015149       0.001038      -0.000046       0.004343       0.002969       0.000627      -0.005231       0.001329       0.003902              1.727958       2.177107       0.184615       0.198005       1.526182       0.007507       1.480585           0.000000
           74              H      24.055715      17.719815       8.216465       0.151187       1.042587 0.76492441E+01  0.73328470E+02                                 1.631900                            1.562415      -0.836360       2.483379                    0.999702       3.183452       8.451985       0.533884       1.196755      -0.730041      -0.005785      -0.011874       0.006261       0.014617       0.001679      -0.002989      -0.000303      -0.002322      -0.001386      -0.003905       0.000569       0.003336              1.658225       1.322054      -0.018313       0.007155       2.246083      -0.235770       1.406538           0.000002
           75              H      17.655475       5.597888       6.966642       0.134200       0.977920 0.74439976E+01  0.72762269E+02                                 1.712523                            1.656857      -1.182987       2.312387                    0.995508       3.754041      10.965206       0.453118       1.382913      -0.685885      -0.011294       0.004679       0.014328       0.018834      -0.003439      -0.001032       0.002825       0.002725       0.011639      -0.005978       0.000303       0.005675              1.730035       1.719939      -0.429639       0.025534       2.060372      -0.120030       1.409793          -0.000001
           76              H      12.469695       3.624688       8.733163       0.058596       1.147182 0.91710280E+01  0.93235097E+02                                 1.807589                            1.762635      -0.820335       2.451925                    0.996297       3.901396      11.143045       0.474249       1.270393      -0.709671      -0.033968      -0.023886      -0.008644       0.042416       0.007680       0.002623       0.001227       0.002770       0.001840      -0.008177      -0.000319       0.008496              1.836352       2.025949       0.392289       0.000011       2.021258       0.006886       1.461850          -0.000001
           77              H      12.149164       5.566692       7.645173       0.144707       1.027492 0.76045062E+01  0.72449676E+02                                 1.581050                            1.530806      -0.811718       2.484196                    0.999833       3.166049       8.251474       0.556340       1.155581      -0.739947      -0.014079      -0.003210       0.003020       0.014752       0.001125      -0.000841      -0.002184       0.005965      -0.002454      -0.004080       0.000127       0.003952              1.597147       2.083373      -0.206519       0.093746       1.400812      -0.057750       1.307255          -0.000002
           78              H      13.538606       6.190629       8.132624       0.145753       0.910467 0.67591996E+01  0.64307192E+02                                 1.619264                            1.569476      -0.951159       2.431720                    0.997541       3.520463      10.049408       0.471082       1.366613      -0.689916       0.007932       0.006951       0.013457       0.017097       0.004096       0.002351       0.000888      -0.001009       0.009600      -0.005889       0.000704       0.005184              1.642072       1.463859       0.273375       0.039630       2.060280       0.158331       1.402076          -0.000000
           79              H      13.520964       5.069492       6.988090       0.143931       1.040366 0.79452421E+01  0.78004647E+02                                 1.706217                            1.651769      -1.095286       2.355032                    0.997775       3.547250       9.988610       0.484473       1.287724      -0.706571       0.008783      -0.010834      -0.009888       0.017096      -0.000893      -0.003562       0.001167      -0.004756       0.007529      -0.005282       0.000567       0.004715              1.722206       1.556989      -0.126965      -0.375395       1.543654       0.163395       2.065974          -0.000002
           80              H      12.268260       5.457504      10.359297       0.146317       1.057777 0.79107140E+01  0.76788657E+02                                 1.667490                            1.604434      -0.876570       2.460438                    0.999472       3.312641       8.969251       0.517089       1.220280      -0.723529      -0.010272       0.008786      -0.007532       0.015474      -0.004811       0.004043       0.000103      -0.000835       0.011359      -0.007591       0.001110       0.006481              1.691185       1.939503      -0.465399      -0.106811       1.788502       0.048230       1.345550           0.000001
           81              H      12.893144       4.116040      10.967636       0.145715       1.107512 0.84472743E+01  0.83345378E+02                                 1.715792                            1.654607      -1.045088       2.380935                    0.998507       3.398516       9.274205       0.510783       1.215359      -0.724330      -0.001563      -0.017200       0.005110       0.018011       0.001647      -0.000399      -0.002002      -0.008733       0.003336      -0.005223       0.000079       0.005144              1.733349       1.424675       0.138448      -0.155336       1.998781      -0.459972       1.776590           0.000002
           82              H      13.847373       5.346365      10.591324       0.146810       1.068140 0.81818425E+01  0.79679461E+02                                 1.643576                            1.605413      -0.918673       2.438881                    0.999312       3.278787       8.743168       0.532423       1.181283      -0.733208       0.014863       0.005620      -0.001309       0.015944       0.004398      -0.000121       0.001900       0.005681       0.006726      -0.006692       0.002244       0.004448              1.636873       1.878792       0.365052       0.099835       1.641849       0.124865       1.389977           0.000002
           83              H      19.928558      15.409298       7.637374       0.132947       1.139524 0.83802277E+01  0.81702053E+02                                 1.683097                            1.603801      -1.021034       2.401048                    0.998292       3.218626       8.451707       0.545824       1.151003      -0.741594      -0.016340       0.014370      -0.032853       0.039406      -0.005003       0.008663       0.001191      -0.007150       0.045982      -0.016024      -0.001883       0.017906              1.697730       1.533015      -0.197330       0.270761       1.647304      -0.256522       1.912871           0.000005
           84              H      21.041583      15.785612      11.484333       0.126314       1.150493 0.85719009E+01  0.84610803E+02                                 1.735707                            1.653792      -1.058055       2.379213                    0.997797       3.352649       9.054687       0.518611       1.196509      -0.729524       0.003414       0.021204       0.031172       0.037855      -0.004406       0.008628       0.003494      -0.010185       0.038075      -0.016089       0.000385       0.015704              1.754436       1.509202      -0.003837       0.108124       1.806835       0.378908       1.947273          -0.000003
           85              H      20.919551      13.313260       7.662721       0.083895       1.321239 0.94334884E+01  0.94979911E+02                                 1.875372                            1.708836      -0.953685       2.412017                    0.997667       3.491946       9.397616       0.524067       1.160807      -0.738103       0.001242      -0.024085      -0.038459       0.045395      -0.009020       0.006715       0.002723      -0.013270       0.039666      -0.019408       0.004554       0.014854              1.959361       1.477108      -0.084431      -0.037203       2.136310       0.660941       2.264664           0.000004
           86              H      21.859079      13.640828      11.382943       0.085592       1.322056 0.95956041E+01  0.97429347E+02                                 1.908948                            1.749573      -0.979231       2.400453                    0.997418       3.537418       9.691064       0.504273       1.196253      -0.729530       0.019079      -0.017704       0.037949       0.046017      -0.007658       0.010583       0.002258      -0.018190       0.043761      -0.022303       0.004445       0.017858              1.988752       1.886275      -0.291164       0.468237       1.926075      -0.430124       2.153907          -0.000002
           87              H      19.606577       5.291770       9.296655       0.146648       0.976859 0.71706599E+01  0.68923672E+02                                 1.666867                            1.592288      -1.072556       2.372047                    0.997463       3.510668       9.924643       0.480597       1.325914      -0.698313       0.009331       0.007645      -0.009473       0.015338       0.003061       0.000282       0.001063       0.002644       0.011220      -0.005265       0.001207       0.004057              1.705259       2.150595       0.447172      -0.005817       1.637423      -0.012675       1.327758           0.000000
           88              H      19.216944       5.262522       6.884751       0.146960       1.022281 0.76903936E+01  0.74509083E+02                                 1.669277                            1.613299      -0.822102       2.490074                    0.999624       3.321742       9.138480       0.498119       1.269149      -0.712765       0.012325       0.002193       0.009470       0.015697       0.001688       0.000923      -0.001863       0.006576      -0.002913      -0.004413       0.000186       0.004227              1.691703       2.014334       0.396704      -0.125768       1.617968      -0.116831       1.442807          -0.000002
           89              H      18.145090       4.236925       6.284212       0.143573       0.976455 0.72861809E+01  0.70603497E+02                                 1.694614                            1.626899      -1.080819       2.366862                    0.997668       3.600775      10.358568       0.464010       1.362236      -0.690771      -0.005071      -0.015629      -0.003653       0.016833       0.001755       0.003773       0.001571      -0.009637       0.009378      -0.007818       0.001791       0.006028              1.720194       1.349468       0.070028       0.083613       1.779533       0.454642       2.031582          -0.000002
           90              H      15.760246       4.626884       1.304417       0.119230       0.966790 0.71489417E+01  0.69257146E+02                                 1.698554                            1.627931      -1.206659       2.306777                    0.994310       3.746788      10.937476       0.454802       1.390149      -0.684180       0.000939      -0.030257       0.003913       0.030523      -0.000136       0.003826      -0.002579       0.003125      -0.055647      -0.019278       0.007890       0.011389              1.732008       1.577467      -0.045730       0.034139       2.285728      -0.085518       1.332829          -0.000001
           91              H      23.139724      11.156783      18.694701       0.141625       0.975013 0.72981702E+01  0.70189013E+02                                 1.642671                            1.590389      -0.855360       2.467282                    0.999474       3.449467       9.632790       0.490035       1.299642      -0.704516      -0.005483       0.012588       0.005820       0.014913      -0.002940       0.000802       0.001933      -0.006679       0.000579      -0.004964       0.000090       0.004874              1.666713       1.402068      -0.070093      -0.019576       2.173285      -0.234629       1.424785          -0.000000
           92              H      14.813357      10.146776       1.072391       0.062647       1.133448 0.90957682E+01  0.92200292E+02                                 1.789010                            1.752760      -0.804308       2.463116                    0.996395       3.848716      10.945720       0.477063       1.266593      -0.710814      -0.037458       0.017461       0.011631       0.042933      -0.004453      -0.003718       0.003269       0.009567      -0.002722      -0.006745      -0.002434       0.009179              1.811508       2.261880      -0.184607      -0.148985       1.630114       0.001642       1.542530           0.000000
           93              H      22.610415       9.706129      18.269644       0.151354       1.055215 0.82431278E+01  0.81942914E+02                                 1.748828                            1.704577      -1.155709       2.333189                    0.997729       3.576382      10.241540       0.466138       1.321820      -0.699695      -0.015609      -0.011963      -0.003742       0.020019       0.002068       0.003571       0.002022      -0.000441       0.004702      -0.003651      -0.001782       0.005433              1.754509       1.934416       0.331463       0.276067       1.577691       0.110591       1.751421           0.000000
           94              H      17.706931       8.152128       1.269321       0.109070       1.015960 0.75174051E+01  0.73608701E+02                                 1.737140                            1.652764      -1.242611       2.273074                    0.995786       3.862814      11.267002       0.459050       1.362652      -0.688903       0.021682       0.014809       0.000140       0.026257      -0.000178       0.000892      -0.001088       0.001874      -0.031891      -0.010754       0.004425       0.006329              1.772589       2.088537       0.342606       0.044340       1.844050      -0.042295       1.385180          -0.000000
           95              H      16.567437      10.376854       2.636132       0.140070       1.114277 0.82976724E+01  0.81675613E+02                                 1.733361                            1.644844      -1.065369       2.363148                    0.998274       3.472780       9.530746       0.508915       1.222713      -0.721722      -0.007949      -0.005801       0.011387       0.015050       0.002413      -0.000513      -0.001544      -0.000669       0.005806      -0.003484       0.000228       0.003256              1.778293       1.433349       0.063795      -0.197359       1.434100      -0.267604       2.467431           0.000001
           96              H       4.197725       6.239371       1.696328       0.040170       1.228644 0.10150392E+02  0.10595479E+03                                 1.894867                            1.853179      -1.071639       2.327794                    0.993659       4.126152      11.983133       0.462471       1.268771      -0.709146       0.025057       0.013243       0.011626       0.030633      -0.001568       0.001282      -0.001734      -0.001437       0.012011      -0.003730      -0.001170       0.004900              1.917619       1.923900       0.351683       0.022348       2.146571       0.022765       1.682388          -0.000001
           97              H      10.753844       4.285676      19.423927       0.137603       1.053710 0.79551033E+01  0.77735407E+02                                 1.696261                            1.633011      -0.861428       2.460866                    0.999343       3.435439       9.494474       0.498620       1.257082      -0.714407      -0.012438      -0.007617       0.004394       0.015233       0.003499      -0.003022       0.000400      -0.001088       0.005101      -0.005363       0.001123       0.004241              1.715278       1.757929       0.422553       0.171850       1.939948       0.282666       1.447957           0.000001
           98              H      11.553690       5.640789      19.133406       0.141726       1.119038 0.84859932E+01  0.83320930E+02                                 1.689539                            1.627904      -1.047148       2.373086                    0.998910       3.333133       8.897290       0.532682       1.171080      -0.735489      -0.000473       0.014017      -0.003671       0.014498      -0.001323      -0.001349      -0.000002      -0.011191       0.003033      -0.006495       0.001245       0.005250              1.707741       1.411326       0.132669      -0.174968       1.951835      -0.448313       1.760063           0.000002
           99              H      24.171883       9.944005      18.530917       0.138938       1.008810 0.75431210E+01  0.73457480E+02                                 1.705953                            1.635112      -0.998793       2.398135                    0.998090       3.586235      10.218382       0.473201       1.329154      -0.697601       0.011240      -0.007080       0.003962       0.013862      -0.002536       0.001109       0.000684       0.006457       0.005155      -0.005116       0.001489       0.003626              1.736069       2.261173      -0.089708      -0.315590       1.382464      -0.048759       1.564571           0.000000
          100              H      17.659877      10.244267       1.474050       0.138689       1.026861 0.77937814E+01  0.76416382E+02                                 1.713244                            1.652316      -1.052175       2.371148                    0.997990       3.613372      10.284565       0.475553       1.313619      -0.700616       0.008304      -0.008503      -0.009119       0.014980      -0.001130       0.000162       0.004306       0.003242       0.000313      -0.005321       0.001544       0.003777              1.726284       2.174643      -0.184112      -0.197857       1.524746       0.007473       1.479463           0.000000
          101              H      16.704174      11.527237       1.532544       0.149870       1.042015 0.76407530E+01  0.73193801E+02                                 1.627902                            1.558817      -0.822844       2.488510                    0.999732       3.183350       8.436234       0.536145       1.192574      -0.731009      -0.006223       0.012561      -0.006482       0.015444      -0.001485       0.003024      -0.000254      -0.002427      -0.001771      -0.003939       0.000741       0.003198              1.654071       1.319228       0.018262      -0.007167       2.239472      -0.234983       1.403513           0.000002
          102              H       2.952376       4.151132       2.782367       0.133816       0.980633 0.74731096E+01  0.73148678E+02                                 1.718419                            1.662233      -1.193846       2.307446                    0.995375       3.766472      11.024208       0.451323       1.386480      -0.685157      -0.011405      -0.004694      -0.014290       0.018876       0.003547       0.000924       0.002806       0.002700       0.011818      -0.006107       0.000444       0.005662              1.736095       1.725934       0.432003      -0.025810       2.068278      -0.120963       1.414073          -0.000001
          103              H      12.469690       6.124332       1.015847       0.058505       1.147954 0.91774752E+01  0.93302505E+02                                 1.807125                            1.762220      -0.814678       2.453753                    0.996373       3.901236      11.137033       0.474796       1.268903      -0.709989      -0.034174       0.023887       0.008740       0.042601      -0.007590      -0.002620       0.001109       0.002744       0.002305      -0.008178      -0.000138       0.008315              1.835852       2.025347      -0.392100      -0.000015       2.020649       0.006873       1.461562          -0.000001
          104              H      12.149165       4.182329       2.103836       0.145123       1.028047 0.76109914E+01  0.72541748E+02                                 1.583202                            1.532739      -0.826385       2.478038                    0.999797       3.166227       8.259176       0.555178       1.157515      -0.739486      -0.014015       0.002971      -0.002917       0.014621      -0.001303       0.000772      -0.002174       0.005315      -0.001675      -0.003892       0.000227       0.003665              1.599379       2.086842       0.207115      -0.093925       1.402544      -0.057892       1.308752          -0.000002
          105              H      13.538609       3.558392       1.616386       0.145205       0.912207 0.67724157E+01  0.64436679E+02                                 1.618363                            1.568611      -0.940031       2.435850                    0.997573       3.519332      10.032366       0.472497       1.362442      -0.690741       0.008429      -0.007130      -0.013812       0.017682      -0.003951      -0.002422       0.000755      -0.001131       0.009355      -0.005765       0.000707       0.005058              1.641138       1.463126      -0.273240      -0.039688       2.058926       0.158344       1.401363          -0.000000
          106              H      13.520964       4.679529       2.760919       0.144590       1.040985 0.79519761E+01  0.78097649E+02                                 1.707759                            1.653126      -1.102296       2.352095                    0.997827       3.548900       9.999306       0.483922       1.288748      -0.706337       0.008752       0.010859       0.009364       0.016798       0.000964       0.003578       0.001224      -0.004718       0.007941      -0.005318       0.000459       0.004859              1.723824       1.558434       0.127203       0.376129       1.544872       0.163642       2.068167          -0.000002
          107              H      19.619813       4.291526      18.887731       0.145990       1.059003 0.79206327E+01  0.76894715E+02                                 1.667297                            1.604225      -0.874984       2.460541                    0.999459       3.314269       8.968776       0.517806       1.218434      -0.723938      -0.010252      -0.008962       0.007719       0.015653       0.004957      -0.003805       0.000191      -0.000761       0.011400      -0.007654       0.001355       0.006300              1.690990       1.939500       0.465394       0.106792       1.788116       0.048214       1.345355           0.000001
          108              H      20.244692       5.632990      18.279393       0.145082       1.108519 0.84550491E+01  0.83426233E+02                                 1.715427                            1.654214      -1.039532       2.382700                    0.998501       3.400019       9.273074       0.511471       1.213664      -0.724713      -0.001662       0.017507      -0.005160       0.018328      -0.001605       0.000445      -0.001950      -0.008990       0.003807      -0.005409       0.000246       0.005163              1.733004       1.424384      -0.138569       0.155388       1.998445      -0.459953       1.776183           0.000002
          109              H      21.198925       4.402664      18.655705       0.147133       1.069071 0.81932187E+01  0.79839988E+02                                 1.646741                            1.608356      -0.932873       2.433160                    0.999254       3.279528       8.755754       0.530884       1.183971      -0.732590       0.014620      -0.005504       0.001308       0.015677      -0.004391       0.000017       0.001867       0.005460       0.007159      -0.006663       0.002241       0.004423              1.640042       1.882708      -0.366212      -0.100162       1.645025       0.125322       1.392393           0.000002
          110              H      12.577010      13.837754       2.111635       0.132495       1.139724 0.83820027E+01  0.81726575E+02                                 1.683736                            1.604355      -1.017284       2.402827                    0.998349       3.218457       8.452613       0.545514       1.151554      -0.741479      -0.016415      -0.014494       0.032970       0.039579       0.004921      -0.008685       0.001246      -0.007176       0.046372      -0.016048      -0.001982       0.018030              1.698383       1.533544       0.197481      -0.270986       1.647884      -0.256737       1.913722           0.000005
          111              H      21.041588      13.461449      17.762695       0.126713       1.145943 0.85301781E+01  0.84098824E+02                                 1.731592                            1.650160      -1.059456       2.379478                    0.997775       3.345587       9.031116       0.518978       1.197085      -0.729415       0.003597      -0.020943      -0.030990       0.037576       0.004296      -0.008662       0.003631      -0.010188       0.038012      -0.016063       0.000318       0.015745              1.750203       1.506081       0.003824      -0.107677       1.802318       0.377271       1.942208          -0.000002
          112              H      13.567996      15.933793       2.086288       0.084457       1.319547 0.94199526E+01  0.94824259E+02                                 1.875237                            1.708757      -0.957384       2.410745                    0.997553       3.489051       9.393613       0.523471       1.162367      -0.737741       0.001490       0.023887       0.038200       0.045079       0.008945      -0.006829       0.002756      -0.012927       0.040242      -0.019384       0.004292       0.015093              1.959206       1.477037       0.084425       0.037183       2.136171       0.660814       2.264409           0.000004
          113              H      21.859077      15.606233      17.864085       0.084431       1.323200 0.96029675E+01  0.97486453E+02                                 1.906657                            1.747598      -0.967607       2.404530                    0.997526       3.539863       9.685080       0.505892       1.192639      -0.730354       0.019305       0.017888      -0.038622       0.046737       0.007519      -0.010725       0.002186      -0.018122       0.043247      -0.022194       0.004400       0.017795              1.986307       1.884049       0.290597      -0.467399       1.923633      -0.429365       2.151238          -0.000002
          114              H       4.903477       4.457250       0.452354       0.145823       0.980658 0.72028095E+01  0.69284131E+02                                 1.668307                            1.593536      -1.065407       2.373816                    0.997480       3.514830       9.927911       0.481639       1.322065      -0.699083       0.009389      -0.008054       0.009381       0.015525      -0.002986      -0.000096       0.001001       0.002854       0.011441      -0.005286       0.001259       0.004026              1.706771       2.152958      -0.447903       0.005888       1.638696      -0.012732       1.328659           0.000000
          115              H       4.513845       4.486498       2.864259       0.147096       1.023056 0.76979168E+01  0.74603214E+02                                 1.670437                            1.614335      -0.826252       2.488350                    0.999641       3.322561       9.143239       0.497824       1.269538      -0.712682       0.012245      -0.002074      -0.009753       0.015791      -0.001726      -0.000880      -0.001833       0.006534      -0.002836      -0.004382       0.000177       0.004205              1.692899       2.016260      -0.397063       0.126061       1.618773      -0.116999       1.443663          -0.000002
          116              H       3.441987       5.512095       3.464798       0.143384       0.975937 0.72776563E+01  0.70467874E+02                                 1.690911                            1.623475      -1.067482       2.372235                    0.997739       3.593875      10.319333       0.465774       1.358097      -0.691614      -0.004782       0.015706       0.003719       0.016834      -0.001772      -0.003907       0.001713      -0.009585       0.010006      -0.007942       0.001660       0.006282              1.716386       1.346789      -0.069788      -0.083333       1.775883       0.453397       2.026485          -0.000002
          117              H       2.618621       1.304421       5.122130       0.118712       0.968744 0.71637238E+01  0.69404207E+02                                 1.697419                            1.626922      -1.193625       2.311502                    0.994516       3.745256      10.916861       0.456282       1.385562      -0.685061      -0.000948       0.004020       0.030595       0.030872      -0.003736      -0.000156       0.002501       0.029384       0.023484      -0.019297       0.007985       0.011311              1.730818       1.576501      -0.034121      -0.045722       1.332140       0.085347       2.283812          -0.000001
          118              H      17.293759      18.694721      18.090262       0.141990       0.975222 0.73006202E+01  0.70223670E+02                                 1.643366                            1.591015      -0.855833       2.466879                    0.999479       3.450129       9.637732       0.489736       1.300229      -0.704384       0.005516       0.005705      -0.012312       0.014647      -0.000821      -0.002923      -0.001969      -0.003547       0.009793      -0.004948       0.000051       0.004897              1.667424       1.402547       0.019591      -0.070179       1.425260       0.234780       2.174465          -0.000000
          119              H      10.917053       1.072401      19.100259       0.062395       1.133384 0.90935964E+01  0.92165807E+02                                 1.788466                            1.752157      -0.804105       2.463304                    0.996421       3.847584      10.939059       0.477343       1.266023      -0.710948       0.037672       0.011450      -0.017681       0.043161       0.003870      -0.004244      -0.003230       0.006179      -0.013068      -0.006636      -0.002528       0.009164              1.810971       2.261419       0.149115      -0.184672       1.542008      -0.001673       1.629487           0.000000
          120              H      10.471519      18.269656       0.042896       0.151481       1.055390 0.82446711E+01  0.81962637E+02                                 1.749027                            1.704729      -1.151392       2.334541                    0.997724       3.576708      10.242970       0.466117       1.321809      -0.699692       0.015500      -0.003606       0.011997       0.019929      -0.003605       0.002017      -0.002017      -0.002397      -0.001714      -0.003616      -0.001798       0.005414              1.754721       1.934742      -0.276145       0.331669       1.751499      -0.110654       1.577921           0.000000
          121              H      15.375030       1.269323       1.596888       0.108754       1.016840 0.75226351E+01  0.73646466E+02                                 1.735525                            1.651287      -1.225274       2.280198                    0.995876       3.859792      11.244061       0.460276       1.359271      -0.689576      -0.021736       0.000203      -0.014988       0.026403      -0.000880      -0.000147       0.001162       0.017189       0.013019      -0.010896       0.004406       0.006490              1.770926       2.086412      -0.044288       0.342121       1.384152       0.042260       1.842215          -0.000000
          122              H       9.162971       2.636143      18.870183       0.140710       1.108370 0.82429088E+01  0.80997854E+02                                 1.727013                            1.639275      -1.058386       2.366924                    0.998332       3.462921       9.493837       0.509869       1.222516      -0.721792       0.008037       0.011230       0.005952       0.015037       0.000549       0.002329       0.001368      -0.003201      -0.002112      -0.003372       0.000270       0.003101              1.771568       1.428895       0.196297       0.063406       2.456296       0.266045       1.429514           0.000001
          123              H      14.181138       1.696330       3.509643       0.040614       1.226456 0.10126867E+02  0.10564557E+03                                 1.892540                            1.850986      -1.063671       2.331168                    0.993796       4.121205      11.964290       0.462773       1.268710      -0.709170      -0.024977       0.011319      -0.013096       0.030388      -0.001433      -0.001440       0.001552      -0.007042      -0.003691      -0.003767      -0.001186       0.004953              1.915253       1.921468      -0.022303       0.350982       1.680510      -0.022704       2.143782          -0.000001
          124              H      22.328098      19.423942       5.463345       0.139590       1.049693 0.79208579E+01  0.77344430E+02                                 1.694487                            1.631557      -0.869965       2.458292                    0.999337       3.429860       9.486456       0.497720       1.260271      -0.713705       0.011612       0.004745       0.007241       0.014484       0.003051       0.003601      -0.000444      -0.003080      -0.000992      -0.005477       0.001179       0.004298              1.713398       1.755890      -0.171531       0.421321       1.446916      -0.282173       1.937389           0.000001
          125              H      21.528249      19.133421       4.108233       0.142177       1.112510 0.84232453E+01  0.82536847E+02                                 1.681711                            1.620892      -1.034966       2.378842                    0.998951       3.323482       8.857370       0.534414       1.169662      -0.735842       0.000473      -0.003695      -0.014107       0.014591       0.001285      -0.001276      -0.000105      -0.007149       0.015073      -0.006445       0.001260       0.005184              1.699639       1.405611       0.173497       0.131619       1.751506       0.444613       1.941799           0.000002
          126              H      16.261602      18.530939      19.303039       0.137914       1.009911 0.75523661E+01  0.73561528E+02                                 1.706445                            1.635526      -0.997156       2.398759                    0.998127       3.587820      10.220010       0.473451       1.328198      -0.697807      -0.011707       0.004067       0.006997       0.014233      -0.000993      -0.002714      -0.000718       0.000403      -0.012115      -0.005200       0.001676       0.003524              1.736591       2.262068       0.315753      -0.089816       1.564940       0.048778       1.382766           0.000000
          127              H       8.070532       1.474060      19.002769       0.138466       1.026152 0.77881872E+01  0.76353406E+02                                 1.713053                            1.652234      -1.057100       2.369256                    0.997989       3.613093      10.285679       0.475309       1.314431      -0.700456      -0.008224      -0.009055       0.008839       0.015092       0.000043      -0.001047      -0.004292       0.001673      -0.004998      -0.005295       0.001518       0.003777              1.726064       2.174107       0.197438      -0.183905       1.479382      -0.007321       1.524703           0.000000
          128              H       9.026233       1.532553      17.719800       0.151183       1.039658 0.76213124E+01  0.72974523E+02                                 1.626763                            1.557921      -0.824179       2.488555                    0.999731       3.179296       8.428651       0.535639       1.194242      -0.730619       0.006068      -0.006172      -0.011973       0.014774      -0.003128      -0.001643       0.000312      -0.000312       0.004198      -0.004017       0.000604       0.003412              1.652808       1.318628       0.007141       0.018182       1.402677       0.234332       2.237118           0.000002
          129              H      15.426489       2.782372       5.597881       0.134612       0.979616 0.74636175E+01  0.73035826E+02                                 1.717499                            1.661383      -1.190638       2.309178                    0.995352       3.764312      11.017993       0.451334       1.386824      -0.685084       0.011124      -0.014336       0.004212       0.018628      -0.001042       0.003667      -0.002789      -0.004483      -0.009818      -0.006148       0.000423       0.005724              1.735155       1.725093       0.025684       0.431732       1.413322       0.120690       2.067049          -0.000001
          130              H       5.909175       1.015849       3.624682       0.058248       1.147712 0.91777146E+01  0.93327022E+02                                 1.808660                            1.763720      -0.822510       2.450923                    0.996238       3.903857      11.154216       0.473890       1.271031      -0.709529       0.034156       0.009006      -0.023808       0.042598       0.002492      -0.007674      -0.001103       0.000607      -0.004787      -0.008109      -0.000304       0.008414              1.837437       2.027075      -0.000020      -0.392400       1.462744      -0.006855       2.022493          -0.000001
          131              H       6.229701       2.103840       5.566684       0.144700       1.029129 0.76216362E+01  0.72673193E+02                                 1.584743                            1.534175      -0.824646       2.478891                    0.999799       3.168532       8.268604       0.554686       1.158065      -0.739352       0.014137      -0.003039      -0.003244       0.014819      -0.000860      -0.001101       0.002103       0.003767      -0.007375      -0.003874       0.000150       0.003725              1.600951       2.089056       0.094199       0.207454       1.309909       0.058055       1.403887          -0.000002
          132              H       4.840259       1.616390       6.190621       0.145396       0.909912 0.67523407E+01  0.64214084E+02                                 1.617554                            1.567853      -0.945817       2.434057                    0.997530       3.516868      10.031076       0.471783       1.365172      -0.690222      -0.008129      -0.013520       0.006931       0.017231       0.002464      -0.004067      -0.000981      -0.005302      -0.003094      -0.005863       0.000561       0.005302              1.640316       1.462545       0.039677      -0.273190       1.400645      -0.158137       2.057759          -0.000000
          133              H       4.857901       2.760924       5.069485       0.144078       1.040226 0.79422608E+01  0.77956602E+02                                 1.704935                            1.650522      -1.087835       2.358098                    0.997810       3.545913       9.978851       0.485140       1.286263      -0.706876      -0.008922       0.009460      -0.010837       0.016927      -0.003772       0.000937      -0.001359      -0.006600       0.002872      -0.005504       0.000342       0.005162              1.720925       1.556060      -0.375251       0.126872       2.064298      -0.163240       1.542417          -0.000002
          134              H      13.462129      18.887746       5.457496       0.146614       1.057704 0.79107636E+01  0.76797345E+02                                 1.668173                            1.605048      -0.881279       2.458600                    0.999464       3.312868       8.973431       0.516641       1.221207      -0.723316       0.009944       0.007545       0.008837       0.015294       0.004037       0.004843      -0.000151      -0.005892      -0.004975      -0.007593       0.001097       0.006496              1.691895       1.940295      -0.106838       0.465778       1.346008      -0.048246       1.789383           0.000001
          135              H      12.837248      18.279407       4.116032       0.145441       1.110272 0.84738672E+01  0.83673241E+02                                 1.718437                            1.657013      -1.046964       2.379399                    0.998471       3.403604       9.291639       0.510505       1.215071      -0.724375       0.001566      -0.004987      -0.017358       0.018128      -0.000367      -0.001675       0.001987      -0.006384       0.011734      -0.005447       0.000215       0.005233              1.736075       1.426595      -0.155736      -0.138805       1.779479       0.461127       2.002151           0.000003
          136              H      11.883017      18.655719       5.346357       0.146925       1.067525 0.81760922E+01  0.79613917E+02                                 1.643468                            1.605284      -0.922709       2.437327                    0.999318       3.277466       8.740717       0.532199       1.181922      -0.733068      -0.014693       0.001076       0.005870       0.015858      -0.000096      -0.004247      -0.001731      -0.000571      -0.012032      -0.006550       0.002271       0.004279              1.636782       1.878710       0.099797      -0.365160       1.389823      -0.124833       1.641811           0.000002
          137              H      13.153392       2.111644      15.409284       0.132129       1.140416 0.83865685E+01  0.81769767E+02                                 1.683127                            1.603730      -1.014785       2.403190                    0.998329       3.220016       8.452431       0.546246       1.150031      -0.741837       0.016417       0.033081       0.014423       0.039647       0.008707       0.004878      -0.001132      -0.026857      -0.012313      -0.016045      -0.002015       0.018061              1.697801       1.533020       0.270944       0.197421       1.913124       0.256727       1.647260           0.000005
          138              H      19.391893      17.762714      15.785596       0.126592       1.149129 0.85605121E+01  0.84479276E+02                                 1.735312                            1.653488      -1.065740       2.376253                    0.997708       3.350283       9.050412       0.518229       1.197660      -0.729272      -0.003846      -0.031105       0.020850       0.037644       0.008504       0.004373      -0.003559      -0.023998      -0.003903      -0.015953       0.000329       0.015624              1.754002       1.508953       0.108104       0.003841       1.946738      -0.378640       1.806314          -0.000002
          139              H      12.162403       2.086296      13.313247       0.084611       1.316594 0.93951301E+01  0.94502305E+02                                 1.871509                            1.705802      -0.948162       2.414888                    0.997664       3.485827       9.378205       0.524301       1.161410      -0.737969      -0.001379       0.038186      -0.024156       0.045206       0.006731       0.008982      -0.002621      -0.026646      -0.000513      -0.019387       0.004357       0.015030              1.955071       1.474688      -0.037052       0.084135       2.259158      -0.658378       2.131367           0.000004
          140              H      18.574400      17.864103      13.640814       0.084338       1.326665 0.96324921E+01  0.97856315E+02                                 1.909373                            1.749786      -0.971600       2.402110                    0.997490       3.544205       9.698838       0.505817       1.191963      -0.730495      -0.019339      -0.038530      -0.018006       0.046720       0.010785       0.007634      -0.002159      -0.030734       0.005436      -0.022289       0.004417       0.017872              1.989264       1.886708       0.468697       0.291427       2.154713       0.430545       1.926371          -0.000002
          141              H      13.475391       0.452357       5.291762       0.146643       0.978233 0.71832608E+01  0.69067252E+02                                 1.667413                            1.592867      -1.067470       2.373776                    0.997474       3.512826       9.928672       0.480935       1.324552      -0.698572      -0.009342       0.009561       0.007946       0.015550       0.000266      -0.002928      -0.001025      -0.004354      -0.009554      -0.005146       0.001097       0.004049              1.705802       2.151441      -0.005531      -0.446991       1.328241       0.012456       1.637722           0.000000
          142              H      13.865020       2.864263       5.262515       0.145422       1.026556 0.77284556E+01  0.74947401E+02                                 1.671559                            1.615342      -0.810874       2.494091                    0.999666       3.328555       9.152327       0.498855       1.266099      -0.713412      -0.012984      -0.009547       0.002303       0.016280       0.000986      -0.001744       0.001839       0.004925      -0.008373      -0.004442       0.000099       0.004343              1.694070       2.017825      -0.126183      -0.397549       1.444482       0.117078       1.619903          -0.000002
          143              H      14.936874       3.464802       4.236920       0.143572       0.975982 0.72793641E+01  0.70504205E+02                                 1.692486                            1.624862      -1.076894       2.368426                    0.997675       3.596644      10.336231       0.464958       1.360100      -0.691206       0.005017       0.003879      -0.015586       0.016827       0.003647      -0.001950      -0.001534      -0.009498       0.009495      -0.007744       0.001739       0.006005              1.718045       1.347886       0.083447      -0.069902       2.028614      -0.454188       1.777635          -0.000002
          144              H      17.321709       8.444600       4.626880       0.119973       0.963790 0.71215556E+01  0.68927093E+02                                 1.695386                            1.625129      -1.206262       2.307463                    0.994408       3.739539      10.911928       0.455050       1.390696      -0.684099      -0.000881      -0.003612      -0.030020       0.030249       0.003734       0.000095       0.002658       0.029266       0.023540      -0.019280       0.008044       0.011236              1.728667       1.574755       0.034039       0.045514       1.330850       0.085119       2.280397          -0.000001
          145              H      17.293771      10.552340      11.156766       0.141909       0.974102 0.72888968E+01  0.70076128E+02                                 1.641650                            1.589385      -0.862303       2.464167                    0.999434       3.446337       9.621785       0.490196       1.299654      -0.704528       0.005394      -0.005833       0.012301       0.014643       0.000840       0.002972      -0.002023      -0.003569       0.009737      -0.005005       0.000068       0.004937              1.665663       1.401097      -0.019562       0.070029       1.423711       0.234260       2.172181          -0.000000
          146              H      18.268590       8.676629      10.146769       0.062373       1.133680 0.90963477E+01  0.92192277E+02                                 1.787973                            1.751783      -0.799040       2.464980                    0.996474       3.847631      10.935858       0.477698       1.265100      -0.711142       0.037530      -0.011752       0.017881       0.043202      -0.003741       0.004314      -0.003245       0.006201      -0.013612      -0.006826      -0.002353       0.009179              1.810441       2.260391      -0.148902       0.184473       1.541759      -0.001655       1.629173           0.000000
          147              H      17.823082      10.977396       9.706114       0.150436       1.059489 0.82866330E+01  0.82497198E+02                                 1.754640                            1.709920      -1.166263       2.328060                    0.997724       3.586141      10.282505       0.464986       1.323137      -0.699408       0.015694       0.003942      -0.012000       0.020145       0.003475      -0.001994      -0.002164      -0.002139      -0.001982      -0.003371      -0.002013       0.005384              1.760428       1.941533       0.277713      -0.333298       1.757273      -0.111168       1.582478           0.000000
          148              H      15.375019       8.479698       8.152122       0.108734       1.016775 0.75246542E+01  0.73692314E+02                                 1.737461                            1.653085      -1.236514       2.275923                    0.995753       3.864683      11.270859       0.459236       1.361868      -0.689050      -0.021890      -0.000344       0.015231       0.026669       0.000849       0.000269       0.001146       0.016850       0.012710      -0.010672       0.004272       0.006400              1.772928       2.088881       0.044371      -0.342541       1.385502       0.042355       1.844400          -0.000000
          149              H      16.514512       7.112887      10.376846       0.141584       1.109469 0.82551688E+01  0.81171323E+02                                 1.730184                            1.642074      -1.070360       2.361873                    0.998273       3.465542       9.512871       0.508556       1.224872      -0.721241       0.007868      -0.010920      -0.005666       0.014603      -0.000454      -0.002482       0.001488      -0.003047      -0.001910      -0.003505       0.000341       0.003164              1.774934       1.431112      -0.196746      -0.063582       2.461814       0.266860       1.431875           0.000001
          150              H      14.181128       8.052690       6.239366       0.040183       1.226317 0.10128722E+02  0.10570283E+03                                 1.895040                            1.853324      -1.069479       2.329122                    0.993668       4.124930      11.989505       0.461525       1.271684      -0.708533      -0.025299      -0.011235       0.013372       0.030743       0.001415       0.001719       0.001559      -0.007204      -0.003769      -0.004057      -0.001005       0.005062              1.917816       1.924103       0.022378      -0.351735       1.682520      -0.022762       2.146825          -0.000001
          151              H      14.976563       9.823110       4.285665       0.138402       1.048911 0.79101484E+01  0.77189490E+02                                 1.691550                            1.628770      -0.857480       2.463258                    0.999366       3.427314       9.466608       0.499075       1.257669      -0.714298       0.012126      -0.004452      -0.007548       0.014961      -0.003140      -0.003510      -0.000419      -0.003339      -0.000988      -0.005496       0.001147       0.004350              1.710438       1.752842       0.171051      -0.420602       1.444370      -0.281346       1.934100           0.000001
          152              H      14.176714      10.113632       5.640777       0.142290       1.116484 0.84634490E+01  0.83053816E+02                                 1.687900                            1.626524      -1.047198       2.373306                    0.998920       3.329404       8.888204       0.532463       1.172208      -0.735228       0.000558       0.003408       0.013958       0.014379      -0.001326       0.001255       0.000078      -0.007238       0.015288      -0.006536       0.001301       0.005235              1.706006       1.410245      -0.174617      -0.132325       1.758347       0.447289       1.949424           0.000002
          153              H      16.261613      10.716123       9.943990       0.137460       1.012085 0.75713913E+01  0.73782603E+02                                 1.707730                            1.636615      -0.985083       2.403437                    0.998096       3.591169      10.227214       0.473783       1.326626      -0.698115      -0.012076      -0.003867      -0.006962       0.014466       0.001021       0.002617      -0.000832       0.000310      -0.012060      -0.005163       0.001723       0.003440              1.737972       2.264489      -0.316145       0.089795       1.565913       0.048873       1.383513           0.000000
          154              H      15.422070       8.274970      10.244259       0.139672       1.024203 0.77699034E+01  0.76136541E+02                                 1.711565                            1.650820      -1.055563       2.370508                    0.998000       3.609316      10.275533       0.475240       1.315271      -0.700279      -0.008048       0.009009      -0.008656       0.014861       0.000050       0.000979      -0.004272       0.001587      -0.004747      -0.005228       0.001508       0.003720              1.724572       2.172035      -0.197332       0.183820       1.478180      -0.007379       1.523501           0.000000
          155              H      16.377772       8.216476      11.527229       0.150533       1.041367 0.76366941E+01  0.73157527E+02                                 1.628480                            1.559413      -0.826877       2.487139                    0.999727       3.182331       8.438327       0.535432       1.194120      -0.730649       0.006081       0.006366       0.012161       0.015013       0.003078       0.001580       0.000187      -0.000277       0.004363      -0.004005       0.000744       0.003260              1.654635       1.319777      -0.007178      -0.018333       1.404040       0.234893       2.240088           0.000002
          156              H      15.426482       6.966649       4.151128       0.134329       0.978940 0.74565806E+01  0.72941315E+02                                 1.715998                            1.660061      -1.186547       2.311092                    0.995386       3.761407      11.003393       0.451786       1.385925      -0.685274       0.011219       0.014170      -0.004677       0.018669       0.000957      -0.003404      -0.002817      -0.004223      -0.009853      -0.005927       0.000385       0.005542              1.733596       1.723551      -0.025717      -0.430927       1.412380       0.120598       2.064859          -0.000001
          157              H       5.909163       8.733171       6.124328       0.058981       1.146907 0.91684381E+01  0.93197180E+02                                 1.806723                            1.761920      -0.816512       2.453208                    0.996357       3.900894      11.138964       0.474559       1.269721      -0.709803       0.033896      -0.008881       0.023759       0.042336      -0.002654       0.007876      -0.001136       0.000316      -0.005161      -0.008427      -0.000186       0.008613              1.835427       2.024704       0.000050       0.391644       1.461452      -0.006832       2.020125          -0.000001
          158              H       6.229692       7.645180       4.182325       0.144773       1.028351 0.76128452E+01  0.72553852E+02                                 1.582404                            1.532037      -0.820475       2.480144                    0.999812       3.167059       8.257318       0.555866       1.156173      -0.739803       0.014159       0.003131       0.003348       0.014883       0.000840       0.001101       0.002251       0.003822      -0.007521      -0.004045       0.000268       0.003777              1.598542       2.085416      -0.093922      -0.206887       1.308247       0.057875       1.401964          -0.000002
          159              H       4.840248       8.132631       3.558388       0.145116       0.910584 0.67575085E+01  0.64263832E+02                                 1.617067                            1.567427      -0.947719       2.432867                    0.997603       3.516424      10.023899       0.472397       1.363387      -0.690574      -0.008140       0.013561      -0.007048       0.017315      -0.002488       0.004162      -0.000897      -0.005356      -0.002864      -0.005984       0.000686       0.005298              1.639803       1.462053      -0.039596       0.272923       1.400321      -0.158023       2.057035          -0.000000
          160              H       4.857894       6.988097       4.679525       0.143757       1.041240 0.79513123E+01  0.78058765E+02                                 1.705110                            1.650720      -1.086552       2.358446                    0.997829       3.547192       9.979581       0.485494       1.285107      -0.707115      -0.008781      -0.009640       0.011113       0.017133       0.003764      -0.000871      -0.001209      -0.006372       0.002820      -0.005414       0.000423       0.004991              1.721080       1.556123       0.375123      -0.126820       2.064516      -0.163209       1.542602          -0.000002
          161              H       6.110593      10.359306       4.291514       0.147010       1.058524 0.79187693E+01  0.76899156E+02                                 1.669448                            1.606176      -0.882434       2.458038                    0.999480       3.313702       8.978870       0.516277       1.221687      -0.723201       0.010012      -0.007434      -0.008311       0.014986      -0.003932      -0.004816      -0.000072      -0.005875      -0.004081      -0.007480       0.001151       0.006330              1.693232       1.942131       0.107065      -0.466399       1.346866      -0.048397       1.790700           0.000001
          162              H      20.188810      10.967646       5.632978       0.144815       1.109016 0.84592872E+01  0.83473833E+02                                 1.715544                            1.654313      -1.036493       2.383997                    0.998516       3.400536       9.273109       0.511631       1.213202      -0.724823       0.001452       0.005265       0.017619       0.018446       0.000485       0.001670       0.001934      -0.006333       0.011414      -0.005375       0.000243       0.005132              1.733127       1.424393       0.155311       0.138457       1.776337       0.460051       1.998652           0.000003
          163              H      19.234579      10.591333       4.402653       0.147264       1.068082 0.81814756E+01  0.79680033E+02                                 1.644003                            1.605768      -0.923052       2.437084                    0.999276       3.278139       8.743473       0.532137       1.181858      -0.733073      -0.014643      -0.001160      -0.005577       0.015712       0.000247       0.004445      -0.001913      -0.000749      -0.012215      -0.006845       0.002468       0.004376              1.637315       1.879510      -0.099931       0.365328       1.390221      -0.124946       1.642214           0.000002
          164              H      20.504933       7.637386      13.837744       0.131754       1.142518 0.84066898E+01  0.82026308E+02                                 1.686441                            1.606673      -1.024450       2.399637                    0.998303       3.222187       8.465031       0.545151       1.151493      -0.741500       0.016415      -0.033194      -0.014700       0.039842      -0.008763      -0.005062      -0.001386      -0.026638      -0.012573      -0.016150      -0.001890       0.018040              1.701195       1.535826      -0.271910      -0.198119       1.917283       0.257641       1.650477           0.000005
          165              H      19.391902      11.484347      13.461432       0.126313       1.150300 0.85695478E+01  0.84582547E+02                                 1.735713                            1.653720      -1.060853       2.377987                    0.997734       3.351623       9.051918       0.518545       1.196733      -0.729484      -0.003536       0.031170      -0.020909       0.037699      -0.008639      -0.004375      -0.003570      -0.024066      -0.004085      -0.016034       0.000278       0.015755              1.754457       1.509065      -0.108157      -0.003791       1.947511      -0.379147       1.806795          -0.000002
          166              H      19.513945       7.662734      15.933781       0.084447       1.317989 0.94079466E+01  0.94680202E+02                                 1.874504                            1.708270      -0.955596       2.411982                    0.997580       3.487236       9.389840       0.523230       1.163186      -0.737557      -0.001137      -0.038281       0.024146       0.045275      -0.006580      -0.009116      -0.002585      -0.026498      -0.000726      -0.019360       0.004430       0.014930              1.958330       1.476664       0.037142      -0.084373       2.263175      -0.660109       2.135153           0.000004
          167              H      18.574411      11.382958      15.606214       0.085357       1.321513 0.95904032E+01  0.97346308E+02                                 1.906726                            1.747777      -0.971843       2.403248                    0.997494       3.537682       9.684746       0.505193       1.194446      -0.729933      -0.019101       0.038395       0.017799       0.046431      -0.010688      -0.007616      -0.002229      -0.030539       0.005684      -0.022198       0.004506       0.017693              1.986317       1.884122      -0.467273      -0.290523       2.151101       0.429196       1.923729          -0.000002
          168              H      13.475377       9.296664       4.457247       0.147157       0.977458 0.71758277E+01  0.68977431E+02                                 1.666475                            1.591994      -1.074640       2.370773                    0.997440       3.510718       9.921161       0.481093       1.324470      -0.698587      -0.009063      -0.009338      -0.007702       0.015121      -0.000192       0.003001      -0.000995      -0.004398      -0.009745      -0.005256       0.001192       0.004064              1.704814       2.149839       0.005706       0.446872       1.327559       0.012626       1.637045           0.000000
          169              H      13.865013       6.884757       4.486494       0.145514       1.025803 0.77227843E+01  0.74889405E+02                                 1.671833                            1.615660      -0.819665       2.490439                    0.999616       3.328088       9.155150       0.498313       1.267528      -0.713109      -0.013185       0.009653      -0.002288       0.016500      -0.000948       0.001674       0.001804       0.004643      -0.008313      -0.004337       0.000170       0.004167              1.694332       2.017790       0.126230       0.397494       1.444903       0.117189       1.620304          -0.000002
          170              H      14.936870       6.284218       5.512090       0.143586       0.974610 0.72665525E+01  0.70343716E+02                                 1.690449                            1.623125      -1.065906       2.373397                    0.997767       3.592861      10.320094       0.465374       1.359587      -0.691324       0.004982      -0.003712       0.015727       0.016909      -0.003752       0.001832      -0.001613      -0.009729       0.009688      -0.007895       0.001762       0.006132              1.715886       1.346614      -0.083325       0.069772       2.025755      -0.452984       1.775288          -0.000002
          171              H      13.645926      14.375904      11.053427       0.119741       0.964852 0.71305391E+01  0.69032852E+02                                 1.696260                            1.625838      -1.206127       2.307578                    0.994351       3.741382      10.917273       0.455103       1.390155      -0.684194      -0.001201      -0.030022       0.003890       0.030297       0.000120      -0.003774      -0.002549       0.002790      -0.055921      -0.019350       0.008096       0.011254              1.729617       1.575310       0.045550      -0.034022       2.282244      -0.085281       1.331299          -0.000001
          172              H       6.266460       1.407762       8.945691       0.142251       0.972955 0.72810793E+01  0.70007195E+02                                 1.642872                            1.590566      -0.863617       2.464237                    0.999459       3.447770       9.637452       0.488900       1.302983      -0.703826       0.005246       0.012228       0.005784       0.014509       0.002968      -0.000904       0.001958      -0.006592       0.000581      -0.005013       0.000161       0.004852              1.666918       1.402165       0.070210       0.019559       2.173731      -0.234646       1.424857          -0.000000
          173              H       7.241278       0.397765      10.821401       0.062117       1.134419 0.91056915E+01  0.92326912E+02                                 1.790127                            1.753794      -0.805157       2.462615                    0.996379       3.851033      10.954190       0.476887       1.266705      -0.710792       0.037788       0.017693       0.011624       0.043314       0.004397       0.003862       0.003186       0.009634      -0.002636      -0.006680      -0.002552       0.009232              1.812672       2.263605       0.184789       0.149196       1.631048       0.001648       1.543363           0.000000
          174              H      14.147293      19.455140       8.520634       0.151838       1.055197 0.82434543E+01  0.81953287E+02                                 1.749314                            1.704993      -1.158342       2.332008                    0.997742       3.576851      10.245908       0.465888       1.322413      -0.699563       0.015508      -0.011776      -0.003436       0.019773      -0.002080      -0.003687       0.002148      -0.000378       0.004164      -0.003682      -0.001880       0.005562              1.755019       1.935178      -0.331728      -0.276279       1.578073       0.110681       1.751807           0.000000
          175              H      11.699230      17.901148      11.018331       0.108726       1.015748 0.75157652E+01  0.73589364E+02                                 1.737030                            1.652709      -1.237592       2.275669                    0.995787       3.863004      11.267673       0.459001       1.362859      -0.688870      -0.021718       0.015300      -0.000200       0.026567       0.000345      -0.001103      -0.001141       0.002018      -0.031943      -0.010801       0.004314       0.006488              1.772479       2.088258      -0.342375      -0.044330       1.843971      -0.042335       1.385208          -0.000000
          176              H       5.487198       0.627842      12.385142       0.141073       1.110900 0.82662816E+01  0.81292874E+02                                 1.730291                            1.642046      -1.067797       2.362545                    0.998303       3.466889       9.511531       0.509181       1.223184      -0.721623       0.007945      -0.005954       0.011252       0.015006      -0.002333       0.000521      -0.001342      -0.000634       0.005553      -0.003330       0.000298       0.003031              1.775109       1.431063      -0.063686       0.197025       1.431869      -0.267185       2.462393           0.000001
          177              H      10.505341      15.988392      11.445337       0.039983       1.227540 0.10138858E+02  0.10580407E+03                                 1.893799                            1.852222      -1.060834       2.332130                    0.993750       4.124204      11.975669       0.462556       1.268903      -0.709129      -0.025381       0.013542       0.011231       0.030883       0.001625      -0.001434      -0.001567      -0.001506       0.012545      -0.003901      -0.001118       0.005019              1.916517       1.922812      -0.351255      -0.022337       2.145109       0.022722       1.681630          -0.000001
          178              H      11.300782      14.034688       9.674917       0.138461       1.050553 0.79265479E+01  0.77398718E+02                                 1.694136                            1.631095      -0.865728       2.459675                    0.999352       3.430587       9.482317       0.498368       1.258653      -0.714074       0.012257      -0.007338       0.004434       0.014958      -0.003570       0.003089       0.000442      -0.001328       0.005676      -0.005567       0.001247       0.004320              1.713113       1.755566      -0.421663      -0.171441       1.937427       0.282071       1.446346           0.000001
          179              H      10.500931      15.389801       9.384397       0.142143       1.117985 0.84776924E+01  0.83230847E+02                                 1.689632                            1.628047      -1.050226       2.372019                    0.998888       3.331588       8.896821       0.532123       1.172432      -0.735172       0.000725       0.013948      -0.003454       0.014388       0.001267       0.001303      -0.000049      -0.011105       0.003385      -0.006482       0.001348       0.005134              1.707822       1.411513      -0.132637       0.174972       1.951774      -0.448134       1.760178           0.000002
          180              H       5.234305       0.194984       8.781908       0.138283       1.010500 0.75587974E+01  0.73648246E+02                                 1.707829                            1.636766      -1.001043       2.396810                    0.998042       3.590128      10.232071       0.472982       1.329082      -0.697612      -0.011676      -0.007045       0.004049       0.014225       0.002523      -0.001061       0.000670       0.006194       0.005358      -0.005032       0.001550       0.003482              1.738045       2.264265       0.089905       0.316219       1.383706      -0.048825       1.566165           0.000000
          181              H       4.394758       0.495255      11.223060       0.138399       1.027743 0.78028109E+01  0.76533581E+02                                 1.714873                            1.653772      -1.057207       2.369063                    0.998031       3.616182      10.297355       0.475088       1.314411      -0.700450      -0.008591      -0.008683      -0.008961       0.015149       0.001038      -0.000046       0.004343       0.002969       0.000627      -0.005231       0.001329       0.003902              1.727958       2.177106       0.184615       0.198005       1.526182       0.007507       1.480585           0.000000
          182              H       5.350457       1.778226      11.281554       0.151187       1.042587 0.76492440E+01  0.73328470E+02                                 1.631900                            1.562415      -0.836360       2.483379                    0.999702       3.183452       8.451985       0.533884       1.196755      -0.730041       0.005785       0.011874      -0.006261       0.014617       0.001679      -0.002989      -0.000303      -0.002322      -0.001386      -0.003905       0.000569       0.003336              1.658225       1.322054      -0.018313       0.007155       2.246083      -0.235770       1.406538           0.000002
          183              H      11.750697      13.900153      12.531377       0.134200       0.977920 0.74439975E+01  0.72762269E+02                                 1.712523                            1.656857      -1.182987       2.312387                    0.995508       3.754041      10.965206       0.453118       1.382913      -0.685885       0.011294      -0.004679      -0.014328       0.018834      -0.003439      -0.001032       0.002825       0.002725       0.011639      -0.005978       0.000303       0.005675              1.730035       1.719939      -0.429639       0.025534       2.060372      -0.120030       1.409793          -0.000001
          184              H      16.936477      15.873353      10.764856       0.058596       1.147182 0.91710239E+01  0.93235044E+02                                 1.807589                            1.762635      -0.820335       2.451925                    0.996297       3.901395      11.143041       0.474249       1.270393      -0.709671       0.033968       0.023886       0.008644       0.042416       0.007680       0.002623       0.001227       0.002770       0.001840      -0.008177      -0.000319       0.008496              1.836352       2.025948       0.392289       0.000011       2.021257       0.006886       1.461849          -0.000001
          185              H      17.257008      13.931349      11.852846       0.144707       1.027492 0.76045051E+01  0.72449662E+02                                 1.581050                            1.530806      -0.811718       2.484196                    0.999833       3.166049       8.251474       0.556340       1.155581      -0.739947       0.014079       0.003210      -0.003020       0.014752       0.001125      -0.000841      -0.002184       0.005965      -0.002454      -0.004080       0.000127       0.003952              1.597147       2.083373      -0.206519       0.093746       1.400812      -0.057750       1.307255          -0.000002
          186              H      15.867566      13.307412      11.365395       0.145753       0.910467 0.67591992E+01  0.64307185E+02                                 1.619264                            1.569476      -0.951159       2.431720                    0.997541       3.520463      10.049407       0.471082       1.366612      -0.689916      -0.007932      -0.006951      -0.013457       0.017097       0.004096       0.002351       0.000888      -0.001009       0.009600      -0.005889       0.000704       0.005184              1.642071       1.463859       0.273375       0.039630       2.060280       0.158331       1.402075          -0.000000
          187              H      15.885208      14.428549      12.509929       0.143931       1.040365 0.79452370E+01  0.78004588E+02                                 1.706217                            1.651769      -1.095285       2.355032                    0.997775       3.547249       9.988608       0.484473       1.287724      -0.706571      -0.008783       0.010834       0.009888       0.017096      -0.000893      -0.003562       0.001167      -0.004756       0.007529      -0.005282       0.000567       0.004715              1.722205       1.556989      -0.126965      -0.375395       1.543653       0.163395       2.065974          -0.000002
          188              H      17.137912      14.040537       9.138722       0.146317       1.057776 0.79107002E+01  0.76788499E+02                                 1.667489                            1.604434      -0.876570       2.460438                    0.999472       3.312638       8.969245       0.517088       1.220282      -0.723529       0.010272      -0.008786       0.007532       0.015474      -0.004811       0.004043       0.000103      -0.000835       0.011358      -0.007591       0.001110       0.006481              1.691184       1.939502      -0.465399      -0.106811       1.788501       0.048230       1.345549           0.000001
          189              H      16.513028      15.382001       8.530383       0.145714       1.107510 0.84472617E+01  0.83345254E+02                                 1.715794                            1.654609      -1.045088       2.380934                    0.998507       3.398512       9.274206       0.510781       1.215364      -0.724329       0.001563       0.017200      -0.005110       0.018011       0.001647      -0.000399      -0.002002      -0.008733       0.003336      -0.005223       0.000079       0.005144              1.733351       1.424676       0.138449      -0.155336       1.998784      -0.459972       1.776592           0.000003
          190              H      15.558799      14.151676       8.906695       0.146810       1.068139 0.81818373E+01  0.79679396E+02                                 1.643576                            1.605413      -0.918673       2.438881                    0.999312       3.278786       8.743164       0.532423       1.181282      -0.733208      -0.014863      -0.005620       0.001309       0.015944       0.004398      -0.000121       0.001900       0.005681       0.006726      -0.006692       0.002244       0.004448              1.636872       1.878791       0.365052       0.099835       1.641848       0.124865       1.389976           0.000002
          191              H       9.477614       4.088743      11.860645       0.132946       1.139524 0.83802293E+01  0.81702072E+02                                 1.683098                            1.603802      -1.021035       2.401048                    0.998292       3.218626       8.451707       0.545824       1.151004      -0.741594       0.016340      -0.014370       0.032853       0.039406      -0.005003       0.008663       0.001191      -0.007150       0.045982      -0.016024      -0.001883       0.017906              1.697730       1.533015      -0.197330       0.270761       1.647304      -0.256523       1.912871           0.000005
          192              H       8.364589       3.712429       8.013686       0.126314       1.150493 0.85718957E+01  0.84610742E+02                                 1.735706                            1.653792      -1.058054       2.379213                    0.997797       3.352648       9.054685       0.518610       1.196510      -0.729524      -0.003414      -0.021204      -0.031172       0.037854      -0.004406       0.008628       0.003494      -0.010185       0.038075      -0.016089       0.000385       0.015704              1.754436       1.509202      -0.003837       0.108124       1.806835       0.378908       1.947272          -0.000002
          193              H       8.486621       6.184781      11.835298       0.083895       1.321239 0.94334884E+01  0.94979911E+02                                 1.875372                            1.708836      -0.953685       2.412017                    0.997667       3.491946       9.397616       0.524067       1.160807      -0.738103      -0.001242       0.024085       0.038459       0.045395      -0.009020       0.006715       0.002723      -0.013270       0.039666      -0.019408       0.004554       0.014854              1.959361       1.477108      -0.084431      -0.037203       2.136310       0.660941       2.264664           0.000004
          194              H       7.547093       5.857213       8.115076       0.085592       1.322056 0.95955984E+01  0.97429275E+02                                 1.908948                            1.749572      -0.979230       2.400453                    0.997418       3.537417       9.691061       0.504273       1.196253      -0.729530      -0.019079       0.017704      -0.037949       0.046017      -0.007658       0.010583       0.002258      -0.018190       0.043761      -0.022303       0.004445       0.017858              1.988752       1.886275      -0.291164       0.468237       1.926074      -0.430124       2.153906          -0.000002
          195              H       9.799595      14.206271      10.201364       0.146648       0.976859 0.71706592E+01  0.68923666E+02                                 1.666867                            1.592288      -1.072556       2.372047                    0.997463       3.510668       9.924644       0.480597       1.325915      -0.698313      -0.009331      -0.007645       0.009473       0.015338       0.003061       0.000282       0.001063       0.002644       0.011220      -0.005265       0.001207       0.004057              1.705259       2.150595       0.447172      -0.005817       1.637423      -0.012675       1.327758           0.000000
          196              H      10.189228      14.235519      12.613268       0.146960       1.022281 0.76903888E+01  0.74509031E+02                                 1.669277                            1.613299      -0.822101       2.490074                    0.999624       3.321741       9.138479       0.498119       1.269149      -0.712765      -0.012325      -0.002193      -0.009470       0.015697       0.001688       0.000923      -0.001863       0.006576      -0.002913      -0.004413       0.000186       0.004227              1.691703       2.014334       0.396704      -0.125768       1.617968      -0.116831       1.442807          -0.000002
          197              H      11.261082      15.261116      13.213807       0.143573       0.976455 0.72861809E+01  0.70603496E+02                                 1.694614                            1.626899      -1.080820       2.366862                    0.997668       3.600775      10.358568       0.464010       1.362236      -0.690771       0.005071       0.015629       0.003653       0.016833       0.001755       0.003773       0.001571      -0.009637       0.009378      -0.007818       0.001791       0.006028              1.720194       1.349468       0.070028       0.083613       1.779533       0.454642       2.031582          -0.000002
          198              H      13.645926      14.871157      18.193602       0.119230       0.966790 0.71489425E+01  0.69257155E+02                                 1.698554                            1.627930      -1.206659       2.306777                    0.994310       3.746788      10.937475       0.454802       1.390148      -0.684180      -0.000939       0.030257      -0.003913       0.030523      -0.000136       0.003826      -0.002579       0.003125      -0.055647      -0.019278       0.007890       0.011389              1.732008       1.577467      -0.045730       0.034139       2.285728      -0.085518       1.332829          -0.000001
          199              H       6.266448       8.341258       0.803318       0.141625       0.975013 0.72981690E+01  0.70188999E+02                                 1.642671                            1.590389      -0.855360       2.467282                    0.999474       3.449467       9.632790       0.490035       1.299642      -0.704516       0.005483      -0.012588      -0.005820       0.014913      -0.002940       0.000802       0.001933      -0.006679       0.000579      -0.004964       0.000090       0.004874              1.666712       1.402068      -0.070093      -0.019576       2.173285      -0.234628       1.424785          -0.000000
          200              H      14.592815       9.351265      18.425628       0.062647       1.133448 0.90957682E+01  0.92200292E+02                                 1.789010                            1.752760      -0.804308       2.463116                    0.996395       3.848716      10.945720       0.477063       1.266593      -0.710814       0.037458      -0.017461      -0.011631       0.042933      -0.004453      -0.003718       0.003269       0.009567      -0.002722      -0.006745      -0.002434       0.009179              1.811508       2.261880      -0.184607      -0.148985       1.630114       0.001642       1.542530           0.000000
          201              H       6.795757       9.791912       1.228375       0.151354       1.055215 0.82431273E+01  0.81942910E+02                                 1.748828                            1.704577      -1.155709       2.333189                    0.997729       3.576382      10.241541       0.466138       1.321820      -0.699695       0.015609       0.011963       0.003742       0.020019       0.002068       0.003571       0.002022      -0.000441       0.004702      -0.003651      -0.001782       0.005433              1.754509       1.934416       0.331463       0.276067       1.577691       0.110591       1.751421           0.000000
          202              H      11.699241      11.345913      18.228698       0.109070       1.015960 0.75174069E+01  0.73608719E+02                                 1.737140                            1.652764      -1.242611       2.273075                    0.995786       3.862814      11.267000       0.459050       1.362652      -0.688903      -0.021682      -0.014809      -0.000140       0.026257      -0.000178       0.000892      -0.001088       0.001874      -0.031891      -0.010754       0.004425       0.006329              1.772589       2.088537       0.342605       0.044340       1.844049      -0.042295       1.385180          -0.000000
          203              H      12.838735       9.121187      16.861887       0.140070       1.114277 0.82976703E+01  0.81675583E+02                                 1.733360                            1.644844      -1.065368       2.363148                    0.998274       3.472780       9.530744       0.508916       1.222712      -0.721722       0.007949       0.005801      -0.011387       0.015050       0.002413      -0.000513      -0.001544      -0.000669       0.005806      -0.003484       0.000228       0.003256              1.778293       1.433348       0.063795      -0.197359       1.434099      -0.267604       2.467430           0.000001
          204              H      25.208447      13.258670      17.801691       0.040170       1.228644 0.10150392E+02  0.10595479E+03                                 1.894867                            1.853179      -1.071639       2.327794                    0.993659       4.126152      11.983133       0.462471       1.268771      -0.709146      -0.025057      -0.013243      -0.011626       0.030633      -0.001568       0.001282      -0.001734      -0.001437       0.012011      -0.003730      -0.001170       0.004900              1.917619       1.923900       0.351683       0.022348       2.146571       0.022765       1.682388          -0.000001
          205              H      18.652328      15.212365       0.074092       0.137603       1.053710 0.79551020E+01  0.77735391E+02                                 1.696261                            1.633011      -0.861428       2.460866                    0.999343       3.435439       9.494474       0.498620       1.257082      -0.714407       0.012438       0.007617      -0.004394       0.015233       0.003499      -0.003022       0.000400      -0.001088       0.005101      -0.005363       0.001123       0.004241              1.715278       1.757929       0.422553       0.171850       1.939948       0.282666       1.447957           0.000001
          206              H      17.852482      13.857252       0.364613       0.141726       1.119039 0.84859960E+01  0.83320961E+02                                 1.689539                            1.627904      -1.047148       2.373086                    0.998910       3.333134       8.897292       0.532682       1.171079      -0.735489       0.000473      -0.014017       0.003671       0.014498      -0.001323      -0.001349      -0.000002      -0.011191       0.003032      -0.006495       0.001245       0.005250              1.707741       1.411326       0.132669      -0.174968       1.951835      -0.448313       1.760063           0.000002
          207              H       5.234289       9.554036       0.967102       0.138938       1.008810 0.75431151E+01  0.73457414E+02                                 1.705953                            1.635112      -0.998793       2.398135                    0.998090       3.586234      10.218381       0.473201       1.329155      -0.697601      -0.011240       0.007080      -0.003962       0.013862      -0.002536       0.001109       0.000684       0.006457       0.005155      -0.005116       0.001489       0.003626              1.736069       2.261173      -0.089708      -0.315590       1.382464      -0.048759       1.564571           0.000000
          208              H      11.746295       9.253774      18.023969       0.138689       1.026861 0.77937768E+01  0.76416331E+02                                 1.713244                            1.652316      -1.052174       2.371148                    0.997990       3.613371      10.284564       0.475552       1.313619      -0.700615      -0.008304       0.008503       0.009119       0.014980      -0.001130       0.000162       0.004306       0.003242       0.000313      -0.005321       0.001544       0.003777              1.726284       2.174643      -0.184112      -0.197857       1.524746       0.007473       1.479463           0.000000
          209              H      12.701998       7.970804      17.965475       0.149870       1.042015 0.76407542E+01  0.73193815E+02                                 1.627902                            1.558817      -0.822844       2.488510                    0.999732       3.183350       8.436234       0.536145       1.192574      -0.731009       0.006223      -0.012561       0.006482       0.015444      -0.001485       0.003024      -0.000254      -0.002427      -0.001771      -0.003939       0.000741       0.003198              1.654071       1.319228       0.018262      -0.007167       2.239472      -0.234983       1.403513           0.000002
          210              H      26.453796      15.346909      16.715652       0.133816       0.980633 0.74731096E+01  0.73148677E+02                                 1.718419                            1.662233      -1.193846       2.307446                    0.995375       3.766472      11.024208       0.451323       1.386480      -0.685157       0.011405       0.004694       0.014290       0.018876       0.003547       0.000924       0.002806       0.002700       0.011818      -0.006107       0.000444       0.005662              1.736095       1.725934       0.432003      -0.025810       2.068278      -0.120963       1.414073          -0.000001
          211              H      16.936482      13.373709      18.482172       0.058505       1.147954 0.91774800E+01  0.93302564E+02                                 1.807126                            1.762221      -0.814678       2.453753                    0.996373       3.901237      11.137036       0.474797       1.268903      -0.709989       0.034174      -0.023887      -0.008740       0.042601      -0.007590      -0.002620       0.001109       0.002744       0.002305      -0.008178      -0.000138       0.008315              1.835853       2.025347      -0.392100      -0.000015       2.020649       0.006873       1.461562          -0.000001
          212              H      17.257007      15.315712      17.394183       0.145124       1.028047 0.76109916E+01  0.72541753E+02                                 1.583202                            1.532739      -0.826385       2.478038                    0.999797       3.166227       8.259177       0.555178       1.157515      -0.739486       0.014015      -0.002971       0.002917       0.014621      -0.001303       0.000772      -0.002174       0.005315      -0.001675      -0.003892       0.000227       0.003665              1.599379       2.086842       0.207115      -0.093925       1.402544      -0.057892       1.308752          -0.000002
          213              H      15.867563      15.939649      17.881633       0.145205       0.912207 0.67724156E+01  0.64436679E+02                                 1.618363                            1.568611      -0.940031       2.435850                    0.997573       3.519332      10.032366       0.472497       1.362442      -0.690741      -0.008429       0.007130       0.013812       0.017682      -0.003951      -0.002422       0.000755      -0.001131       0.009355      -0.005765       0.000707       0.005058              1.641138       1.463126      -0.273240      -0.039688       2.058926       0.158344       1.401363          -0.000000
          214              H      15.885208      14.818512      16.737100       0.144590       1.040984 0.79519705E+01  0.78097586E+02                                 1.707759                            1.653126      -1.102296       2.352095                    0.997827       3.548899       9.999305       0.483921       1.288749      -0.706337      -0.008752      -0.010859      -0.009364       0.016798       0.000964       0.003578       0.001224      -0.004718       0.007941      -0.005318       0.000459       0.004859              1.723824       1.558434       0.127203       0.376129       1.544872       0.163642       2.068167          -0.000002
          215              H       9.786359      15.206515       0.610288       0.145990       1.059004 0.79206390E+01  0.76894792E+02                                 1.667298                            1.604226      -0.874984       2.460541                    0.999459       3.314270       8.968780       0.517806       1.218434      -0.723938       0.010252       0.008962      -0.007719       0.015653       0.004957      -0.003805       0.000191      -0.000761       0.011400      -0.007654       0.001355       0.006300              1.690991       1.939501       0.465395       0.106792       1.788117       0.048214       1.345356           0.000001
          216              H       9.161480      13.865051       1.218626       0.145082       1.108522 0.84550715E+01  0.83426472E+02                                 1.715426                            1.654213      -1.039533       2.382700                    0.998501       3.400025       9.273078       0.511473       1.213659      -0.724714       0.001662      -0.017507       0.005160       0.018328      -0.001605       0.000445      -0.001950      -0.008990       0.003807      -0.005409       0.000246       0.005163              1.733003       1.424383      -0.138569       0.155388       1.998443      -0.459953       1.776181           0.000003
          217              H       8.207247      15.095377       0.842314       0.147133       1.069072 0.81932236E+01  0.79840044E+02                                 1.646741                            1.608356      -0.932872       2.433160                    0.999254       3.279529       8.755756       0.530884       1.183970      -0.732590      -0.014620       0.005504      -0.001308       0.015677      -0.004391       0.000017       0.001867       0.005460       0.007159      -0.006663       0.002241       0.004423              1.640042       1.882708      -0.366212      -0.100162       1.645026       0.125322       1.392393           0.000002
          218              H      16.829162       5.660287      17.386384       0.132495       1.139724 0.83820060E+01  0.81726613E+02                                 1.683736                            1.604355      -1.017285       2.402827                    0.998349       3.218458       8.452615       0.545515       1.151554      -0.741479       0.016415       0.014494      -0.032970       0.039579       0.004921      -0.008685       0.001246      -0.007176       0.046372      -0.016048      -0.001982       0.018030              1.698384       1.533544       0.197481      -0.270986       1.647884      -0.256737       1.913722           0.000005
          219              H       8.364584       6.036592       1.735324       0.126713       1.145942 0.85301727E+01  0.84098758E+02                                 1.731592                            1.650159      -1.059455       2.379479                    0.997775       3.345586       9.031113       0.518978       1.197085      -0.729415      -0.003597       0.020943       0.030990       0.037576       0.004296      -0.008662       0.003631      -0.010188       0.038012      -0.016063       0.000318       0.015745              1.750202       1.506081       0.003824      -0.107677       1.802317       0.377271       1.942208          -0.000002
          220              H      15.838176       3.564248      17.411731       0.084457       1.319547 0.94199543E+01  0.94824282E+02                                 1.875237                            1.708757      -0.957384       2.410745                    0.997553       3.489051       9.393614       0.523470       1.162367      -0.737741      -0.001490      -0.023887      -0.038200       0.045079       0.008945      -0.006829       0.002756      -0.012927       0.040242      -0.019384       0.004292       0.015093              1.959206       1.477037       0.084426       0.037183       2.136172       0.660814       2.264409           0.000004
          221              H       7.547095       3.891808       1.633934       0.084431       1.323200 0.96029657E+01  0.97486425E+02                                 1.906657                            1.747598      -0.967607       2.404530                    0.997526       3.539863       9.685078       0.505893       1.192639      -0.730354      -0.019305      -0.017888       0.038622       0.046737       0.007519      -0.010725       0.002186      -0.018122       0.043247      -0.022194       0.004400       0.017795              1.986306       1.884048       0.290597      -0.467399       1.923632      -0.429365       2.151237          -0.000002
          222              H      24.502695      15.040791      19.045665       0.145823       0.980658 0.72028088E+01  0.69284125E+02                                 1.668308                            1.593536      -1.065408       2.373815                    0.997480       3.514830       9.927912       0.481639       1.322066      -0.699083      -0.009389       0.008054      -0.009381       0.015525      -0.002986      -0.000096       0.001001       0.002854       0.011441      -0.005286       0.001259       0.004026              1.706771       2.152958      -0.447903       0.005888       1.638696      -0.012732       1.328659           0.000000
          223              H      24.892327      15.011543      16.633760       0.147096       1.023056 0.76979157E+01  0.74603199E+02                                 1.670437                            1.614335      -0.826251       2.488350                    0.999641       3.322561       9.143238       0.497824       1.269538      -0.712682      -0.012245       0.002074       0.009753       0.015791      -0.001726      -0.000880      -0.001833       0.006534      -0.002836      -0.004382       0.000177       0.004205              1.692898       2.016259      -0.397063       0.126061       1.618773      -0.116999       1.443663          -0.000002
          224              H      25.964185      13.985946      16.033221       0.143384       0.975937 0.72776507E+01  0.70467814E+02                                 1.690911                            1.623475      -1.067482       2.372235                    0.997739       3.593874      10.319333       0.465774       1.358098      -0.691614       0.004782      -0.015706      -0.003719       0.016834      -0.001772      -0.003907       0.001713      -0.009585       0.010006      -0.007942       0.001660       0.006282              1.716386       1.346789      -0.069788      -0.083333       1.775883       0.453397       2.026485          -0.000002
          225              C      24.296845      18.936692      18.090067       0.570786      23.263220 0.27039432E+03  0.57354131E+04                                 7.632758                            5.890920      -0.240126       1.963052                    0.999537      23.415230      67.333313       0.599983       0.481282      -1.010254      -0.028920       0.010743       0.018223       0.035831       0.005969       0.073751      -0.010273       0.000489       0.162608      -0.072853      -0.025243       0.098097              9.065041      12.086356      -1.271733      -4.074073       7.891334       1.184733       7.217434          -0.000000
          226              C      25.576015      18.661184      17.359086      -0.157834      43.441867 0.51159077E+03  0.12478226E+05                                10.695867                            7.542287      -0.017970       1.979404                    0.999079      29.503902      85.301072       0.602228       0.416979      -1.067997       0.014809       0.005523      -0.004952       0.016562       0.008305      -0.015584      -0.003061      -0.043372      -0.083902      -0.036446      -0.001318       0.037764             13.187966      17.623855      -2.451356      -1.714362       5.973556       1.966738      15.966486          -0.000001
          227              C      26.768437      18.543417      18.067644       0.093624      33.293834 0.40924852E+03  0.94681630E+04                                 9.131003                            6.862068      -0.116206       1.980794                    0.999408      26.475520      75.271851       0.613583       0.431474      -1.055791       0.008372       0.013601       0.000644       0.015984       0.003583       0.013776       0.002916      -0.044276       0.027259      -0.031495       0.011369       0.020126             10.660134      12.740893      -1.454527      -0.320907       5.317779       2.026263      13.921731          -0.000001
          228              C      27.927042      18.312560      17.407831      -0.239807      36.381283 0.47618729E+03  0.11493707E+05                                 9.512365                            7.286827       0.131607       1.998891                    0.999298      31.197154      91.937832       0.606867       0.418148      -1.059322      -0.014063       0.008820       0.004197       0.017122       0.001252       0.019080      -0.002962       0.001078      -0.003807      -0.019629       0.000492       0.019137             10.820938      12.173642      -1.495818      -2.379765       5.412539       1.841698      14.876632          -0.000001
          229              C      13.260699      18.199470      16.046870       0.099611      34.213740 0.42462377E+03  0.98876034E+04                                 9.274654                            6.958359      -0.225017       1.942718                    0.999100      26.488190      74.875062       0.615147       0.427603      -1.061091      -0.003816       0.006765       0.000956       0.007826       0.000599      -0.018813       0.007991      -0.014377      -0.023831      -0.025668       0.008036       0.017632             10.874875      13.927030      -1.548850      -3.034693       5.051331       1.354325      13.646264          -0.000001
          230              C      26.772848      18.289161      15.321543      -0.236614      36.643311 0.51423452E+03  0.12632554E+05                                 9.594797                            7.597339      -0.021128       1.955312                    0.998389      31.470011      93.072046       0.592356       0.420914      -1.059279      -0.007826      -0.000580       0.007571       0.010904      -0.006472      -0.001657       0.013349       0.025967       0.071104      -0.029394       0.001862       0.027531             10.725055      15.510654      -1.751427      -0.922778       5.155081       0.823219      11.509430          -0.000002
          231              C      25.552490      18.523333      15.980381       0.076953      34.777533 0.43438688E+03  0.10182910E+05                                 9.352726                            7.037408      -0.118664       1.972728                    0.999268      26.937426      76.653795       0.611126       0.427543      -1.060052       0.002736       0.005658      -0.013293       0.014704      -0.000569       0.022728       0.000609      -0.013701      -0.006463      -0.026784       0.007947       0.018836             10.915351      13.955804      -1.787176       0.622604       5.095605       0.938961      13.694644          -0.000001
          232              C      19.397770      18.697053       0.080332       0.078920      25.691976 0.40175512E+03  0.92736531E+04                                 7.767655                            6.801943      -0.260444       1.949536                    0.998362      26.278332      75.199351       0.614442       0.431853      -1.053089       0.075739       0.031162       0.036391       0.089620      -0.013231       0.004084      -0.007661      -0.017184      -0.046532      -0.017355      -0.008020       0.025375              8.427848       7.449051      -0.404084       1.065808       8.106519       1.281735       9.727975          -0.000001
          233              C      12.238859       0.684381       0.442605      -0.482713      27.836070 0.48434801E+03  0.11702303E+05                                 7.765791                            7.083001       0.231140       2.023164                    0.997998      32.745353      95.527373       0.652655       0.388426      -1.082547      -0.009665      -0.087303      -0.021938       0.090534      -0.010245      -0.005409      -0.003604      -0.039860      -0.059732      -0.023404      -0.009058       0.032461              8.205442       7.700557       0.758138       0.750258       9.332059       2.148212       7.583711          -0.000001
          234              C      20.434340      17.805603       0.815017      -0.483451      27.228699 0.46515200E+03  0.11121426E+05                                 7.639400                            6.959019       0.293057       2.040994                    0.998996      32.604021      94.506224       0.656158       0.390420      -1.081554      -0.053879       0.054656      -0.037686       0.085502      -0.016547       0.007340      -0.017880      -0.014566      -0.032544      -0.020652      -0.011325       0.031977              7.851438       7.562531      -0.591005       1.068313       8.082373       0.116488       7.909408           0.000003
          235              C      14.575157      17.942096      15.243551       0.121421      23.729020 0.33391233E+03  0.73857096E+04                                 7.352193                            6.163817      -0.193145       1.974875                    0.998593      25.280834      71.649694       0.649005       0.426676      -1.052500      -0.001684       0.002193      -0.100821       0.100859       0.002357       0.005350      -0.012659       0.001225      -0.008063      -0.015542       0.003407       0.012135              8.114068       7.870116       0.155566      -2.068896       8.969685       0.869146       7.502403          -0.000002
          236              C      15.085352      19.213368      14.670309      -0.484040      26.359097 0.43846776E+03  0.10324189E+05                                 7.430820                            6.699721       0.476122       2.103743                    0.998892      32.012841      91.923960       0.677611       0.383890      -1.086707      -0.024561      -0.071822       0.020390       0.078597       0.019559       0.000275       0.006596      -0.062869      -0.019128      -0.033923      -0.007156       0.041079              7.760969       7.788787       1.420206      -1.052334       7.482850      -1.080486       8.011271           0.000003
          237              C      14.645734      16.750766      14.617665      -0.482791      26.114172 0.42140593E+03  0.98672236E+04                                 7.403826                            6.564019       0.270967       2.043731                    0.997808      31.970604      92.854226       0.682247       0.383416      -1.082335       0.000745       0.077917       0.026870       0.082423       0.005937       0.000080      -0.022122      -0.017066      -0.037920      -0.025325      -0.002708       0.028034              7.789364       6.325710      -0.458732      -0.640733       8.713024       1.618489       8.329359          -0.000005
          238              C      24.238033      18.640126      15.220154       0.084287      25.649354 0.40326785E+03  0.93156157E+04                                 7.764456                            6.826728      -0.279814       1.945480                    0.998252      26.227643      75.037804       0.611822       0.433374      -1.052357       0.009530       0.014271      -0.085975       0.087671       0.000883      -0.003765       0.007564      -0.045049      -0.006991      -0.022198      -0.003531       0.025729              8.342802       8.342691      -0.908293       1.608281       7.388291       0.489309       9.297424          -0.000001
          239              C      24.121880      17.565784      14.122415      -0.481346      27.499739 0.46907758E+03  0.11224773E+05                                 7.673329                            6.969661       0.357115       2.064406                    0.998787      32.325083      93.353783       0.659118       0.388338      -1.084361       0.006979       0.064506       0.059166       0.087809       0.007267      -0.006040       0.015938      -0.042132      -0.013009      -0.024733      -0.006138       0.030871              7.999339       7.128939      -0.284684       0.706008       7.535795       1.554764       9.333283          -0.000005
          240              C      16.714485       0.586898      14.644962      -0.478900      25.723734 0.45102549E+03  0.10687331E+05                                 7.296493                            6.820175       0.351454       2.060613                    0.998665      32.311937      92.856105       0.668370       0.386742      -1.085488       0.012385      -0.079883       0.030061       0.086246       0.000663       0.002348      -0.008172      -0.073628      -0.037303      -0.030936      -0.013275       0.044212              7.397720       7.048775      -1.146458       0.466450       7.395642      -0.669565       7.748743           0.000006
          241              C      16.036641      19.376560       2.350096       0.517033      24.306525 0.26900910E+03  0.56688210E+04                                 7.732562                            5.781558       0.134219       2.091093                    0.999799      23.046821      64.932513       0.623772       0.465966      -1.023825      -0.024571       0.001336      -0.052037       0.057562      -0.010534      -0.063646       0.007307       0.050868      -0.122689      -0.074570      -0.006827       0.081397              9.348992       7.162127       0.665725       4.383166       7.285016      -0.035068      13.599832          -0.000000
          242              C      16.668874      19.334835       3.671672       0.025704      35.301394 0.40406892E+03  0.92672139E+04                                 9.378853                            6.698311       0.148986       2.064462                    0.999324      26.249456      72.974319       0.641366       0.416396      -1.071129       0.017729       0.002085       0.040615       0.044365      -0.005234      -0.018063       0.004783       0.002747      -0.049485      -0.025837       0.003872       0.021965             11.728391       8.633089       1.265268       6.115529       8.389570      -0.342810      18.162513          -0.000000
          243              C      16.649762      18.182697       4.422541      -0.161912      32.647772 0.42725897E+03  0.99717183E+04                                 8.794851                            6.854157       0.179054       2.028553                    0.999756      29.111503      82.583251       0.636472       0.412333      -1.069991      -0.001454       0.018643      -0.007923       0.020309       0.010450      -0.002742       0.015311      -0.022560      -0.044597      -0.023075      -0.004109       0.027183             10.068214       6.828788       0.696893       3.953540       8.436964      -1.206648      14.938891           0.000006
          244              C       9.933414       0.931618       4.213132      -0.164971      32.924983 0.42371676E+03  0.98796879E+04                                 8.846721                            6.818807       0.214664       2.038549                    0.999642      29.172056      83.022922       0.638361       0.411502      -1.069317      -0.008396      -0.021133      -0.007459       0.023932      -0.000128      -0.007639      -0.018318      -0.014527      -0.050617      -0.026867       0.002533       0.024334             10.276404       7.823094       1.895172       4.320815       8.248411       0.321615      14.757706          -0.000004
          245              C      17.229064      18.218964       5.685622       0.085740      26.583413 0.31483138E+03  0.68304386E+04                                 7.716793                            5.899835       0.280990       2.102366                    0.999835      25.730702      71.145121       0.680930       0.414604      -1.064974       0.011727       0.047365      -0.000356       0.048797      -0.011901      -0.026762      -0.018409       0.003757      -0.070025      -0.045957       0.017992       0.027966              8.856972       5.881755       0.921627       3.174769       8.146104      -0.890866      12.543057           0.000005
          246              C      10.433319       0.853041       5.487717       0.084008      26.978315 0.32359960E+03  0.70720682E+04                                 7.802861                            5.987381       0.257533       2.093691                    0.999828      25.882945      71.927786       0.674638       0.415429      -1.063990      -0.011840      -0.052336       0.013910       0.055432       0.011692      -0.018336       0.018416       0.001077      -0.081369      -0.042386       0.017108       0.025278              8.990000       6.488643       1.533795       3.094570       7.871801      -0.367684      12.609556          -0.000003
          247              C       9.593758      10.310369      11.156961       0.571921      23.238469 0.27008797E+03  0.57270544E+04                                 7.627021                            5.887339      -0.241663       1.963015                    0.999532      23.395658      67.257006       0.600228       0.481243      -1.010317      -0.029788      -0.010768      -0.018184       0.036523      -0.006219      -0.073976      -0.009640      -0.001473       0.162569      -0.073634      -0.024343       0.097977              9.057280      12.074724       1.269283       4.068758       7.886326       1.183171       7.210790          -0.000000
          248              C      10.872927      10.585877      11.887942      -0.156426      43.373511 0.51073592E+03  0.12451530E+05                                10.684653                            7.535705      -0.016152       1.980514                    0.999079      29.471229      85.172361       0.602556       0.416949      -1.068072       0.015152      -0.006041       0.004858       0.017020      -0.008908       0.015635      -0.003142      -0.042270      -0.082256      -0.036013      -0.001267       0.037280             13.172783      17.602167       2.446986       1.709022       5.967082       1.963656      15.949102          -0.000001
          249              C      12.065349      10.703645      11.179384       0.094862      33.251088 0.40863543E+03  0.94507092E+04                                 9.125179                            6.858154      -0.116754       1.980893                    0.999421      26.453878      75.204411       0.613576       0.431628      -1.055666       0.008757      -0.012618      -0.001851       0.015471      -0.003539      -0.013560       0.003556      -0.043465       0.029082      -0.031193       0.010899       0.020294             10.652963      12.732082       1.453332       0.321565       5.314392       2.024793      13.912416          -0.000001
          250              C      13.223953      10.934502      11.839197      -0.240622      36.427347 0.47696625E+03  0.11517531E+05                                 9.519979                            7.292308       0.091308       1.988250                    0.999390      31.225269      92.049043       0.606681       0.418094      -1.059327      -0.013421      -0.009063      -0.003724       0.016617      -0.000955      -0.019178      -0.002807      -0.000075      -0.002925      -0.019809       0.000793       0.019016             10.829702      12.182728       1.497121       2.381909       5.416240       1.843723      14.890137          -0.000001
          251              C      13.260710      11.047591      13.200159       0.099840      34.209456 0.42455760E+03  0.98857078E+04                                 9.273817                            6.957868      -0.222104       1.943641                    0.999071      26.487994      74.873910       0.615160       0.427609      -1.061083      -0.004101      -0.006654      -0.000602       0.007840      -0.001386       0.019100       0.008255      -0.016105      -0.022494      -0.026374       0.008694       0.017680             10.873392      13.925133       1.548870       3.032162       5.050854       1.354223      13.644189          -0.000001
          252              C      12.069760      10.957900      13.925485      -0.239051      36.708408 0.51547619E+03  0.12669438E+05                                 9.600526                            7.602054      -0.014174       1.956900                    0.998436      31.505864      93.171371       0.592752       0.420421      -1.059694      -0.007449       0.000232      -0.008419       0.011243       0.006181       0.001847       0.014430       0.024549       0.069540      -0.028946       0.001242       0.027704             10.731043      15.522173       1.752490       0.920369       5.157758       0.822842      11.513199          -0.000002
          253              C      10.849402      10.723729      13.266647       0.077582      34.756627 0.43407343E+03  0.10173783E+05                                 9.349829                            7.035497      -0.122764       1.971577                    0.999266      26.927607      76.620548       0.611124       0.427620      -1.059999       0.002950      -0.004997       0.014530       0.015646       0.001151      -0.022875      -0.000004      -0.013899      -0.007285      -0.027036       0.008126       0.018910             10.911566      13.951349       1.785941      -0.624843       5.093901       0.938096      13.689447          -0.000001
          254              C      12.046235      10.550000       9.668678       0.077600      25.723877 0.40243678E+03  0.92949358E+04                                 7.779731                            6.812426      -0.267178       1.947381                    0.998304      26.309456      75.353524       0.613225       0.432451      -1.052543       0.075724      -0.031845      -0.036772       0.090002       0.012854      -0.003982      -0.007368      -0.016197      -0.047913      -0.017688      -0.007206       0.024894              8.441127       7.458595       0.406381      -1.067541       8.120550       1.283724       9.744237          -0.000001
          255              C      12.238847       9.064639       9.306404      -0.481208      27.807415 0.48365512E+03  0.11681795E+05                                 7.760431                            7.077519       0.235187       2.024535                    0.997955      32.728788      95.474702       0.652942       0.388381      -1.082540      -0.010511       0.086103       0.022740       0.089673       0.010858       0.005085      -0.003746      -0.038972      -0.056706      -0.022550      -0.009318       0.031868              8.199645       7.697919      -0.755333      -0.750053       9.324746       2.143587       7.576269          -0.000001
          256              C      13.082802      11.441449       8.933992      -0.484430      27.231919 0.46518024E+03  0.11121850E+05                                 7.637081                            6.956121       0.299768       2.042679                    0.999027      32.610202      94.511425       0.656759       0.390072      -1.081837      -0.056122      -0.056112       0.036154       0.087208       0.017942      -0.007949      -0.018105      -0.014715      -0.028169      -0.020168      -0.012896       0.033064              7.849433       7.558088       0.590178      -1.067702       8.081978       0.117257       7.908233           0.000003
          257              C      14.575167      11.304965      14.003477       0.122904      23.710451 0.33357352E+03  0.73760356E+04                                 7.346280                            6.158986      -0.193232       1.975079                    0.998564      25.264018      71.581697       0.649556       0.426440      -1.052689      -0.001642      -0.001749       0.100160       0.100189      -0.003028      -0.005318      -0.013193       0.001018      -0.005906      -0.016037       0.003351       0.012686              8.107258       7.863078      -0.155111       2.064829       8.962529       0.869756       7.496168          -0.000002
          258              C      15.085367      10.033694      14.576719      -0.483669      26.338886 0.43798360E+03  0.10309383E+05                                 7.424644                            6.693962       0.482734       2.105900                    0.998929      31.996890      91.846736       0.678253       0.383654      -1.086933      -0.026075       0.071001      -0.019383       0.078082      -0.018803      -0.001470       0.006359      -0.062243      -0.018342      -0.033307      -0.007026       0.040333              7.754388       7.779652      -1.418606       1.050027       7.477780      -1.075500       8.005731           0.000003
          259              C      14.645740      12.496295      14.629364      -0.483229      26.150439 0.42220005E+03  0.98910463E+04                                 7.413483                            6.572853       0.269766       2.042913                    0.997795      32.000251      92.982541       0.681336       0.383726      -1.082053       0.000399      -0.076858      -0.026666       0.081354      -0.005632      -0.000294      -0.022955      -0.018133      -0.039948      -0.026334      -0.002765       0.029099              7.799716       6.332792       0.459903       0.642921       8.725437       1.624539       8.340918          -0.000005
          260              C       9.534946      10.606936      14.026875       0.082429      25.689760 0.40405290E+03  0.93376548E+04                                 7.769885                            6.831286      -0.280894       1.944809                    0.998234      26.252285      75.107322       0.611940       0.433110      -1.052589       0.010126      -0.014476       0.086287       0.088076      -0.000815       0.002975       0.007559      -0.045517      -0.007862      -0.021995      -0.004066       0.026061              8.348858       8.349118       0.909612      -1.611083       7.393081       0.489539       9.304375          -0.000001
          261              C      24.121890      11.681278      15.124613      -0.480461      27.497784 0.46903997E+03  0.11224477E+05                                 7.676930                            6.973261       0.352482       2.063141                    0.998742      32.323170      93.373280       0.658350       0.388770      -1.083980       0.007582      -0.064606      -0.059354       0.088058      -0.006793       0.005928       0.015960      -0.042628      -0.013041      -0.024583      -0.006449       0.031032              8.002962       7.130562       0.284877      -0.706447       7.539999       1.556043       9.338325          -0.000005
          262              C       9.362922       9.162132      14.602066      -0.478750      25.707741 0.45061271E+03  0.10674718E+05                                 7.292460                            6.816218       0.355076       2.061797                    0.998713      32.298265      92.793466       0.668711       0.386647      -1.085594       0.012028       0.079696      -0.030878       0.086311      -0.001317      -0.001789      -0.007242      -0.075266      -0.033435      -0.032263      -0.011906       0.044169              7.393733       7.046928       1.145563      -0.466738       7.390470      -0.669824       7.743799           0.000006
          263              C       8.685107       9.870492       7.398913       0.514300      24.347797 0.26953809E+03  0.56825801E+04                                 7.739236                            5.785873       0.124937       2.088046                    0.999791      23.072836      65.014075       0.623781       0.465746      -1.023978      -0.025227      -0.000535       0.051909       0.057717       0.010895       0.064153       0.007726       0.052517      -0.122863      -0.074859      -0.007721       0.082580              9.357777       7.168444      -0.666064      -4.388407       7.290740      -0.035505      13.614146          -0.000000
          264              C       9.317340       9.912217       6.077338       0.026089      35.326459 0.40434761E+03  0.92754459E+04                                 9.384393                            6.701422       0.147485       2.063863                    0.999286      26.258034      73.011628       0.641085       0.416496      -1.071037       0.017076      -0.002035      -0.040633       0.044122       0.004971       0.017742       0.005113       0.002678      -0.047222      -0.025119       0.003614       0.021505             11.736591       8.638477      -1.265938      -6.121198       8.393956      -0.342858      18.177339          -0.000000
          265              C       9.298224      11.064356       5.326469      -0.160517      32.615852 0.42672468E+03  0.99559981E+04                                 8.787937                            6.848617       0.181492       2.029180                    0.999738      29.096557      82.523715       0.636913       0.412182      -1.070104      -0.001016      -0.017753       0.007512       0.019303      -0.011006       0.002608       0.014530      -0.022201      -0.045617      -0.022830      -0.004231       0.027060             10.060223       6.823532      -0.697704      -3.950284       8.431953      -1.203751      14.925182           0.000006
          266              C       9.933401       8.817403       5.535878      -0.163991      32.867722 0.42274110E+03  0.98507279E+04                                 8.834504                            6.809030       0.215136       2.039049                    0.999656      29.142321      82.897553       0.639124       0.411270      -1.069526      -0.007790       0.020725       0.007521       0.023383       0.000575       0.007789      -0.018276      -0.014048      -0.050448      -0.026971       0.002958       0.024014             10.262259       7.811115      -1.891660      -4.313453       8.238371       0.318669      14.737291          -0.000004
          267              C       9.877526      11.028089       4.063387       0.085418      26.591373 0.31495919E+03  0.68334352E+04                                 7.714672                            5.897909       0.288675       2.104513                    0.999795      25.740597      71.157667       0.681629       0.414165      -1.065329       0.012941      -0.047700      -0.000899       0.049433       0.012101       0.027070      -0.018944       0.004127      -0.069576      -0.046480       0.018197       0.028283              8.854503       5.879638      -0.921607      -3.173317       8.145633      -0.891511      12.538237           0.000005
          268              C      10.433306       8.895979       4.261292       0.081927      27.071205 0.32499576E+03  0.71109765E+04                                 7.823185                            6.002204       0.247664       2.089818                    0.999842      25.940199      72.154261       0.673410       0.415695      -1.063708      -0.012483       0.053357      -0.013960       0.056548      -0.012502       0.019448       0.017849       0.001539      -0.079825      -0.042629       0.016649       0.025980              9.014681       6.505083      -1.535972      -3.104378       7.888658      -0.371506      12.650300          -0.000003
          269              C      13.269547       1.407957       9.187662       0.569627      23.281579 0.27065346E+03  0.57418547E+04                                 7.634045                            5.891861      -0.242213       1.962384                    0.999534      23.423905      67.347322       0.600268       0.480975      -1.010491      -0.028182      -0.018151       0.009938       0.034963      -0.073947       0.005850       0.009527      -0.081589      -0.081696      -0.072979      -0.025309       0.098288              9.066644      12.089421       4.074545      -1.272023       7.218078      -1.184890       7.892432          -0.000000
          270              C      14.548715       2.138938       8.912155      -0.158121      43.426824 0.51141062E+03  0.12472308E+05                                10.692140                            7.540021      -0.016733       1.979914                    0.999024      29.498314      85.270211       0.602452       0.416876      -1.068100       0.014554       0.005029       0.006159       0.016584       0.015775       0.008881       0.002998       0.020390       0.106013      -0.036489      -0.001214       0.037703             13.182985      17.617696       1.712186      -2.449824      15.959948      -1.965725       5.971311          -0.000001
          271              C      15.741138       1.430380       8.794386       0.095456      33.252094 0.40860403E+03  0.94503291E+04                                 9.127423                            6.859314      -0.116454       1.980937                    0.999419      26.454472      75.221192       0.613298       0.431807      -1.055497       0.008050      -0.000238       0.013150       0.015420      -0.013979       0.004373      -0.003270      -0.037014       0.050880      -0.031872       0.011292       0.020581             10.656142      12.736313       0.321612      -1.453817      13.916501      -2.025667       5.315612          -0.000001
          272              C      16.899741       2.090193       8.563530      -0.240819      36.431574 0.47703547E+03  0.11519809E+05                                 9.521336                            7.293170       0.092577       1.988546                    0.999397      31.226325      92.059483       0.606594       0.418132      -1.059286      -0.012542      -0.003917       0.007991       0.015379      -0.019117       0.001336       0.003309       0.002083       0.000749      -0.019821       0.000709       0.019112             10.831567      12.185707       2.383438      -1.497604      14.891842      -1.844292       5.417152          -0.000001
          273              C      16.936497       3.451156       8.450441       0.100385      34.211891 0.42459590E+03  0.98872853E+04                                 9.276300                            6.959717      -0.223841       1.943010                    0.999096      26.488106      74.888273       0.614846       0.427798      -1.060917      -0.004240      -0.000657       0.006665       0.007926       0.019058       0.001091      -0.008318       0.003927       0.033730      -0.026079       0.008329       0.017749             10.876560      13.929677       3.034242      -1.549323      13.647837      -1.354853       5.052165          -0.000001
          274              C      15.745544       4.176482       8.540132      -0.237693      36.632908 0.51416448E+03  0.12628883E+05                                 9.587117                            7.592067      -0.013033       1.957664                    0.998429      31.464568      93.012171       0.593190       0.420387      -1.059738      -0.009164      -0.008551      -0.000207       0.012535       0.002151      -0.005764      -0.014005      -0.021947      -0.073607      -0.029165       0.001622       0.027542             10.715608      15.495451       0.918928      -1.748935      11.500303      -0.822151       5.151069          -0.000002
          275              C      14.525188       3.517644       8.774304       0.076525      34.804286 0.43481490E+03  0.10195259E+05                                 9.356538                            7.040561      -0.119847       1.972047                    0.999252      26.951673      76.698269       0.611042       0.427505      -1.060096       0.002091       0.013863       0.006002       0.015251      -0.022240      -0.000496       0.000243      -0.004586       0.025039      -0.026532       0.008321       0.018212             10.919495      13.960174      -0.624329      -1.787315      13.700985      -0.939561       5.097327          -0.000002
          276              C      23.073545      19.417704       8.948031       0.077774      25.730031 0.40254526E+03  0.92976653E+04                                 7.778688                            6.811421      -0.264249       1.948025                    0.998356      26.312695      75.353050       0.613557       0.432207      -1.052737       0.074485      -0.036053       0.031937       0.088700      -0.003565      -0.012408       0.007164       0.014996       0.046714      -0.016921      -0.007074       0.023995              8.440156       7.459249      -1.067997      -0.404889       9.743702      -1.284067       8.117518          -0.000001
          277              C      23.266157      19.055431      10.433390      -0.483647      27.847516 0.48463079E+03  0.11710443E+05                                 7.765294                            7.082446       0.236046       2.024353                    0.998047      32.755595      95.551883       0.653066       0.388139      -1.082784      -0.010330       0.022003      -0.087553       0.090864       0.005879      -0.010098       0.003557       0.008555       0.090317      -0.023521      -0.009032       0.032552              8.204951       7.701124      -0.749885       0.758697       7.582181      -2.147661       9.331549          -0.000001
          278              C      24.110115      18.683018       8.056581      -0.482862      27.193420 0.46420113E+03  0.11091898E+05                                 7.625885                            6.944899       0.308757       2.045474                    0.999028      32.584111      94.388544       0.657884       0.389634      -1.082208      -0.055077       0.037829       0.055954       0.087151      -0.007051      -0.017062       0.018199       0.008967       0.035215      -0.021014      -0.011039       0.032053              7.838295       7.547773      -1.063711      -0.586916       7.898599      -0.118980       8.068513           0.000003
          279              C      18.250953       4.254474       8.193068       0.121697      23.735764 0.33401285E+03  0.73878577E+04                                 7.350065                            6.162065      -0.190988       1.975388                    0.998582      25.281878      71.632293       0.649576       0.426305      -1.052819      -0.001542       0.099869       0.000738       0.099883      -0.005214       0.002165       0.012775       0.004331       0.001156      -0.015472       0.003228       0.012244              8.111530       7.866847       2.067002       0.155764       7.498595      -0.868842       8.969149          -0.000002
          280              C      18.761149       4.827717       9.464338      -0.482189      26.319868 0.43753250E+03  0.10296489E+05                                 7.421561                            6.690388       0.482385       2.105907                    0.998934      31.982127      91.805210       0.678428       0.383640      -1.086904      -0.025323      -0.019435      -0.072055       0.078809      -0.000936       0.019671      -0.005971      -0.023320       0.101952      -0.034337      -0.006098       0.040435              7.751457       7.776389       1.048224       1.417087       8.003611       1.074449       7.474370           0.000002
          281              C      18.321526       4.880361       7.001739      -0.484440      26.157506 0.42234692E+03  0.98945774E+04                                 7.411938                            6.571647       0.269972       2.043070                    0.997842      32.003187      92.967862       0.681817       0.383451      -1.082331      -0.001194      -0.026925       0.077594       0.082142      -0.001584       0.006808       0.023089       0.009819       0.047622      -0.026629      -0.002910       0.029539              7.797992       6.329412       0.643575      -0.459209       8.338306      -1.621818       8.726256          -0.000005
          282              C      13.210730       4.277872       8.891097       0.084189      25.640967 0.40304357E+03  0.93069480E+04                                 7.754783                            6.818494      -0.271832       1.947843                    0.998301      26.210700      74.917632       0.613189       0.432570      -1.053094       0.009486       0.086467       0.013598       0.088042       0.003545       0.001251      -0.007497      -0.019585       0.071859      -0.022536      -0.003417       0.025953              8.332133       8.331510      -1.604533      -0.906767       9.285766      -0.488748       7.379121          -0.000001
          283              C      13.094574       5.375611       7.816756      -0.482024      27.526509 0.46971781E+03  0.11244257E+05                                 7.679623                            6.975751       0.351388       2.062482                    0.998733      32.346806      93.442790       0.658622       0.388487      -1.084226       0.006675      -0.059894       0.064314       0.088137       0.005356       0.007059      -0.015435      -0.013233       0.070114      -0.023698      -0.006833       0.030531              8.005852       7.131634      -0.705980      -0.285651       9.343134      -1.556213       7.542789          -0.000005
          284              C      13.038703       4.853065      10.335900      -0.478789      25.727752 0.45113449E+03  0.10690239E+05                                 7.297171                            6.821246       0.351940       2.060723                    0.998707      32.312204      92.849153       0.668301       0.386770      -1.085501       0.011859      -0.029367      -0.079816       0.085870      -0.002267       0.001627       0.008725      -0.019856       0.127098      -0.031462      -0.012309       0.043771              7.398257       7.050037      -0.466880      -1.146502       7.748706       0.670519       7.396028           0.000006
          285              C      19.712420      17.147939       9.627537       0.513745      24.361520 0.26971737E+03  0.56870090E+04                                 7.740297                            5.786425       0.129817       2.089408                    0.999837      23.079507      65.025532       0.624005       0.465525      -1.024153      -0.025327       0.052350       0.002149       0.058194       0.063976      -0.010362      -0.007535       0.088245      -0.015923      -0.075112      -0.007095       0.082206              9.359484       7.169874      -4.389731       0.666116      13.617349       0.035356       7.291228          -0.000000
          286              C      20.344656      15.826362       9.585811       0.027844      35.270282 0.40357294E+03  0.92537424E+04                                 9.377084                            6.696695       0.146172       2.063900                    0.999297      26.232476      72.938043       0.641033       0.416707      -1.070843       0.017536      -0.040486       0.002337       0.044182       0.017937      -0.004376      -0.004741       0.025016       0.019880      -0.025333       0.004216       0.021117             11.726782       8.631751      -6.114937       1.265141      18.160554       0.342282       8.388042          -0.000000
          287              C      20.325543      15.075492       8.433673      -0.163442      32.700990 0.42814644E+03  0.99977109E+04                                 8.804102                            6.861173       0.181607       2.028717                    0.999738      29.141928      82.693972       0.636154       0.412321      -1.069989      -0.000821       0.007884       0.018858       0.020457       0.002771       0.010204      -0.014020       0.010610       0.055597      -0.021990      -0.004217       0.026207             10.079375       6.835549      -3.958435       0.696575      14.957981       1.209834       8.444596           0.000006
          288              C      20.960717      15.284902      10.680625      -0.164882      32.915740 0.42349297E+03  0.98731624E+04                                 8.844956                            6.816693       0.212659       2.038066                    0.999628      29.167376      83.004023       0.638504       0.411465      -1.069342      -0.007344       0.006556      -0.019806       0.022118       0.007360      -0.000400       0.018079       0.019102       0.045846      -0.026908       0.003230       0.023678             10.275036       7.821070      -4.320286       1.894445      14.757113      -0.320832       8.246926          -0.000004
          289              C      20.904847      13.812410       8.469939       0.086365      26.534315 0.31408758E+03  0.68097942E+04                                 7.704620                            5.890526       0.284300       2.103905                    0.999824      25.704055      71.031609       0.681921       0.414275      -1.065260       0.012562       0.000150       0.046710       0.048370       0.026939      -0.011670       0.019693       0.037104       0.026633      -0.046576       0.018187       0.028389              8.842538       5.871344      -3.167057       0.919629      12.519204       0.892943       8.137065           0.000004
          290              C      21.460624      14.010316      10.602048       0.082053      27.048475 0.32465991E+03  0.71014904E+04                                 7.816813                            5.997240       0.255944       2.092350                    0.999850      25.928564      72.101043       0.674031       0.415437      -1.063918      -0.012220      -0.014693      -0.054013       0.057294       0.018666       0.012234      -0.017921       0.039848       0.038393      -0.041938       0.016504       0.025434              9.007183       6.499885      -3.101529       1.535478      12.638204       0.369803       7.883460          -0.000003
          291              C      13.269535       8.341063       0.561348       0.570340      23.279618 0.27064097E+03  0.57418867E+04                                 7.636675                            5.893984      -0.239967       1.962832                    0.999546      23.422083      67.357742       0.599776       0.481344      -1.010233      -0.029558       0.018566      -0.010593       0.036477       0.073860      -0.005946       0.009776      -0.082295      -0.080850      -0.073275      -0.024984       0.098259              9.069590      12.093201      -4.076001       1.272339       7.220136      -1.185315       7.895434          -0.000000
          292              C      14.548705       7.610082       0.836855      -0.155615      43.337971 0.51024823E+03  0.12436351E+05                                10.677265                            7.530935      -0.013760       1.981159                    0.999041      29.460470      85.122898       0.602902       0.416819      -1.068182       0.014835      -0.005138      -0.006088       0.016839      -0.016015      -0.008938       0.002953       0.019682       0.103527      -0.036098      -0.000866       0.036964             13.162791      17.587112      -1.706353       2.444234      15.938198      -1.961958       5.963065          -0.000001
          293              C      15.741126       8.318641       0.954623       0.094232      33.295516 0.40926150E+03  0.94690266E+04                                 9.133376                            6.863589      -0.114538       1.981152                    0.999470      26.476475      75.289484       0.613294       0.431651      -1.055628       0.009330       0.001252      -0.013175       0.016193       0.013413      -0.004679      -0.003422      -0.036174       0.051526      -0.031342       0.010655       0.020687             10.662972      12.742931      -0.321194       1.454450      13.927299      -2.027468       5.318685          -0.000001
          294              C      16.899731       7.658828       1.185480      -0.241332      36.394721 0.47647536E+03  0.11501776E+05                                 9.510953                            7.285861       0.132529       1.999162                    0.999322      31.207502      91.956513       0.607336       0.417785      -1.059609      -0.013690       0.004422      -0.008475       0.016698       0.019540      -0.001684       0.003445       0.001865       0.001370      -0.020431       0.001025       0.019406             10.818953      12.170253      -2.378792       1.495220      14.875234      -1.841643       5.411371          -0.000001
          295              C      16.936491       6.297865       1.298568       0.101500      34.190947 0.42430122E+03  0.98790202E+04                                 9.274632                            6.958988      -0.222866       1.943411                    0.999085      26.476503      74.857873       0.614635       0.428005      -1.060755      -0.003901       0.000883      -0.006697       0.007800      -0.019049      -0.000443      -0.008118       0.004382       0.034503      -0.026020       0.007992       0.018027             10.873918      13.924616      -3.031828       1.548345      13.646085      -1.354396       5.051053          -0.000001
          296              C      15.745541       5.572538       1.208877      -0.238169      36.653602 0.51451658E+03  0.12639701E+05                                 9.589399                            7.593637      -0.014830       1.957014                    0.998520      31.480575      93.067625       0.593249       0.420273      -1.059810      -0.008337       0.007424       0.000936       0.011203      -0.002440       0.005816      -0.013309      -0.023203      -0.073684      -0.028840       0.001000       0.027840             10.718029      15.497870      -0.919595       1.749250      11.504057      -0.822705       5.152161          -0.000002
          297              C      14.525183       6.231376       0.974706       0.076455      34.810299 0.43489835E+03  0.10197655E+05                                 9.357600                            7.041291      -0.116998       1.972793                    0.999253      26.953287      76.703282       0.611006       0.427512      -1.060097       0.002385      -0.015196      -0.005489       0.016332       0.022563       0.000087       0.000614      -0.002798       0.024815      -0.026746       0.008250       0.018496             10.920638      13.960991       0.623489       1.787529      13.703104      -0.939800       5.097819          -0.000001
          298              C      15.722009       9.829348       0.800979       0.077717      25.725010 0.40245636E+03  0.92960782E+04                                 7.781407                            6.813567      -0.269223       1.946675                    0.998346      26.314099      75.384909       0.613004       0.432575      -1.052402       0.075800       0.036762      -0.032112       0.090157       0.003569       0.013209       0.006903       0.014161       0.048861      -0.016730      -0.008189       0.024919              8.443149       7.460439       1.067999       0.406001       9.746987      -1.285045       8.122020          -0.000001
          299              C      23.266172      10.191630      18.813639      -0.483605      27.856436 0.48483163E+03  0.11717156E+05                                 7.770097                            7.086900       0.229968       2.022659                    0.997981      32.762881      95.597946       0.652412       0.388466      -1.082497      -0.011060      -0.021195       0.086884       0.090113      -0.004958       0.010906       0.002869       0.007761       0.087355      -0.022035      -0.009924       0.031960              8.210241       7.703662       0.750600      -0.759078       7.587161      -2.150867       9.339902          -0.000001
          300              C      16.758577      10.564035       1.692428      -0.481030      27.179142 0.46389392E+03  0.11084121E+05                                 7.629524                            6.948582       0.296543       2.042292                    0.998982      32.569843      94.384250       0.656778       0.390306      -1.081606      -0.055146      -0.036552      -0.054479       0.085703       0.007488       0.017005       0.017844       0.006402       0.037945      -0.019791      -0.012469       0.032259              7.841847       7.550687       1.065176       0.587825       7.898816      -0.118250       8.076039           0.000003
          301              C       3.547850       5.494546       1.555942       0.121578      23.734557 0.33403571E+03  0.73878964E+04                                 7.347488                            6.160537      -0.185651       1.977254                    0.998575      25.276981      71.597372       0.649984       0.426065      -1.053052      -0.000833      -0.100842      -0.002075       0.100867       0.006041      -0.002837       0.013115       0.003565       0.001608      -0.016246       0.003434       0.012812              8.108302       7.863348      -2.064881      -0.156065       7.497137      -0.869493       8.964422          -0.000002
          302              C       4.058048       4.921303       0.284671      -0.480605      26.277180 0.43651660E+03  0.10266795E+05                                 7.414313                            6.683681       0.474425       2.104199                    0.998870      31.950963      91.695210       0.678594       0.383762      -1.086798      -0.024948       0.018819       0.071164       0.077723       0.001318      -0.018270      -0.006257      -0.022604       0.100316      -0.033048      -0.006322       0.039369              7.743647       7.769524      -1.045727      -1.413538       7.995730       1.072099       7.465686           0.000003
          303              C       3.618426       4.868660       2.747271      -0.483768      26.128649 0.42171391E+03  0.98756433E+04                                 7.404698                            6.564953       0.275872       2.044996                    0.997829      31.979195      92.866579       0.682468       0.383245      -1.082520      -0.002140       0.027234      -0.076771       0.081486       0.000708      -0.006343       0.022953       0.009670       0.045918      -0.026035      -0.003053       0.029088              7.790319       6.325740      -0.639987       0.458226       8.331416      -1.620857       8.713803          -0.000005
          304              C      13.210727       5.471148       0.857913       0.083257      25.652246 0.40328105E+03  0.93135448E+04                                 7.756227                            6.820094      -0.268528       1.949018                    0.998255      26.217843      74.935736       0.613190       0.432518      -1.053154       0.009671      -0.086312      -0.013943       0.087964      -0.003150      -0.001221      -0.007325      -0.019409       0.070902      -0.022147      -0.003428       0.025575              8.333434       8.332994       1.604875       0.906704       9.286166      -0.488529       7.381140          -0.000001
          305              C      13.094574       4.373409       1.932254      -0.481922      27.510469 0.46931123E+03  0.11231566E+05                                 7.674231                            6.970522       0.357061       2.064339                    0.998779      32.337348      93.388855       0.659213       0.388241      -1.084448       0.006971       0.059534      -0.065437       0.088741      -0.006514      -0.006337      -0.016146      -0.015129       0.069827      -0.024883      -0.006064       0.030947              8.000163       7.129095       0.706312       0.285852       9.333434      -1.553242       7.537961          -0.000005
          306              C      20.390254       4.895965      18.911129      -0.477863      25.707106 0.45060960E+03  0.10674874E+05                                 7.293641                            6.817525       0.354032       2.061478                    0.998703      32.295553      92.793725       0.668435       0.386798      -1.085463       0.011497       0.029838       0.079208       0.085419       0.002371      -0.001199       0.008186      -0.018901       0.126383      -0.030876      -0.012480       0.043356              7.394756       7.048056       0.465034       1.145100       7.744427       0.670026       7.391787           0.000006
          307              C      12.360877      12.099114       0.121473       0.515264      24.343488 0.26947073E+03  0.56806182E+04                                 7.737617                            5.784596       0.132628       2.090527                    0.999800      23.067131      64.987924       0.623959       0.465657      -1.024061      -0.025156      -0.051724      -0.001137       0.057528      -0.064115       0.010389      -0.006611       0.087604      -0.016953      -0.074838      -0.007351       0.082189              9.355776       7.166866       4.387223      -0.665889      13.610846       0.035543       7.289616           0.000000
          308              C      12.993108      13.420690       0.163198       0.025707      35.296160 0.40398466E+03  0.92645899E+04                                 9.376499                            6.696542       0.150368       2.064943                    0.999297      26.248963      72.964865       0.641619       0.416263      -1.071239       0.017634       0.040477      -0.002804       0.044240      -0.018755       0.004992      -0.005438       0.025076       0.017844      -0.025729       0.003196       0.022533             11.725271       8.630632       6.113634      -1.264404      18.157886       0.343211       8.387297          -0.000000
          309              C      12.973993      14.171560       1.315336      -0.161777      32.666654 0.42761909E+03  0.99826327E+04                                 8.799685                            6.858223       0.178327       2.027952                    0.999752      29.121512      82.633050       0.636093       0.412475      -1.069856      -0.000948      -0.008277      -0.019216       0.020945      -0.002771      -0.010200      -0.014533       0.010814       0.055683      -0.022399      -0.004107       0.026506             10.073513       6.831742       3.955109      -0.696574      14.947206       1.209195       8.441591           0.000006
          310              C      20.960720      13.962159      18.566404      -0.165336      32.945507 0.42401932E+03  0.98889262E+04                                 8.852777                            6.823163       0.212313       2.037735                    0.999617      29.179135      83.063742       0.637860       0.411734      -1.069121      -0.008516      -0.007748       0.020388       0.023414      -0.008031       0.000010       0.017778       0.018008       0.046719      -0.026605       0.002688       0.023917             10.284049       7.829518       4.325804      -1.896417      14.770612      -0.324060       8.252017          -0.000004
          311              C      13.553293      15.434643       1.279070       0.086493      26.544097 0.31426394E+03  0.68144729E+04                                 7.706246                            5.891933       0.287629       2.104731                    0.999809      25.707671      71.042612       0.681893       0.414240      -1.065298       0.011890      -0.000065      -0.047197       0.048672      -0.026443       0.011361       0.019114       0.036053       0.027171      -0.045564       0.017975       0.027589              8.844252       5.872446       3.167821      -0.919940      12.521821       0.892910       8.138490           0.000005
          312              C      21.460623      15.236746      18.644981       0.083070      27.031474 0.32438882E+03  0.70942452E+04                                 7.815906                            5.996946       0.251854       2.091552                    0.999854      25.913403      72.057710       0.673659       0.415744      -1.063697      -0.011878       0.012796       0.051566       0.054441      -0.018550      -0.011944      -0.019105       0.039669       0.036239      -0.042273       0.017346       0.024927              9.005783       6.499359       3.100850      -1.535204      12.635413       0.369575       7.882576          -0.000003
          313              C       5.109327       0.561349       1.407952       0.570786      23.263220 0.27039433E+03  0.57354132E+04                                 7.632758                            5.890920      -0.240126       1.963052                    0.999537      23.415230      67.333312       0.599983       0.481282      -1.010254       0.028920      -0.010743      -0.018223       0.035831       0.005969       0.073751      -0.010273       0.000489       0.162608      -0.072853      -0.025243       0.098097              9.065041      12.086356      -1.271733      -4.074073       7.891334       1.184732       7.217433          -0.000000
          314              C       3.830157       0.836857       2.138933      -0.157834      43.441864 0.51159074E+03  0.12478225E+05                                10.695866                            7.542287      -0.017970       1.979405                    0.999079      29.503901      85.301067       0.602228       0.416979      -1.067997      -0.014809      -0.005523       0.004952       0.016562       0.008305      -0.015584      -0.003061      -0.043372      -0.083902      -0.036446      -0.001318       0.037764             13.187965      17.623854      -2.451356      -1.714361       5.973555       1.966737      15.966485          -0.000001
          315              C       2.637735       0.954624       1.430375       0.093624      33.293834 0.40924852E+03  0.94681630E+04                                 9.131003                            6.862068      -0.116206       1.980794                    0.999408      26.475520      75.271851       0.613583       0.431474      -1.055791      -0.008372      -0.013601      -0.000644       0.015984       0.003583       0.013776       0.002916      -0.044276       0.027259      -0.031495       0.011369       0.020126             10.660134      12.740893      -1.454527      -0.320907       5.317779       2.026263      13.921731          -0.000001
          316              C       1.479130       1.185481       2.090188      -0.239807      36.381285 0.47618732E+03  0.11493708E+05                                 9.512365                            7.286827       0.131607       1.998891                    0.999298      31.197155      91.937836       0.606867       0.418148      -1.059322       0.014063      -0.008820      -0.004197       0.017122       0.001252       0.019080      -0.002962       0.001078      -0.003807      -0.019629       0.000492       0.019137             10.820938      12.173642      -1.495818      -2.379765       5.412539       1.841698      14.876633          -0.000001
          317              C      16.145473       1.298571       3.451149       0.099611      34.213740 0.42462377E+03  0.98876034E+04                                 9.274654                            6.958359      -0.225017       1.942718                    0.999100      26.488190      74.875060       0.615147       0.427603      -1.061091       0.003816      -0.006765      -0.000956       0.007826       0.000599      -0.018813       0.007991      -0.014377      -0.023831      -0.025668       0.008036       0.017632             10.874874      13.927029      -1.548850      -3.034693       5.051331       1.354324      13.646263          -0.000001
          318              C       2.633324       1.208880       4.176476      -0.236614      36.643313 0.51423455E+03  0.12632555E+05                                 9.594798                            7.597339      -0.021128       1.955312                    0.998389      31.470012      93.072051       0.592356       0.420914      -1.059279       0.007826       0.000580      -0.007571       0.010904      -0.006472      -0.001657       0.013349       0.025967       0.071104      -0.029394       0.001862       0.027531             10.725055      15.510655      -1.751427      -0.922778       5.155081       0.823219      11.509430          -0.000002
          319              C       3.853682       0.974708       3.517638       0.076953      34.777533 0.43438688E+03  0.10182910E+05                                 9.352726                            7.037408      -0.118664       1.972728                    0.999268      26.937426      76.653796       0.611126       0.427543      -1.060052      -0.002736      -0.005658       0.013293       0.014704      -0.000569       0.022728       0.000609      -0.013701      -0.006463      -0.026784       0.007947       0.018836             10.915351      13.955804      -1.787176       0.622604       5.095605       0.938961      13.694644          -0.000001
          320              C      10.008402       0.800988      19.417687       0.078920      25.691976 0.40175511E+03  0.92736530E+04                                 7.767655                            6.801943      -0.260444       1.949536                    0.998362      26.278332      75.199351       0.614442       0.431853      -1.053089      -0.075739      -0.031162      -0.036391       0.089620      -0.013231       0.004084      -0.007661      -0.017184      -0.046532      -0.017355      -0.008020       0.025375              8.427848       7.449051      -0.404084       1.065808       8.106519       1.281735       9.727975          -0.000001
          321              C      17.167313      18.813660      19.055414      -0.482713      27.836070 0.48434802E+03  0.11702304E+05                                 7.765792                            7.083001       0.231139       2.023164                    0.997998      32.745353      95.527377       0.652655       0.388426      -1.082547       0.009665       0.087303       0.021938       0.090534      -0.010245      -0.005409      -0.003604      -0.039860      -0.059732      -0.023404      -0.009058       0.032461              8.205443       7.700557       0.758138       0.750258       9.332059       2.148212       7.583712          -0.000001
          322              C       8.971832       1.692438      18.683002      -0.483451      27.228702 0.46515207E+03  0.11121428E+05                                 7.639401                            6.959020       0.293057       2.040994                    0.998996      32.604023      94.506233       0.656157       0.390420      -1.081554       0.053879      -0.054656       0.037686       0.085502      -0.016547       0.007340      -0.017880      -0.014566      -0.032544      -0.020652      -0.011325       0.031977              7.851438       7.562532      -0.591005       1.068313       8.082373       0.116488       7.909410           0.000003
          323              C      14.831015       1.555945       4.254468       0.121421      23.729019 0.33391230E+03  0.73857090E+04                                 7.352193                            6.163817      -0.193145       1.974875                    0.998593      25.280834      71.649695       0.649005       0.426676      -1.052500       0.001684      -0.002193       0.100821       0.100859       0.002357       0.005350      -0.012659       0.001225      -0.008063      -0.015542       0.003407       0.012135              8.114068       7.870116       0.155566      -2.068896       8.969685       0.869146       7.502404          -0.000002
          324              C      14.320820       0.284673       4.827710      -0.484040      26.359098 0.43846780E+03  0.10324190E+05                                 7.430820                            6.699722       0.476122       2.103743                    0.998892      32.012842      91.923964       0.677611       0.383890      -1.086707       0.024561       0.071822      -0.020390       0.078597       0.019559       0.000275       0.006596      -0.062869      -0.019128      -0.033923      -0.007156       0.041079              7.760970       7.788787       1.420206      -1.052334       7.482850      -1.080486       8.011272           0.000003
          325              C      14.760438       2.747275       4.880354      -0.482791      26.114172 0.42140592E+03  0.98672234E+04                                 7.403827                            6.564020       0.270967       2.043731                    0.997808      31.970604      92.854228       0.682247       0.383416      -1.082335      -0.000745      -0.077917      -0.026870       0.082423       0.005937       0.000080      -0.022122      -0.017066      -0.037920      -0.025325      -0.002708       0.028034              7.789364       6.325710      -0.458732      -0.640732       8.713024       1.618489       8.329359          -0.000005
          326              C       5.168139       0.857915       4.277865       0.084287      25.649354 0.40326784E+03  0.93156156E+04                                 7.764456                            6.826728      -0.279814       1.945480                    0.998252      26.227643      75.037805       0.611822       0.433374      -1.052357      -0.009530      -0.014271       0.085975       0.087671       0.000883      -0.003765       0.007564      -0.045049      -0.006991      -0.022198      -0.003531       0.025729              8.342802       8.342691      -0.908293       1.608281       7.388291       0.489309       9.297424          -0.000001
          327              C       5.284292       1.932257       5.375604      -0.481346      27.499743 0.46907768E+03  0.11224776E+05                                 7.673329                            6.969661       0.357115       2.064406                    0.998787      32.325085      93.353788       0.659118       0.388338      -1.084362      -0.006979      -0.064506      -0.059166       0.087809       0.007267      -0.006040       0.015938      -0.042132      -0.013009      -0.024733      -0.006138       0.030871              7.999339       7.128939      -0.284684       0.706008       7.535795       1.554764       9.333283          -0.000005
          328              C      12.691687      18.911143       4.853057      -0.478900      25.723732 0.45102543E+03  0.10687330E+05                                 7.296492                            6.820174       0.351454       2.060613                    0.998665      32.311936      92.856104       0.668370       0.386742      -1.085488      -0.012385       0.079883      -0.030061       0.086246       0.000663       0.002349      -0.008172      -0.073628      -0.037303      -0.030936      -0.013275       0.044212              7.397720       7.048775      -1.146458       0.466450       7.395642      -0.669564       7.748743           0.000006
          329              C      13.369531       0.121481      17.147923       0.517033      24.306528 0.26900913E+03  0.56688217E+04                                 7.732562                            5.781558       0.134219       2.091093                    0.999799      23.046822      64.932513       0.623773       0.465966      -1.023825       0.024571      -0.001336       0.052037       0.057562      -0.010534      -0.063646       0.007307       0.050868      -0.122689      -0.074570      -0.006827       0.081397              9.348992       7.162127       0.665725       4.383166       7.285016      -0.035068      13.599832          -0.000000
          330              C      12.737298       0.163206      15.826347       0.025704      35.301392 0.40406889E+03  0.92672130E+04                                 9.378853                            6.698311       0.148986       2.064462                    0.999324      26.249455      72.974317       0.641366       0.416396      -1.071129      -0.017729      -0.002085      -0.040615       0.044365      -0.005234      -0.018063       0.004783       0.002747      -0.049485      -0.025837       0.003872       0.021965             11.728391       8.633089       1.265268       6.115529       8.389570      -0.342810      18.162514          -0.000000
          331              C      12.756410       1.315344      15.075478      -0.161912      32.647769 0.42725894E+03  0.99717173E+04                                 8.794851                            6.854157       0.179054       2.028553                    0.999756      29.111501      82.583244       0.636472       0.412333      -1.069991       0.001454      -0.018643       0.007923       0.020309       0.010450      -0.002742       0.015311      -0.022560      -0.044597      -0.023075      -0.004109       0.027183             10.068214       6.828788       0.696892       3.953540       8.436963      -1.206648      14.938891           0.000006
          332              C      19.472758      18.566423      15.284887      -0.164971      32.924990 0.42371688E+03  0.98796914E+04                                 8.846723                            6.818808       0.214664       2.038549                    0.999642      29.172059      83.022937       0.638360       0.411502      -1.069317       0.008396       0.021133       0.007459       0.023932      -0.000128      -0.007639      -0.018318      -0.014527      -0.050617      -0.026867       0.002533       0.024334             10.276406       7.823096       1.895172       4.320817       8.248412       0.321616      14.757710          -0.000004
          333              C      12.177108       1.279077      13.812397       0.085740      26.583413 0.31483138E+03  0.68304387E+04                                 7.716792                            5.899835       0.280989       2.102366                    0.999835      25.730703      71.145123       0.680930       0.414603      -1.064974      -0.011727      -0.047365       0.000356       0.048797      -0.011901      -0.026762      -0.018409       0.003757      -0.070025      -0.045957       0.017992       0.027966              8.856972       5.881754       0.921627       3.174769       8.146104      -0.890867      12.543057           0.000004
          334              C      18.972853      18.645000      14.010302       0.084008      26.978319 0.32359966E+03  0.70720698E+04                                 7.802862                            5.987381       0.257532       2.093691                    0.999828      25.882947      71.927796       0.674638       0.415429      -1.063990       0.011840       0.052336      -0.013910       0.055432       0.011692      -0.018336       0.018416       0.001077      -0.081369      -0.042386       0.017108       0.025278              8.990002       6.488644       1.533795       3.094570       7.871802      -0.367684      12.609558          -0.000003
          335              C      19.812414       9.187672       8.341058       0.571921      23.238467 0.27008795E+03  0.57270540E+04                                 7.627021                            5.887339      -0.241663       1.963015                    0.999532      23.395658      67.257009       0.600228       0.481243      -1.010317       0.029788       0.010768       0.018184       0.036523      -0.006219      -0.073976      -0.009640      -0.001473       0.162569      -0.073634      -0.024343       0.097977              9.057281      12.074725       1.269283       4.068759       7.886327       1.183171       7.210791          -0.000000
          336              C      18.533245       8.912164       7.610077      -0.156426      43.373511 0.51073591E+03  0.12451530E+05                                10.684653                            7.535706      -0.016152       1.980514                    0.999079      29.471229      85.172364       0.602556       0.416949      -1.068072      -0.015152       0.006041      -0.004858       0.017020      -0.008908       0.015635      -0.003142      -0.042270      -0.082256      -0.036013      -0.001267       0.037280             13.172784      17.602168       2.446986       1.709022       5.967082       1.963656      15.949103          -0.000001
          337              C      17.340823       8.794396       8.318635       0.094862      33.251088 0.40863542E+03  0.94507091E+04                                 9.125179                            6.858154      -0.116754       1.980893                    0.999421      26.453878      75.204412       0.613576       0.431628      -1.055666      -0.008757       0.012618       0.001851       0.015471      -0.003539      -0.013560       0.003556      -0.043465       0.029082      -0.031193       0.010899       0.020294             10.652963      12.732082       1.453332       0.321565       5.314392       2.024794      13.912416          -0.000001
          338              C      16.182219       8.563539       7.658822      -0.240622      36.427350 0.47696630E+03  0.11517533E+05                                 9.519979                            7.292308       0.091308       1.988250                    0.999390      31.225270      92.049048       0.606681       0.418094      -1.059327       0.013421       0.009063       0.003724       0.016617      -0.000955      -0.019178      -0.002807      -0.000075      -0.002925      -0.019809       0.000793       0.019016             10.829703      12.182729       1.497121       2.381909       5.416241       1.843724      14.890138          -0.000001
          339              C      16.145462       8.450450       6.297860       0.099840      34.209456 0.42455760E+03  0.98857076E+04                                 9.273817                            6.957868      -0.222104       1.943640                    0.999071      26.487994      74.873911       0.615160       0.427609      -1.061083       0.004101       0.006654       0.000602       0.007840      -0.001386       0.019100       0.008255      -0.016105      -0.022494      -0.026374       0.008694       0.017680             10.873392      13.925133       1.548870       3.032163       5.050854       1.354223      13.644189          -0.000001
          340              C      17.336412       8.540141       5.572534      -0.239051      36.708411 0.51547624E+03  0.12669439E+05                                 9.600527                            7.602054      -0.014175       1.956900                    0.998436      31.505865      93.171375       0.592752       0.420421      -1.059694       0.007449      -0.000232       0.008419       0.011243       0.006181       0.001847       0.014430       0.024549       0.069540      -0.028946       0.001242       0.027704             10.731044      15.522174       1.752490       0.920369       5.157758       0.822842      11.513200          -0.000002
          341              C      18.556770       8.774312       6.231372       0.077582      34.756632 0.43407350E+03  0.10173785E+05                                 9.349830                            7.035498      -0.122764       1.971577                    0.999266      26.927610      76.620561       0.611124       0.427620      -1.059999      -0.002950       0.004997      -0.014530       0.015646       0.001151      -0.022875      -0.000004      -0.013899      -0.007285      -0.027036       0.008126       0.018910             10.911567      13.951351       1.785941      -0.624843       5.093902       0.938097      13.689449          -0.000001
          342              C      17.359937       8.948041       9.829341       0.077600      25.723877 0.40243678E+03  0.92949359E+04                                 7.779731                            6.812426      -0.267179       1.947381                    0.998304      26.309456      75.353524       0.613225       0.432451      -1.052543      -0.075724       0.031845       0.036772       0.090002       0.012854      -0.003982      -0.007368      -0.016197      -0.047913      -0.017688      -0.007206       0.024894              8.441128       7.458595       0.406381      -1.067541       8.120550       1.283724       9.744238          -0.000001
          343              C      17.167325      10.433402      10.191615      -0.481208      27.807414 0.48365509E+03  0.11681794E+05                                 7.760431                            7.077520       0.235187       2.024535                    0.997955      32.728788      95.474705       0.652942       0.388381      -1.082540       0.010511      -0.086103      -0.022740       0.089673       0.010858       0.005085      -0.003746      -0.038972      -0.056707      -0.022550      -0.009318       0.031868              8.199645       7.697919      -0.755333      -0.750053       9.324747       2.143587       7.576270          -0.000001
          344              C      16.323370       8.056592      10.564027      -0.484430      27.231922 0.46518030E+03  0.11121852E+05                                 7.637081                            6.956121       0.299769       2.042679                    0.999027      32.610203      94.511430       0.656759       0.390072      -1.081837       0.056122       0.056112      -0.036154       0.087208       0.017942      -0.007949      -0.018105      -0.014715      -0.028169      -0.020168      -0.012896       0.033064              7.849433       7.558088       0.590178      -1.067703       8.081977       0.117257       7.908234           0.000003
          345              C      14.831005       8.193076       5.494542       0.122904      23.710451 0.33357352E+03  0.73760355E+04                                 7.346280                            6.158986      -0.193232       1.975079                    0.998564      25.264018      71.581697       0.649556       0.426440      -1.052689       0.001642       0.001749      -0.100160       0.100189      -0.003028      -0.005318      -0.013193       0.001018      -0.005906      -0.016037       0.003351       0.012686              8.107258       7.863078      -0.155111       2.064829       8.962529       0.869756       7.496168          -0.000002
          346              C      14.320805       9.464347       4.921300      -0.483669      26.338887 0.43798363E+03  0.10309383E+05                                 7.424644                            6.693962       0.482734       2.105899                    0.998929      31.996891      91.846739       0.678253       0.383654      -1.086933       0.026075      -0.071001       0.019383       0.078082      -0.018803      -0.001470       0.006359      -0.062243      -0.018342      -0.033307      -0.007026       0.040333              7.754388       7.779653      -1.418606       1.050027       7.477780      -1.075501       8.005731           0.000003
          347              C      14.760432       7.001746       4.868655      -0.483229      26.150441 0.42220009E+03  0.98910476E+04                                 7.413483                            6.572853       0.269766       2.042913                    0.997795      32.000252      92.982545       0.681336       0.383726      -1.082053      -0.000399       0.076858       0.026666       0.081354      -0.005632      -0.000294      -0.022955      -0.018133      -0.039948      -0.026334      -0.002765       0.029099              7.799716       6.332792       0.459903       0.642921       8.725438       1.624540       8.340918          -0.000005
          348              C      19.871226       8.891105       5.471144       0.082429      25.689778 0.40405326E+03  0.93376649E+04                                 7.769888                            6.831289      -0.280894       1.944809                    0.998234      26.252298      75.107364       0.611939       0.433110      -1.052589      -0.010126       0.014476      -0.086287       0.088076      -0.000815       0.002975       0.007559      -0.045517      -0.007862      -0.021995      -0.004066       0.026061              8.348861       8.349122       0.909612      -1.611084       7.393083       0.489540       9.304379          -0.000001
          349              C       5.284282       7.816763       4.373406      -0.480461      27.497787 0.46904004E+03  0.11224479E+05                                 7.676931                            6.973262       0.352482       2.063141                    0.998742      32.323172      93.373293       0.658349       0.388771      -1.083980      -0.007582       0.064606       0.059354       0.088058      -0.006793       0.005928       0.015960      -0.042628      -0.013041      -0.024583      -0.006449       0.031032              8.002963       7.130563       0.284877      -0.706447       7.539999       1.556043       9.338327          -0.000005
          350              C      20.043250      10.335909       4.895953      -0.478750      25.707807 0.45061399E+03  0.10674750E+05                                 7.292447                            6.816206       0.355076       2.061797                    0.998713      32.298348      92.793550       0.668715       0.386645      -1.085596      -0.012028      -0.079696       0.030878       0.086311      -0.001317      -0.001789      -0.007242      -0.075266      -0.033435      -0.032263      -0.011906       0.044169              7.393720       7.046918       1.145560      -0.466736       7.390456      -0.669821       7.743786           0.000006
          351              C      20.721065       9.627549      12.099106       0.514300      24.347795 0.26953807E+03  0.56825794E+04                                 7.739236                            5.785873       0.124937       2.088046                    0.999791      23.072835      65.014075       0.623780       0.465746      -1.023978       0.025227       0.000535      -0.051909       0.057717       0.010895       0.064153       0.007726       0.052517      -0.122863      -0.074859      -0.007721       0.082580              9.357777       7.168444      -0.666064      -4.388407       7.290740      -0.035505      13.614147          -0.000000
          352              C      20.088832       9.585824      13.420681       0.026089      35.326459 0.40434760E+03  0.92754458E+04                                 9.384393                            6.701422       0.147485       2.063863                    0.999286      26.258034      73.011628       0.641085       0.416496      -1.071037      -0.017076       0.002035       0.040633       0.044122       0.004971       0.017742       0.005113       0.002678      -0.047222      -0.025119       0.003614       0.021505             11.736591       8.638477      -1.265938      -6.121198       8.393955      -0.342858      18.177339          -0.000000
          353              C      20.107948       8.433685      14.171550      -0.160517      32.615849 0.42672463E+03  0.99559968E+04                                 8.787936                            6.848617       0.181492       2.029180                    0.999738      29.096555      82.523709       0.636913       0.412182      -1.070104       0.001016       0.017753      -0.007512       0.019303      -0.011006       0.002608       0.014530      -0.022201      -0.045617      -0.022830      -0.004231       0.027060             10.060222       6.823532      -0.697704      -3.950284       8.431953      -1.203752      14.925182           0.000006
          354              C      19.472771      10.680638      13.962141      -0.163991      32.867729 0.42274120E+03  0.98507310E+04                                 8.834505                            6.809031       0.215136       2.039048                    0.999656      29.142324      82.897566       0.639124       0.411270      -1.069526       0.007790      -0.020725      -0.007520       0.023383       0.000575       0.007789      -0.018276      -0.014048      -0.050448      -0.026972       0.002958       0.024013             10.262261       7.811117      -1.891660      -4.313454       8.238372       0.318670      14.737294          -0.000004
          355              C      19.528646       8.469952      15.434632       0.085418      26.591370 0.31495916E+03  0.68334343E+04                                 7.714671                            5.897908       0.288675       2.104513                    0.999795      25.740596      71.157663       0.681629       0.414165      -1.065329      -0.012941       0.047700       0.000899       0.049433       0.012101       0.027070      -0.018944       0.004127      -0.069576      -0.046480       0.018197       0.028283              8.854502       5.879637      -0.921607      -3.173317       8.145633      -0.891512      12.538236           0.000004
          356              C      18.972866      10.602062      15.236727       0.081927      27.071207 0.32499579E+03  0.71109773E+04                                 7.823186                            6.002205       0.247663       2.089818                    0.999842      25.940200      72.154268       0.673410       0.415695      -1.063708       0.012483      -0.053357       0.013960       0.056548      -0.012502       0.019448       0.017849       0.001539      -0.079825      -0.042629       0.016649       0.025980              9.014682       6.505084      -1.535972      -3.104378       7.888659      -0.371506      12.650302          -0.000003
          357              C      16.136625      18.090084      10.310357       0.569627      23.281579 0.27065348E+03  0.57418550E+04                                 7.634045                            5.891860      -0.242213       1.962384                    0.999534      23.423905      67.347320       0.600268       0.480975      -1.010491       0.028182       0.018151      -0.009938       0.034963      -0.073947       0.005850       0.009527      -0.081589      -0.081696      -0.072979      -0.025309       0.098288              9.066644      12.089421       4.074544      -1.272023       7.218078      -1.184890       7.892432          -0.000000
          358              C      14.857457      17.359103      10.585864      -0.158121      43.426822 0.51141060E+03  0.12472307E+05                                10.692139                            7.540021      -0.016733       1.979914                    0.999024      29.498313      85.270206       0.602452       0.416876      -1.068100      -0.014554      -0.005029      -0.006159       0.016584       0.015775       0.008881       0.002998       0.020390       0.106013      -0.036489      -0.001214       0.037703             13.182984      17.617695       1.712186      -2.449824      15.959946      -1.965724       5.971310          -0.000001
          359              C      13.665034      18.067661      10.703633       0.095456      33.252092 0.40860400E+03  0.94503283E+04                                 9.127423                            6.859314      -0.116454       1.980937                    0.999419      26.454471      75.221192       0.613298       0.431807      -1.055497      -0.008050       0.000238      -0.013150       0.015420      -0.013979       0.004373      -0.003270      -0.037014       0.050880      -0.031872       0.011292       0.020581             10.656143      12.736314       0.321612      -1.453817      13.916502      -2.025667       5.315612          -0.000001
          360              C      12.506431      17.407848      10.934489      -0.240819      36.431577 0.47703553E+03  0.11519810E+05                                 9.521336                            7.293170       0.092577       1.988546                    0.999397      31.226326      92.059488       0.606594       0.418132      -1.059286       0.012542       0.003917      -0.007991       0.015379      -0.019117       0.001336       0.003309       0.002083       0.000749      -0.019821       0.000709       0.019112             10.831568      12.185708       2.383439      -1.497604      14.891843      -1.844292       5.417153          -0.000001
          361              C      12.469675      16.046885      11.047578       0.100385      34.211891 0.42459590E+03  0.98872853E+04                                 9.276300                            6.959717      -0.223841       1.943010                    0.999096      26.488106      74.888272       0.614846       0.427798      -1.060917       0.004240       0.000657      -0.006665       0.007926       0.019058       0.001091      -0.008318       0.003927       0.033730      -0.026079       0.008329       0.017749             10.876560      13.929676       3.034242      -1.549323      13.647837      -1.354853       5.052165          -0.000001
          362              C      13.660628      15.321559      10.957887      -0.237693      36.632908 0.51416448E+03  0.12628883E+05                                 9.587118                            7.592067      -0.013033       1.957664                    0.998429      31.464568      93.012172       0.593190       0.420387      -1.059738       0.009164       0.008551       0.000207       0.012535       0.002151      -0.005764      -0.014005      -0.021947      -0.073606      -0.029165       0.001622       0.027542             10.715608      15.495452       0.918928      -1.748936      11.500303      -0.822151       5.151069          -0.000002
          363              C      14.880984      15.980397      10.723715       0.076525      34.804283 0.43481487E+03  0.10195258E+05                                 9.356538                            7.040560      -0.119847       1.972047                    0.999252      26.951671      76.698260       0.611042       0.427505      -1.060096      -0.002092      -0.013863      -0.006002       0.015251      -0.022240      -0.000496       0.000243      -0.004586       0.025039      -0.026532       0.008321       0.018212             10.919495      13.960172      -0.624329      -1.787315      13.700984      -0.939561       5.097327          -0.000001
          364              C       6.332627       0.080337      10.549988       0.077774      25.730031 0.40254526E+03  0.92976651E+04                                 7.778688                            6.811421      -0.264249       1.948024                    0.998356      26.312695      75.353050       0.613557       0.432207      -1.052737      -0.074485       0.036053      -0.031937       0.088700      -0.003565      -0.012408       0.007164       0.014996       0.046715      -0.016921      -0.007074       0.023995              8.440156       7.459249      -1.067997      -0.404889       9.743702      -1.284067       8.117518          -0.000001
          365              C       6.140015       0.442610       9.064629      -0.483647      27.847518 0.48463082E+03  0.11710444E+05                                 7.765294                            7.082447       0.236046       2.024353                    0.998047      32.755596      95.551887       0.653066       0.388139      -1.082784       0.010330      -0.022003       0.087553       0.090864       0.005879      -0.010098       0.003557       0.008555       0.090317      -0.023521      -0.009032       0.032552              8.204952       7.701124      -0.749885       0.758696       7.582181      -2.147662       9.331549          -0.000001
          366              C       5.296057       0.815023      11.441438      -0.482862      27.193423 0.46420121E+03  0.11091900E+05                                 7.625886                            6.944900       0.308757       2.045474                    0.999028      32.584113      94.388553       0.657884       0.389634      -1.082208       0.055077      -0.037829      -0.055954       0.087151      -0.007051      -0.017062       0.018199       0.008967       0.035215      -0.021014      -0.011039       0.032053              7.838296       7.547774      -1.063711      -0.586916       7.898600      -0.118980       8.068514           0.000002
          367              C      11.155219      15.243567      11.304951       0.121697      23.735764 0.33401285E+03  0.73878576E+04                                 7.350065                            6.162065      -0.190988       1.975388                    0.998582      25.281878      71.632293       0.649576       0.426305      -1.052819       0.001542      -0.099869      -0.000738       0.099883      -0.005214       0.002165       0.012775       0.004331       0.001156      -0.015472       0.003228       0.012244              8.111530       7.866846       2.067002       0.155764       7.498595      -0.868842       8.969149          -0.000002
          368              C      10.645023      14.670324      10.033681      -0.482189      26.319871 0.43753255E+03  0.10296491E+05                                 7.421562                            6.690389       0.482385       2.105907                    0.998934      31.982129      91.805218       0.678428       0.383640      -1.086904       0.025323       0.019435       0.072055       0.078809      -0.000936       0.019671      -0.005971      -0.023320       0.101952      -0.034337      -0.006098       0.040435              7.751457       7.776390       1.048224       1.417088       8.003611       1.074449       7.474370           0.000003
          369              C      11.084646      14.617680      12.496280      -0.484440      26.157508 0.42234696E+03  0.98945785E+04                                 7.411939                            6.571647       0.269971       2.043070                    0.997842      32.003188      92.967867       0.681817       0.383451      -1.082331       0.001194       0.026925      -0.077594       0.082142      -0.001584       0.006808       0.023089       0.009819       0.047622      -0.026629      -0.002910       0.029539              7.797992       6.329412       0.643575      -0.459209       8.338307      -1.621818       8.726257          -0.000005
          370              C      16.195442      15.220169      10.606922       0.084189      25.640949 0.40304321E+03  0.93069378E+04                                 7.754780                            6.818491      -0.271832       1.947843                    0.998301      26.210687      74.917589       0.613189       0.432570      -1.053093      -0.009486      -0.086467      -0.013598       0.088043       0.003545       0.001251      -0.007497      -0.019585       0.071859      -0.022536      -0.003417       0.025953              8.332129       8.331506      -1.604531      -0.906767       9.285762      -0.488748       7.379119          -0.000001
          371              C      16.311598      14.122430      11.681263      -0.482024      27.526512 0.46971788E+03  0.11244260E+05                                 7.679623                            6.975752       0.351388       2.062482                    0.998733      32.346807      93.442793       0.658622       0.388487      -1.084226      -0.006675       0.059894      -0.064314       0.088137       0.005356       0.007060      -0.015435      -0.013233       0.070114      -0.023698      -0.006833       0.030531              8.005853       7.131634      -0.705980      -0.285651       9.343134      -1.556214       7.542791          -0.000005
          372              C      16.367469      14.644976       9.162119      -0.478789      25.727690 0.45113328E+03  0.10690208E+05                                 7.297182                            6.821257       0.351941       2.060723                    0.998707      32.312127      92.849077       0.668297       0.386772      -1.085499      -0.011859       0.029367       0.079816       0.085870      -0.002267       0.001627       0.008725      -0.019856       0.127098      -0.031462      -0.012309       0.043771              7.398268       7.050046      -0.466881      -1.146505       7.748718       0.670521       7.396041           0.000006
          373              C       9.693752       2.350102       9.870482       0.513745      24.361520 0.26971736E+03  0.56870089E+04                                 7.740297                            5.786425       0.129818       2.089408                    0.999837      23.079507      65.025533       0.624005       0.465525      -1.024153       0.025327      -0.052350      -0.002149       0.058194       0.063976      -0.010362      -0.007535       0.088245      -0.015923      -0.075112      -0.007095       0.082206              9.359484       7.169874      -4.389731       0.666116      13.617350       0.035356       7.291228          -0.000000
          374              C       9.061516       3.671679       9.912208       0.027844      35.270282 0.40357294E+03  0.92537424E+04                                 9.377084                            6.696695       0.146172       2.063900                    0.999297      26.232476      72.938044       0.641033       0.416707      -1.070843      -0.017536       0.040486      -0.002337       0.044182       0.017937      -0.004376      -0.004741       0.025016       0.019880      -0.025333       0.004216       0.021117             11.726783       8.631751      -6.114937       1.265141      18.160555       0.342282       8.388042          -0.000000
          375              C       9.080629       4.422549      11.064346      -0.163442      32.700987 0.42814640E+03  0.99977095E+04                                 8.804102                            6.861172       0.181607       2.028717                    0.999738      29.141927      82.693966       0.636154       0.412321      -1.069989       0.000821      -0.007884      -0.018858       0.020457       0.002771       0.010204      -0.014020       0.010610       0.055597      -0.021990      -0.004217       0.026207             10.079374       6.835548      -3.958435       0.696575      14.957980       1.209834       8.444595           0.000006
          376              C       8.445455       4.213139       8.817394      -0.164882      32.915746 0.42349305E+03  0.98731650E+04                                 8.844957                            6.816693       0.212658       2.038066                    0.999628      29.167379      83.004034       0.638504       0.411465      -1.069342       0.007344      -0.006556       0.019806       0.022118       0.007361      -0.000400       0.018079       0.019102       0.045846      -0.026908       0.003230       0.023678             10.275037       7.821070      -4.320287       1.894445      14.757115      -0.320832       8.246926          -0.000004
          377              C       8.501325       5.685631      11.028080       0.086365      26.534313 0.31408756E+03  0.68097934E+04                                 7.704620                            5.890525       0.284300       2.103905                    0.999824      25.704054      71.031605       0.681921       0.414275      -1.065260      -0.012562      -0.000150      -0.046710       0.048370       0.026939      -0.011670       0.019693       0.037104       0.026633      -0.046576       0.018187       0.028389              8.842538       5.871344      -3.167057       0.919629      12.519203       0.892943       8.137065           0.000004
          378              C       7.945548       5.487725       8.895971       0.082053      27.048479 0.32465996E+03  0.71014919E+04                                 7.816814                            5.997241       0.255944       2.092350                    0.999850      25.928566      72.101054       0.674031       0.415437      -1.063918       0.012220       0.014693       0.054013       0.057294       0.018666       0.012234      -0.017921       0.039848       0.038393      -0.041938       0.016504       0.025434              9.007185       6.499886      -3.101530       1.535478      12.638207       0.369803       7.883461          -0.000003
          379              C      16.136637      11.156978      18.936671       0.570340      23.279619 0.27064099E+03  0.57418872E+04                                 7.636675                            5.893984      -0.239967       1.962832                    0.999546      23.422084      67.357745       0.599776       0.481344      -1.010233       0.029558      -0.018567       0.010593       0.036477       0.073860      -0.005946       0.009776      -0.082295      -0.080850      -0.073275      -0.024984       0.098259              9.069590      12.093201      -4.076001       1.272339       7.220136      -1.185315       7.895435          -0.000000
          380              C      14.857467      11.887959      18.661164      -0.155615      43.337969 0.51024819E+03  0.12436350E+05                                10.677265                            7.530935      -0.013760       1.981159                    0.999041      29.460469      85.122898       0.602902       0.416819      -1.068182      -0.014835       0.005138       0.006088       0.016839      -0.016015      -0.008938       0.002953       0.019682       0.103527      -0.036098      -0.000866       0.036964             13.162792      17.587113      -1.706353       2.444234      15.938198      -1.961958       5.963065          -0.000001
          381              C      13.665046      11.179400      18.543396       0.094232      33.295519 0.40926153E+03  0.94690274E+04                                 9.133376                            6.863589      -0.114538       1.981152                    0.999470      26.476476      75.289485       0.613294       0.431651      -1.055628      -0.009330      -0.001252       0.013175       0.016193       0.013413      -0.004679      -0.003422      -0.036174       0.051526      -0.031342       0.010655       0.020687             10.662972      12.742931      -0.321194       1.454450      13.927299      -2.027468       5.318685          -0.000001
          382              C      12.506441      11.839213      18.312539      -0.241332      36.394721 0.47647536E+03  0.11501776E+05                                 9.510953                            7.285861       0.132529       1.999161                    0.999322      31.207502      91.956516       0.607336       0.417785      -1.059609       0.013690      -0.004422       0.008475       0.016698       0.019540      -0.001684       0.003445       0.001865       0.001370      -0.020431       0.001025       0.019406             10.818953      12.170254      -2.378792       1.495220      14.875235      -1.841643       5.411372          -0.000001
          383              C      12.469681      13.200176      18.199451       0.101500      34.190948 0.42430121E+03  0.98790202E+04                                 9.274632                            6.958988      -0.222867       1.943411                    0.999085      26.476503      74.857873       0.614635       0.428005      -1.060755       0.003901      -0.000883       0.006697       0.007800      -0.019049      -0.000443      -0.008118       0.004382       0.034503      -0.026020       0.007992       0.018027             10.873918      13.924616      -3.031829       1.548345      13.646085      -1.354396       5.051053          -0.000001
          384              C      13.660631      13.925503      18.289142      -0.238169      36.653603 0.51451660E+03  0.12639701E+05                                 9.589399                            7.593637      -0.014830       1.957014                    0.998520      31.480576      93.067628       0.593249       0.420273      -1.059810       0.008337      -0.007424      -0.000936       0.011203      -0.002440       0.005816      -0.013309      -0.023203      -0.073684      -0.028840       0.001000       0.027840             10.718029      15.497870      -0.919595       1.749250      11.504057      -0.822705       5.152161          -0.000002
          385              C      14.880989      13.266665      18.523313       0.076455      34.810304 0.43489842E+03  0.10197657E+05                                 9.357601                            7.041292      -0.116998       1.972793                    0.999253      26.953290      76.703295       0.611006       0.427512      -1.060097      -0.002385       0.015196       0.005489       0.016332       0.022563       0.000087       0.000614      -0.002798       0.024815      -0.026746       0.008250       0.018496             10.920639      13.960993       0.623489       1.787528      13.703106      -0.939800       5.097819          -0.000001
          386              C      13.684163       9.668693      18.697040       0.077717      25.725009 0.40245632E+03  0.92960772E+04                                 7.781407                            6.813566      -0.269223       1.946675                    0.998346      26.314098      75.384906       0.613004       0.432575      -1.052402      -0.075800      -0.036762       0.032112       0.090157       0.003569       0.013209       0.006903       0.014161       0.048861      -0.016730      -0.008189       0.024919              8.443148       7.460439       1.067999       0.406001       9.746987      -1.285045       8.122020          -0.000001
          387              C       6.140000       9.306411       0.684380      -0.483605      27.856438 0.48483169E+03  0.11717158E+05                                 7.770097                            7.086900       0.229968       2.022659                    0.997981      32.762882      95.597950       0.652412       0.388466      -1.082497       0.011060       0.021195      -0.086884       0.090113      -0.004958       0.010906       0.002869       0.007761       0.087355      -0.022035      -0.009924       0.031960              8.210242       7.703662       0.750600      -0.759078       7.587161      -2.150868       9.339902          -0.000001
          388              C      12.647595       8.934006      17.805591      -0.481030      27.179146 0.46389402E+03  0.11084124E+05                                 7.629525                            6.948583       0.296543       2.042291                    0.998982      32.569846      94.384262       0.656778       0.390306      -1.081606       0.055146       0.036552       0.054479       0.085703       0.007488       0.017005       0.017844       0.006402       0.037945      -0.019791      -0.012469       0.032259              7.841848       7.550688       1.065177       0.587825       7.898817      -0.118250       8.076039           0.000003
          389              C      25.858322      14.003495      17.942077       0.121578      23.734557 0.33403570E+03  0.73878963E+04                                 7.347488                            6.160537      -0.185651       1.977254                    0.998575      25.276981      71.597372       0.649984       0.426065      -1.053052       0.000833       0.100842       0.002075       0.100867       0.006041      -0.002837       0.013115       0.003565       0.001608      -0.016246       0.003434       0.012812              8.108302       7.863348      -2.064881      -0.156066       7.497137      -0.869493       8.964422          -0.000002
          390              C      25.348124      14.576738      19.213348      -0.480605      26.277182 0.43651663E+03  0.10266796E+05                                 7.414313                            6.683681       0.474424       2.104199                    0.998870      31.950964      91.695216       0.678594       0.383762      -1.086798       0.024948      -0.018819      -0.071164       0.077723       0.001318      -0.018270      -0.006257      -0.022604       0.100316      -0.033048      -0.006322       0.039369              7.743647       7.769525      -1.045727      -1.413538       7.995730       1.072099       7.465687           0.000003
          391              C      25.787746      14.629381      16.750748      -0.483768      26.128651 0.42171396E+03  0.98756448E+04                                 7.404699                            6.564954       0.275872       2.044996                    0.997829      31.979196      92.866583       0.682468       0.383245      -1.082520       0.002140      -0.027234       0.076771       0.081486       0.000708      -0.006343       0.022953       0.009670       0.045918      -0.026035      -0.003053       0.029088              7.790320       6.325740      -0.639987       0.458226       8.331416      -1.620857       8.713803          -0.000005
          392              C      16.195445      14.026893      18.640106       0.083257      25.652265 0.40328142E+03  0.93135554E+04                                 7.756230                            6.820096      -0.268528       1.949018                    0.998255      26.217856      74.935774       0.613190       0.432518      -1.053154      -0.009671       0.086312       0.013943       0.087964      -0.003150      -0.001221      -0.007325      -0.019409       0.070902      -0.022147      -0.003428       0.025575              8.333437       8.332998       1.604876       0.906705       9.286171      -0.488530       7.381142          -0.000001
          393              C      16.311598      15.124632      17.565765      -0.481922      27.510473 0.46931132E+03  0.11231569E+05                                 7.674232                            6.970523       0.357061       2.064339                    0.998779      32.337351      93.388869       0.659213       0.388241      -1.084448      -0.006971      -0.059534       0.065437       0.088741      -0.006514      -0.006337      -0.016146      -0.015129       0.069827      -0.024883      -0.006064       0.030947              8.000164       7.129096       0.706313       0.285852       9.333436      -1.553242       7.537961          -0.000005
          394              C       9.015918      14.602076       0.586890      -0.477863      25.707171 0.45061086E+03  0.10674905E+05                                 7.293627                            6.817512       0.354032       2.061478                    0.998703      32.295635      92.793798       0.668440       0.386795      -1.085465      -0.011497      -0.029838      -0.079208       0.085419       0.002371      -0.001199       0.008186      -0.018901       0.126383      -0.030876      -0.012480       0.043356              7.394743       7.048045       0.465032       1.145097       7.744413       0.670024       7.391771           0.000006
          395              C      17.045295       7.398927      19.376546       0.515264      24.343488 0.26947073E+03  0.56806182E+04                                 7.737617                            5.784596       0.132628       2.090527                    0.999800      23.067131      64.987925       0.623959       0.465657      -1.024061       0.025156       0.051724       0.001137       0.057528      -0.064115       0.010389      -0.006611       0.087605      -0.016953      -0.074838      -0.007351       0.082189              9.355776       7.166866       4.387223      -0.665889      13.610846       0.035543       7.289616           0.000000
          396              C      16.413064       6.077351      19.334821       0.025707      35.296161 0.40398465E+03  0.92645898E+04                                 9.376499                            6.696542       0.150368       2.064943                    0.999297      26.248963      72.964865       0.641619       0.416263      -1.071239      -0.017634      -0.040477       0.002804       0.044240      -0.018755       0.004992      -0.005438       0.025076       0.017844      -0.025729       0.003196       0.022533             11.725271       8.630632       6.113634      -1.264404      18.157886       0.343211       8.387296          -0.000000
          397              C      16.432179       5.326481      18.182683      -0.161777      32.666655 0.42761910E+03  0.99826331E+04                                 8.799685                            6.858223       0.178327       2.027952                    0.999752      29.121513      82.633052       0.636093       0.412475      -1.069856       0.000948       0.008277       0.019216       0.020945      -0.002771      -0.010200      -0.014533       0.010814       0.055683      -0.022399      -0.004107       0.026506             10.073513       6.831742       3.955109      -0.696574      14.947206       1.209195       8.441591           0.000006
          398              C       8.445452       5.535882       0.931615      -0.165336      32.945511 0.42401939E+03  0.98889283E+04                                 8.852778                            6.823164       0.212313       2.037735                    0.999617      29.179137      83.063750       0.637860       0.411734      -1.069121       0.008516       0.007748      -0.020388       0.023414      -0.008031       0.000010       0.017778       0.018008       0.046719      -0.026605       0.002688       0.023917             10.284050       7.829519       4.325805      -1.896417      14.770613      -0.324060       8.252017          -0.000004
          399              C      15.852879       4.063398      18.218949       0.086493      26.544095 0.31426391E+03  0.68144720E+04                                 7.706245                            5.891933       0.287629       2.104731                    0.999809      25.707670      71.042609       0.681893       0.414240      -1.065298      -0.011890       0.000065       0.047197       0.048672      -0.026443       0.011361       0.019114       0.036053       0.027171      -0.045564       0.017975       0.027589              8.844252       5.872446       3.167821      -0.919939      12.521820       0.892910       8.138490           0.000004
          400              C       7.945549       4.261295       0.853038       0.083070      27.031476 0.32438885E+03  0.70942459E+04                                 7.815907                            5.996947       0.251853       2.091552                    0.999854      25.913404      72.057717       0.673659       0.415744      -1.063697       0.011878      -0.012796      -0.051566       0.054441      -0.018550      -0.011944      -0.019105       0.039669       0.036239      -0.042273       0.017346       0.024927              9.005784       6.499360       3.100851      -1.535204      12.635415       0.369576       7.882576          -0.000003
          401              N      17.752493      19.270493       6.233712      -0.233398      34.579705 0.48372394E+03  0.11482527E+05                                 8.927778                            7.188301       0.154958       2.090230                    0.997207      27.256944      74.474736       0.644140       0.400577      -1.093040      -0.071911       0.001914      -0.154946       0.170831       0.008482      -0.051669       0.003948      -0.067124      -0.176473      -0.090335       0.026234       0.064101             10.077483       6.754975       1.806585       2.321224       9.998745      -0.785939      13.478729           0.000000
          402              N      10.400958       9.976560       3.515298      -0.233704      34.592840 0.48390056E+03  0.11488667E+05                                 8.932545                            7.191454       0.155037       2.090269                    0.997234      27.264426      74.520517       0.643701       0.400782      -1.092815      -0.072629      -0.003177       0.153666       0.169995      -0.008764       0.052788       0.003560      -0.065728      -0.171510      -0.090152       0.027414       0.062738             10.083399       6.758109      -1.807488      -2.322866      10.004069      -0.786800      13.488019           0.000000
          403              N      21.428278      13.264321       9.521468      -0.233731      34.600453 0.48405189E+03  0.11492777E+05                                 8.932951                            7.191941       0.155183       2.090028                    0.997126      27.266546      74.519919       0.643786       0.400711      -1.092900      -0.074264       0.154429       0.001737       0.171367       0.052060       0.009145      -0.003841       0.052981       0.185401      -0.089741       0.026576       0.063165             10.083965       6.758080      -2.322623       1.807261      13.489339       0.787804      10.004476           0.000000
          404              N      14.076723      15.982732       0.227542      -0.232383      34.530071 0.48289653E+03  0.11457430E+05                                 8.918129                            7.181225       0.157060       2.091275                    0.997211      27.233237      74.380556       0.644612       0.400474      -1.093163      -0.071721      -0.155063      -0.003540       0.170883      -0.051381      -0.008663      -0.002925       0.054771       0.186485      -0.089624       0.026179       0.063446             10.065619       6.747030       2.316550      -1.804508      13.459811       0.786258       9.990015           0.000000
          405              N      11.653679       0.227548      13.264307      -0.233398      34.579706 0.48372396E+03  0.11482528E+05                                 8.927778                            7.188301       0.154959       2.090230                    0.997207      27.256945      74.474738       0.644140       0.400577      -1.093040       0.071911      -0.001914       0.154946       0.170831       0.008482      -0.051669       0.003948      -0.067124      -0.176473      -0.090335       0.026234       0.064101             10.077483       6.754975       1.806585       2.321224       9.998745      -0.785939      13.478729           0.000000
          406              N      19.005214       9.521481      15.982721      -0.233705      34.592844 0.48390062E+03  0.11488668E+05                                 8.932545                            7.191455       0.155037       2.090269                    0.997234      27.264428      74.520523       0.643701       0.400782      -1.092815       0.072629       0.003177      -0.153666       0.169995      -0.008764       0.052788       0.003560      -0.065728      -0.171510      -0.090152       0.027414       0.062738             10.083400       6.758109      -1.807488      -2.322867      10.004070      -0.786800      13.488020           0.000000
          407              N       7.977894       6.233720       9.976551      -0.233731      34.600463 0.48405206E+03  0.11492781E+05                                 8.932952                            7.191942       0.155183       2.090028                    0.997126      27.266552      74.519934       0.643786       0.400711      -1.092900       0.074264      -0.154430      -0.001737       0.171367       0.052060       0.009145      -0.003841       0.052982       0.185401      -0.089742       0.026576       0.063166             10.083966       6.758081      -2.322623       1.807261      13.489341       0.787804      10.004476           0.000000
          408              N      15.329449       3.515309      19.270477      -0.232383      34.530083 0.48289674E+03  0.11457436E+05                                 8.918131                            7.181226       0.157061       2.091275                    0.997211      27.233244      74.380577       0.644612       0.400474      -1.093163       0.071721       0.155063       0.003540       0.170883      -0.051381      -0.008663      -0.002925       0.054771       0.186485      -0.089625       0.026179       0.063446             10.065620       6.747031       2.316551      -1.804508      13.459814       0.786258       9.990016           0.000000
          409              O      23.565809      17.978364      18.465794      -0.503442      35.982909 0.57610248E+03  0.14129627E+05                                 8.745044                            7.504378       0.098060       2.081103                    0.997666      27.627373      74.018188       0.681262       0.366573      -1.129931      -0.008827       0.012111       0.007132       0.016597       0.044023      -0.010574      -0.029390       0.102274       0.059211      -0.083050       0.016073       0.066977              9.818493      12.939395       2.089904      -3.712662       8.954008      -0.894424       7.562076          -0.000002
          410              O      15.527621      18.306703       1.881949      -0.496300      34.155350 0.53446777E+03  0.12859385E+05                                 8.421651                            7.203055       0.197664       2.113871                    0.998777      27.307736      72.361121       0.699301       0.364035      -1.132385       0.000448       0.024575      -0.007612       0.025731       0.021991       0.016815       0.062432       0.061277       0.014709      -0.079923       0.011150       0.068773              9.515110       8.389144       2.207215       3.331170       9.125730       3.082675      11.030456           0.000002
          411              O      16.668024       0.659432      18.326188      -0.504256      34.868492 0.56003230E+03  0.13656141E+05                                 8.608548                            7.424447       0.039768       2.065989                    0.996190      27.623927      74.103935       0.680526       0.369102      -1.126549      -0.013394      -0.012819       0.008916       0.020572      -0.068466       0.014068       0.040476      -0.003297       0.035854      -0.089330       0.019194       0.070136              9.755174      10.317632      -3.535389      -2.397631      11.469414       2.770849       7.478476           0.000000
          412              O       8.627631       0.989721       1.741953      -0.496399      33.730916 0.54867132E+03  0.13287497E+05                                 8.336351                            7.310453       0.196469       2.114972                    0.998311      27.341619      72.679099       0.692417       0.365265      -1.131471      -0.007765      -0.029009      -0.006610       0.030749      -0.044430      -0.004569      -0.061476       0.033295       0.063211      -0.086351       0.015034       0.071317              9.077782       7.314496      -0.750660       2.060768       9.016784      -2.895711      10.902065          -0.000002
          413              O       8.862718      11.268698      10.781235      -0.504320      36.000065 0.57647459E+03  0.14140664E+05                                 8.746531                            7.505759       0.095281       2.079926                    0.997687      27.638429      74.046456       0.681359       0.366472      -1.130039      -0.009108      -0.011952      -0.007884       0.016969      -0.044025       0.009736      -0.028998       0.101003       0.059463      -0.082559       0.016643       0.065916              9.820103      12.941431      -2.090616       3.712418       8.956426      -0.894321       7.562452          -0.000002
          414              O       8.176084      10.940349       7.867061      -0.495970      34.139935 0.53413961E+03  0.12849330E+05                                 8.418505                            7.200353       0.204283       2.115957                    0.998800      27.302224      72.337012       0.699514       0.363985      -1.132440       0.001033      -0.024556       0.007328       0.025647      -0.021945      -0.017053       0.062549       0.061079       0.013550      -0.079947       0.011005       0.068941              9.511656       8.386074      -2.206842      -3.330105       9.122843       3.082145      11.026051           0.000002
          415              O       9.316460       9.089598      10.920840      -0.505154      34.867243 0.56004245E+03  0.13655896E+05                                 8.606648                            7.423188       0.043194       2.066934                    0.996330      27.627678      74.102833       0.680794       0.368970      -1.126695      -0.013223       0.011870      -0.008659       0.019766       0.068267      -0.014346       0.040426      -0.002975       0.036324      -0.089318       0.019573       0.069745              9.752565      10.314617       3.533436       2.395476      11.467128       2.769506       7.475949           0.000000
          416              O       8.627619       8.759300       8.007056      -0.494925      33.707393 0.54816914E+03  0.13272658E+05                                 8.333948                            7.308318       0.200843       2.116599                    0.998300      27.327010      72.639384       0.692327       0.365386      -1.131347      -0.007057       0.030470       0.005313       0.031724       0.044660       0.004482      -0.062195       0.032362       0.062402      -0.086736       0.014612       0.072123              9.075208       7.312102       0.750943      -2.059800       9.015233      -2.895926      10.898288          -0.000002
          417              O      12.538509       1.032230       8.229334      -0.503243      35.982081 0.57607785E+03  0.14128975E+05                                 8.745225                            7.504509       0.095298       2.080080                    0.997639      27.627452      74.020045       0.681211       0.366602      -1.129901      -0.008575      -0.007329       0.012858       0.017105       0.010154       0.044512       0.029165       0.021041      -0.180829      -0.082739       0.016144       0.066595              9.818842      12.940933       3.712267       2.090214       7.561621       0.894180       8.953971          -0.000002
          418              O      19.203398      17.616086       8.557681      -0.495286      34.131047 0.53396089E+03  0.12844036E+05                                 8.417507                            7.199473       0.199427       2.114375                    0.998799      27.297710      72.323715       0.699505       0.364018      -1.132408       0.001344       0.006996       0.025300       0.026284      -0.017361       0.022759      -0.063100       0.023134      -0.098840      -0.080503       0.010449       0.070055              9.510564       8.385439      -3.329433       2.206355      11.024894      -3.081496       9.121360           0.000002
          419              O      12.992247       1.171837      10.408433      -0.503637      34.842952 0.55951437E+03  0.13640208E+05                                 8.604292                            7.421031       0.053279       2.070193                    0.996338      27.612203      74.060898       0.680688       0.369104      -1.126560      -0.013311      -0.008035      -0.013524       0.020607      -0.014512      -0.068015      -0.041016      -0.019506      -0.011450      -0.089303       0.019280       0.070023              9.750046      10.311933       2.395229      -3.533335       7.474119      -2.768839      11.464084           0.000000
          420              O      19.654930      17.756083      10.738729      -0.495661      33.710343 0.54822212E+03  0.13274021E+05                                 8.333521                            7.307940       0.198554       2.115908                    0.998384      27.331800      72.648043       0.692461       0.365313      -1.131424      -0.007525       0.006599      -0.029949       0.031577       0.004711      -0.044932       0.061652      -0.014884      -0.081363      -0.086828       0.015222       0.071606              9.074789       7.312323      -2.059980      -0.750925      10.898099       2.895286       9.013946          -0.000002
          421              O      12.538496       8.716791       1.519676      -0.503300      35.966292 0.57579612E+03  0.14120250E+05                                 8.742543                            7.502585       0.093598       2.079924                    0.997677      27.620448      73.995016       0.681315       0.366593      -1.129915      -0.009198       0.007484      -0.012278       0.017070      -0.010606      -0.044261       0.029492       0.020843      -0.181434      -0.082830       0.015968       0.066862              9.815263      12.935206      -3.709864      -2.090188       7.558753       0.894179       8.951830          -0.000002
          422              O      11.851857      11.630967       1.191329      -0.495453      34.115086 0.53364960E+03  0.12834353E+05                                 8.414051                            7.196731       0.201494       2.115231                    0.998782      27.291759      72.295811       0.699750       0.363953      -1.132487       0.000575      -0.008065      -0.024354       0.025661       0.016946      -0.021937      -0.062517       0.023924      -0.101028      -0.080376       0.011462       0.068914              9.506212       8.381136       3.326991      -2.205655      11.018635      -3.080200       9.118866           0.000002
          423              O      20.343787       8.577193      18.838596      -0.504206      34.793746 0.55858251E+03  0.13610553E+05                                 8.592287                            7.411693       0.054772       2.070859                    0.996427      27.599934      73.986674       0.681615       0.368790      -1.126904      -0.012587       0.008348       0.012596       0.019666       0.014508       0.068735      -0.040976      -0.020365      -0.012000      -0.090055       0.019587       0.070468              9.735085      10.293010      -2.389002       3.526456       7.462891      -2.763850      11.449353           0.000000
          424              O      19.654942      11.490979      18.508300      -0.495114      33.718861 0.54837884E+03  0.13279209E+05                                 8.336597                            7.310296       0.197376       2.115622                    0.998369      27.330473      72.656279       0.692140       0.365444      -1.131284      -0.008022      -0.006227       0.029995       0.031668      -0.004415       0.044389       0.061418      -0.015395      -0.081418      -0.086194       0.014783       0.071411              9.078370       7.314798       2.060999       0.751332      10.902204       2.896884       9.018107          -0.000002
          425              O       5.840363       1.519677       1.032225      -0.503443      35.982919 0.57610268E+03  0.14129633E+05                                 8.745045                            7.504379       0.098061       2.081103                    0.997666      27.627378      74.018204       0.681262       0.366573      -1.129931       0.008827      -0.012111      -0.007132       0.016597       0.044023      -0.010574      -0.029389       0.102274       0.059211      -0.083050       0.016073       0.066977              9.818495      12.939398       2.089904      -3.712663       8.954009      -0.894424       7.562077          -0.000002
          426              O      13.878551       1.191338      17.616070      -0.496300      34.155360 0.53446796E+03  0.12859391E+05                                 8.421653                            7.203056       0.197664       2.113871                    0.998777      27.307741      72.361138       0.699301       0.364035      -1.132385      -0.000448      -0.024575       0.007612       0.025731       0.021991       0.016814       0.062432       0.061277       0.014708      -0.079923       0.011150       0.068773              9.515112       8.389145       2.207216       3.331171       9.125732       3.082676      11.030458           0.000002
          427              O      12.738148      18.838609       1.171831      -0.504256      34.868482 0.56003212E+03  0.13656135E+05                                 8.608547                            7.424446       0.039767       2.065989                    0.996190      27.623922      74.103919       0.680526       0.369102      -1.126549       0.013394       0.012819      -0.008916       0.020572      -0.068466       0.014068       0.040476      -0.003297       0.035853      -0.089330       0.019194       0.070136              9.755172      10.317630      -3.535388      -2.397630      11.469412       2.770849       7.478474           0.000000
          428              O      20.778541      18.508320      17.756066      -0.496399      33.730907 0.54867113E+03  0.13287492E+05                                 8.336350                            7.310452       0.196469       2.114972                    0.998311      27.341614      72.679083       0.692417       0.365265      -1.131471       0.007765       0.029010       0.006610       0.030750      -0.044430      -0.004569      -0.061476       0.033295       0.063212      -0.086351       0.015034       0.071317              9.077780       7.314495      -0.750660       2.060767       9.016783      -2.895710      10.902063          -0.000002
          429              O      20.543454       8.229343       8.716784      -0.504321      36.000080 0.57647488E+03  0.14140673E+05                                 8.746533                            7.505761       0.095281       2.079926                    0.997687      27.638436      74.046478       0.681359       0.366472      -1.130039       0.009108       0.011952       0.007884       0.016969      -0.044025       0.009735      -0.028998       0.101003       0.059463      -0.082559       0.016643       0.065915              9.820106      12.941435      -2.090616       3.712419       8.956428      -0.894321       7.562454          -0.000002
          430              O      21.230088       8.557692      11.630958      -0.495970      34.139949 0.53413989E+03  0.12849338E+05                                 8.418508                            7.200355       0.204283       2.115956                    0.998800      27.302230      72.337035       0.699514       0.363985      -1.132440      -0.001034       0.024556      -0.007328       0.025647      -0.021945      -0.017053       0.062549       0.061079       0.013549      -0.079947       0.011006       0.068941              9.511659       8.386076      -2.206842      -3.330107       9.122846       3.082146      11.026055           0.000002
          431              O      20.089712      10.408443       8.577179      -0.505153      34.867232 0.56004224E+03  0.13655890E+05                                 8.606647                            7.423187       0.043193       2.066934                    0.996330      27.627672      74.102816       0.680794       0.368970      -1.126695       0.013223      -0.011870       0.008660       0.019766       0.068267      -0.014346       0.040426      -0.002975       0.036324      -0.089318       0.019573       0.069745              9.752563      10.314615       3.533435       2.395475      11.467127       2.769506       7.475948           0.000000
          432              O      20.778553      10.738741      11.490963      -0.494924      33.707381 0.54816890E+03  0.13272650E+05                                 8.333946                            7.308317       0.200843       2.116599                    0.998300      27.327004      72.639364       0.692327       0.365386      -1.131347       0.007057      -0.030470      -0.005313       0.031724       0.044660       0.004482      -0.062195       0.032362       0.062403      -0.086736       0.014612       0.072123              9.075205       7.312100       0.750943      -2.059799       9.015231      -2.895926      10.898285          -0.000002
          433              O      16.867663      18.465811      11.268685      -0.503243      35.982084 0.57607791E+03  0.14128977E+05                                 8.745226                            7.504510       0.095298       2.080080                    0.997639      27.627453      74.020050       0.681211       0.366602      -1.129901       0.008575       0.007329      -0.012858       0.017105       0.010154       0.044512       0.029165       0.021041      -0.180829      -0.082739       0.016144       0.066595              9.818843      12.940935       3.712268       2.090214       7.561622       0.894180       8.953972          -0.000002
          434              O      10.202774       1.881955      10.940338      -0.495286      34.131052 0.53396099E+03  0.12844039E+05                                 8.417508                            7.199474       0.199427       2.114375                    0.998799      27.297712      72.323723       0.699505       0.364018      -1.132408      -0.001344      -0.006996      -0.025300       0.026284      -0.017361       0.022758      -0.063100       0.023134      -0.098840      -0.080503       0.010449       0.070055              9.510566       8.385440      -3.329434       2.206355      11.024896      -3.081497       9.121362           0.000002
          435              O      16.413925      18.326204       9.089586      -0.503637      34.842949 0.55951428E+03  0.13640206E+05                                 8.604292                            7.421031       0.053279       2.070193                    0.996338      27.612201      74.060892       0.680688       0.369104      -1.126560       0.013311       0.008035       0.013524       0.020607      -0.014512      -0.068015      -0.041016      -0.019506      -0.011450      -0.089303       0.019280       0.070023              9.750045      10.311932       2.395228      -3.533335       7.474119      -2.768838      11.464083           0.000000
          436              O       9.751242       1.741958       8.759290      -0.495661      33.710340 0.54822205E+03  0.13274019E+05                                 8.333521                            7.307940       0.198554       2.115908                    0.998384      27.331798      72.648038       0.692461       0.365313      -1.131424       0.007525      -0.006599       0.029949       0.031577       0.004711      -0.044932       0.061652      -0.014884      -0.081363      -0.086828       0.015222       0.071606              9.074789       7.312323      -2.059979      -0.750925      10.898099       2.895286       9.013946          -0.000002
          437              O      16.867676      10.781250      17.978343      -0.503300      35.966295 0.57579619E+03  0.14120252E+05                                 8.742544                            7.502586       0.093598       2.079924                    0.997677      27.620450      73.995021       0.681315       0.366593      -1.129915       0.009198      -0.007484       0.012278       0.017070      -0.010606      -0.044261       0.029492       0.020843      -0.181434      -0.082830       0.015968       0.066862              9.815263      12.935206      -3.709864      -2.090188       7.558753       0.894179       8.951830          -0.000002
          438              O      17.554315       7.867074      18.306690      -0.495453      34.115091 0.53364969E+03  0.12834356E+05                                 8.414052                            7.196731       0.201494       2.115231                    0.998782      27.291761      72.295818       0.699750       0.363953      -1.132487      -0.000575       0.008065       0.024354       0.025661       0.016946      -0.021937      -0.062517       0.023924      -0.101028      -0.080376       0.011462       0.068914              9.506213       8.381137       3.326991      -2.205655      11.018636      -3.080200       9.118867           0.000002
          439              O       9.062385      10.920848       0.659423      -0.504205      34.793745 0.55858249E+03  0.13610552E+05                                 8.592287                            7.411693       0.054771       2.070859                    0.996427      27.599933      73.986673       0.681615       0.368790      -1.126904       0.012587      -0.008348      -0.012596       0.019667       0.014508       0.068735      -0.040976      -0.020365      -0.012000      -0.090055       0.019587       0.070468              9.735085      10.293010      -2.389002       3.526456       7.462891      -2.763850      11.449354           0.000000
          440              O       9.751230       8.007062       0.989719      -0.495114      33.718857 0.54837876E+03  0.13279207E+05                                 8.336596                            7.310295       0.197376       2.115622                    0.998369      27.330472      72.656273       0.692140       0.365444      -1.131284       0.008022       0.006227      -0.029995       0.031668      -0.004415       0.044389       0.061418      -0.015395      -0.081418      -0.086194       0.014783       0.071411              9.078368       7.314797       2.060998       0.751332      10.902202       2.896884       9.018106          -0.000002

******************************************************
Auxiliary information for the entire system
The total spin magnetic moment of the unit cell is   -0.000043
The total net atomic charge of the unit cell is   0.000009
Accuracy of reproducing the electrostatic potential in the unit cell:
  The inner radius (bohr) =    5.0000
  The outer radius (bohr) =   12.0000
  Valid grid points have density less than (e/(bohr^3)) =    0.0001
  The number of valid grid points were=       106648
  The rms potential error without charges in kcal/mol is=      3.60206
  The rms potential error with partial charges in kcal/mol is=      0.50374
  The RRMSE value at monopole order=      0.13985
  The rms potential error with partial charges and cloud penetration in kcal/mol is=      0.50095
  The RRMSE value at monopole order with cloud penetration is=      0.13907
  The rms potential error with partial charges and atomic dipoles in kcal/mol is=      0.23351
  The RRMSE value at dipole order=      0.06483
  The rms potential error with partial charges, atomic dipoles and cloud penetration in kcal/mol is=      0.23468
  The RRMSE value at dipole order with cloud penetration=      0.06515

******************************************************
The electron densities and ab initio electrostatic potential were computed in VASP using the PBE functional and
projector augmented wave method. See the main text of the journal article for a description of computational details.
The atomic charges, dipoles, and quadrupoles were computed with the DDEC6 method as described in
(a) T. A. Manz and N. Gabaldon Limas, RSC Adv. 6 (2016) 47771-47801 DOI: 10.1039/c6ra04656h
(b) N. Gabaldon Limas and T. A. Manz, RSC Adv. 8 (2018) 2678-2707 DOI: 10.1039/c7ra11829e.
For each atom in the material, the electron cloud parameters were fit to the spherically averaged atom-in-material
electron density using radial positions for which this density was between 10^-4 and 10^-2 electrons per cubic bohr.
The polarizabilities, dispersion coefficients, and quantum Drude oscillator (QDO) parameters were fit using the MCLF method.
The magnetic structure of the system was optimized in VASP from the default ferromagnetic initial guess using spin polarization.
The atomic spin moments (ASMs) were computed on this optimized magnetic structure using the DDEC6 partition as inputs
to the method of T. A. Manz and D. S. Sholl, J. Chem. Theory Comput. 7 (2011) 4146-4164 DOI: 10.1021/ct200539n.
The RMSE and RRMSE were computed using a uniform grid with Ewald summation.
