# Supplementary material for: A collection of forcefield precursors for metal–organic frameworks
Source: RSC Adv. 2019 Nov 13;9(63):36492–507. doi: 10.1039/c9ra07327b (PMC9075174; doi:10.1039/c9ra07327b)
Supplement: RA-009-C9RA07327B-s3532 [file RA-009-C9RA07327B-s3532.xyz]

  192
jmolscript: load "" {1 1 1} spacegroup "x,y,z" unitcell [{     14.597000     0.000000     0.000000 }, {      7.298483    16.091059     0.000000 }, {      7.298494     2.076983    17.509289 }]
Zn     8.795844    15.642573     0.207310     1.090972
Zn     6.880428    13.332696     1.193433     0.929350
Zn     8.795848     9.532507     8.547335     1.090656
Zn    21.477428    11.842384     7.561211     0.928015
Zn    20.398133     2.525469    17.301979     1.090972
Zn    22.313549     4.835346    16.315856     0.929350
Zn    20.398129     8.635535     8.961954     1.090656
Zn     7.716549     6.325658     9.948078     0.928015
Si    14.212652     8.583674     0.053403     0.746843
Si    14.212642    16.591406     8.701241     0.749709
Si    14.981325     9.584368    17.455886     0.746843
Si    14.981335     1.576636     8.808048     0.749709
H     14.173666    16.434582    16.583048     0.439308
H     21.010904    13.412895    16.747635     0.101501
H     19.313271    14.970829    16.940237     0.114243
H      9.774140    10.163015     1.423505     0.110823
H     11.525782     8.636798     1.267673     0.100162
H     20.186176    11.272608    14.982699     0.097819
H     20.126330    10.323927    12.858822     0.115360
H     22.587387     7.365613    14.154509     0.120142
H     22.626797     8.324830    16.245118     0.101354
H     23.984316    10.976208    15.915944     0.100994
H     11.387103    12.167215    16.148817     0.117373
H     17.401071    11.546722     2.195665     0.114814
H     15.401283    10.355715     1.962791     0.100214
H     13.248230     6.758814     1.225650     0.198437
H     14.842222     6.613164     1.218647     0.214512
H     14.135726     7.635714     2.228932     0.198785
H     21.472173    10.817481     9.680886     0.439171
H     13.712405    13.839168     9.516299     0.101346
H     12.014776    12.281234     9.323696     0.113703
H      9.774134    15.012065     7.331139     0.111830
H     11.525772    16.538282     7.486972     0.099539
H     12.887672    15.979455    11.281235     0.097069
H     12.827823    16.928136    13.405112     0.114343
H      7.990391     3.795391    12.109424     0.120011
H      8.029805     2.836174    10.018815     0.102060
H     16.685811    16.275855    10.347990     0.099690
H     18.685602    15.084848    10.115116     0.116211
H     17.401068    13.628358     6.558980     0.114427
H     15.401278    14.819365     6.791853     0.100659
H      5.949733     2.325207     7.528994     0.199416
H      7.543725     2.470857     7.535998     0.215575
H      6.837232     1.448307     6.525712     0.199479
H     15.020311     1.733460     0.926241     0.439308
H      8.183073     4.755147     0.761654     0.101501
H      9.880706     3.197213     0.569052     0.114243
H     19.419837     8.005027    16.085784     0.110823
H     17.668195     9.531244    16.241616     0.100162
H      9.007801     6.895434     2.526590     0.097819
H      9.067647     7.844115     4.650467     0.115360
H      6.606590    10.802429     3.354780     0.120142
H      6.567180     9.843212     1.264171     0.101354
H      5.209661     7.191834     1.593345     0.100994
H      3.209874     6.000827     1.360472     0.117373
H     11.792906     6.621320    15.313624     0.114814
H     13.792694     7.812327    15.546498     0.100214
H     15.945747    11.409228    16.283639     0.198437
H     14.351755    11.554878    16.290642     0.214512
H     15.058251    10.532328    15.280357     0.198785
H      7.721804     7.350561     7.828403     0.439171
H     15.481572     4.328874     7.992990     0.101346
H     17.179201     5.886808     8.185593     0.113703
H     19.419843     3.155977    10.178150     0.111830
H     17.668205     1.629760    10.022317     0.099539
H     16.306305     2.188587     6.228054     0.097069
H     16.366154     1.239906     4.104177     0.114343
H     21.203586    14.372651     5.399865     0.120011
H     21.164172    15.331868     7.490474     0.102060
H     12.508166     1.892187     7.161299     0.099690
H     10.508375     3.083194     7.394173     0.116211
H     11.792909     4.539684    10.950309     0.114427
H     13.792699     3.348677    10.717436     0.100659
H     23.244244    15.842835     9.980295     0.199416
H     21.650252    15.697185     9.973291     0.215575
H     22.356745    16.719735    10.983577     0.199479
C     12.808857     9.813537     0.253009    -0.204152
C     20.215368    13.176635    17.208479    -0.078921
C     19.205254    14.103017    17.310383    -0.109539
C     10.712726    11.679859     0.457168    -0.033824
C     10.581354    10.412746     0.988049    -0.095413
C     11.629420     9.500872     0.887721    -0.077593
C      9.600433    12.684890     0.560122     0.631582
C     21.448818     9.918353    15.849233    -0.203299
C     20.688314    10.483101    14.811108    -0.084189
C     20.650362     9.921108    13.540634    -0.113816
C     21.378754     8.770347    13.269940    -0.044458
C     22.107145     8.172041    14.311392    -0.090359
C     22.127580     8.746855    15.557003    -0.063453
C     21.364158     8.174641    11.891609     0.609273
C     15.855251     9.514650     0.162836    -0.217492
C     24.130285    11.513110    16.684601    -0.078765
C     25.318480    12.221641    16.824676    -0.111995
C     18.231641    10.931297     0.439483    -0.030120
C     17.256561    11.009821     1.427007    -0.113335
C     16.068366    10.301289     1.286933    -0.087900
C     19.555588    11.791391     0.446487     0.580750
C     14.096315     7.239733     1.332457    -0.789270
C     12.808849    15.361543     8.501635    -0.206237
C     12.916868    14.075428     9.055454    -0.077688
C     11.906757    13.149046     8.953550    -0.108865
C     10.712722    13.495221     8.297477    -0.035272
C     10.581348    14.762334     7.766595    -0.096324
C     11.629412    15.674208     7.866924    -0.076487
C      9.600432    12.490190     8.194522     0.634091
C      6.851828     1.242651    10.414700    -0.204473
C     13.389808    16.768962    11.452826    -0.083855
C     13.351855    17.330955    12.723300    -0.111885
C      6.781761     2.390657    12.993994    -0.044785
C      7.510151     2.988963    11.952541    -0.090588
C      7.530587     2.414149    10.706930    -0.063250
C      6.767163     2.986363    14.372325     0.606767
C     15.855243    15.660430     8.591808    -0.218973
C     16.831782    15.738953     9.579332    -0.077590
C     18.019979    15.030422     9.439258    -0.110323
C     18.231636    14.243783     8.315161    -0.030114
C     17.256557    14.165259     7.327637    -0.114076
C     16.068360    14.873791     7.467712    -0.087111
C     19.555585    13.383689     8.308158     0.580138
C      6.797819     1.844288     7.422188    -0.792831
C     16.385120     8.354505    17.256280    -0.204152
C      8.978609     4.991407     0.300810    -0.078921
C      9.988723     4.065025     0.198906    -0.109539
C     18.481251     6.488183    17.052121    -0.033825
C     18.612623     7.755296    16.521240    -0.095413
C     17.564557     8.667170    16.621568    -0.077593
C     19.593544     5.483152    16.949167     0.631582
C      7.745159     8.249689     1.660056    -0.203299
C      8.505663     7.684941     2.698181    -0.084189
C      8.543615     8.246934     3.968655    -0.113816
C      7.815223     9.397695     4.239349    -0.044458
C      7.086832     9.996001     3.197897    -0.090360
C      7.066397     9.421187     1.952286    -0.063453
C      7.829819     9.993401     5.617680     0.609273
C     13.338726     8.653392    17.346453    -0.217492
C      5.063692     6.654932     0.824688    -0.078765
C      3.875497     5.946401     0.684613    -0.111995
C     10.962336     7.236745    17.069806    -0.030120
C     11.937416     7.158221    16.082282    -0.113335
C     13.125611     7.866753    16.222356    -0.087900
C      9.638389     6.376651    17.062802     0.580750
C     15.097662    10.928309    16.176832    -0.789270
C     16.385128     2.806499     9.007654    -0.206237
C     16.277109     4.092614     8.453835    -0.077688
C     17.287220     5.018996     8.555739    -0.108865
C     18.481255     4.672821     9.211812    -0.035272
C     18.612629     3.405708     9.742694    -0.096324
C     17.564565     2.493834     9.642365    -0.076486
C     19.593545     5.677852     9.314767     0.634091
C     15.043666     0.834332     7.094589    -0.204473
C     15.804169     1.399080     6.056463    -0.083855
C     15.842122     0.837087     4.785989    -0.111885
C     22.412216    15.777385     4.515295    -0.044785
C     21.683826    15.179079     5.556748    -0.090588
C     21.663390    15.753893     6.802359    -0.063250
C     22.426814    15.181679     3.136964     0.606767
C     13.338734     2.507612     8.917481    -0.218973
C     12.362195     2.429089     7.929957    -0.077590
C     11.173998     3.137620     8.070031    -0.110323
C     10.962341     3.924259     9.194128    -0.030114
C     11.937420     4.002783    10.181652    -0.114076
C     13.125617     3.294251    10.041577    -0.087111
C      9.638392     4.784353     9.201131     0.580138
C     22.396158    16.323754    10.087101    -0.792832
O     14.223295    16.844666    17.378670    -0.889246
O      9.863178    13.873671     0.289954    -0.598595
O      8.491500    12.234657     0.945327    -0.528032
O     20.640146     8.720248    11.021747    -0.613011
O      7.513066     7.162730    11.718442    -0.532998
O     12.976715    13.860496    16.980508    -0.589055
O     19.773083    12.389372     1.481811    -0.555587
O     21.521804    10.407397     8.885264    -0.888503
O      9.863179    11.301409     8.464691    -0.599314
O     23.088497    12.940423     7.809318    -0.528516
O     20.640152     2.440756    15.242186    -0.611199
O      7.513069     3.998274    14.545492    -0.532677
O     20.275217    13.391567     9.283425    -0.589105
O     19.773081    12.785708     7.272833    -0.554057
O     14.970682     1.323376     0.130619    -0.889246
O     19.330799     4.294371    17.219335    -0.598595
O     20.702477     5.933385    16.563962    -0.528032
O      8.553831     9.447794     6.487542    -0.613011
O      7.083911    11.005312     5.790847    -0.532998
O     16.217262     4.307546     0.528781    -0.589055
O      9.420894     5.778670    16.027478    -0.555587
O      7.672173     7.760645     8.624025    -0.888503
O     19.330798     6.866633     9.044598    -0.599314
O      6.105480     5.227619     9.699971    -0.528516
O      8.553825    15.727286     2.267103    -0.611199
O     21.680908    14.169768     2.963797    -0.532677
O      8.918760     4.776475     8.225864    -0.589105
O      9.420896     5.382334    10.236456    -0.554057

The following XYZ coordinates are in angstroms. Other properties are in atomic units.
The sperically averaged electron density of each atom fit to a function of the form exp(a - br)
eigen_1, eigen_2 and eigen_3 are the three eigenvalues of traceless quadrupole moment tensor
  atom number  atomic symbol              X              Y              Z     net charge C6 coefficient C8 coefficient C10 coefficient fluctuating dipole atomic polarizability isotropic forcefield polarizability              a              b squared Pearson coefficient          <r^3>          <r^4>         wp_QDO          m_QDO          q_QDO       dipole_x       dipole_y       dipole_z         dipole            Qxy            Qxz            Qyz     Q(x^2-y^2)  Q(3z^2 - R^2)        eigen_1        eigen_2        eigen_3 static polarizability      alpha(xx)      alpha(xy)      alpha(xz)      alpha(yy)      alpha(yz)      alpha(zz) atomic spin moment
            1             Zn       8.795844      15.642573       0.207310       1.090972      67.127445 0.12859225E+04  0.37328550E+05                                13.936988                           12.008220       0.326521       2.016855                    0.998290      40.971589     107.498661       0.501772       0.420508      -1.127541       0.070288       0.064883      -0.027549       0.099544       0.064014      -0.005121      -0.002181       0.177994      -0.014711      -0.107178      -0.005163       0.112342             16.646876      12.667662      -5.077870       1.004220      23.206537      -3.455499      14.066428           0.000003
            2             Zn       6.880428      13.332696       1.193433       0.929350      90.508652 0.18026091E+04  0.56981461E+05                                16.843910                           14.117147       0.046138       1.888971                    0.998311      45.586206     125.126004       0.467359       0.414595      -1.130670      -0.010093      -0.011087       0.009639       0.017824      -0.025072      -0.007589      -0.069083      -0.119816       0.076394      -0.083457      -0.023924       0.107381             20.593881      19.948805       3.861995       2.611606      25.363777       0.994032      16.469061           0.000000
            3             Zn       8.795848       9.532507       8.547335       1.090656      67.170368 0.12869304E+04  0.37365386E+05                                13.942989                           12.012994       0.326881       2.016742                    0.998282      40.984334     107.545435       0.501664       0.420512      -1.127530       0.070635      -0.064967       0.027601       0.099859      -0.064470       0.005170      -0.002062       0.177600      -0.013605      -0.107469      -0.004798       0.112267             16.654540      12.672282       5.078490      -1.004449      23.217567      -3.458249      14.073773           0.000003
            4             Zn      21.477428      11.842384       7.561211       0.928015      90.733523 0.18083336E+04  0.57214533E+05                                16.878031                           14.144858       0.040124       1.886646                    0.998293      45.648715     125.403295       0.466582       0.414906      -1.130323      -0.009434       0.010966      -0.009627       0.017376       0.024689       0.006520      -0.069479      -0.119245       0.076640      -0.082618      -0.025057       0.107675             20.637293      19.990235      -3.871664      -2.617424      25.425587       0.993397      16.496059          -0.000000
            5             Zn      20.398133       2.525469      17.301979       1.090972      67.127448 0.12859226E+04  0.37328553E+05                                13.936989                           12.008221       0.326521       2.016855                    0.998290      40.971589     107.498663       0.501771       0.420508      -1.127541      -0.070288      -0.064883       0.027549       0.099544       0.064014      -0.005121      -0.002181       0.177994      -0.014712      -0.107178      -0.005163       0.112342             16.646877      12.667663      -5.077870       1.004220      23.206539      -3.455499      14.066428           0.000003
            6             Zn      22.313549       4.835346      16.315856       0.929350      90.508651 0.18026091E+04  0.56981460E+05                                16.843910                           14.117147       0.046138       1.888971                    0.998311      45.586206     125.126002       0.467359       0.414595      -1.130670       0.010093       0.011087      -0.009639       0.017824      -0.025072      -0.007589      -0.069083      -0.119816       0.076394      -0.083457      -0.023924       0.107381             20.593880      19.948804       3.861996       2.611606      25.363777       0.994031      16.469061           0.000000
            7             Zn      20.398129       8.635535       8.961954       1.090656      67.170359 0.12869302E+04  0.37365378E+05                                13.942987                           12.012993       0.326881       2.016742                    0.998282      40.984333     107.545428       0.501664       0.420512      -1.127530      -0.070635       0.064967      -0.027601       0.099859      -0.064470       0.005170      -0.002062       0.177600      -0.013605      -0.107469      -0.004798       0.112267             16.654538      12.672280       5.078489      -1.004449      23.217563      -3.458249      14.073771           0.000003
            8             Zn       7.716549       6.325658       9.948078       0.928015      90.733526 0.18083337E+04  0.57214536E+05                                16.878032                           14.144858       0.040124       1.886646                    0.998293      45.648716     125.403298       0.466582       0.414906      -1.130323       0.009434      -0.010966       0.009627       0.017376       0.024689       0.006520      -0.069479      -0.119245       0.076640      -0.082618      -0.025057       0.107675             20.637294      19.990235      -3.871664      -2.617424      25.425587       0.993397      16.496059          -0.000000
            9             Si      14.212652       8.583674       0.053403       0.746843     112.966318 0.23321462E+04  0.81271034E+05                                18.726448                           15.062915       0.194599       1.832305                    0.997699      53.070014     170.421235       0.481762       0.364833      -1.129364      -0.004733      -0.064229       0.065457       0.091828      -0.021175      -0.001185      -0.033933      -0.072106       0.044281      -0.051077      -0.007744       0.058821             23.369245      29.392129       0.379884       0.149838      22.108905       4.384514      18.606701           0.000000
           10             Si      14.212642      16.591406       8.701241       0.749709     112.613950 0.23228274E+04  0.80862175E+05                                18.688119                           15.032538       0.198655       1.834161                    0.997643      52.961168     169.961798       0.482279       0.364820      -1.129417      -0.004426       0.064135      -0.066027       0.092154       0.021007       0.001635      -0.033959      -0.071150       0.045034      -0.050889      -0.007563       0.058452             23.320817      29.326740      -0.373958      -0.151179      22.063351       4.374378      18.572360           0.000000
           11             Si      14.981325       9.584368      17.455886       0.746843     112.966318 0.23321461E+04  0.81271034E+05                                18.726448                           15.062916       0.194599       1.832305                    0.997699      53.070014     170.421237       0.481762       0.364833      -1.129364       0.004733       0.064229      -0.065457       0.091828      -0.021175      -0.001185      -0.033933      -0.072106       0.044281      -0.051077      -0.007744       0.058821             23.369246      29.392130       0.379883       0.149838      22.108906       4.384514      18.606701           0.000000
           12             Si      14.981335       1.576636       8.808048       0.749709     112.613943 0.23228272E+04  0.80862168E+05                                18.688118                           15.032538       0.198655       1.834161                    0.997643      52.961166     169.961791       0.482279       0.364820      -1.129417       0.004426      -0.064135       0.066027       0.092155       0.021007       0.001635      -0.033959      -0.071150       0.045034      -0.050889      -0.007563       0.058452             23.320816      29.326739      -0.373958      -0.151179      22.063351       4.374378      18.572360           0.000000
           13              H      14.173666      16.434582      16.583048       0.439308       0.542932 0.36772624E+01  0.30804109E+02                                 1.281153                            1.272947      -1.600695       2.315408                    0.996802       2.395368       6.959712       0.442481       1.652445      -0.641747      -0.000922      -0.017734      -0.030681       0.035450      -0.004088      -0.002570       0.011203       0.003402       0.026728      -0.012739      -0.003093       0.015832              1.292327       1.115136       0.002370       0.067133       1.310512       0.038668       1.451334           0.000000
           14              H      21.010904      13.412895      16.747635       0.101501       1.334852 0.99593657E+01  0.10169051E+03                                 1.899251                            1.767785      -0.957911       2.410425                    0.998215       3.470069       9.418559       0.509799       1.176680      -0.735263       0.033067       0.014126      -0.021025       0.041654       0.003644      -0.013455      -0.009582      -0.005007      -0.026210      -0.019339       0.001356       0.017984              1.976042       2.586372       0.082769      -0.450358       1.641180      -0.074129       1.700573           0.000001
           15              H      19.313271      14.970829      16.940237       0.114243       1.255263 0.92845779E+01  0.92491872E+02                                 1.768520                            1.665731      -1.022906       2.387804                    0.997798       3.318015       8.691161       0.548638       1.120673      -0.749597       0.009000       0.036170      -0.015722       0.040453       0.005036      -0.010801      -0.011845      -0.002601      -0.026788      -0.018190      -0.000686       0.018876              1.795993       1.566630      -0.031508      -0.086781       2.301771      -0.319288       1.519579           0.000001
           16              H       9.774140      10.163015       1.423505       0.110823       1.155303 0.84242363E+01  0.84690443E+02                                 1.873674                            1.733707      -1.457883       2.179596                    0.992245       3.955762      11.610239       0.455355       1.337988      -0.693528      -0.031361      -0.008989       0.018654       0.037580      -0.000713      -0.009059      -0.005240       0.002760      -0.007056      -0.011253       0.001032       0.010221              1.964367       2.512693       0.207002      -0.529330       1.688420      -0.146259       1.691989           0.000000
           17              H      11.525782       8.636798       1.267673       0.100162       1.179440 0.89966066E+01  0.90970331E+02                                 1.840944                            1.751478      -1.027534       2.380480                    0.996904       3.683886      10.473338       0.473722       1.278680      -0.708935      -0.003546      -0.034688       0.016532       0.038589      -0.001872      -0.006260      -0.011685      -0.008430      -0.024062      -0.016641       0.002190       0.014450              1.869357       1.705139       0.000669      -0.098146       2.344127      -0.291414       1.558805           0.000000
           18              H      20.186176      11.272608      14.982699       0.097819       1.273150 0.94600094E+01  0.95694588E+02                                 1.852537                            1.730697      -1.066845       2.352831                    0.997575       3.549063       9.699250       0.509951       1.187359      -0.731021      -0.022404       0.032191       0.002449       0.039296      -0.013261       0.008219      -0.000329      -0.003402       0.000703      -0.015852       0.000312       0.015540              1.918602       1.757679      -0.480948      -0.183894       2.257708       0.331143       1.740419           0.000000
           19              H      20.126330      10.323927      12.858822       0.115360       1.216937 0.89623742E+01  0.88751011E+02                                 1.749520                            1.649463      -1.030989       2.382736                    0.997879       3.323964       8.762386       0.543329       1.138395      -0.744527      -0.024700       0.018654      -0.025056       0.039823      -0.015426       0.007262      -0.001902      -0.006865      -0.001347      -0.016885      -0.001171       0.018056              1.785644       1.601782      -0.227572       0.318903       1.607578      -0.234274       2.147571           0.000001
           20              H      22.587387       7.365613      14.154509       0.120142       1.170237 0.86712735E+01  0.87064140E+02                                 1.846269                            1.730317      -1.203375       2.310082                    0.995119       3.643887      10.395935       0.471140       1.294791      -0.705201       0.021446      -0.036993      -0.005812       0.043153      -0.012017       0.000275       0.003764      -0.010106      -0.014825      -0.011433      -0.004504       0.015938              1.907553       1.683819      -0.412894      -0.019882       2.265994       0.181879       1.772845           0.000000
           21              H      22.626797       8.324830      16.245118       0.101354       1.001378 0.71539129E+01  0.69384070E+02                                 1.745207                            1.631192      -1.206253       2.300895                    0.993759       3.829880      11.221594       0.452785       1.394755      -0.682957       0.017877      -0.018628       0.028694       0.038600      -0.008474       0.006913       0.000741      -0.007631       0.019397      -0.014415       0.004012       0.010403              1.817445       1.771878      -0.258192       0.418624       1.697582      -0.251672       1.982874           0.000000
           22              H      23.984316      10.976208      15.915944       0.100994       1.280078 0.95803528E+01  0.97552125E+02                                 1.887639                            1.764231      -1.049289       2.364722                    0.997688       3.574790       9.912010       0.493731       1.218318      -0.723849      -0.000161      -0.021597      -0.033602       0.039944       0.003482      -0.008555       0.010453       0.008589       0.035006      -0.017208      -0.001042       0.018250              1.956292       1.790976       0.311085       0.289380       1.947281       0.557357       2.130618           0.000000
           23              H      11.387103      12.167215      16.148817       0.117373       1.232263 0.93093772E+01  0.93641948E+02                                 1.810167                            1.717840      -1.036217       2.383177                    0.997974       3.404905       9.230161       0.512248       1.188710      -0.731998       0.025989      -0.005100      -0.029063       0.039321       0.001144      -0.008015       0.012755       0.007198       0.032563      -0.016774      -0.002500       0.019274              1.836824       2.157954       0.077127      -0.378314       1.519166       0.038225       1.833353           0.000000
           24              H      17.401071      11.546722       2.195665       0.114814       1.242586 0.91104463E+01  0.90640163E+02                                 1.778664                            1.666929      -1.047587       2.378413                    0.997555       3.342865       8.849572       0.538269       1.143736      -0.743226       0.005068       0.020461       0.034179       0.040156       0.004161      -0.007034       0.013302       0.008020       0.032196      -0.018783       0.000359       0.018424              1.825509       1.655256       0.207112       0.172952       1.770685       0.493169       2.050587           0.000000
           25              H      15.401283      10.355715       1.962791       0.100214       1.298744 0.97260897E+01  0.98258645E+02                                 1.828159                            1.720322      -0.915443       2.428674                    0.998430       3.401623       9.043809       0.531326       1.141071      -0.744427      -0.025654       0.004394       0.030258       0.039912       0.007230      -0.010054       0.012324       0.010343       0.022045      -0.021174       0.004569       0.016605              1.865902       2.221574       0.050085      -0.447215       1.483026       0.080223       1.893107          -0.000000
           26              H      13.248230       6.758814       1.225650       0.198437       1.039323 0.78471670E+01  0.76705641E+02                                 1.709334                            1.647080      -1.118396       2.370009                    0.998913       3.292839       9.213752       0.483330       1.296426      -0.706277      -0.006002      -0.006806      -0.001588       0.009212      -0.000587      -0.002302       0.003930       0.001576      -0.008274      -0.005695       0.001089       0.004606              1.738752       2.166525       0.315955       0.117514       1.630501       0.073732       1.419230           0.000000
           27              H      14.842222       6.613164       1.218647       0.214512       0.911927 0.65555999E+01  0.61697788E+02                                 1.606912                            1.535708      -1.182997       2.356549                    0.998173       3.224682       9.060358       0.482406       1.349075      -0.694361       0.008896      -0.010571      -0.001468       0.013894       0.000025       0.001946       0.003205       0.003463      -0.000895      -0.004455       0.000731       0.003724              1.645768       1.903815      -0.421755      -0.103566       1.661177       0.092719       1.372313           0.000000
           28              H      14.135726       7.635714       2.228932       0.198785       1.024688 0.76227100E+01  0.72592717E+02                                 1.579785                            1.535336      -0.975403       2.431988                    0.999795       3.010527       7.818507       0.554618       1.159655      -0.740048       0.001307       0.002653       0.007454       0.008019      -0.000522       0.000572       0.004767       0.005819       0.000651      -0.006496       0.002831       0.003666              1.585610       1.375605       0.009556       0.038150       1.480478       0.274313       1.900748           0.000000
           29              H      21.472173      10.817481       9.680886       0.439171       0.542329 0.36713831E+01  0.30739318E+02                                 1.279769                            1.271591      -1.596615       2.317541                    0.996929       2.392917       6.948441       0.442940       1.651567      -0.641900      -0.000706       0.017699       0.030589       0.035347       0.004083       0.002606       0.011151       0.003472       0.026595      -0.012705      -0.003065       0.015770              1.290911       1.114046      -0.002384      -0.067009       1.309053       0.038651       1.449634           0.000000
           30              H      13.712405      13.839168       9.516299       0.101346       1.338927 0.99968021E+01  0.10218557E+03                                 1.904825                            1.772456      -0.968090       2.406210                    0.998082       3.473328       9.437750       0.508460       1.178477      -0.734860       0.032962      -0.013823       0.020761       0.041335      -0.003843       0.013584      -0.009584      -0.005343      -0.026393      -0.019467       0.001241       0.018226              1.982115       2.595686      -0.083338       0.452805       1.645401      -0.074554       1.705258           0.000001
           31              H      12.014776      12.281234       9.323696       0.113703       1.253707 0.92686740E+01  0.92269872E+02                                 1.764593                            1.662338      -1.008132       2.393483                    0.997946       3.318364       8.681704       0.550315       1.118027      -0.750235       0.009144      -0.036298       0.015789       0.040626      -0.004948       0.010726      -0.011937      -0.002856      -0.027169      -0.018301      -0.000563       0.018865              1.791875       1.563355       0.031392       0.086445       2.295771      -0.318093       1.516498           0.000001
           32              H       9.774134      15.012065       7.331139       0.111830       1.154097 0.84164956E+01  0.84633290E+02                                 1.876190                            1.735820      -1.473028       2.173889                    0.992081       3.957756      11.635513       0.453719       1.342484      -0.692618      -0.031052       0.008758      -0.018413       0.037148       0.000586       0.008959      -0.005201       0.002794      -0.007299      -0.011128       0.000962       0.010166              1.967179       2.516763      -0.207459       0.530564       1.690605      -0.146612       1.694169           0.000000
           33              H      11.525772      16.538282       7.486972       0.099539       1.178665 0.89861996E+01  0.90808931E+02                                 1.837529                            1.748432      -1.021575       2.382507                    0.996977       3.680834      10.450191       0.475117       1.275712      -0.709580      -0.003590       0.035256      -0.016499       0.039091       0.001919       0.006155      -0.011650      -0.007974      -0.023254      -0.016434       0.002241       0.014192              1.865769       1.701966      -0.000818       0.097845       2.339164      -0.290602       1.556177           0.000000
           34              H      12.887672      15.979455      11.281235       0.097069       1.275746 0.94839206E+01  0.95991195E+02                                 1.854452                            1.732424      -1.064780       2.353259                    0.997639       3.553310       9.711697       0.509931       1.186729      -0.731162      -0.022681      -0.032217      -0.002486       0.039479       0.013362      -0.008213      -0.000346      -0.003774       0.000807      -0.015982       0.000364       0.015617              1.920615       1.759364       0.481622       0.184142       2.260196       0.331689       1.742286           0.000000
           35              H      12.827823      16.928136      13.405112       0.114343       1.222740 0.90138507E+01  0.89379845E+02                                 1.754108                            1.653389      -1.033839       2.380620                    0.997834       3.332423       8.787712       0.543133       1.137289      -0.744782      -0.024924      -0.018860       0.025062       0.040062       0.015548      -0.007486      -0.001973      -0.007017      -0.001011      -0.017132      -0.001125       0.018257              1.790476       1.605768       0.228644      -0.320518       1.611529      -0.235479       2.154130           0.000001
           36              H       7.990391       3.795391      12.109424       0.120011       1.172029 0.86892866E+01  0.87312742E+02                                 1.850252                            1.733753      -1.213310       2.306198                    0.994990       3.648196      10.421025       0.469884       1.297244      -0.704686       0.021451       0.036942       0.005469       0.043067       0.011940      -0.000194       0.003799      -0.010091      -0.014832      -0.011336      -0.004552       0.015888              1.911838       1.687263       0.414375       0.019963       2.271554       0.182560       1.776697           0.000000
           37              H       8.029805       2.836174      10.018815       0.102060       1.001097 0.71534580E+01  0.69401071E+02                                 1.747122                            1.632862      -1.216097       2.297009                    0.993641       3.833497      11.245839       0.451692       1.397700      -0.682376       0.017723       0.018562      -0.028481       0.038338       0.008507      -0.006739       0.000904      -0.007673       0.019521      -0.014429       0.004226       0.010202              1.819533       1.773922       0.258634      -0.419377       1.699460      -0.252042       1.985216           0.000000
           38              H      16.685811      16.275855      10.347990       0.099690       1.285254 0.96259651E+01  0.98121096E+02                                 1.891606                            1.767513      -1.051146       2.363167                    0.997643       3.582382       9.934408       0.493714       1.217061      -0.724124      -0.000080       0.021713       0.033910       0.040266      -0.003319       0.008480       0.010608       0.008836       0.035391      -0.017275      -0.001137       0.018412              1.960624       1.794494      -0.312179      -0.290484       1.951567       0.559610       2.135812           0.000000
           39              H      18.685602      15.084848      10.115116       0.116211       1.230895 0.92939029E+01  0.93414851E+02                                 1.805892                            1.714082      -1.025394       2.387548                    0.998068       3.404216       9.214268       0.514034       1.185486      -0.732750       0.026324       0.005043       0.029465       0.039832      -0.001277       0.008042       0.012799       0.007371       0.032303      -0.016921      -0.002306       0.019227              1.832376       2.152228      -0.076792       0.376805       1.515967       0.038056       1.828934           0.000000
           40              H      17.401068      13.628358       6.558980       0.114427       1.241030 0.90957454E+01  0.90435680E+02                                 1.774918                            1.663819      -1.035845       2.382645                    0.997642       3.342735       8.839452       0.539759       1.141314      -0.743798       0.005522      -0.020631      -0.034279       0.040389      -0.004052       0.007201       0.013247       0.008007       0.032749      -0.018765       0.000161       0.018604              1.821465       1.652032      -0.206364      -0.172305       1.766829       0.491206       2.045535           0.000000
           41              H      15.401278      14.819365       6.791853       0.100659       1.304258 0.97804707E+01  0.99004894E+02                                 1.839242                            1.729863      -0.943183       2.418338                    0.998154       3.403283       9.074895       0.527368       1.147348      -0.742964      -0.025383      -0.004455      -0.029885       0.039462      -0.007193       0.009995       0.012322       0.010233       0.022268      -0.021113       0.004503       0.016610              1.877578       2.236996      -0.050521       0.452038       1.490583       0.081052       1.905155          -0.000000
           42              H       5.949733       2.325207       7.528994       0.199416       1.032529 0.77818534E+01  0.75896814E+02                                 1.700851                            1.639411      -1.072772       2.391648                    0.999069       3.281198       9.166308       0.484888       1.295162      -0.706558      -0.005883       0.006876       0.001436       0.009162       0.000637       0.002256       0.004022       0.001669      -0.007904      -0.005691       0.001033       0.004658              1.729910       2.154022      -0.313189      -0.116638       1.622548       0.073277       1.413158           0.000000
           43              H       7.543725       2.470857       7.535998       0.215575       0.909205 0.65338596E+01  0.61461342E+02                                 1.605885                            1.534931      -1.196218       2.351933                    0.998161       3.221426       9.058110       0.481543       1.352194      -0.693743       0.008455       0.010300       0.001355       0.013395      -0.000055      -0.001836       0.002980       0.003551      -0.001523      -0.004257       0.000710       0.003546              1.644612       1.901746       0.420971       0.103370       1.660289       0.092651       1.371800           0.000000
           44              H       6.837232       1.448307       6.525712       0.199479       1.024154 0.76201540E+01  0.72575768E+02                                 1.580586                            1.536208      -0.986491       2.427716                    0.999792       3.009310       7.820487       0.553746       1.161362      -0.739638       0.001734      -0.002384      -0.007352       0.007920       0.000648      -0.000567       0.004941       0.006002       0.000398      -0.006737       0.003003       0.003734              1.586376       1.376445      -0.009440      -0.037939       1.481161       0.274085       1.901521           0.000000
           45              H      15.020311       1.733460       0.926241       0.439308       0.542932 0.36772624E+01  0.30804110E+02                                 1.281153                            1.272947      -1.600695       2.315408                    0.996802       2.395368       6.959712       0.442481       1.652445      -0.641747       0.000922       0.017734       0.030681       0.035450      -0.004088      -0.002570       0.011203       0.003402       0.026728      -0.012739      -0.003093       0.015832              1.292327       1.115136       0.002370       0.067133       1.310512       0.038668       1.451334           0.000000
           46              H       8.183073       4.755147       0.761654       0.101501       1.334853 0.99593705E+01  0.10169057E+03                                 1.899252                            1.767785      -0.957911       2.410425                    0.998215       3.470070       9.418563       0.509799       1.176680      -0.735263      -0.033067      -0.014126       0.021025       0.041654       0.003644      -0.013455      -0.009582      -0.005007      -0.026210      -0.019339       0.001356       0.017984              1.976042       2.586373       0.082769      -0.450358       1.641181      -0.074129       1.700573           0.000001
           47              H       9.880706       3.197213       0.569052       0.114243       1.255263 0.92845811E+01  0.92491917E+02                                 1.768521                            1.665732      -1.022905       2.387804                    0.997798       3.318015       8.691163       0.548638       1.120673      -0.749597      -0.009000      -0.036170       0.015722       0.040453       0.005036      -0.010801      -0.011845      -0.002601      -0.026789      -0.018190      -0.000686       0.018876              1.795994       1.566630      -0.031508      -0.086781       2.301772      -0.319288       1.519580           0.000001
           48              H      19.419837       8.005027      16.085784       0.110823       1.155303 0.84242406E+01  0.84690494E+02                                 1.873675                            1.733707      -1.457883       2.179596                    0.992245       3.955763      11.610241       0.455355       1.337987      -0.693528       0.031361       0.008989      -0.018654       0.037580      -0.000713      -0.009059      -0.005240       0.002760      -0.007056      -0.011253       0.001032       0.010221              1.964367       2.512693       0.207002      -0.529330       1.688420      -0.146259       1.691990           0.000000
           49              H      17.668195       9.531244      16.241616       0.100162       1.179440 0.89966059E+01  0.90970326E+02                                 1.840945                            1.751478      -1.027534       2.380479                    0.996904       3.683886      10.473340       0.473721       1.278681      -0.708935       0.003546       0.034688      -0.016532       0.038589      -0.001872      -0.006260      -0.011685      -0.008430      -0.024062      -0.016641       0.002190       0.014450              1.869357       1.705140       0.000669      -0.098146       2.344127      -0.291414       1.558805           0.000000
           50              H       9.007801       6.895434       2.526590       0.097819       1.273150 0.94600064E+01  0.95694546E+02                                 1.852537                            1.730697      -1.066844       2.352832                    0.997575       3.549063       9.699248       0.509951       1.187358      -0.731021       0.022404      -0.032191      -0.002449       0.039296      -0.013261       0.008219      -0.000329      -0.003402       0.000703      -0.015852       0.000312       0.015540              1.918601       1.757678      -0.480948      -0.183894       2.257707       0.331143       1.740418           0.000000
           51              H       9.067647       7.844115       4.650467       0.115360       1.216937 0.89623761E+01  0.88751037E+02                                 1.749521                            1.649463      -1.030990       2.382736                    0.997879       3.323964       8.762387       0.543329       1.138396      -0.744527       0.024700      -0.018654       0.025056       0.039823      -0.015426       0.007262      -0.001902      -0.006865      -0.001347      -0.016885      -0.001171       0.018056              1.785644       1.601782      -0.227572       0.318903       1.607578      -0.234274       2.147571           0.000001
           52              H       6.606590      10.802429       3.354780       0.120142       1.170237 0.86712740E+01  0.87064143E+02                                 1.846269                            1.730317      -1.203375       2.310082                    0.995119       3.643887      10.395934       0.471140       1.294791      -0.705201      -0.021446       0.036993       0.005812       0.043153      -0.012017       0.000275       0.003764      -0.010106      -0.014825      -0.011433      -0.004504       0.015938              1.907552       1.683819      -0.412894      -0.019882       2.265993       0.181879       1.772845           0.000000
           53              H       6.567180       9.843212       1.264171       0.101354       1.001378 0.71539129E+01  0.69384070E+02                                 1.745207                            1.631192      -1.206254       2.300895                    0.993759       3.829880      11.221594       0.452785       1.394755      -0.682957      -0.017877       0.018628      -0.028694       0.038600      -0.008474       0.006913       0.000741      -0.007631       0.019397      -0.014415       0.004012       0.010403              1.817445       1.771878      -0.258192       0.418624       1.697582      -0.251672       1.982874           0.000000
           54              H       5.209661       7.191834       1.593345       0.100994       1.280078 0.95803528E+01  0.97552125E+02                                 1.887639                            1.764231      -1.049289       2.364722                    0.997688       3.574790       9.912010       0.493731       1.218318      -0.723849       0.000161       0.021597       0.033602       0.039944       0.003482      -0.008555       0.010453       0.008589       0.035006      -0.017208      -0.001042       0.018250              1.956292       1.790976       0.311085       0.289380       1.947281       0.557357       2.130618           0.000000
           55              H       3.209874       6.000827       1.360472       0.117373       1.232263 0.93093785E+01  0.93641965E+02                                 1.810167                            1.717840      -1.036217       2.383177                    0.997974       3.404905       9.230161       0.512248       1.188710      -0.731998      -0.025989       0.005100       0.029063       0.039321       0.001144      -0.008015       0.012755       0.007198       0.032563      -0.016774      -0.002500       0.019274              1.836824       2.157954       0.077127      -0.378314       1.519166       0.038225       1.833353           0.000001
           56              H      11.792906       6.621320      15.313624       0.114814       1.242586 0.91104456E+01  0.90640152E+02                                 1.778664                            1.666929      -1.047587       2.378413                    0.997555       3.342865       8.849571       0.538269       1.143736      -0.743226      -0.005068      -0.020461      -0.034179       0.040156       0.004161      -0.007034       0.013302       0.008020       0.032196      -0.018783       0.000359       0.018424              1.825509       1.655256       0.207112       0.172952       1.770684       0.493169       2.050586           0.000000
           57              H      13.792694       7.812327      15.546498       0.100214       1.298744 0.97260952E+01  0.98258713E+02                                 1.828160                            1.720323      -0.915443       2.428674                    0.998430       3.401624       9.043812       0.531326       1.141071      -0.744427       0.025654      -0.004394      -0.030258       0.039912       0.007230      -0.010054       0.012324       0.010343       0.022045      -0.021174       0.004569       0.016605              1.865902       2.221574       0.050085      -0.447215       1.483026       0.080223       1.893107          -0.000000
           58              H      15.945747      11.409228      16.283639       0.198437       1.039323 0.78471683E+01  0.76705657E+02                                 1.709334                            1.647080      -1.118396       2.370009                    0.998913       3.292839       9.213752       0.483330       1.296426      -0.706277       0.006002       0.006806       0.001588       0.009212      -0.000587      -0.002302       0.003930       0.001576      -0.008274      -0.005695       0.001089       0.004606              1.738752       2.166525       0.315955       0.117514       1.630501       0.073732       1.419230           0.000000
           59              H      14.351755      11.554878      16.290642       0.214512       0.911927 0.65555999E+01  0.61697788E+02                                 1.606912                            1.535708      -1.182997       2.356549                    0.998173       3.224682       9.060358       0.482406       1.349075      -0.694361      -0.008896       0.010571       0.001468       0.013894       0.000025       0.001946       0.003205       0.003463      -0.000895      -0.004455       0.000731       0.003724              1.645768       1.903815      -0.421755      -0.103566       1.661177       0.092718       1.372313           0.000000
           60              H      15.058251      10.532328      15.280357       0.198785       1.024687 0.76227030E+01  0.72592632E+02                                 1.579784                            1.535335      -0.975403       2.431988                    0.999795       3.010526       7.818503       0.554618       1.159655      -0.740048      -0.001307      -0.002653      -0.007454       0.008019      -0.000522       0.000572       0.004767       0.005819       0.000651      -0.006496       0.002831       0.003666              1.585609       1.375604       0.009556       0.038150       1.480477       0.274313       1.900747           0.000000
           61              H       7.721804       7.350561       7.828403       0.439171       0.542329 0.36713831E+01  0.30739318E+02                                 1.279769                            1.271591      -1.596615       2.317541                    0.996929       2.392917       6.948441       0.442940       1.651567      -0.641900       0.000706      -0.017699      -0.030589       0.035347       0.004083       0.002606       0.011151       0.003472       0.026595      -0.012705      -0.003065       0.015770              1.290911       1.114046      -0.002384      -0.067009       1.309053       0.038651       1.449634           0.000000
           62              H      15.481572       4.328874       7.992990       0.101346       1.338927 0.99968033E+01  0.10218559E+03                                 1.904826                            1.772456      -0.968090       2.406210                    0.998082       3.473328       9.437752       0.508459       1.178477      -0.734860      -0.032962       0.013823      -0.020761       0.041335      -0.003843       0.013584      -0.009584      -0.005343      -0.026393      -0.019467       0.001241       0.018226              1.982116       2.595687      -0.083338       0.452805       1.645402      -0.074554       1.705259           0.000001
           63              H      17.179201       5.886808       8.185593       0.113703       1.253707 0.92686730E+01  0.92269858E+02                                 1.764592                            1.662338      -1.008132       2.393483                    0.997946       3.318364       8.681703       0.550315       1.118027      -0.750235      -0.009144       0.036298      -0.015789       0.040626      -0.004948       0.010726      -0.011937      -0.002856      -0.027169      -0.018301      -0.000563       0.018865              1.791874       1.563355       0.031392       0.086445       2.295770      -0.318093       1.516498           0.000001
           64              H      19.419843       3.155977      10.178150       0.111830       1.154097 0.84164935E+01  0.84633266E+02                                 1.876190                            1.735820      -1.473028       2.173889                    0.992081       3.957756      11.635514       0.453719       1.342484      -0.692618       0.031052      -0.008758       0.018413       0.037148       0.000586       0.008959      -0.005201       0.002794      -0.007299      -0.011128       0.000962       0.010166              1.967179       2.516763      -0.207459       0.530564       1.690605      -0.146612       1.694169           0.000000
           65              H      17.668205       1.629760      10.022317       0.099539       1.178665 0.89861982E+01  0.90808915E+02                                 1.837529                            1.748432      -1.021575       2.382507                    0.996977       3.680834      10.450191       0.475117       1.275712      -0.709580       0.003590      -0.035256       0.016499       0.039091       0.001919       0.006155      -0.011650      -0.007974      -0.023254      -0.016434       0.002241       0.014192              1.865769       1.701966      -0.000818       0.097845       2.339164      -0.290602       1.556177           0.000000
           66              H      16.306305       2.188587       6.228054       0.097069       1.275746 0.94839206E+01  0.95991195E+02                                 1.854452                            1.732424      -1.064781       2.353259                    0.997639       3.553310       9.711697       0.509931       1.186729      -0.731162       0.022681       0.032217       0.002486       0.039479       0.013362      -0.008213      -0.000346      -0.003774       0.000807      -0.015982       0.000364       0.015617              1.920615       1.759364       0.481622       0.184142       2.260196       0.331689       1.742286           0.000000
           67              H      16.366154       1.239906       4.104177       0.114343       1.222740 0.90138514E+01  0.89379847E+02                                 1.754107                            1.653388      -1.033839       2.380620                    0.997834       3.332424       8.787712       0.543133       1.137288      -0.744782       0.024924       0.018860      -0.025062       0.040062       0.015548      -0.007486      -0.001973      -0.007017      -0.001011      -0.017132      -0.001125       0.018257              1.790475       1.605768       0.228644      -0.320517       1.611529      -0.235479       2.154129           0.000001
           68              H      21.203586      14.372651       5.399865       0.120011       1.172029 0.86892866E+01  0.87312742E+02                                 1.850252                            1.733753      -1.213310       2.306198                    0.994990       3.648196      10.421025       0.469884       1.297244      -0.704686      -0.021451      -0.036942      -0.005469       0.043067       0.011940      -0.000194       0.003799      -0.010091      -0.014832      -0.011336      -0.004552       0.015888              1.911838       1.687263       0.414375       0.019963       2.271554       0.182560       1.776697           0.000000
           69              H      21.164172      15.331868       7.490474       0.102060       1.001096 0.71534528E+01  0.69401014E+02                                 1.747122                            1.632862      -1.216097       2.297010                    0.993641       3.833496      11.245838       0.451691       1.397701      -0.682376      -0.017723      -0.018562       0.028481       0.038338       0.008507      -0.006739       0.000904      -0.007673       0.019521      -0.014429       0.004226       0.010202              1.819532       1.773922       0.258634      -0.419377       1.699460      -0.252042       1.985216           0.000000
           70              H      12.508166       1.892187       7.161299       0.099690       1.285254 0.96259651E+01  0.98121092E+02                                 1.891605                            1.767513      -1.051146       2.363167                    0.997643       3.582382       9.934407       0.493714       1.217061      -0.724124       0.000080      -0.021713      -0.033910       0.040266      -0.003319       0.008480       0.010608       0.008836       0.035391      -0.017275      -0.001137       0.018412              1.960624       1.794494      -0.312178      -0.290484       1.951567       0.559610       2.135812           0.000000
           71              H      10.508375       3.083194       7.394173       0.116211       1.230895 0.92939043E+01  0.93414867E+02                                 1.805892                            1.714082      -1.025394       2.387548                    0.998068       3.404216       9.214268       0.514034       1.185486      -0.732750      -0.026324      -0.005043      -0.029465       0.039832      -0.001277       0.008042       0.012799       0.007371       0.032303      -0.016921      -0.002306       0.019227              1.832376       2.152228      -0.076792       0.376805       1.515967       0.038056       1.828934           0.000000
           72              H      11.792909       4.539684      10.950309       0.114427       1.241030 0.90957427E+01  0.90435651E+02                                 1.774918                            1.663819      -1.035844       2.382645                    0.997642       3.342734       8.839451       0.539758       1.141314      -0.743798      -0.005522       0.020631       0.034279       0.040389      -0.004052       0.007201       0.013247       0.008007       0.032748      -0.018765       0.000161       0.018604              1.821466       1.652033      -0.206364      -0.172305       1.766829       0.491206       2.045536           0.000000
           73              H      13.792699       3.348677      10.717436       0.100659       1.304258 0.97804699E+01  0.99004881E+02                                 1.839242                            1.729863      -0.943183       2.418338                    0.998154       3.403283       9.074894       0.527368       1.147348      -0.742964       0.025383       0.004455       0.029885       0.039462      -0.007193       0.009995       0.012322       0.010233       0.022268      -0.021113       0.004503       0.016610              1.877577       2.236995      -0.050521       0.452038       1.490583       0.081052       1.905154          -0.000000
           74              H      23.244244      15.842835       9.980295       0.199416       1.032529 0.77818534E+01  0.75896813E+02                                 1.700851                            1.639411      -1.072772       2.391648                    0.999069       3.281198       9.166308       0.484888       1.295162      -0.706558       0.005883      -0.006876      -0.001436       0.009162       0.000637       0.002256       0.004022       0.001669      -0.007905      -0.005691       0.001033       0.004658              1.729909       2.154022      -0.313189      -0.116638       1.622548       0.073277       1.413158           0.000000
           75              H      21.650252      15.697185       9.973291       0.215575       0.909205 0.65338595E+01  0.61461342E+02                                 1.605885                            1.534931      -1.196218       2.351933                    0.998161       3.221426       9.058110       0.481543       1.352194      -0.693743      -0.008455      -0.010300      -0.001355       0.013395      -0.000055      -0.001836       0.002980       0.003551      -0.001523      -0.004257       0.000710       0.003546              1.644612       1.901746       0.420971       0.103370       1.660289       0.092651       1.371800           0.000000
           76              H      22.356745      16.719735      10.983577       0.199479       1.024154 0.76201533E+01  0.72575757E+02                                 1.580586                            1.536208      -0.986491       2.427716                    0.999792       3.009310       7.820486       0.553746       1.161362      -0.739638      -0.001734       0.002384       0.007352       0.007921       0.000648      -0.000567       0.004941       0.006002       0.000398      -0.006737       0.003003       0.003734              1.586375       1.376445      -0.009440      -0.037939       1.481161       0.274084       1.901521           0.000000
           77              C      12.808857       9.813537       0.253009      -0.204152      44.454279 0.61315536E+03  0.15666444E+05                                11.003303                            8.335080      -0.341139       1.862599                    0.997746      31.674158      94.085732       0.564191       0.424894      -1.061747      -0.069381       0.066047       0.005986       0.095978       0.009172       0.018703       0.014336      -0.013823       0.085989      -0.028509      -0.012085       0.040595             13.595070      19.404764      -4.202564      -4.417351      13.496759      -0.227102       7.883688           0.000000
           78              C      20.215368      13.176635      17.208479      -0.078921      32.974590 0.42010384E+03  0.98281482E+04                                 8.985476                            6.873942       0.032446       1.983240                    0.999653      29.315081      85.076753       0.620733       0.421780      -1.056941      -0.028957      -0.013740       0.022213       0.038996       0.035086      -0.020540      -0.005155       0.009448       0.035674      -0.043199       0.001395       0.041804             10.505882      13.782501      -3.979222      -2.476703      11.814448      -0.432309       5.920699           0.000001
           79              C      19.205254      14.103017      17.310383      -0.109539      34.084849 0.41896142E+03  0.97551176E+04                                 9.114392                            6.814282       0.066598       1.990557                    0.999666      29.169734      83.343557       0.632922       0.415621      -1.065146       0.000276      -0.021285       0.017304       0.027433       0.019639      -0.004757      -0.019059      -0.042169      -0.005242      -0.028267      -0.010750       0.039016             10.792179      14.640572      -4.228949      -3.052766      11.578166      -0.420803       6.157798           0.000002
           80              C      10.712726      11.679859       0.457168      -0.033824      38.308565 0.43599181E+03  0.10158881E+05                                 9.800475                            6.877304       0.070000       2.026245                    0.999324      27.114374      75.192106       0.646174       0.406808      -1.080819       0.040581      -0.029483       0.000660       0.050165      -0.000816      -0.003539       0.002841       0.003923      -0.043921      -0.015502       0.005378       0.010124             12.625289      16.350190      -6.163495      -3.102159      15.161397      -0.480679       6.364280          -0.000001
           81              C      10.581354      10.412746       0.988049      -0.095413      34.738866 0.44126078E+03  0.10466987E+05                                 9.443522                            7.128772      -0.101826       1.946652                    0.999137      29.555811      86.811746       0.597880       0.431882      -1.049070       0.031581       0.005878      -0.012246       0.034378       0.013792      -0.005955       0.007876       0.034909       0.042083      -0.031219       0.012610       0.018609             11.279248      14.264053      -3.671456      -2.878754      13.262294      -0.926146       6.311398           0.000001
           82              C      11.629420       9.500872       0.887721      -0.077593      33.225159 0.41681210E+03  0.97451363E+04                                 9.066603                            6.850517       0.111937       2.012230                    0.999687      29.268965      85.292269       0.620470       0.422219      -1.055240       0.003455       0.038525      -0.012985       0.040801       0.014574       0.009454      -0.012396      -0.046337       0.029534      -0.035839       0.007840       0.027999             10.888659      15.388559      -3.316644      -3.513724      10.944356      -0.396975       6.333061           0.000000
           83              C       9.600433      12.684890       0.560122       0.631582      23.792793 0.24366417E+03  0.50023783E+04                                 7.656291                            5.541289      -0.001415       2.062124                    0.999521      21.773292      60.277391       0.631335       0.472565      -1.021636      -0.039406       0.052701       0.009181       0.066441       0.039769       0.035529       0.020871      -0.001794       0.304847      -0.091262      -0.023492       0.114754              9.493299      11.494672      -3.529292      -1.626180      12.361715      -0.324945       4.623511           0.000003
           84              C      21.448818       9.918353      15.849233      -0.203299      42.107973 0.62242746E+03  0.15971129E+05                                10.608661                            8.414016      -0.317377       1.872438                    0.997797      31.676714      94.447916       0.559642       0.426530      -1.060196       0.008345      -0.039793      -0.085400       0.094585       0.030603      -0.001585      -0.022384       0.023109      -0.062791      -0.040287      -0.006027       0.046314             12.450869       9.114157      -2.292363       1.776716      12.853628       4.289601      15.384823           0.000000
           85              C      20.688314      10.483101      14.811108      -0.084189      32.504646 0.42632070E+03  0.99996563E+04                                 8.866612                            6.906080       0.170485       2.024906                    0.999812      29.364971      85.037258       0.622443       0.419525      -1.059484       0.018829      -0.035906      -0.008394       0.041403      -0.016252       0.001832      -0.011307      -0.003480      -0.124142      -0.043340       0.005122       0.038218             10.220923       6.923757      -2.223587       0.699907       9.250780       3.140171      14.488232           0.000001
           86              C      20.650362       9.921108      13.540634      -0.113816      33.344008 0.42602792E+03  0.99626440E+04                                 8.978714                            6.874038       0.063042       1.986717                    0.999623      29.336408      84.040433       0.629727       0.415927      -1.064797       0.006127      -0.013260       0.025969       0.029795      -0.009473       0.020146      -0.023422       0.013942      -0.019364      -0.030631      -0.005187       0.035817             10.468907       6.386807      -2.350504       0.137596       9.623858       3.553701      15.396056           0.000001
           87              C      21.378754       8.770347      13.269940      -0.044458      39.985421 0.44783334E+03  0.10507496E+05                                10.087539                            6.968092       0.031724       2.008226                    0.999334      27.480148      76.532308       0.642068       0.406577      -1.080709      -0.005438       0.012190       0.050579       0.052311      -0.007268       0.009309       0.007891      -0.005747       0.008877      -0.016782       0.006078       0.010704             13.244693       6.867466      -2.380336       0.786219      10.675372       4.892116      22.191241          -0.000001
           88              C      22.107145       8.172041      14.311392      -0.090359      34.205235 0.43438047E+03  0.10260775E+05                                 9.326370                            7.065710      -0.074772       1.956932                    0.999291      29.356890      85.976051       0.601622       0.430995      -1.049876      -0.022965       0.018112       0.007921       0.030302      -0.003020      -0.013532      -0.000330      -0.004897      -0.099537      -0.036797       0.015489       0.021308             11.076057       6.673218      -1.878126       1.901252       9.692400       2.429559      16.862553           0.000001
           89              C      22.127580       8.746855      15.557003      -0.063453      32.808684 0.42750841E+03  0.10090594E+05                                 9.144677                            7.060627      -0.102286       1.956597                    0.997990      29.211060      86.416774       0.593418       0.437294      -1.042723      -0.029561       0.013478      -0.020489       0.038410       0.010094       0.008609      -0.026719       0.010329      -0.033273      -0.036308       0.013663       0.022645             10.721798       7.352284      -2.244092       1.325733      11.161933       3.216953      13.651175           0.000000
           90              C      21.364158       8.174641      11.891609       0.609273      25.014321 0.25680916E+03  0.53355992E+04                                 7.890347                            5.658350       0.041199       2.065474                    0.999584      22.229292      61.668243       0.630569       0.467520      -1.025600      -0.022370      -0.034649      -0.056710       0.070122       0.056142      -0.019514      -0.042610       0.035440      -0.202363      -0.085496      -0.017191       0.102687              9.963129       5.618013      -1.989769       0.515509       8.640765       3.081327      15.630608           0.000002
           91              C      15.855251       9.514650       0.162836      -0.217492      44.052590 0.62846617E+03  0.16138813E+05                                10.891564                            8.398355      -0.213254       1.894729                    0.998410      31.993602      94.925411       0.566733       0.420860      -1.065478       0.093980       0.046679       0.012718       0.105702      -0.013554       0.008674      -0.021968      -0.023915      -0.045526      -0.026026      -0.010423       0.036449             13.357290      19.561226       5.217290       0.469188       9.924007       3.389772      10.586638          -0.000000
           92              C      24.130285      11.513110      16.684601      -0.078765      32.972035 0.42103306E+03  0.98555944E+04                                 8.985019                            6.863304       0.093177       1.998578                    0.999703      29.412275      85.391058       0.623674       0.419548      -1.058316       0.013717       0.016657       0.035852       0.041844      -0.019441      -0.006491       0.019296      -0.039550       0.094915      -0.043575      -0.000798       0.044373             10.724652      15.341966       4.711829       0.583573       8.490952       2.598537       8.341038           0.000001
           93              C      25.318480      12.221641      16.824676      -0.111995      33.798805 0.43280016E+03  0.10190741E+05                                 9.170051                            6.987701       0.037392       1.981563                    0.999608      29.575270      85.831690       0.614859       0.423070      -1.057179      -0.020534      -0.008114       0.016789       0.027737      -0.016888      -0.028401      -0.003283       0.003853       0.039139      -0.034923      -0.000407       0.035330             10.999791      15.407484       5.321781       1.223265       9.183677       2.717878       8.408212           0.000001
           94              C      18.231641      10.931297       0.439483      -0.030120      38.921568 0.46900336E+03  0.11148702E+05                                10.016119                            7.204297       0.019306       2.003937                    0.999299      27.804234      78.323983       0.620897       0.414991      -1.073580      -0.041907      -0.029179       0.004649       0.051276       0.009464       0.008177       0.009586       0.007420       0.019357      -0.014195      -0.004827       0.019022             12.966327      19.320671       7.177691       0.540584      10.623466       2.621553       8.954844           0.000000
           95              C      17.256561      11.009821       1.427007      -0.113335      34.102963 0.42965060E+03  0.10082654E+05                                 9.150225                            6.929352       0.012332       1.970513                    0.999657      29.551111      85.189902       0.622796       0.419084      -1.061310      -0.005901      -0.023419      -0.022374       0.032922      -0.001465       0.008036       0.028686      -0.017098       0.082023      -0.027637      -0.017012       0.044649             10.811924      15.770164       4.717348      -0.090159       8.203257       2.185634       8.462353           0.000000
           96              C      16.068366      10.301289       1.286933      -0.087900      33.156165 0.42057006E+03  0.98322723E+04                                 8.982727                            6.850932       0.070128       1.990449                    0.999739      29.450734      85.171540       0.626035       0.418497      -1.060033       0.028055      -0.003895      -0.026608       0.038862      -0.017740      -0.032509       0.003268       0.006066       0.068282      -0.037229      -0.008597       0.045826             10.604439      15.061032       4.522459       0.653121       8.183462       2.628499       8.568824           0.000001
           97              C      19.555588      11.791391       0.446487       0.580750      23.030624 0.25225491E+03  0.52383927E+04                                 7.552947                            5.655248      -0.068281       2.027632                    0.999378      22.722968      63.846891       0.620373       0.475439      -1.017246       0.043625       0.030223       0.014659       0.055059      -0.079123       0.031707      -0.033602      -0.063367      -0.037393      -0.079994      -0.028676       0.108670              9.388022      12.350463       4.920426       0.769997       8.352393       1.687749       7.461210           0.000001
           98              C      14.096315       7.239733       1.332457      -0.789270      31.411841 0.58344743E+03  0.14675312E+05                                 8.167513                            7.624887       0.209200       1.989932                    0.996703      36.300318     105.846553       0.651665       0.373677      -1.099991       0.004805      -0.001298      -0.012638       0.013583      -0.000009       0.002074      -0.006401      -0.022881       0.016160      -0.014372       0.000629       0.013743              8.417516       8.744889      -0.201343      -0.015899       8.669637      -0.231454       7.838022           0.000001
           99              C      12.808849      15.361543       8.501635      -0.206237      44.589217 0.61533957E+03  0.15737094E+05                                11.026854                            8.351067      -0.339286       1.862430                    0.997718      31.732367      94.319941       0.563503       0.425011      -1.061615      -0.069608      -0.065597      -0.005937       0.095830      -0.009603      -0.018499       0.014310      -0.014456       0.089165      -0.029323      -0.011967       0.041290             13.627980      19.458592       4.220603       4.429770      13.525845      -0.223469       7.899503           0.000000
          100              C      12.916868      14.075428       9.055454      -0.077688      32.909062 0.41910644E+03  0.97986657E+04                                 8.970844                            6.863136       0.031698       1.983450                    0.999682      29.285939      84.956351       0.621600       0.421456      -1.057179      -0.029196       0.013985      -0.022719       0.039549      -0.034900       0.021438      -0.005922       0.009988       0.035948      -0.043097       0.000281       0.042816             10.488082      13.763595       3.967117       2.476001      11.787602      -0.431458       5.913049           0.000001
          101              C      11.906757      13.149046       8.953550      -0.108865      34.066917 0.41869779E+03  0.97476348E+04                                 9.114482                            6.814807       0.061497       1.989271                    0.999705      29.153622      83.297063       0.632514       0.415947      -1.064916      -0.000129       0.020457      -0.016719       0.026420      -0.019674       0.004851      -0.018666      -0.042309      -0.006323      -0.028107      -0.010793       0.038900             10.792599      14.645301       4.230162       3.054399      11.574435      -0.418837       6.158063           0.000002
          102              C      10.712722      13.495221       8.297477      -0.035272      38.357832 0.43669568E+03  0.10178941E+05                                 9.805796                            6.880782       0.078107       2.028342                    0.999319      27.140266      75.266700       0.646330       0.406563      -1.081029       0.040823       0.030010      -0.000272       0.050668       0.000622       0.003493       0.004084       0.005197      -0.043841      -0.015865       0.005211       0.010655             12.632691      16.361611       6.168093       3.104558      15.168889      -0.480468       6.367574          -0.000001
          103              C      10.581348      14.762334       7.766595      -0.096324      34.779183 0.44191270E+03  0.10486213E+05                                 9.448519                            7.131776      -0.104555       1.945438                    0.999144      29.580921      86.898203       0.598045       0.431609      -1.049247       0.033210      -0.006221       0.011989       0.035851      -0.014101       0.005526       0.009012       0.036030       0.041413      -0.032105       0.013821       0.018284             11.286059      14.277465       3.672823       2.883430      13.265339      -0.925872       6.315374           0.000001
          104              C      11.629412      15.674208       7.866924      -0.076487      33.197530 0.41636220E+03  0.97317889E+04                                 9.061882                            6.847143       0.111470       2.012141                    0.999677      29.253395      85.228774       0.620592       0.422259      -1.055237       0.003435      -0.038012       0.012845       0.040271      -0.015306      -0.009443      -0.013173      -0.046822       0.031227      -0.036779       0.007818       0.028961             10.883351      15.383920       3.316231       3.512818      10.935997      -0.395088       6.330137           0.000000
          105              C       9.600432      12.490190       8.194522       0.634091      23.729361 0.24289518E+03  0.49828346E+04                                 7.645760                            5.534518      -0.000329       2.063037                    0.999514      21.732982      60.150334       0.631359       0.472903      -1.021415      -0.039261      -0.053222      -0.008855       0.066726      -0.039651      -0.035715       0.021227      -0.000200       0.302407      -0.090671      -0.023608       0.114279              9.479368      11.477299       3.521637       1.623407      12.343078      -0.325115       4.617728           0.000003
          106              C       6.851828       1.242651      10.414700      -0.204473      42.154050 0.62318532E+03  0.15995453E+05                                10.615925                            8.418612      -0.312561       1.873874                    0.997776      31.698247      94.526778       0.559541       0.426476      -1.060229       0.007815       0.039468       0.085942       0.094894      -0.031367       0.001312      -0.022236       0.024570      -0.061338      -0.040684      -0.006174       0.046858             12.460793       9.120651       2.294692      -1.777837      12.864439       4.294792      15.397287           0.000000
          107              C      13.389808      16.768962      11.452826      -0.083855      32.512010 0.42640352E+03  0.10002919E+05                                 8.871415                            6.909353       0.167230       2.023915                    0.999784      29.367966      85.074724       0.621892       0.419841      -1.059196       0.018641       0.034549       0.007629       0.039992       0.016391      -0.001861      -0.011271      -0.003964      -0.125389      -0.043718       0.005130       0.038588             10.226984       6.927214       2.225024      -0.700591       9.256001       3.142207      14.497738           0.000001
          108              C      13.351855      17.330955      12.723300      -0.111885      33.271452 0.42480628E+03  0.99269993E+04                                 8.966104                            6.864041       0.062419       1.986991                    0.999663      29.297207      83.899684       0.630201       0.415911      -1.064802       0.005788       0.013106      -0.025539       0.029283       0.009957      -0.020884      -0.023696       0.014134      -0.017711      -0.030832      -0.006030       0.036862             10.453931       6.379203       2.347927      -0.140456       9.609843       3.544485      15.372748           0.000001
          109              C       6.781761       2.390657      12.993994      -0.044785      40.022756 0.44827513E+03  0.10520295E+05                                10.092826                            6.970883       0.034022       2.008601                    0.999340      27.494731      76.577970       0.642038       0.406502      -1.080776      -0.005322      -0.012227      -0.049965       0.051714       0.006607      -0.009344       0.007430      -0.005869       0.006779      -0.016082       0.005893       0.010189             13.252982       6.871336       2.382840      -0.786027      10.682684       4.896030      22.204924          -0.000001
          110              C       7.510151       2.988963      11.952541      -0.090588      34.204499 0.43430457E+03  0.10258474E+05                                 9.324592                            7.063302      -0.074771       1.956941                    0.999312      29.359583      85.980154       0.601957       0.430777      -1.050015      -0.022833      -0.017789      -0.007097       0.029802       0.003215       0.013902       0.000521      -0.005164      -0.102230      -0.037779       0.015566       0.022212             11.074918       6.672235       1.878995      -1.899729       9.692839       2.431103      16.859681           0.000001
          111              C       7.530587       2.414149      10.706930      -0.063250      32.827110 0.42776038E+03  0.10098312E+05                                 9.148195                            7.062337      -0.105806       1.955544                    0.997971      29.222411      86.465857       0.593376       0.437248      -1.042721      -0.030635      -0.013857       0.021368       0.039839      -0.010785      -0.008014      -0.025567       0.010743      -0.031864      -0.035164       0.013076       0.022088             10.726960       7.355588       2.245489      -1.326325      11.167409       3.219433      13.657881           0.000000
          112              C       6.767163       2.986363      14.372325       0.606767      25.037964 0.25710479E+03  0.53430186E+04                                 7.892475                            5.659747       0.043296       2.065898                    0.999586      22.246931      61.714767       0.630833       0.467213      -1.025818      -0.021637       0.034821       0.056076       0.069464      -0.056881       0.020082      -0.042259       0.037771      -0.203364      -0.085663      -0.018194       0.103857              9.966040       5.619389       1.990073      -0.515724       8.642642       3.082320      15.636089           0.000002
          113              C      15.855243      15.660430       8.591808      -0.218973      44.138791 0.62994688E+03  0.16186911E+05                                10.907327                            8.409796      -0.226940       1.890143                    0.998531      32.029675      95.072651       0.566171       0.421016      -1.065343       0.094017      -0.046809      -0.012550       0.105772       0.013905      -0.009133      -0.022111      -0.023360      -0.045283      -0.026176      -0.010557       0.036733             13.378272      19.593696      -5.226048      -0.470718       9.938041       3.396477      10.603079          -0.000000
          114              C      16.831782      15.738953       9.579332      -0.077590      32.915184 0.42010341E+03  0.98282107E+04                                 8.973546                            6.854544       0.096051       1.999693                    0.999701      29.384669      85.281156       0.624246       0.419404      -1.058427       0.012904      -0.015197      -0.034390       0.039751       0.018701       0.006184       0.019556      -0.041014       0.096901      -0.043928      -0.000973       0.044902             10.710349      15.314958      -4.703731      -0.584732       8.481499       2.598471       8.334590           0.000001
          115              C      18.019979      15.030422       9.439258      -0.110323      33.789116 0.43263880E+03  0.10186140E+05                                 9.171247                            6.988901       0.035382       1.981059                    0.999669      29.561526      85.792477       0.614467       0.423373      -1.056975      -0.019536       0.008402      -0.016041       0.026638       0.016519       0.028712      -0.002382       0.004723       0.038353      -0.034269      -0.001581       0.035851             11.002072      15.410455      -5.324804      -1.227544       9.186916       2.719618       8.408844           0.000001
          116              C      18.231636      14.243783       8.315161      -0.030114      38.915380 0.46882833E+03  0.11143919E+05                                10.017089                            7.204000       0.018581       2.003910                    0.999303      27.798020      78.313883       0.620751       0.415112      -1.073461      -0.043183       0.029506      -0.004861       0.052526      -0.009319      -0.007565       0.009415       0.007395       0.019968      -0.014217      -0.004206       0.018423             12.969452      19.329591      -7.181178      -0.540629      10.625033       2.620281       8.953732           0.000000
          117              C      17.256557      14.165259       7.327637      -0.114076      34.132999 0.43007866E+03  0.10095347E+05                                 9.157807                            6.934773       0.004336       1.968144                    0.999647      29.561894      85.235884       0.622279       0.419322      -1.061145      -0.005742       0.023035       0.021451       0.031996       0.001749      -0.007594       0.028887      -0.018261       0.083526      -0.027990      -0.017188       0.045178             10.822284      15.794072      -4.723779       0.093655       8.208221       2.183111       8.464559           0.000001
          118              C      16.068360      14.873791       7.467712      -0.087111      33.105555 0.41976402E+03  0.98082127E+04                                 8.967735                            6.838770       0.073356       1.991459                    0.999764      29.434970      85.088866       0.627393       0.417813      -1.060521       0.029169       0.003474       0.027629       0.040327       0.016760       0.032726       0.003314       0.005587       0.069893      -0.036778      -0.009239       0.046017             10.585996      15.036310      -4.509332      -0.640882       8.165187       2.620403       8.556493           0.000001
          119              C      19.555585      13.383689       8.308158       0.580138      23.070393 0.25273839E+03  0.52510816E+04                                 7.562177                            5.660887      -0.064675       2.028153                    0.999364      22.745905      63.932871       0.620011       0.475476      -1.017200       0.042568      -0.029711      -0.014483       0.053894       0.078883      -0.030937      -0.034314      -0.063369      -0.037403      -0.079525      -0.029044       0.108569              9.401557      12.371658      -4.930356      -0.771814       8.364296       1.689636       7.468716           0.000001
          120              C       6.797819       1.844288       7.422188      -0.792831      31.489459 0.58556431E+03  0.14741024E+05                                 8.179911                            7.638316       0.211038       1.989903                    0.996740      36.355468     106.031654       0.651180       0.373639      -1.100084       0.004162       0.000717       0.012712       0.013395       0.000699      -0.001797      -0.006284      -0.023214       0.017390      -0.014664       0.000863       0.013801              8.429602       8.750455       0.204493       0.016377       8.684957      -0.235290       7.853395           0.000001
          121              C      16.385120       8.354505      17.256280      -0.204152      44.454281 0.61315539E+03  0.15666445E+05                                11.003304                            8.335080      -0.341139       1.862599                    0.997746      31.674159      94.085738       0.564191       0.424894      -1.061747       0.069381      -0.066047      -0.005986       0.095978       0.009172       0.018703       0.014336      -0.013823       0.085989      -0.028509      -0.012085       0.040595             13.595071      19.404766      -4.202564      -4.417351      13.496760      -0.227102       7.883688           0.000000
          122              C       8.978609       4.991407       0.300810      -0.078921      32.974592 0.42010385E+03  0.98281486E+04                                 8.985477                            6.873943       0.032446       1.983240                    0.999653      29.315082      85.076760       0.620733       0.421780      -1.056941       0.028957       0.013740      -0.022213       0.038996       0.035086      -0.020540      -0.005155       0.009448       0.035674      -0.043199       0.001395       0.041804             10.505883      13.782502      -3.979223      -2.476703      11.814449      -0.432309       5.920699           0.000001
          123              C       9.988723       4.065025       0.198906      -0.109539      34.084850 0.41896143E+03  0.97551179E+04                                 9.114392                            6.814282       0.066598       1.990557                    0.999666      29.169735      83.343562       0.632922       0.415621      -1.065146      -0.000276       0.021285      -0.017304       0.027433       0.019639      -0.004757      -0.019059      -0.042169      -0.005242      -0.028267      -0.010750       0.039017             10.792179      14.640572      -4.228949      -3.052766      11.578166      -0.420803       6.157798           0.000002
          124              C      18.481251       6.488183      17.052121      -0.033825      38.308564 0.43599178E+03  0.10158880E+05                                 9.800475                            6.877304       0.070000       2.026245                    0.999324      27.114373      75.192106       0.646173       0.406808      -1.080819      -0.040581       0.029483      -0.000660       0.050165      -0.000816      -0.003539       0.002841       0.003923      -0.043921      -0.015502       0.005378       0.010124             12.625290      16.350192      -6.163495      -3.102159      15.161398      -0.480680       6.364280          -0.000001
          125              C      18.612623       7.755296      16.521240      -0.095413      34.738868 0.44126079E+03  0.10466987E+05                                 9.443523                            7.128773      -0.101826       1.946652                    0.999137      29.555812      86.811751       0.597880       0.431882      -1.049070      -0.031581      -0.005878       0.012246       0.034378       0.013792      -0.005955       0.007877       0.034909       0.042083      -0.031219       0.012610       0.018609             11.279249      14.264054      -3.671456      -2.878754      13.262294      -0.926146       6.311399           0.000001
          126              C      17.564557       8.667170      16.621568      -0.077593      33.225162 0.41681215E+03  0.97451378E+04                                 9.066604                            6.850517       0.111937       2.012230                    0.999687      29.268967      85.292278       0.620470       0.422219      -1.055240      -0.003455      -0.038525       0.012985       0.040801       0.014574       0.009454      -0.012396      -0.046337       0.029534      -0.035839       0.007840       0.027999             10.888660      15.388560      -3.316645      -3.513725      10.944357      -0.396975       6.333062           0.000000
          127              C      19.593544       5.483152      16.949167       0.631582      23.792792 0.24366416E+03  0.50023779E+04                                 7.656291                            5.541289      -0.001415       2.062124                    0.999521      21.773291      60.277389       0.631335       0.472565      -1.021636       0.039406      -0.052701      -0.009181       0.066441       0.039769       0.035529       0.020871      -0.001794       0.304847      -0.091262      -0.023492       0.114754              9.493299      11.494672      -3.529292      -1.626180      12.361714      -0.324945       4.623511           0.000003
          128              C       7.745159       8.249689       1.660056      -0.203299      42.107973 0.62242747E+03  0.15971129E+05                                10.608661                            8.414016      -0.317377       1.872438                    0.997797      31.676714      94.447914       0.559642       0.426530      -1.060196      -0.008345       0.039793       0.085400       0.094585       0.030603      -0.001585      -0.022384       0.023109      -0.062791      -0.040287      -0.006027       0.046314             12.450869       9.114157      -2.292363       1.776716      12.853627       4.289601      15.384823          -0.000000
          129              C       8.505663       7.684941       2.698181      -0.084189      32.504646 0.42632069E+03  0.99996560E+04                                 8.866612                            6.906080       0.170485       2.024906                    0.999812      29.364970      85.037253       0.622443       0.419525      -1.059484      -0.018829       0.035906       0.008394       0.041403      -0.016252       0.001832      -0.011307      -0.003480      -0.124142      -0.043340       0.005123       0.038218             10.220923       6.923757      -2.223587       0.699907       9.250779       3.140171      14.488232           0.000001
          130              C       8.543615       8.246934       3.968655      -0.113816      33.344004 0.42602786E+03  0.99626423E+04                                 8.978714                            6.874038       0.063042       1.986717                    0.999623      29.336406      84.040426       0.629727       0.415927      -1.064797      -0.006127       0.013260      -0.025969       0.029795      -0.009473       0.020146      -0.023422       0.013942      -0.019364      -0.030631      -0.005186       0.035817             10.468906       6.386807      -2.350504       0.137596       9.623857       3.553700      15.396055           0.000001
          131              C       7.815223       9.397695       4.239349      -0.044458      39.985419 0.44783331E+03  0.10507496E+05                                10.087538                            6.968092       0.031724       2.008226                    0.999334      27.480147      76.532305       0.642068       0.406577      -1.080709       0.005438      -0.012190      -0.050579       0.052311      -0.007268       0.009309       0.007891      -0.005747       0.008877      -0.016782       0.006078       0.010704             13.244693       6.867466      -2.380336       0.786219      10.675371       4.892115      22.191240          -0.000001
          132              C       7.086832       9.996001       3.197897      -0.090360      34.205237 0.43438050E+03  0.10260776E+05                                 9.326371                            7.065711      -0.074773       1.956932                    0.999291      29.356891      85.976054       0.601622       0.430995      -1.049875       0.022965      -0.018112      -0.007921       0.030302      -0.003020      -0.013532      -0.000330      -0.004897      -0.099537      -0.036797       0.015489       0.021308             11.076058       6.673219      -1.878126       1.901252       9.692400       2.429559      16.862554           0.000001
          133              C       7.066397       9.421187       1.952286      -0.063453      32.808684 0.42750841E+03  0.10090594E+05                                 9.144676                            7.060627      -0.102286       1.956597                    0.997990      29.211060      86.416771       0.593418       0.437294      -1.042723       0.029561      -0.013478       0.020489       0.038410       0.010094       0.008609      -0.026719       0.010329      -0.033273      -0.036308       0.013663       0.022645             10.721797       7.352284      -2.244092       1.325733      11.161933       3.216953      13.651175           0.000000
          134              C       7.829819       9.993401       5.617680       0.609273      25.014321 0.25680915E+03  0.53355992E+04                                 7.890347                            5.658350       0.041199       2.065474                    0.999584      22.229292      61.668243       0.630569       0.467520      -1.025600       0.022370       0.034649       0.056710       0.070122       0.056142      -0.019514      -0.042610       0.035440      -0.202363      -0.085496      -0.017191       0.102687              9.963129       5.618013      -1.989769       0.515509       8.640765       3.081327      15.630608           0.000002
          135              C      13.338726       8.653392      17.346453      -0.217492      44.052591 0.62846620E+03  0.16138814E+05                                10.891563                            8.398355      -0.213254       1.894729                    0.998410      31.993603      94.925412       0.566733       0.420860      -1.065478      -0.093980      -0.046679      -0.012718       0.105702      -0.013554       0.008674      -0.021968      -0.023915      -0.045526      -0.026026      -0.010423       0.036449             13.357290      19.561226       5.217290       0.469188       9.924007       3.389772      10.586638          -0.000000
          136              C       5.063692       6.654932       0.824688      -0.078765      32.972035 0.42103306E+03  0.98555941E+04                                 8.985019                            6.863303       0.093177       1.998578                    0.999703      29.412275      85.391055       0.623675       0.419548      -1.058316      -0.013717      -0.016657      -0.035852       0.041844      -0.019441      -0.006491       0.019296      -0.039550       0.094915      -0.043575      -0.000798       0.044373             10.724651      15.341965       4.711828       0.583573       8.490952       2.598537       8.341037           0.000001
          137              C       3.875497       5.946401       0.684613      -0.111995      33.798807 0.43280019E+03  0.10190742E+05                                 9.170051                            6.987701       0.037392       1.981563                    0.999608      29.575271      85.831693       0.614859       0.423070      -1.057179       0.020534       0.008114      -0.016789       0.027737      -0.016888      -0.028401      -0.003283       0.003853       0.039139      -0.034923      -0.000407       0.035330             10.999791      15.407484       5.321781       1.223265       9.183677       2.717878       8.408212           0.000001
          138              C      10.962336       7.236745      17.069806      -0.030120      38.921562 0.46900329E+03  0.11148700E+05                                10.016118                            7.204296       0.019307       2.003937                    0.999299      27.804232      78.323973       0.620897       0.414991      -1.073580       0.041907       0.029179      -0.004649       0.051276       0.009464       0.008177       0.009586       0.007420       0.019357      -0.014195      -0.004827       0.019022             12.966325      19.320668       7.177690       0.540583      10.623465       2.621552       8.954843           0.000000
          139              C      11.937416       7.158221      16.082282      -0.113335      34.102963 0.42965059E+03  0.10082654E+05                                 9.150225                            6.929352       0.012332       1.970513                    0.999657      29.551110      85.189900       0.622796       0.419084      -1.061310       0.005901       0.023419       0.022374       0.032922      -0.001465       0.008036       0.028686      -0.017098       0.082023      -0.027637      -0.017012       0.044649             10.811925      15.770165       4.717348      -0.090159       8.203257       2.185634       8.462353           0.000001
          140              C      13.125611       7.866753      16.222356      -0.087900      33.156167 0.42057008E+03  0.98322728E+04                                 8.982727                            6.850932       0.070128       1.990449                    0.999739      29.450735      85.171547       0.626035       0.418497      -1.060033      -0.028055       0.003895       0.026608       0.038862      -0.017740      -0.032509       0.003268       0.006066       0.068282      -0.037229      -0.008597       0.045826             10.604440      15.061033       4.522459       0.653121       8.183462       2.628499       8.568825           0.000001
          141              C       9.638389       6.376651      17.062802       0.580750      23.030624 0.25225492E+03  0.52383928E+04                                 7.552947                            5.655248      -0.068281       2.027632                    0.999378      22.722968      63.846892       0.620373       0.475439      -1.017246      -0.043625      -0.030223      -0.014659       0.055059      -0.079123       0.031707      -0.033602      -0.063367      -0.037393      -0.079994      -0.028676       0.108670              9.388022      12.350464       4.920427       0.769997       8.352393       1.687749       7.461210           0.000000
          142              C      15.097662      10.928309      16.176832      -0.789270      31.411840 0.58344742E+03  0.14675312E+05                                 8.167513                            7.624887       0.209200       1.989932                    0.996703      36.300317     105.846547       0.651665       0.373677      -1.099991      -0.004805       0.001298       0.012638       0.013583      -0.000009       0.002074      -0.006401      -0.022880       0.016160      -0.014372       0.000629       0.013743              8.417516       8.744889      -0.201343      -0.015899       8.669637      -0.231454       7.838021           0.000001
          143              C      16.385128       2.806499       9.007654      -0.206237      44.589219 0.61533960E+03  0.15737095E+05                                11.026854                            8.351067      -0.339286       1.862430                    0.997718      31.732368      94.319944       0.563503       0.425011      -1.061615       0.069608       0.065597       0.005937       0.095830      -0.009603      -0.018499       0.014310      -0.014456       0.089164      -0.029323      -0.011967       0.041290             13.627980      19.458592       4.220603       4.429770      13.525845      -0.223469       7.899503           0.000000
          144              C      16.277109       4.092614       8.453835      -0.077688      32.909066 0.41910650E+03  0.97986676E+04                                 8.970845                            6.863136       0.031698       1.983450                    0.999682      29.285942      84.956361       0.621600       0.421456      -1.057179       0.029195      -0.013985       0.022719       0.039549      -0.034900       0.021438      -0.005922       0.009988       0.035948      -0.043097       0.000281       0.042816             10.488083      13.763596       3.967117       2.476001      11.787602      -0.431458       5.913050           0.000001
          145              C      17.287220       5.018996       8.555739      -0.108865      34.066915 0.41869776E+03  0.97476339E+04                                 9.114482                            6.814806       0.061497       1.989271                    0.999705      29.153621      83.297058       0.632514       0.415947      -1.064916       0.000129      -0.020457       0.016719       0.026420      -0.019674       0.004851      -0.018666      -0.042309      -0.006323      -0.028107      -0.010793       0.038900             10.792599      14.645301       4.230162       3.054400      11.574434      -0.418836       6.158063           0.000002
          146              C      18.481255       4.672821       9.211812      -0.035272      38.357835 0.43669571E+03  0.10178942E+05                                 9.805797                            6.880782       0.078106       2.028342                    0.999319      27.140267      75.266706       0.646330       0.406563      -1.081029      -0.040823      -0.030010       0.000272       0.050668       0.000622       0.003493       0.004084       0.005197      -0.043841      -0.015865       0.005211       0.010655             12.632692      16.361613       6.168094       3.104558      15.168890      -0.480467       6.367574          -0.000001
          147              C      18.612629       3.405708       9.742694      -0.096324      34.779186 0.44191274E+03  0.10486215E+05                                 9.448520                            7.131777      -0.104555       1.945438                    0.999144      29.580922      86.898211       0.598045       0.431609      -1.049247      -0.033210       0.006221      -0.011989       0.035851      -0.014101       0.005526       0.009012       0.036030       0.041413      -0.032105       0.013821       0.018284             11.286061      14.277467       3.672823       2.883431      13.265341      -0.925872       6.315375           0.000001
          148              C      17.564565       2.493834       9.642365      -0.076486      33.197529 0.41636218E+03  0.97317885E+04                                 9.061882                            6.847143       0.111470       2.012142                    0.999677      29.253394      85.228773       0.620592       0.422259      -1.055237      -0.003435       0.038012      -0.012845       0.040271      -0.015306      -0.009443      -0.013173      -0.046822       0.031227      -0.036779       0.007818       0.028961             10.883351      15.383920       3.316231       3.512818      10.935997      -0.395088       6.330137           0.000000
          149              C      19.593545       5.677852       9.314767       0.634091      23.729360 0.24289518E+03  0.49828346E+04                                 7.645760                            5.534518      -0.000328       2.063037                    0.999514      21.732982      60.150332       0.631359       0.472903      -1.021415       0.039261       0.053222       0.008855       0.066726      -0.039651      -0.035715       0.021227      -0.000200       0.302407      -0.090671      -0.023608       0.114279              9.479368      11.477298       3.521636       1.623407      12.343078      -0.325115       4.617728           0.000003
          150              C      15.043666       0.834332       7.094589      -0.204473      42.154052 0.62318536E+03  0.15995454E+05                                10.615925                            8.418612      -0.312561       1.873874                    0.997776      31.698248      94.526778       0.559541       0.426476      -1.060229      -0.007815      -0.039468      -0.085942       0.094894      -0.031367       0.001312      -0.022236       0.024570      -0.061338      -0.040684      -0.006174       0.046858             12.460792       9.120651       2.294692      -1.777837      12.864439       4.294792      15.397287           0.000000
          151              C      15.804169       1.399080       6.056463      -0.083855      32.512010 0.42640352E+03  0.10002919E+05                                 8.871415                            6.909353       0.167230       2.023915                    0.999784      29.367966      85.074724       0.621892       0.419841      -1.059196      -0.018641      -0.034549      -0.007629       0.039992       0.016391      -0.001861      -0.011271      -0.003964      -0.125389      -0.043718       0.005130       0.038588             10.226984       6.927214       2.225025      -0.700591       9.256002       3.142207      14.497738           0.000001
          152              C      15.842122       0.837087       4.785989      -0.111885      33.271451 0.42480627E+03  0.99269991E+04                                 8.966105                            6.864041       0.062419       1.986991                    0.999663      29.297206      83.899683       0.630201       0.415911      -1.064802      -0.005788      -0.013106       0.025539       0.029283       0.009957      -0.020884      -0.023696       0.014134      -0.017711      -0.030832      -0.006030       0.036862             10.453932       6.379203       2.347927      -0.140456       9.609844       3.544485      15.372750           0.000001
          153              C      22.412216      15.777385       4.515295      -0.044785      40.022756 0.44827513E+03  0.10520295E+05                                10.092826                            6.970883       0.034022       2.008601                    0.999340      27.494731      76.577970       0.642038       0.406502      -1.080776       0.005322       0.012227       0.049965       0.051713       0.006607      -0.009344       0.007430      -0.005869       0.006779      -0.016082       0.005893       0.010189             13.252982       6.871336       2.382840      -0.786026      10.682684       4.896031      22.204925          -0.000001
          154              C      21.683826      15.179079       5.556748      -0.090588      34.204497 0.43430454E+03  0.10258473E+05                                 9.324591                            7.063302      -0.074770       1.956941                    0.999312      29.359582      85.980148       0.601957       0.430777      -1.050015       0.022833       0.017789       0.007097       0.029802       0.003215       0.013902       0.000521      -0.005164      -0.102230      -0.037779       0.015566       0.022212             11.074917       6.672234       1.878995      -1.899729       9.692838       2.431103      16.859679           0.000001
          155              C      21.663390      15.753893       6.802359      -0.063250      32.827111 0.42776041E+03  0.10098313E+05                                 9.148195                            7.062337      -0.105807       1.955544                    0.997971      29.222411      86.465856       0.593376       0.437248      -1.042721       0.030635       0.013857      -0.021368       0.039839      -0.010785      -0.008014      -0.025567       0.010743      -0.031864      -0.035164       0.013076       0.022088             10.726959       7.355588       2.245489      -1.326325      11.167409       3.219433      13.657881           0.000000
          156              C      22.426814      15.181679       3.136964       0.606767      25.037964 0.25710478E+03  0.53430184E+04                                 7.892475                            5.659747       0.043296       2.065898                    0.999586      22.246931      61.714767       0.630833       0.467213      -1.025818       0.021637      -0.034821      -0.056076       0.069464      -0.056881       0.020082      -0.042259       0.037771      -0.203364      -0.085663      -0.018194       0.103857              9.966040       5.619388       1.990073      -0.515724       8.642643       3.082320      15.636089           0.000002
          157              C      13.338734       2.507612       8.917481      -0.218973      44.138791 0.62994689E+03  0.16186912E+05                                10.907328                            8.409796      -0.226940       1.890143                    0.998531      32.029675      95.072651       0.566171       0.421016      -1.065343      -0.094017       0.046809       0.012550       0.105772       0.013905      -0.009133      -0.022111      -0.023360      -0.045283      -0.026176      -0.010557       0.036734             13.378272      19.593697      -5.226048      -0.470719       9.938041       3.396477      10.603079           0.000000
          158              C      12.362195       2.429089       7.929957      -0.077590      32.915181 0.42010336E+03  0.98282093E+04                                 8.973545                            6.854544       0.096051       1.999693                    0.999701      29.384667      85.281148       0.624246       0.419404      -1.058427      -0.012904       0.015197       0.034390       0.039751       0.018701       0.006184       0.019556      -0.041014       0.096901      -0.043928      -0.000973       0.044902             10.710348      15.314957      -4.703731      -0.584732       8.481499       2.598471       8.334589           0.000001
          159              C      11.173998       3.137620       8.070031      -0.110323      33.789114 0.43263876E+03  0.10186138E+05                                 9.171246                            6.988900       0.035382       1.981059                    0.999669      29.561525      85.792470       0.614467       0.423373      -1.056975       0.019536      -0.008402       0.016041       0.026638       0.016519       0.028712      -0.002382       0.004723       0.038353      -0.034269      -0.001581       0.035851             11.002070      15.410453      -5.324803      -1.227544       9.186915       2.719617       8.408843           0.000001
          160              C      10.962341       3.924259       9.194128      -0.030114      38.915378 0.46882831E+03  0.11143919E+05                                10.017089                            7.204000       0.018581       2.003910                    0.999303      27.798019      78.313880       0.620751       0.415112      -1.073461       0.043183      -0.029506       0.004861       0.052526      -0.009319      -0.007565       0.009415       0.007395       0.019968      -0.014217      -0.004206       0.018423             12.969452      19.329590      -7.181177      -0.540629      10.625033       2.620281       8.953732           0.000000
          161              C      11.937420       4.002783      10.181652      -0.114076      34.132998 0.43007865E+03  0.10095347E+05                                 9.157806                            6.934773       0.004336       1.968144                    0.999647      29.561894      85.235881       0.622279       0.419322      -1.061145       0.005742      -0.023035      -0.021451       0.031996       0.001749      -0.007594       0.028887      -0.018261       0.083526      -0.027990      -0.017188       0.045178             10.822283      15.794070      -4.723779       0.093655       8.208221       2.183111       8.464558           0.000001
          162              C      13.125617       3.294251      10.041577      -0.087111      33.105553 0.41976398E+03  0.98082116E+04                                 8.967735                            6.838770       0.073356       1.991459                    0.999764      29.434968      85.088861       0.627393       0.417813      -1.060521      -0.029169      -0.003474      -0.027629       0.040327       0.016760       0.032726       0.003314       0.005587       0.069893      -0.036778      -0.009239       0.046017             10.585996      15.036310      -4.509332      -0.640882       8.165187       2.620403       8.556493           0.000000
          163              C       9.638392       4.784353       9.201131       0.580138      23.070393 0.25273839E+03  0.52510816E+04                                 7.562176                            5.660887      -0.064675       2.028153                    0.999364      22.745905      63.932870       0.620011       0.475476      -1.017200      -0.042568       0.029711       0.014483       0.053894       0.078883      -0.030937      -0.034314      -0.063369      -0.037403      -0.079525      -0.029044       0.108569              9.401557      12.371658      -4.930355      -0.771813       8.364296       1.689636       7.468716           0.000001
          164              C      22.396158      16.323754      10.087101      -0.792832      31.489464 0.58556445E+03  0.14741028E+05                                 8.179912                            7.638317       0.211038       1.989903                    0.996740      36.355473     106.031669       0.651180       0.373639      -1.100084      -0.004162      -0.000717      -0.012712       0.013395       0.000699      -0.001797      -0.006284      -0.023214       0.017390      -0.014664       0.000863       0.013801              8.429603       8.750456       0.204493       0.016377       8.684958      -0.235290       7.853396           0.000001
          165              O      14.223295      16.844666      17.378670      -0.889246      43.718094 0.82774622E+03  0.22152036E+05                                 9.707320                            8.671875      -0.164092       1.936423                    0.997218      32.732540      90.602383       0.671784       0.340691      -1.154692      -0.015484      -0.005940       0.029067       0.033466      -0.004171      -0.003393       0.054642      -0.030365       0.150082      -0.043367      -0.039239       0.082607             11.264680       7.477715      -1.017536       1.579227      15.531205      -3.527389      10.785122           0.000001
          166              O       9.863178      13.873671       0.289954      -0.598595      33.957090 0.46790000E+03  0.10824692E+05                                 8.187753                            6.515802       0.630384       2.235902                    0.999371      27.557953      70.222293       0.778090       0.340262      -1.158565       0.013159      -0.053202       0.033267       0.064112       0.017053       0.025156       0.009633      -0.093403       0.083702      -0.069262       0.021090       0.048172              9.781648       7.246357      -2.980755      -0.306617      16.765619      -1.127257       5.332969           0.000001
          167              O       8.491500      12.234657       0.945327      -0.528032      34.252172 0.51733397E+03  0.12296468E+05                                 8.327010                            7.005664       0.378735       2.191725                    0.996465      26.732665      69.485709       0.724332       0.355761      -1.143515       0.018225      -0.014749       0.003569       0.023715       0.031252      -0.006539       0.009588       0.085601       0.091884      -0.069551       0.030435       0.039116              9.403846      14.263752      -1.021075      -2.394540       8.311592      -0.257693       5.636195           0.000000
          168              O      20.640146       8.720248      11.021747      -0.613011      34.699407 0.51281928E+03  0.12169187E+05                                 8.379727                            6.925663       0.524544       2.204472                    0.998301      28.042075      72.960791       0.735901       0.350743      -1.146951      -0.000777      -0.023756       0.051658       0.056864       0.034035       0.015042      -0.053764       0.035759      -0.019202      -0.077220       0.026223       0.050997              9.680961       6.187322      -0.893074       2.437201       6.944373      -1.577076      15.911187           0.000001
          169              O       7.513066       7.162730      11.718442      -0.532998      32.706963 0.46510156E+03  0.10756340E+05                                 8.051733                            6.576618       0.662569       2.281538                    0.998569      26.469121      67.693350       0.759453       0.348730      -1.150128      -0.012308      -0.008585       0.028409       0.032128      -0.021289      -0.032332       0.006417      -0.016687      -0.153465      -0.064059       0.009797       0.054263              9.505121       6.364421      -3.015568      -1.740531      11.520061       4.391229      10.630882          -0.000000
          170              O      12.976715      13.860496      16.980508      -0.589055      28.501550 0.45708718E+03  0.10545898E+05                                 7.239980                            6.512763       0.803987       2.289166                    0.998955      27.743142      71.324532       0.762884       0.347987      -1.148478      -0.014914      -0.029088       0.012665       0.035056      -0.059603      -0.036204      -0.037090      -0.000826       0.006871      -0.089887       0.031409       0.058479              7.693158       8.685019       1.405857      -1.776481       6.643660      -0.260278       7.750795           0.000001
          171              O      19.773083      12.389372       1.481811      -0.555587      32.033641 0.45444400E+03  0.10501328E+05                                 8.008199                            6.550298       0.497092       2.218229                    0.997066      27.050798      70.287612       0.748633       0.354057      -1.140082      -0.004928      -0.036945      -0.009534       0.038473      -0.001363       0.048543       0.012737      -0.019620       0.030469      -0.053863       0.004167       0.049696              9.465144      10.007067       4.092083       2.558449       9.685386       3.039770       8.702980           0.000000
          172              O      21.521804      10.407397       8.885264      -0.888503      43.689907 0.82704341E+03  0.22128607E+05                                 9.704064                            8.668924      -0.166197       1.935988                    0.997111      32.716969      90.550902       0.671811       0.340748      -1.154639      -0.015654       0.006077      -0.028869       0.033398       0.003862       0.003080       0.054596      -0.030742       0.151972      -0.043350      -0.039616       0.082966             11.261018       7.475557       1.016795      -1.578550      15.527280      -3.526347      10.780218           0.000001
          173              O       9.863179      11.301409       8.464691      -0.599314      33.954069 0.46787696E+03  0.10823768E+05                                 8.186581                            6.514962       0.632798       2.236652                    0.999388      27.559177      70.218700       0.778280       0.340191      -1.158653       0.013127       0.052387      -0.032935       0.063257      -0.016867      -0.024861       0.010251      -0.093121       0.082473      -0.068741       0.020287       0.048454              9.780172       7.245344       2.979642       0.306633      16.762970      -1.127159       5.332202           0.000001
          174              O      23.088497      12.940423       7.809318      -0.528516      34.283350 0.51791601E+03  0.12313936E+05                                 8.332272                            7.009668       0.378234       2.191396                    0.996426      26.744651      69.530301       0.724105       0.355768      -1.143494       0.018089       0.015224      -0.003985       0.023976      -0.031231       0.006051       0.009602       0.088132       0.089451      -0.070127       0.030129       0.039999              9.410711      14.275030       1.023422       2.395976       8.318017      -0.257992       5.639085           0.000000
          175              O      20.640152       2.440756      15.242186      -0.611199      34.655039 0.51201749E+03  0.12145389E+05                                 8.373094                            6.920699       0.526876       2.205450                    0.998330      28.020578      72.890165       0.736094       0.350789      -1.146915       0.000589       0.024396      -0.052723       0.058096      -0.033428      -0.016034      -0.054146       0.035694      -0.017567      -0.077626       0.027360       0.050266              9.672665       6.183178       0.892410      -2.435710       6.939094      -1.576609      15.895723           0.000001
          176              O       7.513069       3.998274      14.545492      -0.532677      32.769468 0.46609804E+03  0.10786083E+05                                 8.065378                            6.586428       0.600153       2.260989                    0.998300      26.485058      67.774209       0.758343       0.349023      -1.149788      -0.013449       0.008136      -0.029250       0.033206       0.021546       0.032311       0.006539      -0.015710      -0.155233      -0.064444       0.009727       0.054717              9.523198       6.374013       3.021071       1.745031      11.540292       4.403023      10.655289          -0.000000
          177              O      20.275217      13.391567       9.283425      -0.589105      28.489803 0.45684771E+03  0.10538961E+05                                 7.237722                            6.510720       0.805816       2.289943                    0.998984      27.739424      71.309501       0.763066       0.347951      -1.148511      -0.014871       0.029555      -0.012055       0.035213       0.059045       0.036058      -0.037572      -0.000662       0.003882      -0.089536       0.031094       0.058442              7.690873       8.683119      -1.405451       1.776128       6.641492      -0.260723       7.748009           0.000001
          178              O      19.773081      12.785708       7.272833      -0.554057      31.972431 0.45339658E+03  0.10470993E+05                                 7.998004                            6.542666       0.497384       2.219089                    0.997155      27.022200      70.190806       0.749090       0.354048      -1.140099      -0.003896       0.037082       0.010617       0.038768       0.001528      -0.048101       0.012649      -0.018823       0.031307      -0.053217       0.003756       0.049462              9.452133       9.992635      -4.084351      -2.554448       9.671610       3.034783       8.692154           0.000000
          179              O      14.970682       1.323376       0.130619      -0.889246      43.718092 0.82774619E+03  0.22152035E+05                                 9.707321                            8.671875      -0.164092       1.936423                    0.997218      32.732539      90.602382       0.671784       0.340691      -1.154692       0.015484       0.005940      -0.029067       0.033466      -0.004171      -0.003393       0.054642      -0.030365       0.150082      -0.043367      -0.039239       0.082607             11.264681       7.477715      -1.017535       1.579227      15.531205      -3.527390      10.785122           0.000001
          180              O      19.330799       4.294371      17.219335      -0.598595      33.957086 0.46789993E+03  0.10824690E+05                                 8.187752                            6.515801       0.630385       2.235902                    0.999371      27.557951      70.222286       0.778090       0.340262      -1.158565      -0.013159       0.053202      -0.033267       0.064112       0.017054       0.025156       0.009633      -0.093403       0.083702      -0.069262       0.021090       0.048172              9.781647       7.246356      -2.980755      -0.306617      16.765618      -1.127257       5.332968           0.000001
          181              O      20.702477       5.933385      16.563962      -0.528032      34.252172 0.51733397E+03  0.12296468E+05                                 8.327011                            7.005664       0.378735       2.191725                    0.996465      26.732665      69.485709       0.724332       0.355761      -1.143515      -0.018225       0.014749      -0.003569       0.023715       0.031252      -0.006539       0.009588       0.085601       0.091884      -0.069551       0.030435       0.039116              9.403846      14.263752      -1.021075      -2.394540       8.311592      -0.257693       5.636195           0.000000
          182              O       8.553831       9.447794       6.487542      -0.613011      34.699409 0.51281932E+03  0.12169188E+05                                 8.379727                            6.925663       0.524544       2.204471                    0.998301      28.042076      72.960794       0.735901       0.350743      -1.146951       0.000777       0.023756      -0.051658       0.056864       0.034035       0.015042      -0.053764       0.035759      -0.019202      -0.077220       0.026223       0.050997              9.680961       6.187323      -0.893074       2.437201       6.944373      -1.577076      15.911188           0.000001
          183              O       7.083911      11.005312       5.790847      -0.532998      32.706963 0.46510156E+03  0.10756340E+05                                 8.051734                            6.576619       0.662569       2.281538                    0.998569      26.469120      67.693349       0.759452       0.348730      -1.150128       0.012308       0.008585      -0.028409       0.032128      -0.021289      -0.032332       0.006417      -0.016687      -0.153465      -0.064059       0.009797       0.054263              9.505122       6.364422      -3.015569      -1.740531      11.520061       4.391229      10.630882          -0.000000
          184              O      16.217262       4.307546       0.528781      -0.589055      28.501549 0.45708716E+03  0.10545898E+05                                 7.239980                            6.512763       0.803987       2.289166                    0.998955      27.743142      71.324531       0.762884       0.347987      -1.148478       0.014914       0.029088      -0.012665       0.035056      -0.059603      -0.036204      -0.037090      -0.000826       0.006871      -0.089887       0.031409       0.058479              7.693158       8.685019       1.405857      -1.776481       6.643659      -0.260278       7.750795           0.000001
          185              O       9.420894       5.778670      16.027478      -0.555587      32.033637 0.45444393E+03  0.10501326E+05                                 8.008198                            6.550298       0.497092       2.218229                    0.997066      27.050797      70.287607       0.748633       0.354057      -1.140082       0.004928       0.036945       0.009534       0.038473      -0.001363       0.048543       0.012737      -0.019620       0.030469      -0.053863       0.004167       0.049696              9.465143      10.007065       4.092082       2.558449       9.685385       3.039770       8.702979           0.000000
          186              O       7.672173       7.760645       8.624025      -0.888503      43.689910 0.82704347E+03  0.22128609E+05                                 9.704064                            8.668924      -0.166197       1.935988                    0.997111      32.716970      90.550906       0.671811       0.340748      -1.154639       0.015654      -0.006077       0.028869       0.033398       0.003862       0.003080       0.054596      -0.030742       0.151972      -0.043350      -0.039616       0.082966             11.261019       7.475557       1.016795      -1.578550      15.527281      -3.526347      10.780218           0.000001
          187              O      19.330798       6.866633       9.044598      -0.599314      33.954063 0.46787687E+03  0.10823766E+05                                 8.186580                            6.514961       0.632799       2.236652                    0.999388      27.559175      70.218693       0.778280       0.340191      -1.158653      -0.013127      -0.052387       0.032935       0.063257      -0.016867      -0.024861       0.010251      -0.093121       0.082473      -0.068741       0.020287       0.048454              9.780171       7.245343       2.979642       0.306633      16.762968      -1.127159       5.332202           0.000001
          188              O       6.105480       5.227619       9.699971      -0.528516      34.283353 0.51791606E+03  0.12313938E+05                                 8.332272                            7.009668       0.378234       2.191396                    0.996426      26.744652      69.530305       0.724105       0.355768      -1.143494      -0.018089      -0.015224       0.003985       0.023976      -0.031231       0.006051       0.009602       0.088132       0.089451      -0.070127       0.030129       0.039999              9.410712      14.275032       1.023422       2.395976       8.318018      -0.257992       5.639086           0.000000
          189              O       8.553825      15.727286       2.267103      -0.611199      34.655042 0.51201755E+03  0.12145391E+05                                 8.373095                            6.920700       0.526876       2.205450                    0.998330      28.020579      72.890169       0.736094       0.350789      -1.146915      -0.000589      -0.024396       0.052723       0.058096      -0.033428      -0.016034      -0.054146       0.035694      -0.017567      -0.077626       0.027360       0.050266              9.672666       6.183179       0.892410      -2.435710       6.939094      -1.576609      15.895724           0.000001
          190              O      21.680908      14.169768       2.963797      -0.532677      32.769472 0.46609810E+03  0.10786085E+05                                 8.065379                            6.586429       0.600153       2.260989                    0.998300      26.485058      67.774213       0.758343       0.349023      -1.149788       0.013449      -0.008136       0.029250       0.033206       0.021546       0.032311       0.006539      -0.015710      -0.155233      -0.064444       0.009727       0.054717              9.523199       6.374014       3.021072       1.745032      11.540294       4.403024      10.655291          -0.000000
          191              O       8.918760       4.776475       8.225864      -0.589105      28.489805 0.45684775E+03  0.10538962E+05                                 7.237723                            6.510720       0.805816       2.289943                    0.998984      27.739425      71.309505       0.763066       0.347951      -1.148511       0.014871      -0.029555       0.012055       0.035213       0.059045       0.036058      -0.037572      -0.000662       0.003882      -0.089536       0.031094       0.058442              7.690874       8.683119      -1.405451       1.776128       6.641493      -0.260723       7.748009           0.000001
          192              O       9.420896       5.382334      10.236456      -0.554057      31.972430 0.45339656E+03  0.10470993E+05                                 7.998003                            6.542666       0.497384       2.219089                    0.997155      27.022200      70.190805       0.749090       0.354048      -1.140099       0.003896      -0.037082      -0.010616       0.038768       0.001528      -0.048101       0.012649      -0.018823       0.031307      -0.053217       0.003756       0.049462              9.452133       9.992635      -4.084351      -2.554448       9.671609       3.034782       8.692154           0.000000

******************************************************
Auxiliary information for the entire system
The total spin magnetic moment of the unit cell is   0.000112
The total net atomic charge of the unit cell is   0.000000
Accuracy of reproducing the electrostatic potential in the unit cell:
  The inner radius (bohr) =    5.0000
  The outer radius (bohr) =   12.0000
  Valid grid points have density less than (e/(bohr^3)) =    0.0001
  The number of valid grid points were=       364724
  The rms potential error without charges in kcal/mol is=      4.68432
  The rms potential error with partial charges in kcal/mol is=      0.99468
  The RRMSE value at monopole order=      0.21234
  The rms potential error with partial charges and cloud penetration in kcal/mol is=      0.99093
  The RRMSE value at monopole order with cloud penetration is=      0.21154
  The rms potential error with partial charges and atomic dipoles in kcal/mol is=      0.33566
  The RRMSE value at dipole order=      0.07166
  The rms potential error with partial charges, atomic dipoles and cloud penetration in kcal/mol is=      0.32397
  The RRMSE value at dipole order with cloud penetration=      0.06916

******************************************************
The electron densities and ab initio electrostatic potential were computed in VASP using the PBE functional and
projector augmented wave method. See the main text of the journal article for a description of computational details.
The atomic charges, dipoles, and quadrupoles were computed with the DDEC6 method as described in
(a) T. A. Manz and N. Gabaldon Limas, RSC Adv. 6 (2016) 47771-47801 DOI: 10.1039/c6ra04656h
(b) N. Gabaldon Limas and T. A. Manz, RSC Adv. 8 (2018) 2678-2707 DOI: 10.1039/c7ra11829e.
For each atom in the material, the electron cloud parameters were fit to the spherically averaged atom-in-material
electron density using radial positions for which this density was between 10^-4 and 10^-2 electrons per cubic bohr.
The polarizabilities, dispersion coefficients, and quantum Drude oscillator (QDO) parameters were fit using the MCLF method.
The magnetic structure of the system was optimized in VASP from the default ferromagnetic initial guess using spin polarization.
The atomic spin moments (ASMs) were computed on this optimized magnetic structure using the DDEC6 partition as inputs
to the method of T. A. Manz and D. S. Sholl, J. Chem. Theory Comput. 7 (2011) 4146-4164 DOI: 10.1021/ct200539n.
The RMSE and RRMSE were computed using a uniform grid with Ewald summation.
