# Supplementary material for: A collection of forcefield precursors for metal–organic frameworks
Source: RSC Adv. 2019 Nov 13;9(63):36492–507. doi: 10.1039/c9ra07327b (PMC9075174; doi:10.1039/c9ra07327b)
Supplement: RA-009-C9RA07327B-s3533 [file RA-009-C9RA07327B-s3533.xyz]

   54
jmolscript: load "" {1 1 1} spacegroup "x,y,z" unitcell [{      9.025000     0.000000     0.000000 }, {     -4.512500     7.815879     0.000000 }, {      0.000000     0.000000    11.343000 }]
In     4.512500     0.000000     7.562038     1.465480
In     2.256250     3.907939     0.000000     1.465593
In    -2.256250     3.907939     3.780962     1.465462
C      6.169264     1.648760     5.671500     0.495007
C      4.831759     2.420969     5.671500     0.498023
C      2.855736     1.648760     9.452462     0.493164
C      4.193241     2.420969     9.452462     0.502785
C      4.512500     4.518360     1.890538     0.493162
C      4.512500     2.973942     1.890538     0.502782
C     -1.656764     6.167119     5.671500     0.495007
C     -0.319259     5.394910     5.671500     0.498024
C      1.656764     6.167119     9.452462     0.493164
C      0.319259     5.394910     9.452462     0.502785
C     -0.000000     3.297519     1.890538     0.493162
C      0.000000     4.841937     1.890538     0.502782
O      6.250264     0.615110     6.367960    -0.546107
O      3.902410     1.886753     6.299902    -0.536201
O      1.920069     2.095437    10.148922    -0.544735
O      4.195271     3.492916    10.080864    -0.538503
O      5.367168     5.105332     2.586998    -0.546216
O      5.439819     2.436209     2.518940    -0.538375
O     -1.737764     7.200769     6.367960    -0.546107
O      0.610090     5.929126     6.299902    -0.536201
O      2.592431     5.720442    10.148922    -0.544735
O      0.317229     4.322963    10.080864    -0.538502
O     -0.854667     2.710547     2.586998    -0.546215
O     -0.927319     5.379670     2.518940    -0.538375
O      1.737764     7.200769     8.756002    -0.546219
O     -0.610090     5.929126     8.824060    -0.538383
O     -2.592431     5.720442     4.975040    -0.546103
O     -0.317229     4.322963     5.043098    -0.536206
O      0.854668     2.710547     1.194078    -0.544723
O      0.927319     5.379670     1.262136    -0.538498
O      2.774736     0.615110     8.756002    -0.546218
O      5.122590     1.886753     8.824060    -0.538382
O      7.104931     2.095437     4.975040    -0.546102
O      4.829729     3.492916     5.043098    -0.536205
O      3.657832     5.105332     1.194078    -0.544722
O      3.585181     2.436209     1.262136    -0.538497
H      3.697994     7.597816     0.596642     0.389594
H      0.814506     0.218063     0.596642     0.389594
H      4.730905     7.001464    10.746358     0.389597
H     -0.218405     0.814415    10.746358     0.389597
H      0.218405     0.814415     4.377604     0.389209
H      4.294095     7.001464     4.377604     0.389210
H      8.210494     0.218063     3.184320     0.390573
H     -3.697994     7.597816     3.184320     0.390573
H     -3.916399     7.219527     8.158680     0.390576
H      8.428899     0.596352     8.158680     0.390576
H      0.596101     0.596352     6.965396     0.389209
H      3.916399     7.219527     6.965396     0.389209
N      0.000000     0.000000     0.000000    -0.680862
N      0.000000     0.000000     3.780962    -0.681253
N      0.000000     0.000000     7.562038    -0.681254

The following XYZ coordinates are in angstroms. Other properties are in atomic units.
The sperically averaged electron density of each atom fit to a function of the form exp(a - br)
eigen_1, eigen_2 and eigen_3 are the three eigenvalues of traceless quadrupole moment tensor
  atom number  atomic symbol              X              Y              Z     net charge C6 coefficient C8 coefficient C10 coefficient fluctuating dipole atomic polarizability isotropic forcefield polarizability              a              b squared Pearson coefficient          <r^3>          <r^4>         wp_QDO          m_QDO          q_QDO       dipole_x       dipole_y       dipole_z         dipole            Qxy            Qxz            Qyz     Q(x^2-y^2)  Q(3z^2 - R^2)        eigen_1        eigen_2        eigen_3 static polarizability      alpha(xx)      alpha(xy)      alpha(xz)      alpha(yy)      alpha(yz)      alpha(zz) atomic spin moment
            1             In       4.512500       0.000000       7.562038       1.465480     152.807919 0.35496754E+04  0.12799686E+06                                19.356593                           16.400456       0.974479       2.044671                    0.994490      71.928581     186.404902       0.597779       0.284154      -1.290465      -0.000000      -0.000000       0.000865       0.000865       0.000182      -0.000000       0.000000       0.135252      -0.090085      -0.052612      -0.030028       0.082641             22.438670      16.661301      -0.001616      -0.000001      25.825314      -0.000000      24.829394          -0.000009
            2             In       2.256250       3.907939       0.000000       1.465593     152.732427 0.35478659E+04  0.12790105E+06                                19.334474                           16.383387       0.966425       2.043542                    0.994443      71.889865     186.214486       0.598863       0.283708      -1.291116       0.000000       0.000000      -0.000012       0.000012       0.057273      -0.000000       0.000000      -0.066111      -0.091140      -0.050937      -0.030380       0.081317             22.411377      23.509018      -3.964729      -0.000004      18.931042       0.000004      24.794073          -0.000007
            3             In      -2.256250       3.907939       3.780962       1.465462     152.808727 0.35496987E+04  0.12799791E+06                                19.356659                           16.400508       0.974532       2.044683                    0.994490      71.928876     186.405811       0.597779       0.284154      -1.290465      -0.000000      -0.000000      -0.000855       0.000855      -0.058479      -0.000000      -0.000000      -0.067927      -0.090086      -0.052612      -0.030029       0.082640             22.438750      23.535787       3.967354       0.000001      18.950981      -0.000005      24.829481          -0.000008
            4              C       6.169264       1.648760       5.671500       0.495007      24.041314 0.26504455E+03  0.55495334E+04                                 7.488433                            5.691984       0.209827       2.116026                    0.999503      22.956890      63.904034       0.638159       0.458395      -1.030814       0.106697      -0.061601       0.000003       0.123203       0.062255       0.059445       0.102964      -0.071890       0.224794      -0.109353      -0.065929       0.175282              8.564901       8.480180       0.535856      -2.331594       9.098932      -4.038438       8.115589           0.000003
            5              C       4.831759       2.420969       5.671500       0.498023      23.666226 0.26698239E+03  0.55995880E+04                                 7.434049                            5.737512       0.089826       2.082982                    0.999231      22.889739      63.744704       0.631592       0.462377      -1.028718      -0.112467       0.064933      -0.000003       0.129866       0.027819       0.057070       0.098852      -0.032125       0.251432      -0.086349      -0.074029       0.160378              8.373089       8.171981       0.994763      -2.254489       9.320635      -3.904889       7.626650           0.000011
            6              C       2.855736       1.648760       9.452462       0.493164      24.073313 0.26545027E+03  0.55601969E+04                                 7.494658                            5.696159       0.210895       2.116431                    0.999494      22.976585      63.972936       0.637950       0.458366      -1.030823      -0.107096      -0.062883      -0.001407       0.124201      -0.061576       0.059564      -0.102257      -0.071958       0.230929      -0.109812      -0.065471       0.175283              8.572466       8.488186      -0.536926      -2.334863       9.106898       4.042216       8.122313           0.000003
            7              C       4.193241       2.420969       9.452462       0.502785      23.596250 0.26604859E+03  0.55751364E+04                                 7.420446                            5.727947       0.090279       2.084320                    0.999332      22.846033      63.595952       0.632038       0.462454      -1.028672       0.112982       0.065212       0.000788       0.130453      -0.028395       0.056397      -0.097715      -0.033375       0.249204      -0.084546      -0.074465       0.159011              8.357176       8.157374      -0.991604      -2.248791       9.303345       3.895502       7.610810           0.000011
            8              C       4.512500       4.518360       1.890538       0.493162      24.073389 0.26545113E+03  0.55602200E+04                                 7.494683                            5.696176       0.210868       2.116424                    0.999494      22.976595      63.973021       0.637948       0.458367      -1.030822       0.000912       0.124186       0.001404       0.124197       0.000369      -0.118334       0.000455       0.142630       0.230919      -0.109809      -0.065467       0.175276              8.572497       9.417254      -0.000557       4.668116       8.177898      -0.000946       8.122339           0.000003
            9              C       4.512500       2.973942       1.890538       0.502782      23.596360 0.26605020E+03  0.55751836E+04                                 7.420496                            5.727982       0.090156       2.084282                    0.999332      22.846119      63.596456       0.632033       0.462457      -1.028669       0.000016      -0.130447      -0.000786       0.130450       0.000252      -0.112816      -0.000014       0.065866       0.249195      -0.084542      -0.074462       0.159004              8.357235       9.875674       0.000423       4.498034       7.585166       0.000245       7.610864           0.000011
           10              C      -1.656764       6.167119       5.671500       0.495007      24.041318 0.26504461E+03  0.55495350E+04                                 7.488434                            5.691984       0.209828       2.116026                    0.999503      22.956893      63.904044       0.638159       0.458395      -1.030814      -0.106697       0.061601       0.000003       0.123203       0.062255      -0.059445      -0.102964      -0.071890       0.224794      -0.109353      -0.065929       0.175282              8.564901       8.480181       0.535856       2.331594       9.098933       4.038438       8.115590           0.000003
           11              C      -0.319259       5.394910       5.671500       0.498024      23.666228 0.26698241E+03  0.55995885E+04                                 7.434049                            5.737512       0.089826       2.082981                    0.999231      22.889741      63.744710       0.631592       0.462377      -1.028718       0.112467      -0.064933      -0.000003       0.129866       0.027819      -0.057070      -0.098852      -0.032125       0.251431      -0.086349      -0.074029       0.160378              8.373089       8.171980       0.994763       2.254489       9.320635       3.904889       7.626650           0.000011
           12              C       1.656764       6.167119       9.452462       0.493164      24.073311 0.26545025E+03  0.55601964E+04                                 7.494657                            5.696159       0.210895       2.116431                    0.999494      22.976584      63.972935       0.637950       0.458366      -1.030823       0.107096       0.062883      -0.001407       0.124201      -0.061576      -0.059564       0.102257      -0.071958       0.230929      -0.109812      -0.065471       0.175283              8.572465       8.488187      -0.536926       2.334863       9.106898      -4.042216       8.122312           0.000003
           13              C       0.319259       5.394910       9.452462       0.502785      23.596251 0.26604860E+03  0.55751366E+04                                 7.420447                            5.727947       0.090279       2.084320                    0.999332      22.846033      63.595953       0.632038       0.462454      -1.028672      -0.112982      -0.065212       0.000788       0.130454      -0.028395      -0.056397       0.097715      -0.033375       0.249204      -0.084546      -0.074465       0.159011              8.357177       8.157374      -0.991604       2.248791       9.303346      -3.895502       7.610810           0.000011
           14              C      -0.000000       3.297519       1.890538       0.493162      24.073383 0.26545099E+03  0.55602165E+04                                 7.494681                            5.696174       0.210868       2.116424                    0.999494      22.976596      63.973023       0.637948       0.458367      -1.030822      -0.000912      -0.124186       0.001404       0.124197       0.000369       0.118334      -0.000455       0.142630       0.230919      -0.109809      -0.065467       0.175276              8.572495       9.417250      -0.000556      -4.668116       8.177897       0.000944       8.122339           0.000003
           15              C       0.000000       4.841937       1.890538       0.502782      23.596357 0.26605018E+03  0.55751829E+04                                 7.420496                            5.727982       0.090156       2.084282                    0.999332      22.846118      63.596452       0.632033       0.462457      -1.028669      -0.000016       0.130447      -0.000786       0.130450       0.000252       0.112816       0.000013       0.065866       0.249195      -0.084542      -0.074462       0.159004              8.357234       9.875673       0.000423      -4.498033       7.585167      -0.000245       7.610863           0.000012
           16              O       6.250264       0.615110       6.367960      -0.546107      40.985333 0.57691846E+03  0.14108274E+05                                 9.446631                            7.476215       0.221488       2.115785                    0.998230      27.748094      73.441418       0.689392       0.363313      -1.136181      -0.011048       0.037342      -0.022957       0.045205       0.059434       0.017961      -0.011666      -0.138615       0.192681      -0.125714       0.056912       0.068802             10.945350       7.938292       1.135054      -1.545862      13.661999      -6.271103      11.235758          -0.000005
           17              O       3.902410       1.886753       6.299902      -0.536201      34.858502 0.51311645E+03  0.12189843E+05                                 8.440779                            7.016655       0.335043       2.150205                    0.998755      27.470642      71.741317       0.716553       0.359812      -1.138548       0.015817       0.048237      -0.029676       0.058801       0.080416      -0.017090       0.007979      -0.065419       0.172459      -0.117542       0.055784       0.061758              9.400128       9.691145       3.035830      -3.460335       9.123150      -3.420531       9.386090          -0.000002
           18              O       1.920069       2.095437      10.148922      -0.544735      40.961341 0.57648392E+03  0.14094874E+05                                 9.442740                            7.473208       0.223126       2.116190                    0.998234      27.738113      73.405754       0.689563       0.363294      -1.136205       0.039278      -0.009103      -0.023780       0.046810      -0.090173      -0.020109      -0.009852      -0.032484       0.191313      -0.126004       0.056776       0.069228             10.940793      11.244654      -3.043740      -4.656689      10.348535       4.470556      11.229189          -0.000006
           19              O       4.195271       3.492916      10.080864      -0.538503      34.923136 0.51434356E+03  0.12226433E+05                                 8.451686                            7.025561       0.328790       2.148051                    0.998770      27.496028      71.832129       0.716011       0.359865      -1.138492       0.034253      -0.035721      -0.028681       0.057200      -0.068817       0.015381       0.010220      -0.104600       0.174091      -0.117364       0.056052       0.061312              9.412573       6.644999      -1.273986      -1.234111      12.195453       4.713860       9.397266          -0.000001
           20              O       5.367168       5.105332       2.586998      -0.546216      41.009162 0.57728792E+03  0.14120555E+05                                 9.453171                            7.481085       0.220585       2.115523                    0.998183      27.749311      73.469836       0.688777       0.363553      -1.135913      -0.026423      -0.028078      -0.023631       0.045221       0.029851       0.001314       0.021987       0.171625       0.193627      -0.125552       0.056308       0.069243             10.953182      13.225362       1.910721       6.209227       8.390676       1.796324      11.243508          -0.000005
           21              O       5.439819       2.436209       2.518940      -0.538375      34.897448 0.51389246E+03  0.12212694E+05                                 8.446144                            7.021349       0.323991       2.146638                    0.998702      27.490858      71.803308       0.716418       0.359749      -1.138615      -0.048275      -0.011922      -0.028261       0.057196      -0.010819       0.000559      -0.017756       0.171286       0.172289      -0.116834       0.056567       0.060267              9.406053      11.902392      -1.764414       4.695272       6.924521      -1.286760       9.391246          -0.000002
           22              O      -1.737764       7.200769       6.367960      -0.546107      40.985310 0.57691808E+03  0.14108263E+05                                 9.446627                            7.476212       0.221489       2.115785                    0.998230      27.748086      73.441388       0.689392       0.363312      -1.136181       0.011048      -0.037342      -0.022957       0.045205       0.059434      -0.017961       0.011666      -0.138615       0.192681      -0.125714       0.056912       0.068802             10.945345       7.938289       1.135053       1.545861      13.661994       6.271100      11.235753          -0.000005
           23              O       0.610090       5.929126       6.299902      -0.536201      34.858502 0.51311644E+03  0.12189843E+05                                 8.440779                            7.016655       0.335044       2.150205                    0.998755      27.470641      71.741315       0.716553       0.359812      -1.138548      -0.015817      -0.048237      -0.029676       0.058801       0.080416       0.017090      -0.007979      -0.065419       0.172459      -0.117542       0.055784       0.061758              9.400129       9.691145       3.035831       3.460336       9.123150       3.420531       9.386090          -0.000002
           24              O       2.592431       5.720442      10.148922      -0.544735      40.961326 0.57648370E+03  0.14094866E+05                                 9.442738                            7.473206       0.223127       2.116191                    0.998234      27.738108      73.405731       0.689563       0.363294      -1.136205      -0.039278       0.009103      -0.023780       0.046810      -0.090173       0.020109       0.009852      -0.032484       0.191313      -0.126004       0.056776       0.069228             10.940789      11.244651      -3.043739       4.656687      10.348531      -4.470553      11.229184          -0.000006
           25              O       0.317229       4.322963      10.080864      -0.538502      34.923116 0.51434319E+03  0.12226421E+05                                 8.451682                            7.025557       0.328792       2.148052                    0.998770      27.496022      71.832100       0.716011       0.359865      -1.138493      -0.034253       0.035721      -0.028681       0.057200      -0.068817      -0.015381      -0.010220      -0.104600       0.174090      -0.117364       0.056052       0.061312              9.412568       6.644996      -1.273986       1.234110      12.195448      -4.713858       9.397261          -0.000001
           26              O      -0.854667       2.710547       2.586998      -0.546215      41.009136 0.57728730E+03  0.14120536E+05                                 9.453166                            7.481081       0.220586       2.115524                    0.998183      27.749306      73.469812       0.688778       0.363553      -1.135913       0.026423       0.028078      -0.023631       0.045221       0.029851      -0.001314      -0.021987       0.171625       0.193627      -0.125552       0.056308       0.069243             10.953177      13.225351       1.910721      -6.209225       8.390673      -1.796326      11.243506          -0.000005
           27              O      -0.927319       5.379670       2.518940      -0.538375      34.897440 0.51389232E+03  0.12212690E+05                                 8.446142                            7.021348       0.323992       2.146639                    0.998702      27.490856      71.803297       0.716418       0.359749      -1.138615       0.048275       0.011922      -0.028261       0.057196      -0.010819      -0.000559       0.017756       0.171286       0.172289      -0.116834       0.056567       0.060267              9.406051      11.902391      -1.764414      -4.695270       6.924520       1.286760       9.391243          -0.000002
           28              O       1.737764       7.200769       8.756002      -0.546219      41.009159 0.57728742E+03  0.14120537E+05                                 9.453166                            7.481077       0.220643       2.115543                    0.998183      27.749315      73.469797       0.688778       0.363553      -1.135914      -0.011106      -0.036919       0.023633       0.045220      -0.059397      -0.018387      -0.012128      -0.137543       0.193633      -0.125568       0.056323       0.069245             10.953180       7.944608      -1.138125       1.548957      13.671415      -6.275517      11.243517          -0.000005
           29              O      -0.610090       5.929126       8.824060      -0.538383      34.897343 0.51389048E+03  0.12212632E+05                                 8.446116                            7.021329       0.324055       2.146660                    0.998702      27.490855      71.803193       0.716421       0.359749      -1.138616       0.013815      -0.047767       0.028261       0.057195      -0.079587       0.015657       0.008395      -0.066927       0.172305      -0.116849       0.056577       0.060272              9.406019       9.696983      -3.037677       3.461987       9.129862      -3.422827       9.391212          -0.000001
           30              O      -2.592431       5.720442       4.975040      -0.546103      40.985293 0.57691771E+03  0.14108254E+05                                 9.446635                            7.476218       0.221480       2.115783                    0.998231      27.748055      73.441358       0.689391       0.363313      -1.136180       0.037866       0.009102       0.022957       0.045208       0.089733       0.019086      -0.009728      -0.033665       0.192684      -0.125713       0.056913       0.068800             10.945355      11.248091       3.045966       4.658005      10.352209       4.474311      11.235765          -0.000005
           31              O      -0.317229       4.322963       5.043098      -0.536206      34.858333 0.51311327E+03  0.12189743E+05                                 8.440726                            7.016611       0.334983       2.150184                    0.998754      27.470685      71.741243       0.716559       0.359810      -1.138550       0.033867       0.037816       0.029675       0.058801       0.068526      -0.015448       0.010810      -0.106601       0.172466      -0.117542       0.055780       0.061762              9.400068       6.635999       1.271957       1.232089      12.178175       4.706972       9.386030          -0.000002
           32              O       0.854668       2.710547       1.194078      -0.544723      40.960306 0.57646621E+03  0.14094318E+05                                 9.442547                            7.473062       0.223063       2.116173                    0.998233      27.737801      73.404369       0.689575       0.363291      -1.136208      -0.027524       0.029462       0.023777       0.046807      -0.031025      -0.001524       0.022340       0.172404       0.191307      -0.125994       0.056767       0.069227             10.940562      13.208237      -1.909876      -6.199809       8.384498       1.797507      11.228950          -0.000005
           33              O       0.927319       5.379670       1.262136      -0.538498      34.923418 0.51434868E+03  0.12226589E+05                                 8.451749                            7.025608       0.328722       2.148028                    0.998770      27.496075      71.832446       0.716006       0.359867      -1.138491      -0.048065       0.011805       0.028680       0.057203       0.010877      -0.001161      -0.018434       0.171474       0.174069      -0.117351       0.056045       0.061306              9.412648      11.911237       1.766439      -4.699428       6.929358      -1.288169       9.397347          -0.000002
           34              O       2.774736       0.615110       8.756002      -0.546218      41.009147 0.57728718E+03  0.14120530E+05                                 9.453164                            7.481076       0.220643       2.115543                    0.998183      27.749310      73.469778       0.688778       0.363553      -1.135914       0.011106       0.036919       0.023633       0.045220      -0.059397       0.018387       0.012128      -0.137543       0.193633      -0.125568       0.056323       0.069245             10.953178       7.944606      -1.138125      -1.548957      13.671412       6.275516      11.243515          -0.000005
           35              O       5.122590       1.886753       8.824060      -0.538382      34.897327 0.51389019E+03  0.12212623E+05                                 8.446113                            7.021326       0.324058       2.146660                    0.998702      27.490850      71.803171       0.716421       0.359749      -1.138616      -0.013815       0.047767       0.028261       0.057194      -0.079587      -0.015657      -0.008395      -0.066927       0.172305      -0.116849       0.056577       0.060272              9.406016       9.696980      -3.037676      -3.461986       9.129859       3.422826       9.391209          -0.000002
           36              O       7.104931       2.095437       4.975040      -0.546102      40.985281 0.57691746E+03  0.14108246E+05                                 9.446633                            7.476215       0.221481       2.115783                    0.998231      27.748051      73.441340       0.689391       0.363313      -1.136180      -0.037866      -0.009102       0.022957       0.045208       0.089733      -0.019086       0.009728      -0.033665       0.192683      -0.125713       0.056913       0.068800             10.945352      11.248087       3.045965      -4.658004      10.352207      -4.474311      11.235762          -0.000005
           37              O       4.829729       3.492916       5.043098      -0.536205      34.858303 0.51311276E+03  0.12189727E+05                                 8.440720                            7.016607       0.334985       2.150184                    0.998754      27.470676      71.741204       0.716559       0.359810      -1.138550      -0.033867      -0.037816       0.029675       0.058801       0.068526       0.015448      -0.010810      -0.106601       0.172466      -0.117542       0.055780       0.061762              9.400061       6.635994       1.271956      -1.232088      12.178166      -4.706968       9.386023          -0.000002
           38              O       3.657832       5.105332       1.194078      -0.544722      40.960290 0.57646604E+03  0.14094313E+05                                 9.442544                            7.473060       0.223064       2.116173                    0.998233      27.737798      73.404353       0.689575       0.363291      -1.136208       0.027524      -0.029462       0.023776       0.046807      -0.031025       0.001524      -0.022340       0.172404       0.191307      -0.125994       0.056767       0.069227             10.940557      13.208231      -1.909876       6.199804       8.384497      -1.797507      11.228944          -0.000005
           39              O       3.585181       2.436209       1.262136      -0.538497      34.923398 0.51434829E+03  0.12226578E+05                                 8.451745                            7.025605       0.328722       2.148028                    0.998770      27.496069      71.832418       0.716007       0.359866      -1.138491       0.048065      -0.011805       0.028680       0.057203       0.010877       0.001161       0.018434       0.171475       0.174069      -0.117351       0.056045       0.061306              9.412643      11.911232       1.766438       4.699427       6.929354       1.288169       9.397343          -0.000002
           40              H       3.697994       7.597816       0.596642       0.389594       0.657629 0.45169053E+01  0.39544525E+02                                 1.428683                            1.388305      -1.535406       2.315979                    0.997302       2.572674       7.461688       0.437221       1.600147      -0.651663      -0.025662      -0.000198       0.009360       0.027316      -0.002682      -0.008640       0.000454       0.025450      -0.011071      -0.011202      -0.007051       0.018253              1.439176       1.558999       0.162566      -0.287172       1.284888      -0.100489       1.473640          -0.000004
           41              H       0.814506       0.218063       0.596642       0.389594       0.657629 0.45169015E+01  0.39544485E+02                                 1.428683                            1.388304      -1.535405       2.315979                    0.997302       2.572673       7.461686       0.437221       1.600148      -0.651663       0.025662       0.000198       0.009360       0.027316      -0.002682       0.008640      -0.000454       0.025450      -0.011071      -0.011202      -0.007051       0.018253              1.439176       1.558999       0.162566       0.287172       1.284888       0.100489       1.473640          -0.000004
           42              H       4.730905       7.001464      10.746358       0.389597       0.657630 0.45169202E+01  0.39544801E+02                                 1.428700                            1.388321      -1.535513       2.315930                    0.997300       2.572692       7.461824       0.437211       1.600178      -0.651658       0.012660      -0.022324      -0.009359       0.027317      -0.012362      -0.004714       0.007255      -0.008080      -0.011073      -0.011202      -0.007052       0.018254              1.439193       1.212643      -0.037411      -0.056560       1.631279       0.298948       1.473657          -0.000004
           43              H      -0.218405       0.814415      10.746358       0.389597       0.657629 0.45169177E+01  0.39544776E+02                                 1.428700                            1.388321      -1.535513       2.315931                    0.997300       2.572691       7.461822       0.437210       1.600179      -0.651658      -0.012660       0.022324      -0.009359       0.027317      -0.012362       0.004714      -0.007255      -0.008080      -0.011073      -0.011202      -0.007052       0.018254              1.439193       1.212643      -0.037411       0.056560       1.631279      -0.298948       1.473657          -0.000004
           44              H       0.218405       0.814415       4.377604       0.389209       0.654299 0.44851509E+01  0.39171783E+02                                 1.420110                            1.380476      -1.506888       2.328512                    0.997496       2.561503       7.404537       0.440147       1.593352      -0.652782       0.012890       0.022630       0.009486       0.027717       0.012108       0.004715       0.007186      -0.008235      -0.010185      -0.011117      -0.006827       0.017943              1.430343       1.206334       0.036936       0.055887       1.620278       0.295183       1.464417          -0.000004
           45              H       4.294095       7.001464       4.377604       0.389210       0.654299 0.44851514E+01  0.39171789E+02                                 1.420110                            1.380475      -1.506888       2.328512                    0.997496       2.561503       7.404537       0.440148       1.593351      -0.652782      -0.012890      -0.022630       0.009486       0.027717       0.012108      -0.004715      -0.007186      -0.008235      -0.010185      -0.011117      -0.006827       0.017943              1.430343       1.206334       0.036936      -0.055887       1.620277      -0.295183       1.464416          -0.000004
           46              H       8.210494       0.218063       3.184320       0.390573       0.649493 0.44402808E+01  0.38661188E+02                                 1.409943                            1.370961      -1.445615       2.357595                    0.997853       2.546988       7.338050       0.443170       1.587344      -0.653760      -0.025618      -0.000001      -0.009429       0.027298       0.002380       0.008656       0.000424       0.025285      -0.010746      -0.011105      -0.007006       0.018112              1.420015       1.536573      -0.158715       0.280649       1.268958      -0.098127       1.454514          -0.000004
           47              H      -3.697994       7.597816       3.184320       0.390573       0.649493 0.44402769E+01  0.38661149E+02                                 1.409943                            1.370961      -1.445614       2.357596                    0.997853       2.546987       7.338048       0.443170       1.587344      -0.653760       0.025618       0.000001      -0.009429       0.027298       0.002380      -0.008656      -0.000424       0.025285      -0.010746      -0.011105      -0.007006       0.018112              1.420015       1.536572      -0.158715      -0.280649       1.268958       0.098127       1.454514          -0.000004
           48              H      -3.916399       7.219527       8.158680       0.390576       0.649477 0.44401456E+01  0.38659768E+02                                 1.409928                            1.370948      -1.445569       2.357627                    0.997854       2.546959       7.337975       0.443168       1.587361      -0.653757       0.012808      -0.022188       0.009429       0.027299      -0.009759       0.003961      -0.007708      -0.016768      -0.010747      -0.011106      -0.007006       0.018113              1.420000       1.473297      -0.195234       0.225301       1.332204      -0.193982       1.454500          -0.000004
           49              H       8.428899       0.596352       8.158680       0.390576       0.649477 0.44401460E+01  0.38659771E+02                                 1.409928                            1.370947      -1.445568       2.357627                    0.997854       2.546959       7.337974       0.443168       1.587361      -0.653757      -0.012808       0.022188       0.009429       0.027299      -0.009759      -0.003961       0.007708      -0.016768      -0.010747      -0.011106      -0.007007       0.018113              1.420000       1.473296      -0.195234      -0.225301       1.332204       0.193982       1.454500          -0.000004
           50              H       0.596101       0.596352       6.965396       0.389209       0.654295 0.44851194E+01  0.39171454E+02                                 1.420107                            1.380473      -1.506840       2.328540                    0.997497       2.561497       7.404524       0.440146       1.593357      -0.652781       0.013152       0.022479      -0.009486       0.027717       0.009620      -0.003867      -0.007676      -0.016855      -0.010186      -0.011117      -0.006827       0.017944              1.430340       1.484801       0.197709      -0.227691       1.341805      -0.195990       1.464413          -0.000004
           51              H       3.916399       7.219527       6.965396       0.389209       0.654296 0.44851198E+01  0.39171458E+02                                 1.420107                            1.380473      -1.506840       2.328540                    0.997497       2.561497       7.404523       0.440147       1.593357      -0.652782      -0.013152      -0.022479      -0.009486       0.027717       0.009620       0.003867       0.007676      -0.016855      -0.010186      -0.011117      -0.006827       0.017944              1.430340       1.484801       0.197709       0.227691       1.341805       0.195990       1.464413          -0.000004
           52              N       0.000000       0.000000       0.000000      -0.680862      25.947535 0.45237110E+03  0.10443402E+05                                 6.684764                            6.232731       0.590379       2.248382                    0.994559      28.089103      72.994221       0.823883       0.322028      -1.167217       0.000000       0.000000       0.000004       0.000004      -0.035040      -0.000000      -0.000000       0.040452      -0.141805      -0.047268      -0.016824       0.064093              6.779339       6.250300       0.923895       0.000000       7.317143      -0.000000       6.770574          -0.000018
           53              N       0.000000       0.000000       3.780962      -0.681253      25.967940 0.45312218E+03  0.10464512E+05                                 6.697883                            6.251869       0.552428       2.237576                    0.994538      28.082485      72.977207       0.819911       0.323471      -1.165976       0.000000       0.000000       0.002408       0.002408       0.035138       0.000000      -0.000000       0.036881      -0.141365      -0.047122      -0.016122       0.063243              6.790212       6.252492      -0.923577       0.000000       7.335296      -0.000000       6.782848          -0.000018
           54              N       0.000000       0.000000       7.562038      -0.681254      25.968048 0.45312551E+03  0.10464612E+05                                 6.697919                            6.251908       0.552371       2.237555                    0.994537      28.082519      72.977455       0.819905       0.323473      -1.165974       0.000000      -0.000000      -0.002407       0.002407       0.001596      -0.000000       0.000000      -0.079330      -0.141376      -0.047125      -0.016134       0.063260              6.790246       7.864474       0.007089       0.000000       5.723380      -0.000000       6.782883          -0.000018

******************************************************
Auxiliary information for the entire system
The total spin magnetic moment of the unit cell is   -0.000118
The total net atomic charge of the unit cell is   -0.000000
Accuracy of reproducing the electrostatic potential in the unit cell:
  The inner radius (bohr) =    5.0000
  The outer radius (bohr) =   12.0000
  Valid grid points have density less than (e/(bohr^3)) =    0.0001
  The number of valid grid points were=         2926
  The rms potential error without charges in kcal/mol is=      3.57280
  The rms potential error with partial charges in kcal/mol is=      0.61952
  The RRMSE value at monopole order=      0.17340
  The rms potential error with partial charges and cloud penetration in kcal/mol is=      0.60386
  The RRMSE value at monopole order with cloud penetration is=      0.16902
  The rms potential error with partial charges and atomic dipoles in kcal/mol is=      0.79662
  The RRMSE value at dipole order=      0.22297
  The rms potential error with partial charges, atomic dipoles and cloud penetration in kcal/mol is=      0.77244
  The RRMSE value at dipole order with cloud penetration=      0.21620

******************************************************
The electron densities and ab initio electrostatic potential were computed in VASP using the PBE functional and
projector augmented wave method. See the main text of the journal article for a description of computational details.
The atomic charges, dipoles, and quadrupoles were computed with the DDEC6 method as described in
(a) T. A. Manz and N. Gabaldon Limas, RSC Adv. 6 (2016) 47771-47801 DOI: 10.1039/c6ra04656h
(b) N. Gabaldon Limas and T. A. Manz, RSC Adv. 8 (2018) 2678-2707 DOI: 10.1039/c7ra11829e.
For each atom in the material, the electron cloud parameters were fit to the spherically averaged atom-in-material
electron density using radial positions for which this density was between 10^-4 and 10^-2 electrons per cubic bohr.
The polarizabilities, dispersion coefficients, and quantum Drude oscillator (QDO) parameters were fit using the MCLF method.
The magnetic structure of the system was optimized in VASP from the default ferromagnetic initial guess using spin polarization.
The atomic spin moments (ASMs) were computed on this optimized magnetic structure using the DDEC6 partition as inputs
to the method of T. A. Manz and D. S. Sholl, J. Chem. Theory Comput. 7 (2011) 4146-4164 DOI: 10.1021/ct200539n.
The RMSE and RRMSE were computed using a uniform grid with Ewald summation.
