# Supplementary material for: A collection of forcefield precursors for metal–organic frameworks
Source: RSC Adv. 2019 Nov 13;9(63):36492–507. doi: 10.1039/c9ra07327b (PMC9075174; doi:10.1039/c9ra07327b)
Supplement: RA-009-C9RA07327B-s3534 [file RA-009-C9RA07327B-s3534.xyz]

   90
jmolscript: load "" {1 1 1} spacegroup "x,y,z" unitcell [{     10.429700     0.000000     0.000000 }, {     -3.761955    10.569468     0.000000 }, {     -3.761955    -3.100929    10.104350 }]
Cd    -1.301148    10.096447     0.674465     0.786806
Cd     3.913702    -2.317367     9.850024     0.786806
H      0.408824     2.092070     0.405184     0.085067
H     -3.374136     1.240017     9.945712     0.123055
H     -1.420834     2.220839     9.101998     0.107137
H      1.299246     8.180398     0.328391     0.093231
H      2.370501     6.349996     1.278200     0.138236
H     -0.789610     5.919656     3.744672     0.128361
H     -1.705176     7.827805     2.834270     0.107945
H      0.889810     4.066373     3.556731     0.116811
H      2.197238     4.307167     2.658454     0.120169
H      2.946485     5.939696     4.257973     0.095809
H      1.680626     5.595208     5.170396     0.092673
H      3.831572     3.772738     4.623751     0.120761
H      2.537848     3.373869     5.482620     0.126141
H      5.104131     5.953872     5.558403     0.136459
H     -4.531962     6.941294     7.486313     0.095018
H      3.661652     4.592227     9.716343     0.104015
H      2.742800     3.590428     7.849059     0.136122
H      5.623674    -0.226429     2.118882     0.085067
H      1.840714     9.144240     4.103377     0.123055
H      3.794016     8.049896     4.793504     0.107137
H      6.514096    -2.086070     7.916758     0.093231
H     -2.844349    -0.641045     6.445565     0.138236
H      4.425240     1.843144     6.757789     0.128361
H      3.509674     0.412981     8.314870     0.107945
H      6.104660     2.207199     4.930923     0.116812
H      7.412088     1.277807     4.897578     0.120169
H     -2.268365     2.327977     6.927542     0.095808
H     -3.534224     3.301316     6.865906     0.092673
H     -1.383278     3.313412     4.963257     0.120762
H     -2.677002     4.251509     4.833921     0.126142
H     -0.110719     3.567021     7.322622     0.136459
H      0.682888     5.120397     8.832212     0.095018
H     -1.553198     7.941475     7.240777     0.104015
H     -2.472050     6.450275     5.735229     0.136122
C      1.207005     2.497694     0.087403     0.055887
C     -2.580410     0.728429     9.847295    -0.127531
C     -1.422391     1.304211     9.353900    -0.079851
C     -0.256351     0.545385     9.223857    -0.017647
C      0.969922     1.239427     8.639927     0.565125
C     -0.306273    -0.784616     9.643491     0.061136
C      0.922976    -1.676327     9.714322     0.554338
C      0.883319     7.730334     1.054793     0.081634
C      1.519785     6.621245     1.601135    -0.211412
C      0.897282     5.908593     2.630061     0.182133
C     -0.322204     6.379822     3.057677    -0.195810
C     -0.873027     7.512951     2.499816     0.110989
C      1.569028     4.736437     3.292705    -0.243529
C      2.329421     5.213904     4.527254    -0.141462
C      3.136103     4.122297     5.235670    -0.247795
C      3.786383     4.680692     6.474463     0.177994
C      4.767491     5.677997     6.402925    -0.205548
C     -5.186086     6.256635     7.559569     0.079843
C      3.932414     4.894677     8.856867     0.095431
C      3.387060     4.281729     7.745894    -0.199841
C      6.421855    -0.649231     2.413424     0.055887
C      2.634440     9.200247     3.585428    -0.127531
C      3.792459     8.559638     3.991117    -0.079851
C      4.958499     8.657946     3.227531    -0.017647
C     -4.244928     7.896090     3.719714     0.565124
C      4.908577     9.449316     2.079172     0.061136
C      6.137826     9.778646     1.247483     0.554338
C      6.098169    -1.259592     7.699616     0.081634
C      6.734635    -0.411901     6.799621    -0.211412
C      6.112132     0.780828     6.420203     0.182133
C      4.892646     1.051374     6.996151    -0.195810
C      4.341823     0.185619     7.915748     0.110989
C      6.783878     1.758204     5.494038    -0.243529
C     -2.885429     2.798345     6.312693    -0.141462
C     -2.078747     3.795848     5.476962    -0.247796
C     -1.428467     4.816302     6.374228     0.177994
C     -0.447359     4.455317     7.306658    -0.205548
C      0.028764     5.391299     8.199175     0.079842
C     -1.282436     7.031086     7.277759     0.095431
C     -1.827790     6.148832     6.365842    -0.199842
N      2.313764     1.749975    -0.007881    -0.254304
N     -0.281844     8.191693     1.502517    -0.237616
N     -5.603206     5.897987     8.784015    -0.251182
N      7.528614    -0.520952     1.670653    -0.254304
N      4.933006    -0.966927     8.272027    -0.237616
N     -0.388356     6.667083     8.215544    -0.251182
O      0.781504    -2.879664    10.010177    -0.560655
O      2.026288    -1.110355     9.497079    -0.496861
O      1.586619     2.007623     9.412404    -0.601754
O      1.195458     1.068452     7.425081    -0.605528
O      5.996354    10.414524     0.183899    -0.560655
O     -3.188562     9.404914     1.724813    -0.496861
O     -3.628231     8.409196     4.680739    -0.601752
O      6.410308     6.784866     3.199846    -0.605526

The following XYZ coordinates are in angstroms. Other properties are in atomic units.
The sperically averaged electron density of each atom fit to a function of the form exp(a - br)
eigen_1, eigen_2 and eigen_3 are the three eigenvalues of traceless quadrupole moment tensor
  atom number  atomic symbol              X              Y              Z     net charge C6 coefficient C8 coefficient C10 coefficient fluctuating dipole atomic polarizability isotropic forcefield polarizability              a              b squared Pearson coefficient          <r^3>          <r^4>         wp_QDO          m_QDO          q_QDO       dipole_x       dipole_y       dipole_z         dipole            Qxy            Qxz            Qyz     Q(x^2-y^2)  Q(3z^2 - R^2)        eigen_1        eigen_2        eigen_3 static polarizability      alpha(xx)      alpha(xy)      alpha(xz)      alpha(yy)      alpha(yz)      alpha(zz) atomic spin moment
            1             Cd      -1.301148      10.096447       0.674465       0.786806     161.223737 0.40850567E+04  0.15306879E+06                                22.180881                           19.572850       1.190440       2.057008                    0.997374      80.515008     214.994867       0.464811       0.351675      -1.219478      -0.009120       0.013797       0.067190       0.069196       0.035959      -0.044433       0.048889       0.219570       0.238115      -0.167846       0.047785       0.120062             24.487481      26.313089       1.361373       0.922056      28.576169      -3.491903      18.573185           0.000012
            2             Cd       3.913702      -2.317367       9.850024       0.786806     161.223719 0.40850560E+04  0.15306876E+06                                22.180879                           19.572848       1.190439       2.057008                    0.997374      80.515002     214.994843       0.464811       0.351675      -1.219478      -0.009120       0.060186       0.032903       0.069196      -0.053028       0.021341       0.104658       0.037850      -0.307046      -0.167846       0.047785       0.120061             24.487479      26.313090       0.482064       1.571985      21.392968      -5.696364      25.756380           0.000012
            3              H       0.408824       2.092070       0.405184       0.085067       1.307005 0.97527318E+01  0.10060643E+03                                 1.963466                            1.814252      -1.239475       2.269049                    0.994864       3.860639      11.079104       0.469145       1.265610      -0.710895      -0.040705      -0.015423       0.015726       0.046283      -0.005989      -0.013044      -0.006036       0.010536      -0.029832      -0.019721       0.002603       0.017118              2.028797       2.438892       0.563310      -0.291240       1.970171      -0.180923       1.677328           0.000001
            4              H      -3.374136       1.240017       9.945712       0.123055       1.056289 0.79195411E+01  0.77421379E+02                                 1.707600                            1.644302      -0.819476       2.495369                    0.999199       3.392963       9.426799       0.489385       1.280249      -0.710050      -0.033411       0.021089       0.003059       0.039628      -0.006179      -0.009281      -0.008265       0.006421      -0.046177      -0.021973       0.006681       0.015292              1.722610       1.969180      -0.376755      -0.047173       1.723727       0.110264       1.474923           0.000001
            5              H      -1.420834       2.220839       9.101998       0.107137       1.016547 0.74797501E+01  0.73221150E+02                                 1.750027                            1.659790      -1.209797       2.301091                    0.994053       3.804193      11.130820       0.453008       1.381181      -0.685896       0.001749       0.036176      -0.008834       0.037280      -0.002143      -0.004148      -0.003300      -0.005616      -0.038328      -0.014354       0.004267       0.010087              1.788566       1.442782      -0.013205      -0.025068       2.340892      -0.265180       1.582026          -0.000000
            6              H       1.299246       8.180398       0.328391       0.093231       1.069595 0.77372281E+01  0.76157513E+02                                 1.794834                            1.675429      -1.160137       2.325344                    0.994404       3.769381      10.951864       0.457384       1.360498      -0.690546       0.021873       0.022423      -0.037271       0.048686      -0.005579      -0.008269      -0.011259       0.009672       0.004871      -0.017927       0.005707       0.012220              1.847653       1.616540       0.186642      -0.314336       1.791962      -0.429122       2.134456           0.000001
            7              H       2.370501       6.349996       1.278200       0.138236       0.961268 0.72227345E+01  0.69641157E+02                                 1.657845                            1.612814      -0.984502       2.428958                    0.997809       3.442026       9.787613       0.470374       1.350512      -0.694200       0.035999      -0.008886      -0.008654       0.038076      -0.006210      -0.005733      -0.010652       0.009440      -0.008501      -0.016831       0.007555       0.009275              1.663175       1.871408      -0.209416      -0.261544       1.520860       0.115350       1.597256           0.000001
            8              H      -0.789610       5.919656       3.744672       0.128361       1.010654 0.72330049E+01  0.70255738E+02                                 1.750385                            1.636925      -1.267860       2.286263                    0.993644       3.708810      10.830316       0.453913       1.389217      -0.684498      -0.019406      -0.016463       0.020940       0.032956      -0.003551      -0.007390      -0.009695       0.000789      -0.017712      -0.015724       0.006419       0.009305              1.804540       1.727012       0.186881      -0.445264       1.626234      -0.453965       2.060375          -0.000001
            9              H      -1.705176       7.827805       2.834270       0.107945       1.203670 0.83862701E+01  0.84589971E+02                                 1.966834                            1.759189      -1.468962       2.180357                    0.992543       3.975753      11.859853       0.438802       1.383845      -0.684650      -0.045411       0.012473       0.018559       0.050618      -0.006151      -0.008187      -0.003271       0.001866      -0.008585      -0.012083       0.002427       0.009656              2.080772       2.863015      -0.506914      -0.394733       1.673021       0.016427       1.706278           0.000000
           10              H       0.889810       4.066373       3.556731       0.116811       1.092111 0.86119471E+01  0.85442872E+02                                 1.708285                            1.679592      -0.706828       2.528115                    0.999392       3.437994       9.430200       0.502567       1.228393      -0.721880      -0.016897      -0.014750       0.012645       0.025748       0.004235       0.001283      -0.004088       0.002059      -0.010856      -0.007224       0.000779       0.006446              1.704780       1.793829       0.332312      -0.134896       1.764096      -0.139832       1.556416          -0.000000
           11              H       2.197238       4.307167       2.658454       0.120169       1.060301 0.82289281E+01  0.81242729E+02                                 1.716088                            1.673012      -0.770491       2.504125                    0.998817       3.499934       9.780828       0.486384       1.275516      -0.710512       0.025711      -0.006748      -0.014676       0.030364      -0.004530      -0.007388       0.001002       0.004925      -0.001962      -0.007484      -0.002620       0.010104              1.729846       1.622009      -0.246644      -0.250226       1.603236       0.282146       1.964294          -0.000001
           12              H       2.946485       5.939696       4.257973       0.095809       1.022574 0.81353804E+01  0.80852000E+02                                 1.723616                            1.700729      -1.091443       2.347212                    0.994468       3.823645      11.057685       0.462242       1.333287      -0.696064       0.024886       0.015948      -0.015083       0.033183       0.004606      -0.001841      -0.002498       0.004196      -0.002123      -0.005052      -0.001533       0.006585              1.721381       1.731575       0.379302      -0.011414       1.891704      -0.225943       1.540863          -0.000001
           13              H       1.680626       5.595208       5.170396       0.092673       1.074182 0.88496575E+01  0.89378911E+02                                 1.748037                            1.748519      -0.972449       2.396583                    0.996335       3.804428      10.913872       0.468115       1.295524      -0.704547      -0.021863       0.006088       0.019279       0.029779      -0.006120      -0.002336       0.004976       0.001685       0.006841      -0.007914      -0.001074       0.008988              1.734649       1.863637      -0.167748      -0.289632       1.481711       0.104321       1.858601          -0.000000
           14              H       3.831572       3.772738       4.623751       0.120761       1.056983 0.81652855E+01  0.79657894E+02                                 1.649869                            1.618188      -0.627616       2.565568                    0.999896       3.325429       8.941130       0.522073       1.202590      -0.728290       0.017761      -0.001146      -0.020240       0.026952      -0.001205      -0.005101       0.001021       0.007750       0.004748      -0.004868      -0.002822       0.007690              1.651638       1.781755      -0.278086      -0.204047       1.521488       0.144186       1.651670          -0.000001
           15              H       2.537848       3.373869       5.482620       0.126141       1.127185 0.89540570E+01  0.90375274E+02                                 1.797619                            1.754676      -0.925138       2.437787                    0.997349       3.547641      10.055869       0.470621       1.289452      -0.707900      -0.022455      -0.017297       0.008054       0.029467       0.005228       0.001683      -0.000993      -0.000488       0.000073      -0.005863       0.000601       0.005262              1.804587       1.800818       0.300351      -0.048996       1.980809      -0.213326       1.632135          -0.000001
           16              H       5.104131       5.953872       5.558403       0.136459       0.944578 0.69035882E+01  0.66474184E+02                                 1.691800                            1.615294      -1.280595       2.285747                    0.993880       3.687315      10.824119       0.448816       1.417292      -0.679085       0.014545       0.008937      -0.032232       0.036473       0.009759       0.000751       0.001171      -0.002071       0.019603      -0.013083       0.005169       0.007915              1.714964       1.579167       0.112145      -0.198772       1.506217      -0.291789       2.059508          -0.000001
           17              H      -4.531962       6.941294       7.486313       0.095018       1.108700 0.81665220E+01  0.81360462E+02                                 1.828514                            1.714941      -1.193402       2.309839                    0.994181       3.777840      10.992092       0.455237       1.350494      -0.692800       0.033532       0.035534      -0.007681       0.049457       0.017018      -0.002960      -0.000194      -0.006369       0.007057      -0.018711       0.002275       0.016435              1.870704       2.081238       0.527783      -0.010719       1.992944       0.025255       1.537931           0.000000
           18              H       3.661652       4.592227       9.716343       0.104015       1.119194 0.82176259E+01  0.81664848E+02                                 1.821886                            1.707783      -1.004098       2.407787                    0.996674       3.605522      10.339430       0.463092       1.330915      -0.698166      -0.019375      -0.023232       0.043314       0.052832       0.010365      -0.004313      -0.008370      -0.001384       0.021312      -0.014316      -0.001826       0.016142              1.867326       1.582560       0.082331      -0.223218       1.553464      -0.184786       2.465953          -0.000000
           19              H       2.742800       3.590428       7.849059       0.136122       0.974745 0.70238594E+01  0.68090356E+02                                 1.732204                            1.630027      -1.504027       2.170480                    0.992616       3.889083      11.546388       0.445401       1.418552      -0.677285      -0.023875      -0.025178       0.004551       0.034995       0.006137       0.002237       0.002885       0.005497       0.013116      -0.009026       0.001082       0.007945              1.780605       1.918185       0.463479      -0.099641       1.970209      -0.102803       1.453422          -0.000000
           20              H       5.623674      -0.226429       2.118882       0.085067       1.307006 0.97527365E+01  0.10060649E+03                                 1.963466                            1.814252      -1.239476       2.269048                    0.994864       3.860639      11.079106       0.469144       1.265611      -0.710895      -0.040705       0.019559      -0.010130       0.046283      -0.010713      -0.009553      -0.007703       0.015968      -0.013538      -0.019721       0.002603       0.017118              2.028798       2.438892      -0.443692       0.453075       1.804025      -0.231913       1.843477           0.000001
           21              H       1.840714       9.144240       4.103377       0.123055       1.056288 0.79195363E+01  0.77421321E+02                                 1.707600                            1.644302      -0.819476       2.495369                    0.999199       3.392962       9.426796       0.489385       1.280249      -0.710050      -0.033411      -0.003262       0.021058       0.039628      -0.007060      -0.008630      -0.012417       0.019952      -0.005585      -0.021973       0.006681       0.015292              1.722610       1.969180       0.065438      -0.374015       1.434486       0.021498       1.764163           0.000001
           22              H       3.794016       8.049896       4.793504       0.107137       1.016548 0.74797536E+01  0.73221192E+02                                 1.750028                            1.659790      -1.209797       2.301091                    0.994053       3.804194      11.130824       0.453008       1.381181      -0.685896       0.001749      -0.019059       0.031992       0.037280      -0.003337      -0.003266      -0.008895       0.012613       0.016361      -0.014354       0.004267       0.010087              1.788567       1.442782      -0.020091      -0.019979       1.796098      -0.432372       2.126820          -0.000000
           23              H       6.514096      -2.086070       7.916758       0.093231       1.069596 0.77372369E+01  0.76157623E+02                                 1.794836                            1.675430      -1.160137       2.325344                    0.994404       3.769384      10.951875       0.457384       1.360498      -0.690546       0.021873      -0.042209       0.010501       0.048686      -0.006268      -0.007759      -0.007281      -0.003289      -0.034015      -0.017927       0.005707       0.012220              1.847654       1.616542      -0.355262       0.086207       2.345693      -0.259188       1.580727           0.000001
           24              H      -2.844349      -0.641045       6.445565       0.138236       0.961268 0.72227302E+01  0.69641106E+02                                 1.657845                            1.612814      -0.984502       2.428958                    0.997809       3.442025       9.787610       0.470374       1.350512      -0.694200       0.035999      -0.005666      -0.011034       0.038076      -0.003659      -0.007618      -0.008687       0.003036      -0.027715      -0.016831       0.007555       0.009275              1.663174       1.871408      -0.188595      -0.276933       1.525975       0.116920       1.592141           0.000001
           25              H       4.425240       1.843144       6.757789       0.128361       1.010654 0.72330061E+01  0.70255749E+02                                 1.750385                            1.636925      -1.267860       2.286264                    0.993644       3.708809      10.830311       0.453914       1.389216      -0.684498      -0.019406       0.024849      -0.009595       0.032956      -0.006023      -0.005563      -0.010399       0.003084      -0.010827      -0.015724       0.006419       0.009305              1.804540       1.727012      -0.480499       0.048024       2.277658      -0.254049       1.408951          -0.000001
           26              H       3.509674       0.412981       8.314870       0.107945       1.203670 0.83862626E+01  0.84589873E+02                                 1.966833                            1.759188      -1.468962       2.180357                    0.992543       3.975752      11.859847       0.438802       1.383845      -0.684650      -0.045411       0.014083       0.017369       0.050618      -0.006022      -0.008282      -0.003650       0.003101      -0.004879      -0.012083       0.002427       0.009656              2.080770       2.863014      -0.228641      -0.600416       1.694199       0.022927       1.685098           0.000000
           27              H       6.104660       2.207199       4.930923       0.116812       1.092110 0.86119414E+01  0.85442803E+02                                 1.708284                            1.679591      -0.706828       2.528116                    0.999392       3.437993       9.430197       0.502567       1.228393      -0.721880      -0.016897       0.016416      -0.010391       0.025748      -0.000016       0.004425      -0.004618       0.003786      -0.005675      -0.007224       0.000779       0.006445              1.704780       1.793828      -0.226456       0.278111       1.652731      -0.174009       1.667780          -0.000000
           28              H       7.412088       1.277807       4.897578       0.120169       1.060301 0.82289242E+01  0.81242683E+02                                 1.716088                            1.673011      -0.770491       2.504125                    0.998817       3.499934       9.780828       0.486384       1.275516      -0.710512       0.025711      -0.012050      -0.010756       0.030364      -0.005734      -0.006498       0.001245       0.004133      -0.004338      -0.007484      -0.002620       0.010104              1.729846       1.622009      -0.166853      -0.309204       1.774944       0.334842       1.792584          -0.000001
           29              H      -2.268365       2.327977       6.927542       0.095808       1.022573 0.81353711E+01  0.80851891E+02                                 1.723616                            1.700729      -1.091443       2.347212                    0.994468       3.823644      11.057684       0.462242       1.333288      -0.696063       0.024886      -0.019098       0.010822       0.033183      -0.003111       0.003863      -0.001777       0.001848      -0.009168      -0.005052      -0.001533       0.006585              1.721381       1.731575      -0.122193       0.359262       1.697804      -0.285449       1.734762          -0.000001
           30              H      -3.534224       3.301316       6.865906       0.092673       1.074182 0.88496640E+01  0.89378991E+02                                 1.748037                            1.748519      -0.972449       2.396583                    0.996335       3.804429      10.913875       0.468115       1.295524      -0.704547      -0.021863       0.016645       0.011476       0.029779      -0.000438      -0.006536       0.005315       0.000580       0.003528      -0.007914      -0.001074       0.008988              1.734650       1.863637      -0.227671      -0.245340       1.767642       0.192070       1.572671          -0.000000
           31              H      -1.383278       3.313412       4.963257       0.120762       1.056982 0.81652731E+01  0.79657740E+02                                 1.649868                            1.618186      -0.627616       2.565569                    0.999896       3.325426       8.941119       0.522073       1.202590      -0.728290       0.017761      -0.019013      -0.007033       0.026952      -0.004523      -0.002648       0.002598       0.002612      -0.010667      -0.004868      -0.002822       0.007690              1.651636       1.781753      -0.113482      -0.325713       1.559582       0.155877       1.613573          -0.000001
           32              H      -2.677002       4.251509       4.833921       0.126142       1.127185 0.89540509E+01  0.90375198E+02                                 1.797618                            1.754675      -0.925137       2.437787                    0.997349       3.547640      10.055866       0.470621       1.289452      -0.707900      -0.022455       0.012774      -0.014173       0.029467       0.000075       0.005492      -0.000880      -0.000856      -0.001029      -0.005863       0.000601       0.005262              1.804586       1.800817      -0.134958       0.272758       1.781811      -0.274396       1.831131          -0.000001
           33              H      -0.110719       3.567021       7.322622       0.136459       0.944578 0.69035911E+01  0.66474212E+02                                 1.691799                            1.615294      -1.280595       2.285747                    0.993880       3.687315      10.824116       0.448816       1.417291      -0.679085       0.014545      -0.033435      -0.000913       0.036473      -0.002145       0.009550       0.003428      -0.009426      -0.002460      -0.013083       0.005169       0.007915              1.714964       1.579167      -0.222926       0.048894       2.175562      -0.086373       1.390163          -0.000001
           34              H       0.682888       5.120397       8.832212       0.095018       1.108700 0.81665146E+01  0.81360374E+02                                 1.828514                            1.714941      -1.193402       2.309840                    0.994181       3.777839      10.992090       0.455237       1.350494      -0.692800       0.033532      -0.017768       0.031716       0.049457      -0.007822       0.015400      -0.000064      -0.006792       0.005788      -0.018711       0.002275       0.016435              1.870704       2.081238      -0.165091       0.501412       1.562929      -0.106713       1.967944           0.000000
           35              H      -1.553198       7.941475       7.240777       0.104015       1.119194 0.82176289E+01  0.81664885E+02                                 1.821886                            1.707783      -1.004098       2.407787                    0.996674       3.605522      10.339430       0.463092       1.330915      -0.698166      -0.019375       0.048224      -0.009502       0.052832      -0.007164       0.008644      -0.004135      -0.015186      -0.020093      -0.014316      -0.001826       0.016142              1.867326       1.582560      -0.237549       0.013219       2.491067       0.102955       1.528352          -0.000000
           36              H      -2.472050       6.450275       5.735229       0.136122       0.974745 0.70238647E+01  0.68090418E+02                                 1.732204                            1.630028      -1.504027       2.170480                    0.992616       3.889084      11.546391       0.445401       1.418551      -0.677285      -0.023875       0.011737      -0.022735       0.034995       0.000338       0.006523       0.004999      -0.001390      -0.007546      -0.009026       0.001082       0.007945              1.780606       1.918186      -0.231235       0.413851       1.555572      -0.230051       1.868060          -0.000000
           37              C       1.207005       2.497694       0.087403       0.055887      27.076036 0.36043365E+03  0.81319558E+04                                 7.936274                            6.416711       0.064361       2.021237                    0.999709      27.229459      78.124101       0.633732       0.428382      -1.050696       0.052582      -0.011772      -0.021028       0.057842       0.009723      -0.015893       0.014285       0.052077       0.049107      -0.041187       0.008027       0.033160              8.628988      10.207790      -0.195506      -1.037689      10.722179      -1.013401       4.956995          -0.000002
           38              C      -2.580410       0.728429       9.847295      -0.127531      29.360399 0.44413914E+03  0.10523140E+05                                 8.318927                            7.091753       0.106082       2.014865                    0.999139      29.331727      85.326504       0.608780       0.424639      -1.056445       0.015313      -0.000961      -0.008632       0.017605      -0.012704      -0.002490       0.000512       0.031808      -0.007393      -0.019130      -0.002718       0.021848              8.792807       9.633030      -0.085178      -1.224754      11.136477      -0.811220       5.608914          -0.000004
           39              C      -1.422391       1.304211       9.353900      -0.079851      31.010826 0.45355528E+03  0.10846319E+05                                 8.786007                            7.273589      -0.102699       1.951386                    0.998340      29.551400      87.507894       0.585538       0.437420      -1.044429       0.005095      -0.018487       0.004521       0.019702       0.007540       0.014296       0.007036      -0.022000       0.064747      -0.027126      -0.001577       0.028703              9.481502      11.649409      -0.871932      -1.832306      10.953823      -1.186607       5.841274          -0.000001
           40              C      -0.256351       0.545385       9.223857      -0.017647      38.439319 0.48063454E+03  0.11561556E+05                                 9.987840                            7.414967      -0.228977       1.926425                    0.998796      28.180899      81.369017       0.593568       0.428978      -1.058625      -0.031916      -0.008199       0.008031       0.033917      -0.003296       0.031097       0.034037      -0.005997       0.148984      -0.049636      -0.021520       0.071157             11.559807      14.037338       0.177700      -2.700098      14.246258      -2.491265       6.395826          -0.000003
           41              C       0.969922       1.239427       8.639927       0.565125      22.744197 0.27953893E+03  0.59723798E+04                                 7.439405                            5.987370      -0.335576       1.930035                    0.998711      23.751952      68.305258       0.596129       0.480907      -1.011553       0.046214       0.013104      -0.015614       0.050509      -0.073802       0.007297      -0.039268      -0.008391      -0.226788      -0.089906      -0.027734       0.117640              8.099496       9.019173       2.763286      -1.596551       7.470658       0.167925       7.808657           0.000001
           42              C      -0.306273      -0.784616       9.643491       0.061136      35.770922 0.42318084E+03  0.98680264E+04                                 9.573613                            6.977326       0.074955       2.037065                    0.999436      26.964894      76.845224       0.608861       0.431403      -1.056342      -0.064320       0.010400       0.004894       0.065339       0.016654       0.007859       0.031981       0.034019       0.114193      -0.051409      -0.001786       0.053195             11.339677      14.025017      -2.759194      -1.067328      14.512454      -1.965237       5.481561          -0.000002
           43              C       0.922976      -1.676327       9.714322       0.554338      24.393088 0.25902261E+03  0.54146358E+04                                 7.710734                            5.686644       0.092848       2.079319                    0.999663      22.897355      64.549395       0.625848       0.468172      -1.021174       0.058578      -0.037950      -0.008562       0.070320       0.012816       0.007317       0.031359      -0.025412       0.314395      -0.070637      -0.041215       0.111853              8.983642      11.503766      -1.137668      -0.650664      10.887889      -1.239030       4.559269          -0.000001
           44              C       0.883319       7.730334       1.054793       0.081634      26.169441 0.35657089E+03  0.80132926E+04                                 7.767239                            6.387776       0.196855       2.071406                    0.999796      26.681687      76.095755       0.635121       0.429126      -1.051534      -0.039865      -0.001240       0.029227       0.049446       0.027301      -0.002020       0.005125       0.018296       0.030397      -0.034499       0.010633       0.023866              8.410351       8.702216      -2.006061      -0.997784       8.830551      -2.546996       7.698287          -0.000002
           45              C       1.519785       6.621245       1.601135      -0.211412      31.713397 0.48755486E+03  0.11790776E+05                                 8.692240                            7.386333       0.170277       2.028351                    0.998841      30.158264      87.815214       0.603562       0.419629      -1.062598       0.007987       0.013758       0.000699       0.015924      -0.007803       0.007374       0.006745       0.042202      -0.022563      -0.023012      -0.004346       0.027358              9.290077       8.264166      -2.023959      -1.073566      10.189427      -3.087610       9.416638          -0.000004
           46              C       0.897282       5.908593       2.630061       0.182133      28.750333 0.38759910E+03  0.88286315E+04                                 8.302877                            6.674702      -0.120363       1.985687                    0.999331      25.394942      71.173718       0.623854       0.431035      -1.058170       0.024301      -0.019888       0.021138       0.037854      -0.001380       0.022972      -0.005596      -0.003401      -0.001186      -0.024260       0.001062       0.023198              9.227897       9.319859      -2.974196      -0.116201       9.246381      -3.611760       9.117450          -0.000003
           47              C      -0.322204       6.379822       3.057677      -0.195810      32.364771 0.45117301E+03  0.10716773E+05                                 8.837270                            7.098648       0.101963       2.012552                    0.998522      29.698056      86.104252       0.615667       0.418832      -1.061581      -0.019684       0.007650      -0.005820       0.021906       0.012904       0.010866      -0.003399       0.004616       0.017874      -0.019831       0.004158       0.015673              9.681227      10.933949      -2.969797      -1.258408       9.470395      -3.191841       8.639339          -0.000003
           48              C      -0.873027       7.512951       2.499816       0.110989      27.351478 0.34005473E+03  0.75600204E+04                                 8.064680                            6.261564      -0.026125       2.013558                    0.999226      26.093254      74.272306       0.637212       0.432363      -1.048454       0.029458      -0.007957      -0.041469       0.051485       0.025267       0.010415       0.034002       0.017680       0.034447      -0.043535      -0.003896       0.047431              8.983159      10.293288      -2.468675      -1.388223       8.559085      -2.974319       8.097104          -0.000001
           49              C       1.569028       4.736437       3.292705      -0.243529      28.480596 0.44288209E+03  0.10479388E+05                                 8.127683                            6.963709      -0.093463       1.958898                    0.998291      29.775110      86.382550       0.630426       0.410605      -1.066023       0.032456       0.056402       0.054853       0.085108      -0.006027       0.007463      -0.021791       0.030631      -0.001143      -0.030764       0.005805       0.024960              8.902055       7.783558      -1.216488       2.590384       8.175512      -0.986611      10.747094          -0.000003
           50              C       2.329421       5.213904       4.527254      -0.141462      27.174146 0.42859044E+03  0.10088273E+05                                 8.005159                            6.916073      -0.037782       1.982217                    0.998710      29.120454      85.082664       0.621761       0.418512      -1.057810       0.007141      -0.099451      -0.036783       0.106275      -0.008933       0.023400      -0.011628       0.026496       0.051586      -0.025397      -0.013303       0.038700              8.896733       8.555930      -0.995564       3.686018       6.956026      -1.580429      11.178242          -0.000005
           51              C       3.136103       4.122297       5.235670      -0.247795      28.850093 0.44027783E+03  0.10403593E+05                                 8.207322                            6.944556      -0.071792       1.968220                    0.997950      29.736705      86.244241       0.631039       0.410765      -1.065798      -0.030018       0.078383      -0.010569       0.084597       0.007799       0.012481      -0.013803       0.018696       0.055822      -0.028064       0.001245       0.026819              9.077229       8.557756      -1.019539       3.303664       7.883155      -0.772149      10.790776          -0.000002
           52              C       3.786383       4.680692       6.474463       0.177994      29.040483 0.39523516E+03  0.90466280E+04                                 8.365114                            6.749024       0.012001       2.027530                    0.999199      25.460236      71.532390       0.619181       0.432173      -1.057466      -0.020570      -0.003700      -0.032193       0.038382      -0.004925       0.013669       0.008855       0.005802       0.021595      -0.018447       0.000192       0.018255              9.250213       8.106559       2.721361       2.093508       7.186798       0.455219      12.457283          -0.000003
           53              C       4.767491       5.677997       6.402925      -0.205548      31.843251 0.47632521E+03  0.11450202E+05                                 8.695551                            7.280284       0.233144       2.053508                    0.998559      29.841297      86.579933       0.610622       0.417277      -1.064286       0.008918       0.003310       0.004154       0.010380      -0.011612      -0.007404      -0.000530       0.017501       0.045710      -0.022551       0.003579       0.018972              9.267263       8.608635       3.260176       1.126756       8.073767       0.768557      11.119385          -0.000004
           54              C      -5.186086       6.256635       7.559569       0.079843      25.796546 0.35389937E+03  0.79328922E+04                                 7.641649                            6.333787       0.244727       2.086321                    0.999820      26.610025      75.625135       0.642800       0.425088      -1.054744      -0.027103      -0.027953       0.027691       0.047778      -0.006975      -0.011916      -0.014296      -0.003288      -0.086795      -0.036719       0.014581       0.022138              8.147634       7.166028       2.578878       0.277770       6.928727       0.717827      10.348147          -0.000003
           55              C       3.932414       4.894677       8.856867       0.095431      25.707929 0.34832831E+03  0.77901111E+04                                 7.706319                            6.335693       0.101410       2.047254                    0.999516      26.448028      75.489538       0.633754       0.432146      -1.048656       0.018021       0.027195      -0.025066       0.041142      -0.020023      -0.021660      -0.028561       0.002796      -0.064469      -0.051677       0.020251       0.031426              8.305765       7.080699       2.769597       0.631655       7.440952       1.074110      10.395645          -0.000001
           56              C       3.387060       4.281729       7.745894      -0.199841      32.822650 0.48422900E+03  0.11720944E+05                                 8.977856                            7.414518      -0.002387       1.977017                    0.998102      30.213199      88.770265       0.594358       0.425742      -1.055997      -0.001551       0.002417       0.020857       0.021054      -0.007026       0.004219      -0.002952      -0.004794      -0.040834      -0.014638      -0.000419       0.015057              9.687087       8.028691       2.929857       0.531697       8.567573       0.611301      12.464997          -0.000004
           57              C       6.421855      -0.649231       2.413424       0.055887      27.076042 0.36043380E+03  0.81319600E+04                                 7.936275                            6.416712       0.064360       2.021237                    0.999709      27.229458      78.124098       0.633732       0.428382      -1.050696       0.052582      -0.016649      -0.017423       0.057842      -0.018047       0.004632       0.026016       0.013853      -0.065564      -0.041187       0.008027       0.033160              8.628989      10.207784      -0.934667      -0.491347       6.021702      -2.455935       9.657482          -0.000002
           58              C       2.634440       9.200247       3.585428      -0.127531      29.360399 0.44413905E+03  0.10523138E+05                                 8.318928                            7.091753       0.106082       2.014865                    0.999139      29.331731      85.326529       0.608780       0.424639      -1.056445       0.015313      -0.007971      -0.003451       0.017605       0.001347      -0.012875       0.003847       0.020938      -0.040003      -0.019130      -0.002718       0.021848              8.792808       9.633030      -1.145868      -0.440756       6.539753      -2.221911      10.205641          -0.000004
           59              C       3.792459       8.559638       3.991117      -0.079851      31.010829 0.45355528E+03  0.10846319E+05                                 8.786007                            7.273589      -0.102699       1.951386                    0.998340      29.551399      87.507889       0.585538       0.437420      -1.044429       0.005095       0.009746      -0.016347       0.019702       0.011455       0.011403       0.011820      -0.037586       0.017987      -0.027126      -0.001577       0.028703              9.481503      11.649410      -1.495863      -1.371135       6.946963      -2.416273       9.848135          -0.000000
           60              C       4.958499       8.657946       3.227531      -0.017647      38.439324 0.48063455E+03  0.11561556E+05                                 9.987841                            7.414967      -0.228978       1.926425                    0.998796      28.180901      81.369026       0.593567       0.428978      -1.058625      -0.031916       0.010084      -0.005482       0.033917       0.030695       0.005972       0.048230      -0.052243       0.010245      -0.049636      -0.021520       0.071157             11.559809      14.037339      -2.633414      -0.622293       8.469028      -4.264242      12.173059          -0.000003
           61              C      -4.244928       7.896090       3.719714       0.565124      22.744209 0.27953913E+03  0.59723851E+04                                 7.439407                            5.987372      -0.335576       1.930034                    0.998711      23.751963      68.305296       0.596128       0.480907      -1.011553       0.046214      -0.018771       0.007947       0.050509       0.028629      -0.068414      -0.065489       0.077050       0.029534      -0.089906      -0.027734       0.117640              8.099499       9.019175      -2.337006       2.173279       7.685373       0.233814       7.593948           0.000001
           62              C       4.908577       9.449316       2.079172       0.061136      35.770905 0.42318067E+03  0.98680214E+04                                 9.573610                            6.977325       0.074953       2.037064                    0.999436      26.964889      76.845207       0.608861       0.431403      -1.056342      -0.064320       0.001628       0.011378       0.065339       0.002628       0.018227       0.047260      -0.015768      -0.035171      -0.051409      -0.001786       0.053195             11.339673      14.025010      -0.210851      -2.950908       7.361293      -4.159860      12.632717          -0.000002
           63              C       6.137826       9.778646       1.247483       0.554338      24.393097 0.25902279E+03  0.54146404E+04                                 7.710736                            5.686646       0.092848       2.079319                    0.999663      22.897354      64.549391       0.625848       0.468172      -1.021174       0.058578       0.002949      -0.038792       0.070320       0.003235       0.014399       0.066487      -0.139876      -0.028995      -0.070637      -0.041215       0.111852              8.983644      11.503769      -0.288257      -1.278500       5.799044      -2.800752       9.648118          -0.000000
           64              C       6.098169      -1.259592       7.699616       0.081634      26.169429 0.35657077E+03  0.80132893E+04                                 7.767237                            6.387775       0.196855       2.071406                    0.999796      26.681687      76.095755       0.635121       0.429126      -1.051534      -0.039864       0.028305       0.007389       0.049446      -0.009941       0.025507       0.011071      -0.001080      -0.027731      -0.034499       0.010633       0.023866              8.410349       8.702215      -0.365331      -2.210514       9.224481      -2.426100       7.304350          -0.000002
           65              C       6.734635      -0.411901       6.799621      -0.211412      31.713397 0.48755504E+03  0.11790781E+05                                 8.692241                            7.386334       0.170277       2.028351                    0.998841      30.158264      87.815213       0.603562       0.419629      -1.062598       0.007988      -0.003368       0.013357       0.015924       0.009339      -0.005297       0.008338       0.037011      -0.038136      -0.023011      -0.004346       0.027358              9.290077       8.264164      -0.432528      -2.249858      11.215154      -2.772823       8.390912          -0.000004
           66              C       6.112132       0.780828       6.420203       0.182133      28.750328 0.38759888E+03  0.88286257E+04                                 8.302877                            6.674700      -0.120363       1.985687                    0.999331      25.394945      71.173735       0.623854       0.431035      -1.058169       0.024301       0.026043      -0.012811       0.037854       0.022366       0.005420      -0.005276      -0.004444      -0.004316      -0.024260       0.001062       0.023198              9.227896       9.319862       0.761498      -2.877408      11.154558      -3.026156       7.209269          -0.000003
           67              C       4.892646       1.051374       6.996151      -0.195810      32.364789 0.45117322E+03  0.10716779E+05                                 8.837273                            7.098650       0.101963       2.012552                    0.998522      29.698057      86.104256       0.615667       0.418832      -1.061581      -0.019684      -0.007808       0.005606       0.021906       0.006602       0.015525       0.000340      -0.007568      -0.018677      -0.019831       0.004158       0.015673              9.681231      10.933956      -0.331734      -3.208310      10.501335      -2.875456       7.608403          -0.000003
           68              C       4.341823       0.185619       7.915748       0.110989      27.351475 0.34005466E+03  0.75600185E+04                                 8.064680                            6.261564      -0.026125       2.013558                    0.999226      26.093250      74.272291       0.637212       0.432363      -1.048454       0.029458      -0.037309      -0.019773       0.051485       0.002543       0.027211       0.035459       0.012934       0.020207      -0.043535      -0.003896       0.047431              8.983159      10.293291      -0.602860      -2.767325       9.805309      -2.591861       6.850876          -0.000001
           69              C       6.783878       1.758204       5.494038      -0.243529      28.480593 0.44288214E+03  0.10479390E+05                                 8.127683                            6.963710      -0.093463       1.958898                    0.998291      29.775117      86.382581       0.630426       0.410605      -1.066023       0.032456       0.035891       0.070013       0.085108       0.008903      -0.003572      -0.013905       0.004933      -0.078239      -0.030764       0.005805       0.024960              8.902054       7.783557       2.833289      -0.402982      11.079178      -0.095507       7.843427          -0.000003
           70              C      -2.885429       2.798345       6.312693      -0.141462      27.174136 0.42859039E+03  0.10088271E+05                                 8.005157                            6.916073      -0.037782       1.982217                    0.998710      29.120451      85.082652       0.621762       0.418512      -1.057810       0.007141      -0.005986      -0.105866       0.106275       0.024991      -0.001675       0.001324      -0.015706      -0.075023      -0.025397      -0.013304       0.038700              8.896730       8.555926       3.815892       0.129669      11.701354      -0.124135       6.432909          -0.000005
           71              C      -2.078747       3.795848       5.476962      -0.247796      28.850114 0.44027823E+03  0.10403605E+05                                 8.207327                            6.944560      -0.071792       1.968220                    0.997950      29.736714      86.244280       0.631039       0.410765      -1.065798      -0.030018      -0.033100       0.071833       0.084597       0.009644       0.011117      -0.000976      -0.023099      -0.069561      -0.028063       0.001245       0.026819              9.077235       8.557759       3.457405      -0.005426      10.973651       0.176292       7.700297          -0.000002
           72              C      -1.428467       4.816302       6.374228       0.177994      29.040476 0.39523503E+03  0.90466245E+04                                 8.365112                            6.749022       0.012001       2.027530                    0.999199      25.460236      71.532387       0.619181       0.432173      -1.057466      -0.020570      -0.029691      -0.012982       0.038382       0.014513      -0.000698       0.011173      -0.001750      -0.001061      -0.018447       0.000192       0.018255              9.250211       8.106554       1.202974       3.215806      11.748273       1.855093       7.895806          -0.000003
           73              C      -0.447359       4.455317       7.306658      -0.205548      31.843254 0.47632550E+03  0.11450210E+05                                 8.695552                            7.280286       0.233144       2.053508                    0.998559      29.841295      86.579925       0.610622       0.417277      -1.064286       0.008918       0.003000       0.004383       0.010380      -0.003672      -0.013274       0.008425      -0.011682      -0.041837      -0.022551       0.003579       0.018972              9.267262       8.608633       0.120682       3.447280      10.426117       1.490468       8.767037          -0.000004
           74              C       0.028764       5.391299       8.199175       0.079842      25.796531 0.35389912E+03  0.79328857E+04                                 7.641647                            6.333785       0.244727       2.086321                    0.999820      26.610028      75.625151       0.642800       0.425088      -1.054743      -0.027103       0.034673      -0.018599       0.047778      -0.009345      -0.010164      -0.024468       0.029857       0.012642      -0.036719       0.014581       0.022138              8.147631       7.166027      -0.491065       2.546883       9.651155       1.553309       7.625711          -0.000003
           75              C      -1.282436       7.031086       7.277759       0.095431      25.707942 0.34832840E+03  0.77901137E+04                                 7.706321                            6.335694       0.101410       2.047254                    0.999516      26.448029      75.489542       0.633754       0.432146      -1.048656       0.018021      -0.031942       0.018644       0.041142      -0.014833      -0.025496      -0.032294       0.014957      -0.027985      -0.051677       0.020251       0.031426              8.305769       7.080700      -0.208701       2.833038       9.538806       1.717921       8.297800          -0.000001
           76              C      -1.827790       6.148832       6.365842      -0.199842      32.822650 0.48422878E+03  0.11720938E+05                                 8.977856                            7.414517      -0.002387       1.977017                    0.998102      30.213203      88.770282       0.594358       0.425742      -1.055997      -0.001551       0.019231       0.008430       0.021054       0.006095      -0.005478      -0.008843       0.014401       0.016749      -0.014638      -0.000419       0.015057              9.687088       8.028690      -0.351276       2.956919      11.786623       1.599199       9.245950          -0.000004
           77              N       2.313764       1.749975      -0.007881      -0.254304      38.068888 0.53913694E+03  0.13130484E+05                                 9.351265                            7.476251       0.161416       2.058365                    0.999377      28.576543      78.712301       0.646881       0.388776      -1.102850      -0.000508       0.137044      -0.057545       0.148636      -0.004891      -0.005832       0.024644       0.094235       0.008024      -0.058453       0.011111       0.047341             10.378260      14.441365      -1.542919      -1.623750      11.147352      -0.760819       5.546062          -0.000003
           78              N      -0.281844       8.191693       1.502517      -0.237616      35.304494 0.51577285E+03  0.12412014E+05                                 8.930994                            7.332991       0.129339       2.069816                    0.998240      27.652337      75.491717       0.651009       0.390963      -1.102289       0.053851      -0.123223       0.047434       0.142597       0.026287      -0.044325       0.011115       0.071829       0.026900      -0.059964      -0.007868       0.067832              9.782587      11.365136      -1.860093      -1.775398       8.913164      -2.822760       9.069460          -0.000003
           79              N      -5.603206       5.897987       8.784015      -0.251182      34.429040 0.54205932E+03  0.13216715E+05                                 8.783589                            7.540647       0.012083       2.022800                    0.998457      28.224154      77.732253       0.638598       0.393370      -1.099848      -0.058853      -0.063411      -0.127576       0.154144       0.013783      -0.045299      -0.043159       0.003733      -0.075322      -0.067018      -0.001311       0.068328              9.335116       8.196470       3.056411      -0.519285       8.507928       0.157163      11.300951          -0.000001
           80              N       7.528614      -0.520952       1.670653      -0.254304      38.068896 0.53913726E+03  0.13130494E+05                                 9.351266                            7.476253       0.161415       2.058365                    0.999377      28.576544      78.712303       0.646881       0.388776      -1.102850      -0.000508      -0.095219       0.114130       0.148636      -0.004140      -0.006386       0.034742       0.061331      -0.090688      -0.058453       0.011111       0.047341             10.378261      14.441358      -1.099624      -1.951406       6.454977      -2.200868      10.238447          -0.000003
           81              N       4.933006      -0.966927       8.272027      -0.237616      35.304492 0.51577280E+03  0.12412012E+05                                 8.930994                            7.332992       0.129339       2.069816                    0.998240      27.652337      75.491720       0.651009       0.390963      -1.102289       0.053851       0.081499      -0.103884       0.142597      -0.050087       0.012126       0.023047       0.032949      -0.089741      -0.059964      -0.007868       0.067832              9.782586      11.365138      -1.151548      -2.299114      10.639434      -2.292981       7.343187          -0.000003
           82              N      -0.388356       6.667083       8.215544      -0.251182      34.429022 0.54205879E+03  0.13216699E+05                                 8.783586                            7.540644       0.012083       2.022800                    0.998457      28.224151      77.732243       0.638598       0.393370      -1.099848      -0.058853      -0.103358      -0.098049       0.154144      -0.047349      -0.000114      -0.045768       0.012237      -0.049811      -0.067018      -0.001311       0.068328              9.335113       8.196468      -1.393144       2.769559      10.972377       0.913475       8.836494          -0.000001
           83              O       0.781504      -2.879664      10.010177      -0.560655      40.967747 0.62710209E+03  0.15673929E+05                                 9.502363                            7.846904       0.143392       2.094367                    0.993825      28.195924      75.686772       0.665544       0.368205      -1.131282      -0.007506       0.012859      -0.014533       0.020806       0.047146      -0.002583      -0.007271      -0.094969       0.077016      -0.079752       0.023717       0.056035             10.616094       9.258499       0.763472      -0.103682      15.576957      -2.621733       7.012827          -0.000002
           84              O       2.026288      -1.110355       9.497079      -0.496861      37.151054 0.53581758E+03  0.12901270E+05                                 8.999631                            7.292333       0.075803       2.098562                    0.993413      26.956649      71.479967       0.683508       0.372175      -1.126031      -0.009179      -0.009276      -0.012892       0.018344       0.027870      -0.005826      -0.001631       0.077638       0.009477      -0.049368       0.002327       0.047041             10.131122      15.788994       1.365088      -1.775349       8.734011      -0.959262       5.870362          -0.000002
           85              O       1.586619       2.007623       9.412404      -0.601754      32.900689 0.53443298E+03  0.12820347E+05                                 8.001616                            7.095844       0.859051       2.293377                    0.998707      28.706775      75.224666       0.722692       0.353302      -1.144270       0.019796      -0.016544      -0.045314       0.052143      -0.004987       0.070157       0.029469      -0.054446      -0.153782      -0.105466       0.039140       0.066326              8.389028       8.464227       2.888995       1.060469       9.834645       1.867476       6.868212           0.000006
           86              O       1.195458       1.068452       7.425081      -0.605528      30.792206 0.51846912E+03  0.12341374E+05                                 7.598197                            6.955784       0.887452       2.296008                    0.999443      28.738847      74.976080       0.735301       0.349946      -1.147198       0.032986       0.002227       0.037148       0.049729      -0.081665      -0.008012       0.001204      -0.019896       0.142991      -0.106277       0.044976       0.061301              7.730555       7.013237      -0.113426      -1.804931       6.322219       0.100296       9.856209           0.000005
           87              O       5.996354      10.414524       0.183899      -0.560655      40.967753 0.62710235E+03  0.15673937E+05                                 9.502365                            7.846906       0.143391       2.094367                    0.993825      28.195921      75.686765       0.665544       0.368205      -1.131282      -0.007505      -0.017666       0.008029       0.020806      -0.016302       0.044314      -0.008537      -0.090844       0.089393      -0.079752       0.023717       0.056035             10.616096       9.258502      -0.323110       0.699454       9.220651      -4.572427      13.369135          -0.000002
           88              O      -3.188562       9.404914       1.724813      -0.496861      37.151055 0.53581770E+03  0.12901274E+05                                 8.999631                            7.292334       0.075803       2.098562                    0.993413      26.956649      71.479968       0.683507       0.372175      -1.126031      -0.009179      -0.009604      -0.012651       0.018344      -0.013746       0.024934       0.010867       0.036915      -0.112692      -0.049368       0.002327       0.047041             10.131122      15.788993      -2.097725       0.784153       6.654950      -1.597307       7.949424          -0.000002
           89              O      -3.628231       8.409196       4.680739      -0.601752      32.900661 0.53443253E+03  0.12820333E+05                                 8.001610                            7.095840       0.859052       2.293377                    0.998707      28.706765      75.224622       0.722693       0.353302      -1.144270       0.019796      -0.038466      -0.029110       0.052143       0.068533       0.015816      -0.004806       0.057237       0.181266      -0.105467       0.039141       0.066326              8.389021       8.464219       0.166213       3.072985       6.075983       0.713979      10.626862           0.000006
           90              O       6.410308       6.784866       3.199846      -0.605526      30.792177 0.51846839E+03  0.12341352E+05                                 7.598191                            6.955779       0.887453       2.296009                    0.999443      28.738841      74.976052       0.735301       0.349946      -1.147198       0.032986       0.034860       0.013028       0.049729       0.016300      -0.080422       0.018259      -0.075470      -0.023733      -0.106277       0.044975       0.061301              7.730549       7.013231      -1.692226      -0.637974       9.495756       1.074222       6.682660           0.000005

******************************************************
Auxiliary information for the entire system
The total spin magnetic moment of the unit cell is   -0.000086
The total net atomic charge of the unit cell is   0.000002
Accuracy of reproducing the electrostatic potential in the unit cell:
  The inner radius (bohr) =    5.0000
  The outer radius (bohr) =   12.0000
  Valid grid points have density less than (e/(bohr^3)) =    0.0001
  The number of valid grid points were=         8610
  The rms potential error without charges in kcal/mol is=     11.57858
  The rms potential error with partial charges in kcal/mol is=      0.86997
  The RRMSE value at monopole order=      0.07514
  The rms potential error with partial charges and cloud penetration in kcal/mol is=      0.87972
  The RRMSE value at monopole order with cloud penetration is=      0.07598
  The rms potential error with partial charges and atomic dipoles in kcal/mol is=      0.37657
  The RRMSE value at dipole order=      0.03252
  The rms potential error with partial charges, atomic dipoles and cloud penetration in kcal/mol is=      0.36457
  The RRMSE value at dipole order with cloud penetration=      0.03149

******************************************************
The electron densities and ab initio electrostatic potential were computed in VASP using the PBE functional and
projector augmented wave method. See the main text of the journal article for a description of computational details.
The atomic charges, dipoles, and quadrupoles were computed with the DDEC6 method as described in
(a) T. A. Manz and N. Gabaldon Limas, RSC Adv. 6 (2016) 47771-47801 DOI: 10.1039/c6ra04656h
(b) N. Gabaldon Limas and T. A. Manz, RSC Adv. 8 (2018) 2678-2707 DOI: 10.1039/c7ra11829e.
For each atom in the material, the electron cloud parameters were fit to the spherically averaged atom-in-material
electron density using radial positions for which this density was between 10^-4 and 10^-2 electrons per cubic bohr.
The polarizabilities, dispersion coefficients, and quantum Drude oscillator (QDO) parameters were fit using the MCLF method.
The magnetic structure of the system was optimized in VASP from the default ferromagnetic initial guess using spin polarization.
The atomic spin moments (ASMs) were computed on this optimized magnetic structure using the DDEC6 partition as inputs
to the method of T. A. Manz and D. S. Sholl, J. Chem. Theory Comput. 7 (2011) 4146-4164 DOI: 10.1021/ct200539n.
The RMSE and RRMSE were computed using a uniform grid with Ewald summation.
