# Supplementary material for: A collection of forcefield precursors for metal–organic frameworks
Source: RSC Adv. 2019 Nov 13;9(63):36492–507. doi: 10.1039/c9ra07327b (PMC9075174; doi:10.1039/c9ra07327b)
Supplement: RA-009-C9RA07327B-s3535 [file RA-009-C9RA07327B-s3535.xyz]

   92
jmolscript: load "" {1 1 1} spacegroup "x,y,z" unitcell [{      9.029000     0.000000     0.000000 }, {      0.000000    10.934000     0.000000 }, {      0.000000    -0.007113    13.145998 }]
Zn     7.275839     1.148044    10.557025     0.976629
Zn     4.396581     2.902141     0.939544     1.020008
Zn     2.761339     4.308287     9.161972     0.976629
Zn     8.911081     2.561303     5.633455     1.020007
Zn     1.753161     9.778843     2.588973     0.976629
Zn     4.632419     8.024746    12.206454     1.020009
Zn     6.267661     6.618600     3.984026     0.976629
Zn     0.117919     8.365584     7.512543     1.020009
H      5.864335    10.246462     1.631418     0.113735
H      5.482409     0.952421     3.913564     0.109158
H      8.106236    10.768103     1.467093     0.137303
H      7.759523     2.370683     1.666913     0.115767
H      1.349835     6.150981     4.941581     0.113735
H      0.967909     4.511023     2.659435     0.109158
H      3.591736     5.629341     5.105906     0.137303
H      3.245023     3.092761     4.906086     0.115766
H      3.164664     0.680425    11.514580     0.113734
H      3.546591     9.974466     9.232434     0.109159
H      0.922764     0.158784    11.678905     0.137303
H      1.269477     8.556204    11.479085     0.115767
H      7.679164     4.775906     8.204417     0.113735
H      8.061091     6.415864    10.486563     0.109158
H      5.437264     5.297546     8.040092     0.137303
H      5.783977     7.834126     8.239912     0.115766
C      6.763624     1.539265     0.044302     0.585237
C      6.248971    10.590433     2.463954    -0.168511
C      3.932129     0.577011     2.582926     0.591220
C      5.389410     0.837372     2.944966     0.021086
C      7.602418     0.348735     2.131361    -0.184288
C      7.091377     1.666605     1.534795     0.029572
C      6.308562     9.452749     3.476459     0.637364
C      8.439406     0.595167     3.381545     0.662196
C      2.249124     3.924179     6.528697     0.585237
C      1.734471     5.807011     4.109045    -0.168511
C      8.446629     4.886432     3.990073     0.591220
C      0.874910     4.626071     3.628033     0.021085
C      3.087918     5.114709     4.441638    -0.184288
C      2.576877     3.796839     5.038204     0.029572
C      1.794062     6.944695     3.096540     0.637364
C      3.924906     4.868277     3.191454     0.662197
C      2.265376     9.387622    13.101696     0.585237
C      2.780029     0.336454    10.682044    -0.168510
C      5.096871    10.349876    10.563072     0.591220
C      3.639590    10.089515    10.201032     0.021085
C      1.426582    10.578152    11.014637    -0.184289
C      1.937623     9.260282    11.611203     0.029572
C      2.720438     1.474138     9.669539     0.637364
C      0.589594    10.331720     9.764453     0.662196
C      6.779876     7.002708     6.617301     0.585237
C      7.294529     5.119876     9.036953    -0.168511
C      0.582370     6.040455     9.155925     0.591220
C      8.154090     6.300816     9.517965     0.021085
C      5.941082     5.812178     8.704360    -0.184289
C      6.452123     7.130048     8.107794     0.029572
C      7.234938     3.982192    10.049458     0.637364
C      5.104094     6.058610     9.954544     0.662197
O      5.890158     1.996531     2.255196    -0.262674
O      8.068676     1.516500     4.126529    -0.536177
O      5.619650     1.761336    12.770943    -0.521652
O      7.749500     1.203221    12.447420    -0.517228
O      6.205632     8.290297     2.978489    -0.595538
O      3.379194     1.222171     1.674932    -0.553440
O      0.410819    10.792419     3.610285    -0.570707
O      6.434968     9.691230     4.669590    -0.580128
O      3.417025    10.563337     3.233390    -0.508931
O      1.375658     3.466913     4.317803    -0.262673
O      3.554176     3.946944     2.446470    -0.536177
O      1.105150     3.694994     6.948054    -0.521652
O      3.235000     4.253109     7.271577    -0.517228
O      1.691132     8.107147     3.594510    -0.595538
O      7.893694     4.241273     4.898067    -0.553440
O      4.925319     5.605024     2.962714    -0.570707
O      1.920468     6.706214     1.903409    -0.580128
O      7.931525     5.834106     3.339609    -0.508931
O      3.138842     8.930356    10.890802    -0.262674
O      0.960324     9.410387     9.019469    -0.536177
O      3.409350     9.165551     0.375055    -0.521651
O      1.279500     9.723666     0.698578    -0.517228
O      2.823368     2.636590    10.167509    -0.595538
O      5.649806     9.704716    11.471066    -0.553440
O      8.618180     0.134468     9.535713    -0.570707
O      2.594032     1.235657     8.476408    -0.580129
O      5.611975     0.363550     9.912608    -0.508931
O      7.653342     7.459974     8.828195    -0.262674
O      5.474824     6.979943    10.699528    -0.536177
O      7.923850     7.231893     6.197944    -0.521652
O      5.794000     6.673778     5.874421    -0.517228
O      7.337868     2.819740     9.551488    -0.595538
O      1.135306     6.685614     8.247931    -0.553440
O      4.103680     5.321863    10.183284    -0.570707
O      7.108532     4.220673    11.242589    -0.580129
O      1.097475     5.092781     9.806389    -0.508931

The following XYZ coordinates are in angstroms. Other properties are in atomic units.
The sperically averaged electron density of each atom fit to a function of the form exp(a - br)
eigen_1, eigen_2 and eigen_3 are the three eigenvalues of traceless quadrupole moment tensor
  atom number  atomic symbol              X              Y              Z     net charge C6 coefficient C8 coefficient C10 coefficient fluctuating dipole atomic polarizability isotropic forcefield polarizability              a              b squared Pearson coefficient          <r^3>          <r^4>         wp_QDO          m_QDO          q_QDO       dipole_x       dipole_y       dipole_z         dipole            Qxy            Qxz            Qyz     Q(x^2-y^2)  Q(3z^2 - R^2)        eigen_1        eigen_2        eigen_3 static polarizability      alpha(xx)      alpha(xy)      alpha(xz)      alpha(yy)      alpha(yz)      alpha(zz) atomic spin moment
            1             Zn       7.275839       1.148044      10.557025       0.976629      81.813442 0.17057225E+04  0.53121790E+05                                15.707351                           13.770084       0.026997       1.901488                    0.997608      44.115523     119.767354       0.471787       0.416866      -1.130348       0.014224       0.006606      -0.051186       0.053535      -0.005961       0.009640       0.003440       0.055732       0.130007      -0.050378       0.004649       0.045728             17.325766      17.764444       0.258855      -2.752121      18.711348      -0.544820      15.501507           0.000003
            2             Zn       4.396581       2.902141       0.939544       1.020008      69.520975 0.14401476E+04  0.42906292E+05                                14.130757                           12.663201       0.442145       2.041134                    0.997431      42.164683     111.227584       0.492358       0.417553      -1.132161      -0.090290       0.051925      -0.109216       0.150919       0.058726       0.051036      -0.048342       0.150627       0.083104      -0.134099       0.033123       0.100976             15.372542      12.846907      -4.562732      -3.506607      17.257249       3.515864      16.013471           0.000003
            3             Zn       2.761339       4.308287       9.161972       0.976629      81.813459 0.17057229E+04  0.53121807E+05                                15.707355                           13.770088       0.026996       1.901488                    0.997608      44.115522     119.767365       0.471787       0.416866      -1.130348       0.014224      -0.006606       0.051186       0.053534       0.005961      -0.009640       0.003439       0.055732       0.130006      -0.050377       0.004649       0.045728             17.325771      17.764454      -0.258853       2.752122      18.711349      -0.544813      15.501510           0.000003
            4             Zn       8.911081       2.561303       5.633455       1.020007      69.521005 0.14401482E+04  0.42906314E+05                                14.130761                           12.663204       0.442145       2.041133                    0.997431      42.164689     111.227610       0.492358       0.417553      -1.132161      -0.090290      -0.051925       0.109216       0.150920      -0.058726      -0.051036      -0.048342       0.150627       0.083104      -0.134100       0.033123       0.100977             15.372548      12.846912       4.562734       3.506611      17.257253       3.515866      16.013478           0.000003
            5             Zn       1.753161       9.778843       2.588973       0.976629      81.813448 0.17057228E+04  0.53121802E+05                                15.707351                           13.770085       0.026997       1.901488                    0.997608      44.115524     119.767357       0.471787       0.416866      -1.130348      -0.014224      -0.006606       0.051186       0.053535      -0.005961       0.009640       0.003439       0.055732       0.130007      -0.050378       0.004649       0.045728             17.325767      17.764444       0.258857      -2.752119      18.711348      -0.544823      15.501508           0.000003
            6             Zn       4.632419       8.024746      12.206454       1.020009      69.520929 0.14401463E+04  0.42906242E+05                                14.130749                           12.663194       0.442147       2.041134                    0.997431      42.164672     111.227533       0.492358       0.417553      -1.132161       0.090290      -0.051925       0.109215       0.150919       0.058726       0.051036      -0.048342       0.150627       0.083104      -0.134100       0.033123       0.100976             15.372534      12.846900      -4.562729      -3.506606      17.257240       3.515863      16.013463           0.000003
            7             Zn       6.267661       6.618600       3.984026       0.976629      81.813464 0.17057233E+04  0.53121823E+05                                15.707354                           13.770088       0.026996       1.901488                    0.997608      44.115526     119.767370       0.471787       0.416866      -1.130348      -0.014224       0.006606      -0.051186       0.053534       0.005961      -0.009640       0.003439       0.055732       0.130006      -0.050377       0.004649       0.045728             17.325769      17.764451      -0.258856       2.752120      18.711348      -0.544816      15.501509           0.000003
            8             Zn       0.117919       8.365584       7.512543       1.020009      69.520901 0.14401456E+04  0.42906215E+05                                14.130746                           12.663191       0.442146       2.041134                    0.997431      42.164663     111.227503       0.492358       0.417553      -1.132161       0.090290       0.051925      -0.109216       0.150919      -0.058726      -0.051036      -0.048342       0.150627       0.083104      -0.134100       0.033123       0.100976             15.372530      12.846898       4.562728       3.506606      17.257233       3.515862      16.013461           0.000003
            9              H       5.864335      10.246462       1.631418       0.113735       0.972342 0.76874502E+01  0.75609610E+02                                 1.694781                            1.677000      -1.132450       2.342550                    0.993313       3.735511      10.879378       0.453938       1.371877      -0.688526      -0.016063      -0.017097      -0.031920       0.039614       0.001600       0.002393       0.005548       0.007418       0.013421      -0.008376       0.000287       0.008089              1.710473       1.648962       0.120072       0.262307       1.563699       0.124899       1.918757          -0.000006
           10              H       5.482409       0.952421       3.913564       0.109158       1.259863 0.10588412E+02  0.11145082E+03                                 1.936080                            1.908572      -1.177372       2.316312                    0.995546       3.742316      10.834200       0.451062       1.290083      -0.707781       0.007311       0.005262       0.049383       0.050198       0.003783      -0.006713       0.010074      -0.013159       0.031222      -0.016332      -0.001071       0.017404              1.935416       1.743755      -0.021119       0.065392       1.693403       0.135414       2.369088          -0.000001
           11              H       8.106236      10.768103       1.467093       0.137303       1.021955 0.79446792E+01  0.78905760E+02                                 1.762727                            1.714361      -1.257140       2.292330                    0.993929       3.722080      10.947829       0.444543       1.387265      -0.685559       0.015763      -0.025286      -0.027920       0.040834       0.000580      -0.000770       0.006296      -0.012507      -0.012526      -0.007093      -0.003871       0.010964              1.786631       1.881965      -0.280380      -0.304406       1.615483       0.223833       1.862444          -0.000005
           12              H       7.759523       2.370683       1.666913       0.115767       0.999230 0.75330312E+01  0.72428856E+02                                 1.628891                            1.586170      -0.669876       2.566503                    0.999738       3.280166       8.917354       0.508631       1.252452      -0.716900       0.038392       0.034641       0.010528       0.052772       0.006017      -0.004729       0.003917       0.003649      -0.035411      -0.014418       0.002128       0.012290              1.644796       1.721432       0.403998       0.124871       1.765195       0.097510       1.447761          -0.000000
           13              H       1.349835       6.150981       4.941581       0.113735       0.972342 0.76874456E+01  0.75609552E+02                                 1.694780                            1.676999      -1.132449       2.342550                    0.993313       3.735510      10.879374       0.453938       1.371877      -0.688526      -0.016063       0.017097       0.031920       0.039614      -0.001600      -0.002393       0.005548       0.007418       0.013421      -0.008376       0.000287       0.008089              1.710472       1.648961      -0.120072      -0.262307       1.563698       0.124899       1.918757          -0.000006
           14              H       0.967909       4.511023       2.659435       0.109158       1.259861 0.10588389E+02  0.11145052E+03                                 1.936079                            1.908571      -1.177371       2.316313                    0.995546       3.742312      10.834189       0.451062       1.290084      -0.707781       0.007311      -0.005262      -0.049383       0.050198      -0.003783       0.006713       0.010074      -0.013159       0.031223      -0.016332      -0.001071       0.017404              1.935414       1.743754       0.021119      -0.065392       1.693402       0.135413       2.369087          -0.000001
           15              H       3.591736       5.629341       5.105906       0.137303       1.021954 0.79446714E+01  0.78905662E+02                                 1.762726                            1.714360      -1.257140       2.292330                    0.993929       3.722078      10.947821       0.444544       1.387265      -0.685560       0.015763       0.025286       0.027921       0.040834      -0.000580       0.000770       0.006296      -0.012507      -0.012526      -0.007093      -0.003871       0.010964              1.786630       1.881963       0.280379       0.304406       1.615482       0.223832       1.862443          -0.000005
           16              H       3.245023       3.092761       4.906086       0.115766       0.999230 0.75330364E+01  0.72428917E+02                                 1.628891                            1.586171      -0.669876       2.566504                    0.999738       3.280167       8.917357       0.508631       1.252452      -0.716900       0.038392      -0.034641      -0.010528       0.052772      -0.006017       0.004729       0.003917       0.003649      -0.035411      -0.014418       0.002128       0.012290              1.644797       1.721433      -0.403999      -0.124871       1.765196       0.097510       1.447761          -0.000000
           17              H       3.164664       0.680425      11.514580       0.113734       0.972342 0.76874515E+01  0.75609624E+02                                 1.694781                            1.677000      -1.132450       2.342549                    0.993313       3.735512      10.879381       0.453938       1.371877      -0.688526       0.016063       0.017097       0.031920       0.039614       0.001600       0.002393       0.005548       0.007418       0.013421      -0.008376       0.000287       0.008089              1.710473       1.648961       0.120072       0.262307       1.563699       0.124899       1.918758          -0.000007
           18              H       3.546591       9.974466       9.232434       0.109159       1.259862 0.10588399E+02  0.11145066E+03                                 1.936079                            1.908571      -1.177371       2.316313                    0.995546       3.742314      10.834193       0.451062       1.290083      -0.707781      -0.007311      -0.005262      -0.049383       0.050198       0.003783      -0.006713       0.010074      -0.013159       0.031222      -0.016332      -0.001071       0.017404              1.935414       1.743754      -0.021119       0.065391       1.693402       0.135414       2.369086          -0.000001
           19              H       0.922764       0.158784      11.678905       0.137303       1.021954 0.79446707E+01  0.78905655E+02                                 1.762726                            1.714360      -1.257140       2.292330                    0.993929       3.722078      10.947822       0.444544       1.387266      -0.685559      -0.015763       0.025286       0.027921       0.040834       0.000580      -0.000770       0.006296      -0.012507      -0.012526      -0.007093      -0.003871       0.010964              1.786630       1.881964      -0.280379      -0.304406       1.615482       0.223832       1.862443          -0.000005
           20              H       1.269477       8.556204      11.479085       0.115767       0.999231 0.75330405E+01  0.72428970E+02                                 1.628892                            1.586171      -0.669876       2.566503                    0.999738       3.280168       8.917362       0.508631       1.252452      -0.716900      -0.038392      -0.034641      -0.010528       0.052772       0.006017      -0.004729       0.003917       0.003649      -0.035411      -0.014418       0.002128       0.012290              1.644797       1.721433       0.403999       0.124871       1.765197       0.097510       1.447762          -0.000000
           21              H       7.679164       4.775906       8.204417       0.113735       0.972341 0.76874433E+01  0.75609524E+02                                 1.694780                            1.676999      -1.132448       2.342550                    0.993313       3.735510      10.879374       0.453938       1.371877      -0.688526       0.016063      -0.017097      -0.031920       0.039614      -0.001600      -0.002393       0.005548       0.007418       0.013421      -0.008376       0.000287       0.008089              1.710472       1.648961      -0.120072      -0.262307       1.563698       0.124899       1.918756          -0.000006
           22              H       8.061091       6.415864      10.486563       0.109158       1.259863 0.10588414E+02  0.11145085E+03                                 1.936081                            1.908573      -1.177373       2.316312                    0.995546       3.742316      10.834203       0.451061       1.290084      -0.707781      -0.007311       0.005262       0.049383       0.050198      -0.003783       0.006713       0.010074      -0.013159       0.031222      -0.016332      -0.001071       0.017404              1.935416       1.743756       0.021119      -0.065392       1.693404       0.135413       2.369090          -0.000001
           23              H       5.437264       5.297546       8.040092       0.137303       1.021953 0.79446615E+01  0.78905543E+02                                 1.762726                            1.714360      -1.257140       2.292330                    0.993929       3.722076      10.947816       0.444543       1.387266      -0.685559      -0.015763      -0.025286      -0.027921       0.040834      -0.000580       0.000770       0.006296      -0.012507      -0.012526      -0.007093      -0.003871       0.010964              1.786629       1.881963       0.280379       0.304406       1.615482       0.223832       1.862443          -0.000005
           24              H       5.783977       7.834126       8.239912       0.115766       0.999230 0.75330358E+01  0.72428917E+02                                 1.628892                            1.586171      -0.669876       2.566503                    0.999738       3.280167       8.917360       0.508631       1.252453      -0.716900      -0.038392       0.034641       0.010528       0.052772      -0.006017       0.004729       0.003917       0.003649      -0.035411      -0.014418       0.002128       0.012290              1.644797       1.721433      -0.403999      -0.124871       1.765197       0.097510       1.447762          -0.000000
           25              C       6.763624       1.539265       0.044302       0.585237      21.792293 0.26414736E+03  0.55503581E+04                                 7.258501                            5.824476      -0.211932       1.987776                    0.999253      22.615554      63.975635       0.605247       0.481614      -1.013702      -0.007852      -0.015246      -0.070498       0.072554       0.052719       0.005327      -0.021675      -0.143260      -0.212219      -0.078187      -0.047950       0.126136              8.049107       8.572171      -1.226667      -0.600235       4.256701       0.163509      11.318448          -0.000000
           26              C       6.248971      10.590433       2.463954      -0.168511      31.490564 0.50437429E+03  0.12374742E+05                                 8.998996                            7.677230      -0.515046       1.836961                    0.996729      30.031915      89.807471       0.569686       0.438215      -1.044916       0.039183       0.065539      -0.006247       0.076614       0.005011      -0.028473       0.038727       0.033466      -0.076774      -0.062333       0.017282       0.045051             10.108409       9.715477       0.489744      -0.037884      12.471242      -2.835002       8.138506          -0.000006
           27              C       3.932129       0.577011       2.582926       0.591220      20.517774 0.25823798E+03  0.53969354E+04                                 6.979197                            5.771827      -0.011782       2.058939                    0.999591      22.373196      63.170933       0.605817       0.483769      -1.012318      -0.067540      -0.021400      -0.010220       0.071582      -0.053094      -0.034757       0.074231      -0.067174       0.094737      -0.079114      -0.042413       0.121527              7.568591       9.937093       1.456694       0.593055       7.102194      -1.931003       5.666485           0.000002
           28              C       5.389410       0.837372       2.944966       0.021086      24.782290 0.38766043E+03  0.88731436E+04                                 7.472298                            6.572330      -0.256903       1.945595                    0.997798      26.787898      76.457930       0.640415       0.417848      -1.061281       0.087933       0.038337      -0.038362       0.103313       0.008552      -0.039948      -0.023271      -0.093567      -0.048354      -0.069381       0.003326       0.066055              8.112529      10.676707       0.193338      -0.222054       7.350628      -0.499910       6.310253          -0.000008
           29              C       7.602418       0.348735       2.131361      -0.184288      30.467708 0.49970459E+03  0.12199449E+05                                 8.664761                            7.530953      -0.379759       1.883393                    0.996401      29.693104      87.813656       0.589470       0.425616      -1.055347      -0.078373       0.006006      -0.009556       0.079182       0.006405      -0.032765      -0.012763      -0.043995      -0.136567      -0.063156       0.013575       0.049581              9.515994      11.705474      -0.163821       1.521847       7.690145      -0.504909       9.152363          -0.000008
           30              C       7.091377       1.666605       1.534795       0.029572      25.099149 0.38253809E+03  0.86788765E+04                                 7.447597                            6.480260       0.037969       2.043154                    0.998802      26.035995      72.664584       0.655807       0.411663      -1.071131      -0.038515      -0.019180       0.091518       0.101127      -0.011634      -0.055525      -0.005509       0.021027      -0.145881      -0.077485       0.013648       0.063837              8.085671       7.630805       0.007291       0.260798       6.720406      -0.989561       9.905802          -0.000004
           31              C       6.308562       9.452749       3.476459       0.637364      20.448054 0.24614478E+03  0.50942865E+04                                 7.030512                            5.669318      -0.162559       2.015258                    0.999310      22.059143      62.436576       0.604381       0.489669      -1.006996      -0.005580      -0.045148       0.004007       0.045667      -0.009602      -0.022358      -0.005639       0.149684      -0.162752      -0.061093      -0.044509       0.105602              7.788554       4.156438       0.211971       0.619286      11.229463      -1.713427       7.979761           0.000004
           32              C       8.439406       0.595167       3.381545       0.662196      21.461219 0.24235038E+03  0.50069920E+04                                 7.277623                            5.656333      -0.203840       2.002345                    0.999188      21.988756      62.618103       0.598846       0.495060      -1.002101       0.009172       0.004914       0.050538       0.051598       0.053173      -0.050582      -0.060244      -0.019781      -0.079710      -0.071222      -0.040797       0.112019              8.200324       9.202218      -2.111516       1.861573       8.133360       2.007940       7.265394           0.000002
           33              C       2.249124       3.924179       6.528697       0.585237      21.792297 0.26414739E+03  0.55503587E+04                                 7.258501                            5.824476      -0.211931       1.987776                    0.999253      22.615554      63.975627       0.605247       0.481613      -1.013702      -0.007852       0.015246       0.070498       0.072554      -0.052719      -0.005327      -0.021675      -0.143260      -0.212219      -0.078187      -0.047950       0.126136              8.049107       8.572172       1.226667       0.600236       4.256701       0.163507      11.318448          -0.000000
           34              C       1.734471       5.807011       4.109045      -0.168511      31.490560 0.50437421E+03  0.12374739E+05                                 8.998995                            7.677230      -0.515046       1.836961                    0.996729      30.031909      89.807446       0.569686       0.438215      -1.044916       0.039183      -0.065539       0.006247       0.076614      -0.005011       0.028473       0.038728       0.033466      -0.076775      -0.062333       0.017282       0.045051             10.108408       9.715474      -0.489744       0.037882      12.471242      -2.835006       8.138508          -0.000007
           35              C       8.446629       4.886432       3.990073       0.591220      20.517768 0.25823788E+03  0.53969329E+04                                 6.979196                            5.771826      -0.011783       2.058938                    0.999591      22.373197      63.170940       0.605817       0.483769      -1.012318      -0.067540       0.021400       0.010221       0.071582       0.053094       0.034757       0.074231      -0.067174       0.094736      -0.079114      -0.042413       0.121527              7.568590       9.937092      -1.456693      -0.593056       7.102191      -1.931002       5.666486           0.000002
           36              C       0.874910       4.626071       3.628033       0.021085      24.782300 0.38766058E+03  0.88731473E+04                                 7.472298                            6.572330      -0.256902       1.945595                    0.997798      26.787902      76.457934       0.640415       0.417848      -1.061281       0.087933      -0.038337       0.038362       0.103313      -0.008552       0.039948      -0.023271      -0.093567      -0.048354      -0.069381       0.003326       0.066055              8.112530      10.676708      -0.193340       0.222055       7.350627      -0.499913       6.310255          -0.000007
           37              C       3.087918       5.114709       4.441638      -0.184288      30.467712 0.49970467E+03  0.12199451E+05                                 8.664761                            7.530953      -0.379759       1.883393                    0.996401      29.693104      87.813651       0.589470       0.425616      -1.055347      -0.078373      -0.006006       0.009556       0.079182      -0.006405       0.032765      -0.012763      -0.043995      -0.136567      -0.063156       0.013575       0.049581              9.515994      11.705474       0.163820      -1.521848       7.690145      -0.504909       9.152362          -0.000007
           38              C       2.576877       3.796839       5.038204       0.029572      25.099141 0.38253791E+03  0.86788716E+04                                 7.447596                            6.480259       0.037969       2.043154                    0.998802      26.035988      72.664561       0.655807       0.411663      -1.071131      -0.038515       0.019180      -0.091518       0.101127       0.011634       0.055525      -0.005509       0.021027      -0.145882      -0.077486       0.013648       0.063838              8.085670       7.630805      -0.007292      -0.260797       6.720405      -0.989562       9.905800          -0.000004
           39              C       1.794062       6.944695       3.096540       0.637364      20.448055 0.24614477E+03  0.50942863E+04                                 7.030512                            5.669318      -0.162558       2.015258                    0.999310      22.059141      62.436567       0.604381       0.489669      -1.006996      -0.005580       0.045148      -0.004007       0.045667       0.009602       0.022358      -0.005639       0.149684      -0.162752      -0.061093      -0.044509       0.105602              7.788555       4.156438      -0.211972      -0.619286      11.229466      -1.713428       7.979761           0.000004
           40              C       3.924906       4.868277       3.191454       0.662197      21.461212 0.24235026E+03  0.50069888E+04                                 7.277621                            5.656331      -0.203839       2.002345                    0.999188      21.988755      62.618097       0.598847       0.495059      -1.002101       0.009172      -0.004914      -0.050538       0.051599      -0.053173       0.050582      -0.060244      -0.019780      -0.079710      -0.071222      -0.040797       0.112019              8.200321       9.202218       2.111515      -1.861573       8.133355       2.007939       7.265391           0.000002
           41              C       2.265376       9.387622      13.101696       0.585237      21.792296 0.26414740E+03  0.55503594E+04                                 7.258503                            5.824477      -0.211932       1.987776                    0.999253      22.615557      63.975650       0.605247       0.481614      -1.013702       0.007852       0.015246       0.070498       0.072554       0.052719       0.005327      -0.021675      -0.143260      -0.212219      -0.078187      -0.047950       0.126137              8.049109       8.572173      -1.226667      -0.600235       4.256702       0.163509      11.318451          -0.000000
           42              C       2.780029       0.336454      10.682044      -0.168510      31.490543 0.50437389E+03  0.12374730E+05                                 8.998992                            7.677227      -0.515046       1.836961                    0.996729      30.031907      89.807440       0.569686       0.438215      -1.044916      -0.039183      -0.065539       0.006247       0.076614       0.005011      -0.028473       0.038728       0.033466      -0.076775      -0.062333       0.017282       0.045051             10.108404       9.715471       0.489744      -0.037886      12.471236      -2.835000       8.138504          -0.000006
           43              C       5.096871      10.349876      10.563072       0.591220      20.517768 0.25823789E+03  0.53969330E+04                                 6.979196                            5.771827      -0.011782       2.058939                    0.999591      22.373193      63.170928       0.605817       0.483769      -1.012317       0.067540       0.021400       0.010220       0.071582      -0.053094      -0.034757       0.074231      -0.067175       0.094737      -0.079114      -0.042413       0.121527              7.568590       9.937093       1.456694       0.593054       7.102193      -1.931003       5.666485           0.000002
           44              C       3.639590      10.089515      10.201032       0.021085      24.782304 0.38766069E+03  0.88731509E+04                                 7.472300                            6.572332      -0.256903       1.945595                    0.997798      26.787906      76.457955       0.640415       0.417848      -1.061281      -0.087933      -0.038337       0.038362       0.103313       0.008552      -0.039948      -0.023271      -0.093567      -0.048354      -0.069381       0.003326       0.066055              8.112532      10.676713       0.193338      -0.222055       7.350631      -0.499910       6.310254          -0.000007
           45              C       1.426582      10.578152      11.014637      -0.184289      30.467720 0.49970486E+03  0.12199457E+05                                 8.664763                            7.530955      -0.379760       1.883393                    0.996401      29.693112      87.813686       0.589470       0.425616      -1.055347       0.078373      -0.006006       0.009555       0.079182       0.006405      -0.032765      -0.012763      -0.043995      -0.136567      -0.063156       0.013575       0.049581              9.515997      11.705478      -0.163820       1.521848       7.690147      -0.504910       9.152365          -0.000007
           46              C       1.937623       9.260282      11.611203       0.029572      25.099144 0.38253799E+03  0.86788742E+04                                 7.447597                            6.480261       0.037969       2.043154                    0.998802      26.035994      72.664590       0.655806       0.411663      -1.071131       0.038515       0.019180      -0.091518       0.101127      -0.011634      -0.055525      -0.005509       0.021027      -0.145881      -0.077485       0.013648       0.063837              8.085671       7.630805       0.007292       0.260798       6.720406      -0.989561       9.905802          -0.000005
           47              C       2.720438       1.474138       9.669539       0.637364      20.448051 0.24614474E+03  0.50942856E+04                                 7.030512                            5.669318      -0.162559       2.015258                    0.999310      22.059140      62.436567       0.604381       0.489669      -1.006996       0.005580       0.045148      -0.004007       0.045667      -0.009602      -0.022358      -0.005639       0.149684      -0.162753      -0.061093      -0.044509       0.105602              7.788554       4.156438       0.211972       0.619286      11.229463      -1.713427       7.979762           0.000004
           48              C       0.589594      10.331720       9.764453       0.662196      21.461226 0.24235052E+03  0.50069954E+04                                 7.277625                            5.656334      -0.203840       2.002345                    0.999188      21.988755      62.618099       0.598846       0.495060      -1.002101      -0.009172      -0.004914      -0.050538       0.051599       0.053173      -0.050582      -0.060244      -0.019781      -0.079710      -0.071222      -0.040797       0.112019              8.200326       9.202222      -2.111515       1.861574       8.133360       2.007941       7.265396           0.000001
           49              C       6.779876       7.002708       6.617301       0.585237      21.792297 0.26414739E+03  0.55503588E+04                                 7.258502                            5.824476      -0.211932       1.987776                    0.999253      22.615555      63.975636       0.605247       0.481614      -1.013702       0.007852      -0.015246      -0.070498       0.072554      -0.052719      -0.005327      -0.021675      -0.143260      -0.212219      -0.078187      -0.047950       0.126136              8.049108       8.572172       1.226667       0.600236       4.256702       0.163507      11.318450          -0.000000
           50              C       7.294529       5.119876       9.036953      -0.168511      31.490552 0.50437406E+03  0.12374735E+05                                 8.998994                            7.677229      -0.515046       1.836961                    0.996729      30.031909      89.807446       0.569686       0.438215      -1.044916      -0.039183       0.065539      -0.006247       0.076614      -0.005011       0.028473       0.038727       0.033466      -0.076775      -0.062333       0.017281       0.045051             10.108406       9.715472      -0.489743       0.037884      12.471239      -2.835004       8.138507          -0.000006
           51              C       0.582370       6.040455       9.155925       0.591220      20.517774 0.25823794E+03  0.53969342E+04                                 6.979197                            5.771827      -0.011782       2.058939                    0.999591      22.373195      63.170931       0.605817       0.483769      -1.012318       0.067540      -0.021400      -0.010221       0.071582       0.053094       0.034757       0.074231      -0.067175       0.094737      -0.079114      -0.042413       0.121527              7.568592       9.937106      -1.456695      -0.593058       7.102188      -1.930999       5.666484           0.000002
           52              C       8.154090       6.300816       9.517965       0.021085      24.782298 0.38766038E+03  0.88731420E+04                                 7.472298                            6.572329      -0.256903       1.945595                    0.997798      26.787904      76.457946       0.640415       0.417848      -1.061281      -0.087933       0.038337      -0.038362       0.103313      -0.008552       0.039948      -0.023271      -0.093567      -0.048354      -0.069381       0.003326       0.066055              8.112531      10.676712      -0.193342       0.222054       7.350626      -0.499913       6.310255          -0.000007
           53              C       5.941082       5.812178       8.704360      -0.184289      30.467720 0.49970485E+03  0.12199457E+05                                 8.664762                            7.530955      -0.379760       1.883393                    0.996401      29.693109      87.813670       0.589470       0.425616      -1.055347       0.078373       0.006006      -0.009556       0.079182      -0.006405       0.032765      -0.012763      -0.043995      -0.136567      -0.063156       0.013575       0.049581              9.515996      11.705478       0.163819      -1.521849       7.690147      -0.504909       9.152363          -0.000007
           54              C       6.452123       7.130048       8.107794       0.029572      25.099139 0.38253786E+03  0.86788701E+04                                 7.447596                            6.480259       0.037969       2.043154                    0.998802      26.035987      72.664561       0.655807       0.411663      -1.071131       0.038515      -0.019180       0.091518       0.101127       0.011634       0.055525      -0.005509       0.021027      -0.145882      -0.077485       0.013648       0.063837              8.085670       7.630805      -0.007292      -0.260797       6.720404      -0.989562       9.905800          -0.000004
           55              C       7.234938       3.982192      10.049458       0.637364      20.448055 0.24614476E+03  0.50942860E+04                                 7.030512                            5.669318      -0.162559       2.015258                    0.999310      22.059140      62.436563       0.604381       0.489669      -1.006996       0.005580      -0.045148       0.004007       0.045667       0.009602       0.022358      -0.005639       0.149684      -0.162752      -0.061093      -0.044509       0.105602              7.788555       4.156438      -0.211972      -0.619286      11.229466      -1.713428       7.979761           0.000004
           56              C       5.104094       6.058610       9.954544       0.662197      21.461218 0.24235037E+03  0.50069919E+04                                 7.277623                            5.656333      -0.203840       2.002345                    0.999188      21.988755      62.618104       0.598846       0.495060      -1.002101      -0.009172       0.004914       0.050538       0.051598      -0.053173       0.050582      -0.060244      -0.019781      -0.079710      -0.071222      -0.040797       0.112019              8.200325       9.202225       2.111515      -1.861574       8.133356       2.007940       7.265394           0.000001
           57              O       5.890158       1.996531       2.255196      -0.262674      27.090080 0.45399982E+03  0.10492240E+05                                 7.282105                            6.678831       0.000420       2.086939                    0.999056      24.532050      63.820872       0.719312       0.368448      -1.128380       0.078528      -0.166983       0.010426       0.184821       0.018923      -0.126375      -0.072838       0.068353      -0.093378      -0.143491      -0.018179       0.161670              7.686593       8.927799      -0.348954      -1.881204       7.730083      -1.000734       6.401899          -0.000006
           58              O       8.068676       1.516500       4.126529      -0.536177      38.663231 0.55144007E+03  0.13341054E+05                                 9.127383                            7.278192       0.050079       2.074165                    0.995148      27.378811      72.203940       0.702804       0.360230      -1.137984      -0.016087      -0.021350      -0.026387       0.037562       0.015428      -0.038296       0.027988      -0.042191      -0.015096      -0.061342       0.019277       0.042065             10.490245       7.228410       0.765040       1.335030      13.587795       6.382127      10.654529          -0.000008
           59              O       5.619650       1.761336      12.770943      -0.521652      33.363939 0.57101795E+03  0.13930209E+05                                 8.215599                            7.440243       0.297325       2.152691                    0.995347      27.426261      72.537004       0.690625       0.363543      -1.135832       0.014239      -0.031095      -0.023117       0.041280      -0.000618       0.027186      -0.009633       0.001122      -0.228645      -0.083035       0.037281       0.045754              8.605774      11.136953      -1.623192       0.693499       5.926464       0.332677       8.753904          -0.000014
           60              O       7.749500       1.203221      12.447420      -0.517228      31.459952 0.47749993E+03  0.11118698E+05                                 7.800558                            6.677118       0.456531       2.217475                    0.996747      26.467463      67.975442       0.751258       0.350135      -1.148688      -0.005898       0.016559       0.014677       0.022900       0.005667      -0.061077       0.009709       0.002688      -0.035373      -0.065829       0.006216       0.059613              8.461932       9.114517      -1.420057      -3.540991       5.065166       0.963071      11.206114          -0.000017
           61              O       6.205632       8.290297       2.978489      -0.595538      34.667608 0.50390906E+03  0.11884257E+05                                 8.297522                            6.803122       0.748889       2.288804                    0.998848      27.413728      70.693509       0.754033       0.344426      -1.154231       0.004041       0.024473       0.034509       0.042498       0.003447      -0.013095       0.026718      -0.044165      -0.271830      -0.096523       0.024706       0.071818              9.299686       5.278630       0.447601       0.460733      16.524016      -0.906951       6.096412          -0.000004
           62              O       3.379194       1.222171       1.674932      -0.553440      28.879768 0.50418759E+03  0.11911538E+05                                 7.318893                            6.900009       0.604014       2.248552                    0.998198      27.193085      70.553864       0.732136       0.354110      -1.144421      -0.008403      -0.014454       0.015015       0.022471      -0.061133       0.003591      -0.002415      -0.099018       0.132747      -0.100824       0.043239       0.057585              7.401985       6.967927      -0.221881       1.263973       8.106289      -1.723333       7.131740          -0.000015
           63              O       0.410819      10.792419       3.610285      -0.570707      38.765625 0.54980613E+03  0.13298724E+05                                 9.063508                            7.235504       0.293472       2.141148                    0.996950      27.853506      73.575664       0.709164       0.357075      -1.139883      -0.022568      -0.017360       0.008751       0.029787      -0.024982      -0.030956      -0.057914       0.008784      -0.254139      -0.116613       0.046516       0.070097             10.217617      14.182242      -5.872871      -0.642870      10.297306       0.715199       6.173303          -0.000004
           64              O       6.434968       9.691230       4.669590      -0.580128      28.245141 0.48899274E+03  0.11479346E+05                                 7.215425                            6.800183       0.749931       2.276952                    0.998316      27.823979      72.266176       0.735735       0.354626      -1.142527      -0.013782      -0.016116      -0.009875       0.023392      -0.003003      -0.011738       0.019616       0.163750       0.077581      -0.097922       0.025612       0.072310              7.294451       4.948447       0.060183       0.876414       6.367387      -0.693699      10.567520           0.000001
           65              O       3.417025      10.563337       3.233390      -0.508931      30.992057 0.46990002E+03  0.10933499E+05                                 7.811480                            6.700252       0.334395       2.185931                    0.995588      26.415189      68.541277       0.734758       0.358268      -1.138397       0.013104       0.005409       0.004225       0.014792       0.023290      -0.046653      -0.009020      -0.054816      -0.034383      -0.064882       0.010243       0.054639              8.439365      10.217099       3.875092      -1.100699       9.132685      -1.789758       5.968312          -0.000006
           66              O       1.375658       3.466913       4.317803      -0.262673      27.090058 0.45399922E+03  0.10492223E+05                                 7.282099                            6.678826       0.000421       2.086940                    0.999056      24.532041      63.820831       0.719312       0.368448      -1.128380       0.078528       0.166983      -0.010426       0.184821      -0.018923       0.126375      -0.072838       0.068353      -0.093378      -0.143491      -0.018179       0.161670              7.686588       8.927793       0.348951       1.881204       7.730075      -1.000735       6.401895          -0.000006
           67              O       3.554176       3.946944       2.446470      -0.536177      38.663220 0.55143992E+03  0.13341050E+05                                 9.127381                            7.278191       0.050079       2.074165                    0.995148      27.378808      72.203928       0.702804       0.360230      -1.137984      -0.016087       0.021349       0.026388       0.037562      -0.015428       0.038296       0.027988      -0.042191      -0.015096      -0.061342       0.019277       0.042065             10.490242       7.228409      -0.765038      -1.335028      13.587792       6.382125      10.654526          -0.000008
           68              O       1.105150       3.694994       6.948054      -0.521652      33.363924 0.57101758E+03  0.13930197E+05                                 8.215596                            7.440240       0.297326       2.152691                    0.995347      27.426252      72.536970       0.690626       0.363543      -1.135832       0.014239       0.031094       0.023117       0.041279       0.000618      -0.027186      -0.009633       0.001122      -0.228645      -0.083035       0.037281       0.045754              8.605771      11.136949       1.623195      -0.693497       5.926464       0.332676       8.753900          -0.000015
           69              O       3.235000       4.253109       7.271577      -0.517228      31.459945 0.47749971E+03  0.11118692E+05                                 7.800557                            6.677117       0.456530       2.217475                    0.996747      26.467458      67.975429       0.751258       0.350135      -1.148688      -0.005898      -0.016559      -0.014677       0.022900      -0.005667       0.061077       0.009709       0.002688      -0.035373      -0.065829       0.006216       0.059613              8.461932       9.114516       1.420055       3.540992       5.065165       0.963071      11.206114          -0.000017
           70              O       1.691132       8.107147       3.594510      -0.595538      34.667597 0.50390878E+03  0.11884248E+05                                 8.297520                            6.803120       0.748890       2.288804                    0.998848      27.413723      70.693491       0.754034       0.344426      -1.154231       0.004041      -0.024473      -0.034509       0.042498      -0.003447       0.013095       0.026718      -0.044165      -0.271830      -0.096524       0.024706       0.071818              9.299685       5.278629      -0.447601      -0.460733      16.524013      -0.906952       6.096411          -0.000004
           71              O       7.893694       4.241273       4.898067      -0.553440      28.879752 0.50418717E+03  0.11911526E+05                                 7.318890                            6.900006       0.604013       2.248552                    0.998198      27.193081      70.553847       0.732137       0.354110      -1.144422      -0.008403       0.014454      -0.015015       0.022471       0.061133      -0.003591      -0.002415      -0.099018       0.132747      -0.100824       0.043239       0.057585              7.401982       6.967924       0.221881      -1.263974       8.106282      -1.723332       7.131740          -0.000015
           72              O       4.925319       5.605024       2.962714      -0.570707      38.765613 0.54980581E+03  0.13298715E+05                                 9.063506                            7.235502       0.293473       2.141148                    0.996950      27.853504      73.575658       0.709164       0.357075      -1.139883      -0.022568       0.017360      -0.008751       0.029787       0.024981       0.030956      -0.057914       0.008784      -0.254139      -0.116613       0.046516       0.070097             10.217615      14.182242       5.872868       0.642869      10.297300       0.715199       6.173302          -0.000004
           73              O       1.920468       6.706214       1.903409      -0.580128      28.245129 0.48899245E+03  0.11479337E+05                                 7.215423                            6.800180       0.749932       2.276952                    0.998316      27.823974      72.266154       0.735735       0.354626      -1.142528      -0.013782       0.016116       0.009875       0.023392       0.003003       0.011738       0.019616       0.163750       0.077582      -0.097922       0.025612       0.072310              7.294449       4.948445      -0.060183      -0.876414       6.367385      -0.693699      10.567516           0.000001
           74              O       7.931525       5.834106       3.339609      -0.508931      30.992056 0.46990002E+03  0.10933499E+05                                 7.811480                            6.700251       0.334395       2.185931                    0.995588      26.415190      68.541278       0.734758       0.358268      -1.138397       0.013104      -0.005409      -0.004224       0.014792      -0.023290       0.046653      -0.009020      -0.054816      -0.034383      -0.064882       0.010243       0.054639              8.439365      10.217098      -3.875090       1.100699       9.132685      -1.789758       5.968312          -0.000006
           75              O       3.138842       8.930356      10.890802      -0.262674      27.090076 0.45399974E+03  0.10492238E+05                                 7.282104                            6.678830       0.000420       2.086939                    0.999056      24.532048      63.820863       0.719312       0.368448      -1.128380      -0.078528       0.166983      -0.010426       0.184821       0.018923      -0.126375      -0.072838       0.068353      -0.093378      -0.143491      -0.018179       0.161670              7.686593       8.927798      -0.348954      -1.881204       7.730081      -1.000734       6.401898          -0.000006
           76              O       0.960324       9.410387       9.019469      -0.536177      38.663229 0.55144013E+03  0.13341056E+05                                 9.127382                            7.278193       0.050079       2.074165                    0.995148      27.378814      72.203949       0.702804       0.360230      -1.137984       0.016087       0.021350       0.026388       0.037562       0.015428      -0.038296       0.027988      -0.042191      -0.015096      -0.061342       0.019277       0.042065             10.490244       7.228410       0.765041       1.335030      13.587792       6.382126      10.654529          -0.000008
           77              O       3.409350       9.165551       0.375055      -0.521651      33.363932 0.57101777E+03  0.13930203E+05                                 8.215597                            7.440241       0.297326       2.152691                    0.995347      27.426258      72.536992       0.690625       0.363543      -1.135832      -0.014239       0.031095       0.023116       0.041279      -0.000617       0.027186      -0.009633       0.001122      -0.228645      -0.083036       0.037281       0.045754              8.605772      11.136952      -1.623191       0.693499       5.926463       0.332677       8.753902          -0.000015
           78              O       1.279500       9.723666       0.698578      -0.517228      31.459966 0.47750018E+03  0.11118706E+05                                 7.800561                            6.677121       0.456529       2.217475                    0.996747      26.467466      67.975460       0.751258       0.350136      -1.148688       0.005898      -0.016559      -0.014677       0.022900       0.005667      -0.061077       0.009709       0.002687      -0.035373      -0.065829       0.006216       0.059613              8.461936       9.114521      -1.420058      -3.540993       5.065168       0.963072      11.206119          -0.000017
           79              O       2.823368       2.636590      10.167509      -0.595538      34.667607 0.50390905E+03  0.11884256E+05                                 8.297522                            6.803122       0.748889       2.288804                    0.998848      27.413727      70.693506       0.754033       0.344426      -1.154231      -0.004041      -0.024473      -0.034509       0.042499       0.003447      -0.013095       0.026718      -0.044165      -0.271831      -0.096524       0.024706       0.071818              9.299686       5.278630       0.447601       0.460733      16.524017      -0.906951       6.096412          -0.000004
           80              O       5.649806       9.704716      11.471066      -0.553440      28.879772 0.50418769E+03  0.11911541E+05                                 7.318894                            6.900010       0.604013       2.248552                    0.998198      27.193087      70.553871       0.732136       0.354110      -1.144421       0.008402       0.014454      -0.015015       0.022471      -0.061133       0.003591      -0.002415      -0.099018       0.132747      -0.100824       0.043239       0.057585              7.401986       6.967927      -0.221881       1.263973       8.106290      -1.723333       7.131741          -0.000015
           81              O       8.618180       0.134468       9.535713      -0.570707      38.765643 0.54980650E+03  0.13298735E+05                                 9.063512                            7.235508       0.293472       2.141147                    0.996950      27.853505      73.575668       0.709163       0.357075      -1.139883       0.022568       0.017360      -0.008751       0.029787      -0.024981      -0.030956      -0.057915       0.008784      -0.254139      -0.116613       0.046517       0.070097             10.217622      14.182252      -5.872873      -0.642873      10.297309       0.715201       6.173306          -0.000004
           82              O       2.594032       1.235657       8.476408      -0.580129      28.245128 0.48899243E+03  0.11479337E+05                                 7.215423                            6.800180       0.749933       2.276953                    0.998316      27.823974      72.266153       0.735735       0.354626      -1.142528       0.013781       0.016116       0.009876       0.023392      -0.003002      -0.011738       0.019616       0.163750       0.077582      -0.097922       0.025612       0.072310              7.294448       4.948445       0.060183       0.876414       6.367384      -0.693698      10.567516           0.000001
           83              O       5.611975       0.363550       9.912608      -0.508931      30.992072 0.46990029E+03  0.10933508E+05                                 7.811484                            6.700255       0.334394       2.185931                    0.995588      26.415192      68.541297       0.734758       0.358268      -1.138397      -0.013104      -0.005409      -0.004225       0.014792       0.023290      -0.046653      -0.009020      -0.054816      -0.034384      -0.064882       0.010243       0.054639              8.439370      10.217106       3.875094      -1.100700       9.132690      -1.789759       5.968314          -0.000006
           84              O       7.653342       7.459974       8.828195      -0.262674      27.090069 0.45399942E+03  0.10492229E+05                                 7.282103                            6.678828       0.000420       2.086940                    0.999056      24.532044      63.820849       0.719312       0.368448      -1.128380      -0.078528      -0.166983       0.010426       0.184821      -0.018923       0.126375      -0.072838       0.068353      -0.093378      -0.143491      -0.018179       0.161670              7.686592       8.927798       0.348950       1.881206       7.730079      -1.000736       6.401898          -0.000006
           85              O       5.474824       6.979943      10.699528      -0.536177      38.663249 0.55144046E+03  0.13341067E+05                                 9.127386                            7.278195       0.050078       2.074164                    0.995148      27.378819      72.203974       0.702804       0.360230      -1.137984       0.016087      -0.021350      -0.026388       0.037562      -0.015428       0.038296       0.027988      -0.042191      -0.015096      -0.061342       0.019277       0.042065             10.490249       7.228415      -0.765039      -1.335030      13.587799       6.382129      10.654533          -0.000008
           86              O       7.923850       7.231893       6.197944      -0.521652      33.363927 0.57101765E+03  0.13930199E+05                                 8.215597                            7.440241       0.297326       2.152691                    0.995347      27.426253      72.536975       0.690625       0.363543      -1.135832      -0.014239      -0.031095      -0.023117       0.041280       0.000618      -0.027186      -0.009633       0.001122      -0.228645      -0.083035       0.037281       0.045754              8.605772      11.136950       1.623195      -0.693497       5.926464       0.332676       8.753901          -0.000014
           87              O       5.794000       6.673778       5.874421      -0.517228      31.459953 0.47749987E+03  0.11118697E+05                                 7.800559                            6.677118       0.456530       2.217475                    0.996747      26.467462      67.975443       0.751258       0.350135      -1.148688       0.005898       0.016559       0.014677       0.022900      -0.005667       0.061077       0.009709       0.002688      -0.035373      -0.065829       0.006216       0.059613              8.461933       9.114518       1.420056       3.540993       5.065166       0.963071      11.206116          -0.000017
           88              O       7.337868       2.819740       9.551488      -0.595538      34.667584 0.50390856E+03  0.11884242E+05                                 8.297518                            6.803119       0.748891       2.288805                    0.998848      27.413718      70.693471       0.754034       0.344426      -1.154231      -0.004041       0.024473       0.034509       0.042498      -0.003447       0.013095       0.026718      -0.044165      -0.271830      -0.096523       0.024706       0.071818              9.299682       5.278628      -0.447601      -0.460733      16.524009      -0.906951       6.096409          -0.000003
           89              O       1.135306       6.685614       8.247931      -0.553440      28.879754 0.50418734E+03  0.11911531E+05                                 7.318891                            6.900007       0.604013       2.248552                    0.998198      27.193080      70.553845       0.732136       0.354110      -1.144421       0.008402      -0.014454       0.015014       0.022471       0.061133      -0.003591      -0.002415      -0.099018       0.132747      -0.100824       0.043239       0.057585              7.401983       6.967929       0.221882      -1.263976       8.106281      -1.723330       7.131739          -0.000015
           90              O       4.103680       5.321863      10.183284      -0.570707      38.765643 0.54980635E+03  0.13298731E+05                                 9.063512                            7.235507       0.293471       2.141147                    0.996950      27.853506      73.575675       0.709163       0.357075      -1.139883       0.022568      -0.017360       0.008751       0.029787       0.024981       0.030956      -0.057914       0.008784      -0.254140      -0.116613       0.046516       0.070097             10.217623      14.182257       5.872873       0.642873      10.297306       0.715202       6.173306          -0.000004
           91              O       7.108532       4.220673      11.242589      -0.580129      28.245137 0.48899263E+03  0.11479342E+05                                 7.215424                            6.800182       0.749933       2.276952                    0.998316      27.823979      72.266170       0.735735       0.354626      -1.142528       0.013782      -0.016116      -0.009876       0.023392       0.003003       0.011739       0.019616       0.163751       0.077582      -0.097922       0.025612       0.072310              7.294450       4.948446      -0.060183      -0.876414       6.367386      -0.693699      10.567518           0.000000
           92              O       1.097475       5.092781       9.806389      -0.508931      30.992064 0.46990019E+03  0.10933504E+05                                 7.811483                            6.700254       0.334394       2.185931                    0.995588      26.415186      68.541275       0.734758       0.358268      -1.138397      -0.013104       0.005409       0.004225       0.014792      -0.023290       0.046653      -0.009020      -0.054816      -0.034383      -0.064882       0.010243       0.054639              8.439369      10.217109      -3.875095       1.100700       9.132686      -1.789757       5.968312          -0.000006

******************************************************
Auxiliary information for the entire system
The total spin magnetic moment of the unit cell is   -0.000393
The total net atomic charge of the unit cell is   0.000001
Accuracy of reproducing the electrostatic potential in the unit cell:
  The inner radius (bohr) =    5.0000
  The outer radius (bohr) =   12.0000
  Valid grid points have density less than (e/(bohr^3)) =    0.0001
  The number of valid grid points were=         8250
  The rms potential error without charges in kcal/mol is=      7.17695
  The rms potential error with partial charges in kcal/mol is=      0.79250
  The RRMSE value at monopole order=      0.11042
  The rms potential error with partial charges and cloud penetration in kcal/mol is=      0.79084
  The RRMSE value at monopole order with cloud penetration is=      0.11019
  The rms potential error with partial charges and atomic dipoles in kcal/mol is=      0.43744
  The RRMSE value at dipole order=      0.06095
  The rms potential error with partial charges, atomic dipoles and cloud penetration in kcal/mol is=      0.44727
  The RRMSE value at dipole order with cloud penetration=      0.06232

******************************************************
The electron densities and ab initio electrostatic potential were computed in VASP using the PBE functional and
projector augmented wave method. See the main text of the journal article for a description of computational details.
The atomic charges, dipoles, and quadrupoles were computed with the DDEC6 method as described in
(a) T. A. Manz and N. Gabaldon Limas, RSC Adv. 6 (2016) 47771-47801 DOI: 10.1039/c6ra04656h
(b) N. Gabaldon Limas and T. A. Manz, RSC Adv. 8 (2018) 2678-2707 DOI: 10.1039/c7ra11829e.
For each atom in the material, the electron cloud parameters were fit to the spherically averaged atom-in-material
electron density using radial positions for which this density was between 10^-4 and 10^-2 electrons per cubic bohr.
The polarizabilities, dispersion coefficients, and quantum Drude oscillator (QDO) parameters were fit using the MCLF method.
The magnetic structure of the system was optimized in VASP from the default ferromagnetic initial guess using spin polarization.
The atomic spin moments (ASMs) were computed on this optimized magnetic structure using the DDEC6 partition as inputs
to the method of T. A. Manz and D. S. Sholl, J. Chem. Theory Comput. 7 (2011) 4146-4164 DOI: 10.1021/ct200539n.
The RMSE and RRMSE were computed using a uniform grid with Ewald summation.
