# Supplementary material for: A collection of forcefield precursors for metal–organic frameworks
Source: RSC Adv. 2019 Nov 13;9(63):36492–507. doi: 10.1039/c9ra07327b (PMC9075174; doi:10.1039/c9ra07327b)
Supplement: RA-009-C9RA07327B-s3536 [file RA-009-C9RA07327B-s3536.xyz]

  184
jmolscript: load "" {1 1 1} spacegroup "x,y,z" unitcell [{      9.273200     0.000000     0.000000 }, {     -4.636479    13.550536     0.000000 }, {      0.000000    -2.701774    16.762865 }]
Zn     7.393101     3.766297     5.738432     0.820734
Zn     3.650808     3.186814     9.211027     0.862852
Zn     2.756538     8.433352     2.643001     0.820264
Zn    -0.985755     6.311061    15.933271     0.863993
Zn    -2.756380     7.082465    11.024433     0.820734
Zn     0.985913     7.661948     7.551838     0.862852
Zn     1.880183     2.415410    14.119864     0.820264
Zn     5.622476     4.537701     0.829594     0.863993
H      0.191059     2.472785     6.163705     0.471743
H     -0.824350     3.151912     6.658210     0.415643
H      4.121995     5.557347     5.454636     0.094831
H      5.556573     6.838345     7.494677     0.113303
H     -2.885735     8.476761     6.173763     0.116170
H     -2.098457     6.922396     4.299675     0.105628
H      4.579138     2.823226     4.577938     0.097956
H      3.720424     1.253096     3.154771     0.130039
H      7.445455    -0.071366     2.544603     0.133782
H      8.175272     1.497447     4.043203     0.095790
H     -2.269979    11.114650     1.005772     0.110804
H     -1.576326    12.784235     2.417205     0.133461
H      2.049491    12.569844     0.737566     0.136684
H      1.264034     8.186318    16.147668     0.098360
H      4.827718     9.726864     2.217727     0.474149
H      3.812296     9.047737     1.723223     0.414604
H     -0.514599     6.642302     2.926796     0.093730
H      0.919951     5.361304     0.886756     0.114509
H      1.750817     3.722888     2.207669     0.115976
H      2.538128     5.277253     4.081758     0.105720
H     -0.057405     9.376423     3.803494     0.098906
H     -0.916087    10.946553     5.226661     0.129212
H      2.808970    12.271015     5.836830     0.134609
H      3.538755    10.702202     4.338229     0.093468
H      2.366541     1.084999     7.375661     0.111237
H      3.060159    -0.584586     5.964227     0.133354
H      6.685985    -0.370195     7.643866     0.135557
H      5.900562     1.311557     8.996630     0.100071
H      4.445662     8.375977    10.599160     0.471743
H      5.461071     7.696850    10.104655     0.415643
H      0.514726     5.291415    11.308229     0.094831
H     -0.919852     4.010417     9.268188     0.113303
H      7.522456     2.372001    10.589102     0.116170
H      6.735178     3.926366    12.463190     0.105629
H      0.057583     8.025536    12.184927     0.097956
H      0.916297     9.595666    13.608094     0.130039
H     -2.808734    10.920128    14.218262     0.133782
H     -3.538551     9.351315    12.719662     0.095790
H      6.906700    -0.265888    15.757093     0.110804
H      6.213047    -1.935473    14.345660     0.133461
H      2.587230    -1.721082    16.025299     0.136684
H      3.372687     2.662444     0.615197     0.098360
H     -0.190997     1.121898    14.545138     0.474148
H      0.824425     1.801025    15.039642     0.414603
H      5.151320     4.206460    13.836069     0.093730
H      3.716770     5.487458    15.876109     0.114509
H      2.885904     7.125874    14.555196     0.115976
H      2.098593     5.571509    12.681107     0.105720
H      4.694126     1.472339    12.959371     0.098905
H      5.552808    -0.097791    11.536204     0.129212
H      1.827751    -1.422253    10.926035     0.134609
H      1.097966     0.146560    12.424636     0.093468
H      2.270180     9.763763     9.387204     0.111237
H      1.576562    11.433348    10.798638     0.133354
H     -2.049264    11.218957     9.118999     0.135557
H     -1.263841     9.537205     7.766235     0.100071
C      4.933401     5.591767     6.002782     0.012091
C      5.027073     6.960436     6.678325    -0.168491
C      5.897833     7.776665     5.695016    -0.185866
C     -2.410037     6.693163     5.200679     0.015991
C      4.906500     4.454484     7.010733     0.585625
C      3.726050     7.622395     7.091027     0.624561
C      5.159690     8.369822     4.486581     0.628051
C     -1.195248     6.536361     6.138226     0.601568
C      5.163344     2.226042     4.171942     0.116210
C      4.636616     1.279624     3.311336    -0.187858
C      5.476759     0.369825     2.679209     0.101254
C      6.831575     0.491728     2.956969    -0.184750
C      7.266498     1.455344     3.848754     0.104826
C     -1.387168    11.403741     0.959171     0.106211
C     -0.977282    12.411294     1.810389    -0.187848
C      0.339517    12.865344     1.754234     0.106582
C      1.168534    12.284429     0.820207    -0.176397
C      0.687245    11.272178     0.004861     0.107156
C      0.296805     6.607882     2.378651     0.015911
C      0.390451     5.239213     1.703107    -0.170947
C      1.261199     4.422984     2.686417    -0.185281
C      2.226549     5.506486     3.180754     0.016535
C      0.269921     7.745165     1.370699     0.582651
C     -0.910586     4.577254     1.290405     0.624967
C      0.523048     3.829827     3.894852     0.624905
C      3.441338     5.663288     2.243207     0.601909
C      0.526813     9.973607     4.209491     0.114910
C      0.000105    10.920025     5.070096    -0.187953
C      0.840266    11.829824     5.702224     0.100939
C      2.195079    11.707921     5.424463    -0.184694
C      2.629982    10.744305     4.532679     0.107824
C      3.249347     0.795908     7.422261     0.105494
C      3.659212    -0.211645     6.571043    -0.190122
C      4.976003    -0.665695     6.627199     0.107219
C      5.805033    -0.084780     7.561226    -0.176223
C      5.323764     0.927471     8.376571     0.106253
C     -0.296680     5.256995    10.760083     0.012091
C     -0.390352     3.888326    10.084540    -0.168491
C     -1.261112     3.072097    11.067849    -0.185866
C      7.046758     4.155599    11.562186     0.015991
C     -0.269779     6.394278     9.752132     0.585625
C      0.910671     3.226367     9.671838     0.624561
C     -0.522969     2.478940    12.276284     0.628051
C      5.831969     4.312401    10.624639     0.601568
C     -0.526623     8.622720    12.590923     0.116210
C      0.000105     9.569138    13.451529    -0.187858
C     -0.840038    10.478937    14.083656     0.101253
C     -2.194854    10.357034    13.805896    -0.184750
C     -2.629777     9.393418    12.914111     0.104826
C      6.023889    -0.554979    15.803694     0.106211
C      5.614003    -1.562532    14.952476    -0.187848
C      4.297204    -2.016582    15.008631     0.106582
C      3.468187    -1.435667    15.942658    -0.176397
C      3.949476     2.278358    -0.004861     0.107156
C      4.339916     4.240880    14.384214     0.015911
C      4.246270     5.609549    15.059758    -0.170947
C      3.375522     6.425778    14.076448    -0.185281
C      2.410172     5.342276    13.582111     0.016535
C      4.366800     3.103597    15.392166     0.582651
C      5.547307     6.271508    15.472460     0.624967
C      4.113673     7.018935    12.868013     0.624905
C      1.195383     5.185474    14.519658     0.601908
C      4.109908     0.875155    12.553374     0.114910
C      4.636616    -0.071263    11.692769    -0.187953
C      3.796455    -0.981062    11.060641     0.100938
C      2.441642    -0.859159    11.338402    -0.184694
C      2.006739     0.104457    12.230186     0.107824
C      1.387374    10.052854     9.340604     0.105494
C      0.977509    11.060407    10.191822    -0.190122
C     -0.339282    11.514457    10.135666     0.107218
C     -1.168312    10.933542     9.201639    -0.176223
C     -0.687043     9.921291     8.386294     0.106252
N      6.452320     2.326725     4.448529    -0.213397
N     -0.568350    10.824121     0.069231    -0.230560
N      1.815786     9.872924     3.932903    -0.213274
N      4.068177     1.375528     8.312202    -0.228141
N     -1.815599     8.522037    12.314336    -0.213397
N      5.205071     0.024641    16.693634    -0.230559
N      2.820935     0.975838    12.829962    -0.213274
N      0.568544     9.473234     8.450663    -0.228141
O      6.097278     5.479711     5.144356    -0.234891
O     -0.537815     2.399306     6.530477    -0.821466
O      5.874615     3.671373     7.122709    -0.551179
O      3.846574     4.397066     7.683092    -0.502183
O      2.630138     7.101816     6.719227    -0.549738
O      3.819719     8.638286     7.814848    -0.599845
O      4.016300     7.941228     4.233462    -0.555592
O      5.781001     9.238275     3.831656    -0.626748
O     -0.511711     7.591446     6.274173    -0.541425
O     -0.982901     5.445489     6.683354    -0.530375
O      1.460686     6.719938     3.237077    -0.236214
O      4.098845     9.800343     1.850956    -0.823229
O      1.238050     8.528276     1.258724    -0.549390
O     -0.790006     7.802583     0.698341    -0.500627
O      7.266713     5.097833     1.662206    -0.549026
O     -0.816936     3.561363     0.566585    -0.600667
O     -0.620333     4.258421     4.147971    -0.553763
O      1.144346     2.961374     4.549777    -0.625846
O      4.124856     4.608203     2.107260    -0.542615
O      3.653704     6.754160     1.698078    -0.530157
O     -1.460557     5.369051    11.618509    -0.234891
O      5.174536     8.449456    10.232388    -0.821466
O     -1.237894     7.177389     9.640156    -0.551179
O      0.790147     6.451696     9.079773    -0.502183
O      2.006583     3.746946    10.043638    -0.549738
O      0.817002     2.210476     8.948017    -0.599845
O      0.620421     2.907534    12.529403    -0.555592
O     -1.144280     1.610487    12.931209    -0.626748
O      5.148432     3.257316    10.488692    -0.541425
O      5.619622     5.403273    10.079511    -0.530375
O      3.176035     4.128824    13.525788    -0.236214
O      0.537876     1.048419    14.911909    -0.823229
O      3.398671     2.320486    15.504141    -0.549390
O      5.426727     3.046179    16.064524    -0.500627
O     -2.629992     5.750929    15.100659    -0.549026
O      5.453657     7.287399    16.196280    -0.600666
O      5.257054     6.590341    12.614894    -0.553763
O      3.492375     7.887388    12.213088    -0.625846
O      0.511865     6.240559    14.655605    -0.542615
O      0.983017     4.094602    15.064787    -0.530157

The following XYZ coordinates are in angstroms. Other properties are in atomic units.
The sperically averaged electron density of each atom fit to a function of the form exp(a - br)
eigen_1, eigen_2 and eigen_3 are the three eigenvalues of traceless quadrupole moment tensor
  atom number  atomic symbol              X              Y              Z     net charge C6 coefficient C8 coefficient C10 coefficient fluctuating dipole atomic polarizability isotropic forcefield polarizability              a              b squared Pearson coefficient          <r^3>          <r^4>         wp_QDO          m_QDO          q_QDO       dipole_x       dipole_y       dipole_z         dipole            Qxy            Qxz            Qyz     Q(x^2-y^2)  Q(3z^2 - R^2)        eigen_1        eigen_2        eigen_3 static polarizability      alpha(xx)      alpha(xy)      alpha(xz)      alpha(yy)      alpha(yz)      alpha(zz) atomic spin moment
            1             Zn       7.393101       3.766297       5.738432       0.820734      82.749674 0.17876854E+04  0.56307489E+05                                16.336670                           14.562662       0.443161       1.997586                    0.995788      46.882303     127.822463       0.437129       0.444858      -1.112604       0.024795       0.013558       0.035431       0.045321      -0.002747      -0.006541      -0.090824      -0.005139       0.191179      -0.085474      -0.033895       0.119368             17.902752      18.585575       0.495821      -2.219944      18.499951       3.141979      16.622730           0.000007
            2             Zn       3.650808       3.186814       9.211027       0.862852      86.625211 0.18796675E+04  0.59924370E+05                                16.167923                           14.302489       0.233306       1.940525                    0.997198      46.339747     126.917630       0.470771       0.408106      -1.137373      -0.015608       0.088374       0.041189       0.098743      -0.018290       0.040130      -0.022857       0.017667       0.054264      -0.032221      -0.028746       0.060967             18.002980      21.240804      -0.537372      -3.588392      14.870331       1.182238      17.897806           0.000008
            3             Zn       2.756538       8.433352       2.643001       0.820264      82.762539 0.17881021E+04  0.56323384E+05                                16.336338                           14.562820       0.444823       1.998024                    0.995856      46.885568     127.830737       0.437200       0.444764      -1.112673       0.025427      -0.012243      -0.034007       0.044192       0.004227       0.004418      -0.090062      -0.005393       0.189270      -0.084687      -0.033565       0.118252             17.901555      18.583933      -0.496177       2.220430      18.498481       3.137212      16.622250           0.000007
            4             Zn      -0.985755       6.311061      15.933271       0.863993      86.465543 0.18751972E+04  0.59741004E+05                                16.143790                           14.281706       0.240212       1.942998                    0.997058      46.292489     126.708336       0.471342       0.407891      -1.137623      -0.015054      -0.087387      -0.041746       0.098009       0.018806      -0.040954      -0.022100       0.018287       0.056815      -0.033000      -0.028833       0.061834             17.975603      21.203492       0.536630       3.582043      14.852488       1.181269      17.870828           0.000008
            5             Zn      -2.756380       7.082465      11.024433       0.820734      82.749672 0.17876854E+04  0.56307488E+05                                16.336670                           14.562662       0.443161       1.997586                    0.995788      46.882303     127.822464       0.437129       0.444858      -1.112604      -0.024795      -0.013558      -0.035431       0.045321      -0.002747      -0.006541      -0.090824      -0.005139       0.191179      -0.085474      -0.033895       0.119368             17.902752      18.585575       0.495822      -2.219944      18.499951       3.141979      16.622730           0.000007
            6             Zn       0.985913       7.661948       7.551838       0.862852      86.625206 0.18796674E+04  0.59924364E+05                                16.167923                           14.302489       0.233306       1.940525                    0.997198      46.339745     126.917623       0.470772       0.408106      -1.137373       0.015608      -0.088374      -0.041189       0.098743      -0.018290       0.040130      -0.022857       0.017667       0.054264      -0.032221      -0.028746       0.060967             18.002979      21.240803      -0.537372      -3.588392      14.870331       1.182239      17.897805           0.000008
            7             Zn       1.880183       2.415410      14.119864       0.820264      82.762535 0.17881020E+04  0.56323381E+05                                16.336338                           14.562820       0.444823       1.998024                    0.995856      46.885568     127.830739       0.437200       0.444764      -1.112673      -0.025427       0.012244       0.034007       0.044192       0.004227       0.004418      -0.090062      -0.005393       0.189270      -0.084687      -0.033565       0.118252             17.901555      18.583933      -0.496177       2.220430      18.498481       3.137212      16.622251           0.000007
            8             Zn       5.622476       4.537701       0.829594       0.863993      86.465545 0.18751972E+04  0.59741007E+05                                16.143790                           14.281706       0.240212       1.942998                    0.997058      46.292490     126.708338       0.471342       0.407891      -1.137623       0.015054       0.087386       0.041746       0.098009       0.018806      -0.040954      -0.022100       0.018287       0.056815      -0.033000      -0.028833       0.061834             17.975603      21.203493       0.536630       3.582043      14.852488       1.181269      17.870828           0.000008
            9              H       0.191059       2.472785       6.163705       0.471743       0.315647 0.17256646E+01  0.11979510E+02                                 0.888218                            0.867209      -1.309626       2.472308                    0.999985       1.975325       5.245936       0.539884       1.634266      -0.642723       0.012510      -0.011206       0.004980       0.017518      -0.005040       0.003200       0.001636      -0.011418      -0.031226      -0.011777      -0.001049       0.012827              0.894380       1.034182      -0.040411      -0.123131       0.774572      -0.005672       0.874386           0.000000
           10              H      -0.824350       3.151912       6.658210       0.415643       0.340610 0.19107519E+01  0.13650208E+02                                 0.933753                            0.910512      -1.242590       2.462904                    0.999975       2.261932       6.157886       0.526954       1.627039      -0.641379      -0.003008       0.005046       0.014086       0.015262       0.004038      -0.007446       0.003664       0.003491      -0.006264      -0.010432       0.002073       0.008358              0.939280       0.933842      -0.164346      -0.009230       1.022852       0.033926       0.861144           0.000001
           11              H       4.121995       5.557347       5.454636       0.094831       1.060391 0.82033087E+01  0.82385987E+02                                 1.816825                            1.744763      -1.373533       2.211697                    0.992049       4.070435      12.162453       0.438255       1.391602      -0.682893      -0.038075       0.006313      -0.023642       0.045260       0.005494       0.003722       0.004644       0.011756       0.009566      -0.010369      -0.000026       0.010395              1.866639       2.149491      -0.016610       0.490770       1.543349       0.016994       1.907078           0.000004
           12              H       5.556573       6.838345       7.494677       0.113303       0.899564 0.69294743E+01  0.66534622E+02                                 1.619904                            1.600709      -0.989236       2.408635                    0.994836       3.691747      10.689353       0.460048       1.386615      -0.685389       0.021735      -0.003168       0.032373       0.039121       0.000606       0.005646      -0.000054       0.002177       0.017538      -0.005110      -0.003728       0.008838              1.641668       1.583534      -0.059972       0.261692       1.409431      -0.085408       1.932038           0.000005
           13              H      -2.885735       8.476761       6.173763       0.116170       1.124336 0.89860664E+01  0.91587588E+02                                 1.844090                            1.795173      -1.175053       2.315256                    0.993954       3.814645      11.184792       0.446853       1.344852      -0.694313       0.016146       0.025946       0.021998       0.037654       0.006145       0.003768       0.007603      -0.015841       0.009108      -0.011651      -0.002983       0.014635              1.869146       1.911471       0.339273       0.280459       1.925089       0.245622       1.770878           0.000000
           14              H      -2.098457       6.922396       4.299675       0.105628       1.015969 0.76930541E+01  0.75748112E+02                                 1.751393                            1.680368      -1.161551       2.325894                    0.993529       3.789696      11.076477       0.451952       1.376389      -0.687329       0.006983       0.012348      -0.046203       0.048332       0.007151      -0.001420       0.000132       0.001301       0.022569      -0.011002       0.003209       0.007793              1.796537       1.734145       0.024858      -0.395991       1.458439      -0.136571       2.197026           0.000005
           15              H       4.579138       2.823226       4.577938       0.097956       0.969460 0.68663461E+01  0.65532531E+02                                 1.677057                            1.576727      -1.007373       2.407127                    0.996860       3.579418      10.207607       0.472668       1.357747      -0.691582      -0.031363       0.032125       0.017940       0.048347      -0.006571      -0.003558       0.012999       0.005371      -0.021197      -0.016750       0.000690       0.016059              1.721710       1.655670      -0.377227      -0.196033       1.903989       0.354518       1.605473           0.000003
           16              H       3.720424       1.253096       3.154771       0.130039       1.011809 0.76865116E+01  0.75217271E+02                                 1.707276                            1.657411      -1.056991       2.390008                    0.996911       3.522847      10.066554       0.467042       1.340177      -0.696068      -0.034575       0.002216      -0.006776       0.035303       0.000541       0.005895       0.007006       0.013283      -0.021940      -0.013346       0.000776       0.012570              1.700484       2.050974      -0.021260       0.160320       1.552462       0.063952       1.498018          -0.000003
           17              H       7.445455      -0.071366       2.544603       0.133782       0.942118 0.68334296E+01  0.63897620E+02                                 1.536666                            1.492342      -0.798883       2.514477                    0.999759       3.122173       8.275735       0.535958       1.222164      -0.723818       0.027341      -0.020076      -0.018178       0.038484      -0.006418      -0.001621       0.010246       0.017847      -0.024993      -0.017236       0.001025       0.016211              1.530796       1.513434      -0.216070      -0.121361       1.632530       0.242518       1.446424          -0.000006
           18              H       8.175272       1.497447       4.043203       0.095790       1.158017 0.84856384E+01  0.84171952E+02                                 1.784146                            1.672710      -1.111462       2.342102                    0.996997       3.578351       9.926446       0.499385       1.236482      -0.718190       0.045658      -0.001398       0.004325       0.045883      -0.010127       0.000075       0.005578       0.012083      -0.022236      -0.012769      -0.003055       0.015824              1.818085       2.407645       0.261167       0.270634       1.561381       0.099553       1.485228          -0.000004
           19              H      -2.269979      11.114650       1.005772       0.110804       1.031411 0.71699587E+01  0.68520147E+02                                 1.689593                            1.566538      -0.958018       2.429785                    0.998572       3.408774       9.430029       0.499354       1.283501      -0.708071      -0.048960      -0.010965       0.007633       0.050750      -0.001521      -0.013182       0.004310       0.022215      -0.029091      -0.016416      -0.005447       0.021862              1.739114       2.270771       0.447385       0.017588       1.552345       0.044648       1.394226          -0.000003
           20              H      -1.576326      12.784235       2.417205       0.133461       0.957741 0.69406878E+01  0.65154380E+02                                 1.554822                            1.505141      -0.804151       2.512121                    0.999717       3.128025       8.307706       0.533067       1.224005      -0.723539      -0.026165       0.013194       0.023654       0.037659       0.001653      -0.008022       0.009581       0.017471      -0.012038      -0.016662       0.002084       0.014579              1.550453       1.527257      -0.107980      -0.240024       1.507575       0.233307       1.616525          -0.000006
           21              H       2.049491      12.569844       0.737566       0.136684       0.964874 0.71955299E+01  0.68363963E+02                                 1.582786                            1.549526      -0.801156       2.515510                    0.999765       3.173928       8.564324       0.515199       1.251314      -0.717394       0.037325       0.007884      -0.003581       0.038316       0.005517      -0.007715       0.008909       0.018063      -0.019066      -0.017943       0.002669       0.015274              1.565379       1.819349       0.199840      -0.015087       1.468293       0.056631       1.408496          -0.000005
           22              H       1.264034       8.186318      16.147668       0.098360       1.015167 0.71438840E+01  0.68645135E+02                                 1.710535                            1.592263      -0.968142       2.417607                    0.998073       3.565629      10.099124       0.478966       1.330842      -0.697228       0.035908      -0.018381      -0.027538       0.048843       0.000814      -0.008887       0.005078       0.023281      -0.014941      -0.013868      -0.003803       0.017671              1.767433       1.663053      -0.306259      -0.399628       1.718006       0.399456       1.921240           0.000000
           23              H       4.827718       9.726864       2.217727       0.474149       0.312828 0.17068123E+01  0.11822118E+02                                 0.884844                            0.864036      -1.309287       2.474639                    0.999985       1.967188       5.227101       0.539122       1.640247      -0.641812       0.011837       0.010970      -0.005184       0.016951       0.004791      -0.003009       0.001608      -0.011441      -0.031782      -0.011789      -0.000980       0.012769              0.890950       1.029849       0.040213       0.122312       0.771951      -0.005588       0.871049           0.000000
           24              H       3.812296       9.047737       1.723223       0.414604       0.342015 0.19202121E+01  0.13729267E+02                                 0.934663                            0.911407      -1.238770       2.463366                    0.999970       2.265062       6.160961       0.528082       1.622209      -0.642112      -0.003253      -0.005267      -0.014046       0.015350      -0.004130       0.007379       0.003930       0.003211      -0.005984      -0.010596       0.002416       0.008179              0.940185       0.934659       0.164462       0.009140       1.023903       0.033876       0.861991           0.000001
           25              H      -0.514599       6.642302       2.926796       0.093730       1.061647 0.82120458E+01  0.82467434E+02                                 1.815781                            1.743722      -1.360220       2.216735                    0.992133       4.068420      12.142376       0.439279       1.388463      -0.683512      -0.038450      -0.006435       0.023551       0.045546      -0.005513      -0.003933       0.004142       0.011556       0.009532      -0.010064      -0.000261       0.010325              1.865573       2.148311       0.016585      -0.490624       1.542405       0.016978       1.906002           0.000004
           26              H       0.919951       5.361304       0.886756       0.114509       0.893911 0.68749814E+01  0.65890371E+02                                 1.614514                            1.595632      -0.989203       2.410084                    0.994846       3.678548      10.646187       0.460183       1.388753      -0.685030       0.022048       0.003724      -0.031907       0.038962      -0.000467      -0.005375      -0.000195       0.001689       0.017572      -0.005004      -0.003566       0.008570              1.636074       1.578217       0.059578      -0.260008       1.405324      -0.084908       1.924680           0.000004
           27              H       1.750817       3.722888       2.207669       0.115976       1.128090 0.90236755E+01  0.92067527E+02                                 1.847882                            1.798640      -1.177973       2.313296                    0.993926       3.822078      11.212686       0.446526       1.344424      -0.694364       0.015946      -0.025874      -0.021436       0.037192      -0.006192      -0.003834       0.008056      -0.015705       0.009056      -0.011600      -0.003448       0.015048              1.873065       1.915520      -0.340524      -0.281563       1.929214       0.246591       1.774461           0.000000
           28              H       2.538128       5.277253       4.081758       0.105720       1.014012 0.76720775E+01  0.75462188E+02                                 1.746581                            1.676070      -1.150054       2.330865                    0.993758       3.780871      11.031579       0.453510       1.373102      -0.687994       0.006743      -0.012391       0.046202       0.048308      -0.007117       0.001617       0.000402       0.001336       0.022234      -0.010959       0.003244       0.007715              1.791431       1.729318      -0.024686       0.394127       1.454942      -0.135886       2.190034           0.000005
           29              H      -0.057405       9.376423       3.803494       0.098906       0.968303 0.68567495E+01  0.65420507E+02                                 1.675977                            1.575824      -1.007184       2.407315                    0.996893       3.576505      10.198952       0.472696       1.358090      -0.691513      -0.031318      -0.031610      -0.017813       0.047930       0.006728       0.003511       0.012779       0.005118      -0.021536      -0.016558       0.000502       0.016056              1.720559       1.654595       0.376746       0.195762       1.902630       0.354078       1.604453           0.000003
           30              H      -0.916087      10.946553       5.226661       0.129212       1.013817 0.77083730E+01  0.75505594E+02                                 1.711654                            1.661482      -1.064391       2.386979                    0.996763       3.529177      10.098706       0.465618       1.342949      -0.695517      -0.034937      -0.001788       0.007051       0.035686      -0.000522      -0.005742       0.006942       0.013220      -0.021687      -0.013194       0.000788       0.012407              1.704871       2.056785       0.021414      -0.160920       1.556211       0.064188       1.501618          -0.000003
           31              H       2.808970      12.271015       5.836830       0.134609       0.942138 0.68342895E+01  0.63910148E+02                                 1.536866                            1.492579      -0.803668       2.512802                    0.999743       3.121521       8.275345       0.535818       1.222398      -0.723756       0.027204       0.019809       0.017165       0.037776       0.006204       0.001868       0.010709       0.017732      -0.025032      -0.017610       0.001396       0.016214              1.530959       1.513642       0.216093       0.121395       1.632691       0.242498       1.446545          -0.000006
           32              H       3.538755      10.702202       4.338229       0.093468       1.166850 0.85633695E+01  0.85132355E+02                                 1.792741                            1.679957      -1.122110       2.336845                    0.996903       3.592292       9.974498       0.498509       1.235899      -0.718313       0.046575       0.001585      -0.003810       0.046758       0.010099      -0.000328       0.005839       0.012063      -0.022516      -0.013117      -0.002703       0.015820              1.827149       2.421982      -0.263385      -0.272938       1.568144       0.100342       1.491321          -0.000004
           33              H       2.366541       1.084999       7.375661       0.111237       1.030894 0.71652124E+01  0.68462351E+02                                 1.688878                            1.565890      -0.958709       2.428956                    0.998592       3.407444       9.424998       0.499527       1.283290      -0.708111      -0.048447       0.010651      -0.007254       0.050132       0.001232       0.013403       0.004333       0.022595      -0.029146      -0.016638      -0.005492       0.022130              1.738377       2.269719      -0.447082      -0.017499       1.551713       0.044594       1.393700          -0.000003
           34              H       3.060159      -0.584586       5.964227       0.133354       0.953958 0.69032243E+01  0.64685305E+02                                 1.547560                            1.498546      -0.791123       2.517639                    0.999790       3.120782       8.268522       0.535838       1.219886      -0.724482      -0.026973      -0.013209      -0.023890       0.038376      -0.001503       0.007469       0.009556       0.017469      -0.011227      -0.016368       0.002247       0.014121              1.543165       1.520041       0.106863       0.237813       1.500809       0.231352       1.608646          -0.000006
           35              H       6.685985      -0.370195       7.643866       0.135557       0.965024 0.71914392E+01  0.68271278E+02                                 1.578256                            1.545273      -0.794618       2.516786                    0.999786       3.172757       8.539757       0.518153       1.245162      -0.718743       0.037875      -0.008134       0.003762       0.038921      -0.005230       0.007941       0.008772       0.018009      -0.019137      -0.017799       0.002468       0.015331              1.560892       1.813675      -0.198922       0.014955       1.464240       0.056365       1.404759          -0.000005
           36              H       5.900562       1.311557       8.996630       0.100071       1.014949 0.71446618E+01  0.68686492E+02                                 1.713479                            1.594767      -0.981888       2.412912                    0.997907       3.568628      10.125520       0.477279       1.334885      -0.696375       0.035341       0.017656       0.026822       0.047751      -0.000706       0.009315       0.005666       0.023354      -0.014855      -0.014526      -0.003501       0.018027              1.770597       1.665953       0.307136       0.400771       1.721025       0.400590       1.924814           0.000000
           37              H       4.445662       8.375977      10.599160       0.471743       0.315647 0.17256641E+01  0.11979506E+02                                 0.888218                            0.867210      -1.309626       2.472308                    0.999985       1.975325       5.245937       0.539884       1.634267      -0.642723      -0.012510       0.011206      -0.004980       0.017518      -0.005040       0.003200       0.001636      -0.011418      -0.031226      -0.011777      -0.001049       0.012827              0.894380       1.034182      -0.040411      -0.123131       0.774572      -0.005672       0.874386           0.000000
           38              H       5.461071       7.696850      10.104655       0.415643       0.340610 0.19107507E+01  0.13650199E+02                                 0.933753                            0.910512      -1.242590       2.462904                    0.999975       2.261932       6.157888       0.526954       1.627041      -0.641379       0.003008      -0.005046      -0.014086       0.015262       0.004038      -0.007446       0.003664       0.003491      -0.006264      -0.010432       0.002073       0.008358              0.939280       0.933843      -0.164346      -0.009230       1.022853       0.033926       0.861144           0.000001
           39              H       0.514726       5.291415      11.308229       0.094831       1.060391 0.82033078E+01  0.82385977E+02                                 1.816825                            1.744763      -1.373533       2.211697                    0.992049       4.070435      12.162454       0.438255       1.391602      -0.682893       0.038075      -0.006313       0.023642       0.045260       0.005494       0.003722       0.004644       0.011756       0.009566      -0.010369      -0.000026       0.010395              1.866640       2.149491      -0.016610       0.490770       1.543349       0.016995       1.907078           0.000004
           40              H      -0.919852       4.010417       9.268188       0.113303       0.899564 0.69294784E+01  0.66534669E+02                                 1.619904                            1.600709      -0.989236       2.408635                    0.994836       3.691748      10.689355       0.460048       1.386615      -0.685389      -0.021735       0.003168      -0.032373       0.039121       0.000606       0.005646      -0.000054       0.002177       0.017538      -0.005110      -0.003728       0.008838              1.641668       1.583534      -0.059972       0.261692       1.409431      -0.085408       1.932039           0.000005
           41              H       7.522456       2.372001      10.589102       0.116170       1.124335 0.89860602E+01  0.91587511E+02                                 1.844090                            1.795173      -1.175052       2.315257                    0.993954       3.814644      11.184789       0.446853       1.344852      -0.694313      -0.016146      -0.025946      -0.021998       0.037654       0.006145       0.003768       0.007603      -0.015841       0.009108      -0.011651      -0.002983       0.014635              1.869145       1.911470       0.339272       0.280458       1.925088       0.245622       1.770878           0.000000
           42              H       6.735178       3.926366      12.463190       0.105629       1.015969 0.76930558E+01  0.75748127E+02                                 1.751392                            1.680367      -1.161551       2.325894                    0.993529       3.789696      11.076475       0.451952       1.376388      -0.687329      -0.006983      -0.012348       0.046203       0.048332       0.007151      -0.001420       0.000132       0.001301       0.022569      -0.011002       0.003209       0.007793              1.796536       1.734145       0.024858      -0.395991       1.458439      -0.136571       2.197026           0.000005
           43              H       0.057583       8.025536      12.184927       0.097956       0.969460 0.68663454E+01  0.65532524E+02                                 1.677057                            1.576727      -1.007373       2.407127                    0.996860       3.579418      10.207608       0.472668       1.357747      -0.691582       0.031363      -0.032125      -0.017940       0.048347      -0.006571      -0.003558       0.012999       0.005371      -0.021197      -0.016750       0.000690       0.016059              1.721711       1.655670      -0.377228      -0.196033       1.903989       0.354518       1.605473           0.000003
           44              H       0.916297       9.595666      13.608094       0.130039       1.011809 0.76865069E+01  0.75217217E+02                                 1.707276                            1.657410      -1.056991       2.390008                    0.996911       3.522846      10.066552       0.467041       1.340178      -0.696068       0.034575      -0.002216       0.006777       0.035303       0.000541       0.005895       0.007006       0.013283      -0.021940      -0.013346       0.000776       0.012570              1.700484       2.050974      -0.021260       0.160320       1.552462       0.063952       1.498017          -0.000003
           45              H      -2.808734      10.920128      14.218262       0.133782       0.942117 0.68334257E+01  0.63897576E+02                                 1.536665                            1.492342      -0.798883       2.514477                    0.999759       3.122172       8.275732       0.535958       1.222164      -0.723818      -0.027341       0.020076       0.018178       0.038484      -0.006418      -0.001621       0.010246       0.017847      -0.024993      -0.017236       0.001025       0.016211              1.530796       1.513434      -0.216070      -0.121361       1.632530       0.242518       1.446424          -0.000006
           46              H      -3.538551       9.351315      12.719662       0.095790       1.158017 0.84856387E+01  0.84171953E+02                                 1.784146                            1.672710      -1.111462       2.342102                    0.996997       3.578351       9.926445       0.499385       1.236482      -0.718190      -0.045658       0.001398      -0.004325       0.045883      -0.010127       0.000075       0.005578       0.012083      -0.022236      -0.012769      -0.003055       0.015824              1.818085       2.407644       0.261166       0.270634       1.561381       0.099553       1.485228          -0.000004
           47              H       6.906700      -0.265888      15.757093       0.110804       1.031411 0.71699583E+01  0.68520143E+02                                 1.689593                            1.566538      -0.958018       2.429785                    0.998572       3.408774       9.430030       0.499353       1.283502      -0.708071       0.048960       0.010965      -0.007633       0.050750      -0.001521      -0.013182       0.004310       0.022215      -0.029091      -0.016416      -0.005447       0.021862              1.739114       2.270771       0.447385       0.017588       1.552345       0.044648       1.394226          -0.000003
           48              H       6.213047      -1.935473      14.345660       0.133461       0.957741 0.69406866E+01  0.65154360E+02                                 1.554822                            1.505140      -0.804150       2.512121                    0.999717       3.128025       8.307703       0.533068       1.224004      -0.723539       0.026165      -0.013194      -0.023654       0.037659       0.001653      -0.008022       0.009581       0.017471      -0.012038      -0.016662       0.002083       0.014579              1.550452       1.527256      -0.107980      -0.240024       1.507574       0.233307       1.616524          -0.000006
           49              H       2.587230      -1.721082      16.025299       0.136684       0.964875 0.71955337E+01  0.68364008E+02                                 1.582787                            1.549526      -0.801156       2.515510                    0.999765       3.173929       8.564327       0.515199       1.251314      -0.717394      -0.037325      -0.007884       0.003581       0.038316       0.005517      -0.007715       0.008909       0.018063      -0.019066      -0.017943       0.002669       0.015274              1.565380       1.819349       0.199840      -0.015087       1.468293       0.056631       1.408496          -0.000005
           50              H       3.372687       2.662444       0.615197       0.098360       1.015167 0.71438811E+01  0.68645097E+02                                 1.710534                            1.592262      -0.968142       2.417607                    0.998073       3.565628      10.099119       0.478966       1.330842      -0.697228      -0.035908       0.018381       0.027538       0.048843       0.000814      -0.008887       0.005078       0.023281      -0.014941      -0.013868      -0.003803       0.017671              1.767432       1.663053      -0.306259      -0.399627       1.718005       0.399456       1.921239           0.000000
           51              H      -0.190997       1.121898      14.545138       0.474148       0.312828 0.17068113E+01  0.11822111E+02                                 0.884844                            0.864036      -1.309287       2.474639                    0.999985       1.967188       5.227102       0.539122       1.640249      -0.641812      -0.011837      -0.010970       0.005184       0.016951       0.004791      -0.003009       0.001608      -0.011441      -0.031782      -0.011789      -0.000980       0.012769              0.890950       1.029849       0.040213       0.122312       0.771951      -0.005588       0.871050           0.000000
           52              H       0.824425       1.801025      15.039642       0.414603       0.342015 0.19202103E+01  0.13729252E+02                                 0.934663                            0.911407      -1.238770       2.463366                    0.999970       2.265062       6.160963       0.528081       1.622211      -0.642112       0.003253       0.005267       0.014046       0.015350      -0.004130       0.007379       0.003930       0.003211      -0.005984      -0.010596       0.002416       0.008179              0.940185       0.934659       0.164462       0.009140       1.023904       0.033877       0.861991           0.000001
           53              H       5.151320       4.206460      13.836069       0.093730       1.061647 0.82120458E+01  0.82467434E+02                                 1.815781                            1.743722      -1.360220       2.216735                    0.992133       4.068420      12.142376       0.439279       1.388463      -0.683512       0.038450       0.006435      -0.023551       0.045546      -0.005513      -0.003933       0.004142       0.011556       0.009532      -0.010064      -0.000261       0.010325              1.865573       2.148311       0.016585      -0.490624       1.542405       0.016978       1.906002           0.000005
           54              H       3.716770       5.487458      15.876109       0.114509       0.893911 0.68749868E+01  0.65890432E+02                                 1.614514                            1.595632      -0.989203       2.410084                    0.994846       3.678549      10.646189       0.460183       1.388752      -0.685030      -0.022048      -0.003724       0.031907       0.038962      -0.000467      -0.005375      -0.000195       0.001689       0.017572      -0.005004      -0.003566       0.008570              1.636074       1.578217       0.059578      -0.260008       1.405324      -0.084908       1.924680           0.000004
           55              H       2.885904       7.125874      14.555196       0.115976       1.128089 0.90236705E+01  0.92067461E+02                                 1.847881                            1.798640      -1.177972       2.313296                    0.993926       3.822077      11.212681       0.446526       1.344424      -0.694364      -0.015946       0.025874       0.021436       0.037192      -0.006192      -0.003834       0.008056      -0.015705       0.009056      -0.011600      -0.003448       0.015048              1.873064       1.915520      -0.340524      -0.281563       1.929213       0.246590       1.774461           0.000000
           56              H       2.098593       5.571509      12.681107       0.105720       1.014012 0.76720775E+01  0.75462188E+02                                 1.746581                            1.676070      -1.150054       2.330865                    0.993758       3.780871      11.031579       0.453510       1.373102      -0.687994      -0.006743       0.012391      -0.046202       0.048308      -0.007117       0.001617       0.000402       0.001336       0.022234      -0.010959       0.003244       0.007715              1.791431       1.729318      -0.024686       0.394127       1.454942      -0.135886       2.190034           0.000005
           57              H       4.694126       1.472339      12.959371       0.098905       0.968303 0.68567492E+01  0.65420502E+02                                 1.675977                            1.575824      -1.007184       2.407315                    0.996893       3.576505      10.198951       0.472696       1.358090      -0.691513       0.031318       0.031610       0.017813       0.047930       0.006728       0.003511       0.012779       0.005118      -0.021536      -0.016558       0.000502       0.016056              1.720559       1.654595       0.376746       0.195762       1.902630       0.354078       1.604453           0.000003
           58              H       5.552808      -0.097791      11.536204       0.129212       1.013817 0.77083688E+01  0.75505543E+02                                 1.711654                            1.661481      -1.064391       2.386979                    0.996763       3.529176      10.098703       0.465618       1.342949      -0.695517       0.034937       0.001788      -0.007051       0.035686      -0.000522      -0.005742       0.006942       0.013220      -0.021687      -0.013194       0.000788       0.012407              1.704871       2.056784       0.021414      -0.160920       1.556211       0.064188       1.501618          -0.000003
           59              H       1.827751      -1.422253      10.926035       0.134609       0.942138 0.68342894E+01  0.63910152E+02                                 1.536866                            1.492579      -0.803668       2.512802                    0.999743       3.121521       8.275347       0.535817       1.222399      -0.723756      -0.027204      -0.019809      -0.017165       0.037776       0.006204       0.001868       0.010709       0.017732      -0.025032      -0.017610       0.001396       0.016214              1.530960       1.513642       0.216093       0.121395       1.632692       0.242498       1.446546          -0.000006
           60              H       1.097966       0.146560      12.424636       0.093468       1.166850 0.85633741E+01  0.85132409E+02                                 1.792742                            1.679957      -1.122110       2.336845                    0.996903       3.592293       9.974500       0.498509       1.235899      -0.718313      -0.046575      -0.001585       0.003810       0.046758       0.010099      -0.000328       0.005839       0.012063      -0.022516      -0.013117      -0.002703       0.015820              1.827149       2.421982      -0.263386      -0.272938       1.568144       0.100342       1.491321          -0.000004
           61              H       2.270180       9.763763       9.387204       0.111237       1.030894 0.71652124E+01  0.68462351E+02                                 1.688878                            1.565890      -0.958709       2.428956                    0.998592       3.407444       9.424998       0.499527       1.283290      -0.708111       0.048447      -0.010651       0.007254       0.050132       0.001232       0.013403       0.004333       0.022595      -0.029146      -0.016638      -0.005492       0.022130              1.738377       2.269719      -0.447082      -0.017499       1.551713       0.044594       1.393700          -0.000003
           62              H       1.576562      11.433348      10.798638       0.133354       0.953958 0.69032243E+01  0.64685303E+02                                 1.547560                            1.498546      -0.791123       2.517639                    0.999790       3.120782       8.268521       0.535838       1.219886      -0.724482       0.026973       0.013209       0.023890       0.038376      -0.001503       0.007469       0.009556       0.017469      -0.011227      -0.016368       0.002247       0.014121              1.543165       1.520041       0.106863       0.237813       1.500809       0.231352       1.608646          -0.000006
           63              H      -2.049264      11.218957       9.118999       0.135557       0.965024 0.71914380E+01  0.68271262E+02                                 1.578256                            1.545273      -0.794618       2.516786                    0.999786       3.172757       8.539756       0.518153       1.245162      -0.718743      -0.037875       0.008134      -0.003762       0.038921      -0.005230       0.007941       0.008772       0.018009      -0.019137      -0.017799       0.002468       0.015331              1.560891       1.813675      -0.198922       0.014955       1.464240       0.056365       1.404759          -0.000005
           64              H      -1.263841       9.537205       7.766235       0.100071       1.014948 0.71446526E+01  0.68686386E+02                                 1.713479                            1.594766      -0.981887       2.412913                    0.997907       3.568626      10.125515       0.477279       1.334886      -0.696375      -0.035341      -0.017656      -0.026822       0.047751      -0.000706       0.009315       0.005666       0.023354      -0.014855      -0.014526      -0.003501       0.018027              1.770596       1.665952       0.307136       0.400771       1.721024       0.400589       1.924813           0.000000
           65              C       4.933401       5.591767       6.002782       0.012091      25.611145 0.39515044E+03  0.91172108E+04                                 7.812716                            6.793341      -0.286046       1.935111                    0.997628      27.226670      78.845035       0.606137       0.437961      -1.045515       0.061481       0.068017      -0.043600       0.101525       0.000851      -0.052364       0.031219       0.055507      -0.025803      -0.062920      -0.008213       0.071132              8.525638       8.211450       0.067049      -0.911873       9.419001      -1.303911       7.946464           0.000006
           66              C       5.027073       6.960436       6.678325      -0.168491      30.665035 0.48800116E+03  0.11905613E+05                                 8.997840                            7.700610      -0.586872       1.813268                    0.996565      30.218758      90.881064       0.550953       0.455681      -1.032066       0.029284      -0.006763      -0.064604       0.071253       0.042334       0.000902       0.004624      -0.038462       0.042882      -0.053689       0.013596       0.040093             10.043682      11.646364      -1.839733      -2.802564       9.074473       0.509307       9.410209           0.000003
           67              C       5.897833       7.776665       5.695016      -0.185866      31.272303 0.51559353E+03  0.12725740E+05                                 8.875815                            7.687067      -0.526561       1.823009                    0.997196      30.640968      92.043602       0.577411       0.429779      -1.049514      -0.007611      -0.064534       0.029814       0.071494       0.018799      -0.047929       0.015500      -0.012302      -0.031392      -0.061811       0.018848       0.042962              9.783913      10.535997      -0.926520       0.873365       9.042727      -1.897913       9.773014           0.000002
           68              C      -2.410037       6.693163       5.200679       0.015991      25.640876 0.39980840E+03  0.92304205E+04                                 7.742711                            6.762208      -0.214219       1.961167                    0.997076      26.983658      77.578541       0.618558       0.428900      -1.053422      -0.099599      -0.038994      -0.010481       0.107473       0.030931      -0.029667       0.014465      -0.065079      -0.086233      -0.062585       0.003241       0.059344              8.514943      11.193461      -0.215547      -0.021282       7.129386      -0.213031       7.221983           0.000006
           69              C       4.906500       4.454484       7.010733       0.585625      20.766482 0.25609768E+03  0.53527632E+04                                 7.049924                            5.757398      -0.057800       2.042676                    0.999536      22.569720      64.185615       0.603748       0.485376      -1.009271      -0.003732      -0.042248       0.058158       0.071981       0.028013       0.052181       0.075238      -0.026966       0.038328      -0.073180      -0.037275       0.110455              7.720277       8.014785      -0.819074      -2.209274       7.750449      -2.333524       7.395597           0.000012
           70              C       3.726050       7.622395       7.091027       0.624561      20.883077 0.25763718E+03  0.53885936E+04                                 7.096692                            5.773885      -0.103773       2.024654                    0.999594      22.428663      63.635370       0.603504       0.485243      -1.010168      -0.035697      -0.002313       0.000783       0.035780       0.011886       0.000101      -0.073307      -0.042911       0.166412      -0.062528      -0.041887       0.104415              7.841295      10.905211      -1.202592      -1.102488       6.569908       2.107212       6.048765           0.000009
           71              C       5.159690       8.369822       4.486581       0.628051      20.620284 0.24590976E+03  0.50838956E+04                                 7.020625                            5.643705       0.009974       2.072127                    0.999556      22.030473      62.149224       0.609960       0.485718      -1.009893      -0.027001       0.002013      -0.035272       0.044466      -0.045694      -0.041478       0.065741      -0.060290       0.002390      -0.059216      -0.050453       0.109668              7.793532       9.244108       0.458671       1.964487       6.459623      -2.596963       7.676866           0.000006
           72              C      -1.195248       6.536361       6.138226       0.601568      20.251829 0.25166485E+03  0.52348052E+04                                 6.950029                            5.721805      -0.047559       2.052632                    0.999456      22.237336      62.993848       0.603606       0.487837      -1.008457       0.066394       0.005326       0.043788       0.079712      -0.030528      -0.085554       0.027554       0.048887       0.126449      -0.068245      -0.052177       0.120422              7.631783       8.520059       1.505486       2.372739       8.683913      -0.246260       5.691376           0.000011
           73              C       5.163344       2.226042       4.171942       0.116210      24.988014 0.33740310E+03  0.75089643E+04                                 7.699430                            6.338539       0.022475       2.037507                    0.998592      26.026277      74.852723       0.616332       0.446540      -1.036906       0.044257      -0.000586      -0.018883       0.048120      -0.011670      -0.021234      -0.029172      -0.009288       0.030643      -0.041402       0.004817       0.036586              8.383494       8.487520       0.324333       1.146515       9.150124       3.582923       7.512839           0.000003
           74              C       4.636616       1.279624       3.311336      -0.187858      32.335103 0.47010389E+03  0.11322445E+05                                 8.963114                            7.347337      -0.045666       1.963245                    0.997747      30.275792      89.435423       0.590558       0.430623      -1.050452       0.009308       0.017704      -0.002273       0.020130       0.007230       0.002319      -0.015225       0.020554      -0.042394      -0.025711       0.005852       0.019859              9.889911       8.312434      -0.005055       1.059279      12.045159       4.910698       9.312141          -0.000005
           75              C       5.476759       0.369825       2.679209       0.101254      33.586063 0.42553537E+03  0.99511071E+04                                 9.297934                            7.032812      -0.166108       1.963946                    0.999301      26.696740      76.550271       0.600920       0.435867      -1.052103       0.006431       0.005426      -0.000799       0.008452       0.007536      -0.009765       0.003271      -0.000262      -0.009023      -0.014277       0.003042       0.011235             11.034772       8.843629       1.758437       2.253142      13.812579       6.477004      10.448108          -0.000003
           76              C       6.831575       0.491728       2.956969      -0.184750      30.679060 0.44824465E+03  0.10620756E+05                                 8.543168                            7.103545       0.190813       2.038204                    0.999602      29.543423      85.309373       0.612349       0.422150      -1.060401       0.006867       0.013620      -0.008124       0.017281      -0.017456      -0.018535      -0.000948       0.010524      -0.014504      -0.024828      -0.002820       0.027648              9.223528       9.095628       1.854550       2.088122      10.480978       4.026627       8.093978          -0.000008
           77              C       7.266498       1.455344       3.848754       0.104826      25.058290 0.33258882E+03  0.73521407E+04                                 7.602619                            6.211451       0.104273       2.055841                    0.999620      25.977192      73.700164       0.636928       0.435020      -1.046988      -0.041124       0.027490      -0.006839       0.049937      -0.011947      -0.015934      -0.044907       0.014131      -0.001271      -0.054857       0.013064       0.041793              8.263246       8.614735       1.292766       1.315561       9.311171       3.530781       6.863832          -0.000003
           78              C      -1.387168      11.403741       0.959171       0.106211      25.127711 0.33303199E+03  0.73553694E+04                                 7.594167                            6.205477       0.169330       2.077158                    0.999696      25.845088      72.999854       0.639576       0.433606      -1.049125       0.044229      -0.011571      -0.018469       0.049307      -0.022362      -0.007284      -0.044920       0.020378      -0.020604      -0.057969       0.015208       0.042761              8.227553       8.405334       1.873452      -0.081018       8.810708       3.287163       7.466616          -0.000004
           79              C      -0.977282      12.411294       1.810389      -0.187848      30.501654 0.44730301E+03  0.10575843E+05                                 8.437568                            7.048165       0.214930       2.043016                    0.999699      29.471870      84.566314       0.622030       0.416468      -1.065713      -0.004129      -0.009483       0.000334       0.010348      -0.017721      -0.021184       0.003561       0.022141      -0.030617      -0.024343      -0.010887       0.035230              9.084276       8.613446       2.715027       0.645368      10.336797       3.732165       8.302586          -0.000009
           80              C       0.339517      12.865344       1.754234       0.106582      33.096966 0.42579170E+03  0.99572673E+04                                 9.210925                            7.037222      -0.214834       1.947675                    0.999293      26.682165      76.475670       0.600519       0.436151      -1.052072       0.001618      -0.007649      -0.000822       0.007861      -0.005517       0.003739       0.004211      -0.002863      -0.043387      -0.016224       0.003250       0.012974             10.876353       8.436986       2.824039       1.121159      13.148360       6.290024      11.043714          -0.000003
           81              C       1.168534      12.284429       0.820207      -0.176397      30.437388 0.44320433E+03  0.10492005E+05                                 8.565025                            7.102051       0.144399       2.031525                    0.998838      29.410483      85.427036       0.606257       0.426771      -1.055470       0.004944      -0.020020       0.005034       0.021227      -0.004420      -0.000797      -0.012268       0.023259      -0.054079      -0.024986       0.003471       0.021515              9.370529       7.310716       1.056560      -0.134054      11.085628       4.812841       9.715243          -0.000006
           82              C       0.687245      11.272178       0.004861       0.107156      25.150472 0.34694178E+03  0.77615829E+04                                 7.688035                            6.385234       0.035392       2.030937                    0.999447      26.296963      75.393939       0.621275       0.440685      -1.042165      -0.031377      -0.010470       0.030428       0.044945      -0.025701      -0.008645      -0.032678       0.031125       0.016507      -0.051782       0.018340       0.033442              8.360699       7.411825       1.009017      -0.438117       9.559526       3.616371       8.110746          -0.000000
           83              C       0.296805       6.607882       2.378651       0.015911      25.555158 0.39402476E+03  0.90851813E+04                                 7.804442                            6.786304      -0.293287       1.933384                    0.997504      27.186639      78.714899       0.606068       0.438303      -1.045263       0.062539      -0.067511       0.044597       0.102263      -0.000165       0.052343       0.032978       0.057722      -0.023551      -0.064074      -0.008304       0.072379              8.516392       8.202670      -0.067183       0.909915       9.408520      -1.302725       7.937985           0.000006
           84              C       0.390451       5.239213       1.703107      -0.170947      30.759428 0.48989740E+03  0.11961209E+05                                 9.007933                            7.709112      -0.577288       1.815609                    0.996495      30.256991      90.975410       0.551444       0.454920      -1.032692       0.029069       0.005561       0.065146       0.071554      -0.044133       0.000629       0.005568      -0.037762       0.043312      -0.055406       0.013935       0.041471             10.055141      11.660017       1.842476       2.810945       9.087128       0.510833       9.418276           0.000003
           85              C       1.261199       4.422984       2.686417      -0.185281      31.188421 0.51381574E+03  0.12672767E+05                                 8.866584                            7.678995      -0.526380       1.824313                    0.996982      30.596736      91.921656       0.577045       0.430361      -1.049006      -0.008725       0.063774      -0.029525       0.070817      -0.019216       0.047152       0.016107      -0.009737      -0.028866      -0.060977       0.017977       0.043000              9.773264      10.522347       0.923820      -0.873492       9.034921      -1.893899       9.762524           0.000002
           86              C       2.226549       5.506486       3.180754       0.016535      25.651007 0.40003069E+03  0.92372607E+04                                 7.747690                            6.766959      -0.220635       1.959208                    0.997144      26.991128      77.618853       0.617919       0.429265      -1.053151      -0.099469       0.037848       0.009878       0.106884      -0.031228       0.029681       0.016350      -0.065008      -0.086379      -0.063453       0.003763       0.059690              8.520239      11.201755       0.217966       0.019505       7.135439      -0.212101       7.223524           0.000006
           87              C       0.269921       7.745165       1.370699       0.582651      20.814699 0.25681703E+03  0.53710190E+04                                 7.056599                            5.762494      -0.055341       2.043084                    0.999574      22.601015      64.272585       0.604011       0.484874      -1.009635      -0.003309       0.042807      -0.057074       0.071420      -0.028739      -0.053662       0.075702      -0.027432       0.037836      -0.074179      -0.037856       0.112036              7.727711       8.022201       0.819845       2.211651       7.758204      -2.336390       7.402728           0.000012
           88              C      -0.910586       4.577254       1.290405       0.624967      20.863754 0.25733611E+03  0.53807763E+04                                 7.092406                            5.770578      -0.104166       2.024745                    0.999636      22.418153      63.598603       0.603660       0.485254      -1.010153      -0.035312       0.002142      -0.002496       0.035465      -0.011472       0.000827      -0.073897      -0.042532       0.164364      -0.061940      -0.042645       0.104585              7.836196      10.896009       1.200690       1.101617       6.566452       2.106315       6.046127           0.000010
           89              C       0.523048       3.829827       3.894852       0.624905      20.662750 0.24651845E+03  0.50994173E+04                                 7.028106                            5.649100       0.006892       2.070770                    0.999573      22.060562      62.243542       0.609951       0.485445      -1.010077      -0.025914      -0.002853       0.035080       0.043707       0.048125       0.040482       0.066932      -0.062508       0.006389      -0.059853      -0.052099       0.111951              7.802130       9.254454      -0.459159      -1.967598       6.465506      -2.600305       7.686431           0.000006
           90              C       3.441338       5.663288       2.243207       0.601909      20.255899 0.25173286E+03  0.52366895E+04                                 6.951482                            5.723039      -0.041870       2.054123                    0.999438      22.240987      63.011583       0.603454       0.487916      -1.008394       0.067722      -0.004412      -0.043925       0.080841       0.029469       0.085038       0.027989       0.048964       0.125992      -0.066956      -0.052795       0.119751              7.633230       8.521782      -1.505768      -2.372741       8.686005      -0.246218       5.691903           0.000011
           91              C       0.526813       9.973607       4.209491       0.114910      25.011686 0.33777992E+03  0.75191659E+04                                 7.702957                            6.341028       0.020232       2.036823                    0.998554      26.040280      74.892842       0.616387       0.446392      -1.037031       0.044013       0.002049       0.020574       0.048628       0.012328       0.020848      -0.029384      -0.011053       0.029539      -0.041744       0.005176       0.036568              8.387648       8.492215      -0.326920      -1.149009       9.154362       3.584598       7.516365           0.000003
           92              C       0.000105      10.920025       5.070096      -0.187953      32.355049 0.47042652E+03  0.11333089E+05                                 8.967875                            7.350372      -0.046836       1.962599                    0.997682      30.295241      89.528222       0.590325       0.430683      -1.050329       0.007697      -0.017209       0.002576       0.019027      -0.006179      -0.002993      -0.015375       0.021645      -0.042061      -0.025957       0.006438       0.019519              9.895237       8.319288       0.004810      -1.060647      12.050692       4.912357       9.315731          -0.000005
           93              C       0.840266      11.829824       5.702224       0.100939      33.600741 0.42575966E+03  0.99575176E+04                                 9.300002                            7.034103      -0.165893       1.963743                    0.999360      26.703698      76.571038       0.600946       0.435797      -1.052160       0.004994      -0.005802       0.001817       0.007868      -0.008144       0.011305       0.003922      -0.002023      -0.007299      -0.016340       0.004331       0.012009             11.037069       8.846790      -1.757596      -2.252925      13.815361       6.477643      10.449057          -0.000003
           94              C       2.195079      11.707921       5.424463      -0.184694      30.671689 0.44816338E+03  0.10618259E+05                                 8.542293                            7.103394       0.196604       2.039992                    0.999552      29.537184      85.286694       0.612297       0.422208      -1.060373       0.005094      -0.014137       0.008425       0.017227       0.017450       0.018662      -0.000933       0.010310      -0.013922      -0.024914      -0.002735       0.027650              9.222075       9.097427      -1.855065      -2.088820      10.477101       4.024159       8.091698          -0.000008
           95              C       2.629982      10.744305       4.532679       0.107824      24.976047 0.33112869E+03  0.73112951E+04                                 7.583346                            6.195248       0.118269       2.060645                    0.999620      25.922660      73.485284       0.638200       0.434662      -1.047278      -0.039296      -0.028343       0.005011       0.048710       0.011893       0.015233      -0.044746       0.016841      -0.004175      -0.055097       0.014462       0.040636              8.241915       8.602591      -1.288958      -1.313631       9.279626       3.517095       6.843527          -0.000003
           96              C       3.249347       0.795908       7.422261       0.105494      25.124446 0.33296690E+03  0.73539260E+04                                 7.595616                            6.206582       0.157229       2.073631                    0.999735      25.841594      73.001419       0.639223       0.433846      -1.048930       0.044069       0.008964       0.016106       0.047769       0.020776       0.006241      -0.045237       0.019250      -0.019149      -0.056961       0.014101       0.042860              8.229073       8.407406      -1.873916       0.081404       8.812221       3.287213       7.467591          -0.000004
           97              C       3.659212      -0.211645       6.571043      -0.190122      30.597506 0.44913301E+03  0.10630423E+05                                 8.457989                            7.065617       0.208332       2.040291                    0.999706      29.528527      84.786185       0.620832       0.416828      -1.065436      -0.004697       0.007591      -0.000901       0.008972       0.016177       0.022208       0.002958       0.020610      -0.032097      -0.025219      -0.009269       0.034488              9.106757       8.632675      -2.727700      -0.652668      10.366766       3.741566       8.320832          -0.000009
           98              C       4.976003      -0.665695       6.627199       0.107219      33.038598 0.42489114E+03  0.99305925E+04                                 9.199738                            7.029234      -0.215459       1.948090                    0.999251      26.651852      76.358239       0.600951       0.436083      -1.052150       0.001368       0.008641       0.000360       0.008756       0.004219      -0.003557       0.002634      -0.001928      -0.040473      -0.014639       0.003564       0.011075             10.862577       8.425804      -2.819827      -1.119831      13.131866       6.281543      11.030060          -0.000004
           99              C       5.805033      -0.084780       7.561226      -0.176223      30.431817 0.44312322E+03  0.10488817E+05                                 8.563464                            7.101648       0.149904       2.033127                    0.998829      29.402824      85.378683       0.606288       0.426801      -1.055531       0.006227       0.019879      -0.005652       0.021584       0.003080       0.000554      -0.013025       0.025159      -0.053270      -0.025619       0.003759       0.021860              9.368541       7.306322      -1.053736       0.134875      11.083971       4.812906       9.715331          -0.000006
          100              C       5.323764       0.927471       8.376571       0.106253      25.146189 0.34690330E+03  0.77603528E+04                                 7.686312                            6.383845       0.033749       2.030286                    0.999465      26.292370      75.374092       0.621506       0.440542      -1.042271      -0.032023       0.009577      -0.032051       0.046308       0.024039       0.006576      -0.032350       0.029342       0.013227      -0.049252       0.015786       0.033466              8.358644       7.410014      -1.006034       0.440486       9.555946       3.615638       8.109973          -0.000000
          101              C      -0.296680       5.256995      10.760083       0.012091      25.611139 0.39515034E+03  0.91172076E+04                                 7.812714                            6.793340      -0.286046       1.935111                    0.997628      27.226664      78.845008       0.606137       0.437961      -1.045516      -0.061481      -0.068017       0.043600       0.101525       0.000851      -0.052364       0.031219       0.055507      -0.025803      -0.062920      -0.008213       0.071132              8.525636       8.211448       0.067049      -0.911872       9.418998      -1.303910       7.946462           0.000006
          102              C      -0.390352       3.888326      10.084540      -0.168491      30.665034 0.48800112E+03  0.11905612E+05                                 8.997840                            7.700610      -0.586872       1.813268                    0.996565      30.218758      90.881065       0.550953       0.455681      -1.032066      -0.029284       0.006763       0.064604       0.071253       0.042333       0.000902       0.004624      -0.038462       0.042882      -0.053689       0.013596       0.040093             10.043682      11.646364      -1.839733      -2.802564       9.074473       0.509307       9.410210           0.000003
          103              C      -1.261112       3.072097      11.067849      -0.185866      31.272315 0.51559378E+03  0.12725748E+05                                 8.875818                            7.687069      -0.526562       1.823008                    0.997196      30.640976      92.043634       0.577411       0.429779      -1.049514       0.007611       0.064534      -0.029814       0.071494       0.018799      -0.047929       0.015500      -0.012302      -0.031392      -0.061811       0.018848       0.042962              9.783916      10.536001      -0.926520       0.873365       9.042729      -1.897914       9.773017           0.000002
          104              C       7.046758       4.155599      11.562186       0.015991      25.640877 0.39980841E+03  0.92304208E+04                                 7.742711                            6.762208      -0.214219       1.961167                    0.997076      26.983659      77.578545       0.618558       0.428900      -1.053422       0.099599       0.038994       0.010481       0.107473       0.030931      -0.029667       0.014465      -0.065079      -0.086233      -0.062585       0.003241       0.059344              8.514944      11.193462      -0.215548      -0.021282       7.129386      -0.213031       7.221983           0.000006
          105              C      -0.269779       6.394278       9.752132       0.585625      20.766483 0.25609770E+03  0.53527639E+04                                 7.049924                            5.757399      -0.057800       2.042676                    0.999536      22.569721      64.185619       0.603748       0.485376      -1.009271       0.003732       0.042248      -0.058158       0.071981       0.028013       0.052181       0.075238      -0.026966       0.038328      -0.073180      -0.037275       0.110455              7.720277       8.014786      -0.819075      -2.209274       7.750450      -2.333524       7.395597           0.000012
          106              C       0.910671       3.226367       9.671838       0.624561      20.883078 0.25763719E+03  0.53885940E+04                                 7.096693                            5.773885      -0.103773       2.024654                    0.999594      22.428664      63.635374       0.603504       0.485243      -1.010168       0.035697       0.002313      -0.000783       0.035780       0.011886       0.000101      -0.073307      -0.042911       0.166412      -0.062528      -0.041887       0.104415              7.841295      10.905211      -1.202592      -1.102488       6.569908       2.107212       6.048765           0.000010
          107              C      -0.522969       2.478940      12.276284       0.628051      20.620284 0.24590976E+03  0.50838955E+04                                 7.020625                            5.643705       0.009975       2.072127                    0.999556      22.030473      62.149223       0.609960       0.485718      -1.009893       0.027001      -0.002013       0.035272       0.044466      -0.045694      -0.041478       0.065741      -0.060290       0.002390      -0.059216      -0.050453       0.109668              7.793532       9.244108       0.458670       1.964487       6.459623      -2.596963       7.676866           0.000007
          108              C       5.831969       4.312401      10.624639       0.601568      20.251831 0.25166488E+03  0.52348058E+04                                 6.950029                            5.721805      -0.047559       2.052632                    0.999456      22.237337      62.993849       0.603606       0.487837      -1.008457      -0.066394      -0.005326      -0.043788       0.079712      -0.030528      -0.085554       0.027554       0.048887       0.126449      -0.068245      -0.052177       0.120422              7.631783       8.520059       1.505486       2.372739       8.683913      -0.246260       5.691376           0.000011
          109              C      -0.526623       8.622720      12.590923       0.116210      24.988009 0.33740304E+03  0.75089624E+04                                 7.699430                            6.338538       0.022475       2.037507                    0.998592      26.026274      74.852713       0.616332       0.446540      -1.036906      -0.044257       0.000586       0.018883       0.048120      -0.011670      -0.021234      -0.029172      -0.009288       0.030644      -0.041402       0.004816       0.036586              8.383494       8.487519       0.324333       1.146515       9.150123       3.582922       7.512839           0.000003
          110              C       0.000105       9.569138      13.451529      -0.187858      32.335101 0.47010386E+03  0.11322444E+05                                 8.963113                            7.347337      -0.045666       1.963245                    0.997747      30.275790      89.435417       0.590558       0.430623      -1.050452      -0.009307      -0.017704       0.002273       0.020130       0.007230       0.002319      -0.015225       0.020554      -0.042394      -0.025711       0.005852       0.019859              9.889911       8.312434      -0.005056       1.059279      12.045158       4.910698       9.312140          -0.000005
          111              C      -0.840038      10.478937      14.083656       0.101253      33.586065 0.42553539E+03  0.99511076E+04                                 9.297935                            7.032812      -0.166108       1.963946                    0.999301      26.696741      76.550275       0.600920       0.435867      -1.052102      -0.006431      -0.005426       0.000799       0.008452       0.007536      -0.009765       0.003271      -0.000262      -0.009023      -0.014277       0.003042       0.011235             11.034773       8.843629       1.758438       2.253142      13.812580       6.477005      10.448109          -0.000003
          112              C      -2.194854      10.357034      13.805896      -0.184750      30.679060 0.44824466E+03  0.10620757E+05                                 8.543167                            7.103545       0.190813       2.038204                    0.999602      29.543423      85.309370       0.612350       0.422150      -1.060401      -0.006867      -0.013620       0.008124       0.017281      -0.017456      -0.018535      -0.000948       0.010524      -0.014504      -0.024828      -0.002820       0.027648              9.223528       9.095627       1.854550       2.088122      10.480978       4.026627       8.093977          -0.000008
          113              C      -2.629777       9.393418      12.914111       0.104826      25.058290 0.33258882E+03  0.73521407E+04                                 7.602619                            6.211451       0.104273       2.055841                    0.999620      25.977192      73.700162       0.636928       0.435020      -1.046988       0.041124      -0.027490       0.006839       0.049937      -0.011947      -0.015934      -0.044907       0.014131      -0.001272      -0.054857       0.013064       0.041793              8.263246       8.614735       1.292766       1.315561       9.311171       3.530780       6.863832          -0.000003
          114              C       6.023889      -0.554979      15.803694       0.106211      25.127706 0.33303191E+03  0.73553671E+04                                 7.594166                            6.205476       0.169330       2.077158                    0.999696      25.845084      72.999840       0.639576       0.433606      -1.049125      -0.044229       0.011571       0.018469       0.049307      -0.022362      -0.007284      -0.044920       0.020377      -0.020604      -0.057969       0.015208       0.042761              8.227551       8.405333       1.873452      -0.081018       8.810706       3.287162       7.466615          -0.000003
          115              C       5.614003      -1.562532      14.952476      -0.187848      30.501649 0.44730294E+03  0.10575841E+05                                 8.437567                            7.048165       0.214930       2.043016                    0.999699      29.471867      84.566300       0.622030       0.416468      -1.065713       0.004129       0.009483      -0.000334       0.010348      -0.017721      -0.021184       0.003561       0.022141      -0.030618      -0.024344      -0.010887       0.035230              9.084275       8.613445       2.715027       0.645368      10.336796       3.732164       8.302585          -0.000009
          116              C       4.297204      -2.016582      15.008631       0.106582      33.096968 0.42579172E+03  0.99572680E+04                                 9.210925                            7.037222      -0.214834       1.947675                    0.999293      26.682166      76.475675       0.600519       0.436151      -1.052072      -0.001618       0.007649       0.000822       0.007861      -0.005517       0.003739       0.004211      -0.002863      -0.043387      -0.016224       0.003250       0.012974             10.876354       8.436987       2.824039       1.121159      13.148361       6.290025      11.043715          -0.000003
          117              C       3.468187      -1.435667      15.942658      -0.176397      30.437389 0.44320434E+03  0.10492005E+05                                 8.565025                            7.102051       0.144399       2.031525                    0.998838      29.410485      85.427044       0.606257       0.426771      -1.055470      -0.004944       0.020020      -0.005034       0.021227      -0.004420      -0.000797      -0.012268       0.023259      -0.054079      -0.024986       0.003471       0.021515              9.370529       7.310716       1.056560      -0.134054      11.085629       4.812841       9.715243          -0.000007
          118              C       3.949476       2.278358      -0.004861       0.107156      25.150486 0.34694203E+03  0.77615899E+04                                 7.688037                            6.385237       0.035391       2.030936                    0.999447      26.296973      75.393976       0.621275       0.440685      -1.042165       0.031377       0.010470      -0.030428       0.044945      -0.025701      -0.008645      -0.032678       0.031125       0.016507      -0.051782       0.018340       0.033442              8.360702       7.411828       1.009018      -0.438116       9.559530       3.616373       8.110749           0.000000
          119              C       4.339916       4.240880      14.384214       0.015911      25.555158 0.39402475E+03  0.90851812E+04                                 7.804442                            6.786304      -0.293287       1.933384                    0.997504      27.186639      78.714900       0.606068       0.438303      -1.045263      -0.062539       0.067510      -0.044597       0.102263      -0.000165       0.052343       0.032978       0.057722      -0.023551      -0.064074      -0.008304       0.072379              8.516392       8.202670      -0.067183       0.909915       9.408521      -1.302725       7.937985           0.000006
          120              C       4.246270       5.609549      15.059758      -0.170947      30.759427 0.48989738E+03  0.11961208E+05                                 9.007932                            7.709112      -0.577288       1.815609                    0.996495      30.256991      90.975408       0.551444       0.454920      -1.032692      -0.029069      -0.005561      -0.065146       0.071554      -0.044133       0.000629       0.005568      -0.037762       0.043312      -0.055406       0.013935       0.041471             10.055140      11.660017       1.842476       2.810945       9.087128       0.510833       9.418276           0.000003
          121              C       3.375522       6.425778      14.076448      -0.185281      31.188425 0.51381582E+03  0.12672770E+05                                 8.866586                            7.678996      -0.526380       1.824313                    0.996982      30.596738      91.921665       0.577045       0.430361      -1.049006       0.008725      -0.063774       0.029525       0.070817      -0.019216       0.047152       0.016107      -0.009737      -0.028866      -0.060977       0.017977       0.043000              9.773265      10.522348       0.923821      -0.873492       9.034922      -1.893899       9.762526           0.000002
          122              C       2.410172       5.342276      13.582111       0.016535      25.651007 0.40003068E+03  0.92372602E+04                                 7.747689                            6.766958      -0.220635       1.959208                    0.997144      26.991127      77.618847       0.617919       0.429264      -1.053151       0.099469      -0.037848      -0.009878       0.106884      -0.031228       0.029681       0.016350      -0.065008      -0.086379      -0.063453       0.003763       0.059690              8.520239      11.201754       0.217966       0.019505       7.135438      -0.212101       7.223523           0.000006
          123              C       4.366800       3.103597      15.392166       0.582651      20.814699 0.25681703E+03  0.53710190E+04                                 7.056599                            5.762494      -0.055341       2.043083                    0.999574      22.601015      64.272585       0.604011       0.484874      -1.009635       0.003309      -0.042807       0.057074       0.071420      -0.028739      -0.053662       0.075702      -0.027432       0.037836      -0.074179      -0.037856       0.112036              7.727711       8.022201       0.819845       2.211651       7.758204      -2.336390       7.402728           0.000012
          124              C       5.547307       6.271508      15.472460       0.624967      20.863756 0.25733615E+03  0.53807771E+04                                 7.092406                            5.770579      -0.104166       2.024745                    0.999636      22.418154      63.598605       0.603660       0.485254      -1.010153       0.035312      -0.002142       0.002496       0.035465      -0.011472       0.000827      -0.073897      -0.042532       0.164363      -0.061940      -0.042645       0.104585              7.836196      10.896009       1.200690       1.101617       6.566452       2.106315       6.046127           0.000009
          125              C       4.113673       7.018935      12.868013       0.624905      20.662750 0.24651845E+03  0.50994172E+04                                 7.028106                            5.649099       0.006892       2.070770                    0.999573      22.060562      62.243541       0.609951       0.485445      -1.010077       0.025914       0.002853      -0.035080       0.043707       0.048125       0.040482       0.066932      -0.062507       0.006389      -0.059853      -0.052099       0.111951              7.802130       9.254453      -0.459159      -1.967598       6.465506      -2.600305       7.686431           0.000006
          126              C       1.195383       5.185474      14.519658       0.601908      20.255899 0.25173285E+03  0.52366894E+04                                 6.951482                            5.723039      -0.041870       2.054123                    0.999438      22.240987      63.011583       0.603454       0.487916      -1.008394      -0.067722       0.004412       0.043925       0.080841       0.029469       0.085038       0.027989       0.048964       0.125992      -0.066956      -0.052795       0.119751              7.633230       8.521782      -1.505768      -2.372741       8.686005      -0.246218       5.691903           0.000011
          127              C       4.109908       0.875155      12.553374       0.114910      25.011686 0.33777992E+03  0.75191658E+04                                 7.702957                            6.341028       0.020231       2.036823                    0.998554      26.040280      74.892843       0.616387       0.446392      -1.037031      -0.044013      -0.002049      -0.020575       0.048628       0.012328       0.020848      -0.029384      -0.011053       0.029539      -0.041744       0.005176       0.036568              8.387648       8.492215      -0.326920      -1.149009       9.154363       3.584598       7.516365           0.000003
          128              C       4.636616      -0.071263      11.692769      -0.187953      32.355052 0.47042658E+03  0.11333091E+05                                 8.967875                            7.350372      -0.046836       1.962599                    0.997682      30.295242      89.528224       0.590325       0.430683      -1.050329      -0.007697       0.017209      -0.002576       0.019027      -0.006179      -0.002993      -0.015375       0.021645      -0.042061      -0.025957       0.006438       0.019519              9.895237       8.319288       0.004810      -1.060647      12.050692       4.912357       9.315731          -0.000005
          129              C       3.796455      -0.981062      11.060641       0.100938      33.600740 0.42575964E+03  0.99575171E+04                                 9.300003                            7.034103      -0.165893       1.963743                    0.999360      26.703698      76.571040       0.600946       0.435797      -1.052160      -0.004994       0.005802      -0.001817       0.007868      -0.008144       0.011305       0.003922      -0.002023      -0.007299      -0.016340       0.004331       0.012009             11.037070       8.846790      -1.757597      -2.252925      13.815362       6.477644      10.449058          -0.000003
          130              C       2.441642      -0.859159      11.338402      -0.184694      30.671692 0.44816343E+03  0.10618261E+05                                 8.542294                            7.103394       0.196604       2.039992                    0.999552      29.537186      85.286702       0.612297       0.422208      -1.060373      -0.005094       0.014137      -0.008425       0.017227       0.017450       0.018662      -0.000933       0.010310      -0.013922      -0.024914      -0.002735       0.027650              9.222076       9.097427      -1.855065      -2.088820      10.477102       4.024159       8.091699          -0.000008
          131              C       2.006739       0.104457      12.230186       0.107824      24.976046 0.33112867E+03  0.73112946E+04                                 7.583346                            6.195248       0.118269       2.060645                    0.999620      25.922660      73.485285       0.638200       0.434662      -1.047278       0.039296       0.028343      -0.005011       0.048710       0.011893       0.015233      -0.044746       0.016841      -0.004175      -0.055097       0.014462       0.040636              8.241915       8.602591      -1.288958      -1.313631       9.279627       3.517095       6.843527          -0.000003
          132              C       1.387374      10.052854       9.340604       0.105494      25.124448 0.33296693E+03  0.73539267E+04                                 7.595617                            6.206582       0.157229       2.073631                    0.999735      25.841595      73.001425       0.639223       0.433846      -1.048930      -0.044069      -0.008964      -0.016106       0.047769       0.020776       0.006241      -0.045237       0.019250      -0.019149      -0.056961       0.014101       0.042860              8.229073       8.407406      -1.873916       0.081404       8.812221       3.287214       7.467591          -0.000004
          133              C       0.977509      11.060407      10.191822      -0.190122      30.597508 0.44913304E+03  0.10630424E+05                                 8.457989                            7.065617       0.208332       2.040291                    0.999706      29.528528      84.786188       0.620832       0.416828      -1.065436       0.004697      -0.007591       0.000901       0.008972       0.016177       0.022208       0.002958       0.020610      -0.032097      -0.025219      -0.009269       0.034488              9.106758       8.632675      -2.727700      -0.652668      10.366766       3.741566       8.320832          -0.000009
          134              C      -0.339282      11.514457      10.135666       0.107218      33.038596 0.42489108E+03  0.99305911E+04                                 9.199739                            7.029234      -0.215459       1.948090                    0.999251      26.651851      76.358238       0.600951       0.436083      -1.052150      -0.001368      -0.008641      -0.000360       0.008756       0.004219      -0.003557       0.002634      -0.001928      -0.040473      -0.014639       0.003564       0.011075             10.862577       8.425804      -2.819827      -1.119831      13.131867       6.281544      11.030060          -0.000003
          135              C      -1.168312      10.933542       9.201639      -0.176223      30.431822 0.44312330E+03  0.10488819E+05                                 8.563465                            7.101648       0.149904       2.033127                    0.998829      29.402827      85.378694       0.606288       0.426801      -1.055531      -0.006227      -0.019879       0.005652       0.021584       0.003080       0.000554      -0.013025       0.025159      -0.053270      -0.025619       0.003759       0.021860              9.368542       7.306322      -1.053736       0.134875      11.083973       4.812907       9.715332          -0.000007
          136              C      -0.687043       9.921291       8.386294       0.106252      25.146198 0.34690348E+03  0.77603580E+04                                 7.686315                            6.383847       0.033748       2.030286                    0.999465      26.292377      75.374125       0.621506       0.440542      -1.042270       0.032023      -0.009577       0.032051       0.046308       0.024039       0.006576      -0.032350       0.029342       0.013227      -0.049252       0.015786       0.033466              8.358648       7.410017      -1.006035       0.440486       9.555950       3.615640       8.109976          -0.000000
          137              N       6.452320       2.326725       4.448529      -0.213397      32.292725 0.50675505E+03  0.12169241E+05                                 8.490311                            7.326346       0.050638       2.055109                    0.998269      27.334175      75.105208       0.642144       0.397199      -1.095419      -0.051304      -0.092847      -0.114937       0.156407      -0.039927      -0.032709      -0.049834       0.059428      -0.064085      -0.090232       0.028799       0.061433              9.061266      10.309035       0.628272       0.978728       9.404443       3.327554       7.470320           0.000002
          138              N      -0.568350      10.824121       0.069231      -0.230560      32.377448 0.53280535E+03  0.12961801E+05                                 8.476807                            7.496966      -0.122858       1.985853                    0.998012      28.040460      77.657154       0.636466       0.395579      -1.096062       0.050348       0.107314       0.104770       0.158202      -0.028971      -0.047296      -0.041470       0.075488      -0.042862      -0.086181       0.014746       0.071435              8.882191       8.842618       0.934741      -0.977471       9.870791       2.899023       7.933163           0.000000
          139              N       1.815786       9.872924       3.932903      -0.213274      32.285954 0.50661468E+03  0.12164000E+05                                 8.486752                            7.323513       0.056515       2.056897                    0.998255      27.327662      75.060818       0.642562       0.397002      -1.095648      -0.052243       0.092334       0.114821       0.156329       0.041390       0.033670      -0.050120       0.061281      -0.063564      -0.091916       0.028694       0.063222              9.057052      10.308389      -0.627423      -0.978101       9.397792       3.323537       7.464975           0.000002
          140              N       4.068177       1.375528       8.312202      -0.228141      32.300847 0.53120414E+03  0.12912121E+05                                 8.461542                            7.484299      -0.125639       1.985872                    0.998051      27.994123      77.476914       0.637232       0.395432      -1.096250       0.049308      -0.107956      -0.106925       0.159746       0.028234       0.048670      -0.040663       0.074395      -0.042428      -0.085603       0.013526       0.072078              8.865352       8.828335      -0.930773       0.978030       9.848725       2.891757       7.918997           0.000000
          141              N      -1.815599       8.522037      12.314336      -0.213397      32.292725 0.50675506E+03  0.12169241E+05                                 8.490311                            7.326346       0.050637       2.055109                    0.998269      27.334175      75.105210       0.642144       0.397199      -1.095419       0.051304       0.092846       0.114937       0.156407      -0.039927      -0.032709      -0.049834       0.059428      -0.064085      -0.090232       0.028799       0.061433              9.061266      10.309035       0.628272       0.978728       9.404444       3.327554       7.470320           0.000002
          142              N       5.205071       0.024641      16.693634      -0.230559      32.377442 0.53280524E+03  0.12961798E+05                                 8.476806                            7.496965      -0.122858       1.985853                    0.998012      28.040457      77.657145       0.636467       0.395579      -1.096062      -0.050348      -0.107314      -0.104770       0.158202      -0.028971      -0.047296      -0.041471       0.075488      -0.042862      -0.086181       0.014746       0.071435              8.882190       8.842617       0.934741      -0.977471       9.870790       2.899022       7.933162           0.000000
          143              N       2.820935       0.975838      12.829962      -0.213274      32.285956 0.50661472E+03  0.12164001E+05                                 8.486753                            7.323514       0.056515       2.056897                    0.998255      27.327663      75.060823       0.642562       0.397002      -1.095648       0.052243      -0.092334      -0.114821       0.156329       0.041390       0.033670      -0.050120       0.061282      -0.063564      -0.091916       0.028694       0.063222              9.057053      10.308389      -0.627423      -0.978101       9.397793       3.323537       7.464975           0.000002
          144              N       0.568544       9.473234       8.450663      -0.228141      32.300844 0.53120408E+03  0.12912120E+05                                 8.461542                            7.484298      -0.125639       1.985872                    0.998051      27.994122      77.476912       0.637232       0.395432      -1.096250      -0.049308       0.107956       0.106925       0.159746       0.028234       0.048670      -0.040663       0.074395      -0.042428      -0.085603       0.013526       0.072078              8.865352       8.828335      -0.930773       0.978030       9.848725       2.891757       7.918997           0.000000
          145              O       6.097278       5.479711       5.144356      -0.234891      28.088717 0.46559128E+03  0.10859202E+05                                 7.584357                            6.857908      -0.163039       2.053734                    0.996766      24.288870      64.074832       0.693271       0.378800      -1.117388      -0.032010       0.143110       0.095961       0.175253       0.068335      -0.105594      -0.007318       0.054344      -0.277954      -0.147511      -0.008282       0.155793              8.165873       9.695778       0.855943      -2.064225       8.392265       0.319173       6.409576           0.000008
          146              O      -0.537815       2.399306       6.530477      -0.821466      25.318935 0.45301125E+03  0.10515634E+05                                 6.845416                            6.585969       0.020834       2.071183                    0.994062      28.005952      74.209775       0.734883       0.359056      -1.130079      -0.004369      -0.111834       0.066819       0.130349      -0.063623      -0.014308       0.039390       0.006830      -0.121278      -0.065671      -0.028866       0.094537              6.887859       7.502430      -0.971116       0.292547       6.618725      -0.456039       6.542422          -0.000005
          147              O       5.874615       3.671373       7.122709      -0.551179      33.700480 0.58623447E+03  0.14377360E+05                                 8.196138                            7.491505       0.293473       2.153858                    0.994633      27.461020      72.517899       0.695665       0.359003      -1.140864      -0.009079       0.014578       0.011137       0.020469      -0.036883       0.026563       0.047415       0.045502      -0.093718      -0.083855       0.024899       0.058955              8.556665       9.964295      -2.298819      -1.629533       8.300018      -0.359877       7.405683           0.000004
          148              O       3.846574       4.397066       7.683092      -0.502183      33.131884 0.50962799E+03  0.12085663E+05                                 8.153910                            6.985036       0.304992       2.175397                    0.996064      26.479511      69.079416       0.719405       0.359017      -1.139241       0.005567       0.014117       0.002598       0.015396       0.028431      -0.042147       0.018727       0.047493       0.040674      -0.062222       0.004029       0.058193              8.892189       9.992327       1.063838      -4.233229       6.708628      -2.344871       9.975612           0.000009
          149              O       2.630138       7.101816       6.719227      -0.549738      35.120525 0.55314223E+03  0.13372837E+05                                 8.458536                            7.238229       0.455267       2.209489                    0.996494      27.203336      71.371734       0.713280       0.355189      -1.143684       0.016669       0.004153       0.008964       0.019377       0.031920       0.008874      -0.026348       0.098874      -0.011505      -0.068809       0.008026       0.060783              9.372043      15.651431       0.202154      -1.032620       5.788461       0.645301       6.676238           0.000008
          150              O       3.819719       8.638286       7.814848      -0.599845      28.965265 0.48036964E+03  0.11176042E+05                                 7.224224                            6.622575       1.078378       2.380204                    0.999395      27.661375      70.469602       0.768925       0.342381      -1.157850       0.008943      -0.019539       0.012076       0.024649       0.004220      -0.002938       0.013454      -0.143069       0.234650      -0.110826       0.028934       0.081892              7.379607       6.297787      -0.808397      -0.223965       8.129133       2.801011       7.711902          -0.000007
          151              O       4.016300       7.941228       4.233462      -0.555592      38.560402 0.62385731E+03  0.15565455E+05                                 9.119127                            7.816405      -0.019867       2.059758                    0.991779      27.662936      74.079432       0.668451       0.367249      -1.132539       0.017106      -0.000790       0.008167       0.018972       0.000995       0.006384       0.039519       0.045793      -0.071466      -0.057634       0.020934       0.036700             10.075565      14.235147       0.469761       4.447811       6.608406      -0.335328       9.383143           0.000003
          152              O       5.781001       9.238275       3.831656      -0.626748      29.110531 0.45951741E+03  0.10537262E+05                                 7.141961                            6.381638       1.288503       2.447276                    0.999491      27.399696      68.538455       0.803687       0.332348      -1.170441      -0.018922      -0.026301      -0.006306       0.033008      -0.005869      -0.060184      -0.019050      -0.081774       0.008068      -0.085987       0.030696       0.055291              7.455495       7.555750       1.942499      -0.981434       7.700945      -2.760778       7.109789          -0.000007
          153              O      -0.511711       7.591446       6.274173      -0.541425      36.927578 0.56692443E+03  0.13768991E+05                                 8.719392                            7.325971       0.376106       2.194117                    0.994098      26.929055      70.451941       0.710383       0.355007      -1.145628       0.005652      -0.036336       0.001326       0.036797       0.034449      -0.014164       0.035241       0.010417      -0.034254      -0.057889       0.013428       0.044462              9.689282      10.942914       4.705181       2.632792      10.653511       1.802096       7.471420           0.000005
          154              O      -0.982901       5.445489       6.683354      -0.530375      30.530783 0.52587658E+03  0.12544278E+05                                 7.644030                            7.070028       0.547344       2.244801                    0.996515      26.773522      69.598119       0.720368       0.356443      -1.143563       0.008035       0.020881       0.002895       0.022561      -0.021205      -0.054147      -0.012095      -0.069914       0.031236      -0.080052       0.035030       0.045022              7.874790       5.901531       0.073071       1.082930      10.669074      -0.890982       7.053766           0.000008
          155              O       1.460686       6.719938       3.237077      -0.236214      28.102151 0.46586717E+03  0.10866985E+05                                 7.585429                            6.858895      -0.165098       2.052888                    0.996704      24.297676      64.097019       0.693396       0.378684      -1.117500      -0.030504      -0.143924      -0.095323       0.175302      -0.068134       0.104119      -0.007363       0.052483      -0.280161      -0.146932      -0.007619       0.154552              8.166904       9.696617      -0.855279       2.064101       8.393296       0.320125       6.410800           0.000007
          156              O       4.098845       9.800343       1.850956      -0.823229      25.342846 0.45359849E+03  0.10532078E+05                                 6.848230                            6.589123       0.025774       2.072380                    0.994159      28.021524      74.247164       0.734935       0.358934      -1.130238      -0.006883       0.112044      -0.068641       0.131579       0.064286       0.013692       0.039799       0.005064      -0.121331      -0.066333      -0.028779       0.095112              6.890616       7.502465       0.972308      -0.295879       6.623424      -0.456993       6.545957          -0.000005
          157              O       1.238050       8.528276       1.258724      -0.549390      33.637997 0.58481317E+03  0.14333675E+05                                 8.186269                            7.482845       0.292781       2.154088                    0.994659      27.430465      72.412841       0.696014       0.359044      -1.140841      -0.009016      -0.014777      -0.010339       0.020163       0.037350      -0.024329       0.047486       0.047923      -0.092863      -0.083281       0.023393       0.059888              8.545922       9.952056       2.296283       1.625929       8.290428      -0.359226       7.395283           0.000004
          158              O      -0.790006       7.802583       0.698341      -0.500627      33.125583 0.50949450E+03  0.12082273E+05                                 8.154904                            6.985889       0.300426       2.174064                    0.996207      26.474209      69.075536       0.719054       0.359199      -1.139043       0.006881      -0.014525      -0.002019       0.016199      -0.029437       0.042795       0.017201       0.048419       0.040145      -0.062345       0.002906       0.059439              8.893205       9.992942      -1.064254       4.233264       6.710098      -2.345516       9.976576           0.000009
          159              O       7.266713       5.097833       1.662206      -0.549026      35.095613 0.55266426E+03  0.13358347E+05                                 8.455138                            7.235649       0.452378       2.208942                    0.996444      27.190670      71.329856       0.713329       0.355242      -1.143645       0.017752      -0.004755      -0.008084       0.020078      -0.033345      -0.007378      -0.026767       0.101033      -0.013570      -0.070031       0.007233       0.062798              9.367857      15.642705      -0.203238       1.031116       5.786906       0.645505       6.673960           0.000008
          160              O      -0.816936       3.561363       0.566585      -0.600667      29.038456 0.48191870E+03  0.11221816E+05                                 7.239112                            6.635632       1.075406       2.379334                    0.999435      27.684594      70.573872       0.767705       0.342627      -1.157569       0.009084       0.018497      -0.012472       0.024088      -0.003901       0.002501       0.013343      -0.142662       0.237211      -0.111016       0.028429       0.082587              7.395154       6.311969       0.811162       0.224939       8.145247       2.807610       7.728246          -0.000008
          161              O      -0.620333       4.258421       4.147971      -0.553763      38.485541 0.62231851E+03  0.15516324E+05                                 9.104513                            7.804422      -0.007989       2.063600                    0.991769      27.636730      73.965694       0.669314       0.367029      -1.132792       0.018272       0.000253      -0.009263       0.020487      -0.000266      -0.008080       0.039088       0.046722      -0.071749      -0.057631       0.020042       0.037588             10.058635      14.212376      -0.471627      -4.437306       6.598580      -0.333041       9.364950           0.000003
          162              O       1.144346       2.961374       4.549777      -0.625846      29.141139 0.46011179E+03  0.10554958E+05                                 7.149349                            6.387973       1.283133       2.446207                    0.999485      27.402739      68.573211       0.802821       0.332578      -1.170166      -0.018978       0.027145       0.006476       0.033749       0.005537       0.059930      -0.018978      -0.083293       0.009038      -0.086164       0.030614       0.055550              7.463247       7.562875      -1.944354       0.981935       7.708283      -2.764594       7.118584          -0.000007
          163              O       4.124856       4.608203       2.107260      -0.542615      36.899163 0.56639009E+03  0.13751225E+05                                 8.710427                            7.318854       0.387167       2.197594                    0.994026      26.926618      70.407443       0.711342       0.354652      -1.146043       0.005634       0.035309      -0.000907       0.035767      -0.033260       0.014499       0.035075       0.009624      -0.033348      -0.057155       0.014000       0.043155              9.678794      10.929836      -4.699578      -2.628744      10.643030       1.799804       7.463516           0.000005
          164              O       3.653704       6.754160       1.698078      -0.530157      30.536805 0.52602643E+03  0.12549141E+05                                 7.646195                            7.072141       0.536006       2.241755                    0.996418      26.772942      69.607348       0.720069       0.356554      -1.143437       0.007756      -0.020251      -0.002870       0.021874       0.021121       0.054585      -0.010996      -0.072583       0.028626      -0.080929       0.036020       0.044909              7.876898       5.903015      -0.072654      -1.083379      10.671829      -0.890813       7.055849           0.000008
          165              O      -1.460557       5.369051      11.618509      -0.234891      28.088718 0.46559130E+03  0.10859203E+05                                 7.584357                            6.857908      -0.163040       2.053734                    0.996766      24.288870      64.074833       0.693271       0.378800      -1.117388       0.032010      -0.143110      -0.095961       0.175253       0.068335      -0.105594      -0.007318       0.054344      -0.277954      -0.147511      -0.008282       0.155793              8.165873       9.695778       0.855943      -2.064225       8.392265       0.319174       6.409576           0.000007
          166              O       5.174536       8.449456      10.232388      -0.821466      25.318935 0.45301125E+03  0.10515634E+05                                 6.845415                            6.585968       0.020834       2.071183                    0.994062      28.005951      74.209772       0.734883       0.359055      -1.130079       0.004369       0.111834      -0.066819       0.130349      -0.063623      -0.014308       0.039390       0.006830      -0.121278      -0.065671      -0.028867       0.094537              6.887859       7.502429      -0.971116       0.292547       6.618725      -0.456039       6.542422          -0.000005
          167              O      -1.237894       7.177389       9.640156      -0.551179      33.700476 0.58623438E+03  0.14377357E+05                                 8.196137                            7.491505       0.293473       2.153858                    0.994633      27.461018      72.517893       0.695665       0.359003      -1.140864       0.009079      -0.014578      -0.011137       0.020469      -0.036883       0.026563       0.047415       0.045502      -0.093718      -0.083855       0.024899       0.058955              8.556665       9.964294      -2.298819      -1.629533       8.300017      -0.359877       7.405682           0.000004
          168              O       0.790147       6.451696       9.079773      -0.502183      33.131882 0.50962794E+03  0.12085662E+05                                 8.153910                            6.985036       0.304993       2.175397                    0.996064      26.479510      69.079413       0.719405       0.359017      -1.139241      -0.005567      -0.014117      -0.002598       0.015396       0.028431      -0.042147       0.018727       0.047493       0.040674      -0.062222       0.004029       0.058193              8.892189       9.992327       1.063838      -4.233229       6.708628      -2.344870       9.975611           0.000009
          169              O       2.006583       3.746946      10.043638      -0.549738      35.120526 0.55314224E+03  0.13372837E+05                                 8.458535                            7.238229       0.455267       2.209489                    0.996494      27.203337      71.371735       0.713280       0.355189      -1.143684      -0.016669      -0.004153      -0.008964       0.019377       0.031920       0.008874      -0.026348       0.098874      -0.011505      -0.068809       0.008026       0.060783              9.372043      15.651431       0.202154      -1.032620       5.788460       0.645301       6.676237           0.000008
          170              O       0.817002       2.210476       8.948017      -0.599845      28.965270 0.48036975E+03  0.11176046E+05                                 7.224225                            6.622576       1.078378       2.380204                    0.999395      27.661376      70.469609       0.768925       0.342381      -1.157850      -0.008943       0.019539      -0.012076       0.024649       0.004220      -0.002938       0.013454      -0.143069       0.234650      -0.110826       0.028934       0.081892              7.379609       6.297789      -0.808397      -0.223965       8.129135       2.801012       7.711903          -0.000007
          171              O       0.620421       2.907534      12.529403      -0.555592      38.560406 0.62385739E+03  0.15565457E+05                                 9.119127                            7.816405      -0.019867       2.059758                    0.991779      27.662938      74.079436       0.668451       0.367249      -1.132539      -0.017106       0.000790      -0.008167       0.018972       0.000995       0.006384       0.039519       0.045793      -0.071466      -0.057634       0.020934       0.036700             10.075566      14.235148       0.469761       4.447812       6.608406      -0.335328       9.383143           0.000003
          172              O      -1.144280       1.610487      12.931209      -0.626748      29.110529 0.45951738E+03  0.10537261E+05                                 7.141961                            6.381638       1.288504       2.447276                    0.999491      27.399695      68.538452       0.803687       0.332348      -1.170441       0.018922       0.026301       0.006306       0.033008      -0.005868      -0.060184      -0.019050      -0.081774       0.008068      -0.085987       0.030696       0.055291              7.455494       7.555749       1.942499      -0.981434       7.700945      -2.760778       7.109789          -0.000007
          173              O       5.148432       3.257316      10.488692      -0.541425      36.927578 0.56692443E+03  0.13768991E+05                                 8.719392                            7.325971       0.376106       2.194117                    0.994098      26.929055      70.451941       0.710383       0.355007      -1.145628      -0.005652       0.036336      -0.001326       0.036797       0.034449      -0.014163       0.035241       0.010417      -0.034254      -0.057889       0.013428       0.044462              9.689282      10.942914       4.705181       2.632792      10.653511       1.802096       7.471420           0.000005
          174              O       5.619622       5.403273      10.079511      -0.530375      30.530785 0.52587663E+03  0.12544279E+05                                 7.644030                            7.070028       0.547344       2.244801                    0.996515      26.773523      69.598123       0.720368       0.356443      -1.143563      -0.008035      -0.020881      -0.002895       0.022561      -0.021205      -0.054147      -0.012095      -0.069914       0.031236      -0.080052       0.035030       0.045022              7.874790       5.901531       0.073071       1.082930      10.669074      -0.890982       7.053766           0.000008
          175              O       3.176035       4.128824      13.525788      -0.236214      28.102151 0.46586717E+03  0.10866985E+05                                 7.585429                            6.858895      -0.165098       2.052888                    0.996704      24.297676      64.097019       0.693396       0.378684      -1.117500       0.030504       0.143924       0.095323       0.175302      -0.068134       0.104119      -0.007363       0.052483      -0.280161      -0.146932      -0.007619       0.154552              8.166904       9.696617      -0.855279       2.064101       8.393296       0.320125       6.410800           0.000007
          176              O       0.537876       1.048419      14.911909      -0.823229      25.342848 0.45359855E+03  0.10532079E+05                                 6.848230                            6.589123       0.025775       2.072380                    0.994159      28.021525      74.247166       0.734935       0.358934      -1.130238       0.006883      -0.112044       0.068641       0.131579       0.064286       0.013692       0.039799       0.005064      -0.121331      -0.066333      -0.028779       0.095112              6.890615       7.502465       0.972308      -0.295878       6.623424      -0.456993       6.545957          -0.000005
          177              O       3.398671       2.320486      15.504141      -0.549390      33.637998 0.58481320E+03  0.14333676E+05                                 8.186269                            7.482845       0.292781       2.154088                    0.994659      27.430466      72.412842       0.696014       0.359044      -1.140841       0.009016       0.014777       0.010339       0.020163       0.037350      -0.024329       0.047486       0.047923      -0.092863      -0.083281       0.023393       0.059888              8.545922       9.952056       2.296283       1.625929       8.290428      -0.359226       7.395283           0.000004
          178              O       5.426727       3.046179      16.064524      -0.500627      33.125583 0.50949449E+03  0.12082273E+05                                 8.154903                            6.985889       0.300426       2.174064                    0.996207      26.474209      69.075535       0.719054       0.359199      -1.139043      -0.006881       0.014525       0.002019       0.016199      -0.029437       0.042795       0.017201       0.048419       0.040145      -0.062345       0.002906       0.059439              8.893205       9.992941      -1.064254       4.233264       6.710098      -2.345516       9.976575           0.000009
          179              O      -2.629992       5.750929      15.100659      -0.549026      35.095611 0.55266422E+03  0.13358346E+05                                 8.455138                            7.235648       0.452378       2.208942                    0.996444      27.190669      71.329853       0.713329       0.355242      -1.143645      -0.017752       0.004755       0.008084       0.020078      -0.033345      -0.007378      -0.026767       0.101033      -0.013570      -0.070031       0.007233       0.062798              9.367857      15.642704      -0.203238       1.031116       5.786906       0.645505       6.673960           0.000008
          180              O       5.453657       7.287399      16.196280      -0.600666      29.038452 0.48191860E+03  0.11221813E+05                                 7.239110                            6.635631       1.075406       2.379334                    0.999435      27.684593      70.573866       0.767706       0.342627      -1.157569      -0.009084      -0.018497       0.012472       0.024088      -0.003901       0.002501       0.013343      -0.142662       0.237210      -0.111016       0.028429       0.082587              7.395153       6.311968       0.811162       0.224939       8.145246       2.807610       7.728245          -0.000007
          181              O       5.257054       6.590341      12.614894      -0.553763      38.485543 0.62231855E+03  0.15516325E+05                                 9.104514                            7.804422      -0.007989       2.063600                    0.991769      27.636731      73.965696       0.669314       0.367029      -1.132792      -0.018272      -0.000253       0.009263       0.020487      -0.000265      -0.008080       0.039088       0.046722      -0.071749      -0.057631       0.020042       0.037588             10.058635      14.212376      -0.471627      -4.437306       6.598580      -0.333041       9.364950           0.000003
          182              O       3.492375       7.887388      12.213088      -0.625846      29.141138 0.46011177E+03  0.10554958E+05                                 7.149349                            6.387974       1.283133       2.446207                    0.999485      27.402737      68.573208       0.802821       0.332578      -1.170166       0.018978      -0.027145      -0.006476       0.033748       0.005537       0.059930      -0.018978      -0.083293       0.009038      -0.086164       0.030614       0.055550              7.463248       7.562875      -1.944355       0.981936       7.708283      -2.764594       7.118585          -0.000007
          183              O       0.511865       6.240559      14.655605      -0.542615      36.899161 0.56639007E+03  0.13751224E+05                                 8.710427                            7.318854       0.387167       2.197594                    0.994026      26.926617      70.407442       0.711342       0.354652      -1.146043      -0.005634      -0.035309       0.000907       0.035767      -0.033260       0.014499       0.035075       0.009624      -0.033348      -0.057155       0.014000       0.043155              9.678794      10.929836      -4.699578      -2.628744      10.643030       1.799804       7.463516           0.000005
          184              O       0.983017       4.094602      15.064787      -0.530157      30.536805 0.52602644E+03  0.12549142E+05                                 7.646194                            7.072141       0.536006       2.241755                    0.996418      26.772943      69.607348       0.720069       0.356554      -1.143437      -0.007756       0.020251       0.002870       0.021874       0.021121       0.054585      -0.010996      -0.072583       0.028626      -0.080929       0.036020       0.044909              7.876897       5.903014      -0.072654      -1.083379      10.671828      -0.890813       7.055849           0.000008

******************************************************
Auxiliary information for the entire system
The total spin magnetic moment of the unit cell is   0.000202
The total net atomic charge of the unit cell is   0.000003
Accuracy of reproducing the electrostatic potential in the unit cell:
  The inner radius (bohr) =    5.0000
  The outer radius (bohr) =   12.0000
  Valid grid points have density less than (e/(bohr^3)) =    0.0001
  The number of valid grid points were=         2530
  The rms potential error without charges in kcal/mol is=      4.15710
  The rms potential error with partial charges in kcal/mol is=      0.58947
  The RRMSE value at monopole order=      0.14180
  The rms potential error with partial charges and cloud penetration in kcal/mol is=      0.59745
  The RRMSE value at monopole order with cloud penetration is=      0.14372
  The rms potential error with partial charges and atomic dipoles in kcal/mol is=      0.26455
  The RRMSE value at dipole order=      0.06364
  The rms potential error with partial charges, atomic dipoles and cloud penetration in kcal/mol is=      0.26306
  The RRMSE value at dipole order with cloud penetration=      0.06328

******************************************************
The electron densities and ab initio electrostatic potential were computed in VASP using the PBE functional and
projector augmented wave method. See the main text of the journal article for a description of computational details.
The atomic charges, dipoles, and quadrupoles were computed with the DDEC6 method as described in
(a) T. A. Manz and N. Gabaldon Limas, RSC Adv. 6 (2016) 47771-47801 DOI: 10.1039/c6ra04656h
(b) N. Gabaldon Limas and T. A. Manz, RSC Adv. 8 (2018) 2678-2707 DOI: 10.1039/c7ra11829e.
For each atom in the material, the electron cloud parameters were fit to the spherically averaged atom-in-material
electron density using radial positions for which this density was between 10^-4 and 10^-2 electrons per cubic bohr.
The polarizabilities, dispersion coefficients, and quantum Drude oscillator (QDO) parameters were fit using the MCLF method.
The magnetic structure of the system was optimized in VASP from the default ferromagnetic initial guess using spin polarization.
The atomic spin moments (ASMs) were computed on this optimized magnetic structure using the DDEC6 partition as inputs
to the method of T. A. Manz and D. S. Sholl, J. Chem. Theory Comput. 7 (2011) 4146-4164 DOI: 10.1021/ct200539n.
The RMSE and RRMSE were computed using a uniform grid with Ewald summation.
