# Supplementary material for: A collection of forcefield precursors for metal–organic frameworks
Source: RSC Adv. 2019 Nov 13;9(63):36492–507. doi: 10.1039/c9ra07327b (PMC9075174; doi:10.1039/c9ra07327b)
Supplement: RA-009-C9RA07327B-s3537 [file RA-009-C9RA07327B-s3537.xyz]

  164
jmolscript: load "" {1 1 1} spacegroup "x,y,z" unitcell [{      6.718600     0.000000     0.000000 }, {      0.000000    17.082000     0.000000 }, {     -2.645631     0.000000    17.149126 }]
Zn     1.084615     8.853771     5.078199     0.565124
Zn     4.311169     0.312771     3.496364     0.565124
Zn     2.988354     8.228229    12.070927     0.565124
Zn    -0.238200    16.769229    13.652762     0.565124
H      3.725743     9.401933     3.752229     0.087210
H      4.680201     9.323356     1.663465     0.127438
H      1.201544     7.876510     0.216079     0.127866
H      0.314070     8.026832     2.332281     0.098576
H      2.284707     6.863548     6.991699     0.087328
H      4.132715     6.668813     8.365344     0.130201
H      4.920948    10.582299     7.706817     0.134823
H      3.068095    10.666001     6.329742     0.088421
H      3.576532     6.222973     2.846755     0.105999
H      3.496724     4.232920     6.377760     0.120328
H      1.459668     3.255829     5.780970     0.110875
H      1.566044     5.216843     2.234531     0.109144
H      1.670042     0.860933     4.822334     0.087210
H      0.715583     0.782356     6.911098     0.127438
H      4.194241    16.417510     8.358484     0.127866
H      5.081715    16.567832     6.242282     0.098576
H      3.111077    15.404548     1.582864     0.087329
H      1.263069    15.209813     0.209219     0.130201
H      0.474836     2.041299     0.867746     0.134824
H      2.327690     2.125001     2.244821     0.088422
H      1.819252    14.763973     5.727808     0.105999
H      1.899060    12.773920     2.196803     0.120328
H      3.936117    11.796829     2.793593     0.110875
H      3.829740    13.757843     6.340032     0.109145
H      0.347226     7.680067    13.396897     0.087210
H     -0.607232     7.758644    15.485661     0.127438
H      2.871425     9.205490    16.933047     0.127866
H      3.758899     9.055168    14.816845     0.098576
H      1.788262    10.218452    10.157427     0.087328
H     -0.059746    10.413187     8.783782     0.130202
H     -0.847979     6.499701     9.442309     0.134824
H      1.004874     6.415999    10.819384     0.088421
H      0.496437    10.859027    14.302371     0.105999
H      0.576245    12.849080    10.771366     0.120329
H      2.613301    13.826171    11.368156     0.110876
H      2.506925    11.865157    14.914595     0.109145
H      2.402927    16.221067    12.326792     0.087210
H      3.357386    16.299644    10.238028     0.127438
H     -0.121272     0.664490     8.790642     0.127866
H     -1.008746     0.514168    10.906844     0.098576
H      0.961892     1.677452    15.566262     0.087328
H      2.809900     1.872187    16.939907     0.130202
H      3.598133    15.040701    16.281380     0.134824
H      1.745279    14.956999    14.904305     0.088422
H      2.253717     2.318027    11.421318     0.105999
H      2.173909     4.308080    14.952323     0.120329
H      0.136852     5.285171    14.355533     0.110876
H      0.243229     3.324157    10.809094     0.109145
C      3.200984     9.098556     3.020819     0.116945
C      3.779297     9.044065     1.776306    -0.163876
C      3.060984     8.584047     0.679448     0.113729
C      1.740148     8.201068     0.927425    -0.173334
C      1.215795     8.291774     2.192344     0.097895
C      2.842453     7.621134     7.121689     0.092820
C      3.944083     7.500365     7.946219    -0.154325
C      4.779225     8.594125     8.163841     0.109900
C      4.409244     9.796015     7.557105    -0.155252
C      3.298626     9.840940     6.738578     0.088174
C      4.983060     5.979896     5.096206     0.222742
C      3.733534     5.327363     4.677253     0.045287
C      3.150275     5.616391     3.440972    -0.127554
C      3.100675     4.439441     5.539339    -0.125549
C      0.068720     3.468842     3.539408     0.226662
C      1.316781     4.141360     3.941727     0.040745
C      1.893332     3.852845     5.182294    -0.133410
C      1.953645     5.021254     3.079812    -0.127789
C      2.194801     0.557556     5.553744     0.116945
C      1.616488     0.503065     6.798257    -0.163876
C      2.334800     0.043047     7.895115     0.113729
C      3.655637    16.742068     7.647138    -0.173334
C      4.179990    16.832774     6.382219     0.097895
C      2.553331    16.162134     1.452874     0.092820
C      1.451701    16.041365     0.628344    -0.154325
C      0.616559     0.053125     0.410722     0.109900
C      0.986540     1.255015     1.017458    -0.155252
C      2.097159     1.299940     1.835985     0.088174
C      0.412725    14.520896     3.478357     0.222742
C      1.662250    13.868363     3.897310     0.045287
C      2.245509    14.157391     5.133591    -0.127554
C      2.295110    12.980441     3.035224    -0.125549
C      5.327064    12.009842     5.035155     0.226662
C      4.079004    12.682360     4.632836     0.040745
C      3.502453    12.393845     3.392269    -0.133410
C      3.442139    13.562254     5.494751    -0.127790
C      0.871985     7.983444    14.128307     0.116945
C      0.293672     8.037935    15.372820    -0.163876
C      1.011985     8.497953    16.469678     0.113728
C      2.332821     8.880932    16.221701    -0.173334
C      2.857174     8.790226    14.956782     0.097895
C      1.230516     9.460866    10.027437     0.092820
C      0.128886     9.581635     9.202907    -0.154325
C     -0.706256     8.487875     8.985285     0.109901
C     -0.336275     7.285985     9.592021    -0.155252
C      0.774343     7.241060    10.410548     0.088174
C     -0.910091    11.102104    12.052920     0.222742
C      0.339435    11.754637    12.471873     0.045287
C      0.922694    11.465609    13.708154    -0.127554
C      0.972294    12.642559    11.609787    -0.125549
C      4.004249    13.613158    13.609718     0.226662
C      2.756188    12.940640    13.207399     0.040745
C      2.179637    13.229155    11.966832    -0.133410
C      2.119324    12.060746    14.069314    -0.127790
C      1.878168    16.524444    11.595382     0.116945
C      2.456481    16.578935    10.350869    -0.163876
C      1.738169    17.038953     9.254011     0.113728
C      0.417332     0.339932     9.501988    -0.173334
C     -0.107021     0.249226    10.766907     0.097895
C      1.519638     0.919866    15.696252     0.092820
C      2.621268     1.040635    16.520782    -0.154325
C      3.456410    17.028875    16.738404     0.109901
C      3.086429    15.826985    16.131668    -0.155252
C      1.975810    15.782060    15.313141     0.088174
C      3.660244     2.561104    13.670769     0.222742
C      2.410719     3.213637    13.251816     0.045287
C      1.827460     2.924609    12.015535    -0.127554
C      1.777859     4.101559    14.113902    -0.125549
C     -1.254095     5.072158    12.113971     0.226662
C     -0.006035     4.399640    12.516290     0.040745
C      0.570516     4.688155    13.756857    -0.133410
C      0.630830     3.519746    11.654375    -0.127790
N      1.930945     8.743934     3.248730    -0.186898
N      2.528486     8.766482     6.495917    -0.194242
N     -0.148417     7.331082     5.295307    -0.067518
N      0.008331     6.424199     6.239024    -0.090394
N      5.732052     5.547209     6.133556    -0.287240
N      5.482850     7.084930     4.547948    -0.295610
N      5.254322     2.050352     3.329160    -0.071289
N      5.024350     2.994816     2.433289    -0.100361
N      5.989095     3.910241     2.546817    -0.290800
N     -0.360709     2.315807     4.045307    -0.302790
N      3.464840     0.202934     5.325833    -0.186898
N      2.867299     0.225482     2.078646    -0.194242
N      5.544202    15.872082     3.279256    -0.067518
N      5.387454    14.965199     2.335539    -0.090394
N     -0.336268    14.088209     2.441007    -0.287241
N     -0.087065    15.625930     4.026615    -0.295610
N      0.141463    10.591352     5.245403    -0.071289
N      0.371434    11.535816     6.141274    -0.100361
N     -0.593311    12.451241     6.027746    -0.290800
N      5.756493    10.856807     4.529256    -0.302790
N      2.142024     8.338066    13.900396    -0.186898
N      1.544483     8.315518    10.653209    -0.194242
N      4.221386     9.750918    11.853819    -0.067518
N      4.064638    10.657801    10.910102    -0.090394
N     -1.659083    11.534791    11.015570    -0.287241
N     -1.409881     9.997070    12.601178    -0.295610
N     -1.181353    15.031648    13.819966    -0.071289
N     -0.951381    14.087184    14.715837    -0.100361
N     -1.916126    13.171759    14.602309    -0.290800
N      4.433678    14.766193    13.103819    -0.302790
N      0.608129    16.879066    11.823293    -0.186898
N      1.205670    16.856518    15.070480    -0.194242
N     -1.471233     1.209918    13.869870    -0.067518
N     -1.314485     2.116801    14.813587    -0.090394
N      4.409237     2.993791    14.708119    -0.287241
N      4.160034     1.456070    13.122511    -0.295610
N      3.931506     6.490648    11.903723    -0.071289
N      3.701535     5.546184    11.007852    -0.100361
N      4.666280     4.630759    11.121380    -0.290800
N     -1.683524     6.225193    12.619870    -0.302790

The following XYZ coordinates are in angstroms. Other properties are in atomic units.
The sperically averaged electron density of each atom fit to a function of the form exp(a - br)
eigen_1, eigen_2 and eigen_3 are the three eigenvalues of traceless quadrupole moment tensor
  atom number  atomic symbol              X              Y              Z     net charge C6 coefficient C8 coefficient C10 coefficient fluctuating dipole atomic polarizability isotropic forcefield polarizability              a              b squared Pearson coefficient          <r^3>          <r^4>         wp_QDO          m_QDO          q_QDO       dipole_x       dipole_y       dipole_z         dipole            Qxy            Qxz            Qyz     Q(x^2-y^2)  Q(3z^2 - R^2)        eigen_1        eigen_2        eigen_3 static polarizability      alpha(xx)      alpha(xy)      alpha(xz)      alpha(yy)      alpha(yz)      alpha(zz) atomic spin moment
            1             Zn       1.084615       8.853771       5.078199       0.565124     110.329997 0.24382897E+04  0.82723260E+05                                18.390811                           15.873636       0.494868       1.975330                    0.993943      52.256229     146.283289       0.465870       0.387524      -1.155454       0.000853      -0.000916      -0.008183       0.008278       0.005094       0.044925      -0.009793       0.070355       0.018266      -0.045066      -0.020852       0.065918             20.816795      22.707490      -1.490255      -1.322256      20.617819       0.325482      19.125074           0.000006
            2             Zn       4.311169       0.312771       3.496364       0.565124     110.329989 0.24382896E+04  0.82723254E+05                                18.390810                           15.873636       0.494868       1.975330                    0.993943      52.256227     146.283281       0.465870       0.387524      -1.155454      -0.000853      -0.000916       0.008183       0.008278      -0.005094       0.044926       0.009793       0.070356       0.018266      -0.045066      -0.020852       0.065918             20.816794      22.707492       1.490254      -1.322251      20.617805      -0.325482      19.125085           0.000006
            3             Zn       2.988354       8.228229      12.070927       0.565124     110.329987 0.24382895E+04  0.82723250E+05                                18.390810                           15.873636       0.494868       1.975330                    0.993943      52.256226     146.283281       0.465870       0.387524      -1.155454      -0.000852       0.000916       0.008183       0.008278       0.005094       0.044925      -0.009793       0.070356       0.018266      -0.045066      -0.020852       0.065918             20.816794      22.707489      -1.490254      -1.322256      20.617818       0.325482      19.125074           0.000006
            4             Zn      -0.238200      16.769229      13.652762       0.565124     110.329993 0.24382897E+04  0.82723257E+05                                18.390811                           15.873636       0.494868       1.975330                    0.993943      52.256228     146.283285       0.465870       0.387524      -1.155454       0.000852       0.000916      -0.008183       0.008278      -0.005094       0.044925       0.009793       0.070356       0.018266      -0.045066      -0.020852       0.065918             20.816795      22.707493       1.490254      -1.322251      20.617806      -0.325482      19.125086           0.000006
            5              H       3.725743       9.401933       3.752229       0.087210       1.145743 0.84495866E+01  0.85901754E+02                                 1.927108                            1.784105      -1.675575       2.064703                    0.990690       4.350473      13.286087       0.426484       1.412657      -0.677067       0.023583       0.014021       0.034668       0.044211       0.004028      -0.001779       0.005615       0.004850       0.046760      -0.013637      -0.003158       0.016795              1.992937       1.833808       0.218554       0.448279       1.749175       0.328551       2.395829           0.000002
            6              H       4.680201       9.323356       1.663465       0.127438       1.090730 0.81081333E+01  0.80505448E+02                                 1.803182                            1.706894      -1.089959       2.370809                    0.995752       3.615839      10.448330       0.457803       1.347484      -0.694294       0.033419       0.012374      -0.003172       0.035778       0.007285      -0.003600      -0.000276       0.013623      -0.008335      -0.008838      -0.003308       0.012146              1.825986       2.230844       0.197098      -0.212605       1.510537       0.012512       1.736579           0.000002
            7              H       1.201544       7.876510       0.216079       0.127866       1.047426 0.75169121E+01  0.72314026E+02                                 1.674796                            1.582135      -0.879992       2.465677                    0.998897       3.326159       9.077189       0.509852       1.248759      -0.716647      -0.019277      -0.016318      -0.025921       0.036191       0.008102       0.002264       0.004732       0.009662       0.012279      -0.012070       0.001585       0.010485              1.693068       1.651082       0.102256       0.240573       1.373422       0.168500       2.054701           0.000002
            8              H       0.314070       8.026832       2.332281       0.098576       1.201389 0.87863102E+01  0.89069440E+02                                 1.923636                            1.773961      -1.205811       2.302322                    0.994542       3.819770      11.177690       0.449853       1.343115      -0.694384      -0.043623      -0.017615       0.002700       0.047123       0.007039       0.006527       0.009731       0.017583       0.010956      -0.016108      -0.000863       0.016972              1.988967       2.674593       0.266942      -0.311378       1.597495      -0.104552       1.694813           0.000003
            9              H       2.284707       6.863548       6.991699       0.087328       1.316093 0.10149118E+02  0.10664095E+03                                 2.019508                            1.884599      -1.494832       2.138554                    0.993915       4.191953      12.481028       0.444191       1.312324      -0.698553      -0.016009      -0.040010       0.001604       0.043124      -0.002118       0.006870      -0.014968      -0.038488       0.003834      -0.022072      -0.005753       0.027826              2.080870       2.267811       0.571057       0.255693       2.254872       0.283011       1.719926          -0.000001
           10              H       4.132715       6.668813       8.365344       0.130201       1.060888 0.82815222E+01  0.83313525E+02                                 1.817423                            1.761142      -1.353839       2.247267                    0.992753       3.831079      11.432132       0.433502       1.404462      -0.681778       0.007146      -0.035786       0.013206       0.038808       0.003965       0.013202      -0.004415      -0.012258      -0.039428      -0.022174       0.008286       0.013889              1.822692       1.661297      -0.165899       0.229080       1.959431      -0.320539       1.847348          -0.000001
           11              H       4.920948      10.582299       7.706817       0.134823       1.004483 0.76994772E+01  0.76022013E+02                                 1.753100                            1.700319      -1.272210       2.294079                    0.993249       3.692793      10.899216       0.440552       1.408091      -0.681676       0.018959       0.034384       0.007027       0.039888       0.000789       0.007997       0.001768      -0.009073      -0.024198      -0.013184       0.004000       0.009184              1.754303       1.775727       0.324138       0.173793       1.876939       0.000904       1.610242          -0.000001
           12              H       3.068095      10.666001       6.329742       0.088421       1.206695 0.89818237E+01  0.92108658E+02                                 1.959074                            1.813334      -1.470287       2.165811                    0.991778       4.128333      12.392771       0.435059       1.372847      -0.686433      -0.007157       0.042579      -0.015363       0.045828       0.008027       0.015316       0.000665      -0.021373      -0.000070      -0.022726       0.006236       0.016490              2.032159       1.757783      -0.281155       0.210914       2.469171      -0.585614       1.869523           0.000000
           13              H       3.576532       6.222973       2.846755       0.105999       1.200081 0.93642263E+01  0.96648001E+02                                 1.932376                            1.841243      -1.321926       2.246822                    0.991936       3.944530      11.724436       0.437123       1.357630      -0.691114       0.018628       0.018868      -0.025723       0.036941       0.006672       0.001041      -0.007322       0.004989       0.033340      -0.014437       0.000757       0.013680              1.964597       1.835266       0.313214      -0.197723       2.156528      -0.447108       1.901995           0.000001
           14              H       3.496724       4.232920       6.377760       0.120328       1.121132 0.86531947E+01  0.86446897E+02                                 1.773563                            1.716697      -0.962499       2.421552                    0.998328       3.476684       9.749447       0.480055       1.277150      -0.710819       0.013129      -0.009692       0.036153       0.039666       0.004460      -0.001815      -0.009374      -0.006216       0.038479      -0.012271      -0.005318       0.017589              1.767798       1.673277       0.039053       0.310833       1.579488      -0.083996       2.050629          -0.000000
           15              H       1.459668       3.255829       5.780970       0.110875       1.187126 0.91433291E+01  0.93521995E+02                                 1.900392                            1.805700      -1.275462       2.273025                    0.993121       3.821065      11.194757       0.447794       1.337267      -0.695842      -0.019270      -0.018462       0.027850       0.038572       0.009266       0.001185      -0.008655       0.008254       0.041625      -0.019018       0.002274       0.016744              1.931155       1.783068       0.336675      -0.209674       2.161483      -0.385503       1.848913           0.000001
           16              H       1.566044       5.216843       2.234531       0.109144       1.212468 0.96098481E+01  0.98995584E+02                                 1.891618                            1.825564      -1.217790       2.293920                    0.995431       3.746625      10.825789       0.457191       1.300496      -0.704451      -0.013123       0.004738      -0.035811       0.038433       0.004280      -0.000549      -0.005419       0.001081       0.046033      -0.012511      -0.004111       0.016622              1.888716       1.742309       0.029021       0.312575       1.740358      -0.181032       2.183480           0.000000
           17              H       1.670042       0.860933       4.822334       0.087210       1.145743 0.84495866E+01  0.85901753E+02                                 1.927108                            1.784105      -1.675575       2.064703                    0.990690       4.350473      13.286087       0.426484       1.412657      -0.677067      -0.023583       0.014021      -0.034668       0.044211      -0.004028      -0.001779      -0.005615       0.004850       0.046760      -0.013637      -0.003158       0.016795              1.992937       1.833808      -0.218554       0.448279       1.749175      -0.328550       2.395829           0.000002
           18              H       0.715583       0.782356       6.911098       0.127438       1.090731 0.81081410E+01  0.80505536E+02                                 1.803182                            1.706894      -1.089959       2.370809                    0.995752       3.615839      10.448328       0.457803       1.347483      -0.694294      -0.033419       0.012374       0.003172       0.035778      -0.007285      -0.003600       0.000276       0.013623      -0.008335      -0.008838      -0.003308       0.012146              1.825987       2.230845      -0.197098      -0.212605       1.510537      -0.012512       1.736579           0.000002
           19              H       4.194241      16.417510       8.358484       0.127866       1.047425 0.75169078E+01  0.72313974E+02                                 1.674796                            1.582134      -0.879992       2.465677                    0.998897       3.326158       9.077186       0.509852       1.248759      -0.716647       0.019277      -0.016318       0.025921       0.036191      -0.008102       0.002264      -0.004732       0.009662       0.012279      -0.012070       0.001585       0.010485              1.693068       1.651082      -0.102256       0.240573       1.373421      -0.168500       2.054700           0.000002
           20              H       5.081715      16.567832       6.242282       0.098576       1.201388 0.87863051E+01  0.89069383E+02                                 1.923636                            1.773962      -1.205811       2.302322                    0.994542       3.819769      11.177690       0.449853       1.343116      -0.694383       0.043623      -0.017615      -0.002700       0.047123      -0.007039       0.006527      -0.009731       0.017583       0.010956      -0.016108      -0.000863       0.016972              1.988967       2.674593      -0.266942      -0.311378       1.597495       0.104552       1.694813           0.000003
           21              H       3.111077      15.404548       1.582864       0.087329       1.316092 0.10149113E+02  0.10664089E+03                                 2.019508                            1.884599      -1.494831       2.138554                    0.993915       4.191952      12.481026       0.444191       1.312324      -0.698553       0.016009      -0.040010      -0.001604       0.043124       0.002118       0.006870       0.014968      -0.038488       0.003834      -0.022072      -0.005753       0.027826              2.080869       2.267810      -0.571057       0.255692       2.254871      -0.283011       1.719926          -0.000001
           22              H       1.263069      15.209813       0.209219       0.130201       1.060888 0.82815222E+01  0.83313525E+02                                 1.817423                            1.761142      -1.353839       2.247267                    0.992753       3.831079      11.432132       0.433502       1.404462      -0.681778      -0.007146      -0.035786      -0.013206       0.038808      -0.003965       0.013202       0.004415      -0.012258      -0.039429      -0.022174       0.008286       0.013889              1.822692       1.661297       0.165899       0.229080       1.959431       0.320539       1.847348          -0.000001
           23              H       0.474836       2.041299       0.867746       0.134824       1.004483 0.76994742E+01  0.76021975E+02                                 1.753100                            1.700318      -1.272209       2.294080                    0.993249       3.692792      10.899212       0.440552       1.408090      -0.681676      -0.018959       0.034384      -0.007027       0.039888      -0.000789       0.007997      -0.001768      -0.009073      -0.024198      -0.013184       0.004000       0.009184              1.754302       1.775727      -0.324137       0.173793       1.876939      -0.000904       1.610242          -0.000001
           24              H       2.327690       2.125001       2.244821       0.088422       1.206694 0.89818154E+01  0.92108556E+02                                 1.959073                            1.813333      -1.470286       2.165811                    0.991778       4.128331      12.392766       0.435059       1.372848      -0.686433       0.007157       0.042579       0.015363       0.045828      -0.008027       0.015316      -0.000665      -0.021373      -0.000070      -0.022726       0.006236       0.016490              2.032158       1.757783       0.281155       0.210914       2.469170       0.585613       1.869522           0.000000
           25              H       1.819252      14.763973       5.727808       0.105999       1.200081 0.93642264E+01  0.96648001E+02                                 1.932376                            1.841243      -1.321926       2.246822                    0.991936       3.944530      11.724436       0.437123       1.357630      -0.691114      -0.018628       0.018868       0.025723       0.036941      -0.006672       0.001041       0.007322       0.004989       0.033340      -0.014437       0.000757       0.013680              1.964597       1.835266      -0.313214      -0.197723       2.156528       0.447108       1.901995           0.000001
           26              H       1.899060      12.773920       2.196803       0.120328       1.121133 0.86532019E+01  0.86446982E+02                                 1.773563                            1.716697      -0.962500       2.421552                    0.998328       3.476685       9.749449       0.480055       1.277150      -0.710819      -0.013129      -0.009692      -0.036153       0.039666      -0.004460      -0.001815       0.009374      -0.006216       0.038479      -0.012271      -0.005318       0.017589              1.767798       1.673278      -0.039053       0.310834       1.579488       0.083996       2.050629          -0.000000
           27              H       3.936117      11.796829       2.793593       0.110875       1.187126 0.91433285E+01  0.93521991E+02                                 1.900392                            1.805700      -1.275462       2.273025                    0.993121       3.821065      11.194758       0.447794       1.337267      -0.695842       0.019270      -0.018462      -0.027850       0.038572      -0.009266       0.001185       0.008655       0.008254       0.041625      -0.019018       0.002274       0.016744              1.931155       1.783068      -0.336675      -0.209674       2.161483       0.385503       1.848913           0.000001
           28              H       3.829740      13.757843       6.340032       0.109145       1.212468 0.96098420E+01  0.98995500E+02                                 1.891617                            1.825563      -1.217789       2.293921                    0.995431       3.746624      10.825783       0.457192       1.300495      -0.704451       0.013123       0.004738       0.035811       0.038433      -0.004280      -0.000549       0.005419       0.001081       0.046033      -0.012511      -0.004111       0.016622              1.888714       1.742307      -0.029021       0.312574       1.740357       0.181032       2.183478           0.000000
           29              H       0.347226       7.680067      13.396897       0.087210       1.145743 0.84495856E+01  0.85901742E+02                                 1.927108                            1.784105      -1.675575       2.064703                    0.990690       4.350473      13.286088       0.426484       1.412657      -0.677067      -0.023583      -0.014021      -0.034668       0.044211       0.004028      -0.001779       0.005615       0.004850       0.046760      -0.013637      -0.003158       0.016795              1.992937       1.833808       0.218554       0.448279       1.749175       0.328551       2.395830           0.000002
           30              H      -0.607232       7.758644      15.485661       0.127438       1.090731 0.81081375E+01  0.80505494E+02                                 1.803182                            1.706894      -1.089959       2.370809                    0.995752       3.615840      10.448331       0.457803       1.347483      -0.694294      -0.033419      -0.012374       0.003172       0.035778       0.007285      -0.003600      -0.000276       0.013623      -0.008335      -0.008838      -0.003308       0.012146              1.825986       2.230844       0.197098      -0.212605       1.510537       0.012512       1.736578           0.000002
           31              H       2.871425       9.205490      16.933047       0.127866       1.047426 0.75169132E+01  0.72314040E+02                                 1.674797                            1.582135      -0.879992       2.465677                    0.998897       3.326159       9.077190       0.509852       1.248759      -0.716647       0.019277       0.016318       0.025921       0.036191       0.008102       0.002264       0.004732       0.009662       0.012279      -0.012070       0.001585       0.010485              1.693069       1.651083       0.102256       0.240573       1.373422       0.168500       2.054701           0.000002
           32              H       3.758899       9.055168      14.816845       0.098576       1.201389 0.87863096E+01  0.89069435E+02                                 1.923636                            1.773961      -1.205811       2.302322                    0.994542       3.819770      11.177691       0.449853       1.343115      -0.694384       0.043623       0.017615      -0.002700       0.047123       0.007039       0.006527       0.009731       0.017583       0.010956      -0.016108      -0.000863       0.016972              1.988967       2.674593       0.266942      -0.311379       1.597495      -0.104552       1.694813           0.000003
           33              H       1.788262      10.218452      10.157427       0.087328       1.316093 0.10149118E+02  0.10664095E+03                                 2.019508                            1.884599      -1.494831       2.138554                    0.993915       4.191953      12.481028       0.444191       1.312324      -0.698553       0.016009       0.040010      -0.001604       0.043124      -0.002118       0.006870      -0.014968      -0.038488       0.003834      -0.022072      -0.005753       0.027826              2.080870       2.267811       0.571057       0.255693       2.254872       0.283011       1.719926          -0.000001
           34              H      -0.059746      10.413187       8.783782       0.130202       1.060888 0.82815233E+01  0.83313535E+02                                 1.817423                            1.761142      -1.353839       2.247267                    0.992753       3.831079      11.432130       0.433502       1.404461      -0.681778      -0.007146       0.035786      -0.013206       0.038808       0.003965       0.013202      -0.004415      -0.012258      -0.039428      -0.022174       0.008286       0.013889              1.822691       1.661296      -0.165899       0.229080       1.959430      -0.320539       1.847347          -0.000001
           35              H      -0.847979       6.499701       9.442309       0.134824       1.004483 0.76994730E+01  0.76021964E+02                                 1.753100                            1.700318      -1.272210       2.294080                    0.993249       3.692792      10.899214       0.440552       1.408091      -0.681676      -0.018959      -0.034384      -0.007027       0.039888       0.000789       0.007997       0.001768      -0.009073      -0.024198      -0.013184       0.004000       0.009184              1.754303       1.775727       0.324138       0.173793       1.876939       0.000904       1.610242          -0.000001
           36              H       1.004874       6.415999      10.819384       0.088421       1.206695 0.89818229E+01  0.92108649E+02                                 1.959074                            1.813334      -1.470287       2.165811                    0.991778       4.128333      12.392772       0.435059       1.372848      -0.686433       0.007157      -0.042579       0.015363       0.045828       0.008027       0.015316       0.000665      -0.021373      -0.000070      -0.022726       0.006236       0.016490              2.032159       1.757784      -0.281155       0.210914       2.469171      -0.585614       1.869523           0.000000
           37              H       0.496437      10.859027      14.302371       0.105999       1.200081 0.93642268E+01  0.96648001E+02                                 1.932375                            1.841243      -1.321926       2.246822                    0.991936       3.944530      11.724433       0.437123       1.357630      -0.691114      -0.018628      -0.018868       0.025723       0.036941       0.006672       0.001041      -0.007322       0.004989       0.033340      -0.014437       0.000757       0.013680              1.964596       1.835266       0.313214      -0.197723       2.156528      -0.447108       1.901995           0.000001
           38              H       0.576245      12.849080      10.771366       0.120329       1.121132 0.86531939E+01  0.86446882E+02                                 1.773562                            1.716696      -0.962499       2.421552                    0.998328       3.476684       9.749445       0.480056       1.277149      -0.710819      -0.013129       0.009692      -0.036153       0.039666       0.004460      -0.001815      -0.009374      -0.006216       0.038479      -0.012271      -0.005318       0.017589              1.767797       1.673276       0.039053       0.310833       1.579487      -0.083996       2.050628          -0.000000
           39              H       2.613301      13.826171      11.368156       0.110876       1.187127 0.91433305E+01  0.93522010E+02                                 1.900391                            1.805700      -1.275462       2.273025                    0.993121       3.821065      11.194756       0.447795       1.337266      -0.695842       0.019270       0.018462      -0.027850       0.038572       0.009266       0.001185      -0.008655       0.008254       0.041625      -0.019018       0.002274       0.016744              1.931154       1.783067       0.336675      -0.209674       2.161482      -0.385503       1.848913           0.000001
           40              H       2.506925      11.865157      14.914595       0.109145       1.212468 0.96098430E+01  0.98995517E+02                                 1.891618                            1.825563      -1.217790       2.293921                    0.995431       3.746624      10.825785       0.457191       1.300495      -0.704451       0.013123      -0.004738       0.035811       0.038433       0.004280      -0.000549      -0.005419       0.001081       0.046033      -0.012511      -0.004111       0.016622              1.888715       1.742308       0.029021       0.312575       1.740357      -0.181032       2.183479           0.000000
           41              H       2.402927      16.221067      12.326792       0.087210       1.145743 0.84495866E+01  0.85901753E+02                                 1.927108                            1.784105      -1.675575       2.064703                    0.990690       4.350473      13.286087       0.426484       1.412657      -0.677067       0.023583      -0.014021       0.034668       0.044211      -0.004028      -0.001779      -0.005615       0.004850       0.046760      -0.013637      -0.003158       0.016795              1.992937       1.833808      -0.218554       0.448279       1.749175      -0.328550       2.395829           0.000002
           42              H       3.357386      16.299644      10.238028       0.127438       1.090731 0.81081448E+01  0.80505585E+02                                 1.803183                            1.706895      -1.089959       2.370809                    0.995752       3.615840      10.448332       0.457803       1.347483      -0.694294       0.033419      -0.012374      -0.003172       0.035778      -0.007285      -0.003600       0.000276       0.013623      -0.008335      -0.008838      -0.003308       0.012146              1.825987       2.230845      -0.197098      -0.212605       1.510538      -0.012512       1.736579           0.000002
           43              H      -0.121272       0.664490       8.790642       0.127866       1.047426 0.75169091E+01  0.72313989E+02                                 1.674796                            1.582134      -0.879992       2.465677                    0.998897       3.326158       9.077186       0.509852       1.248759      -0.716647      -0.019277       0.016318      -0.025921       0.036191      -0.008102       0.002264      -0.004732       0.009662       0.012279      -0.012070       0.001585       0.010485              1.693068       1.651082      -0.102256       0.240573       1.373422      -0.168500       2.054701           0.000002
           44              H      -1.008746       0.514168      10.906844       0.098576       1.201389 0.87863102E+01  0.89069440E+02                                 1.923636                            1.773961      -1.205811       2.302322                    0.994542       3.819770      11.177690       0.449853       1.343115      -0.694384      -0.043623       0.017615       0.002700       0.047123      -0.007039       0.006527      -0.009731       0.017583       0.010956      -0.016108      -0.000863       0.016972              1.988967       2.674593      -0.266942      -0.311378       1.597495       0.104552       1.694813           0.000003
           45              H       0.961892       1.677452      15.566262       0.087328       1.316092 0.10149112E+02  0.10664088E+03                                 2.019508                            1.884599      -1.494831       2.138554                    0.993915       4.191952      12.481027       0.444190       1.312325      -0.698553      -0.016009       0.040010       0.001604       0.043124       0.002118       0.006870       0.014968      -0.038488       0.003834      -0.022072      -0.005753       0.027826              2.080870       2.267810      -0.571057       0.255693       2.254872      -0.283011       1.719926          -0.000001
           46              H       2.809900       1.872187      16.939907       0.130202       1.060888 0.82815186E+01  0.83313481E+02                                 1.817423                            1.761142      -1.353839       2.247267                    0.992753       3.831078      11.432129       0.433502       1.404462      -0.681778       0.007146       0.035786       0.013206       0.038808      -0.003965       0.013202       0.004415      -0.012258      -0.039428      -0.022174       0.008286       0.013889              1.822691       1.661297       0.165899       0.229080       1.959430       0.320539       1.847348          -0.000001
           47              H       3.598133      15.040701      16.281380       0.134824       1.004483 0.76994697E+01  0.76021921E+02                                 1.753099                            1.700318      -1.272209       2.294080                    0.993249       3.692791      10.899209       0.440552       1.408090      -0.681676       0.018959      -0.034384       0.007027       0.039888      -0.000789       0.007997      -0.001768      -0.009073      -0.024198      -0.013184       0.004000       0.009184              1.754302       1.775726      -0.324137       0.173793       1.876938      -0.000904       1.610241          -0.000001
           48              H       1.745279      14.956999      14.904305       0.088422       1.206694 0.89818199E+01  0.92108610E+02                                 1.959073                            1.813333      -1.470286       2.165811                    0.991778       4.128332      12.392768       0.435059       1.372847      -0.686433      -0.007157      -0.042579      -0.015363       0.045828      -0.008027       0.015316      -0.000665      -0.021373      -0.000070      -0.022726       0.006236       0.016490              2.032158       1.757783       0.281155       0.210914       2.469170       0.585613       1.869522           0.000000
           49              H       2.253717       2.318027      11.421318       0.105999       1.200081 0.93642255E+01  0.96647989E+02                                 1.932375                            1.841243      -1.321926       2.246822                    0.991936       3.944530      11.724435       0.437123       1.357630      -0.691114       0.018628      -0.018868      -0.025723       0.036941      -0.006672       0.001041       0.007322       0.004989       0.033340      -0.014437       0.000757       0.013680              1.964596       1.835266      -0.313214      -0.197723       2.156528       0.447108       1.901995           0.000001
           50              H       2.173909       4.308080      14.952323       0.120329       1.121133 0.86532011E+01  0.86446968E+02                                 1.773563                            1.716697      -0.962499       2.421552                    0.998328       3.476685       9.749447       0.480056       1.277149      -0.710819       0.013129       0.009692       0.036153       0.039666      -0.004460      -0.001815       0.009374      -0.006216       0.038479      -0.012271      -0.005318       0.017589              1.767798       1.673277      -0.039053       0.310833       1.579488       0.083996       2.050628          -0.000000
           51              H       0.136852       5.285171      14.355533       0.110876       1.187127 0.91433299E+01  0.93522006E+02                                 1.900391                            1.805700      -1.275462       2.273025                    0.993121       3.821065      11.194757       0.447794       1.337266      -0.695842      -0.019270       0.018462       0.027850       0.038572      -0.009266       0.001185       0.008655       0.008254       0.041625      -0.019018       0.002274       0.016744              1.931154       1.783067      -0.336675      -0.209674       2.161482       0.385502       1.848913           0.000001
           52              H       0.243229       3.324157      10.809094       0.109145       1.212467 0.96098329E+01  0.98995386E+02                                 1.891616                            1.825562      -1.217789       2.293921                    0.995431       3.746622      10.825777       0.457192       1.300495      -0.704451      -0.013123      -0.004737      -0.035811       0.038433      -0.004280      -0.000549       0.005419       0.001081       0.046033      -0.012511      -0.004111       0.016622              1.888714       1.742307      -0.029021       0.312574       1.740356       0.181031       2.183478           0.000000
           53              C       3.200984       9.098556       3.020819       0.116945      27.771607 0.36247272E+03  0.82398981E+04                                 8.330628                            6.611507      -0.434638       1.880485                    0.997137      27.027066      79.412029       0.595803       0.452227      -1.030223      -0.041838      -0.020098      -0.019734       0.050436      -0.010557       0.008044      -0.013044      -0.061926      -0.069794      -0.029827      -0.017393       0.047220              9.301372       9.506366       1.527577      -1.550743       5.896318       1.077170      12.501431           0.000006
           54              C       3.779297       9.044065       1.776306      -0.163876      34.451995 0.45136974E+03  0.10743831E+05                                 9.310826                            7.166995      -0.035729       1.974186                    0.998044      29.558056      86.343490       0.602985       0.426750      -1.054536      -0.005396       0.002249       0.003978       0.007071      -0.005803      -0.006512      -0.015730      -0.038081      -0.123658      -0.045366       0.002268       0.043098             10.654808       9.119257       1.101393      -2.145468       5.988859       1.575173      16.856308           0.000002
           55              C       3.060984       8.584047       0.679448       0.113729      35.168675 0.38466610E+03  0.86915606E+04                                 9.322981                            6.511934       0.081040       2.046266                    0.999104      25.369418      69.407482       0.655730       0.413397      -1.075879      -0.004666      -0.004152       0.001665       0.006464      -0.003546      -0.000977      -0.006049      -0.027776      -0.028096      -0.011842      -0.008348       0.020190             11.791598       9.988343       1.135147      -4.438689       5.493115       1.006945      19.893335          -0.000000
           56              C       1.740148       8.201068       0.927425      -0.173334      32.688240 0.42976584E+03  0.10038081E+05                                 8.781329                            6.855358       0.363068       2.096999                    0.999727      28.821382      81.610844       0.639481       0.410072      -1.072192       0.012547      -0.011265       0.006178       0.017958       0.002299       0.019699       0.002869      -0.051524      -0.025185      -0.035751       0.005246       0.030506              9.917680      10.155066       1.250721      -3.315822       5.266560       0.249421      14.331414           0.000004
           57              C       1.215795       8.291774       2.192344       0.097895      26.972459 0.34601178E+03  0.77257586E+04                                 7.983594                            6.332422       0.148576       2.070181                    0.999046      26.217039      74.780712       0.631213       0.434590      -1.047130       0.046783       0.008195       0.028028       0.055149      -0.001493       0.009699       0.002281      -0.036740      -0.100499      -0.036313       0.001079       0.035234              8.862446       9.416523       1.269432      -1.935326       5.197326       0.691023      11.973488           0.000009
           58              C       2.842453       7.621134       7.121689       0.092820      26.022770 0.36012722E+03  0.81783840E+04                                 8.002151                            6.592408      -0.199172       1.955829                    0.997365      27.163643      79.935458       0.595979       0.452547      -1.029402       0.013276       0.047087      -0.008408       0.049640      -0.011224      -0.037617      -0.004155      -0.033897       0.026358      -0.048997       0.014357       0.034641              8.848657      10.435776       0.623887       3.939395       8.254101      -0.493108       7.856093           0.000002
           59              C       3.944083       7.500365       7.946219      -0.154325      31.294381 0.46560438E+03  0.11211268E+05                                 8.855585                            7.342140      -0.178028       1.930506                    0.997134      30.018299      89.289735       0.585880       0.434170      -1.046044       0.002526      -0.002680      -0.012160       0.012706      -0.009334      -0.025119       0.004109      -0.007055       0.014100      -0.027073      -0.001102       0.028175              9.890189      12.247040       0.952438       5.012837       8.049501      -0.168501       9.374025          -0.000003
           60              C       4.779225       8.594125       8.163841       0.109900      33.450665 0.43100605E+03  0.10161181E+05                                 9.454178                            7.187447      -0.267971       1.935904                    0.998762      27.043570      79.122371       0.578027       0.449466      -1.038925      -0.000413      -0.001676      -0.003122       0.003568      -0.002412      -0.003468       0.004157      -0.009224       0.030298      -0.010560      -0.001738       0.012298             11.495731      14.777322       0.054357       7.117447       8.711641      -1.045932      10.998231          -0.000000
           61              C       4.409244       9.796015       7.557105      -0.155252      31.997418 0.47249332E+03  0.11423697E+05                                 9.017085                            7.429691      -0.217447       1.915902                    0.997178      30.193750      90.116178       0.578253       0.438104      -1.043258      -0.003896       0.004392      -0.004186       0.007210       0.001585      -0.021670       0.018736      -0.007876      -0.017765      -0.031556       0.004910       0.026646             10.058604      11.433546      -0.541895       5.065720       8.847280      -2.075447       9.894985          -0.000002
           62              C       3.298626       9.840940       6.738578       0.088174      26.693446 0.35924517E+03  0.81367539E+04                                 8.067687                            6.532536      -0.068160       1.997727                    0.997756      26.972251      78.741195       0.607074       0.445455      -1.035583      -0.012025      -0.044797       0.010800       0.047623       0.001105      -0.028644       0.015507      -0.038276       0.036751      -0.042069       0.006418       0.035651              8.943180       9.975668       0.334822       3.836383       8.941310      -1.523736       7.912561           0.000003
           63              C       4.983060       5.979896       5.096206       0.222742      32.250306 0.37161929E+03  0.85289880E+04                                 9.505676                            6.844173      -0.498789       1.853316                    0.998020      27.001365      80.589063       0.564588       0.472688      -1.015500       0.017171      -0.003059      -0.007189       0.018865       0.000995      -0.011087       0.026737       0.017293       0.003140      -0.032823       0.006098       0.026725             11.872506      17.457746       7.087858       3.939033      10.840113       1.605649       7.319659           0.000004
           64              C       3.733534       5.327363       4.677253       0.045287      36.550991 0.44878364E+03  0.10684427E+05                                 9.947819                            7.289978      -0.295032       1.920728                    0.998444      27.781749      81.598203       0.579356       0.444065      -1.042393      -0.005290      -0.023800      -0.011470       0.026944       0.001051       0.001397      -0.000561       0.006428      -0.031076      -0.010495       0.001846       0.008649             12.194896      16.914528       6.617291       3.353595      10.313584       0.625834       9.356576           0.000005
           65              C       3.150275       5.616391       3.440972      -0.127554      33.358431 0.48025305E+03  0.11696544E+05                                 9.304251                            7.515901      -0.314640       1.869825                    0.997786      31.062622      94.039581       0.570158       0.441086      -1.038120      -0.001935      -0.032235      -0.001802       0.032344       0.001815      -0.022469      -0.003520      -0.008196       0.034570      -0.024056      -0.002216       0.026272             10.400273      12.984234       4.007004       2.689484       9.089548      -0.548688       9.127038           0.000003
           66              C       3.100675       4.439441       5.539339      -0.125549      32.518178 0.45281089E+03  0.10817638E+05                                 9.030645                            7.207664       0.002566       1.976377                    0.999111      29.990640      88.591737       0.595919       0.430233      -1.049388      -0.017308      -0.004004      -0.013790       0.022489      -0.021517      -0.008099       0.000809       0.006496       0.087532      -0.036686       0.005347       0.031339             10.262066      13.105616       5.354353       1.387827       9.684643      -0.287477       7.995938           0.000000
           67              C       0.068720       3.468842       3.539408       0.226662      32.898458 0.36874863E+03  0.84466980E+04                                 9.622439                            6.814313      -0.485641       1.861267                    0.997470      26.836557      80.019052       0.566245       0.472221      -1.015753      -0.017154       0.003449       0.007486       0.019031       0.002946      -0.022312       0.030370       0.031826       0.037469      -0.043656       0.002602       0.041054             12.201423      17.197054       7.535261       3.798496      12.378991       1.687609       7.028224           0.000004
           68              C       1.316781       4.141360       3.941727       0.040745      37.235872 0.44862728E+03  0.10671537E+05                                10.044525                            7.269302      -0.235715       1.939455                    0.998470      27.734164      81.218517       0.582953       0.441704      -1.044589       0.006396       0.021549       0.013172       0.026054      -0.002679       0.001861       0.004766       0.010721      -0.024035      -0.010911       0.000881       0.010031             12.464602      16.716520       7.269104       2.925049      11.470771       0.515087       9.206515           0.000004
           69              C       1.893332       3.852845       5.182294      -0.133410      33.563311 0.47751655E+03  0.11583420E+05                                 9.265742                            7.437684      -0.176916       1.911785                    0.998639      30.795752      92.265615       0.581219       0.434428      -1.044762       0.007412       0.031879       0.003381       0.032904      -0.000536      -0.018486      -0.008792      -0.003310       0.050918      -0.021035      -0.006983       0.028017             10.419318      12.931283       4.445314       2.560660       9.394458      -0.168942       8.932212           0.000002
           70              C       1.953645       5.021254       3.079812      -0.127789      33.048169 0.45730566E+03  0.10978310E+05                                 9.169067                            7.265094      -0.094097       1.942300                    0.998604      30.460921      90.909075       0.589481       0.432820      -1.045308       0.018297      -0.004434       0.015138       0.024157      -0.012270      -0.003266       0.010140       0.019612       0.091009      -0.031860      -0.001073       0.032933             10.463766      13.020437       5.410973       1.163853      10.266649      -0.862370       8.104212           0.000001
           71              C       2.194801       0.557556       5.553744       0.116945      27.771620 0.36247287E+03  0.82399027E+04                                 8.330631                            6.611509      -0.434638       1.880485                    0.997137      27.027073      79.412061       0.595803       0.452227      -1.030223       0.041838      -0.020098       0.019734       0.050436       0.010557       0.008044       0.013044      -0.061926      -0.069794      -0.029827      -0.017393       0.047220              9.301376       9.506370      -1.527577      -1.550745       5.896320      -1.077171      12.501439           0.000006
           72              C       1.616488       0.503065       6.798257      -0.163876      34.452013 0.45136978E+03  0.10743832E+05                                 9.310829                            7.166996      -0.035729       1.974186                    0.998044      29.558051      86.343470       0.602985       0.426750      -1.054536       0.005396       0.002249      -0.003978       0.007071       0.005803      -0.006512       0.015730      -0.038081      -0.123658      -0.045366       0.002268       0.043098             10.654813       9.119258      -1.101392      -2.145470       5.988860      -1.575175      16.856321           0.000002
           73              C       2.334800       0.043047       7.895115       0.113729      35.168687 0.38466611E+03  0.86915609E+04                                 9.322983                            6.511934       0.081041       2.046266                    0.999104      25.369418      69.407481       0.655730       0.413397      -1.075879       0.004666      -0.004152      -0.001665       0.006464       0.003546      -0.000977       0.006049      -0.027776      -0.028096      -0.011842      -0.008348       0.020190             11.791602       9.988336      -1.135144      -4.438686       5.493116      -1.006950      19.893353          -0.000000
           74              C       3.655637      16.742068       7.647138      -0.173334      32.688241 0.42976607E+03  0.10038087E+05                                 8.781330                            6.855360       0.363068       2.097000                    0.999727      28.821380      81.610835       0.639481       0.410072      -1.072192      -0.012547      -0.011265      -0.006178       0.017958      -0.002299       0.019699      -0.002869      -0.051524      -0.025186      -0.035751       0.005246       0.030506              9.917680      10.155064      -1.250719      -3.315820       5.266560      -0.249421      14.331414           0.000004
           75              C       4.179990      16.832774       6.382219       0.097895      26.972450 0.34601168E+03  0.77257558E+04                                 7.983592                            6.332421       0.148576       2.070181                    0.999046      26.217034      74.780695       0.631213       0.434590      -1.047130      -0.046783       0.008195      -0.028028       0.055149       0.001493       0.009699      -0.002281      -0.036740      -0.100499      -0.036313       0.001079       0.035234              8.862443       9.416520      -1.269432      -1.935322       5.197325      -0.691023      11.973484           0.000009
           76              C       2.553331      16.162134       1.452874       0.092820      26.022781 0.36012736E+03  0.81783878E+04                                 8.002153                            6.592409      -0.199171       1.955830                    0.997365      27.163645      79.935461       0.595979       0.452547      -1.029402      -0.013276       0.047087       0.008408       0.049640       0.011224      -0.037617       0.004155      -0.033896       0.026358      -0.048997       0.014357       0.034641              8.848659      10.435781      -0.623884       3.939399       8.254101       0.493108       7.856097           0.000002
           77              C       1.451701      16.041365       0.628344      -0.154325      31.294388 0.46560438E+03  0.11211268E+05                                 8.855586                            7.342140      -0.178028       1.930506                    0.997134      30.018299      89.289734       0.585880       0.434170      -1.046044      -0.002526      -0.002680       0.012161       0.012706       0.009334      -0.025119      -0.004109      -0.007055       0.014100      -0.027073      -0.001102       0.028175              9.890191      12.247045      -0.952439       5.012840       8.049501       0.168499       9.374028          -0.000003
           78              C       0.616559       0.053125       0.410722       0.109900      33.450663 0.43100583E+03  0.10161175E+05                                 9.454178                            7.187446      -0.267971       1.935904                    0.998762      27.043570      79.122374       0.578027       0.449466      -1.038924       0.000413      -0.001676       0.003122       0.003568       0.002412      -0.003468      -0.004157      -0.009224       0.030298      -0.010560      -0.001738       0.012298             11.495732      14.777322      -0.054358       7.117450       8.711640       1.045930      10.998234          -0.000000
           79              C       0.986540       1.255015       1.017458      -0.155252      31.997432 0.47249368E+03  0.11423707E+05                                 9.017088                            7.429694      -0.217447       1.915902                    0.997178      30.193752      90.116183       0.578253       0.438104      -1.043259       0.003896       0.004392       0.004186       0.007210      -0.001585      -0.021670      -0.018736      -0.007876      -0.017765      -0.031556       0.004910       0.026646             10.058607      11.433551       0.541896       5.065721       8.847283       2.075449       9.894987          -0.000002
           80              C       2.097159       1.299940       1.835985       0.088174      26.693447 0.35924530E+03  0.81367574E+04                                 8.067687                            6.532538      -0.068159       1.997727                    0.997756      26.972247      78.741178       0.607074       0.445455      -1.035583       0.012025      -0.044797      -0.010800       0.047623      -0.001105      -0.028644      -0.015507      -0.038276       0.036751      -0.042069       0.006418       0.035651              8.943180       9.975670      -0.334822       3.836383       8.941310       1.523735       7.912560           0.000003
           81              C       0.412725      14.520896       3.478357       0.222742      32.250324 0.37161927E+03  0.85289874E+04                                 9.505679                            6.844173      -0.498789       1.853316                    0.998020      27.001364      80.589056       0.564588       0.472688      -1.015500      -0.017171      -0.003059       0.007189       0.018865      -0.000995      -0.011087      -0.026737       0.017293       0.003140      -0.032823       0.006098       0.026725             11.872512      17.457757      -7.087864       3.939038      10.840117      -1.605652       7.319661           0.000004
           82              C       1.662250      13.868363       3.897310       0.045287      36.551007 0.44878363E+03  0.10684427E+05                                 9.947822                            7.289978      -0.295032       1.920728                    0.998444      27.781751      81.598209       0.579356       0.444065      -1.042393       0.005290      -0.023800       0.011470       0.026944      -0.001051       0.001397       0.000561       0.006428      -0.031077      -0.010495       0.001846       0.008649             12.194901      16.914539      -6.617299       3.353599      10.313588      -0.625838       9.356576           0.000005
           83              C       2.245509      14.157391       5.133591      -0.127554      33.358426 0.48025290E+03  0.11696540E+05                                 9.304250                            7.515899      -0.314640       1.869825                    0.997786      31.062617      94.039560       0.570158       0.441086      -1.038120       0.001935      -0.032235       0.001802       0.032344      -0.001816      -0.022469       0.003520      -0.008196       0.034570      -0.024056      -0.002216       0.026272             10.400273      12.984236      -4.007005       2.689485       9.089546       0.548686       9.127037           0.000003
           84              C       2.295110      12.980441       3.035224      -0.125549      32.518209 0.45281128E+03  0.10817650E+05                                 9.030651                            7.207667       0.002566       1.976377                    0.999111      29.990644      88.591752       0.595919       0.430233      -1.049388       0.017308      -0.004004       0.013790       0.022489       0.021517      -0.008098      -0.000809       0.006496       0.087532      -0.036686       0.005347       0.031338             10.262074      13.105634      -5.354361       1.387831       9.684649       0.287474       7.995940           0.000000
           85              C       5.327064      12.009842       5.035155       0.226662      32.898453 0.36874839E+03  0.84466915E+04                                 9.622438                            6.814311      -0.485641       1.861267                    0.997470      26.836556      80.019052       0.566245       0.472221      -1.015753       0.017154       0.003449      -0.007486       0.019031      -0.002946      -0.022312      -0.030370       0.031826       0.037469      -0.043656       0.002602       0.041054             12.201423      17.197055      -7.535262       3.798498      12.378989      -1.687610       7.028225           0.000004
           86              C       4.079004      12.682360       4.632836       0.040745      37.235883 0.44862719E+03  0.10671534E+05                                10.044526                            7.269301      -0.235715       1.939455                    0.998470      27.734163      81.218511       0.582953       0.441704      -1.044590      -0.006396       0.021550      -0.013172       0.026054       0.002679       0.001861      -0.004766       0.010721      -0.024035      -0.010911       0.000881       0.010031             12.464606      16.716530      -7.269111       2.925052      11.470774      -0.515092       9.206514           0.000004
           87              C       3.502453      12.393845       3.392269      -0.133410      33.563323 0.47751667E+03  0.11583424E+05                                 9.265745                            7.437685      -0.176916       1.911785                    0.998639      30.795757      92.265640       0.581218       0.434428      -1.044762      -0.007412       0.031879      -0.003381       0.032904       0.000536      -0.018486       0.008792      -0.003310       0.050918      -0.021035      -0.006982       0.028017             10.419322      12.931291      -4.445317       2.560663       9.394460       0.168940       8.932214           0.000002
           88              C       3.442139      13.562254       5.494751      -0.127790      33.048189 0.45730591E+03  0.10978318E+05                                 9.169073                            7.265098      -0.094097       1.942300                    0.998604      30.460923      90.909089       0.589481       0.432820      -1.045308      -0.018297      -0.004434      -0.015138       0.024157       0.012270      -0.003266      -0.010140       0.019612       0.091009      -0.031860      -0.001073       0.032933             10.463774      13.020452      -5.410981       1.163854      10.266656       0.862368       8.104214           0.000001
           89              C       0.871985       7.983444      14.128307       0.116945      27.771607 0.36247272E+03  0.82398983E+04                                 8.330628                            6.611507      -0.434637       1.880485                    0.997137      27.027066      79.412031       0.595803       0.452227      -1.030223       0.041838       0.020098       0.019734       0.050436      -0.010557       0.008044      -0.013044      -0.061926      -0.069794      -0.029827      -0.017393       0.047220              9.301372       9.506366       1.527577      -1.550743       5.896318       1.077170      12.501432           0.000006
           90              C       0.293672       8.037935      15.372820      -0.163876      34.451987 0.45136959E+03  0.10743827E+05                                 9.310826                            7.166995      -0.035730       1.974186                    0.998044      29.558052      86.343482       0.602985       0.426750      -1.054536       0.005396      -0.002249      -0.003978       0.007071      -0.005803      -0.006512      -0.015730      -0.038081      -0.123658      -0.045366       0.002268       0.043098             10.654808       9.119257       1.101393      -2.145468       5.988859       1.575173      16.856308           0.000002
           91              C       1.011985       8.497953      16.469678       0.113728      35.168696 0.38466637E+03  0.86915683E+04                                 9.322984                            6.511936       0.081040       2.046266                    0.999104      25.369428      69.407515       0.655730       0.413397      -1.075879       0.004666       0.004153      -0.001665       0.006464      -0.003546      -0.000977      -0.006049      -0.027776      -0.028096      -0.011842      -0.008348       0.020190             11.791602       9.988347       1.135147      -4.438691       5.493117       1.006946      19.893343          -0.000000
           92              C       2.332821       8.880932      16.221701      -0.173334      32.688232 0.42976572E+03  0.10038077E+05                                 8.781328                            6.855357       0.363068       2.097000                    0.999727      28.821378      81.610832       0.639481       0.410072      -1.072192      -0.012547       0.011265      -0.006178       0.017958       0.002299       0.019699       0.002869      -0.051524      -0.025186      -0.035751       0.005246       0.030506              9.917679      10.155065       1.250721      -3.315821       5.266560       0.249421      14.331412           0.000004
           93              C       2.857174       8.790226      14.956782       0.097895      26.972454 0.34601170E+03  0.77257563E+04                                 7.983593                            6.332421       0.148576       2.070181                    0.999046      26.217035      74.780700       0.631213       0.434590      -1.047130      -0.046783      -0.008195      -0.028028       0.055149      -0.001492       0.009699       0.002281      -0.036740      -0.100499      -0.036313       0.001079       0.035234              8.862445       9.416522       1.269432      -1.935325       5.197325       0.691023      11.973488           0.000009
           94              C       1.230516       9.460866      10.027437       0.092820      26.022762 0.36012709E+03  0.81783800E+04                                 8.002149                            6.592407      -0.199171       1.955830                    0.997365      27.163637      79.935431       0.595979       0.452547      -1.029402      -0.013276      -0.047087       0.008408       0.049640      -0.011224      -0.037617      -0.004155      -0.033897       0.026357      -0.048997       0.014357       0.034641              8.848654      10.435773       0.623887       3.939394       8.254099      -0.493107       7.856091           0.000002
           95              C       0.128886       9.581635       9.202907      -0.154325      31.294386 0.46560448E+03  0.11211271E+05                                 8.855586                            7.342141      -0.178028       1.930506                    0.997134      30.018302      89.289748       0.585880       0.434170      -1.046044      -0.002526       0.002680       0.012160       0.012706      -0.009334      -0.025119       0.004109      -0.007055       0.014100      -0.027073      -0.001102       0.028175              9.890190      12.247043       0.952438       5.012837       8.049502      -0.168500       9.374026          -0.000003
           96              C      -0.706256       8.487875       8.985285       0.109901      33.450651 0.43100583E+03  0.10161174E+05                                 9.454176                            7.187446      -0.267971       1.935904                    0.998762      27.043563      79.122348       0.578027       0.449466      -1.038924       0.000413       0.001676       0.003122       0.003568      -0.002412      -0.003468       0.004157      -0.009224       0.030298      -0.010560      -0.001738       0.012298             11.495728      14.777318       0.054357       7.117445       8.711639      -1.045931      10.998229          -0.000000
           97              C      -0.336275       7.285985       9.592021      -0.155252      31.997430 0.47249355E+03  0.11423704E+05                                 9.017087                            7.429693      -0.217447       1.915902                    0.997178      30.193757      90.116205       0.578253       0.438104      -1.043258       0.003896      -0.004392       0.004186       0.007210       0.001585      -0.021670       0.018735      -0.007876      -0.017765      -0.031556       0.004911       0.026646             10.058606      11.433549      -0.541895       5.065722       8.847282      -2.075448       9.894988          -0.000002
           98              C       0.774343       7.241060      10.410548       0.088174      26.693442 0.35924511E+03  0.81367523E+04                                 8.067686                            6.532536      -0.068160       1.997727                    0.997756      26.972249      78.741188       0.607074       0.445455      -1.035583       0.012025       0.044797      -0.010800       0.047623       0.001105      -0.028644       0.015507      -0.038276       0.036751      -0.042069       0.006418       0.035651              8.943179       9.975667       0.334822       3.836383       8.941309      -1.523736       7.912561           0.000003
           99              C      -0.910091      11.102104      12.052920       0.222742      32.250305 0.37161928E+03  0.85289876E+04                                 9.505675                            6.844173      -0.498789       1.853316                    0.998020      27.001364      80.589056       0.564588       0.472688      -1.015500      -0.017171       0.003059       0.007189       0.018865       0.000995      -0.011087       0.026737       0.017293       0.003140      -0.032823       0.006098       0.026725             11.872505      17.457744       7.087858       3.939033      10.840112       1.605649       7.319659           0.000004
          100              C       0.339435      11.754637      12.471873       0.045287      36.550991 0.44878365E+03  0.10684427E+05                                 9.947819                            7.289978      -0.295032       1.920728                    0.998444      27.781749      81.598203       0.579356       0.444065      -1.042393       0.005290       0.023800       0.011470       0.026944       0.001051       0.001397      -0.000561       0.006428      -0.031077      -0.010495       0.001846       0.008649             12.194896      16.914528       6.617292       3.353596      10.313584       0.625834       9.356576           0.000005
          101              C       0.922694      11.465609      13.708154      -0.127554      33.358423 0.48025291E+03  0.11696540E+05                                 9.304250                            7.515900      -0.314640       1.869825                    0.997786      31.062617      94.039559       0.570158       0.441086      -1.038120       0.001935       0.032235       0.001802       0.032344       0.001815      -0.022469      -0.003520      -0.008196       0.034570      -0.024056      -0.002216       0.026272             10.400271      12.984231       4.007003       2.689483       9.089546      -0.548688       9.127036           0.000003
          102              C       0.972294      12.642559      11.609787      -0.125549      32.518187 0.45281103E+03  0.10817642E+05                                 9.030647                            7.207665       0.002566       1.976377                    0.999111      29.990645      88.591755       0.595919       0.430233      -1.049388       0.017308       0.004004       0.013790       0.022489      -0.021517      -0.008099       0.000809       0.006496       0.087532      -0.036686       0.005347       0.031339             10.262067      13.105619       5.354354       1.387827       9.684645      -0.287477       7.995939           0.000000
          103              C       4.004249      13.613158      13.609718       0.226662      32.898457 0.36874860E+03  0.84466973E+04                                 9.622439                            6.814313      -0.485641       1.861267                    0.997470      26.836557      80.019054       0.566245       0.472221      -1.015753       0.017154      -0.003449      -0.007486       0.019031       0.002946      -0.022312       0.030370       0.031826       0.037468      -0.043656       0.002602       0.041054             12.201423      17.197055       7.535261       3.798496      12.378991       1.687609       7.028225           0.000004
          104              C       2.756188      12.940640      13.207399       0.040745      37.235869 0.44862724E+03  0.10671536E+05                                10.044524                            7.269302      -0.235715       1.939455                    0.998470      27.734163      81.218515       0.582953       0.441704      -1.044589      -0.006396      -0.021550      -0.013172       0.026054      -0.002679       0.001861       0.004766       0.010721      -0.024035      -0.010911       0.000881       0.010031             12.464602      16.716520       7.269104       2.925049      11.470771       0.515087       9.206515           0.000004
          105              C       2.179637      13.229155      11.966832      -0.133410      33.563318 0.47751667E+03  0.11583424E+05                                 9.265744                            7.437685      -0.176916       1.911785                    0.998639      30.795757      92.265640       0.581218       0.434429      -1.044762      -0.007412      -0.031879      -0.003381       0.032904      -0.000536      -0.018486      -0.008792      -0.003310       0.050918      -0.021035      -0.006982       0.028017             10.419320      12.931287       4.445315       2.560661       9.394460      -0.168941       8.932214           0.000002
          106              C       2.119324      12.060746      14.069314      -0.127790      33.048171 0.45730570E+03  0.10978311E+05                                 9.169068                            7.265095      -0.094097       1.942300                    0.998604      30.460921      90.909076       0.589481       0.432820      -1.045308      -0.018297       0.004434      -0.015138       0.024157      -0.012270      -0.003266       0.010140       0.019612       0.091009      -0.031860      -0.001073       0.032933             10.463767      13.020438       5.410974       1.163853      10.266650      -0.862370       8.104212           0.000001
          107              C       1.878168      16.524444      11.595382       0.116945      27.771620 0.36247287E+03  0.82399026E+04                                 8.330631                            6.611508      -0.434638       1.880485                    0.997137      27.027073      79.412060       0.595803       0.452227      -1.030223      -0.041838       0.020098      -0.019734       0.050436       0.010557       0.008044       0.013044      -0.061926      -0.069794      -0.029827      -0.017393       0.047220              9.301376       9.506370      -1.527577      -1.550745       5.896320      -1.077171      12.501439           0.000006
          108              C       2.456481      16.578935      10.350869      -0.163876      34.452009 0.45136972E+03  0.10743831E+05                                 9.310829                            7.166996      -0.035730       1.974186                    0.998044      29.558050      86.343471       0.602985       0.426750      -1.054536      -0.005396      -0.002249       0.003978       0.007071       0.005803      -0.006512       0.015730      -0.038081      -0.123658      -0.045366       0.002268       0.043098             10.654813       9.119258      -1.101392      -2.145470       5.988860      -1.575175      16.856321           0.000002
          109              C       1.738169      17.038953       9.254011       0.113728      35.168707 0.38466636E+03  0.86915678E+04                                 9.322986                            6.511935       0.081040       2.046266                    0.999104      25.369427      69.407511       0.655730       0.413397      -1.075879      -0.004666       0.004152       0.001665       0.006464       0.003546      -0.000977       0.006049      -0.027776      -0.028096      -0.011842      -0.008348       0.020190             11.791606       9.988339      -1.135144      -4.438688       5.493117      -1.006950      19.893360          -0.000000
          110              C       0.417332       0.339932       9.501988      -0.173334      32.688232 0.42976591E+03  0.10038082E+05                                 8.781328                            6.855359       0.363068       2.097000                    0.999727      28.821375      81.610817       0.639481       0.410072      -1.072192       0.012547       0.011265       0.006178       0.017958      -0.002299       0.019699      -0.002869      -0.051524      -0.025186      -0.035751       0.005246       0.030506              9.917678      10.155062      -1.250719      -3.315818       5.266560      -0.249422      14.331411           0.000004
          111              C      -0.107021       0.249226      10.766907       0.097895      26.972451 0.34601169E+03  0.77257560E+04                                 7.983592                            6.332421       0.148576       2.070181                    0.999046      26.217035      74.780695       0.631213       0.434590      -1.047130       0.046783      -0.008195       0.028028       0.055149       0.001493       0.009699      -0.002281      -0.036740      -0.100499      -0.036313       0.001079       0.035234              8.862443       9.416520      -1.269432      -1.935322       5.197325      -0.691023      11.973484           0.000009
          112              C       1.519638       0.919866      15.696252       0.092820      26.022771 0.36012720E+03  0.81783830E+04                                 8.002150                            6.592407      -0.199171       1.955830                    0.997365      27.163638      79.935432       0.595979       0.452547      -1.029402       0.013276      -0.047087      -0.008408       0.049640       0.011224      -0.037617       0.004155      -0.033897       0.026357      -0.048997       0.014357       0.034641              8.848657      10.435777      -0.623884       3.939398       8.254099       0.493108       7.856094           0.000002
          113              C       2.621268       1.040635      16.520782      -0.154325      31.294392 0.46560446E+03  0.11211270E+05                                 8.855587                            7.342141      -0.178028       1.930506                    0.997134      30.018300      89.289737       0.585880       0.434170      -1.046044       0.002526       0.002681      -0.012160       0.012706       0.009334      -0.025119      -0.004109      -0.007055       0.014100      -0.027073      -0.001102       0.028175              9.890192      12.247046      -0.952439       5.012840       8.049502       0.168499       9.374029          -0.000003
          114              C       3.456410      17.028875      16.738404       0.109901      33.450652 0.43100568E+03  0.10161170E+05                                 9.454175                            7.187444      -0.267971       1.935904                    0.998762      27.043564      79.122349       0.578027       0.449466      -1.038925      -0.000413       0.001676      -0.003122       0.003568       0.002412      -0.003468      -0.004157      -0.009224       0.030298      -0.010560      -0.001738       0.012298             11.495729      14.777318      -0.054358       7.117448       8.711638       1.045930      10.998231          -0.000000
          115              C       3.086429      15.826985      16.131668      -0.155252      31.997439 0.47249380E+03  0.11423711E+05                                 9.017089                            7.429695      -0.217447       1.915902                    0.997178      30.193755      90.116195       0.578253       0.438104      -1.043259      -0.003896      -0.004392      -0.004186       0.007210      -0.001585      -0.021670      -0.018735      -0.007876      -0.017765      -0.031556       0.004910       0.026646             10.058609      11.433553       0.541896       5.065723       8.847284       2.075449       9.894989          -0.000002
          116              C       1.975810      15.782060      15.313141       0.088174      26.693446 0.35924527E+03  0.81367567E+04                                 8.067687                            6.532538      -0.068160       1.997727                    0.997756      26.972247      78.741181       0.607074       0.445455      -1.035583      -0.012025       0.044797       0.010800       0.047623      -0.001105      -0.028644      -0.015507      -0.038276       0.036752      -0.042069       0.006418       0.035651              8.943180       9.975670      -0.334822       3.836383       8.941310       1.523735       7.912560           0.000003
          117              C       3.660244       2.561104      13.670769       0.222742      32.250322 0.37161924E+03  0.85289866E+04                                 9.505679                            6.844173      -0.498789       1.853316                    0.998020      27.001364      80.589062       0.564588       0.472688      -1.015500       0.017171       0.003059      -0.007189       0.018865      -0.000995      -0.011087      -0.026737       0.017293       0.003140      -0.032823       0.006098       0.026725             11.872513      17.457759      -7.087865       3.939038      10.840118      -1.605652       7.319662           0.000004
          118              C       2.410719       3.213637      13.251816       0.045287      36.551002 0.44878355E+03  0.10684425E+05                                 9.947821                            7.289977      -0.295032       1.920728                    0.998444      27.781749      81.598205       0.579356       0.444065      -1.042393      -0.005290       0.023800      -0.011470       0.026944      -0.001051       0.001398       0.000561       0.006428      -0.031077      -0.010495       0.001846       0.008649             12.194901      16.914539      -6.617299       3.353599      10.313588      -0.625838       9.356576           0.000005
          119              C       1.827460       2.924609      12.015535      -0.127554      33.358431 0.48025299E+03  0.11696542E+05                                 9.304251                            7.515900      -0.314641       1.869825                    0.997786      31.062620      94.039570       0.570158       0.441086      -1.038120      -0.001935       0.032235      -0.001802       0.032344      -0.001816      -0.022469       0.003520      -0.008196       0.034570      -0.024056      -0.002216       0.026272             10.400274      12.984237      -4.007005       2.689486       9.089547       0.548686       9.127037           0.000003
          120              C       1.777859       4.101559      14.113902      -0.125549      32.518213 0.45281135E+03  0.10817652E+05                                 9.030652                            7.207668       0.002566       1.976377                    0.999111      29.990646      88.591761       0.595919       0.430233      -1.049388      -0.017308       0.004004      -0.013790       0.022489       0.021517      -0.008099      -0.000809       0.006496       0.087532      -0.036686       0.005347       0.031339             10.262076      13.105636      -5.354362       1.387830       9.684651       0.287474       7.995941           0.000000
          121              C      -1.254095       5.072158      12.113971       0.226662      32.898452 0.36874838E+03  0.84466912E+04                                 9.622437                            6.814311      -0.485641       1.861267                    0.997470      26.836555      80.019046       0.566245       0.472221      -1.015753      -0.017154      -0.003449       0.007486       0.019031      -0.002946      -0.022312      -0.030370       0.031826       0.037469      -0.043656       0.002602       0.041054             12.201422      17.197054      -7.535261       3.798498      12.378989      -1.687610       7.028225           0.000004
          122              C      -0.006035       4.399640      12.516290       0.040745      37.235882 0.44862719E+03  0.10671534E+05                                10.044526                            7.269301      -0.235715       1.939455                    0.998470      27.734163      81.218512       0.582953       0.441704      -1.044590       0.006396      -0.021549       0.013172       0.026054       0.002679       0.001861      -0.004766       0.010721      -0.024035      -0.010911       0.000881       0.010031             12.464606      16.716530      -7.269111       2.925052      11.470774      -0.515092       9.206514           0.000004
          123              C       0.570516       4.688155      13.756857      -0.133410      33.563323 0.47751666E+03  0.11583424E+05                                 9.265744                            7.437685      -0.176916       1.911785                    0.998639      30.795757      92.265638       0.581218       0.434428      -1.044762       0.007412      -0.031879       0.003381       0.032904       0.000536      -0.018486       0.008792      -0.003310       0.050918      -0.021035      -0.006983       0.028017             10.419321      12.931291      -4.445317       2.560663       9.394460       0.168940       8.932214           0.000003
          124              C       0.630830       3.519746      11.654375      -0.127790      33.048190 0.45730595E+03  0.10978319E+05                                 9.169073                            7.265098      -0.094097       1.942300                    0.998604      30.460923      90.909087       0.589481       0.432820      -1.045308       0.018297       0.004434       0.015138       0.024157       0.012270      -0.003266      -0.010140       0.019612       0.091009      -0.031860      -0.001073       0.032933             10.463774      13.020452      -5.410981       1.163854      10.266656       0.862368       8.104213           0.000002
          125              N       1.930945       8.743934       3.248730      -0.186898      33.179587 0.49656644E+03  0.11890321E+05                                 8.697917                            7.285938      -0.089237       2.018244                    0.997414      27.121231      74.949988       0.638065       0.400890      -1.090486       0.038114      -0.007388      -0.102136       0.109265       0.018113       0.026472       0.007139       0.035347      -0.067499      -0.033701      -0.013481       0.047182              9.465831      10.784965       1.637557      -1.428047       6.129262       1.144566      11.483266           0.000006
          126              N       2.528486       8.766482       6.495917      -0.194242      32.198174 0.50439440E+03  0.12135157E+05                                 8.548957                            7.350784      -0.091175       2.019691                    0.995796      27.274067      75.756479       0.633728       0.401724      -1.089014       0.093398      -0.008234       0.067268       0.115395       0.015346      -0.004484      -0.009646      -0.074534      -0.032987      -0.035085      -0.012539       0.047624              9.235117       9.699420       0.644801       3.353888       9.858744      -1.165563       8.147189           0.000003
          127              N      -0.148417       7.331082       5.295307      -0.067518      29.231574 0.44238413E+03  0.10285664E+05                                 7.933467                            6.781581       0.115485       2.077312                    0.997697      26.410456      71.790300       0.675740       0.389847      -1.098732      -0.103327      -0.104651      -0.005120       0.147155      -0.003730       0.018080      -0.003638       0.006818      -0.004580      -0.016989      -0.003791       0.020780              8.799453      10.511459       4.096314       0.953917       9.533605      -0.572684       6.353296           0.000003
          128              N       0.008331       6.424199       6.239024      -0.090394      26.968821 0.44419519E+03  0.10294442E+05                                 7.413974                            6.760372       0.645608       2.225549                    0.999177      26.847886      71.856096       0.684981       0.385832      -1.106275      -0.208902      -0.020541      -0.183637       0.278899       0.007609      -0.113595      -0.022667      -0.137981      -0.093095      -0.156785       0.055560       0.101225              7.841304       9.375470       2.118065       1.788438       7.255827       0.170557       6.892615          -0.000001
          129              N       5.732052       5.547209       6.133556      -0.287240      31.877466 0.55174806E+03  0.13546532E+05                                 8.332634                            7.585493       0.222158       2.051687                    0.999312      29.923746      83.378210       0.637912       0.391073      -1.098706       0.060975       0.186479      -0.135162       0.238246       0.001035       0.029733       0.141323       0.199532      -0.071818      -0.201764       0.074261       0.127503              8.720686      10.572394       2.165997       2.210031       8.094402       0.454541       7.495262          -0.000003
          130              N       5.482850       7.084930       4.547948      -0.295610      33.996818 0.56426499E+03  0.13901762E+05                                 8.685494                            7.644259       0.659273       2.201588                    0.998289      29.551234      81.903804       0.640178       0.388346      -1.103005       0.097906      -0.109813       0.179287       0.231923       0.058218      -0.009735       0.116018       0.105579      -0.245239      -0.174902       0.045026       0.129876              9.444034      11.444645       3.783069       1.407517       9.980821      -0.521990       6.906635           0.000005
          131              N       5.254322       2.050352       3.329160      -0.071289      30.388699 0.44467057E+03  0.10345209E+05                                 8.146336                            6.780173       0.079730       2.058652                    0.998480      26.552017      72.039216       0.679095       0.387681      -1.101003       0.101329       0.110647       0.006591       0.150179      -0.007619       0.020163       0.006219      -0.012940      -0.012549      -0.027130       0.011066       0.016065              9.321432      10.487235       4.695844       1.067135      11.402915      -0.482447       6.074145           0.000004
          132              N       5.024350       2.994816       2.433289      -0.100361      27.427980 0.44564040E+03  0.10337592E+05                                 7.461557                            6.749748       0.672510       2.219957                    0.999762      27.267361      73.042120       0.688731       0.383373      -1.107909       0.223815       0.026645       0.193773       0.297239       0.005261      -0.131376      -0.019826      -0.182149      -0.072573      -0.186034       0.071625       0.114409              7.875871       8.867997       2.067994       1.616168       8.297174       0.118552       6.462443           0.000000
          133              N       5.989095       3.910241       2.546817      -0.290800      32.830507 0.55708703E+03  0.13714266E+05                                 8.508478                            7.630230       0.215261       2.047593                    0.999344      30.061010      83.946447       0.634853       0.391907      -1.097826      -0.050404      -0.193649       0.133240       0.240402       0.005065       0.017527       0.141746       0.216061      -0.073184      -0.206432       0.079112       0.127320              8.949628      10.456736       2.171393       2.116622       9.316835       0.263698       7.075313          -0.000000
          134              N      -0.360709       2.315807       4.045307      -0.302790      35.169879 0.56335047E+03  0.13892047E+05                                 8.941656                            7.660837       0.532622       2.157172                    0.998333      29.820191      83.046989       0.635790       0.390666      -1.099902      -0.113246       0.115545      -0.163557       0.230057       0.061436      -0.007883       0.109207       0.096527      -0.219826      -0.163748       0.037053       0.126695              9.986392      11.642370       4.250305       1.730596      11.563867      -0.290359       6.752938           0.000005
          135              N       3.464840       0.202934       5.325833      -0.186898      33.179580 0.49656626E+03  0.11890315E+05                                 8.697916                            7.285937      -0.089236       2.018245                    0.997414      27.121227      74.949971       0.638065       0.400890      -1.090486      -0.038114      -0.007388       0.102136       0.109265      -0.018113       0.026472      -0.007139       0.035347      -0.067499      -0.033701      -0.013481       0.047182              9.465829      10.784962      -1.637557      -1.428046       6.129260      -1.144566      11.483266           0.000007
          136              N       2.867299       0.225482       2.078646      -0.194242      32.198175 0.50439439E+03  0.12135156E+05                                 8.548957                            7.350783      -0.091175       2.019691                    0.995796      27.274066      75.756475       0.633728       0.401724      -1.089014      -0.093398      -0.008234      -0.067268       0.115395      -0.015346      -0.004484       0.009646      -0.074534      -0.032987      -0.035085      -0.012539       0.047624              9.235118       9.699422      -0.644797       3.353891       9.858742       1.165563       8.147191           0.000002
          137              N       5.544202      15.872082       3.279256      -0.067518      29.231576 0.44238416E+03  0.10285664E+05                                 7.933467                            6.781581       0.115485       2.077313                    0.997697      26.410455      71.790294       0.675740       0.389847      -1.098733       0.103327      -0.104651       0.005120       0.147155       0.003730       0.018080       0.003638       0.006818      -0.004580      -0.016989      -0.003791       0.020780              8.799454      10.511461      -4.096315       0.953917       9.533605       0.572684       6.353297           0.000003
          138              N       5.387454      14.965199       2.335539      -0.090394      26.968814 0.44419500E+03  0.10294437E+05                                 7.413973                            6.760371       0.645609       2.225549                    0.999177      26.847888      71.856105       0.684981       0.385832      -1.106275       0.208902      -0.020541       0.183637       0.278899      -0.007609      -0.113595       0.022667      -0.137981      -0.093095      -0.156785       0.055560       0.101225              7.841303       9.375467      -2.118066       1.788437       7.255828      -0.170558       6.892614          -0.000002
          139              N      -0.336268      14.088209       2.441007      -0.287241      31.877471 0.55174808E+03  0.13546532E+05                                 8.332635                            7.585494       0.222158       2.051687                    0.999312      29.923749      83.378221       0.637912       0.391073      -1.098706      -0.060975       0.186479       0.135162       0.238246      -0.001035       0.029733      -0.141323       0.199532      -0.071817      -0.201764       0.074261       0.127503              8.720687      10.572396      -2.165997       2.210032       8.094405      -0.454542       7.495261          -0.000003
          140              N      -0.087065      15.625930       4.026615      -0.295610      33.996815 0.56426490E+03  0.13901759E+05                                 8.685494                            7.644259       0.659273       2.201588                    0.998289      29.551231      81.903796       0.640177       0.388346      -1.103005      -0.097906      -0.109813      -0.179287       0.231923      -0.058218      -0.009735      -0.116018       0.105579      -0.245239      -0.174902       0.045026       0.129876              9.444034      11.444646      -3.783070       1.407518       9.980822       0.521989       6.906635           0.000006
          141              N       0.141463      10.591352       5.245403      -0.071289      30.388716 0.44467085E+03  0.10345218E+05                                 8.146339                            6.780176       0.079730       2.058652                    0.998480      26.552020      72.039231       0.679095       0.387681      -1.101003      -0.101329       0.110647      -0.006591       0.150179       0.007619       0.020163      -0.006220      -0.012940      -0.012549      -0.027130       0.011066       0.016065              9.321437      10.487240      -4.695849       1.067132      11.402924       0.482449       6.074146           0.000004
          142              N       0.371434      11.535816       6.141274      -0.100361      27.427976 0.44564026E+03  0.10337588E+05                                 7.461556                            6.749747       0.672510       2.219957                    0.999762      27.267360      73.042114       0.688731       0.383373      -1.107909      -0.223815       0.026645      -0.193773       0.297239      -0.005260      -0.131376       0.019826      -0.182149      -0.072573      -0.186034       0.071625       0.114409              7.875871       8.867995      -2.067995       1.616166       8.297174      -0.118552       6.462442           0.000001
          143              N      -0.593311      12.451241       6.027746      -0.290800      32.830520 0.55708716E+03  0.13714270E+05                                 8.508480                            7.630231       0.215260       2.047593                    0.999344      30.061012      83.946457       0.634853       0.391907      -1.097826       0.050404      -0.193649      -0.133240       0.240403      -0.005065       0.017528      -0.141746       0.216061      -0.073184      -0.206432       0.079112       0.127320              8.949632      10.456742      -2.171395       2.116624       9.316837      -0.263698       7.075316          -0.000001
          144              N       5.756493      10.856807       4.529256      -0.302790      35.169907 0.56335105E+03  0.13892065E+05                                 8.941661                            7.660841       0.532622       2.157171                    0.998333      29.820197      83.047012       0.635789       0.390666      -1.099902       0.113246       0.115545       0.163557       0.230057      -0.061436      -0.007883      -0.109207       0.096527      -0.219826      -0.163748       0.037053       0.126695              9.986399      11.642380      -4.250309       1.730597      11.563876       0.290359       6.752940           0.000005
          145              N       2.142024       8.338066      13.900396      -0.186898      33.179586 0.49656641E+03  0.11890320E+05                                 8.697917                            7.285938      -0.089237       2.018245                    0.997414      27.121230      74.949981       0.638065       0.400890      -1.090486      -0.038114       0.007388       0.102136       0.109265       0.018113       0.026472       0.007139       0.035347      -0.067499      -0.033701      -0.013481       0.047182              9.465830      10.784964       1.637557      -1.428047       6.129261       1.144566      11.483265           0.000007
          146              N       1.544483       8.315518      10.653209      -0.194242      32.198177 0.50439445E+03  0.12135158E+05                                 8.548957                            7.350784      -0.091175       2.019691                    0.995796      27.274068      75.756484       0.633728       0.401724      -1.089014      -0.093398       0.008234      -0.067268       0.115395       0.015346      -0.004484      -0.009646      -0.074534      -0.032987      -0.035085      -0.012539       0.047624              9.235118       9.699420       0.644801       3.353888       9.858744      -1.165563       8.147189           0.000003
          147              N       4.221386       9.750918      11.853819      -0.067518      29.231572 0.44238411E+03  0.10285663E+05                                 7.933467                            6.781581       0.115485       2.077312                    0.997697      26.410455      71.790295       0.675740       0.389847      -1.098733       0.103327       0.104651       0.005120       0.147155      -0.003730       0.018080      -0.003638       0.006818      -0.004580      -0.016989      -0.003791       0.020780              8.799453      10.511458       4.096314       0.953916       9.533605      -0.572684       6.353296           0.000003
          148              N       4.064638      10.657801      10.910102      -0.090394      26.968824 0.44419525E+03  0.10294444E+05                                 7.413975                            6.760373       0.645608       2.225549                    0.999177      26.847888      71.856104       0.684981       0.385832      -1.106275       0.208902       0.020541       0.183637       0.278899       0.007609      -0.113595      -0.022667      -0.137981      -0.093095      -0.156785       0.055560       0.101225              7.841305       9.375471       2.118066       1.788438       7.255828       0.170557       6.892615          -0.000001
          149              N      -1.659083      11.534791      11.015570      -0.287241      31.877477 0.55174830E+03  0.13546539E+05                                 8.332636                            7.585495       0.222158       2.051687                    0.999312      29.923753      83.378235       0.637912       0.391073      -1.098706      -0.060975      -0.186479       0.135162       0.238246       0.001035       0.029733       0.141323       0.199532      -0.071817      -0.201764       0.074261       0.127503              8.720688      10.572396       2.165998       2.210032       8.094404       0.454541       7.495263          -0.000003
          150              N      -1.409881       9.997070      12.601178      -0.295610      33.996809 0.56426481E+03  0.13901756E+05                                 8.685493                            7.644258       0.659273       2.201588                    0.998289      29.551229      81.903786       0.640178       0.388346      -1.103005      -0.097906       0.109813      -0.179287       0.231923       0.058218      -0.009735       0.116018       0.105579      -0.245239      -0.174902       0.045026       0.129876              9.444032      11.444643       3.783068       1.407517       9.980819      -0.521990       6.906634           0.000005
          151              N      -1.181353      15.031648      13.819966      -0.071289      30.388706 0.44467068E+03  0.10345213E+05                                 8.146337                            6.780174       0.079730       2.058652                    0.998480      26.552021      72.039232       0.679095       0.387681      -1.101003      -0.101329      -0.110647      -0.006591       0.150179      -0.007619       0.020163       0.006220      -0.012940      -0.012549      -0.027130       0.011066       0.016064              9.321433      10.487237       4.695846       1.067135      11.402918      -0.482447       6.074145           0.000004
          152              N      -0.951381      14.087184      14.715837      -0.100361      27.427980 0.44564041E+03  0.10337593E+05                                 7.461557                            6.749748       0.672510       2.219957                    0.999762      27.267362      73.042122       0.688731       0.383373      -1.107909      -0.223815      -0.026645      -0.193773       0.297239       0.005260      -0.131376      -0.019826      -0.182149      -0.072573      -0.186034       0.071625       0.114409              7.875871       8.867997       2.067994       1.616168       8.297174       0.118552       6.462443           0.000000
          153              N      -1.916126      13.171759      14.602309      -0.290800      32.830510 0.55708708E+03  0.13714267E+05                                 8.508479                            7.630231       0.215260       2.047593                    0.999344      30.061010      83.946452       0.634853       0.391907      -1.097826       0.050404       0.193649      -0.133240       0.240402       0.005065       0.017528       0.141746       0.216060      -0.073185      -0.206432       0.079112       0.127320              8.949629      10.456737       2.171393       2.116622       9.316836       0.263698       7.075314          -0.000000
          154              N       4.433678      14.766193      13.103819      -0.302790      35.169889 0.56335065E+03  0.13892053E+05                                 8.941658                            7.660839       0.532622       2.157171                    0.998333      29.820196      83.047009       0.635790       0.390666      -1.099902       0.113246      -0.115545       0.163557       0.230057       0.061435      -0.007883       0.109207       0.096527      -0.219826      -0.163748       0.037053       0.126695              9.986394      11.642373       4.250306       1.730597      11.563870      -0.290359       6.752940           0.000005
          155              N       0.608129      16.879066      11.823293      -0.186898      33.179583 0.49656633E+03  0.11890317E+05                                 8.697917                            7.285937      -0.089237       2.018245                    0.997414      27.121229      74.949980       0.638065       0.400890      -1.090486       0.038114       0.007388      -0.102136       0.109265      -0.018113       0.026472      -0.007139       0.035347      -0.067499      -0.033701      -0.013481       0.047182              9.465831      10.784963      -1.637557      -1.428047       6.129261      -1.144566      11.483267           0.000006
          156              N       1.205670      16.856518      15.070480      -0.194242      32.198181 0.50439450E+03  0.12135160E+05                                 8.548958                            7.350784      -0.091175       2.019691                    0.995796      27.274069      75.756487       0.633728       0.401724      -1.089014       0.093398       0.008234       0.067268       0.115395      -0.015346      -0.004484       0.009646      -0.074534      -0.032987      -0.035085      -0.012539       0.047624              9.235119       9.699423      -0.644797       3.353891       9.858743       1.165564       8.147192           0.000002
          157              N      -1.471233       1.209918      13.869870      -0.067518      29.231578 0.44238419E+03  0.10285665E+05                                 7.933468                            6.781582       0.115485       2.077313                    0.997697      26.410456      71.790299       0.675740       0.389847      -1.098732      -0.103327       0.104651      -0.005120       0.147155       0.003730       0.018080       0.003638       0.006818      -0.004580      -0.016989      -0.003791       0.020780              8.799455      10.511462      -4.096315       0.953917       9.533606       0.572684       6.353297           0.000003
          158              N      -1.314485       2.116801      14.813587      -0.090394      26.968813 0.44419497E+03  0.10294436E+05                                 7.413973                            6.760371       0.645608       2.225549                    0.999177      26.847887      71.856102       0.684981       0.385832      -1.106275      -0.208902       0.020541      -0.183637       0.278899      -0.007609      -0.113595       0.022667      -0.137981      -0.093095      -0.156785       0.055560       0.101225              7.841303       9.375467      -2.118066       1.788437       7.255828      -0.170558       6.892614          -0.000001
          159              N       4.409237       2.993791      14.708119      -0.287241      31.877476 0.55174818E+03  0.13546535E+05                                 8.332635                            7.585494       0.222158       2.051687                    0.999312      29.923752      83.378231       0.637912       0.391073      -1.098706       0.060975      -0.186479      -0.135162       0.238246      -0.001035       0.029733      -0.141323       0.199532      -0.071818      -0.201764       0.074261       0.127503              8.720688      10.572397      -2.165997       2.210033       8.094405      -0.454542       7.495262          -0.000003
          160              N       4.160034       1.456070      13.122511      -0.295610      33.996813 0.56426485E+03  0.13901758E+05                                 8.685493                            7.644258       0.659273       2.201588                    0.998289      29.551230      81.903791       0.640178       0.388346      -1.103005       0.097906       0.109813       0.179287       0.231923      -0.058218      -0.009735      -0.116018       0.105579      -0.245239      -0.174902       0.045026       0.129876              9.444034      11.444646      -3.783070       1.407518       9.980821       0.521989       6.906635           0.000006
          161              N       3.931506       6.490648      11.903723      -0.071289      30.388709 0.44467073E+03  0.10345214E+05                                 8.146338                            6.780175       0.079730       2.058652                    0.998480      26.552016      72.039216       0.679095       0.387681      -1.101003       0.101329      -0.110647       0.006591       0.150179       0.007619       0.020163      -0.006220      -0.012940      -0.012549      -0.027130       0.011066       0.016065              9.321435      10.487238      -4.695848       1.067132      11.402921       0.482449       6.074145           0.000004
          162              N       3.701535       5.546184      11.007852      -0.100361      27.427976 0.44564025E+03  0.10337588E+05                                 7.461556                            6.749747       0.672510       2.219957                    0.999762      27.267359      73.042112       0.688731       0.383373      -1.107909       0.223815      -0.026645       0.193773       0.297239      -0.005261      -0.131376       0.019826      -0.182149      -0.072573      -0.186034       0.071625       0.114409              7.875871       8.867995      -2.067995       1.616166       8.297175      -0.118552       6.462442           0.000000
          163              N       4.666280       4.630759      11.121380      -0.290800      32.830522 0.55708719E+03  0.13714271E+05                                 8.508480                            7.630231       0.215260       2.047593                    0.999344      30.061014      83.946461       0.634853       0.391907      -1.097826      -0.050404       0.193649       0.133240       0.240402      -0.005065       0.017527      -0.141746       0.216061      -0.073184      -0.206432       0.079112       0.127320              8.949631      10.456742      -2.171394       2.116624       9.316837      -0.263698       7.075316          -0.000000
          164              N      -1.683524       6.225193      12.619870      -0.302790      35.169904 0.56335099E+03  0.13892063E+05                                 8.941661                            7.660841       0.532622       2.157172                    0.998333      29.820195      83.047005       0.635789       0.390666      -1.099902      -0.113246      -0.115545      -0.163557       0.230057      -0.061435      -0.007883      -0.109207       0.096527      -0.219826      -0.163748       0.037053       0.126695              9.986398      11.642379      -4.250309       1.730596      11.563875       0.290359       6.752940           0.000005

******************************************************
Auxiliary information for the entire system
The total spin magnetic moment of the unit cell is   0.000321
The total net atomic charge of the unit cell is   0.000013
Accuracy of reproducing the electrostatic potential in the unit cell:
  The inner radius (bohr) =    5.0000
  The outer radius (bohr) =   12.0000
  Valid grid points have density less than (e/(bohr^3)) =    0.0001
  The number of valid grid points were=         5472
  The rms potential error without charges in kcal/mol is=      5.59761
  The rms potential error with partial charges in kcal/mol is=      1.32617
  The RRMSE value at monopole order=      0.23692
  The rms potential error with partial charges and cloud penetration in kcal/mol is=      1.31560
  The RRMSE value at monopole order with cloud penetration is=      0.23503
  The rms potential error with partial charges and atomic dipoles in kcal/mol is=      1.39157
  The RRMSE value at dipole order=      0.24860
  The rms potential error with partial charges, atomic dipoles and cloud penetration in kcal/mol is=      1.37945
  The RRMSE value at dipole order with cloud penetration=      0.24644

******************************************************
The electron densities and ab initio electrostatic potential were computed in VASP using the PBE functional and
projector augmented wave method. See the main text of the journal article for a description of computational details.
The atomic charges, dipoles, and quadrupoles were computed with the DDEC6 method as described in
(a) T. A. Manz and N. Gabaldon Limas, RSC Adv. 6 (2016) 47771-47801 DOI: 10.1039/c6ra04656h
(b) N. Gabaldon Limas and T. A. Manz, RSC Adv. 8 (2018) 2678-2707 DOI: 10.1039/c7ra11829e.
For each atom in the material, the electron cloud parameters were fit to the spherically averaged atom-in-material
electron density using radial positions for which this density was between 10^-4 and 10^-2 electrons per cubic bohr.
The polarizabilities, dispersion coefficients, and quantum Drude oscillator (QDO) parameters were fit using the MCLF method.
The magnetic structure of the system was optimized in VASP from the default ferromagnetic initial guess using spin polarization.
The atomic spin moments (ASMs) were computed on this optimized magnetic structure using the DDEC6 partition as inputs
to the method of T. A. Manz and D. S. Sholl, J. Chem. Theory Comput. 7 (2011) 4146-4164 DOI: 10.1021/ct200539n.
The RMSE and RRMSE were computed using a uniform grid with Ewald summation.
