# Supplementary material for: A collection of forcefield precursors for metal–organic frameworks
Source: RSC Adv. 2019 Nov 13;9(63):36492–507. doi: 10.1039/c9ra07327b (PMC9075174; doi:10.1039/c9ra07327b)
Supplement: RA-009-C9RA07327B-s3538 [file RA-009-C9RA07327B-s3538.xyz]

  262
jmolscript: load "" {1 1 1} spacegroup "x,y,z" unitcell [{     13.532000     0.000000     0.000000 }, {      0.000000    14.661000     0.000000 }, {      0.000000     0.000000    16.931000 }]
Fe    10.482834    13.094326     4.755241     0.322351
Fe     3.049166     1.566674     4.755241     0.322372
Fe     9.815166     5.763826     3.710259     0.322357
Fe     3.716834     8.897174     3.710259     0.322307
Fe     3.049166     1.566674    12.175759     0.322375
Fe    10.482834    13.094326    12.175759     0.322344
Fe     3.716834     8.897174    13.220741     0.322294
Fe     9.815166     5.763826    13.220741     0.322367
Ni     0.000000     0.000000     0.000000     1.046726
Ni     6.766000     7.330500     8.465500     1.047215
Ni     9.993788     8.675793     8.465500     1.022632
Ni     3.538212     5.985207     8.465500     1.019271
Ni    10.304212     1.345293     0.000000     1.018492
Ni     3.227788    13.315707     0.000000     1.019404
H     11.895981    10.687869     5.119934     0.151427
H     12.649714    11.992698     3.310011     0.153659
H     12.314120     8.312787     7.872915     0.549316
H      8.803919    13.084942     2.490550     0.150156
H      1.109624    12.505833     0.626447     0.462635
H      8.047480    11.753724     4.281850     0.148771
H      9.946020    13.206629     7.403926     0.141523
H      8.304588    14.386839     5.871671     0.145624
H      9.636137     0.961762     4.100688     0.147425
H     12.100314     0.545389     4.539201     0.149892
H     12.291116    13.712433     6.579387     0.141907
H      1.636019     3.973131     5.119934     0.151457
H      0.882286     2.668302     3.310011     0.153676
H      1.217880     6.348213     7.872915     0.549146
H      4.728081     1.576057     2.490550     0.150127
H     12.422376     2.155167     0.626447     0.462635
H      5.484520     2.907276     4.281850     0.148773
H      3.585980     1.454371     7.403926     0.141582
H      5.227412     0.274161     5.871671     0.145609
H      3.895863    13.699238     4.100688     0.147362
H      1.431686    14.115611     4.539201     0.149852
H      1.240884     0.948567     6.579387     0.141901
H      8.402019     3.357369     3.345566     0.151518
H      7.648286     4.662198     5.155489     0.153614
H      7.983880     0.982287     0.592585     0.549118
H     11.494081     5.754443     5.974950     0.150010
H      5.656376     5.175333     7.839053     0.462694
H     12.250520     4.423224     4.183650     0.148766
H     10.351980     5.876129     1.061574     0.141658
H     11.993412     7.056339     2.593829     0.145635
H     10.661863     8.292262     4.364812     0.147283
H      8.197686     7.875889     3.926299     0.149779
H      8.006884     6.381933     1.886113     0.141937
H      5.129981    11.303631     3.345566     0.151492
H      5.883714     9.998802     5.155489     0.153609
H      5.548120    13.678713     0.592585     0.549163
H      2.037919     8.906558     5.974950     0.150065
H      7.875624     9.485667     7.839053     0.462997
H      1.281480    10.237776     4.183650     0.148775
H      3.180020     8.784871     1.061574     0.141599
H      1.538588     7.604661     2.593829     0.145625
H      2.870137     6.368738     4.364812     0.147345
H      5.334314     6.785111     3.926299     0.149816
H      5.525116     8.279067     1.886113     0.141897
H      1.636019     3.973131    11.811066     0.151455
H      0.882286     2.668302    13.620990     0.153675
H      1.217880     6.348213     9.058085     0.549145
H      4.728081     1.576057    14.440450     0.150124
H     12.422376     2.155167    16.304553     0.462634
H      5.484520     2.907276    12.649150     0.148772
H      3.585980     1.454371     9.527074     0.141580
H      5.227412     0.274161    11.059329     0.145606
H      3.895863    13.699238    12.830312     0.147360
H      1.431686    14.115611    12.391799     0.149850
H      1.240884     0.948567    10.351613     0.141897
H     11.895981    10.687869    11.811066     0.151426
H     12.649714    11.992698    13.620990     0.153658
H     12.314120     8.312787     9.058085     0.549314
H      8.803919    13.084942    14.440450     0.150155
H      1.109624    12.505833    16.304553     0.462636
H      8.047480    11.753724    12.649150     0.148770
H      9.946020    13.206629     9.527074     0.141524
H      8.304588    14.386839    11.059329     0.145620
H      9.636137     0.961762    12.830312     0.147424
H     12.100314     0.545389    12.391799     0.149891
H     12.291116    13.712433    10.351613     0.141904
H      5.129981    11.303631    13.585434     0.151494
H      5.883714     9.998802    11.775511     0.153611
H      5.548120    13.678713    16.338415     0.549161
H      2.037919     8.906558    10.956050     0.150066
H      7.875624     9.485667     9.091947     0.462997
H      1.281480    10.237776    12.747350     0.148777
H      3.180020     8.784871    15.869426     0.141603
H      1.538588     7.604661    14.337171     0.145627
H      2.870137     6.368738    12.566188     0.147347
H      5.334314     6.785111    13.004701     0.149818
H      5.525116     8.279067    15.044887     0.141900
H      8.402019     3.357369    13.585434     0.151518
H      7.648286     4.662198    11.775511     0.153614
H      7.983880     0.982287    16.338415     0.549116
H     11.494081     5.754443    10.956050     0.150010
H      5.656376     5.175333     9.091947     0.462694
H     12.250520     4.423224    12.747350     0.148767
H     10.351980     5.876129    15.869426     0.141658
H     11.993412     7.056339    14.337171     0.145633
H     10.661863     8.292262    12.566188     0.147284
H      8.197686     7.875889    13.004701     0.149781
H      8.006884     6.381933    15.044887     0.141935
C      9.904071    11.114504     4.900509    -0.037205
C     11.272156    11.179012     4.597274    -0.110986
C     11.724125    11.966308     3.523172    -0.109139
C     10.802596    12.716951     2.764832    -0.036997
C      9.429098    12.615791     3.030649    -0.095942
C      8.977129    11.818232     4.098995    -0.116680
C      9.399327    10.404912     6.144260     0.576359
C     11.268096    13.765213     1.764210     0.618876
C     10.170651    13.744687     6.653883    -0.118233
C      9.251828    14.404433     5.795481    -0.079669
C      9.997442     0.435432     4.803325    -0.083803
C     11.376352     0.202322     5.048824    -0.132403
C     11.483255    14.027645     6.191667    -0.143877
C      3.627929     3.546496     4.900509    -0.037093
C      2.259844     3.481987     4.597274    -0.110963
C      1.807875     2.694692     3.523172    -0.109111
C      2.729404     1.944049     2.764832    -0.037091
C      4.102902     2.045209     3.030649    -0.096021
C      4.554871     2.842768     4.098995    -0.116671
C      4.132673     4.256088     6.144260     0.576065
C      2.263904     0.895787     1.764210     0.618994
C      3.361349     0.916312     6.653883    -0.118187
C      4.280172     0.256568     5.795481    -0.079676
C      3.534558    14.225568     4.803325    -0.083947
C      2.155648    14.458678     5.048824    -0.132524
C      2.048745     0.633355     6.191667    -0.143856
C     10.393929     3.784004     3.564991    -0.036919
C      9.025844     3.848513     3.868226    -0.110866
C      8.573875     4.635808     4.942328    -0.109127
C      9.495404     5.386451     5.700668    -0.037607
C     10.868902     5.285290     5.434851    -0.096074
C     11.320871     4.487732     4.366505    -0.116679
C     10.898673     3.074412     2.321240     0.575854
C      9.029904     6.434713     6.701290     0.619651
C     10.127349     6.414187     1.811617    -0.118036
C     11.046172     7.073932     2.670019    -0.079581
C     10.300558     7.765932     3.662175    -0.084047
C      8.921648     7.532822     3.416676    -0.132618
C      8.814745     6.697145     2.273833    -0.143763
C      3.138071    10.876996     3.564991    -0.036983
C      4.506156    10.812487     3.868226    -0.110888
C      4.958125    10.025192     4.942328    -0.109224
C      4.036596     9.274549     5.700668    -0.037238
C      2.663098     9.375709     5.434851    -0.096086
C      2.211129    10.173268     4.366505    -0.116674
C      2.633327    11.586588     2.321240     0.575961
C      4.502096     8.226287     6.701290     0.619184
C      3.404651     8.246813     1.811617    -0.118093
C      2.485828     7.587067     2.670019    -0.079581
C      3.231442     6.895068     3.662175    -0.083935
C      4.610352     7.128178     3.416676    -0.132514
C      4.717255     7.963855     2.273833    -0.143779
C      3.627929     3.546496    12.030491    -0.037096
C      2.259844     3.481987    12.333726    -0.110965
C      1.807875     2.694692    13.407828    -0.109114
C      2.729404     1.944049    14.166168    -0.037094
C      4.102902     2.045209    13.900351    -0.096024
C      4.554871     2.842768    12.832005    -0.116672
C      4.132673     4.256088    10.786740     0.576065
C      2.263904     0.895787    15.166790     0.618995
C      3.361349     0.916312    10.277117    -0.118191
C      4.280172     0.256568    11.135519    -0.079679
C      3.534558    14.225568    12.127675    -0.083950
C      2.155648    14.458678    11.882176    -0.132528
C      2.048745     0.633355    10.739333    -0.143858
C      9.904071    11.114504    12.030491    -0.037205
C     11.272156    11.179012    12.333726    -0.110986
C     11.724125    11.966308    13.407828    -0.109139
C     10.802596    12.716951    14.166168    -0.036998
C      9.429098    12.615791    13.900351    -0.095942
C      8.977129    11.818232    12.832005    -0.116679
C      9.399327    10.404912    10.786740     0.576361
C     11.268096    13.765213    15.166790     0.618876
C     10.170651    13.744687    10.277117    -0.118233
C      9.251828    14.404433    11.135519    -0.079668
C      9.997442     0.435432    12.127675    -0.083803
C     11.376352     0.202322    11.882176    -0.132402
C     11.483255    14.027645    10.739333    -0.143877
C      3.138071    10.876996    13.366009    -0.036978
C      4.506156    10.812487    13.062774    -0.110883
C      4.958125    10.025192    11.988672    -0.109220
C      4.036596     9.274549    11.230332    -0.037234
C      2.663098     9.375709    11.496149    -0.096082
C      2.211129    10.173268    12.564495    -0.116669
C      2.633327    11.586588    14.609760     0.575960
C      4.502096     8.226287    10.229710     0.619185
C      3.404651     8.246813    15.119383    -0.118087
C      2.485828     7.587067    14.260981    -0.079577
C      3.231442     6.895068    13.268825    -0.083929
C      4.610352     7.128178    13.514324    -0.132509
C      4.717255     7.963855    14.657167    -0.143773
C     10.393929     3.784004    13.366009    -0.036920
C      9.025844     3.848513    13.062774    -0.110867
C      8.573875     4.635808    11.988672    -0.109131
C      9.495404     5.386451    11.230332    -0.037612
C     10.868902     5.285290    11.496149    -0.096078
C     11.320871     4.487732    12.564495    -0.116682
C     10.898673     3.074412    14.609760     0.575854
C      9.029904     6.434713    10.229710     0.619653
C     10.127349     6.414187    15.119383    -0.118037
C     11.046172     7.073932    14.260981    -0.079585
C     10.300558     7.765932    13.268825    -0.084050
C      8.921648     7.532822    13.514324    -0.132623
C      8.814745     6.697145    14.657167    -0.143768
O      8.171298    10.252437     6.239920    -0.555815
O     10.270247    10.048796     6.969138    -0.557810
O     12.461483    13.712873     1.444722    -0.545631
O     10.396636    14.569076     1.407813    -0.557754
O      5.360702     4.408563     6.239920    -0.556031
O      3.261753     4.612204     6.969138    -0.557614
O      1.070517     0.948127     1.444722    -0.545349
O      3.135364     0.091924     1.407813    -0.557369
O     12.126702     2.921937     2.225580    -0.556245
O     10.027753     2.718296     1.496362    -0.558187
O      7.836517     6.382373     7.020778    -0.545474
O      9.901364     7.238576     7.057687    -0.557692
O      1.405298    11.739063     2.225580    -0.555910
O      3.504247    11.942704     1.496362    -0.557609
O      5.695483     8.278627     7.020778    -0.545611
O      3.630636     7.422424     7.057687    -0.557272
O      5.360702     4.408563    10.691080    -0.556032
O      3.261753     4.612204     9.961862    -0.557615
O      1.070517     0.948127    15.486278    -0.545349
O      3.135364     0.091924    15.523187    -0.557369
O      8.171298    10.252437    10.691080    -0.555816
O     10.270247    10.048796     9.961862    -0.557810
O     12.461483    13.712873    15.486278    -0.545631
O     10.396636    14.569076    15.523187    -0.557754
O      1.405298    11.739063    14.705420    -0.555907
O      3.504247    11.942704    15.434638    -0.557607
O      5.695483     8.278627     9.910222    -0.545610
O      3.630636     7.422424     9.873313    -0.557272
O     12.126702     2.921937    14.705420    -0.556245
O     10.027753     2.718296    15.434638    -0.558187
O      7.836517     6.382373     9.910222    -0.545474
O      9.901364     7.238576     9.873313    -0.557693
O     12.042127     8.581083     8.465500    -1.050308
O      1.489873     6.079917     8.465500    -1.050923
O      8.255873     1.250583     0.000000    -1.051149
O      5.276127    13.410417     0.000000    -1.050996
O      1.186756    13.005480     0.000000    -0.913723
O     12.345244     1.655520     0.000000    -0.913802
O      5.579244     5.674980     8.465500    -0.913696
O      7.952756     8.986020     8.465500    -0.913432
O      6.404696    13.644993    13.160466    -0.496826
O      7.127304     1.016007    13.160466    -0.496686
O      6.766000     0.000000    15.027956    -0.494431
O      0.361304     6.314493    12.236034    -0.496491
O     13.170696     8.346507    12.236034    -0.496665
O      0.000000     7.330500    10.368544    -0.494847
O      7.127304     1.016007     3.770534    -0.496683
O      6.404696    13.644993     3.770534    -0.496821
O      6.766000     0.000000     1.903044    -0.494425
O     13.170696     8.346507     4.694966    -0.496664
O      0.361304     6.314493     4.694966    -0.496491
O      0.000000     7.330500     6.562456    -0.494847
N      6.766000     0.000000    13.775062     0.753341
N      0.000000     7.330500    11.621438     0.753335
N      6.766000     0.000000     3.155938     0.753340
N      0.000000     7.330500     5.309562     0.753336

The following XYZ coordinates are in angstroms. Other properties are in atomic units.
The sperically averaged electron density of each atom fit to a function of the form exp(a - br)
eigen_1, eigen_2 and eigen_3 are the three eigenvalues of traceless quadrupole moment tensor
  atom number  atomic symbol              X              Y              Z     net charge C6 coefficient C8 coefficient C10 coefficient fluctuating dipole atomic polarizability isotropic forcefield polarizability              a              b squared Pearson coefficient          <r^3>          <r^4>         wp_QDO          m_QDO          q_QDO       dipole_x       dipole_y       dipole_z         dipole            Qxy            Qxz            Qyz     Q(x^2-y^2)  Q(3z^2 - R^2)        eigen_1        eigen_2        eigen_3 static polarizability      alpha(xx)      alpha(xy)      alpha(xz)      alpha(yy)      alpha(yz)      alpha(zz) atomic spin moment
            1             Fe      10.482834      13.094326       4.755241       0.322351      77.450352 0.14662919E+04  0.45125290E+05                                16.628175                           13.769578       0.362611       1.852927                    0.999762      64.091615     188.250990       0.410444       0.484900      -1.060574      -0.019816      -0.009253      -0.013885       0.025905       0.010811       0.015520       0.231895      -0.311188       0.052161      -0.168414      -0.155160       0.323574             18.551242      10.947793       1.154027      -0.419580      26.928206       7.161238      17.777726          -0.000842
            2             Fe       3.049166       1.566674       4.755241       0.322372      77.449028 0.14662381E+04  0.45123319E+05                                16.628186                           13.769458       0.362585       1.852926                    0.999762      64.091033     188.249989       0.410439       0.484909      -1.060566       0.019824       0.009278      -0.013829       0.025890       0.010795      -0.015518      -0.231906      -0.311107       0.052351      -0.168410      -0.155151       0.323562             18.551363      10.947817       1.154129       0.419598      26.928821      -7.161390      17.777453           0.001062
            3             Fe       9.815166       5.763826       3.710259       0.322357      77.450646 0.14662896E+04  0.45125183E+05                                16.628231                           13.769568       0.362653       1.852947                    0.999762      64.090849     188.248419       0.410445       0.484900      -1.060574       0.019841      -0.009338       0.013768       0.025893      -0.010758       0.015515      -0.231929      -0.311039       0.052812      -0.168445      -0.155123       0.323568             18.551443      10.947807      -1.154640      -0.419423      26.929539      -7.160597      17.776985          -0.003217
            4             Fe       3.716834       8.897174       3.710259       0.322307      77.452720 0.14663499E+04  0.45127560E+05                                16.628547                           13.769884       0.362611       1.852919                    0.999762      64.092730     188.255795       0.410438       0.484902      -1.060571      -0.019833       0.009319       0.013829       0.025912      -0.010769      -0.015516       0.231934      -0.311083       0.052549      -0.168435      -0.155147       0.323582             18.551698      10.947977      -1.154583       0.419329      26.929650       7.161030      17.777468          -0.001004
            5             Fe       3.049166       1.566674      12.175759       0.322375      77.448551 0.14662265E+04  0.45122889E+05                                16.628152                           13.769428       0.362574       1.852924                    0.999762      64.090780     188.249303       0.410439       0.484911      -1.060565       0.019824       0.009277       0.013829       0.025890       0.010794       0.015518       0.231904      -0.311104       0.052349      -0.168409      -0.155150       0.323559             18.551327      10.947798       1.154126      -0.419596      26.928759       7.161385      17.777424           0.001053
            6             Fe      10.482834      13.094326      12.175759       0.322344      77.450409 0.14662931E+04  0.45125337E+05                                16.628186                           13.769586       0.362602       1.852925                    0.999762      64.091608     188.250996       0.410444       0.484900      -1.060573      -0.019816      -0.009254       0.013884       0.025905       0.010811      -0.015520      -0.231893      -0.311185       0.052162      -0.168412      -0.155159       0.323572             18.551256      10.947799       1.154029       0.419577      26.928240      -7.161242      17.777729          -0.000821
            7             Fe       3.716834       8.897174      13.220741       0.322294      77.453071 0.14663611E+04  0.45127973E+05                                16.628569                           13.769918       0.362592       1.852914                    0.999762      64.092742     188.255738       0.410439       0.484901      -1.060572      -0.019833       0.009318      -0.013829       0.025912      -0.010769       0.015516      -0.231931      -0.311079       0.052550      -0.168434      -0.155145       0.323579             18.551711      10.948000      -1.154586      -0.419330      26.929657      -7.161008      17.777475          -0.001006
            8             Fe       9.815166       5.763826      13.220741       0.322367      77.450228 0.14662755E+04  0.45124706E+05                                16.628262                           13.769568       0.362698       1.852955                    0.999762      64.091197     188.250219       0.410441       0.484905      -1.060570       0.019842      -0.009337      -0.013768       0.025893      -0.010758      -0.015515       0.231935      -0.311047       0.052813      -0.168449      -0.155127       0.323576             18.551496      10.947819      -1.154644       0.419422      26.929639       7.160654      17.777030          -0.003219
            9             Ni       0.000000       0.000000       0.000000       1.046726      80.038835 0.14280678E+04  0.41722099E+05                                14.635825                           11.938241       0.776194       2.212591                    0.991737      39.205229      96.737007       0.560177       0.374251      -1.184070      -0.000080      -0.000013       0.000000       0.000081      -0.048496       0.000000       0.000000      -0.127782       0.000646      -0.080319       0.000215       0.080104             17.684387      21.407114       0.949602       0.000003      14.062622      -0.000004      17.583425          -1.827864
           10             Ni       6.766000       7.330500       8.465500       1.047215      80.044392 0.14282290E+04  0.41727130E+05                                14.634638                           11.937471       0.776782       2.212784                    0.991737      39.202902      96.725142       0.560309       0.374161      -1.184166      -0.000099      -0.000252      -0.000000       0.000270       0.048368      -0.000001       0.000000      -0.126963       0.001270      -0.080020       0.000423       0.079597             17.682685      21.404500      -0.950099       0.000024      14.061217      -0.000010      17.582339           1.804741
           11             Ni       9.993788       8.675793       8.465500       1.022632      82.736420 0.15015879E+04  0.44423134E+05                                14.900577                           12.204229       0.677024       2.175010                    0.991212      39.814958      98.851834       0.556604       0.371964      -1.185911       0.049084      -0.000116      -0.000000       0.049084       0.012063      -0.000000      -0.000000       0.096469      -0.011598      -0.047787      -0.003866       0.051653             17.920519      13.429894       0.768901      -0.000002      17.878654      -0.000017      22.453010           1.818493
           12             Ni       3.538212       5.985207       8.465500       1.019271      82.747505 0.15018697E+04  0.44438875E+05                                14.912332                           12.213760       0.675006       2.174042                    0.991219      39.836811      98.953036       0.555747       0.372476      -1.185362      -0.048960      -0.000277      -0.000000       0.048961       0.011452       0.000000       0.000001       0.096482      -0.011142      -0.047725      -0.003714       0.051439             17.934726      13.441314       0.769393       0.000000      17.892162      -0.000011      22.470703          -1.830374
           13             Ni      10.304212       1.345293       0.000000       1.018492      82.721572 0.15011628E+04  0.44415324E+05                                14.914620                           12.215068       0.674708       2.173900                    0.991219      39.835778      98.966392       0.555400       0.372731      -1.185090      -0.048906       0.000289      -0.000000       0.048906      -0.011586       0.000000       0.000000       0.095809      -0.010545      -0.047528      -0.003515       0.051043             17.938126      13.443510      -0.769579       0.000002      17.895488      -0.000017      22.475380           1.813497
           14             Ni       3.227788      13.315707       0.000000       1.019404      82.740996 0.15017051E+04  0.44432817E+05                                14.911655                           12.213161       0.674835       2.174024                    0.991217      39.834801      98.946932       0.555756       0.372480      -1.185358       0.048916      -0.000242       0.000000       0.048917      -0.011485      -0.000000       0.000001       0.096332      -0.011048      -0.047675      -0.003683       0.051358             17.933888      13.441427      -0.769347      -0.000000      17.891035      -0.000012      22.469203           1.802886
           15              H      11.895981      10.687869       5.119934       0.151427       1.041369 0.74939565E+01  0.72613647E+02                                 1.725028                            1.623107      -1.184582       2.343473                    0.996679       3.372138       9.479053       0.479496       1.318300      -0.701399       0.028761      -0.024609       0.018746       0.042240       0.003553       0.004437      -0.002765       0.023362       0.003332      -0.013581       0.000546       0.013035              1.770369       1.829384      -0.366792       0.197007       1.882925      -0.329392       1.598798           0.000123
           16              H      12.649714      11.992698       3.310011       0.153659       0.928420 0.63541079E+01  0.59362505E+02                                 1.618760                            1.508125      -1.189708       2.340167                    0.996905       3.375053       9.461495       0.488424       1.342306      -0.694931       0.036406      -0.006822      -0.013039       0.039268       0.000068       0.004674      -0.003818       0.001202       0.004188      -0.005787      -0.000729       0.006517              1.674531       2.268686      -0.037826      -0.293590       1.356314      -0.077966       1.398594          -0.000097
           17              H      12.314120       8.312787       7.872915       0.549316       0.204737 0.95044557E+00  0.56656698E+01                                 0.654187                            0.635383      -1.528598       2.441819                    0.999974       1.554752       3.786071       0.645070       1.592852      -0.648951      -0.002440       0.003009      -0.002340       0.004526      -0.005115       0.008127      -0.004824      -0.000202       0.000216      -0.008173      -0.004001       0.012174              0.665029       0.624417      -0.028699      -0.057057       0.584786       0.043334       0.785882           0.000311
           18              H       8.803919      13.084942       2.490550       0.150156       1.042581 0.75757055E+01  0.73830686E+02                                 1.738726                            1.640721      -1.335999       2.271947                    0.994329       3.488466       9.933169       0.471644       1.332532      -0.697382      -0.027930       0.011952      -0.028292       0.041513      -0.001119       0.001805       0.003499      -0.000499       0.011330      -0.004690      -0.000974       0.005664              1.782694       1.949757      -0.302093       0.318727       1.635996      -0.338227       1.762330           0.000090
           19              H       1.109624      12.505833       0.626447       0.462635       0.320535 0.17562945E+01  0.12406404E+02                                 0.946814                            0.913099      -1.254019       2.494670                    0.999993       2.148186       6.005006       0.487066       1.780204      -0.620986      -0.007642      -0.004449       0.002056       0.009078       0.004478       0.000337       0.010630      -0.006933      -0.017423      -0.012313      -0.001378       0.013691              0.973698       0.829202      -0.029772       0.022011       0.886747      -0.148810       1.205144          -0.000014
           20              H       8.047480      11.753724       4.281850       0.148771       0.944925 0.67151133E+01  0.63630670E+02                                 1.639489                            1.552201      -1.188307       2.337596                    0.996572       3.443381       9.733096       0.480418       1.345469      -0.694273      -0.043323      -0.007262       0.001302       0.043947       0.003925       0.001132       0.003816       0.023454      -0.007723      -0.012402      -0.001440       0.013842              1.678177       2.234441       0.117165      -0.096996       1.451810      -0.117683       1.348280          -0.000044
           21              H       9.946020      13.206629       7.403926       0.141523       0.922336 0.61348899E+01  0.56136208E+02                                 1.548780                            1.435640      -0.745314       2.545631                    0.999859       3.110940       8.299345       0.531318       1.259840      -0.714554      -0.011150      -0.023961       0.033648       0.042786      -0.000193      -0.002005      -0.013482       0.016916      -0.011866      -0.018835       0.007680       0.011155              1.604757       1.225689       0.105215      -0.158209       1.465507      -0.376071       2.123075          -0.000020
           22              H       8.304588      14.386839       5.871671       0.145624       1.031779 0.73661762E+01  0.70175038E+02                                 1.628742                            1.545324      -0.995814       2.422907                    0.998825       3.203270       8.566565       0.528856       1.215706      -0.724872      -0.042467       0.002460       0.009647       0.043618       0.002889      -0.011634      -0.005640       0.010792       0.000442      -0.010839      -0.005375       0.016214              1.647069       2.279061      -0.089896      -0.041271       1.310521      -0.011782       1.351626          -0.000003
           23              H       9.636137       0.961762       4.100688       0.147425       0.853347 0.59065224E+01  0.54758457E+02                                 1.591888                            1.503522      -1.147699       2.359037                    0.996261       3.508369      10.141827       0.460328       1.435222      -0.676211      -0.016154       0.027954      -0.030843       0.044650      -0.001955      -0.000059      -0.009107       0.002638       0.015164      -0.009864      -0.000958       0.010822              1.632459       1.452057      -0.205888       0.207357       1.783004      -0.412565       1.662316          -0.000019
           24              H      12.100314       0.545389       4.539201       0.149892       0.862885 0.58963960E+01  0.53602952E+02                                 1.500747                            1.424993      -0.779067       2.538342                    0.999809       3.086305       8.298092       0.521716       1.291427      -0.707743       0.031583       0.018367      -0.023016       0.043180      -0.001081      -0.002898      -0.008032       0.019076       0.002019      -0.014441       0.004221       0.010219              1.530083       1.768491       0.291580      -0.294571       1.414053      -0.194644       1.407706          -0.000010
           25              H      12.291116      13.712433       6.579387       0.141907       0.980617 0.68925408E+01  0.64044092E+02                                 1.535820                            1.466220      -0.753836       2.540499                    0.999849       2.976747       7.650561       0.563581       1.169635      -0.738042       0.034486      -0.015068       0.018892       0.042110      -0.004790      -0.001976      -0.014502       0.013317      -0.006456      -0.019357       0.007694       0.011663              1.541437       1.887613      -0.130310       0.306432       1.286296      -0.096339       1.450401          -0.000009
           26              H       1.636019       3.973131       5.119934       0.151457       1.041377 0.74941139E+01  0.72616122E+02                                 1.725090                            1.623165      -1.184837       2.343366                    0.996678       3.372197       9.479523       0.479465       1.318367      -0.701385      -0.028759       0.024612       0.018752       0.042243       0.003547      -0.004448       0.002761       0.023353       0.003270      -0.013565       0.000521       0.013044              1.770430       1.829453      -0.366809      -0.197011       1.882989       0.329405       1.598848          -0.000048
           27              H       0.882286       2.668302       3.310011       0.153676       0.928427 0.63541620E+01  0.59363499E+02                                 1.618804                            1.508158      -1.189886       2.340089                    0.996903       3.375140       9.461966       0.488403       1.342353      -0.694920      -0.036409       0.006826      -0.013036       0.039270       0.000075      -0.004675       0.003825       0.001188       0.004220      -0.005796      -0.000726       0.006522              1.674583       2.268777      -0.037828       0.293615       1.356342       0.077968       1.398630          -0.000089
           28              H       1.217880       6.348213       7.872915       0.549146       0.204864 0.95119433E+00  0.56711489E+01                                 0.654412                            0.635597      -1.528236       2.441822                    0.999974       1.555362       3.787676       0.645028       1.592670      -0.648982       0.002462      -0.003008      -0.002370       0.004553      -0.005127      -0.008110       0.004816      -0.000198       0.000294      -0.008150      -0.004015       0.012165              0.665261       0.624632      -0.028711       0.057077       0.584974      -0.043346       0.786176          -0.000319
           29              H       4.728081       1.576057       2.490550       0.150127       1.042627 0.75761253E+01  0.73835759E+02                                 1.738772                            1.640763      -1.335849       2.271997                    0.994329       3.488587       9.933561       0.471640       1.332526      -0.697383       0.027940      -0.011939      -0.028283       0.041510      -0.001111      -0.001798      -0.003495      -0.000495       0.011328      -0.004678      -0.000982       0.005659              1.782743       1.949810      -0.302102      -0.318739       1.636037       0.338240       1.762382           0.000006
           30              H      12.422376       2.155167       0.626447       0.462635       0.320562 0.17564780E+01  0.12408035E+02                                 0.946863                            0.913142      -1.254025       2.494645                    0.999993       2.148331       6.005509       0.487058       1.780185      -0.620987       0.007612       0.004447       0.002061       0.009053       0.004467      -0.000333      -0.010630      -0.006933      -0.017408      -0.012309      -0.001374       0.013683              0.973752       0.829238      -0.029775      -0.022014       0.886791       0.148830       1.205227          -0.000016
           31              H       5.484520       2.907276       4.281850       0.148773       0.945035 0.67161381E+01  0.63643171E+02                                 1.639641                            1.552337      -1.188651       2.337424                    0.996570       3.443701       9.734395       0.480386       1.345500      -0.694265       0.043318       0.007264       0.001305       0.043942       0.003921      -0.001142      -0.003825       0.023461      -0.007728      -0.012408      -0.001439       0.013847              1.678337       2.234670       0.117184       0.097006       1.451941       0.117707       1.348402          -0.000048
           32              H       3.585980       1.454371       7.403926       0.141582       0.922197 0.61338665E+01  0.56125849E+02                                 1.548791                            1.435650      -0.745472       2.545607                    0.999859       3.110802       8.299554       0.531231       1.260069      -0.714504       0.011153       0.023983       0.033648       0.042799      -0.000190       0.002005       0.013486       0.016916      -0.011852      -0.018838       0.007682       0.011156              1.604768       1.225696       0.105215       0.158208       1.465518       0.376074       2.123090           0.000010
           33              H       5.227412       0.274161       5.871671       0.145609       1.031850 0.73668785E+01  0.70183930E+02                                 1.628868                            1.545440      -0.995800       2.422911                    0.998825       3.203442       8.567370       0.528810       1.215772      -0.724856       0.042466      -0.002448       0.009647       0.043616       0.002888       0.011634       0.005644       0.010790       0.000442      -0.010843      -0.005372       0.016215              1.647197       2.279255      -0.089907       0.041274       1.310613       0.011785       1.351723          -0.000004
           34              H       3.895863      13.699238       4.100688       0.147362       0.853533 0.59081463E+01  0.54777157E+02                                 1.592092                            1.503707      -1.147696       2.358987                    0.996259       3.508880      10.143569       0.460311       1.435180      -0.676217       0.016159      -0.027948      -0.030827       0.044638      -0.001952       0.000064       0.009109       0.002644       0.015160      -0.009867      -0.000954       0.010821              1.632674       1.452238      -0.205927      -0.207392       1.783259       0.412641       1.662524          -0.000023
           35              H       1.431686      14.115611       4.539201       0.149852       0.862972 0.58971431E+01  0.53611250E+02                                 1.500820                            1.425061      -0.778944       2.538365                    0.999809       3.086512       8.298668       0.521717       1.291387      -0.707751      -0.031586      -0.018359      -0.023007       0.043175      -0.001085       0.002898       0.008037       0.019074       0.002005      -0.014444       0.004224       0.010220              1.530158       1.768582       0.291597       0.294586       1.414123       0.194654       1.407770          -0.000011
           36              H       1.240884       0.948567       6.579387       0.141901       0.980609 0.68925126E+01  0.64044173E+02                                 1.535860                            1.466257      -0.753807       2.540522                    0.999849       2.976742       7.650728       0.563547       1.169699      -0.738027      -0.034483       0.015084       0.018894       0.042114      -0.004792       0.001975       0.014505       0.013315      -0.006457      -0.019360       0.007693       0.011667              1.541477       1.887665      -0.130315      -0.306444       1.286327       0.096342       1.450439          -0.000001
           37              H       8.402019       3.357369       3.345566       0.151518       1.041291 0.74933818E+01  0.72607952E+02                                 1.725063                            1.623139      -1.185138       2.343264                    0.996677       3.372067       9.479385       0.479441       1.318453      -0.701367      -0.028746      -0.024627      -0.018771       0.042251      -0.003544       0.004458       0.002757       0.023337       0.003226      -0.013550       0.000502       0.013048              1.770404       1.829428       0.366805       0.197007       1.882957       0.329400       1.598828           0.000130
           38              H       7.648286       4.662198       5.155489       0.153614       0.928358 0.63534838E+01  0.59354692E+02                                 1.618648                            1.508021      -1.189012       2.340483                    0.996911       3.374810       9.460382       0.488460       1.342253      -0.694944      -0.036413      -0.006840       0.013016       0.039270      -0.000067       0.004678       0.003835       0.001201       0.004202      -0.005801      -0.000731       0.006532              1.674415       2.268533       0.037819      -0.293570       1.356216       0.077952       1.398496           0.000088
           39              H       7.983880       0.982287       0.592585       0.549118       0.204903 0.95143411E+00  0.56729211E+01                                 0.654486                            0.635670      -1.528150       2.441811                    0.999974       1.555562       3.788245       0.645004       1.592632      -0.648987       0.002474       0.002999       0.002374       0.004555       0.005135       0.008107       0.004817      -0.000205       0.000306      -0.008149      -0.004019       0.012168              0.665337       0.624707       0.028714      -0.057079       0.585039      -0.043345       0.786265           0.000313
           40              H      11.494081       5.754443       5.974950       0.150010       1.042820 0.75777391E+01  0.73854243E+02                                 1.738870                            1.640845      -1.335519       2.272088                    0.994328       3.488908       9.934144       0.471676       1.332376      -0.697414       0.027941       0.011932       0.028263       0.041495       0.001100       0.001787      -0.003484      -0.000488       0.011297      -0.004655      -0.000987       0.005642              1.782849       1.949921       0.302137       0.318774       1.636136       0.338281       1.762490           0.000086
           41              H       5.656376       5.175333       7.839053       0.462694       0.320494 0.17559859E+01  0.12403523E+02                                 0.946679                            0.912976      -1.254009       2.494698                    0.999993       2.147890       6.003763       0.487140       1.780035      -0.621008       0.007636      -0.004453      -0.002038       0.009071      -0.004476       0.000333      -0.010636      -0.006921      -0.017451      -0.012326      -0.001365       0.013691              0.973555       0.829092       0.029762       0.022003       0.886629       0.148779       1.204943          -0.000004
           42              H      12.250520       4.423224       4.183650       0.148766       0.945157 0.67172641E+01  0.63656716E+02                                 1.639790                            1.552472      -1.189008       2.337243                    0.996567       3.444036       9.735665       0.480361       1.345508      -0.694261       0.043312      -0.007270      -0.001318       0.043938      -0.003911       0.001148      -0.003839       0.023472      -0.007753      -0.012417      -0.001438       0.013854              1.678493       2.234887      -0.117204      -0.097020       1.452072       0.117731       1.348519           0.000044
           43              H      10.351980       5.876129       1.061574       0.141658       0.921986 0.61321256E+01  0.56106273E+02                                 1.548606                            1.435488      -0.745693       2.545574                    0.999858       3.110336       8.298203       0.531235       1.260142      -0.714489       0.011158      -0.024010      -0.033649       0.042817       0.000185      -0.002010       0.013491       0.016904      -0.011840      -0.018839       0.007681       0.011158              1.604569       1.225566      -0.105204      -0.158187       1.465360       0.376021       2.122781          -0.000011
           44              H      11.993412       7.056339       2.593829       0.145635       1.031519 0.73638711E+01  0.70147935E+02                                 1.628532                            1.545138      -0.995165       2.423254                    0.998830       3.202754       8.565009       0.528856       1.215793      -0.724855       0.042474       0.002447      -0.009657       0.043627      -0.002888      -0.011629       0.005641       0.010794       0.000405      -0.010842      -0.005368       0.016209              1.646850       2.278714       0.089869      -0.041270       1.310372       0.011779       1.351464          -0.000004
           45              H      10.661863       8.292262       4.364812       0.147283       0.853718 0.59097113E+01  0.54794850E+02                                 1.592261                            1.503855      -1.147525       2.359008                    0.996257       3.509306      10.144826       0.460316       1.435083      -0.676234       0.016162       0.027952       0.030798       0.044621       0.001950      -0.000071       0.009104       0.002645       0.015177      -0.009865      -0.000954       0.010819              1.632851       1.452385       0.205970       0.207431       1.783472       0.412712       1.662697          -0.000032
           46              H       8.197686       7.875889       3.926299       0.149779       0.863143 0.58985421E+01  0.53626294E+02                                 1.500910                            1.425143      -0.778728       2.538394                    0.999809       3.086792       8.299169       0.521759       1.291229      -0.707784      -0.031587       0.018366       0.022972       0.043160       0.001086      -0.002895       0.008036       0.019065       0.001982      -0.014439       0.004222       0.010216              1.530251       1.768705      -0.291627      -0.294611       1.414206       0.194668       1.407841          -0.000011
           47              H       8.006884       6.381933       1.886113       0.141937       0.980447 0.68910246E+01  0.64026670E+02                                 1.535676                            1.466088      -0.753805       2.540557                    0.999849       2.976403       7.649551       0.563588       1.169681      -0.738032      -0.034482      -0.015093      -0.018907       0.042123       0.004794      -0.001966       0.014504       0.013305      -0.006468      -0.019355       0.007682       0.011673              1.541290       1.887416       0.130300       0.306391       1.286189       0.096328       1.450264           0.000001
           48              H       5.129981      11.303631       3.345566       0.151492       1.041280 0.74932388E+01  0.72605947E+02                                 1.725032                            1.623109      -1.184951       2.343347                    0.996678       3.372015       9.479082       0.479454       1.318429      -0.701373       0.028755       0.024623      -0.018764       0.042252      -0.003548      -0.004454      -0.002762       0.023344       0.003269      -0.013562       0.000518       0.013044              1.770373       1.829392       0.366798      -0.197009       1.882930      -0.329392       1.598797           0.000042
           49              H       5.883714       9.998802       5.155489       0.153609       0.928342 0.63533892E+01  0.59353235E+02                                 1.618592                            1.507983      -1.189018       2.340484                    0.996910       3.374715       9.459887       0.488482       1.342204      -0.694954       0.036414       0.006841       0.013017       0.039271      -0.000055      -0.004672      -0.003825       0.001225       0.004193      -0.005784      -0.000743       0.006527              1.674348       2.268400       0.037817       0.293530       1.356189      -0.077952       1.398453           0.000075
           50              H       5.548120      13.678713       0.592585       0.549163       0.204855 0.95114974E+00  0.56708390E+01                                 0.654404                            0.635592      -1.528286       2.441810                    0.999974       1.555336       3.787647       0.645014       1.592717      -0.648974      -0.002460      -0.003001       0.002360       0.004542       0.005128      -0.008115      -0.004820      -0.000199       0.000269      -0.008157      -0.004014       0.012171              0.665251       0.624629       0.028709       0.057070       0.584971       0.043340       0.786154           0.000313
           51              H       2.037919       8.906558       5.974950       0.150065       1.042819 0.75778139E+01  0.73855511E+02                                 1.738894                            1.640873      -1.335901       2.271932                    0.994326       3.488920       9.934371       0.471661       1.332408      -0.697406      -0.027939      -0.011946       0.028270       0.041503       0.001115      -0.001795       0.003490      -0.000501       0.011315      -0.004675      -0.000977       0.005652              1.782870       1.949944       0.302133      -0.318766       1.636156      -0.338278       1.762508          -0.000010
           52              H       7.875624       9.485667       7.839053       0.462997       0.320127 0.17535076E+01  0.12381956E+02                                 0.946066                            0.912424      -1.254591       2.494702                    0.999993       2.146438       5.999212       0.487200       1.780399      -0.620961      -0.007718       0.004520      -0.002005       0.009166      -0.004548      -0.000367       0.010681      -0.007035      -0.017538      -0.012370      -0.001440       0.013810              0.972897       0.828618       0.029728      -0.021973       0.886089      -0.148594       1.203984           0.000614
           53              H       1.281480      10.237776       4.183650       0.148775       0.945048 0.67162737E+01  0.63644853E+02                                 1.639660                            1.552356      -1.188787       2.337362                    0.996569       3.443763       9.734638       0.480381       1.345506      -0.694263      -0.043318       0.007265      -0.001317       0.043943      -0.003913      -0.001138       0.003834       0.023466      -0.007754      -0.012412      -0.001439       0.013850              1.678356       2.234683      -0.117189       0.097013       1.451964      -0.117714       1.348421           0.000042
           54              H       3.180020       8.784871       1.061574       0.141599       0.922092 0.61329469E+01  0.56115003E+02                                 1.548646                            1.435523      -0.745550       2.545600                    0.999858       3.110483       8.298365       0.531268       1.260034      -0.714513      -0.011157       0.023988      -0.033651       0.042806       0.000187       0.002009      -0.013487       0.016908      -0.011847      -0.018837       0.007680       0.011157              1.604612       1.225593      -0.105208       0.158194       1.465393      -0.376034       2.122848          -0.000014
           55              H       1.538588       7.604661       2.593829       0.145625       1.031483 0.73635273E+01  0.70143693E+02                                 1.628485                            1.545095      -0.995189       2.423244                    0.998830       3.202674       8.564677       0.528868       1.215782      -0.724858      -0.042476      -0.002455      -0.009658       0.043629      -0.002890       0.011629      -0.005637       0.010796       0.000406      -0.010837      -0.005372       0.016209              1.646802       2.278641       0.089865       0.041268       1.310338      -0.011779       1.351428          -0.000002
           56              H       2.870137       6.368738       4.364812       0.147345       0.853569 0.59084284E+01  0.54780175E+02                                 1.592109                            1.503719      -1.147620       2.359013                    0.996259       3.508886      10.143472       0.460322       1.435135      -0.676226      -0.016158      -0.027959       0.030813       0.044634       0.001954       0.000064      -0.009103       0.002643       0.015179      -0.009863      -0.000957       0.010820              1.632691       1.452247       0.205939      -0.207402       1.783285      -0.412655       1.662540           0.000021
           57              H       5.334314       6.785111       3.926299       0.149816       0.863043 0.58976848E+01  0.53616782E+02                                 1.500827                            1.425067      -0.778838       2.538380                    0.999809       3.086566       8.298545       0.521755       1.291279      -0.707774       0.031583      -0.018377       0.022983       0.043168       0.001080       0.002897      -0.008033       0.019069       0.002003      -0.014438       0.004220       0.010218              1.530165       1.768596      -0.291604       0.294588       1.414129      -0.194657       1.407770          -0.000000
           58              H       5.525116       8.279067       1.886113       0.141897       0.980496 0.68914450E+01  0.64031458E+02                                 1.535724                            1.466130      -0.753831       2.540536                    0.999849       2.976477       7.649757       0.563582       1.169677      -0.738034       0.034486       0.015081      -0.018907       0.042121       0.004792       0.001967      -0.014501       0.013307      -0.006464      -0.019353       0.007683       0.011670              1.541339       1.887487       0.130307      -0.306410       1.286223      -0.096334       1.450308          -0.000007
           59              H       1.636019       3.973131      11.811066       0.151455       1.041380 0.74941360E+01  0.72616387E+02                                 1.725093                            1.623167      -1.184834       2.343367                    0.996678       3.372203       9.479542       0.479465       1.318366      -0.701385      -0.028759       0.024612      -0.018752       0.042243       0.003547       0.004448      -0.002761       0.023353       0.003270      -0.013565       0.000521       0.013044              1.770433       1.829456      -0.366810       0.197011       1.882992      -0.329405       1.598851          -0.000048
           60              H       0.882286       2.668302      13.620990       0.153675       0.928428 0.63541711E+01  0.59363603E+02                                 1.618805                            1.508159      -1.189881       2.340091                    0.996903       3.375143       9.461975       0.488403       1.342353      -0.694920      -0.036409       0.006826       0.013036       0.039270       0.000075       0.004675      -0.003825       0.001188       0.004220      -0.005796      -0.000726       0.006522              1.674584       2.268779      -0.037829      -0.293616       1.356342      -0.077968       1.398631          -0.000089
           61              H       1.217880       6.348213       9.058085       0.549145       0.204864 0.95119536E+00  0.56711566E+01                                 0.654412                            0.635597      -1.528236       2.441822                    0.999974       1.555363       3.787679       0.645028       1.592670      -0.648981       0.002462      -0.003008       0.002370       0.004553      -0.005127       0.008110      -0.004817      -0.000198       0.000294      -0.008150      -0.004015       0.012165              0.665261       0.624632      -0.028711      -0.057077       0.584975       0.043346       0.786177          -0.000319
           62              H       4.728081       1.576057      14.440450       0.150124       1.042630 0.75761545E+01  0.73836119E+02                                 1.738776                            1.640767      -1.335848       2.271997                    0.994329       3.488596       9.933594       0.471639       1.332527      -0.697383       0.027940      -0.011939       0.028282       0.041510      -0.001111       0.001798       0.003495      -0.000494       0.011328      -0.004678      -0.000982       0.005659              1.782747       1.949815      -0.302103       0.318740       1.636041      -0.338241       1.762387           0.000006
           63              H      12.422376       2.155167      16.304553       0.462634       0.320563 0.17564821E+01  0.12408071E+02                                 0.946864                            0.913143      -1.254026       2.494645                    0.999993       2.148334       6.005520       0.487058       1.780186      -0.620987       0.007612       0.004447      -0.002061       0.009053       0.004467       0.000333       0.010630      -0.006933      -0.017408      -0.012310      -0.001374       0.013683              0.973754       0.829239      -0.029775       0.022014       0.886793      -0.148830       1.205229          -0.000016
           64              H       5.484520       2.907276      12.649150       0.148772       0.945033 0.67161200E+01  0.63642962E+02                                 1.639639                            1.552336      -1.188644       2.337427                    0.996570       3.443698       9.734386       0.480386       1.345502      -0.694264       0.043318       0.007264      -0.001305       0.043942       0.003921       0.001142       0.003825       0.023461      -0.007728      -0.012408      -0.001439       0.013847              1.678336       2.234668       0.117184      -0.097006       1.451939      -0.117707       1.348400          -0.000048
           65              H       3.585980       1.454371       9.527074       0.141580       0.922201 0.61338965E+01  0.56126186E+02                                 1.548794                            1.435653      -0.745468       2.545608                    0.999859       3.110810       8.299577       0.531231       1.260068      -0.714504       0.011153       0.023983      -0.033647       0.042798      -0.000190      -0.002005      -0.013486       0.016916      -0.011851      -0.018838       0.007682       0.011156              1.604771       1.225699       0.105216      -0.158209       1.465521      -0.376075       2.123094           0.000010
           66              H       5.227412       0.274161      11.059329       0.145606       1.031853 0.73669123E+01  0.70184345E+02                                 1.628873                            1.545445      -0.995802       2.422909                    0.998825       3.203450       8.567402       0.528808       1.215774      -0.724856       0.042466      -0.002448      -0.009646       0.043616       0.002888      -0.011634      -0.005644       0.010790       0.000441      -0.010843      -0.005372       0.016215              1.647203       2.279265      -0.089907      -0.041275       1.310617      -0.011785       1.351727          -0.000005
           67              H       3.895863      13.699238      12.830312       0.147360       0.853536 0.59081715E+01  0.54777437E+02                                 1.592095                            1.503709      -1.147692       2.358989                    0.996259       3.508886      10.143584       0.460311       1.435178      -0.676218       0.016159      -0.027947       0.030827       0.044637      -0.001952      -0.000064      -0.009109       0.002644       0.015159      -0.009867      -0.000954       0.010821              1.632676       1.452241      -0.205927       0.207393       1.783262      -0.412642       1.662527          -0.000023
           68              H       1.431686      14.115611      12.391799       0.149850       0.862975 0.58971722E+01  0.53611572E+02                                 1.500823                            1.425064      -0.778941       2.538365                    0.999809       3.086520       8.298690       0.521717       1.291386      -0.707751      -0.031586      -0.018359       0.023007       0.043175      -0.001085      -0.002898      -0.008037       0.019074       0.002005      -0.014444       0.004224       0.010220              1.530161       1.768586       0.291598      -0.294587       1.414125      -0.194655       1.407772          -0.000011
           69              H       1.240884       0.948567      10.351613       0.141897       0.980615 0.68925689E+01  0.64044832E+02                                 1.535868                            1.466264      -0.753806       2.540521                    0.999849       2.976754       7.650769       0.563545       1.169700      -0.738026      -0.034483       0.015084      -0.018894       0.042114      -0.004792      -0.001976      -0.014505       0.013316      -0.006457      -0.019360       0.007693       0.011667              1.541484       1.887675      -0.130316       0.306446       1.286332      -0.096343       1.450445          -0.000001
           70              H      11.895981      10.687869      11.811066       0.151426       1.041371 0.74939732E+01  0.72613850E+02                                 1.725031                            1.623109      -1.184579       2.343474                    0.996679       3.372142       9.479067       0.479495       1.318300      -0.701399       0.028761      -0.024609      -0.018746       0.042239       0.003553      -0.004437       0.002765       0.023362       0.003332      -0.013581       0.000546       0.013035              1.770371       1.829386      -0.366793      -0.197007       1.882928       0.329393       1.598800           0.000123
           71              H      12.649714      11.992698      13.620990       0.153658       0.928423 0.63541311E+01  0.59362768E+02                                 1.618762                            1.508127      -1.189705       2.340168                    0.996905       3.375058       9.461508       0.488424       1.342304      -0.694931       0.036406      -0.006822       0.013039       0.039267       0.000068      -0.004673       0.003818       0.001202       0.004188      -0.005787      -0.000729       0.006517              1.674534       2.268690      -0.037826       0.293591       1.356315       0.077967       1.398596          -0.000097
           72              H      12.314120       8.312787       9.058085       0.549314       0.204737 0.95044661E+00  0.56656772E+01                                 0.654187                            0.635384      -1.528598       2.441819                    0.999974       1.554753       3.786073       0.645069       1.592852      -0.648951      -0.002440       0.003009       0.002340       0.004526      -0.005115      -0.008128       0.004823      -0.000202       0.000216      -0.008173      -0.004001       0.012174              0.665029       0.624418      -0.028699       0.057057       0.584787      -0.043334       0.785883           0.000311
           73              H       8.803919      13.084942      14.440450       0.150155       1.042584 0.75757265E+01  0.73830950E+02                                 1.738729                            1.640724      -1.336000       2.271946                    0.994329       3.488471       9.933191       0.471644       1.332533      -0.697382      -0.027930       0.011953       0.028292       0.041513      -0.001119      -0.001805      -0.003499      -0.000499       0.011330      -0.004690      -0.000974       0.005664              1.782698       1.949761      -0.302094      -0.318728       1.635999       0.338228       1.762333           0.000090
           74              H       1.109624      12.505833      16.304553       0.462636       0.320535 0.17562888E+01  0.12406353E+02                                 0.946812                            0.913097      -1.254020       2.494671                    0.999993       2.148182       6.004991       0.487066       1.780203      -0.620986      -0.007642      -0.004449      -0.002056       0.009078       0.004478      -0.000337      -0.010630      -0.006933      -0.017422      -0.012313      -0.001378       0.013691              0.973696       0.829201      -0.029772      -0.022011       0.886746       0.148810       1.205141          -0.000014
           75              H       8.047480      11.753724      12.649150       0.148770       0.944930 0.67151511E+01  0.63631113E+02                                 1.639493                            1.552204      -1.188307       2.337595                    0.996572       3.443390       9.733125       0.480418       1.345467      -0.694273      -0.043323      -0.007261      -0.001302       0.043947       0.003925      -0.001132      -0.003816       0.023454      -0.007723      -0.012402      -0.001440       0.013842              1.678181       2.234447       0.117165       0.096997       1.451813       0.117683       1.348283          -0.000045
           76              H       9.946020      13.206629       9.527074       0.141524       0.922338 0.61348979E+01  0.56136290E+02                                 1.548780                            1.435639      -0.745312       2.545631                    0.999859       3.110941       8.299344       0.531319       1.259838      -0.714554      -0.011150      -0.023961      -0.033648       0.042786      -0.000193       0.002005       0.013482       0.016916      -0.011865      -0.018835       0.007680       0.011155              1.604757       1.225689       0.105215       0.158209       1.465507       0.376071       2.123075          -0.000020
           77              H       8.304588      14.386839      11.059329       0.145620       1.031783 0.73662068E+01  0.70175419E+02                                 1.628748                            1.545330      -0.995815       2.422906                    0.998825       3.203276       8.566593       0.528853       1.215709      -0.724871      -0.042467       0.002460      -0.009646       0.043618       0.002889       0.011634       0.005640       0.010792       0.000441      -0.010839      -0.005375       0.016214              1.647076       2.279072      -0.089896       0.041271       1.310525       0.011782       1.351630          -0.000004
           78              H       9.636137       0.961762      12.830312       0.147424       0.853348 0.59065335E+01  0.54758581E+02                                 1.591889                            1.503523      -1.147699       2.359037                    0.996261       3.508372      10.141835       0.460328       1.435221      -0.676211      -0.016154       0.027954       0.030843       0.044650      -0.001955       0.000059       0.009107       0.002638       0.015164      -0.009864      -0.000958       0.010822              1.632460       1.452058      -0.205888      -0.207357       1.783006       0.412566       1.662317          -0.000019
           79              H      12.100314       0.545389      12.391799       0.149891       0.862884 0.58963879E+01  0.53602851E+02                                 1.500745                            1.424991      -0.779065       2.538343                    0.999809       3.086302       8.298077       0.521717       1.291426      -0.707743       0.031583       0.018367       0.023016       0.043180      -0.001081       0.002898       0.008032       0.019076       0.002019      -0.014440       0.004221       0.010219              1.530082       1.768489       0.291579       0.294570       1.414051       0.194644       1.407704          -0.000010
           80              H      12.291116      13.712433      10.351613       0.141904       0.980622 0.68925842E+01  0.64044596E+02                                 1.535825                            1.466225      -0.753836       2.540499                    0.999849       2.976756       7.650590       0.563580       1.169635      -0.738042       0.034486      -0.015068      -0.018892       0.042110      -0.004790       0.001976       0.014501       0.013317      -0.006456      -0.019357       0.007694       0.011663              1.541442       1.887620      -0.130310      -0.306434       1.286300       0.096339       1.450406          -0.000009
           81              H       5.129981      11.303631      13.585434       0.151494       1.041275 0.74931938E+01  0.72605400E+02                                 1.725026                            1.623104      -1.184946       2.343350                    0.996678       3.372003       9.479040       0.479454       1.318429      -0.701373       0.028755       0.024623       0.018764       0.042252      -0.003548       0.004454       0.002762       0.023343       0.003269      -0.013562       0.000518       0.013044              1.770367       1.829386       0.366797       0.197008       1.882923       0.329391       1.598792           0.000042
           82              H       5.883714       9.998802      11.775511       0.153611       0.928338 0.63533543E+01  0.59352822E+02                                 1.618587                            1.507978      -1.189010       2.340488                    0.996911       3.374703       9.459843       0.488483       1.342203      -0.694954       0.036414       0.006841      -0.013017       0.039271      -0.000055       0.004672       0.003825       0.001225       0.004192      -0.005784      -0.000743       0.006527              1.674342       2.268392       0.037817      -0.293529       1.356185       0.077952       1.398449           0.000075
           83              H       5.548120      13.678713      16.338415       0.549161       0.204855 0.95114994E+00  0.56708407E+01                                 0.654404                            0.635592      -1.528287       2.441810                    0.999974       1.555337       3.787650       0.645013       1.592719      -0.648974      -0.002460      -0.003001      -0.002360       0.004542       0.005128       0.008115       0.004820      -0.000199       0.000269      -0.008157      -0.004014       0.012171              0.665252       0.624630       0.028709      -0.057070       0.584971      -0.043340       0.786155           0.000313
           84              H       2.037919       8.906558      10.956050       0.150066       1.042816 0.75777790E+01  0.73855066E+02                                 1.738889                            1.640868      -1.335897       2.271934                    0.994326       3.488909       9.934324       0.471662       1.332406      -0.697407      -0.027939      -0.011946      -0.028270       0.041503       0.001115       0.001795      -0.003490      -0.000502       0.011315      -0.004675      -0.000977       0.005652              1.782864       1.949938       0.302132       0.318764       1.636151       0.338277       1.762502          -0.000010
           85              H       7.875624       9.485667       9.091947       0.462997       0.320127 0.17535095E+01  0.12381972E+02                                 0.946066                            0.912425      -1.254591       2.494702                    0.999993       2.146439       5.999214       0.487200       1.780398      -0.620961      -0.007718       0.004520       0.002005       0.009166      -0.004548       0.000367      -0.010681      -0.007035      -0.017538      -0.012370      -0.001440       0.013810              0.972897       0.828618       0.029728       0.021973       0.886089       0.148594       1.203985           0.000614
           86              H       1.281480      10.237776      12.747350       0.148777       0.945045 0.67162420E+01  0.63644470E+02                                 1.639656                            1.552352      -1.188780       2.337366                    0.996569       3.443752       9.734597       0.480382       1.345505      -0.694263      -0.043318       0.007265       0.001317       0.043943      -0.003913       0.001138      -0.003834       0.023466      -0.007755      -0.012412      -0.001439       0.013851              1.678351       2.234677      -0.117188      -0.097013       1.451960       0.117714       1.348417           0.000042
           87              H       3.180020       8.784871      15.869426       0.141603       0.922087 0.61329015E+01  0.56114471E+02                                 1.548638                            1.435516      -0.745554       2.545599                    0.999858       3.110469       8.298312       0.531271       1.260031      -0.714514      -0.011157       0.023988       0.033652       0.042806       0.000187      -0.002009       0.013487       0.016908      -0.011847      -0.018836       0.007680       0.011157              1.604603       1.225588      -0.105207      -0.158193       1.465386       0.376031       2.122836          -0.000014
           88              H       1.538588       7.604661      14.337171       0.145627       1.031475 0.73634558E+01  0.70142831E+02                                 1.628476                            1.545087      -0.995180       2.423249                    0.998831       3.202658       8.564619       0.528870       1.215781      -0.724859      -0.042476      -0.002456       0.009658       0.043629      -0.002890      -0.011629       0.005636       0.010796       0.000405      -0.010837      -0.005372       0.016209              1.646793       2.278628       0.089864      -0.041268       1.310331       0.011779       1.351421          -0.000002
           89              H       2.870137       6.368738      12.566188       0.147347       0.853567 0.59084067E+01  0.54779914E+02                                 1.592105                            1.503716      -1.147617       2.359015                    0.996259       3.508876      10.143432       0.460323       1.435133      -0.676226      -0.016158      -0.027960      -0.030813       0.044634       0.001954      -0.000064       0.009103       0.002642       0.015180      -0.009863      -0.000957       0.010820              1.632687       1.452243       0.205938       0.207401       1.783280       0.412654       1.662536           0.000021
           90              H       5.334314       6.785111      13.004701       0.149818       0.863038 0.58976416E+01  0.53616279E+02                                 1.500820                            1.425060      -0.778840       2.538381                    0.999809       3.086552       8.298493       0.521757       1.291277      -0.707774       0.031584      -0.018377      -0.022983       0.043168       0.001080      -0.002897       0.008033       0.019069       0.002002      -0.014438       0.004220       0.010218              1.530158       1.768588      -0.291603      -0.294587       1.414122       0.194656       1.407764          -0.000000
           91              H       5.525116       8.279067      15.044887       0.141900       0.980492 0.68914023E+01  0.64030955E+02                                 1.535718                            1.466125      -0.753832       2.540536                    0.999849       2.976467       7.649722       0.563584       1.169675      -0.738034       0.034486       0.015080       0.018908       0.042121       0.004792      -0.001967       0.014501       0.013306      -0.006464      -0.019352       0.007682       0.011670              1.541334       1.887480       0.130306       0.306409       1.286218       0.096333       1.450303          -0.000007
           92              H       8.402019       3.357369      13.585434       0.151518       1.041296 0.74934294E+01  0.72608560E+02                                 1.725071                            1.623146      -1.185156       2.343256                    0.996677       3.372081       9.479447       0.479439       1.318456      -0.701366      -0.028746      -0.024627       0.018771       0.042252      -0.003544      -0.004457      -0.002758       0.023338       0.003226      -0.013551       0.000503       0.013048              1.770413       1.829437       0.366807      -0.197008       1.882966      -0.329402       1.598835           0.000130
           93              H       7.648286       4.662198      11.775511       0.153614       0.928363 0.63535298E+01  0.59355254E+02                                 1.618656                            1.508028      -1.189031       2.340473                    0.996910       3.374828       9.460456       0.488457       1.342256      -0.694943      -0.036414      -0.006840      -0.013016       0.039270      -0.000067      -0.004678      -0.003836       0.001201       0.004202      -0.005801      -0.000731       0.006533              1.674423       2.268545       0.037819       0.293572       1.356223      -0.077952       1.398502           0.000087
           94              H       7.983880       0.982287      16.338415       0.549116       0.204903 0.95143288E+00  0.56729122E+01                                 0.654486                            0.635670      -1.528152       2.441810                    0.999974       1.555562       3.788245       0.645003       1.592635      -0.648987       0.002474       0.002999      -0.002374       0.004555       0.005135      -0.008107      -0.004817      -0.000205       0.000306      -0.008149      -0.004019       0.012168              0.665337       0.624707       0.028714       0.057079       0.585039       0.043345       0.786265           0.000313
           95              H      11.494081       5.754443      10.956050       0.150010       1.042827 0.75778032E+01  0.73855065E+02                                 1.738881                            1.640855      -1.335533       2.272081                    0.994328       3.488928       9.934232       0.471673       1.332381      -0.697413       0.027941       0.011932      -0.028263       0.041496       0.001100      -0.001786       0.003483      -0.000487       0.011297      -0.004654      -0.000987       0.005641              1.782860       1.949934       0.302139      -0.318777       1.636146      -0.338284       1.762501           0.000086
           96              H       5.656376       5.175333       9.091947       0.462694       0.320494 0.17559859E+01  0.12403523E+02                                 0.946679                            0.912976      -1.254010       2.494698                    0.999993       2.147890       6.003763       0.487140       1.780035      -0.621008       0.007636      -0.004453       0.002038       0.009071      -0.004476      -0.000333       0.010636      -0.006921      -0.017451      -0.012326      -0.001365       0.013691              0.973555       0.829092       0.029762      -0.022003       0.886629      -0.148779       1.204943          -0.000004
           97              H      12.250520       4.423224      12.747350       0.148767       0.945160 0.67172907E+01  0.63657056E+02                                 1.639795                            1.552476      -1.189021       2.337236                    0.996567       3.444048       9.735718       0.480360       1.345511      -0.694261       0.043312      -0.007270       0.001318       0.043938      -0.003910      -0.001148       0.003839       0.023472      -0.007753      -0.012416      -0.001438       0.013854              1.678498       2.234894      -0.117205       0.097020       1.452076      -0.117732       1.348523           0.000044
           98              H      10.351980       5.876129      15.869426       0.141658       0.921991 0.61321721E+01  0.56106826E+02                                 1.548614                            1.435495      -0.745691       2.545574                    0.999858       3.110351       8.298263       0.531232       1.260144      -0.714489       0.011158      -0.024011       0.033649       0.042817       0.000185       0.002010      -0.013491       0.016906      -0.011841      -0.018840       0.007682       0.011158              1.604577       1.225572      -0.105205       0.158188       1.465367      -0.376023       2.122792          -0.000011
           99              H      11.993412       7.056339      14.337171       0.145633       1.031530 0.73639780E+01  0.70149246E+02                                 1.628547                            1.545152      -0.995186       2.423243                    0.998830       3.202779       8.565109       0.528852       1.215797      -0.724854       0.042475       0.002446       0.009657       0.043627      -0.002888       0.011630      -0.005643       0.010794       0.000406      -0.010843      -0.005367       0.016210              1.646866       2.278738       0.089870       0.041270       1.310383      -0.011779       1.351476          -0.000004
          100              H      10.661863       8.292262      12.566188       0.147284       0.853720 0.59097341E+01  0.54795140E+02                                 1.592266                            1.503860      -1.147536       2.359003                    0.996257       3.509320      10.144890       0.460314       1.435087      -0.676233       0.016162       0.027952      -0.030799       0.044622       0.001950       0.000071      -0.009105       0.002646       0.015177      -0.009866      -0.000953       0.010819              1.632857       1.452390       0.205971      -0.207432       1.783479      -0.412713       1.662701          -0.000032
          101              H       8.197686       7.875889      13.004701       0.149781       0.863149 0.58986009E+01  0.53626999E+02                                 1.500920                            1.425152      -0.778727       2.538393                    0.999809       3.086815       8.299263       0.521755       1.291233      -0.707783      -0.031587       0.018366      -0.022973       0.043160       0.001087       0.002895      -0.008037       0.019066       0.001982      -0.014440       0.004223       0.010216              1.530261       1.768718      -0.291629       0.294613       1.414216      -0.194670       1.407850          -0.000011
          102              H       8.006884       6.381933      15.044887       0.141935       0.980455 0.68911064E+01  0.64027663E+02                                 1.535689                            1.466100      -0.753805       2.540556                    0.999849       2.976421       7.649628       0.563583       1.169687      -0.738031      -0.034483      -0.015094       0.018907       0.042123       0.004794       0.001967      -0.014505       0.013306      -0.006467      -0.019356       0.007682       0.011674              1.541303       1.887434       0.130301      -0.306395       1.286199      -0.096330       1.450277           0.000001
          103              C       9.904071      11.114504       4.900509      -0.037205      37.438117 0.47614608E+03  0.11386087E+05                                 9.673345                            7.187989      -0.064980       1.970455                    0.999331      28.200068      80.244140       0.629457       0.406917      -1.076521       0.009652      -0.015916      -0.051314       0.054586      -0.006800       0.020108       0.023205      -0.002330      -0.053065      -0.040020       0.015125       0.024894             11.944005      10.293202       1.995707      -2.364294      13.619624      -6.859744      11.919187           0.004241
          104              C      11.272156      11.179012       4.597274      -0.110986      32.398185 0.44656173E+03  0.10613414E+05                                 8.902438                            7.082613      -0.085209       1.948311                    0.999383      29.729076      87.111007       0.611781       0.421247      -1.056722      -0.001573      -0.029495      -0.041957       0.051311      -0.000555      -0.001665       0.030704      -0.007162       0.005948      -0.028446      -0.004611       0.033057             10.125017      10.161606      -0.189999      -1.995634      11.440072      -4.147015       8.773373           0.000353
          105              C      11.724125      11.966308       3.523172      -0.109139      32.107513 0.43946527E+03  0.10381787E+05                                 8.807293                            7.007802       0.020066       1.984346                    0.999541      29.356508      85.189556       0.618712       0.419054      -1.060265      -0.015760      -0.050689      -0.027737       0.059892      -0.007828       0.007935       0.029843      -0.043283       0.021274      -0.033189      -0.009763       0.042953              9.957740      10.662348      -0.777091      -2.231018       9.238288      -3.864394       9.972584           0.000848
          106              C      10.802596      12.716951       2.764832      -0.036997      34.436703 0.43823742E+03  0.10234057E+05                                 9.056711                            6.829114       0.045233       2.007294                    0.998876      27.533343      76.677189       0.657230       0.399071      -1.084987      -0.009922      -0.060226      -0.008553       0.061635      -0.019246       0.004822       0.035935       0.012410       0.009021      -0.045119       0.008297       0.036822             11.031471      10.306164       1.069972      -2.791719       9.484467      -5.798922      13.303783          -0.000147
          107              C       9.429098      12.615791       3.030649      -0.095942      30.569593 0.43440509E+03  0.10264527E+05                                 8.591275                            7.011056      -0.160318       1.927072                    0.999293      29.566099      86.685537       0.610884       0.424329      -1.053664      -0.006745      -0.037899      -0.017149       0.042142       0.011570       0.007852       0.050087      -0.039997       0.047731      -0.037268      -0.028824       0.066093              9.627739      10.705423       0.974725      -0.770040       7.789027      -3.827354      10.388767          -0.000227
          108              C       8.977129      11.818232       4.098995      -0.116680      32.071081 0.45736996E+03  0.10933133E+05                                 8.833463                            7.165813      -0.083556       1.941329                    0.999481      30.071754      88.307569       0.608604       0.421012      -1.057096       0.003361      -0.022271      -0.035972       0.042441       0.010291       0.018826       0.037752      -0.034884       0.025683      -0.033531      -0.020671       0.054202              9.940876      10.495492       1.297621      -0.184917       9.970906      -4.396410       9.356230           0.000538
          109              C       9.399327      10.404912       6.144260       0.576359      23.092433 0.25890128E+03  0.53995507E+04                                 7.473602                            5.705505      -0.029213       2.045123                    0.999370      22.504121      62.912643       0.622870       0.471504      -1.021615      -0.008477      -0.031767       0.037884       0.050161      -0.015853      -0.008584       0.060812      -0.093917      -0.033949      -0.048211      -0.043578       0.091789              8.798361       8.333847       1.386345      -0.920087       7.943899      -4.473545      10.117336           0.000580
          110              C      11.268096      13.765213       1.764210       0.618876      22.217272 0.23331628E+03  0.47519776E+04                                 7.319977                            5.453098       0.014370       2.078909                    0.999385      21.661453      60.296675       0.629222       0.477939      -1.015809       0.012703       0.034115      -0.038169       0.052745       0.025841       0.035247       0.074960      -0.049123       0.041538      -0.062055      -0.042375       0.104431              8.720330       9.406165      -0.008815      -2.399655       7.669508      -3.811043       9.085318           0.000106
          111              C      10.170651      13.744687       6.653883      -0.118233      28.679216 0.43271930E+03  0.10124535E+05                                 8.006187                            6.825359       0.319718       2.076190                    0.999820      28.901525      81.912449       0.648427       0.403716      -1.076371       0.006449       0.031370       0.013300       0.034678      -0.005121       0.000264      -0.004340       0.019842      -0.044142      -0.016159      -0.002413       0.018572              8.502736       7.265453       0.158036      -0.786130       6.321650      -2.624850      11.921107          -0.000205
          112              C       9.251828      14.404433       5.795481      -0.079669      26.585464 0.41463752E+03  0.96297327E+04                                 7.661371                            6.744604       0.110670       2.016422                    0.999599      28.637036      81.725081       0.641040       0.411411      -1.067827       0.012334       0.027371       0.019729       0.035924       0.000724      -0.018294       0.011999      -0.047600       0.025807      -0.036178       0.007159       0.029019              7.916374      10.288736      -1.166774      -0.390263       6.275089      -1.489076       7.185298           0.000103
          113              C       9.997442       0.435432       4.803325      -0.083803      28.761452 0.45454280E+03  0.10851184E+05                                 8.296709                            7.200033      -0.095691       1.954361                    0.998678      29.409755      86.370448       0.599899       0.427686      -1.052709       0.006365       0.020282       0.030346       0.037051       0.003398      -0.013338       0.022850      -0.017912      -0.002970      -0.027662      -0.000955       0.028617              8.794800       8.470636      -1.301001       0.548234      10.009594      -3.427530       7.904172          -0.000104
          114              C      11.376352       0.202322       5.048824      -0.132403      27.942997 0.43701751E+03  0.10274691E+05                                 7.894974                            6.889596       0.327436       2.076860                    0.999783      29.300367      83.890069       0.639612       0.407305      -1.071453      -0.010904       0.030634       0.031055       0.044964      -0.006571       0.005404      -0.006316       0.004211       0.011910      -0.009308      -0.003317       0.012626              8.287759       9.618412       1.794163      -0.817355       8.086991      -2.359087       7.157874          -0.000059
          115              C      11.483255      14.027645       6.191667      -0.143877      27.050453 0.42397277E+03  0.98603044E+04                                 7.571611                            6.680956       0.376109       2.082159                    0.999495      29.270844      82.461564       0.667088       0.394794      -1.083397      -0.014033       0.036984       0.021364       0.044957      -0.000757      -0.009840      -0.025027       0.003941       0.001317      -0.027805       0.001738       0.026067              7.747664       9.350125       0.356705       1.310234       5.729785      -1.407737       8.163082          -0.000010
          116              C       3.627929       3.546496       4.900509      -0.037093      37.437750 0.47612714E+03  0.11385543E+05                                 9.673346                            7.187862      -0.065033       1.970428                    0.999331      28.199676      80.243202       0.629459       0.406919      -1.076518      -0.009653       0.015909      -0.051298       0.054569      -0.006812      -0.020118      -0.023300      -0.002374      -0.053148      -0.040110       0.015131       0.024979             11.944157      10.293425       1.995997       2.364651      13.619571       6.859925      11.919476          -0.003841
          117              C       2.259844       3.481987       4.597274      -0.110963      32.398433 0.44656417E+03  0.10613520E+05                                 8.902600                            7.082709      -0.085395       1.948255                    0.999383      29.729180      87.112439       0.611765       0.421256      -1.056713       0.001559       0.029489      -0.041928       0.051283      -0.000537       0.001680      -0.030740      -0.007218       0.005937      -0.028470      -0.004635       0.033105             10.125208      10.161967      -0.189925       1.995852      11.440094       4.147036       8.773563           0.000287
          118              C       1.807875       2.694692       3.523172      -0.109111      32.107306 0.43946112E+03  0.10381686E+05                                 8.807326                            7.007812       0.019991       1.984327                    0.999541      29.356362      85.189683       0.618704       0.419060      -1.060259       0.015781       0.050696      -0.027746       0.059908      -0.007835      -0.007956      -0.029850      -0.043229       0.021319      -0.033201      -0.009745       0.042946              9.957777      10.662672      -0.777080       2.231219       9.238084       3.864226       9.972573           0.000823
          119              C       2.729404       1.944049       2.764832      -0.037091      34.438370 0.43826948E+03  0.10234982E+05                                 9.056895                            6.829295       0.045411       2.007340                    0.998877      27.534567      76.680997       0.657232       0.399063      -1.084994       0.009897       0.060237      -0.008547       0.061640      -0.019223      -0.004787      -0.035843       0.012444       0.009034      -0.045022       0.008284       0.036738             11.031632      10.306534       1.069988       2.791870       9.484394       5.798810      13.303970          -0.000389
          120              C       4.102902       2.045209       3.030649      -0.096021      30.571457 0.43443649E+03  0.10265459E+05                                 8.591572                            7.011263      -0.160072       1.927128                    0.999294      29.567534      86.690687       0.610881       0.424324      -1.053667       0.006755       0.037940      -0.017144       0.042178       0.011547      -0.007872      -0.050077      -0.039913       0.047669      -0.037256      -0.028802       0.066058              9.628103      10.705842       0.974786       0.770097       7.789237       3.827481      10.389232          -0.000871
          121              C       4.554871       2.842768       4.098995      -0.116671      32.072052 0.45738185E+03  0.10933554E+05                                 8.833838                            7.166041      -0.083857       1.941236                    0.999480      30.072359      88.311613       0.608573       0.421028      -1.057080      -0.003344       0.022264      -0.035966       0.042432       0.010304      -0.018835      -0.037778      -0.034933       0.025855      -0.033547      -0.020708       0.054255              9.941383      10.495909       1.297827       0.185033       9.971390       4.396768       9.356851          -0.001197
          122              C       4.132673       4.256088       6.144260       0.576065      23.097902 0.25896917E+03  0.54013207E+04                                 7.474573                            5.706085      -0.028828       2.045186                    0.999370      22.508149      62.925971       0.622866       0.471476      -1.021630       0.008588       0.031770       0.037893       0.050189      -0.015804       0.008683      -0.060693      -0.094083      -0.033697      -0.048002      -0.043735       0.091737              8.799681       8.334802       1.386632       0.920369       7.945115       4.474543      10.119127          -0.000555
          123              C       2.263904       0.895787       1.764210       0.618994      22.215969 0.23330037E+03  0.47515702E+04                                 7.319782                            5.452983       0.014542       2.078986                    0.999387      21.660071      60.292196       0.629217       0.477952      -1.015803      -0.012593      -0.034129      -0.038161       0.052722       0.025795      -0.035309      -0.075049      -0.049053       0.041426      -0.062201      -0.042297       0.104499              8.720072       9.406089      -0.008802       2.399674       7.669127       3.810795       9.085000           0.000144
          124              C       3.361349       0.916312       6.653883      -0.118187      28.678716 0.43271411E+03  0.10124470E+05                                 8.006444                            6.825561       0.319346       2.076105                    0.999820      28.900880      81.913148       0.648377       0.403745      -1.076343      -0.006449      -0.031313       0.013265       0.034613      -0.005118      -0.000276       0.004353       0.019839      -0.044253      -0.016197      -0.002392       0.018589              8.503021       7.265639       0.158045       0.786134       6.321865       2.624983      11.921559           0.000062
          125              C       4.280172       0.256568       5.795481      -0.079676      26.586541 0.41465962E+03  0.96304334E+04                                 7.661721                            6.744881       0.110530       2.016373                    0.999599      28.638007      81.730287       0.641009       0.411423      -1.067813      -0.012333      -0.027331       0.019712       0.035884       0.000744       0.018296      -0.011961      -0.047598       0.025727      -0.036173       0.007197       0.028976              7.916743      10.289217      -1.166828       0.390278       6.275390       1.489176       7.185621          -0.000031
          126              C       3.534558      14.225568       4.803325      -0.083947      28.766029 0.45463031E+03  0.10853819E+05                                 8.297461                            7.200602      -0.095460       1.954368                    0.998680      29.413701      86.384816       0.599890       0.427672      -1.052716      -0.006348      -0.020280       0.030359       0.037058       0.003387       0.013308      -0.022803      -0.017870      -0.003025      -0.027605      -0.000949       0.028554              8.795640       8.471378      -1.301205      -0.548340      10.010720       3.427922       7.904822          -0.000064
          127              C       2.155648      14.458678       5.048824      -0.132524      27.946881 0.43709340E+03  0.10276933E+05                                 7.895592                            6.890091       0.327568       2.076842                    0.999783      29.303726      83.901863       0.639602       0.407293      -1.071460       0.010897      -0.030618       0.031067       0.044959      -0.006578      -0.005373       0.006348       0.004280       0.011789      -0.009333      -0.003288       0.012621              8.288423       9.619227       1.794352       0.817426       8.087690       2.359260       7.158351          -0.000055
          128              C       2.048745       0.633355       6.191667      -0.143856      27.050576 0.42397579E+03  0.98604378E+04                                 7.571768                            6.681077       0.376030       2.082143                    0.999495      29.270883      82.463178       0.667064       0.394805      -1.083384       0.014040      -0.036933       0.021348       0.044910      -0.000773       0.009843       0.025070       0.003908       0.001268      -0.027848       0.001745       0.026103              7.747822       9.350322       0.356693      -1.310285       5.729899       1.407780       8.163247          -0.000032
          129              C      10.393929       3.784004       3.564991      -0.036919      37.434387 0.47605362E+03  0.11383406E+05                                 9.673121                            7.187512      -0.065299       1.970371                    0.999330      28.197288      80.236481       0.629444       0.406942      -1.076497      -0.009672      -0.015937       0.051286       0.054569       0.006830       0.020186      -0.023430      -0.002488      -0.053348      -0.040281       0.015152       0.025129             11.944199      10.293172      -1.996091      -2.364785      13.619486       6.860351      11.919939           0.003954
          130              C       9.025844       3.848513       3.868226      -0.110866      32.396430 0.44652489E+03  0.10612395E+05                                 8.902523                            7.082605      -0.085875       1.948144                    0.999382      29.727269      87.107150       0.611740       0.421281      -1.056694       0.001566      -0.029502       0.041871       0.051244       0.000503      -0.001717      -0.030771      -0.007373       0.006015      -0.028460      -0.004722       0.033182             10.125222      10.161820       0.189910      -1.995837      11.440100       4.147246       8.773746           0.000384
          131              C       8.573875       4.635808       4.942328      -0.109127      32.105122 0.43942736E+03  0.10380591E+05                                 8.806530                            7.007242       0.020615       1.984511                    0.999542      29.355506      85.183371       0.618775       0.419024      -1.060292       0.015802      -0.050685       0.027758       0.059910       0.007882       0.007974      -0.029796      -0.043078       0.021283      -0.033184      -0.009663       0.042847              9.956839      10.661617       0.777026      -2.230806       9.237274       3.863881       9.971628           0.000586
          132              C       9.495404       5.386451       5.700668      -0.037607      34.449526 0.43843745E+03  0.10239984E+05                                 9.059075                            6.830797       0.044560       2.007026                    0.998875      27.540332      76.703497       0.657125       0.399086      -1.084968       0.009939      -0.060307       0.008409       0.061697       0.019254       0.004761      -0.035763       0.012497       0.008846      -0.044971       0.008301       0.036669             11.034488      10.308834      -1.070345      -2.792747       9.486858       5.800634      13.307773           0.008436
          133              C      10.868902       5.285290       5.434851      -0.096074      30.571489 0.43443004E+03  0.10265238E+05                                 8.591334                            7.011007      -0.159790       1.927192                    0.999295      29.568252      86.691668       0.610920       0.424299      -1.053685       0.006717      -0.037932       0.017141       0.042164      -0.011537       0.007873      -0.049999      -0.039814       0.047528      -0.037205      -0.028741       0.065946              9.627891      10.705361      -0.974714      -0.770056       7.789209       3.827567      10.389103           0.000718
          134              C      11.320871       4.487732       4.366505      -0.116679      32.073942 0.45740329E+03  0.10934247E+05                                 8.834370                            7.166328      -0.084163       1.941137                    0.999480      30.073180      88.316161       0.608543       0.421042      -1.057066      -0.003326      -0.022278       0.035942       0.042417      -0.010327       0.018822      -0.037815      -0.035006       0.026009      -0.033550      -0.020768       0.054317              9.942157      10.496425      -1.298104      -0.185247       9.972270       4.397433       9.357777           0.001264
          135              C      10.898673       3.074412       2.321240       0.575854      23.099924 0.25899125E+03  0.54019293E+04                                 7.474935                            5.706238      -0.028882       2.045140                    0.999369      22.510757      62.935374       0.622868       0.471461      -1.021631       0.008655      -0.031820      -0.037882       0.050224       0.015733      -0.008802      -0.060579      -0.094219      -0.033459      -0.047798      -0.043880       0.091678              8.800254       8.335193      -1.386757      -0.920509       7.945644       4.475006      10.119924           0.000487
          136              C       9.029904       6.434713       6.701290       0.619651      22.204184 0.23315605E+03  0.47479307E+04                                 7.317660                            5.451584       0.014318       2.079038                    0.999388      21.652512      60.268142       0.629243       0.478002      -1.015769      -0.012479       0.034049       0.038048       0.052562      -0.025609       0.035401      -0.075276      -0.048714       0.041243      -0.062571      -0.042023       0.104594              8.717388       9.403418       0.008828      -2.398810       7.666764       3.809266       9.081983           0.000713
          137              C      10.127349       6.414187       1.811617      -0.118036      28.672341 0.43259911E+03  0.10121063E+05                                 8.005358                            6.824757       0.319234       2.076159                    0.999820      28.895756      81.894560       0.648404       0.403757      -1.076339      -0.006447       0.031273      -0.013238       0.034567       0.005119       0.000284       0.004311       0.019756      -0.044445      -0.016222      -0.002363       0.018584              8.501776       7.264627      -0.158089      -0.786051       6.321210       2.624657      11.919490          -0.000033
          138              C      11.046172       7.073932       2.670019      -0.079581      26.581466 0.41456639E+03  0.96276324E+04                                 7.660623                            6.744053       0.110992       2.016576                    0.999599      28.633773      81.712882       0.641064       0.411414      -1.067829      -0.012330       0.027346      -0.019741       0.035910      -0.000743      -0.018313      -0.011979      -0.047687       0.025566      -0.036208       0.007190       0.029018              7.915539      10.287384       1.166521      -0.390256       6.274643       1.488995       7.184589          -0.000018
          139              C      10.300558       7.765932       3.662175      -0.084047      28.767203 0.45464926E+03  0.10854292E+05                                 8.297321                            7.200464      -0.094804       1.954538                    0.998683      29.414656      86.385294       0.599937       0.427637      -1.052746      -0.006330       0.020344      -0.030430       0.037147      -0.003368      -0.013278      -0.022802      -0.017912      -0.003102      -0.027579      -0.000981       0.028560              8.795497       8.471195       1.301315       0.548446      10.010727       3.427839       7.904568          -0.000067
          140              C       8.921648       7.532822       3.416676      -0.132618      27.948354 0.43711909E+03  0.10277615E+05                                 7.895554                            6.890055       0.328055       2.076950                    0.999783      29.305199      83.904458       0.639641       0.407265      -1.071486       0.010884       0.030676      -0.031153       0.045055       0.006549       0.005373       0.006337       0.004272       0.011544      -0.009268      -0.003313       0.012581              8.288376       9.619242      -1.794354      -0.817345       8.087736       2.359168       7.158148          -0.000078
          141              C       8.814745       6.697145       2.273833      -0.143763      27.046688 0.42390075E+03  0.98582126E+04                                 7.571067                            6.680533       0.376215       2.082255                    0.999496      29.267464      82.450354       0.667088       0.394811      -1.083385       0.014046       0.036928      -0.021367       0.044917       0.000752      -0.009815       0.025061       0.003763       0.001163      -0.027801       0.001697       0.026104              7.747067       9.349297      -0.356663       1.310094       5.729509       1.407688       8.162395           0.000041
          142              C       3.138071      10.876996       3.564991      -0.036983      37.434715 0.47607684E+03  0.11384044E+05                                 9.672922                            7.187538      -0.065129       1.970423                    0.999331      28.197900      80.237216       0.629466       0.406925      -1.076513       0.009655       0.015931       0.051307       0.054584       0.006821      -0.020141       0.023343      -0.002438      -0.053237      -0.040171       0.015139       0.025032             11.943686      10.292880      -1.995877       2.364522      13.619088      -6.859751      11.919088           0.003773
          143              C       4.506156      10.812487       3.868226      -0.110888      32.396706 0.44653412E+03  0.10612656E+05                                 8.902478                            7.082621      -0.085748       1.948174                    0.999382      29.727778      87.108468       0.611747       0.421274      -1.056699      -0.001567       0.029498       0.041924       0.051286       0.000520       0.001685       0.030745      -0.007285       0.005968      -0.028457      -0.004672       0.033129             10.125089      10.161659       0.190051       1.995608      11.440172      -4.147097       8.773437          -0.000307
          144              C       4.958125      10.025192       4.942328      -0.109224      32.108270 0.43948441E+03  0.10382276E+05                                 8.807075                            7.007699       0.020683       1.984505                    0.999542      29.357557      85.190705       0.618754       0.419024      -1.060292      -0.015783       0.050704       0.027711       0.059899       0.007875      -0.007961       0.029810      -0.043053       0.021168      -0.033161      -0.009689       0.042849              9.957433      10.661896       0.777103       2.230774       9.238116      -3.864305       9.972286          -0.000851
          145              C       4.036596       9.274549       5.700668      -0.037238      34.443590 0.43834674E+03  0.10237256E+05                                 9.057743                            6.829851       0.045214       2.007237                    0.998877      27.537529      76.691469       0.657210       0.399058      -1.084996      -0.009917       0.060229       0.008509       0.061631       0.019200      -0.004756       0.035754       0.012445       0.009012      -0.044922       0.008262       0.036660             11.032766      10.307299      -1.070224       2.792228       9.485505      -5.799656      13.305495           0.000401
          146              C       2.663098       9.375709       5.434851      -0.096086      30.574070 0.43447946E+03  0.10266740E+05                                 8.591950                            7.011528      -0.160060       1.927090                    0.999295      29.569875      86.698995       0.610879       0.424314      -1.053672      -0.006735       0.037932       0.017121       0.042158      -0.011499      -0.007878       0.050033      -0.039879       0.047554      -0.037200      -0.028789       0.065989              9.628536      10.706150      -0.974838       0.770140       7.789715      -3.827790      10.389744           0.000846
          147              C       2.211129      10.173268       4.366505      -0.116674      32.073329 0.45739905E+03  0.10934098E+05                                 8.834169                            7.166241      -0.084043       1.941175                    0.999480      30.073001      88.314840       0.608555       0.421036      -1.057072       0.003346       0.022267       0.035947       0.042417      -0.010300      -0.018807       0.037787      -0.034960       0.025843      -0.033534      -0.020722       0.054256              9.941833      10.496141      -1.297974       0.185172       9.972019      -4.397171       9.357338           0.001166
          148              C       2.633327      11.586588       2.321240       0.575961      23.098695 0.25897866E+03  0.54015621E+04                                 7.474670                            5.706132      -0.028701       2.045226                    0.999370      22.508736      62.927633       0.622873       0.471467      -1.021636      -0.008572       0.031822      -0.037887       0.050215       0.015772       0.008735       0.060658      -0.094152      -0.033620      -0.047929      -0.043800       0.091729              8.799834       8.334919      -1.386687       0.920440       7.945286      -4.474674      10.119296           0.000495
          149              C       4.502096       8.226287       6.701290       0.619184      22.213373 0.23326801E+03  0.47507716E+04                                 7.319460                            5.452771       0.014059       2.078858                    0.999386      21.658372      60.287631       0.629197       0.477981      -1.015782       0.012683      -0.034135       0.038143       0.052734      -0.025781      -0.035322       0.075099      -0.048996       0.041356      -0.062269      -0.042261       0.104529              8.719665       9.405434       0.008733       2.399489       7.668924      -3.810712       9.084636          -0.000115
          150              C       3.404651       8.246813       1.811617      -0.118093      28.673459 0.43261839E+03  0.10121588E+05                                 8.005376                            6.824770       0.319527       2.076222                    0.999820      28.896799      81.896794       0.648425       0.403741      -1.076354       0.006444      -0.031328      -0.013275       0.034630       0.005120      -0.000276      -0.004305       0.019790      -0.044318      -0.016184      -0.002394       0.018578              8.501788       7.264661      -0.158081       0.786064       6.321163      -2.624604      11.919539          -0.000084
          151              C       2.485828       7.587067       2.670019      -0.079581      26.580902 0.41455553E+03  0.96272992E+04                                 7.660481                            6.743943       0.111082       2.016610                    0.999599      28.633257      81.710568       0.641074       0.411411      -1.067832       0.012328      -0.027377      -0.019757       0.035942      -0.000730       0.018314       0.012005      -0.047682       0.025637      -0.036213       0.007167       0.029046              7.915382      10.287177       1.166503       0.390253       6.274508      -1.488936       7.184460           0.000007
          152              C       3.231442       6.895068       3.662175      -0.083935      28.763949 0.45458932E+03  0.10852517E+05                                 8.296893                            7.200159      -0.095162       1.954478                    0.998681      29.411911      86.376239       0.599927       0.427658      -1.052732       0.006349      -0.020351      -0.030418       0.037145      -0.003381       0.013306       0.022841      -0.017950      -0.003089      -0.027633      -0.000977       0.028610              8.795005       8.470711       1.301163      -0.548351      10.010119      -3.427610       7.904184           0.000046
          153              C       4.610352       7.128178       3.416676      -0.132514      27.945297 0.43706135E+03  0.10275927E+05                                 7.895135                            6.889732       0.327838       2.076933                    0.999783      29.302531      83.895694       0.639638       0.407280      -1.071475      -0.010892      -0.030699      -0.031136       0.045061       0.006536      -0.005402      -0.006315       0.004198       0.011655      -0.009240      -0.003346       0.012586              8.287916       9.618620      -1.794219       0.817280       8.087287      -2.359061       7.157839           0.000029
          154              C       4.717255       7.963855       2.273833      -0.143779      27.046484 0.42389532E+03  0.98580305E+04                                 7.570940                            6.680412       0.376283       2.082273                    0.999495      29.267400      82.449271       0.667107       0.394802      -1.083394      -0.014039      -0.036971      -0.021385       0.044958       0.000741       0.009810      -0.025031       0.003797       0.001225      -0.027769       0.001691       0.026078              7.746942       9.349183      -0.356642      -1.310106       5.729388      -1.407645       8.162255           0.000011
          155              C       3.627929       3.546496      12.030491      -0.037096      37.437813 0.47612797E+03  0.11385568E+05                                 9.673360                            7.187870      -0.065034       1.970428                    0.999331      28.199707      80.243338       0.629458       0.406919      -1.076518      -0.009653       0.015907       0.051296       0.054567      -0.006812       0.020118       0.023300      -0.002373      -0.053147      -0.040109       0.015131       0.024978             11.944177      10.293444       1.996004      -2.364658      13.619591      -6.859939      11.919495          -0.003841
          156              C       2.259844       3.481987      12.333726      -0.110965      32.398443 0.44656424E+03  0.10613523E+05                                 8.902602                            7.082710      -0.085393       1.948255                    0.999383      29.729190      87.112487       0.611764       0.421256      -1.056713       0.001559       0.029487       0.041926       0.051281      -0.000537      -0.001679       0.030739      -0.007217       0.005936      -0.028470      -0.004635       0.033105             10.125212      10.161975      -0.189928      -1.995852      11.440094      -4.147038       8.773566           0.000287
          157              C       1.807875       2.694692      13.407828      -0.109114      32.107344 0.43946165E+03  0.10381703E+05                                 8.807337                            7.007820       0.019987       1.984325                    0.999541      29.356380      85.189786       0.618703       0.419060      -1.060259       0.015780       0.050694       0.027745       0.059906      -0.007835       0.007955       0.029850      -0.043228       0.021318      -0.033200      -0.009745       0.042945              9.957790      10.662689      -0.777083      -2.231225       9.238095      -3.864231       9.972587           0.000823
          158              C       2.729404       1.944049      14.166168      -0.037094      34.438452 0.43827059E+03  0.10235017E+05                                 9.056915                            6.829308       0.045402       2.007337                    0.998877      27.534603      76.681184       0.657230       0.399064      -1.084993       0.009897       0.060235       0.008546       0.061638      -0.019223       0.004787       0.035842       0.012445       0.009034      -0.045022       0.008284       0.036738             11.031660      10.306562       1.069991      -2.791880       9.484415      -5.798825      13.304005          -0.000389
          159              C       4.102902       2.045209      13.900351      -0.096024      30.571518 0.43443748E+03  0.10265491E+05                                 8.591590                            7.011276      -0.160082       1.927124                    0.999294      29.567573      86.690901       0.610879       0.424325      -1.053666       0.006755       0.037938       0.017143       0.042176       0.011547       0.007872       0.050077      -0.039912       0.047668      -0.037256      -0.028802       0.066058              9.628126      10.705869       0.974789      -0.770099       7.789252      -3.827490      10.389255          -0.000871
          160              C       4.554871       2.842768      12.832005      -0.116672      32.072033 0.45738145E+03  0.10933542E+05                                 8.833837                            7.166039      -0.083858       1.941236                    0.999480      30.072342      88.311568       0.608573       0.421028      -1.057080      -0.003344       0.022262       0.035965       0.042429       0.010304       0.018835       0.037778      -0.034932       0.025853      -0.033547      -0.020707       0.054254              9.941383      10.495911       1.297829      -0.185035       9.971387      -4.396767       9.356850          -0.001197
          161              C       4.132673       4.256088      10.786740       0.576065      23.097904 0.25896912E+03  0.54013196E+04                                 7.474574                            5.706085      -0.028828       2.045186                    0.999370      22.508152      62.925987       0.622866       0.471476      -1.021629       0.008588       0.031768      -0.037894       0.050189      -0.015804      -0.008682       0.060693      -0.094083      -0.033700      -0.048003      -0.043734       0.091737              8.799683       8.334808       1.386633      -0.920370       7.945115      -4.474543      10.119127          -0.000555
          162              C       2.263904       0.895787      15.166790       0.618995      22.215955 0.23330017E+03  0.47515652E+04                                 7.319781                            5.452982       0.014541       2.078986                    0.999387      21.660061      60.292172       0.629217       0.477952      -1.015803      -0.012593      -0.034130       0.038160       0.052722       0.025794       0.035309       0.075049      -0.049052       0.041427      -0.062202      -0.042297       0.104499              8.720072       9.406089      -0.008801      -2.399674       7.669126      -3.810796       9.085000           0.000144
          163              C       3.361349       0.916312      10.277117      -0.118191      28.678787 0.43271539E+03  0.10124509E+05                                 8.006459                            6.825573       0.319345       2.076104                    0.999820      28.900935      81.913375       0.648377       0.403745      -1.076342      -0.006449      -0.031311      -0.013264       0.034611      -0.005117       0.000275      -0.004353       0.019838      -0.044252      -0.016197      -0.002391       0.018588              8.503038       7.265656       0.158045      -0.786136       6.321876      -2.624987      11.921582           0.000062
          164              C       4.280172       0.256568      11.135519      -0.079679      26.586565 0.41465998E+03  0.96304461E+04                                 7.661733                            6.744889       0.110519       2.016369                    0.999599      28.638022      81.730406       0.641007       0.411423      -1.067812      -0.012332      -0.027330      -0.019711       0.035882       0.000744      -0.018296       0.011961      -0.047598       0.025727      -0.036172       0.007196       0.028976              7.916756      10.289241      -1.166831      -0.390279       6.275397      -1.489177       7.185630          -0.000031
          165              C       3.534558      14.225568      12.127675      -0.083950      28.766044 0.45463051E+03  0.10853825E+05                                 8.297464                            7.200603      -0.095455       1.954369                    0.998680      29.413718      86.384889       0.599890       0.427672      -1.052716      -0.006347      -0.020278      -0.030358       0.037055       0.003387      -0.013307       0.022803      -0.017870      -0.003025      -0.027604      -0.000950       0.028554              8.795644       8.471386      -1.301205       0.548340      10.010719      -3.427924       7.904826          -0.000064
          166              C       2.155648      14.458678      11.882176      -0.132528      27.946939 0.43709446E+03  0.10276965E+05                                 7.895606                            6.890102       0.327564       2.076840                    0.999783      29.303771      83.902062       0.639601       0.407293      -1.071459       0.010897      -0.030616      -0.031066       0.044957      -0.006578       0.005372      -0.006348       0.004281       0.011788      -0.009333      -0.003287       0.012620              8.288438       9.619247       1.794357      -0.817428       8.087704      -2.359265       7.158364          -0.000055
          167              C       2.048745       0.633355      10.739333      -0.143858      27.050616 0.42397645E+03  0.98604590E+04                                 7.571781                            6.681086       0.376019       2.082139                    0.999495      29.270916      82.463354       0.667063       0.394806      -1.083384       0.014040      -0.036932      -0.021346       0.044908      -0.000773      -0.009843      -0.025070       0.003909       0.001266      -0.027848       0.001746       0.026102              7.747836       9.350344       0.356693       1.310291       5.729906      -1.407782       8.163259          -0.000032
          168              C       9.904071      11.114504      12.030491      -0.037205      37.438108 0.47614597E+03  0.11386085E+05                                 9.673350                            7.187992      -0.064985       1.970454                    0.999331      28.200063      80.244167       0.629456       0.406918      -1.076521       0.009652      -0.015916       0.051314       0.054586      -0.006800      -0.020107      -0.023206      -0.002332      -0.053065      -0.040020       0.015125       0.024895             11.944011      10.293205       1.995707       2.364293      13.619640       6.859747      11.919188           0.004241
          169              C      11.272156      11.179012      12.333726      -0.110986      32.398172 0.44656149E+03  0.10613408E+05                                 8.902441                            7.082615      -0.085214       1.948309                    0.999383      29.729070      87.111026       0.611780       0.421247      -1.056722      -0.001573      -0.029494       0.041957       0.051310      -0.000555       0.001665      -0.030704      -0.007163       0.005948      -0.028446      -0.004612       0.033057             10.125021      10.161606      -0.189998       1.995633      11.440083       4.147017       8.773373           0.000352
          170              C      11.724125      11.966308      13.407828      -0.109139      32.107488 0.43946478E+03  0.10381773E+05                                 8.807291                            7.007800       0.020066       1.984346                    0.999541      29.356488      85.189503       0.618711       0.419055      -1.060264      -0.015760      -0.050688       0.027737       0.059891      -0.007827      -0.007935      -0.029843      -0.043283       0.021274      -0.033189      -0.009764       0.042953              9.957738      10.662346      -0.777087       2.231021       9.238288       3.864393       9.972581           0.000846
          171              C      10.802596      12.716951      14.166168      -0.036998      34.436681 0.43823718E+03  0.10234051E+05                                 9.056712                            6.829115       0.045230       2.007294                    0.998876      27.533329      76.677167       0.657229       0.399072      -1.084987      -0.009922      -0.060226       0.008553       0.061634      -0.019246      -0.004822      -0.035935       0.012409       0.009022      -0.045120       0.008297       0.036823             11.031471      10.306166       1.069972       2.791718       9.484469       5.798921      13.303778          -0.000148
          172              C       9.429098      12.615791      13.900351      -0.095942      30.569558 0.43440446E+03  0.10264510E+05                                 8.591273                            7.011054      -0.160323       1.927071                    0.999293      29.566073      86.685484       0.610884       0.424330      -1.053664      -0.006745      -0.037898       0.017149       0.042141       0.011570      -0.007852      -0.050088      -0.039998       0.047731      -0.037269      -0.028825       0.066094              9.627737      10.705421       0.974722       0.770038       7.789029       3.827355      10.388762          -0.000228
          173              C       8.977129      11.818232      12.832005      -0.116679      32.071054 0.45736944E+03  0.10933119E+05                                 8.833463                            7.165813      -0.083561       1.941328                    0.999481      30.071738      88.307556       0.608603       0.421013      -1.057096       0.003361      -0.022269       0.035971       0.042440       0.010291      -0.018826      -0.037752      -0.034885       0.025684      -0.033531      -0.020671       0.054202              9.940877      10.495492       1.297620       0.184917       9.970911       4.396410       9.356228           0.000537
          174              C       9.399327      10.404912      10.786740       0.576361      23.092396 0.25890087E+03  0.53995404E+04                                 7.473597                            5.705502      -0.029214       2.045123                    0.999370      22.504102      62.912591       0.622870       0.471504      -1.021614      -0.008477      -0.031767      -0.037884       0.050161      -0.015853       0.008584      -0.060813      -0.093918      -0.033950      -0.048211      -0.043578       0.091789              8.798353       8.333839       1.386343       0.920086       7.943894       4.473540      10.117326           0.000580
          175              C      11.268096      13.765213      15.166790       0.618876      22.217252 0.23331606E+03  0.47519720E+04                                 7.319973                            5.453096       0.014371       2.078910                    0.999385      21.661439      60.296626       0.629222       0.477939      -1.015809       0.012703       0.034115       0.038169       0.052745       0.025841      -0.035247      -0.074960      -0.049123       0.041537      -0.062055      -0.042375       0.104431              8.720325       9.406160      -0.008815       2.399654       7.669505       3.811039       9.085310           0.000106
          176              C      10.170651      13.744687      10.277117      -0.118233      28.679194 0.43271886E+03  0.10124522E+05                                 8.006182                            6.825355       0.319723       2.076191                    0.999820      28.901506      81.912374       0.648427       0.403716      -1.076371       0.006449       0.031370      -0.013299       0.034677      -0.005121      -0.000264       0.004339       0.019840      -0.044141      -0.016158      -0.002413       0.018571              8.502731       7.265452       0.158035       0.786127       6.321647       2.624848      11.921094          -0.000206
          177              C       9.251828      14.404433      11.135519      -0.079668      26.585396 0.41463608E+03  0.96296924E+04                                 7.661365                            6.744597       0.110666       2.016422                    0.999599      28.636975      81.724915       0.641039       0.411411      -1.067826       0.012333       0.027371      -0.019728       0.035923       0.000724       0.018294      -0.012001      -0.047602       0.025805      -0.036179       0.007157       0.029021              7.916369      10.288734      -1.166774       0.390261       6.275084       1.489075       7.185288           0.000101
          178              C       9.997442       0.435432      12.127675      -0.083803      28.761399 0.45454165E+03  0.10851151E+05                                 8.296705                            7.200029      -0.095695       1.954361                    0.998678      29.409707      86.370312       0.599899       0.427687      -1.052708       0.006365       0.020282      -0.030346       0.037051       0.003398       0.013337      -0.022852      -0.017914      -0.002970      -0.027663      -0.000956       0.028619              8.794798       8.470631      -1.301002      -0.548234      10.009596       3.427530       7.904165          -0.000105
          179              C      11.376352       0.202322      11.882176      -0.132402      27.942934 0.43701626E+03  0.10274655E+05                                 7.894969                            6.889591       0.327435       2.076861                    0.999783      29.300307      83.889894       0.639611       0.407306      -1.071452      -0.010904       0.030634      -0.031055       0.044964      -0.006570      -0.005404       0.006315       0.004209       0.011909      -0.009306      -0.003318       0.012624              8.287754       9.618405       1.794159       0.817352       8.086989       2.359086       7.157868          -0.000060
          180              C      11.483255      14.027645      10.739333      -0.143877      27.050424 0.42397207E+03  0.98602854E+04                                 7.571611                            6.680955       0.376105       2.082158                    0.999495      29.270815      82.461509       0.667087       0.394794      -1.083397      -0.014033       0.036983      -0.021363       0.044956      -0.000756       0.009840       0.025026       0.003940       0.001315      -0.027803       0.001737       0.026066              7.747665       9.350131       0.356703      -1.310238       5.729785       1.407737       8.163079          -0.000011
          181              C       3.138071      10.876996      13.366009      -0.036978      37.434427 0.47607292E+03  0.11383924E+05                                 9.672873                            7.187510      -0.065127       1.970426                    0.999331      28.197743      80.236624       0.629467       0.406925      -1.076513       0.009655       0.015933      -0.051307       0.054585       0.006820       0.020142      -0.023345      -0.002443      -0.053242      -0.040174       0.015138       0.025036             11.943615      10.292831      -1.995856      -2.364502      13.618998       6.859698      11.919016           0.003773
          182              C       4.506156      10.812487      13.062774      -0.110883      32.396476 0.44653041E+03  0.10612545E+05                                 8.902444                            7.082599      -0.085752       1.948175                    0.999382      29.727605      87.107853       0.611747       0.421275      -1.056699      -0.001567       0.029499      -0.041924       0.051286       0.000519      -0.001686      -0.030748      -0.007291       0.005966      -0.028459      -0.004675       0.033134             10.125047      10.161623       0.190050      -1.995597      11.440118       4.147073       8.773399          -0.000308
          183              C       4.958125      10.025192      11.988672      -0.109220      32.108031 0.43948058E+03  0.10382162E+05                                 8.807038                            7.007674       0.020686       1.984508                    0.999542      29.357383      85.190078       0.618755       0.419024      -1.060291      -0.015782       0.050704      -0.027712       0.059899       0.007876       0.007961      -0.029814      -0.043060       0.021171      -0.033164      -0.009691       0.042855              9.957387      10.661852       0.777100      -2.230758       9.238073       3.864283       9.972236          -0.000851
          184              C       4.036596       9.274549      11.230332      -0.037234      34.443319 0.43834303E+03  0.10237146E+05                                 9.057697                            6.829823       0.045221       2.007242                    0.998877      27.537381      76.690921       0.657212       0.399058      -1.084996      -0.009917       0.060230      -0.008510       0.061631       0.019201       0.004757      -0.035758       0.012443       0.009016      -0.044925       0.008262       0.036664             11.032701      10.307248      -1.070212      -2.792202       9.485451       5.799612      13.305403           0.000401
          185              C       2.663098       9.375709      11.496149      -0.096082      30.573863 0.43447593E+03  0.10266635E+05                                 8.591917                            7.011505      -0.160060       1.927093                    0.999295      29.569710      86.698390       0.610880       0.424315      -1.053672      -0.006735       0.037932      -0.017121       0.042159      -0.011500       0.007878      -0.050037      -0.039883       0.047558      -0.037204      -0.028791       0.065995              9.628496      10.706110      -0.974831      -0.770136       7.789683       3.827769      10.389695           0.000846
          186              C       2.211129      10.173268      12.564495      -0.116669      32.073126 0.45739562E+03  0.10933995E+05                                 8.834139                            7.166220      -0.084042       1.941178                    0.999480      30.072843      88.314270       0.608555       0.421036      -1.057072       0.003345       0.022268      -0.035947       0.042417      -0.010301       0.018808      -0.037790      -0.034966       0.025844      -0.033537      -0.020725       0.054262              9.941795      10.496105      -1.297963      -0.185169       9.971978       4.397150       9.357300           0.001166
          187              C       2.633327      11.586588      14.609760       0.575960      23.098693 0.25897879E+03  0.54015648E+04                                 7.474667                            5.706132      -0.028696       2.045228                    0.999370      22.508731      62.927591       0.622874       0.471466      -1.021636      -0.008572       0.031823       0.037886       0.050215       0.015771      -0.008736      -0.060658      -0.094153      -0.033617      -0.047928      -0.043801       0.091729              8.799826       8.334917      -1.386682      -0.920435       7.945275       4.474665      10.119285           0.000495
          188              C       4.502096       8.226287      10.229710       0.619185      22.213344 0.23326780E+03  0.47507656E+04                                 7.319449                            5.452766       0.014065       2.078861                    0.999386      21.658353      60.287535       0.629198       0.477980      -1.015782       0.012683      -0.034135      -0.038143       0.052735      -0.025782       0.035321      -0.075099      -0.048997       0.041357      -0.062268      -0.042262       0.104529              8.719648       9.405423       0.008738      -2.399479       7.668909       3.810699       9.084611          -0.000115
          189              C       3.404651       8.246813      15.119383      -0.118087      28.673217 0.43261384E+03  0.10121453E+05                                 8.005336                            6.824740       0.319530       2.076226                    0.999820      28.896594      81.896054       0.648426       0.403741      -1.076354       0.006444      -0.031329       0.013276       0.034631       0.005120       0.000276       0.004300       0.019787      -0.044315      -0.016180      -0.002396       0.018577              8.501744       7.264628      -0.158081      -0.786059       6.321133       2.624589      11.919471          -0.000084
          190              C       2.485828       7.587067      14.260981      -0.079577      26.580708 0.41455175E+03  0.96271879E+04                                 7.660449                            6.743917       0.111088       2.016615                    0.999599      28.633074      81.709907       0.641074       0.411412      -1.067832       0.012327      -0.027378       0.019758       0.035943      -0.000729      -0.018314      -0.012009      -0.047688       0.025639      -0.036216       0.007164       0.029052              7.915348      10.287131       1.166495      -0.390249       6.274482       1.488931       7.184431           0.000007
          191              C       3.231442       6.895068      13.268825      -0.083929      28.763720 0.45458473E+03  0.10852380E+05                                 8.296858                            7.200131      -0.095168       1.954479                    0.998681      29.411711      86.375526       0.599928       0.427659      -1.052731       0.006349      -0.020352       0.030419       0.037146      -0.003381      -0.013307      -0.022845      -0.017956      -0.003092      -0.027636      -0.000979       0.028616              8.794966       8.470679       1.301156       0.548349      10.010068       3.427592       7.904150           0.000046
          192              C       4.610352       7.128178      13.514324      -0.132509      27.945056 0.43705659E+03  0.10275785E+05                                 7.895097                            6.889701       0.327845       2.076938                    0.999783      29.302314      83.894919       0.639638       0.407281      -1.071474      -0.010892      -0.030700       0.031136       0.045063       0.006534       0.005403       0.006311       0.004191       0.011652      -0.009235      -0.003348       0.012583              8.287874       9.618578      -1.794206      -0.817275       8.087242       2.359047       7.157804           0.000029
          193              C       4.717255       7.963855      14.657167      -0.143773      27.046252 0.42389070E+03  0.98578948E+04                                 7.570902                            6.680381       0.376296       2.082280                    0.999495      29.267186      82.448510       0.667108       0.394802      -1.083394      -0.014039      -0.036971       0.021386       0.044959       0.000739      -0.009809       0.025026       0.003792       0.001228      -0.027763       0.001687       0.026076              7.746903       9.349137      -0.356639       1.310094       5.729361       1.407638       8.162210           0.000011
          194              C      10.393929       3.784004      13.366009      -0.036920      37.434798 0.47605931E+03  0.11383575E+05                                 9.673171                            7.187540      -0.065290       1.970370                    0.999330      28.197512      80.237203       0.629445       0.406940      -1.076498      -0.009673      -0.015935      -0.051287       0.054570       0.006831      -0.020184       0.023423      -0.002479      -0.053343      -0.040275       0.015155       0.025120             11.944274      10.293223      -1.996116       2.364808      13.619587      -6.860408      11.920011           0.003954
          195              C       9.025844       3.848513      13.062774      -0.110867      32.396768 0.44653037E+03  0.10612556E+05                                 8.902564                            7.082631      -0.085866       1.948143                    0.999382      29.727520      87.107984       0.611741       0.421279      -1.056695       0.001567      -0.029502      -0.041872       0.051246       0.000505       0.001716       0.030763      -0.007362       0.006014      -0.028455      -0.004717       0.033172             10.125275      10.161863       0.189911       1.995848      11.440171      -4.147275       8.773789           0.000384
          196              C       8.573875       4.635808      11.988672      -0.109131      32.105543 0.43943426E+03  0.10380795E+05                                 8.806588                            7.007282       0.020618       1.984507                    0.999542      29.355820      85.184451       0.618775       0.419022      -1.060293       0.015804      -0.050686      -0.027758       0.059911       0.007884      -0.007973       0.029788      -0.043066       0.021274      -0.033177      -0.009658       0.042835              9.956910      10.661688       0.777034       2.230828       9.237342      -3.863912       9.971699           0.000586
          197              C       9.495404       5.386451      11.230332      -0.037612      34.450056 0.43844490E+03  0.10240203E+05                                 9.059154                            6.830844       0.044558       2.007021                    0.998875      27.540636      76.704553       0.657124       0.399085      -1.084969       0.009939      -0.060308      -0.008407       0.061697       0.019254      -0.004759       0.035755       0.012502       0.008838      -0.044964       0.008303       0.036661             11.034598      10.308925      -1.070364       2.792789       9.486950      -5.800706      13.307920           0.008437
          198              C      10.868902       5.285290      11.496149      -0.096078      30.571863 0.43443645E+03  0.10265428E+05                                 8.591386                            7.011044      -0.159784       1.927190                    0.999295      29.568560      86.692746       0.610921       0.424297      -1.053687       0.006716      -0.037933      -0.017140       0.042164      -0.011534      -0.007874       0.049990      -0.039805       0.047521      -0.037197      -0.028737       0.065934              9.627955      10.705430      -0.974725       0.770062       7.789260      -3.827597      10.389174           0.000718
          199              C      11.320871       4.487732      12.564495      -0.116682      32.074299 0.45740939E+03  0.10934429E+05                                 8.834417                            7.166360      -0.084155       1.941136                    0.999481      30.073454      88.317091       0.608544       0.421040      -1.057067      -0.003327      -0.022279      -0.035943       0.042418      -0.010326      -0.018820       0.037808      -0.034993       0.026004      -0.033543      -0.020763       0.054306              9.942215      10.496482      -1.298122       0.185253       9.972335      -4.397465       9.357830           0.001264
          200              C      10.898673       3.074412      14.609760       0.575854      23.099994 0.25899195E+03  0.54019482E+04                                 7.474951                            5.706246      -0.028886       2.045138                    0.999369      22.510806      62.935564       0.622868       0.471461      -1.021631       0.008655      -0.031820       0.037881       0.050224       0.015733       0.008801       0.060579      -0.094217      -0.033461      -0.047799      -0.043879       0.091677              8.800278       8.335209      -1.386767       0.920519       7.945673      -4.475027      10.119952           0.000487
          201              C       9.029904       6.434713      10.229710       0.619653      22.204250 0.23315660E+03  0.47479460E+04                                 7.317677                            5.451592       0.014310       2.079035                    0.999388      21.652560      60.268349       0.629242       0.478003      -1.015768      -0.012479       0.034049      -0.038048       0.052562      -0.025608      -0.035401       0.075276      -0.048713       0.041242      -0.062572      -0.042022       0.104594              8.717415       9.403439       0.008821       2.398825       7.666788      -3.809286       9.082018           0.000713
          202              C      10.127349       6.414187      15.119383      -0.118037      28.672691 0.43260573E+03  0.10121257E+05                                 8.005405                            6.824793       0.319238       2.076156                    0.999820      28.896064      81.895595       0.648404       0.403755      -1.076341      -0.006448       0.031272       0.013236       0.034564       0.005118      -0.000283      -0.004321       0.019767      -0.044446      -0.016228      -0.002361       0.018589              8.501827       7.264671      -0.158090       0.786058       6.321246      -2.624674      11.919564          -0.000033
          203              C      11.046172       7.073932      14.260981      -0.079585      26.581857 0.41457406E+03  0.96278564E+04                                 7.660683                            6.744100       0.110986       2.016569                    0.999599      28.634136      81.714153       0.641064       0.411412      -1.067830      -0.012331       0.027344       0.019739       0.035908      -0.000743       0.018313       0.011970      -0.047672       0.025563      -0.036202       0.007197       0.029005              7.915603      10.287478       1.166536       0.390262       6.274690      -1.489004       7.184639          -0.000019
          204              C      10.300558       7.765932      13.268825      -0.084050      28.767595 0.45465719E+03  0.10854529E+05                                 8.297379                            7.200510      -0.094801       1.954535                    0.998683      29.415004      86.386527       0.599937       0.427636      -1.052747      -0.006331       0.020342       0.030429       0.037146      -0.003368       0.013277       0.022793      -0.017901      -0.003100      -0.027571      -0.000976       0.028548              8.795561       8.471254       1.301328      -0.548449      10.010810      -3.427866       7.904618          -0.000067
          205              C       8.921648       7.532822      13.514324      -0.132623      27.948826 0.43712851E+03  0.10277894E+05                                 7.895629                            6.890116       0.328044       2.076941                    0.999783      29.305619      83.905964       0.639640       0.407263      -1.071487       0.010886       0.030674       0.031152       0.045053       0.006550      -0.005371      -0.006347       0.004285       0.011546      -0.009277      -0.003310       0.012587              8.288457       9.619334      -1.794379       0.817353       8.087824      -2.359194       7.158213          -0.000078
          206              C       8.814745       6.697145      14.657167      -0.143768      27.047132 0.42390954E+03  0.98584705E+04                                 7.571135                            6.680588       0.376197       2.082244                    0.999496      29.267873      82.451787       0.667087       0.394809      -1.083386       0.014048       0.036926       0.021365       0.044915       0.000754       0.009815      -0.025071       0.003777       0.001159      -0.027815       0.001704       0.026110              7.747139       9.349386      -0.356668      -1.310115       5.729558      -1.407699       8.162471           0.000040
          207              O       8.171298      10.252437       6.239920      -0.555815      28.640277 0.43386695E+03  0.98342294E+04                                 7.240041                            6.315471       1.061668       2.412698                    0.999046      26.216884      65.788482       0.783856       0.344736      -1.156597       0.022847      -0.018428       0.015890       0.033378       0.020466      -0.027823       0.018752       0.027531      -0.136579      -0.062316       0.011764       0.050551              7.816335      10.756963       2.039897      -1.221784       6.158538      -1.640416       6.533503           0.000097
          208              O      10.270247      10.048796       6.969138      -0.557810      36.347670 0.53053969E+03  0.12690730E+05                                 8.683157                            7.095713       0.595349       2.242316                    0.998196      27.403701      71.468710       0.719502       0.355882      -1.143359      -0.008731      -0.000050      -0.017507       0.019564      -0.034976       0.050427       0.013163      -0.017613       0.006962      -0.070523       0.018203       0.052319              9.994283       7.020263      -0.967729       1.908465       9.602642      -5.255717      13.359945           0.037831
          209              O      12.461483      13.712873       1.444722      -0.545631      38.309298 0.52838965E+03  0.12623378E+05                                 8.998999                            7.095800       0.521259       2.229508                    0.997313      27.018231      70.362611       0.717472       0.357338      -1.142472      -0.019842       0.003064       0.012331       0.023562       0.006405      -0.010948       0.049438       0.036517      -0.053132      -0.064841       0.027909       0.036932             10.580775      15.356595       1.142040      -5.415283       6.367323      -1.812683      10.018407          -0.036914
          210              O      10.396636      14.569076       1.407813      -0.557754      37.290592 0.56287580E+03  0.13666926E+05                                 8.829713                            7.342777       0.451067       2.200553                    0.996907      27.414078      72.067654       0.702277       0.359202      -1.140534       0.019971      -0.014408       0.008477       0.026044      -0.020440       0.037194       0.036996      -0.035679      -0.037156      -0.067558       0.020358       0.047200             10.008836       8.230243      -2.807264       1.283807      11.233885      -4.774795      10.562381           0.033832
          211              O       5.360702       4.408563       6.239920      -0.556031      28.656553 0.43416662E+03  0.98428291E+04                                 7.243033                            6.317865       1.061014       2.412317                    0.999049      26.223906      65.814510       0.783659       0.344759      -1.156565      -0.023058       0.018553       0.016091       0.033687       0.020557       0.027800      -0.018622       0.027518      -0.136605      -0.062252       0.011632       0.050621              7.819771      10.761369       2.041045       1.222562       6.161210       1.641693       6.536734           0.000686
          212              O       3.261753       4.612204       6.969138      -0.557614      36.339136 0.53038845E+03  0.12686165E+05                                 8.681662                            7.094538       0.596355       2.242678                    0.998198      27.400448      71.456785       0.719589       0.355865      -1.143376       0.008891       0.000317      -0.017220       0.019382      -0.035080      -0.050503      -0.013126      -0.017725       0.007077      -0.070648       0.018210       0.052437              9.992440       7.019359      -0.967838      -1.908482       9.600578       5.254545      13.357384          -0.037238
          213              O       1.070517       0.948127       1.444722      -0.545349      38.300674 0.52824311E+03  0.12619006E+05                                 8.997851                            7.094937       0.520977       2.229500                    0.997311      27.014154      70.349628       0.717497       0.357351      -1.142462       0.019617      -0.002918       0.012410       0.023396       0.006420       0.010896      -0.049549       0.036561      -0.053147      -0.064953       0.027956       0.036997             10.579418      15.354732       1.141890       5.414548       6.366507       1.812331      10.017014          -0.036850
          214              O       3.135364       0.091924       1.407813      -0.557369      37.283406 0.56274698E+03  0.13662993E+05                                 8.828593                            7.341986       0.450291       2.200395                    0.996903      27.410773      72.056427       0.702309       0.359207      -1.140532      -0.019951       0.014586       0.008604       0.026169      -0.020402      -0.037134      -0.036868      -0.035651      -0.037212      -0.067418       0.020345       0.047073             10.007407       8.229294      -2.806814      -1.283588      11.232077       4.773828      10.560850           0.033604
          215              O      12.126702       2.921937       2.225580      -0.556245      28.671060 0.43443644E+03  0.98505807E+04                                 7.245753                            6.320059       1.060241       2.411928                    0.999051      26.229964      65.837468       0.783471       0.344784      -1.156531      -0.023233      -0.018766      -0.016325       0.034036      -0.020618      -0.027818      -0.018537       0.027584      -0.136538      -0.062211       0.011518       0.050693              7.822863      10.765657      -2.042059      -1.223123       6.163560       1.642694       6.539371          -0.000733
          216              O      10.027753       2.718296       1.496362      -0.558187      36.358265 0.53071244E+03  0.12695976E+05                                 8.684923                            7.096848       0.596739       2.242630                    0.998203      27.407830      71.484087       0.719443       0.355879      -1.143354       0.009029      -0.000528       0.017038       0.019289       0.035189       0.050573      -0.013239      -0.017854       0.007096      -0.070843       0.018362       0.052481              9.996579       7.021845       0.968182       1.909186       9.604574       5.257443      13.363317           0.036825
          217              O       7.836517       6.382373       7.020778      -0.545474      38.295748 0.52816952E+03  0.12616744E+05                                 8.997077                            7.094397       0.520655       2.229456                    0.997309      27.012203      70.341979       0.717535       0.357346      -1.142472       0.019547       0.002649      -0.012540       0.023374      -0.006452      -0.010862      -0.049556       0.036578      -0.052664      -0.064914       0.027912       0.037002             10.578455      15.353284      -1.141899      -5.414007       6.365957       1.812132      10.016123           0.034403
          218              O       9.901364       7.238576       7.057687      -0.557692      37.296410 0.56298627E+03  0.13670393E+05                                 8.831159                            7.344007       0.448383       2.199759                    0.996900      27.414639      72.073151       0.702139       0.359252      -1.140485      -0.019786      -0.014851      -0.008848       0.026274       0.020402       0.037014      -0.036783      -0.035642      -0.036743      -0.067240       0.020262       0.046978             10.010552       8.231236       2.807321       1.283670      11.235635       4.775802      10.564784           0.032480
          219              O       1.405298      11.739063       2.225580      -0.555910      28.657585 0.43418335E+03  0.98433594E+04                                 7.243477                            6.318205       1.060358       2.412123                    0.999048      26.223226      65.814541       0.783593       0.344783      -1.156538       0.023038       0.018704      -0.016219       0.033818      -0.020567       0.027834       0.018636       0.027505      -0.136660      -0.062295       0.011653       0.050642              7.820301      10.762039      -2.041270       1.222757       6.161645      -1.641927       6.537218          -0.000742
          220              O       3.504247      11.942704       1.496362      -0.557609      36.340711 0.53041490E+03  0.12686982E+05                                 8.681978                            7.094774       0.596281       2.242641                    0.998199      27.400935      71.459039       0.719566       0.355871      -1.143369      -0.008945       0.000400       0.017206       0.019396       0.035100      -0.050509       0.013151      -0.017706       0.007059      -0.070672       0.018227       0.052444              9.992813       7.019692       0.967883      -1.908561       9.600943      -5.254776      13.357804           0.036576
          221              O       5.695483       8.278627       7.020778      -0.545611      38.304425 0.52831555E+03  0.12621106E+05                                 8.998118                            7.095192       0.521213       2.229526                    0.997311      27.016771      70.356333       0.717523       0.357327      -1.142486      -0.019827      -0.002921      -0.012566       0.023655      -0.006440       0.010882       0.049478       0.036274      -0.053022      -0.064810       0.027832       0.036979             10.579651      15.354650      -1.142236       5.414670       6.366765      -1.812585      10.017538           0.037159
          222              O       3.630636       7.422424       7.057687      -0.557272      37.279733 0.56267937E+03  0.13660926E+05                                 8.828045                            7.341550       0.450142       2.200383                    0.996902      27.409021      72.050446       0.702330       0.359208      -1.140533       0.019829       0.014530      -0.008682       0.026071       0.020425      -0.037136       0.036914      -0.035632      -0.037212      -0.067456       0.020349       0.047107             10.006786       8.228572       2.806570      -1.283509      11.231552      -4.773599      10.560233          -0.034039
          223              O       5.360702       4.408563      10.691080      -0.556032      28.656594 0.43416727E+03  0.98428474E+04                                 7.243040                            6.317869       1.061013       2.412316                    0.999049      26.223921      65.814559       0.783659       0.344759      -1.156565      -0.023057       0.018551      -0.016091       0.033685       0.020557      -0.027799       0.018622       0.027518      -0.136606      -0.062252       0.011631       0.050621              7.819780      10.761388       2.041050      -1.222561       6.161215      -1.641694       6.536738           0.000686
          224              O       3.261753       4.612204       9.961862      -0.557615      36.339198 0.53038946E+03  0.12686196E+05                                 8.681671                            7.094544       0.596356       2.242678                    0.998198      27.400473      71.456868       0.719589       0.355865      -1.143376       0.008891       0.000315       0.017220       0.019383      -0.035079       0.050503       0.013125      -0.017725       0.007076      -0.070647       0.018209       0.052438              9.992453       7.019367      -0.967839       1.908484       9.600591      -5.254555      13.357401          -0.037238
          225              O       1.070517       0.948127      15.486278      -0.545349      38.300679 0.52824316E+03  0.12619007E+05                                 8.997851                            7.094937       0.520979       2.229500                    0.997311      27.014156      70.349626       0.717497       0.357351      -1.142462       0.019617      -0.002918      -0.012411       0.023396       0.006420      -0.010896       0.049549       0.036561      -0.053145      -0.064952       0.027956       0.036996             10.579419      15.354733       1.141892      -5.414548       6.366508      -1.812333      10.017014          -0.036851
          226              O       3.135364       0.091924      15.523187      -0.557369      37.283399 0.56274676E+03  0.13662985E+05                                 8.828590                            7.341982       0.450295       2.200396                    0.996903      27.410770      72.056399       0.702310       0.359207      -1.140533      -0.019950       0.014587      -0.008605       0.026169      -0.020402       0.037133       0.036868      -0.035650      -0.037211      -0.067418       0.020345       0.047073             10.007405       8.229291      -2.806812       1.283588      11.232073      -4.773831      10.560850           0.033604
          227              O       8.171298      10.252437      10.691080      -0.555816      28.640318 0.43386784E+03  0.98342549E+04                                 7.240047                            6.315477       1.061669       2.412698                    0.999046      26.216909      65.788564       0.783855       0.344736      -1.156597       0.022848      -0.018428      -0.015890       0.033378       0.020465       0.027823      -0.018752       0.027529      -0.136579      -0.062316       0.011765       0.050551              7.816342      10.756968       2.039899       1.221788       6.158546       1.640418       6.533510           0.000097
          228              O      10.270247      10.048796       9.961862      -0.557810      36.347641 0.53053936E+03  0.12690720E+05                                 8.683151                            7.095710       0.595352       2.242317                    0.998196      27.403694      71.468678       0.719502       0.355881      -1.143359      -0.008731      -0.000050       0.017508       0.019564      -0.034976      -0.050427      -0.013163      -0.017613       0.006962      -0.070522       0.018203       0.052319              9.994275       7.020258      -0.967728      -1.908464       9.602635       5.255708      13.359931           0.037831
          229              O      12.461483      13.712873      15.486278      -0.545631      38.309287 0.52838952E+03  0.12623374E+05                                 8.998996                            7.095798       0.521262       2.229509                    0.997313      27.018230      70.362600       0.717473       0.357338      -1.142472      -0.019842       0.003065      -0.012332       0.023562       0.006405       0.010948      -0.049438       0.036517      -0.053131      -0.064841       0.027909       0.036932             10.580772      15.356590       1.142041       5.415283       6.367322       1.812682      10.018404          -0.036915
          230              O      10.396636      14.569076      15.523187      -0.557754      37.290542 0.56287502E+03  0.13666902E+05                                 8.829704                            7.342771       0.451068       2.200554                    0.996907      27.414059      72.067584       0.702277       0.359202      -1.140534       0.019971      -0.014407      -0.008478       0.026044      -0.020441      -0.037194      -0.036996      -0.035678      -0.037155      -0.067558       0.020358       0.047200             10.008825       8.230235      -2.807262      -1.283804      11.233875       4.774784      10.562363           0.033832
          231              O       1.405298      11.739063      14.705420      -0.555907      28.657524 0.43418231E+03  0.98433299E+04                                 7.243466                            6.318197       1.060360       2.412124                    0.999048      26.223200      65.814453       0.783593       0.344783      -1.156538       0.023038       0.018706       0.016220       0.033820      -0.020567      -0.027834      -0.018637       0.027506      -0.136660      -0.062295       0.011653       0.050642              7.820287      10.762022      -2.041261      -1.222749       6.161633       1.641919       6.537206          -0.000742
          232              O       3.504247      11.942704      15.434638      -0.557607      36.340634 0.53041379E+03  0.12686948E+05                                 8.681965                            7.094766       0.596284       2.242642                    0.998199      27.400914      71.458959       0.719567       0.355871      -1.143369      -0.008946       0.000401      -0.017205       0.019396       0.035101       0.050509      -0.013151      -0.017705       0.007060      -0.070673       0.018228       0.052445              9.992793       7.019686       0.967882       1.908560       9.600919       5.254754      13.357773           0.036576
          233              O       5.695483       8.278627       9.910222      -0.545610      38.304385 0.52831525E+03  0.12621097E+05                                 8.998110                            7.095190       0.521214       2.229526                    0.997311      27.016767      70.356314       0.717523       0.357327      -1.142486      -0.019827      -0.002922       0.012564       0.023654      -0.006440      -0.010882      -0.049479       0.036274      -0.053024      -0.064811       0.027832       0.036979             10.579636      15.354634      -1.142228      -5.414650       6.366759       1.812577      10.017515           0.037158
          234              O       3.630636       7.422424       9.873313      -0.557272      37.279721 0.56267940E+03  0.13660927E+05                                 8.828042                            7.341550       0.450143       2.200384                    0.996902      27.409025      72.050456       0.702330       0.359208      -1.140533       0.019830       0.014529       0.008680       0.026070       0.020425       0.037137      -0.036915      -0.035632      -0.037213      -0.067457       0.020349       0.047107             10.006780       8.228575       2.806571       1.283509      11.231542       4.773588      10.560222          -0.034039
          235              O      12.126702       2.921937      14.705420      -0.556245      28.671109 0.43443714E+03  0.98506014E+04                                 7.245765                            6.320067       1.060230       2.411925                    0.999051      26.229966      65.837507       0.783470       0.344784      -1.156531      -0.023232      -0.018766       0.016323       0.034034      -0.020618       0.027817       0.018536       0.027584      -0.136538      -0.062210       0.011517       0.050693              7.822879      10.765679      -2.042070       1.223132       6.163575      -1.642702       6.539384          -0.000734
          236              O      10.027753       2.718296      15.434638      -0.558187      36.358337 0.53071330E+03  0.12696002E+05                                 8.684937                            7.096856       0.596730       2.242627                    0.998203      27.407838      71.484142       0.719442       0.355880      -1.143353       0.009028      -0.000528      -0.017039       0.019290       0.035189      -0.050572       0.013238      -0.017853       0.007096      -0.070842       0.018361       0.052480              9.996601       7.021852       0.968183      -1.909186       9.604602      -5.257467      13.363348           0.036825
          237              O       7.836517       6.382373       9.910222      -0.545474      38.295876 0.52817101E+03  0.12616790E+05                                 8.997101                            7.094409       0.520645       2.229453                    0.997309      27.012226      70.342090       0.717534       0.357346      -1.142471       0.019547       0.002648       0.012540       0.023374      -0.006452       0.010862       0.049555       0.036577      -0.052663      -0.064913       0.027911       0.037001             10.578492      15.353336      -1.141913       5.414043       6.365975      -1.812146      10.016165           0.034402
          238              O       9.901364       7.238576       9.873313      -0.557693      37.296499 0.56298745E+03  0.13670430E+05                                 8.831178                            7.344018       0.448372       2.199755                    0.996900      27.414655      72.073241       0.702138       0.359253      -1.140485      -0.019786      -0.014852       0.008849       0.026274       0.020401      -0.037013       0.036783      -0.035641      -0.036743      -0.067239       0.020262       0.046977             10.010579       8.231247       2.807326      -1.283674      11.235671      -4.775829      10.564818           0.032479
          239              O      12.042127       8.581083       8.465500      -1.050308      30.800853 0.51552853E+03  0.12474299E+05                                 8.427190                            7.565257      -0.709432       1.815939                    0.994923      30.062797      83.816180       0.608018       0.416319      -1.079050      -0.096904       0.117050       0.000000       0.151958      -0.003992      -0.000000      -0.000000       0.019772      -0.110635      -0.036878       0.007777       0.029101              8.995412      10.696778      -1.173048      -0.000003       6.352172      -0.000001       9.937285           0.030841
          240              O       1.489873       6.079917       8.465500      -1.050923      30.820855 0.51594894E+03  0.12487113E+05                                 8.430853                            7.568349      -0.708638       1.815945                    0.994930      30.075446      83.862451       0.607888       0.416320      -1.079041       0.097344      -0.116973       0.000000       0.152179      -0.004217      -0.000000      -0.000000       0.019897      -0.109545      -0.036515       0.007452       0.029062              8.999441      10.702399      -1.173725      -0.000002       6.354643      -0.000001       9.941280          -0.030941
          241              O       8.255873       1.250583       0.000000      -1.051149      30.832722 0.51619386E+03  0.12494570E+05                                 8.433129                            7.570226      -0.708500       1.815880                    0.994933      30.081795      83.886314       0.607801       0.416328      -1.079031       0.097496       0.116870      -0.000001       0.152198       0.004368       0.000000      -0.000000       0.019767      -0.109191      -0.036397       0.007393       0.029004              9.002027      10.706286       1.174287      -0.000001       6.356256      -0.000001       9.943540           0.030345
          242              O       5.276127      13.410417       0.000000      -1.050996      30.826403 0.51606731E+03  0.12490726E+05                                 8.432049                            7.569369      -0.708772       1.815870                    0.994931      30.077691      83.871914       0.607828       0.416336      -1.079027      -0.097311      -0.116871      -0.000000       0.152080       0.004242       0.000000      -0.000000       0.019932      -0.109753      -0.036584       0.007461       0.029123              9.000791      10.704612       1.173990      -0.000003       6.355485      -0.000002       9.942275           0.030461
          243              O       1.186756      13.005480       0.000000      -0.913723      36.947578 0.70130697E+03  0.18364142E+05                                 9.404541                            8.609164      -0.731593       1.760418                    0.998681      32.850671      95.914363       0.590199       0.396319      -1.090188      -0.032610       0.079604       0.000000       0.086025       0.036969       0.000000       0.000000      -0.000511       0.050700      -0.045420       0.016900       0.028520             10.281781      10.230811      -1.975956       0.000003       9.578461      -0.000004      11.036072           0.003020
          244              O      12.345244       1.655520       0.000000      -0.913802      36.946109 0.70127092E+03  0.18362930E+05                                 9.404104                            8.608771      -0.731353       1.760500                    0.998680      32.850387      95.912295       0.590231       0.396303      -1.090201       0.032408      -0.079633      -0.000000       0.085975       0.036844       0.000000       0.000000      -0.000681       0.050964      -0.045340       0.016988       0.028352             10.281336      10.229900      -1.975795       0.000003       9.578123      -0.000005      11.035986           0.002802
          245              O       5.579244       5.674980       8.465500      -0.913696      36.942883 0.70120247E+03  0.18360642E+05                                 9.403717                            8.608556      -0.731596       1.760457                    0.998680      32.848016      95.903265       0.590219       0.396322      -1.090191       0.032541       0.079561      -0.000000       0.085959      -0.036961       0.000000       0.000000      -0.000525       0.050362      -0.045356       0.016787       0.028569             10.280736      10.229454       1.975477       0.000004       9.577628      -0.000001      11.035124          -0.003604
          246              O       7.952756       8.986020       8.465500      -0.913432      36.950796 0.70142285E+03  0.18367524E+05                                 9.404777                            8.609762      -0.731587       1.760455                    0.998677      32.849070      95.903595       0.590203       0.396309      -1.090220      -0.032667      -0.080241      -0.000000       0.086635      -0.037921       0.000000       0.000000      -0.002285       0.050300      -0.046322       0.016767       0.029555             10.281763      10.231602       1.976058       0.000003       9.578556      -0.000002      11.035132           0.058911
          247              O       6.404696      13.644993      13.160466      -0.496826      28.825077 0.45331665E+03  0.10367472E+05                                 7.266219                            6.516316       1.149110       2.450225                    0.997425      25.784345      64.567536       0.762432       0.351264      -1.153504       0.001214       0.021583       0.019302       0.028980       0.002891       0.054795       0.118364      -0.009597      -0.326601      -0.179871       0.049098       0.130773              7.586899       7.708603       1.035972       0.921676       9.217509       2.116520       5.834585           0.000034
          248              O       7.127304       1.016007      13.160466      -0.496686      28.819720 0.45320932E+03  0.10364388E+05                                 7.265329                            6.515551       1.149308       2.450358                    0.997423      25.781552      64.558263       0.762477       0.351265      -1.153505      -0.001192      -0.021535       0.019340       0.028970       0.002895      -0.054750      -0.118350      -0.009592      -0.326595      -0.179843       0.049094       0.130748              7.585940       7.707526       1.035855      -0.921432       9.216404      -2.116227       5.833890           0.000050
          249              O       6.766000       0.000000      15.027956      -0.494431      30.382495 0.45798860E+03  0.10475667E+05                                 7.497187                            6.524491       1.138460       2.459546                    0.997905      25.367237      63.023891       0.768262       0.348554      -1.158557       0.000082       0.000038      -0.019018       0.019018      -0.025707       0.000016      -0.000002       0.146000       0.434852      -0.149870       0.004919       0.144951              7.944224       6.716760       0.185518       0.000155       5.006323       0.000085      12.109587           0.000569
          250              O       0.361304       6.314493      12.236034      -0.496491      28.811813 0.45304923E+03  0.10359790E+05                                 7.264016                            6.514401       1.149317       2.450449                    0.997422      25.777588      64.544986       0.762545       0.351265      -1.153507      -0.001240       0.021494      -0.019199       0.028847      -0.002861       0.054772      -0.118399      -0.009611      -0.326408      -0.179852       0.049082       0.130770              7.584544       7.705866      -1.035582       0.921254       9.214851      -2.115919       5.832916           0.000075
          251              O      13.170696       8.346507      12.236034      -0.496665      28.819331 0.45320001E+03  0.10364131E+05                                 7.265305                            6.515508       1.148931       2.450232                    0.997424      25.781341      64.557782       0.762474       0.351268      -1.153502       0.001272      -0.021544      -0.019125       0.028836      -0.002855      -0.054830       0.118433      -0.009611      -0.326471      -0.179913       0.049098       0.130815              7.585933       7.707452      -1.035754      -0.921548       9.216436       2.116344       5.833911          -0.000094
          252              O       0.000000       7.330500      10.368544      -0.494847      30.390513 0.45814844E+03  0.10480198E+05                                 7.498159                            6.525360       1.138932       2.459551                    0.997911      25.372755      63.039440       0.768261       0.348525      -1.158585       0.000139      -0.000099       0.019165       0.019166       0.025735      -0.000032       0.000019       0.145851       0.434914      -0.149819       0.004847       0.144971              7.945231       6.717612      -0.185375      -0.000287       5.006989       0.000184      12.111091          -0.000004
          253              O       7.127304       1.016007       3.770534      -0.496683      28.819763 0.45321027E+03  0.10364415E+05                                 7.265334                            6.515556       1.149309       2.450358                    0.997423      25.781588      64.558370       0.762477       0.351265      -1.153505      -0.001191      -0.021536      -0.019341       0.028970       0.002895       0.054751       0.118350      -0.009592      -0.326596      -0.179843       0.049094       0.130749              7.585944       7.707531       1.035853       0.921431       9.216407       2.116228       5.833894           0.000050
          254              O       6.404696      13.644993       3.770534      -0.496821      28.824997 0.45331499E+03  0.10367424E+05                                 7.266204                            6.516302       1.149112       2.450227                    0.997425      25.784311      64.567413       0.762433       0.351264      -1.153504       0.001214       0.021581      -0.019303       0.028979       0.002891      -0.054795      -0.118364      -0.009598      -0.326603      -0.179871       0.049097       0.130774              7.586884       7.708585       1.035973      -0.921675       9.217492      -2.116516       5.834574           0.000034
          255              O       6.766000       0.000000       1.903044      -0.494425      30.382370 0.45798617E+03  0.10475597E+05                                 7.497163                            6.524471       1.138466       2.459548                    0.997905      25.367189      63.023712       0.768263       0.348554      -1.158557       0.000083       0.000037       0.019018       0.019018      -0.025708      -0.000016       0.000002       0.146000       0.434853      -0.149870       0.004919       0.144951              7.944199       6.716737       0.185517      -0.000156       5.006308      -0.000085      12.109552           0.000569
          256              O      13.170696       8.346507       4.694966      -0.496664      28.819259 0.45319857E+03  0.10364089E+05                                 7.265291                            6.515496       1.148935       2.450234                    0.997424      25.781316      64.557681       0.762475       0.351267      -1.153502       0.001275      -0.021543       0.019125       0.028835      -0.002855       0.054829      -0.118433      -0.009611      -0.326471      -0.179913       0.049098       0.130815              7.585918       7.707435      -1.035754       0.921543       9.216418      -2.116340       5.833900          -0.000094
          257              O       0.361304       6.314493       4.694966      -0.496491      28.811845 0.45304984E+03  0.10359808E+05                                 7.264021                            6.514404       1.149316       2.450448                    0.997422      25.777607      64.545046       0.762545       0.351265      -1.153507      -0.001238       0.021496       0.019198       0.028848      -0.002861      -0.054772       0.118399      -0.009610      -0.326408      -0.179852       0.049082       0.130770              7.584549       7.705868      -1.035581      -0.921257       9.214857       2.115922       5.832923           0.000075
          258              O       0.000000       7.330500       6.562456      -0.494847      30.390540 0.45814893E+03  0.10480212E+05                                 7.498163                            6.525363       1.138930       2.459550                    0.997911      25.372769      63.039486       0.768261       0.348525      -1.158585       0.000141      -0.000098      -0.019165       0.019166       0.025735       0.000032      -0.000019       0.145852       0.434914      -0.149819       0.004848       0.144971              7.945236       6.717615      -0.185375       0.000279       5.006992      -0.000184      12.111100          -0.000004
          259              N       6.766000       0.000000      13.775062       0.753341      16.471752 0.19043349E+03  0.36201339E+04                                 5.427850                            4.557790       0.255824       2.195098                    0.999418      19.256867      48.800026       0.787641       0.409069      -1.075483       0.000018      -0.000002       0.000935       0.000935      -0.027347       0.000025       0.000015       0.079514      -0.091961      -0.032928      -0.030653       0.063581              5.694284       4.325110       0.884587       0.000041       6.259697       0.000009       6.498045           0.000016
          260              N       0.000000       7.330500      11.621438       0.753335      16.472364 0.19044280E+03  0.36203517E+04                                 5.427994                            4.557911       0.255467       2.194965                    0.999418      19.257166      48.800913       0.787628       0.409071      -1.075483       0.000028      -0.000006      -0.000981       0.000981       0.027392      -0.000038       0.000031       0.079501      -0.091818      -0.032972      -0.030605       0.063577              5.694435       4.325194      -0.884587      -0.000054       6.259996       0.000022       6.498116          -0.000007
          261              N       6.766000       0.000000       3.155938       0.753340      16.471798 0.19043416E+03  0.36201497E+04                                 5.427859                            4.557797       0.255825       2.195098                    0.999418      19.256902      48.800131       0.787640       0.409069      -1.075483       0.000019      -0.000002      -0.000935       0.000935      -0.027347      -0.000024      -0.000014       0.079514      -0.091962      -0.032927      -0.030654       0.063581              5.694293       4.325116       0.884589      -0.000041       6.259706      -0.000010       6.498057           0.000017
          262              N       0.000000       7.330500       5.309562       0.753336      16.472367 0.19044282E+03  0.36203524E+04                                 5.427995                            4.557912       0.255464       2.194964                    0.999418      19.257167      48.800921       0.787628       0.409071      -1.075483       0.000030      -0.000005       0.000981       0.000981       0.027392       0.000037      -0.000031       0.079501      -0.091818      -0.032972      -0.030605       0.063577              5.694437       4.325195      -0.884587       0.000052       6.259998      -0.000021       6.498118          -0.000008

******************************************************
Auxiliary information for the entire system
The total spin magnetic moment of the unit cell is   4.017513
The total net atomic charge of the unit cell is   0.000000
Accuracy of reproducing the electrostatic potential in the unit cell:
  The inner radius (bohr) =    5.0000
  The outer radius (bohr) =   12.0000
  Valid grid points have density less than (e/(bohr^3)) =    0.0001
  The number of valid grid points were=        60462
  The rms potential error without charges in kcal/mol is=      4.40646
  The rms potential error with partial charges in kcal/mol is=      1.54252
  The RRMSE value at monopole order=      0.35006
  The rms potential error with partial charges and cloud penetration in kcal/mol is=      1.51939
  The RRMSE value at monopole order with cloud penetration is=      0.34481
  The rms potential error with partial charges and atomic dipoles in kcal/mol is=      0.81397
  The RRMSE value at dipole order=      0.18472
  The rms potential error with partial charges, atomic dipoles and cloud penetration in kcal/mol is=      0.79295
  The RRMSE value at dipole order with cloud penetration=      0.17995

******************************************************
The electron densities and ab initio electrostatic potential were computed in VASP using the PBE functional and
projector augmented wave method. See the main text of the journal article for a description of computational details.
The atomic charges, dipoles, and quadrupoles were computed with the DDEC6 method as described in
(a) T. A. Manz and N. Gabaldon Limas, RSC Adv. 6 (2016) 47771-47801 DOI: 10.1039/c6ra04656h
(b) N. Gabaldon Limas and T. A. Manz, RSC Adv. 8 (2018) 2678-2707 DOI: 10.1039/c7ra11829e.
For each atom in the material, the electron cloud parameters were fit to the spherically averaged atom-in-material
electron density using radial positions for which this density was between 10^-4 and 10^-2 electrons per cubic bohr.
The polarizabilities, dispersion coefficients, and quantum Drude oscillator (QDO) parameters were fit using the MCLF method.
The magnetic structure of the system was optimized in VASP from the default ferromagnetic initial guess using spin polarization.
The atomic spin moments (ASMs) were computed on this optimized magnetic structure using the DDEC6 partition as inputs
to the method of T. A. Manz and D. S. Sholl, J. Chem. Theory Comput. 7 (2011) 4146-4164 DOI: 10.1021/ct200539n.
The RMSE and RRMSE were computed using a uniform grid with Ewald summation.
