# Supplementary material for: A collection of forcefield precursors for metal–organic frameworks
Source: RSC Adv. 2019 Nov 13;9(63):36492–507. doi: 10.1039/c9ra07327b (PMC9075174; doi:10.1039/c9ra07327b)
Supplement: RA-009-C9RA07327B-s3539 [file RA-009-C9RA07327B-s3539.xyz]

  104
jmolscript: load "" {1 1 1} spacegroup "x,y,z" unitcell [{      5.528600     0.000000     0.000000 }, {      0.000000    13.314000     0.000000 }, {     -1.882694     0.000000    20.512783 }]
Dy     3.829151     8.423368    10.827057     2.113991
Dy    -1.124592     1.766368    19.942117     1.932158
Dy    -0.183245     4.890632     9.685726     2.113739
Dy     4.770498    11.547632     0.570666     2.099848
P      2.481980     6.935263     8.491267     1.409669
P      2.105273     0.278263     1.765125     1.420938
P      1.163926     6.378737    12.021516     1.409821
P      1.540633    13.035737    18.747658     1.416364
H      3.982113     7.727446     6.904603     0.135133
H      3.498585     6.293528     6.504603     0.164672
H      2.879946     9.701912     6.118963     0.082095
H      1.647547     9.305155     7.011269     0.111346
H      0.222108     9.334445     5.103580     0.104401
H      0.920496    10.735078     5.228708     0.107701
H      2.518851    10.101332     3.595891     0.110188
H      2.267768     7.984406     2.500508     0.109244
H      1.056471     7.634248     3.439994     0.112214
H      3.063150     6.623715     4.303582     0.104422
H      3.732825     8.042987     4.410248     0.081955
H      0.605140     1.070446     3.351789     0.138431
H      1.088668    12.950528     3.751788     0.163038
H      1.707307     3.044912     4.137428     0.084325
H      2.939706     2.648155     3.245122     0.115229
H      4.365145     2.677445     5.152811     0.103226
H      3.666757     4.078078     5.027683     0.110527
H      2.068402     3.444332     6.660501     0.110482
H      2.319485     1.327406     7.755883     0.107336
H      3.530782     0.977248     6.816398     0.109096
H      1.524103    -0.033285     5.952810     0.100625
H      0.854428     1.385987     5.846143     0.082814
H     -0.336207     5.586554    13.608180     0.135326
H      0.147321     7.020472    14.008180     0.164193
H      0.765960     3.612088    14.393820     0.081987
H      1.998359     4.008845    13.501514     0.110826
H      3.423798     3.979555    15.409203     0.104092
H      2.725410     2.578922    15.284075     0.106825
H      1.127055     3.212668    16.916892     0.110647
H      1.378138     5.329594    18.012275     0.111164
H      2.589435     5.679752    17.072789     0.111424
H      0.582756     6.690285    16.209201     0.102686
H     -0.086919     5.271013    16.102535     0.082598
H      3.040766    12.243554    17.160994     0.136344
H      2.557238     0.363472    16.760995     0.165075
H      1.938599    10.269088    16.375355     0.083735
H      0.706200    10.665845    17.267661     0.112340
H     -0.719239    10.636555    15.359972     0.103130
H     -0.020851     9.235922    15.485100     0.110368
H      1.577504     9.869668    13.852282     0.110557
H      1.326421    11.986594    12.756900     0.107728
H      0.115124    12.336752    13.696385     0.109415
H      2.121803     0.033285    14.559973     0.101427
H      2.791478    11.928013    14.666640     0.082737
C      3.200336     7.158938     6.826654    -0.432043
C      2.041422     9.215951     6.129220    -0.117570
C      1.073055     9.793778     5.054350    -0.221749
C      1.660893     9.626022     3.649224    -0.109039
C      1.900607     8.113552     3.386660    -0.218902
C      2.891088     7.565015     4.461530    -0.103262
C      0.706548    10.174559     2.566149     0.634676
C      1.386917     0.501938     3.429737    -0.428792
C      2.545831     2.558951     4.127172    -0.116394
C      3.514198     3.136778     5.202042    -0.221714
C      2.926360     2.969022     6.607167    -0.112490
C      2.686646     1.456552     6.869731    -0.221661
C      1.696165     0.908015     5.794861    -0.104882
C      3.880705     3.517559     7.690242     0.634788
C      0.445570     6.155062    13.686129    -0.432320
C      1.604484     4.098049    14.383563    -0.117702
C      2.572851     3.520222    15.458433    -0.223506
C      1.985013     3.687978    16.863559    -0.107595
C      1.745299     5.200448    17.126123    -0.218310
C      0.754818     5.748985    16.051253    -0.104106
C      2.939358     3.139441    17.946634     0.636888
C      2.258989    12.812062    17.083046    -0.429603
C      1.100075    10.755049    16.385611    -0.117319
C      0.131708    10.177222    15.310741    -0.221887
C      0.719546    10.344978    13.905616    -0.112164
C      0.959260    11.857448    13.643052    -0.221605
C      1.949741    12.405985    14.717922    -0.104364
C     -0.234799     9.796441    12.822541     0.634743
N      2.283266     7.751411     5.813323    -0.103740
N      2.303987     1.094411     4.443069    -0.104762
N      1.362640     5.562589    14.699460    -0.104142
N      1.341919    12.219589    16.069714    -0.104651
O      2.153198     8.294622     9.115881    -0.900908
O      3.691413     6.409360     9.318957    -0.981904
O      1.308543     5.993963     8.391780    -0.832976
O     -0.254214    10.906829     2.890251    -0.622070
O      0.966664     9.969523     1.382562    -0.729830
O      2.434055     1.637622     1.140511    -0.903895
O      0.895840    13.066360     0.937434    -0.943357
O      3.278710    12.650963     1.864612    -0.817331
O     -0.687133     4.249829     7.366140    -0.638450
O      3.620589     3.312523     8.873830    -0.706848
O      1.492708     5.019378    11.396902    -0.900529
O     -0.045507     6.904640    11.193826    -0.982210
O      2.337363     7.320037    12.121003    -0.833249
O     -1.628480     2.407171    17.622532    -0.606121
O      2.679242     3.344477    19.130221    -0.724144
O      1.211851    11.676378    19.372272    -0.914098
O      2.750066     0.247640    19.575349    -0.944281
O      0.367196     0.663037    18.648171    -0.787439
O     -1.195561     9.064171    13.146643    -0.638347
O      0.025317    10.001477    11.638953    -0.706481

The following XYZ coordinates are in angstroms. Other properties are in atomic units.
The sperically averaged electron density of each atom fit to a function of the form exp(a - br)
eigen_1, eigen_2 and eigen_3 are the three eigenvalues of traceless quadrupole moment tensor
  atom number  atomic symbol              X              Y              Z     net charge C6 coefficient C8 coefficient C10 coefficient fluctuating dipole atomic polarizability isotropic forcefield polarizability              a              b squared Pearson coefficient          <r^3>          <r^4>         wp_QDO          m_QDO          q_QDO       dipole_x       dipole_y       dipole_z         dipole            Qxy            Qxz            Qyz     Q(x^2-y^2)  Q(3z^2 - R^2)        eigen_1        eigen_2        eigen_3 static polarizability      alpha(xx)      alpha(xy)      alpha(xz)      alpha(yy)      alpha(yz)      alpha(zz) atomic spin moment
            1             Dy       3.829151       8.423368      10.827057       2.113991      89.668464 0.20154947E+04  0.61880675E+05                                13.167071                           12.025872       2.227778       2.478396                    0.999942      69.936376     157.017918       0.741395       0.269081      -1.333674      -0.000201      -0.047775       0.008000       0.048441      -0.134413      -0.128951      -0.083829      -0.068216      -0.160510      -0.238894       0.072223       0.166671             14.481556      16.364633       2.000887       3.982692      11.552215       3.192813      15.527819           0.003565
            2             Dy      -1.124592       1.766368      19.942117       1.932158     215.590314 0.59074687E+04  0.24277068E+06                                26.153511                           22.686062       0.418467       1.809202                    0.998838      92.294056     258.201657       0.456208       0.326699      -1.241986      -0.038255      -0.359705      -0.147004       0.390463      -0.004903      -0.236142      -0.490126       1.166858       0.646395      -0.912720       0.240894       0.671826             30.160137      36.958377      -5.934404      10.976951      23.049354      -8.156483      30.472680          -0.067264
            3             Dy      -0.183245       4.890632       9.685726       2.113739      89.697280 0.20162170E+04  0.61908877E+05                                13.171169                           12.028971       2.227501       2.478371                    0.999942      69.934736     157.025837       0.741207       0.269123      -1.333611       0.000194       0.047476      -0.007776       0.048109      -0.134758      -0.129459      -0.084000      -0.067912      -0.161173      -0.239588       0.072454       0.167134             14.488449      16.371390       2.002545       3.988483      11.551607       3.197385      15.542349           0.003583
            4             Dy       4.770498      11.547632       0.570666       2.099848     135.631063 0.33417374E+04  0.11737092E+06                                18.135693                           16.124110       1.609806       2.217445                    0.999869      78.217817     192.862489       0.597733       0.291750      -1.296434       0.022550       0.196187       0.064126       0.207629       0.090061      -0.080589      -0.199046       0.634088       0.089360      -0.423537       0.067306       0.356231             20.464550      24.206237      -3.603583       6.657414      16.206072      -5.211084      20.981342          -0.358380
            5              P       2.481980       6.935263       8.491267       1.409669      62.375792 0.11171649E+04  0.33163140E+05                                13.419622                           11.125752      -0.085953       1.777808                    0.999265      49.252115     157.695225       0.496587       0.415502      -1.067692      -0.063879      -0.042761       0.059793       0.097387      -0.105546       0.043578      -0.021883      -0.005743      -0.172577      -0.088635      -0.056261       0.144895             15.189292      16.580868       1.298535       1.199784      11.732804      -0.809942      17.254205           0.001416
            6              P       2.105273       0.278263       1.765125       1.420938      58.718006 0.10295260E+04  0.30040032E+05                                13.021735                           10.767245      -0.065272       1.791127                    0.999117      48.720571     156.287429       0.497096       0.422283      -1.059971       0.064917      -0.042796      -0.059116       0.097675       0.109066       0.052745       0.030212       0.026270      -0.165576      -0.090166      -0.064233       0.154399             14.800457      16.475182      -1.453893       1.285535      11.584976       0.572741      16.341214           0.005095
            7              P       1.163926       6.378737      12.021516       1.409821      62.376997 0.11169578E+04  0.33156146E+05                                13.421876                           11.126049      -0.086646       1.777607                    0.999267      49.252591     157.705463       0.496481       0.415601      -1.067606       0.064074       0.042526      -0.059773       0.097400      -0.105453       0.043972      -0.022215      -0.005209      -0.174047      -0.088660      -0.056581       0.145241             15.195633      16.582489       1.297759       1.201359      11.735738      -0.817698      17.268671           0.001442
            8              P       1.540633      13.035737      18.747658       1.416364      59.541545 0.10517975E+04  0.30825111E+05                                13.099168                           10.860057      -0.060995       1.791519                    0.999112      48.777832     156.327645       0.497016       0.420497      -1.062106      -0.065986       0.045045       0.059965       0.099894       0.116528       0.042953       0.036617       0.000847      -0.181277      -0.087707      -0.073337       0.161045             14.856764      16.676426      -1.341951       1.137243      11.649080       0.775919      16.244787           0.010313
            9              H       3.982113       7.727446       6.904603       0.135133       1.034820 0.83927386E+01  0.84182396E+02                                 1.753695                            1.742003      -1.074818       2.366781                    0.996564       3.710947      10.832021       0.450364       1.355893      -0.692150       0.016336       0.012344      -0.008801       0.022287       0.000899       0.005128      -0.004869      -0.002087      -0.011783      -0.008976       0.002744       0.006232              1.761496       1.995162       0.283196       0.099278       1.725120      -0.051694       1.564207           0.000594
           10              H       3.498585       6.293528       6.504603       0.164672       0.884971 0.65977421E+01  0.62880195E+02                                 1.641512                            1.592449      -1.140016       2.365585                    0.995435       3.536128      10.362966       0.445883       1.441341      -0.675518       0.007227      -0.023903      -0.014292       0.028773       0.003173       0.005420       0.001371      -0.004489      -0.009563      -0.007563       0.000452       0.007110              1.673609       1.390511      -0.213261      -0.002388       2.179456       0.067877       1.450860           0.000358
           11              H       2.879946       9.701912       6.118963       0.082095       1.188669 0.97735828E+01  0.99773910E+02                                 1.781131                            1.768602      -0.777955       2.477835                    0.998948       3.607517       9.935981       0.499925       1.200156      -0.728348       0.019437       0.009805      -0.006694       0.022776      -0.002834      -0.003673      -0.002309      -0.001491      -0.017055      -0.008042       0.002249       0.005793              1.777312       2.102631       0.290441      -0.018679       1.734219      -0.072560       1.495087           0.000981
           12              H       1.647547       9.305155       7.011269       0.111346       1.109513 0.84451894E+01  0.83829664E+02                                 1.762441                            1.690914      -0.789174       2.498090                    0.998884       3.499650       9.771934       0.486018       1.269594      -0.712108      -0.018170       0.002296       0.033392       0.038085      -0.004818      -0.009732       0.001412      -0.008134       0.006533      -0.012561       0.001626       0.010935              1.786496       1.576339      -0.046904      -0.292858       1.458022      -0.108326       2.325127           0.000995
           13              H       0.222108       9.334445       5.103580       0.104401       1.036097 0.79701161E+01  0.78772307E+02                                 1.735054                            1.679701      -1.080528       2.350381                    0.994712       3.778841      10.883521       0.466838       1.327488      -0.697104      -0.018724      -0.014051      -0.001285       0.023445       0.006215      -0.001348       0.000178       0.013497       0.014029      -0.011539       0.004171       0.007368              1.766030       2.252284       0.372224      -0.061289       1.620831      -0.088562       1.424974           0.000407
           14              H       0.920496      10.735078       5.228708       0.107701       1.063219 0.79384695E+01  0.77024113E+02                                 1.658744                            1.595237      -0.734024       2.513238                    0.999181       3.409371       9.189519       0.525135       1.202112      -0.727204      -0.001941       0.025520       0.000669       0.025602      -0.001092      -0.001524       0.000747      -0.012365       0.003077      -0.007054       0.001127       0.005927              1.692691       1.385854      -0.114546       0.012696       2.320155       0.023645       1.372064           0.000751
           15              H       2.518851      10.101332       3.595891       0.110188       0.980516 0.77001699E+01  0.75424404E+02                                 1.674729                            1.655309      -0.879117       2.450429                    0.996707       3.658312      10.476892       0.468603       1.334410      -0.696449       0.033678       0.015769       0.007531       0.037942       0.006578       0.002075       0.003081      -0.006865      -0.013241      -0.005456      -0.005091       0.010547              1.689374       1.965126       0.267095      -0.062916       1.668651      -0.135094       1.434346           0.000577
           16              H       2.267768       7.984406       2.500508       0.109244       1.345673 0.11130757E+02  0.11914536E+03                                 2.075544                            2.002443      -0.791770       2.489177                    0.998712       3.734904      11.058987       0.423572       1.350911      -0.696659       0.007005      -0.000045      -0.022462       0.023529      -0.008803       0.005964      -0.002170      -0.001049      -0.002716      -0.009541      -0.002329       0.011870              2.084038       1.839088      -0.108925      -0.344919       1.775623       0.071900       2.637402           0.002310
           17              H       1.056471       7.634248       3.439994       0.112214       1.171282 0.95265141E+01  0.97612802E+02                                 1.851654                            1.818183      -0.753999       2.508935                    0.999112       3.551468      10.128690       0.459368       1.301285      -0.706587      -0.021821      -0.011071       0.004292       0.024842       0.000336       0.003050      -0.004913       0.004552      -0.034571      -0.013414       0.004869       0.008545              1.853796       2.233085       0.349465      -0.047899       1.800101      -0.045216       1.528202           0.001319
           18              H       3.063150       6.623715       4.303582       0.104422       1.036449 0.76167501E+01  0.73039918E+02                                 1.630411                            1.563856      -0.617062       2.571340                    0.999963       3.281647       8.753385       0.530470       1.204079      -0.727925      -0.000777      -0.031467      -0.007010       0.032247       0.002096      -0.001625       0.001872      -0.016653       0.008128      -0.010207       0.002414       0.007794              1.663715       1.341572      -0.167036       0.014478       2.281986       0.058075       1.367586           0.000729
           19              H       3.732825       8.042987       4.410248       0.081955       1.022870 0.79269422E+01  0.77771931E+02                                 1.683664                            1.647215      -0.791884       2.475128                    0.998244       3.683047      10.363892       0.486366       1.283589      -0.707214       0.018503       0.017099       0.002081       0.025280       0.004714       0.000391       0.000452       0.001377       0.011349      -0.006657       0.002582       0.004075              1.701648       2.114861       0.337655      -0.057717       1.590949      -0.080528       1.399135           0.000329
           20              H       0.605140       1.070446       3.351789       0.138431       1.014356 0.82444015E+01  0.82759309E+02                                 1.766722                            1.756449      -1.165517       2.328969                    0.995211       3.761744      11.174277       0.434816       1.403277      -0.682644      -0.016182       0.012582       0.009901       0.022764       0.000593       0.003854       0.009002       0.004238      -0.008897      -0.011312       0.002287       0.009026              1.774664       2.013637      -0.285670       0.100262       1.738655       0.052803       1.571701           0.001592
           21              H       1.088668      12.950528       3.751788       0.163038       0.887279 0.66220945E+01  0.63158794E+02                                 1.642864                            1.594182      -1.134424       2.366482                    0.995515       3.544260      10.384365       0.446227       1.439169      -0.675897      -0.007456      -0.023380       0.015007       0.028765      -0.002922       0.005097      -0.001516      -0.004614      -0.010169      -0.007315       0.000398       0.006917              1.674560       1.391559       0.214964      -0.003237       2.184467      -0.068622       1.447655           0.000454
           22              H       1.707307       3.044912       4.137428       0.084325       1.217290 0.10208168E+02  0.10632806E+03                                 1.881803                            1.866675      -0.790305       2.475967                    0.998687       3.738972      10.720935       0.459394       1.280032      -0.710117      -0.018437       0.010124       0.008648       0.022742       0.005040      -0.009670       0.008564      -0.002943      -0.036884      -0.020190       0.008658       0.011532              1.878719       2.231646      -0.313484      -0.023453       1.832129       0.082079       1.572383           0.002484
           23              H       2.939706       2.648155       3.245122       0.115229       1.104472 0.85077284E+01  0.85734585E+02                                 1.857117                            1.776903      -0.780386       2.508610                    0.998807       3.635726      10.681107       0.436736       1.391698      -0.686788       0.017804       0.001879      -0.033566       0.038042       0.004976      -0.010812       0.004881      -0.011825       0.014447      -0.016662       0.005231       0.011431              1.884882       1.657294       0.050931      -0.315506       1.529812       0.124119       2.467539           0.001809
           24              H       4.365145       2.677445       5.152811       0.103226       1.040087 0.80256327E+01  0.79646437E+02                                 1.757300                            1.699553      -1.080867       2.349289                    0.994643       3.816956      11.101036       0.457296       1.349651      -0.692589       0.018647      -0.013340       0.001256       0.022962      -0.006551      -0.001346       0.000343       0.014134       0.010271      -0.011350       0.003037       0.008313              1.789764       2.288301      -0.379540      -0.060636       1.640364       0.090532       1.440628           0.000369
           25              H       3.666757       4.078078       5.027683       0.110527       1.060108 0.79395758E+01  0.77365327E+02                                 1.687071                            1.620781      -0.710423       2.524872                    0.999299       3.430995       9.397051       0.506611       1.240745      -0.718419       0.001827       0.025983      -0.000749       0.026058       0.000774      -0.000824      -0.000831      -0.013140      -0.000949      -0.006554      -0.000327       0.006881              1.723472       1.408132       0.119429       0.014003       2.368418      -0.020793       1.393866           0.000656
           26              H       2.068402       3.444332       6.660501       0.110482       0.979213 0.76708237E+01  0.74955542E+02                                 1.662837                            1.643638      -0.871921       2.453451                    0.996868       3.636128      10.351206       0.474616       1.320692      -0.699273      -0.033175       0.016416      -0.007458       0.037759      -0.006026       0.000926      -0.004009      -0.007390      -0.010846      -0.006148      -0.003880       0.010028              1.676056       1.945681      -0.263656      -0.065490       1.655330       0.136542       1.427155           0.000307
           27              H       2.319485       1.327406       7.755883       0.107336       1.167466 0.90566253E+01  0.89931529E+02                                 1.705109                            1.659718      -0.774951       2.491091                    0.999098       3.354736       8.859648       0.540788       1.140600      -0.744065      -0.010325       0.000059       0.024662       0.026737       0.004174      -0.003598      -0.001720      -0.000935       0.007831      -0.005846      -0.000685       0.006531              1.707290       1.527280       0.075563      -0.255519       1.474220      -0.057873       2.120369           0.001654
           28              H       3.530782       0.977248       6.816398       0.109096       1.166413 0.93488757E+01  0.94177513E+02                                 1.746756                            1.720274      -0.843040       2.463266                    0.998413       3.464695       9.411759       0.512213       1.187045      -0.731953       0.021808      -0.011224      -0.004336       0.024908      -0.001559       0.003785      -0.000626      -0.000547      -0.032270      -0.011618       0.004143       0.007475              1.745657       2.089344      -0.317532      -0.030575       1.699517       0.033549       1.448111           0.001080
           29              H       1.524103      -0.033285       5.952810       0.100625       1.047508 0.76836358E+01  0.73483623E+02                                 1.606576                            1.541873      -0.637631       2.558819                    0.999953       3.274291       8.584323       0.551976       1.160278      -0.738288       0.001022      -0.030717       0.006998       0.031521      -0.002064      -0.001689      -0.002948      -0.016417       0.012259      -0.010795       0.002514       0.008281              1.637356       1.323091       0.161838       0.012482       2.240470      -0.062081       1.348508           0.000840
           30              H       0.854428       1.385987       5.846143       0.082814       1.027858 0.79691101E+01  0.78219669E+02                                 1.682051                            1.645835      -0.810830       2.467092                    0.998121       3.681364      10.331288       0.489560       1.274659      -0.709081      -0.018383       0.018066      -0.002321       0.025879      -0.004634       0.000648      -0.000723       0.000979       0.013782      -0.006958       0.002004       0.004954              1.698836       2.111346      -0.336338      -0.060803       1.588588       0.080548       1.396575           0.000287
           31              H      -0.336207       5.586554      13.608180       0.135326       1.034330 0.83884192E+01  0.84135499E+02                                 1.753785                            1.742071      -1.076322       2.366278                    0.996542       3.711127      10.835368       0.450116       1.356696      -0.691988      -0.016336      -0.012479       0.008927       0.022411       0.000922       0.005084      -0.004890      -0.002115      -0.011710      -0.008953       0.002733       0.006220              1.761676       1.995232       0.283078       0.099429       1.725324      -0.051621       1.564473           0.000593
           32              H       0.147321       7.020472      14.008180       0.164193       0.886659 0.66137762E+01  0.63072859E+02                                 1.643627                            1.594357      -1.141175       2.364602                    0.995412       3.541586      10.383095       0.445615       1.441296      -0.675506      -0.007234       0.023783       0.014302       0.028679       0.003171       0.005418       0.001343      -0.004574      -0.009710      -0.007600       0.000486       0.007114              1.675961       1.392227      -0.213879      -0.002258       2.182843       0.067707       1.452814           0.000409
           33              H       0.765960       3.612088      14.393820       0.081987       1.191101 0.98009082E+01  0.10013396E+03                                 1.784299                            1.771640      -0.781599       2.476074                    0.998916       3.612784       9.958168       0.499200       1.200926      -0.728150      -0.019390      -0.009780       0.006859       0.022774      -0.002930      -0.003680      -0.002238      -0.001545      -0.017283      -0.008086       0.002150       0.005936              1.780565       2.106933       0.291104      -0.018514       1.737240      -0.072639       1.497523           0.000842
           34              H       1.998359       4.008845      13.501514       0.110826       1.111585 0.84650194E+01  0.84078071E+02                                 1.764748                            1.692958      -0.789866       2.497394                    0.998864       3.504258       9.788672       0.485686       1.269684      -0.712076       0.018242      -0.002324      -0.033297       0.038038      -0.004819      -0.009751       0.001396      -0.008181       0.006562      -0.012598       0.001658       0.010940              1.788998       1.578253      -0.046947      -0.293233       1.459794      -0.108707       2.328949           0.000960
           35              H       3.423798       3.979555      15.409203       0.104092       1.039361 0.80036515E+01  0.79193955E+02                                 1.738959                            1.683395      -1.086476       2.347151                    0.994637       3.788779      10.921572       0.466216       1.327746      -0.697008       0.018601       0.014210       0.001337       0.023446       0.006452      -0.001495       0.000394       0.013660       0.013980      -0.011777       0.004178       0.007600              1.770052       2.257456       0.373454      -0.061226       1.624758      -0.088717       1.427941           0.000237
           36              H       2.725410       2.578922      15.284075       0.106825       1.070324 0.80074228E+01  0.77862454E+02                                 1.665648                            1.601745      -0.743171       2.507824                    0.999136       3.424034       9.239537       0.524259       1.201504      -0.727285       0.001691      -0.025261      -0.000751       0.025329      -0.000859      -0.001786       0.000913      -0.012721       0.002880      -0.007262       0.001110       0.006152              1.699748       1.391130      -0.114823       0.012964       2.330875       0.023688       1.377239           0.000542
           37              H       1.127055       3.212668      16.916892       0.110647       0.972459 0.76104782E+01  0.74268705E+02                                 1.661121                            1.642204      -0.854801       2.462240                    0.997060       3.625739      10.337383       0.472323       1.328842      -0.697733      -0.033696      -0.015449      -0.005888       0.037533       0.006377       0.000470       0.002664      -0.006740      -0.007043      -0.006308      -0.002646       0.008954              1.675683       1.948576       0.263564      -0.062032       1.654528      -0.132905       1.423945           0.000258
           38              H       1.378138       5.329594      18.012275       0.111164       1.332786 0.10986891E+02  0.11719688E+03                                 2.060789                            1.988142      -0.787225       2.492890                    0.998755       3.712349      10.964954       0.425612       1.349123      -0.697048      -0.006806      -0.001031       0.023137       0.024139      -0.007127       0.007496      -0.002017      -0.003232      -0.004436      -0.009935      -0.001457       0.011392              2.069832       1.826831      -0.107972      -0.341007       1.763857       0.069860       2.618807           0.002718
           39              H       2.589435       5.679752      17.072789       0.111424       1.174618 0.95473268E+01  0.97758571E+02                                 1.845098                            1.811927      -0.757578       2.506036                    0.999082       3.546973      10.071646       0.463876       1.289528      -0.709068       0.021822       0.010495      -0.003813       0.024513       0.000447       0.003319      -0.003853       0.003664      -0.033321      -0.012603       0.004626       0.007977              1.847205       2.224401       0.347242      -0.047357       1.793723      -0.044842       1.523491           0.000123
           40              H       0.582756       6.690285      16.209201       0.102686       1.046266 0.77058938E+01  0.74090601E+02                                 1.638132                            1.570816      -0.615852       2.570194                    0.999964       3.299621       8.805444       0.530526       1.200768      -0.728617       0.000819       0.030917       0.006855       0.031678       0.002181      -0.001605       0.001791      -0.016600       0.008451      -0.010247       0.002548       0.007699              1.671913       1.347421      -0.168619       0.014607       2.294489       0.058345       1.373828           0.000427
           41              H      -0.086919       5.271013      16.102535       0.082598       1.020921 0.79080999E+01  0.77547438E+02                                 1.682181                            1.645797      -0.793622       2.474946                    0.998232       3.679864      10.355133       0.486294       1.284434      -0.707039      -0.018550      -0.017432      -0.001807       0.025520       0.004741       0.000293       0.000361       0.001552       0.012059      -0.006815       0.002643       0.004172              1.700215       2.112139       0.337142      -0.057581       1.590141      -0.080268       1.398363           0.000189
           42              H       3.040766      12.243554      17.160994       0.136344       1.038956 0.84956006E+01  0.85848277E+02                                 1.787883                            1.776801      -1.184878       2.317352                    0.995082       3.793685      11.274401       0.434965       1.393524      -0.684433       0.016036      -0.011660      -0.010668       0.022515       0.000843       0.003299       0.009290       0.002978      -0.011893      -0.011581       0.002426       0.009154              1.796089       2.040794      -0.291374       0.101454       1.757841       0.054045       1.589631           0.000499
           43              H       2.557238       0.363472      16.760995       0.165075       0.882372 0.65781126E+01  0.62644272E+02                                 1.638102                            1.590027      -1.136014       2.367241                    0.995571       3.531901      10.345380       0.446259       1.441249      -0.675552       0.007431       0.023358      -0.014899       0.028684      -0.003316       0.005294      -0.001326      -0.004426      -0.007965      -0.007269       0.000267       0.007002              1.669507       1.388099       0.213911      -0.002787       2.177468      -0.067934       1.442952           0.000278
           44              H       1.938599      10.269088      16.375355       0.083735       1.212371 0.10128814E+02  0.10509910E+03                                 1.862162                            1.847512      -0.791131       2.474621                    0.998729       3.712149      10.558990       0.467109       1.263710      -0.713733       0.018682      -0.010289      -0.008768       0.023060       0.004355      -0.008366       0.007017      -0.002958      -0.032218      -0.017318       0.007263       0.010055              1.859072       2.206633      -0.308894      -0.023838       1.813247       0.080746       1.557337           0.000647
           45              H       0.706200      10.665845      17.267661       0.112340       1.120525 0.86507196E+01  0.87366968E+02                                 1.858925                            1.778963      -0.853967       2.471650                    0.997989       3.642574      10.644132       0.442077       1.371870      -0.690618      -0.017817      -0.001669       0.032924       0.037473       0.004588      -0.010071       0.004240      -0.011133       0.012519      -0.015391       0.005080       0.010311              1.886344       1.658684       0.051101      -0.316209       1.531546       0.123761       2.468801           0.000322
           46              H      -0.719239      10.636555      15.359972       0.103130       1.041689 0.80398133E+01  0.79808150E+02                                 1.757545                            1.699773      -1.084812       2.347308                    0.994589       3.819066      11.102163       0.457865       1.347620      -0.692974      -0.018624       0.013445      -0.001526       0.023020      -0.006522      -0.001338       0.000253       0.013987       0.010447      -0.011308       0.003107       0.008201              1.790003       2.288221      -0.379868      -0.060980       1.640889       0.090663       1.440901           0.000317
           47              H      -0.020851       9.235922      15.485100       0.110368       1.063356 0.79667383E+01  0.77676108E+02                                 1.688345                            1.621677      -0.717169       2.521483                    0.999253       3.435559       9.404350       0.507481       1.237883      -0.719021      -0.001777      -0.026092       0.000422       0.026156       0.000809      -0.000967      -0.000735      -0.012975      -0.000789      -0.006542      -0.000218       0.006760              1.725016       1.408832       0.119262       0.013930       2.371348      -0.021035       1.394870           0.000453
           48              H       1.577504       9.869668      13.852282       0.110557       0.978804 0.76663285E+01  0.74901090E+02                                 1.662456                            1.643205      -0.871613       2.453685                    0.996873       3.635263      10.348219       0.474655       1.320770      -0.699258       0.033162      -0.016473       0.007335       0.037748      -0.006023       0.000890      -0.004001      -0.007409      -0.010668      -0.006165      -0.003829       0.009995              1.675713       1.945336      -0.263755      -0.065556       1.655022       0.136434       1.426779           0.000417
           49              H       1.326421      11.986594      12.756900       0.107728       1.164643 0.90284382E+01  0.89576889E+02                                 1.702035                            1.656907      -0.773172       2.492282                    0.999112       3.349685       8.841038       0.541387       1.140290      -0.744157       0.010308       0.000044      -0.024715       0.026779       0.004176      -0.003616      -0.001758      -0.000999       0.007887      -0.005862      -0.000711       0.006573              1.704102       1.524697       0.075372      -0.254842       1.471774      -0.057783       2.115833           0.001647
           50              H       0.115124      12.336752      13.696385       0.109415       1.162801 0.93109871E+01  0.93695829E+02                                 1.742977                            1.716676      -0.838807       2.465606                    0.998452       3.457883       9.386665       0.512825       1.186895      -0.732014      -0.021833       0.011359       0.004311       0.024986      -0.001602       0.003746      -0.000600      -0.000584      -0.032175      -0.011572       0.004086       0.007485              1.741816       2.084394      -0.316501      -0.030635       1.695899       0.033414       1.445156           0.001077
           51              H       2.121803       0.033285      14.559973       0.101427       1.043743 0.76496223E+01  0.73082132E+02                                 1.603388                            1.539063      -0.635938       2.560380                    0.999959       3.267052       8.562758       0.552117       1.161192      -0.738093      -0.000989       0.030932      -0.007029       0.031736      -0.002057      -0.001735      -0.002969      -0.016385       0.012225      -0.010786       0.002499       0.008287              1.633944       1.320755       0.161482       0.012453       2.235423      -0.061743       1.345653           0.000774
           52              H       2.791478      11.928013      14.666640       0.082737       1.027641 0.79661545E+01  0.78176557E+02                                 1.681281                            1.645099      -0.808223       2.468259                    0.998139       3.679319      10.321663       0.489905       1.273991      -0.709236       0.018398      -0.017911       0.002232       0.025773      -0.004591       0.000620      -0.000723       0.001038       0.013719      -0.006908       0.001989       0.004919              1.698003       2.110348      -0.336261      -0.060838       1.587716       0.080481       1.395946           0.000406
           53              C       3.200336       7.158938       6.826654      -0.432043      34.286179 0.55973431E+03  0.14042963E+05                                 9.192450                            7.792482      -0.373558       1.849906                    0.995694      33.200421      99.185683       0.600106       0.406819      -1.068481      -0.024648       0.029971      -0.109438       0.116114      -0.025217       0.023852      -0.006325      -0.044502      -0.113655      -0.050475      -0.004855       0.055330             10.466566       7.951383      -1.319098       1.141465       9.665339      -3.905877      13.782977           0.000871
           54              C       2.041422       9.215951       6.129220      -0.117570      25.048190 0.40539349E+03  0.94271732E+04                                 7.601038                            6.771747      -0.229842       1.923269                    0.997935      29.035567      84.812433       0.620934       0.424186      -1.052383      -0.029792      -0.037861      -0.062503       0.078915      -0.050566      -0.004475      -0.010291      -0.034109       0.079397      -0.067588       0.025255       0.042333              8.207194       7.200511      -1.694563       1.305190       8.290797      -2.138299       9.130275           0.001441
           55              C       1.073055       9.793778       5.054350      -0.221749      27.610214 0.45261209E+03  0.10805350E+05                                 8.074031                            7.130037      -0.199012       1.915333                    0.999066      30.376682      89.528798       0.609123       0.421200      -1.055589       0.078341      -0.042078      -0.023102       0.091878      -0.016199      -0.000865       0.002980       0.007021       0.112563      -0.035379      -0.002347       0.037726              8.754654       7.981877      -1.342013       1.131525       8.403848      -2.276869       9.878238           0.001284
           56              C       1.660893       9.626022       3.649224      -0.109039      29.533659 0.46381943E+03  0.11102365E+05                                 8.531693                            7.266704      -0.292764       1.929825                    0.996309      28.276953      82.513727       0.599353       0.426931      -1.055674      -0.001877      -0.063071       0.063258       0.089348      -0.008362      -0.009641       0.017713      -0.047528       0.031739      -0.031690      -0.003446       0.035136              9.700168       8.005542      -2.089096       1.636031      10.262867      -3.327921      10.832096           0.001236
           57              C       1.900607       8.113552       3.386660      -0.218902      26.488866 0.43942671E+03  0.10470474E+05                                 7.940327                            7.068551      -0.141785       1.938444                    0.998698      30.582998      91.674990       0.602866       0.426389      -1.046619       0.027201       0.051077       0.069134       0.090157      -0.034937       0.029162       0.000121      -0.041153      -0.033790      -0.051712       0.001692       0.050021              8.518777       7.496565      -1.601547       1.311754       9.263094      -1.561552       8.796673           0.003072
           58              C       2.891088       7.565015       4.461530      -0.103262      24.688759 0.39593453E+03  0.91247299E+04                                 7.462190                            6.648969      -0.032042       1.988958                    0.999090      28.331202      81.554447       0.634736       0.418713      -1.059079      -0.070565       0.035313       0.012914       0.079957      -0.026127       0.025110       0.002824      -0.053279       0.105980      -0.061142       0.017803       0.043339              7.979420       7.097101      -1.236068       1.007206       7.679404      -1.449636       9.161756           0.001114
           59              C       0.706548      10.174559       2.566149       0.634676      19.983493 0.23866483E+03  0.49704551E+04                                 7.194228                            5.745129      -0.292705       1.970423                    0.998470      23.103629      68.659565       0.567095       0.518612      -0.978875      -0.020059       0.000513      -0.019057       0.027673       0.082913      -0.061283       0.010266      -0.114653      -0.225523      -0.129313      -0.010966       0.140279              8.192079       7.986126      -3.206078       1.637475       7.117948      -2.170821       9.472161           0.000261
           60              C       1.386917       0.501938       3.429737      -0.428792      34.057880 0.55797586E+03  0.13994975E+05                                 9.153161                            7.791299      -0.359581       1.856771                    0.995539      33.109236      99.064507       0.598568       0.407977      -1.067177       0.026033       0.033474       0.108700       0.116679       0.029141       0.017945       0.007572      -0.039394      -0.103268      -0.042885      -0.012111       0.054997             10.365316       7.925713       1.332526       1.106110       9.614090       3.798843      13.556146           0.001955
           61              C       2.545831       2.558951       4.127172      -0.116394      25.166311 0.40921420E+03  0.95896634E+04                                 7.762169                            6.895083      -0.227408       1.928331                    0.997582      29.385602      87.689364       0.599921       0.435672      -1.039785       0.030657      -0.038834       0.065145       0.081803       0.056372      -0.012261       0.023216      -0.045224       0.062401      -0.076709       0.021334       0.055375              8.396682       7.375772       1.744179       1.342885       8.453967       2.225257       9.360307           0.003618
           62              C       3.514198       3.136778       5.202042      -0.221714      27.651048 0.45400167E+03  0.10863671E+05                                 8.121398                            7.162471      -0.198074       1.915981                    0.999071      30.498100      90.447965       0.604070       0.423740      -1.052370      -0.079057      -0.040702       0.023406       0.091948       0.014654       0.002080      -0.000757       0.007055       0.103951      -0.032450      -0.002290       0.034740              8.818622       8.072306       1.372094       1.172126       8.461375       2.313223       9.922185           0.001384
           63              C       2.926360       2.969022       6.607167      -0.112490      29.540012 0.46795844E+03  0.11216791E+05                                 8.515911                            7.304913      -0.306746       1.924004                    0.996294      28.318326      82.461400       0.597573       0.427616      -1.056149       0.001472      -0.061459      -0.064530       0.089127       0.010113      -0.013133      -0.018382      -0.051244       0.029570      -0.034870      -0.003304       0.038173              9.619530       7.945588       1.988207       1.539051      10.140616       3.269371      10.772387           0.000314
           64              C       2.686646       1.456552       6.869731      -0.221661      26.509326 0.44162456E+03  0.10466131E+05                                 7.816290                            7.031316      -0.162215       1.926828                    0.998856      30.238450      88.454742       0.615633       0.419809      -1.057708      -0.029576       0.050038      -0.067963       0.089429       0.027987       0.018798      -0.011708      -0.044006      -0.019575      -0.044975       0.005973       0.039002              8.319797       7.367939       1.535030       1.332956       9.065088       1.444519       8.526364           0.002073
           65              C       1.696165       0.908015       5.794861      -0.104882      24.666110 0.39662674E+03  0.91343354E+04                                 7.415177                            6.634816      -0.055837       1.979373                    0.999047      28.359995      81.307966       0.639005       0.416205      -1.061872       0.070583       0.037146      -0.013332       0.080867       0.026478       0.024931      -0.005386      -0.057778       0.111782      -0.064090       0.019924       0.044166              7.886920       7.051180       1.204451       0.927092       7.595352       1.346570       9.014227           0.001107
           66              C       3.880705       3.517559       7.690242       0.634788      20.470235 0.24396229E+03  0.50450477E+04                                 7.055071                            5.637485      -0.216043       1.991997                    0.999162      22.299062      63.383578       0.606295       0.488517      -1.006159       0.017654       0.005061       0.022631       0.029145      -0.087592      -0.046051      -0.015462      -0.100349      -0.198225      -0.114782      -0.019698       0.134481              7.997259       7.648205       3.005033       1.456080       6.808846       1.986457       9.534724           0.000705
           67              C       0.445570       6.155062      13.686129      -0.432320      34.318188 0.56008014E+03  0.14054375E+05                                 9.199254                            7.794660      -0.373478       1.849679                    0.995707      33.218538      99.262500       0.600025       0.406795      -1.068453       0.024453      -0.030257       0.109496       0.116202      -0.025262       0.023279      -0.006334      -0.045020      -0.113630      -0.050050      -0.005375       0.055425             10.481507       7.957578      -1.324256       1.147279       9.678572      -3.919737      13.808371           0.000941
           68              C       1.604484       4.098049      14.383563      -0.117702      25.072206 0.40569628E+03  0.94371995E+04                                 7.608958                            6.775550      -0.232187       1.922232                    0.997937      29.062145      84.939481       0.620504       0.424345      -1.052147       0.029692       0.038084       0.062724       0.079161      -0.050576      -0.005026      -0.009970      -0.034155       0.079472      -0.067670       0.025701       0.041969              8.220243       7.211638      -1.699706       1.312890       8.299887      -2.145824       9.149204           0.001329
           69              C       2.572851       3.520222      15.458433      -0.223506      27.702851 0.45423934E+03  0.10855077E+05                                 8.093693                            7.143020      -0.202625       1.913048                    0.999078      30.454285      89.833466       0.608482       0.421221      -1.055465      -0.078801       0.042597       0.022487       0.092357      -0.015211      -0.001247       0.003683       0.005992       0.112991      -0.034394      -0.003592       0.037986              8.781222       8.000126      -1.347078       1.143653       8.422883      -2.289677       9.920657           0.001041
           70              C       1.985013       3.687978      16.863559      -0.107595      29.497823 0.46234165E+03  0.11052754E+05                                 8.518911                            7.248519      -0.233169       1.949510                    0.996417      28.178746      82.042951       0.601218       0.426154      -1.056671       0.000415       0.063764      -0.060592       0.087962      -0.007681      -0.013828       0.016556      -0.045925       0.041648      -0.034081      -0.000988       0.035069              9.700693       7.995304      -2.089830       1.656994      10.228573      -3.348495      10.878203           0.000332
           71              C       1.745299       5.200448      17.126123      -0.218310      26.441243 0.43783588E+03  0.10416477E+05                                 7.916249                            7.043164      -0.135891       1.940476                    0.998742      30.494061      91.148035       0.605956       0.424869      -1.048221      -0.027050      -0.053015      -0.067667       0.090117      -0.031910       0.030429      -0.000127      -0.040841      -0.029570      -0.051149       0.003851       0.047298              8.502974       7.481812      -1.606594       1.322386       9.233920      -1.584242       8.793190           0.001782
           72              C       0.754818       5.748985      16.051253      -0.104106      24.754824 0.39698898E+03  0.91559206E+04                                 7.478119                            6.659013      -0.038504       1.986091                    0.999089      28.385242      81.764233       0.634030       0.418863      -1.058891       0.070201      -0.035991      -0.013067       0.079964      -0.026160       0.024551       0.002342      -0.054442       0.106967      -0.061381       0.017988       0.043393              8.003325       7.110558      -1.245625       1.012950       7.704214      -1.463616       9.195203           0.000893
           73              C       2.939358       3.139441      17.946634       0.636888      19.707053 0.23457134E+03  0.48635822E+04                                 7.127828                            5.691679      -0.249410       1.988998                    0.998440      22.900028      67.879198       0.570411       0.517889      -0.979324       0.021788      -0.002262       0.020201       0.029798       0.081819      -0.059831       0.005804      -0.106781      -0.238080      -0.126327      -0.013734       0.140060              8.133846       7.951386      -3.196926       1.676715       7.069699      -2.182080       9.380452           0.009681
           74              C       2.258989      12.812062      17.083046      -0.429603      34.039962 0.55778752E+03  0.13989785E+05                                 9.145607                            7.786386      -0.369187       1.853276                    0.995491      33.149341      99.199398       0.599142       0.407600      -1.067369      -0.024569      -0.031029      -0.109267       0.116214       0.030431       0.018406       0.011250      -0.040116      -0.101540      -0.042588      -0.014658       0.057247             10.351989       7.940576       1.333357       1.109829       9.623930       3.834356      13.491459           0.001572
           75              C       1.100075      10.755049      16.385611      -0.117319      25.189308 0.40949443E+03  0.95916771E+04                                 7.748185                            6.884970      -0.228838       1.926235                    0.997685      29.392667      87.504868       0.602382       0.434098      -1.041398      -0.030486       0.038377      -0.065377       0.081709       0.054054      -0.011146       0.020743      -0.043273       0.065766      -0.073777       0.021970       0.051807              8.377686       7.356441       1.746422       1.328051       8.457747       2.220788       9.318870           0.000822
           76              C       0.131708      10.177222      15.310741      -0.221887      27.664100 0.45430770E+03  0.10872368E+05                                 8.121886                            7.164195      -0.204154       1.913858                    0.999053      30.514327      90.489377       0.604110       0.423659      -1.052465       0.079261       0.040878      -0.024127       0.092388       0.014608       0.002190      -0.000531       0.007007       0.102731      -0.032192      -0.002152       0.034344              8.816165       8.065987       1.370059       1.161186       8.476877       2.312668       9.905629           0.000694
           77              C       0.719546      10.344978      13.905616      -0.112164      29.525328 0.46774468E+03  0.11210487E+05                                 8.513860                            7.304164      -0.307083       1.924080                    0.996276      28.309787      82.434600       0.597485       0.427724      -1.056073      -0.001595       0.061284       0.064535       0.089012       0.010053      -0.013435      -0.018419      -0.051467       0.030140      -0.035181      -0.003156       0.038337              9.614798       7.943618       1.986929       1.532933      10.144921       3.267049      10.755855           0.000441
           78              C       0.959260      11.857448      13.643052      -0.221605      26.489455 0.44125257E+03  0.10453898E+05                                 7.810383                            7.026991      -0.158460       1.928289                    0.998861      30.211706      88.328569       0.616073       0.419646      -1.057933       0.029560      -0.049719       0.067901       0.089199       0.028010       0.018797      -0.011648      -0.044641      -0.019792      -0.045098       0.005844       0.039254              8.312402       7.361691       1.536043       1.329341       9.063660       1.445560       8.511854           0.002103
           79              C       1.949741      12.405985      14.717922      -0.104364      24.624078 0.39595516E+03  0.91145594E+04                                 7.406147                            6.629385      -0.051085       1.981472                    0.999048      28.326232      81.178964       0.639271       0.416228      -1.061909      -0.070714      -0.036791       0.013464       0.080841       0.026326       0.024609      -0.005191      -0.057038       0.111926      -0.063580       0.019498       0.044082              7.874272       7.044627       1.203298       0.923666       7.587787       1.350348       8.990403           0.001173
           80              C      -0.234799       9.796441      12.822541       0.634743      20.466356 0.24394021E+03  0.50444454E+04                                 7.053743                            5.637135      -0.215939       1.992090                    0.999157      22.297465      63.376831       0.606333       0.488500      -1.006174      -0.017411      -0.005214      -0.022621       0.029018      -0.087478      -0.045849      -0.015401      -0.100410      -0.198198      -0.114534      -0.019852       0.134386              7.994020       7.645374       3.004199       1.452067       6.809404       1.983928       9.527281           0.000737
           81              N       2.283266       7.751411       5.813323      -0.103740      30.350550 0.46908672E+03  0.11002591E+05                                 8.135108                            6.950797       0.048436       2.053579                    0.998954      26.070374      69.822903       0.676109       0.386231      -1.107791       0.247596       0.113074       0.008731       0.272334      -0.203425       0.022322      -0.013687      -0.252252       0.460281      -0.316418       0.134976       0.181442              9.114274       6.345767      -2.553075       1.380267       9.234277      -2.958612      11.762776           0.000355
           82              N       2.303987       1.094411       4.443069      -0.104762      30.302226 0.46970287E+03  0.11022667E+05                                 8.113897                            6.954217       0.060574       2.057027                    0.998934      26.090808      69.937095       0.675987       0.386104      -1.107680      -0.248966       0.116430      -0.008389       0.274974       0.205942       0.023148       0.014749      -0.247240       0.469057      -0.318722       0.134986       0.183736              9.053782       6.336029       2.553860       1.353372       9.209609       2.874141      11.615708           0.000346
           83              N       1.362640       5.562589      14.699460      -0.104142      30.417817 0.47011841E+03  0.11034075E+05                                 8.150812                            6.960236       0.043905       2.051738                    0.998956      26.098125      69.945724       0.675314       0.386431      -1.107525      -0.247747      -0.113778      -0.008535       0.272758      -0.203892       0.022579      -0.014076      -0.251499       0.460879      -0.316717       0.134663       0.182053              9.139206       6.360018      -2.562650       1.388112       9.257731      -2.974516      11.799869           0.000475
           84              N       1.341919      12.219589      16.069714      -0.104651      30.315518 0.46999110E+03  0.11031707E+05                                 8.119282                            6.958665       0.058159       2.056277                    0.998933      26.097092      69.973253       0.675398       0.386361      -1.107438       0.248720      -0.115676       0.007369       0.274403       0.205789       0.023819       0.014222      -0.248038       0.465147      -0.318195       0.134735       0.183460              9.057732       6.348953       2.566486       1.354831       9.228382       2.891052      11.595862           0.000473
           85              O       2.153198       8.294622       9.115881      -0.900908      41.905492 0.86082832E+03  0.23257613E+05                                 9.530786                            9.078498       0.130532       2.014509                    0.997935      33.481598      93.031812       0.631415       0.359040      -1.139969      -0.146209       0.065827      -0.042091       0.165777      -0.034621      -0.002161       0.004365      -0.058467       0.008345      -0.046703       0.002214       0.044490              9.818078       7.972106      -1.007671       0.239653       9.719161       1.381700      11.762967           0.002991
           86              O       3.691413       6.409360       9.318957      -0.981904      66.140351 0.12353215E+04  0.36571624E+05                                13.132685                           10.988704      -0.411829       1.819533                    0.997625      36.404423     106.284468       0.564414       0.366559      -1.132773      -0.014920      -0.042180      -0.018902       0.048570       0.029939       0.004196      -0.005912       0.056546       0.072770      -0.053950       0.024410       0.029540             15.191476      20.747803      -3.848754       6.652475       9.973817      -0.565429      14.852809           0.001163
           87              O       1.308543       5.993963       8.391780      -0.832976      48.301052 0.86346498E+03  0.23301244E+05                                10.575399                            9.158205      -0.043652       1.991986                    0.994602      31.654695      87.345802       0.623110       0.364256      -1.138081      -0.017338       0.000765      -0.101989       0.103455      -0.018087       0.025808       0.027370       0.012874      -0.007940      -0.048437       0.018801       0.029637             11.769879      16.999708       5.458921      -0.717384       9.980354       0.071288       8.329575           0.001267
           88              O      -0.254214      10.906829       2.890251      -0.622070      36.699145 0.60425676E+03  0.14963288E+05                                 8.769135                            7.623021       0.455467       2.182502                    0.995847      28.729613      76.759182       0.685862       0.360632      -1.137188       0.032526       0.003118       0.085726       0.091742      -0.025503      -0.051770      -0.000937      -0.031344      -0.297574      -0.117423       0.033911       0.083512              9.622038      12.057828      -4.077668       0.262700       9.537511      -1.230683       7.270775          -0.000426
           89              O       0.966664       9.969523       1.382562      -0.729830      49.757619 0.96873825E+03  0.27472679E+05                                11.431970                           10.295406      -0.567389       1.796805                    0.994454      35.044297     106.127374       0.526380       0.410310      -1.081876       0.121387      -0.030057       0.094962       0.157022       0.011885      -0.160616      -0.064271      -0.264077       0.004363      -0.241555       0.059591       0.181964             12.025858       9.174964      -1.546844      -0.457228       9.849370      -1.842419      17.053240           0.011081
           90              O       2.434055       1.637622       1.140511      -0.903895      56.306307 0.12578124E+04  0.37820662E+05                                12.259070                           11.502514      -0.687203       1.739362                    0.995504      37.444280     114.214749       0.516407       0.394458      -1.099990       0.191165       0.026879       0.038634       0.196873       0.186797      -0.028882       0.032158       0.124624       0.363282      -0.262281       0.124174       0.138107             12.788329      10.760747       1.280855       0.739908      12.294968      -1.768126      15.309272           0.044757
           91              O       0.895840      13.066360       0.937434      -0.943357      64.685301 0.12041682E+04  0.35511644E+05                                12.991302                           10.877846      -0.461585       1.811903                    0.997687      36.001648     105.771026       0.563628       0.368494      -1.128441       0.013653      -0.032894       0.011829       0.037528      -0.042240      -0.000150       0.005011       0.035819       0.061245      -0.056307       0.020098       0.036208             15.071336      20.841639       4.007861       6.356141      10.265066       0.387619      14.107303          -0.004301
           92              O       3.278710      12.650963       1.864612      -0.817331      48.284628 0.85707090E+03  0.23104045E+05                                10.609039                            9.133557       0.012291       2.012121                    0.994680      31.527433      87.173458       0.622501       0.365001      -1.136600       0.017567       0.003440       0.103716       0.105249       0.027237       0.031758      -0.026740      -0.000765      -0.003008      -0.057257       0.025874       0.031384             11.952173      17.508109      -5.746056      -0.664004      10.205351      -0.115659       8.143060           0.003170
           93              O      -0.687133       4.249829       7.366140      -0.638450      35.272900 0.57685516E+03  0.14075840E+05                                 8.443237                            7.385580       0.701859       2.260677                    0.997512      28.463429      74.722017       0.707889       0.354596      -1.145576      -0.032225       0.005990      -0.082811       0.089062       0.016831      -0.045225      -0.013026      -0.029768      -0.297556      -0.113352       0.035194       0.078158              9.207717      11.475241       3.800172       0.256903       9.147368       1.174963       7.000541           0.001097
           94              O       3.620589       3.312523       8.873830      -0.706848      33.406785 0.57171055E+03  0.13998118E+05                                 8.140703                            7.360184       0.401777       2.127565                    0.998429      30.320329      81.221129       0.704012       0.355330      -1.138520      -0.081126      -0.035822      -0.061138       0.107715      -0.061081      -0.055639      -0.009327      -0.107618       0.097321      -0.117602       0.043782       0.073820              8.519134       6.321652       0.802789      -0.555621       6.682427       0.844175      12.553323           0.004146
           95              O       1.492708       5.019378      11.396902      -0.900529      41.880273 0.86011620E+03  0.23233310E+05                                 9.526966                            9.074648       0.131122       2.014899                    0.997929      33.468341      92.981492       0.631565       0.359032      -1.139988       0.146158      -0.066170       0.042529       0.165980      -0.034515      -0.002135       0.004394      -0.058309       0.007994      -0.046513       0.002093       0.044420              9.815491       7.969246      -1.006530       0.241283       9.712410       1.380555      11.764817           0.002973
           96              O      -0.045507       6.904640      11.193826      -0.982210      66.161828 0.12356772E+04  0.36584487E+05                                13.135112                           10.989710      -0.411093       1.819667                    0.997627      36.410069     106.301501       0.564437       0.366521      -1.132812       0.014803       0.041751       0.019182       0.048272       0.030099       0.004052      -0.005860       0.056645       0.072165      -0.053982       0.024295       0.029688             15.196485      20.752471      -3.851178       6.657019       9.977206      -0.568558      14.859777           0.001165
           97              O       2.337363       7.320037      12.121003      -0.833249      48.325802 0.86397023E+03  0.23318418E+05                                10.579302                            9.160972      -0.043698       1.991862                    0.994603      31.661965      87.374083       0.623003       0.364263      -1.138069       0.017426      -0.001359       0.102128       0.103613      -0.018165       0.025851       0.027270       0.013064      -0.008259      -0.048456       0.018820       0.029636             11.774878      17.005690       5.461500      -0.720492       9.986164       0.067654       8.332779           0.001312
           98              O      -1.628480       2.407171      17.622532      -0.606121      35.494359 0.57999372E+03  0.14210576E+05                                 8.545726                            7.440809       0.481866       2.200445                    0.995394      28.265736      75.024815       0.698344       0.357971      -1.139734      -0.030035      -0.000374      -0.067530       0.073909      -0.021149      -0.038287      -0.002711      -0.022120      -0.296137      -0.109065       0.033805       0.075260              9.366466      11.713901      -3.940553       0.262535       9.259470      -1.179395       7.126026          -0.005796
           99              O       2.679242       3.344477      19.130221      -0.724144      52.658519 0.10414250E+04  0.30153804E+05                                12.002883                           10.774556      -0.605200       1.774133                    0.993334      35.870141     110.727517       0.506046       0.418025      -1.073966      -0.137562       0.014692      -0.096044       0.168415       0.001460      -0.213444      -0.095383      -0.283761      -0.067655      -0.304178       0.076083       0.228095             12.684647       9.825824      -1.766855      -0.307266      10.425267      -2.097118      17.802849           0.052814
          100              O       1.211851      11.676378      19.372272      -0.914098      54.098656 0.12020271E+04  0.35655740E+05                                11.845271                           11.187235      -0.532354       1.789063                    0.995610      36.891531     110.952536       0.528845       0.390447      -1.105277      -0.179108      -0.028389      -0.053052       0.188945       0.137742      -0.012730       0.030291       0.072894       0.268595      -0.190851       0.086778       0.104072             12.282572      10.234433       1.294956       0.522867      12.000485      -1.655029      14.612797           0.009568
          101              O       2.750066       0.247640      19.575349      -0.944281      64.518263 0.11957658E+04  0.35200756E+05                                12.932186                           10.806636      -0.420186       1.822588                    0.997801      36.051922     105.809961       0.568112       0.366240      -1.130219      -0.015093       0.064097      -0.012175       0.066966      -0.040267       0.000226       0.014091       0.022670       0.101396      -0.060120       0.020339       0.039781             15.027530      20.988417       4.114347       6.332678      10.158965       0.535988      13.935209          -0.000339
          102              O       0.367196       0.663037      18.648171      -0.787439      45.917857 0.80761815E+03  0.21448346E+05                                10.220112                            8.835107       0.012571       2.024606                    0.994365      30.781258      84.457726       0.636311       0.362451      -1.138675      -0.019990       0.016202      -0.087210       0.090927       0.021425       0.031835      -0.017356      -0.021616      -0.016460      -0.050445       0.023085       0.027360             11.485663      16.831703      -5.432555      -0.701254       9.776723      -0.048895       7.848563          -0.004184
          103              O      -1.195561       9.064171      13.146643      -0.638347      35.284775 0.57709884E+03  0.14083444E+05                                 8.445892                            7.387773       0.700682       2.260317                    0.997508      28.464487      74.732176       0.707684       0.354657      -1.145513       0.032353      -0.006544       0.082392       0.088758       0.016894      -0.045029      -0.013029      -0.029955      -0.297968      -0.113371       0.035097       0.078274              9.210292      11.476829       3.801106       0.254559       9.154813       1.172518       6.999234           0.001245
          104              O       0.025317      10.001477      11.638953      -0.706481      33.390145 0.57140274E+03  0.13988674E+05                                 8.137653                            7.358252       0.401202       2.127509                    0.998427      30.313258      81.196208       0.704099       0.355335      -1.138518       0.080998       0.035616       0.060962       0.107450      -0.061105      -0.055528      -0.009419      -0.107694       0.097603      -0.117628       0.043914       0.073714              8.514328       6.319482       0.802071      -0.557852       6.681800       0.841656      12.541703           0.004193

******************************************************
Auxiliary information for the entire system
The total spin magnetic moment of the unit cell is   -0.191693
The total net atomic charge of the unit cell is   0.000005
Accuracy of reproducing the electrostatic potential in the unit cell:
  The inner radius (bohr) =    5.0000
  The outer radius (bohr) =   12.0000
  Valid grid points have density less than (e/(bohr^3)) =    0.0001
  The number of valid grid points were=        28961
  The rms potential error without charges in kcal/mol is=      8.44127
  The rms potential error with partial charges in kcal/mol is=      3.42252
  The RRMSE value at monopole order=      0.40545
  The rms potential error with partial charges and cloud penetration in kcal/mol is=      3.42884
  The RRMSE value at monopole order with cloud penetration is=      0.40620
  The rms potential error with partial charges and atomic dipoles in kcal/mol is=      1.26752
  The RRMSE value at dipole order=      0.15016
  The rms potential error with partial charges, atomic dipoles and cloud penetration in kcal/mol is=      1.26569
  The RRMSE value at dipole order with cloud penetration=      0.14994

******************************************************
The electron densities and ab initio electrostatic potential were computed in VASP using the PBE functional and
projector augmented wave method. See the main text of the journal article for a description of computational details.
The atomic charges, dipoles, and quadrupoles were computed with the DDEC6 method as described in
(a) T. A. Manz and N. Gabaldon Limas, RSC Adv. 6 (2016) 47771-47801 DOI: 10.1039/c6ra04656h
(b) N. Gabaldon Limas and T. A. Manz, RSC Adv. 8 (2018) 2678-2707 DOI: 10.1039/c7ra11829e.
For each atom in the material, the electron cloud parameters were fit to the spherically averaged atom-in-material
electron density using radial positions for which this density was between 10^-4 and 10^-2 electrons per cubic bohr.
The polarizabilities, dispersion coefficients, and quantum Drude oscillator (QDO) parameters were fit using the MCLF method.
The magnetic structure of the system was optimized in VASP from the default ferromagnetic initial guess using spin polarization.
The atomic spin moments (ASMs) were computed on this optimized magnetic structure using the DDEC6 partition as inputs
to the method of T. A. Manz and D. S. Sholl, J. Chem. Theory Comput. 7 (2011) 4146-4164 DOI: 10.1021/ct200539n.
The RMSE and RRMSE were computed using a uniform grid with Ewald summation.
