# Supplementary material for: A collection of forcefield precursors for metal–organic frameworks
Source: RSC Adv. 2019 Nov 13;9(63):36492–507. doi: 10.1039/c9ra07327b (PMC9075174; doi:10.1039/c9ra07327b)
Supplement: RA-009-C9RA07327B-s3540 [file RA-009-C9RA07327B-s3540.xyz]

  104
jmolscript: load "" {1 1 1} spacegroup "x,y,z" unitcell [{      5.552000     0.000000     0.000000 }, {      0.000000    13.368600     0.000000 }, {     -2.021123     0.000000    20.698557 }]
Eu     3.776498     8.457912    10.925112     1.425943
Eu    -1.256183     1.773612    20.122723     1.425178
Eu    -0.245621     4.910688     9.773445     1.425936
Eu     4.787060    11.594988     0.575834     1.425144
P      2.438481     6.963436     8.568168     1.290848
P      2.102958     0.279136     1.781111     1.290341
P      1.092396     6.405164    12.130389     1.290842
P      1.427919    13.089464    18.917446     1.290341
H      3.952632     7.755125     6.969204     0.162228
H      3.469398     6.323348     6.567652     0.160889
H      2.849281     9.740362     6.180589     0.112071
H      1.611495     9.341978     7.064418     0.126400
H      0.193770     9.375399     5.145661     0.103317
H      0.891895    10.775092     5.273992     0.113288
H      2.503463    10.140083     3.632597     0.113524
H      2.259898     8.019823     2.533503     0.121127
H      1.042446     7.666892     3.464938     0.112525
H      3.047987     6.654889     4.344627     0.112357
H      3.717395     8.074634     4.454329     0.109741
H      0.588807     1.070825     3.380074     0.162212
H      1.072040    13.007648     3.781626     0.160858
H      1.692157     3.056062     4.168689     0.112004
H      2.929944     2.657678     3.284861     0.126207
H      4.347669     2.691099     5.203617     0.103290
H      3.649544     4.090792     5.075286     0.113149
H      2.037976     3.455783     6.716682     0.112380
H      2.281541     1.335523     7.815775     0.121488
H      3.498992     0.982592     6.884340     0.112608
H      1.493451    -0.029411     6.004651     0.112422
H      0.824043     1.390334     5.894949     0.109977
H     -0.421755     5.613475    13.729353     0.162240
H      0.061479     7.045252    14.130905     0.160890
H      0.681596     3.628238    14.517968     0.112081
H      1.919382     4.026622    13.634139     0.126391
H      3.337107     3.993201    15.552896     0.103312
H      2.638982     2.593508    15.424565     0.113283
H      1.027414     3.228517    17.065960     0.113497
H      1.270979     5.348777    18.165054     0.121135
H      2.488431     5.701708    17.233619     0.112520
H      0.482890     6.713711    16.353930     0.112350
H     -0.186518     5.293966    16.244228     0.109760
H      2.942070    12.297775    17.318483     0.162212
H      2.458837     0.360952    16.916931     0.160871
H      1.838720    10.312538    16.529868     0.112004
H      0.600933    10.710922    17.413696     0.126202
H     -0.816792    10.677501    15.494940     0.103290
H     -0.118667     9.277808    15.623271     0.113150
H      1.492901     9.912817    13.981875     0.112379
H      1.249336    12.033077    12.882782     0.121487
H      0.031885    12.386008    13.814217     0.112610
H      2.037426     0.029411    14.693906     0.112428
H      2.706834    11.978266    14.803608     0.109981
C      3.170465     7.188296     6.888480    -0.439415
C      2.010525     9.253745     6.184729    -0.132102
C      1.047117     9.833942     5.100124    -0.229121
C      1.647490     9.665498     3.682273    -0.125481
C      1.884892     8.146825     3.417332    -0.225506
C      2.874395     7.596039     4.501936    -0.121884
C      0.693218    10.216284     2.589389     0.609461
C      1.370974     0.503996     3.460799    -0.439893
C      2.530913     2.569445     4.164550    -0.131952
C      3.494322     3.149642     5.249154    -0.228828
C      2.893948     2.981198     6.667005    -0.120425
C      2.656547     1.462525     6.931947    -0.225315
C      1.667044     0.911739     5.847342    -0.122248
C      3.848220     3.531984     7.759889     0.589744
C      0.360412     6.180304    13.810077    -0.439423
C      1.520352     4.114855    14.513828    -0.132108
C      2.483760     3.534658    15.598433    -0.229121
C      1.883387     3.703102    17.016284    -0.125409
C      1.645985     5.221775    17.281225    -0.225504
C      0.656482     5.772561    16.196621    -0.121895
C      2.837659     3.152316    18.109168     0.609212
C      2.159903    12.864604    17.237758    -0.439892
C      0.999964    10.799155    16.534007    -0.131955
C      0.036555    10.218958    15.449403    -0.228827
C      0.636929    10.387402    14.031552    -0.120425
C      0.874330    11.906075    13.766610    -0.225315
C      1.863833    12.456861    14.851215    -0.122248
C     -0.317343     9.836616    12.938668     0.589743
N      2.255958     7.783199     5.865971     0.072913
N      2.285481     1.098899     4.483307     0.074245
N      1.274919     5.585401    14.832586     0.072990
N      1.245396    12.269701    16.215250     0.074273
O      2.104335     8.328638     9.198439    -0.765968
O      3.647769     6.435644     9.403354    -0.803618
O      1.260711     6.018544     8.467780    -0.735772
O     -0.273672    10.951557     2.916427    -0.577388
O      0.961962    10.010408     1.395083    -0.586055
O      2.437104     1.644338     1.150840    -0.767405
O      0.893670    13.119944     0.945924    -0.804080
O      3.280728    12.702844     1.881499    -0.737018
O     -0.736889     4.267257     7.432852    -0.568086
O      3.579477     3.326108     8.954196    -0.585025
O      1.426542     5.039962    11.500118    -0.765957
O     -0.116892     6.932956    11.295203    -0.803613
O      2.270166     7.350056    12.230777    -0.735768
O     -1.747451     2.417043    17.782130    -0.577436
O      2.568915     3.358192    19.303474    -0.586308
O      1.093773    11.724262    19.547717    -0.767434
O      2.637207     0.248656    19.752633    -0.804022
O      0.250149     0.665756    18.817058    -0.736932
O     -1.284234     9.101343    13.265705    -0.568083
O     -0.048600    10.042492    11.744361    -0.585030

The following XYZ coordinates are in angstroms. Other properties are in atomic units.
The sperically averaged electron density of each atom fit to a function of the form exp(a - br)
eigen_1, eigen_2 and eigen_3 are the three eigenvalues of traceless quadrupole moment tensor
  atom number  atomic symbol              X              Y              Z     net charge C6 coefficient C8 coefficient C10 coefficient fluctuating dipole atomic polarizability isotropic forcefield polarizability              a              b squared Pearson coefficient          <r^3>          <r^4>         wp_QDO          m_QDO          q_QDO       dipole_x       dipole_y       dipole_z         dipole            Qxy            Qxz            Qyz     Q(x^2-y^2)  Q(3z^2 - R^2)        eigen_1        eigen_2        eigen_3 static polarizability      alpha(xx)      alpha(xy)      alpha(xz)      alpha(yy)      alpha(yz)      alpha(zz) atomic spin moment
            1             Eu       3.776498       8.457912      10.925112       1.425943     176.633773 0.48330604E+04  0.18762818E+06                                22.004550                           19.818845       0.424637       1.852686                    0.998324      90.588061     240.960113       0.517684       0.304765      -1.272291      -0.007794      -0.075489       0.031267       0.082079      -0.098131      -0.110262      -0.079422      -0.044126      -0.102530      -0.196832       0.078394       0.118438             24.502288      28.280770       3.605054       7.165130      19.271321       6.040360      25.954772           0.020822
            2             Eu      -1.256183       1.773612      20.122723       1.425178     176.524886 0.48292805E+04  0.18743980E+06                                21.992172                           19.808018       0.435888       1.855837                    0.998331      90.580454     240.892229       0.517960       0.304671      -1.272424       0.008554      -0.076093      -0.030723       0.082506       0.097370      -0.110204       0.079729      -0.045385      -0.105677      -0.196759       0.078567       0.118192             24.488399      28.259825      -3.601814       7.162107      19.258685      -6.038594      25.946687           0.013194
            3             Eu      -0.245621       4.910688       9.773445       1.425936     176.633380 0.48330464E+04  0.18762750E+06                                22.004516                           19.818815       0.424635       1.852686                    0.998324      90.588017     240.959909       0.517684       0.304765      -1.272291       0.007792       0.075488      -0.031264       0.082077      -0.098131      -0.110264      -0.079424      -0.044129      -0.102524      -0.196835       0.078398       0.118437             24.502252      28.280712       3.605035       7.165092      19.271312       6.040344      25.954733           0.020837
            4             Eu       4.787060      11.594988       0.575834       1.425144     176.524667 0.48292941E+04  0.18744046E+06                                21.992079                           19.807984       0.436138       1.855898                    0.998331      90.581454     240.894960       0.517962       0.304669      -1.272426      -0.008589       0.076139       0.030667       0.082531       0.097346      -0.110215       0.079762      -0.045453      -0.105737      -0.196781       0.078604       0.118177             24.488219      28.259663      -3.601501       7.161755      19.258507      -6.038236      25.946486           0.013125
            5              P       2.438481       6.963436       8.568168       1.290848      68.673867 0.12805822E+04  0.38886821E+05                                13.668738                           11.433367       0.268926       1.870407                    0.999642      49.640624     154.859594       0.526913       0.382800      -1.102331      -0.037642      -0.033683       0.060290       0.078653      -0.061212      -0.004026      -0.014073       0.002354      -0.023743      -0.060441      -0.005413       0.065854             15.411449      17.100590       1.460094       1.282457      11.910769      -0.618897      17.222986           0.002746
            6              P       2.102958       0.279136       1.781111       1.290341      68.690211 0.12809378E+04  0.38899149E+05                                13.668413                           11.433182       0.272982       1.871365                    0.999651      49.653368     154.887203       0.527056       0.382681      -1.102450       0.037791      -0.033104      -0.060565       0.078690       0.061143      -0.003587       0.014400       0.003775      -0.023301      -0.060442      -0.005381       0.065823             15.410654      17.100367      -1.460450       1.281371      11.911520       0.616721      17.220075           0.002477
            7              P       1.092396       6.405164      12.130389       1.290842      68.674102 0.12805891E+04  0.38887064E+05                                13.668732                           11.433369       0.268936       1.870410                    0.999642      49.640658     154.859516       0.526915       0.382798      -1.102333       0.037641       0.033683      -0.060289       0.078652      -0.061211      -0.004025      -0.014074       0.002355      -0.023753      -0.060439      -0.005416       0.065854             15.411435      17.100591       1.460090       1.282440      11.910758      -0.618882      17.222955           0.002725
            8              P       1.427919      13.089464      18.917446       1.290341      68.689702 0.12809373E+04  0.38899109E+05                                13.668328                           11.433168       0.272963       1.871365                    0.999650      49.652930     154.885483       0.527057       0.382681      -1.102451      -0.037781       0.033118       0.060553       0.078682       0.061161      -0.003595       0.014384       0.003705      -0.023330      -0.060450      -0.005392       0.065842             15.410506      17.100164      -1.460389       1.281310      11.911500       0.616729      17.219854           0.002457
            9              H       3.952632       7.755125       6.969204       0.162228       0.916439 0.71480324E+01  0.68809124E+02                                 1.618872                            1.610639      -0.986277       2.431750                    0.997640       3.402510       9.698276       0.467525       1.360948      -0.692190       0.024050       0.011340       0.001321       0.026623       0.003504       0.008017      -0.001145      -0.000291      -0.019285      -0.011509       0.002670       0.008840              1.624941       1.822127       0.249652       0.086895       1.603790      -0.040475       1.448905           0.016138
           10              H       3.469398       6.323348       6.567652       0.160889       0.928468 0.70233707E+01  0.67970252E+02                                 1.688736                            1.638026      -1.277262       2.296298                    0.994234       3.624039      10.691594       0.441779       1.432608      -0.676752       0.008615      -0.024849      -0.007809       0.027435       0.004378       0.007096       0.002538      -0.002662      -0.010081      -0.008884      -0.000756       0.009639              1.721384       1.432972      -0.222969      -0.004841       2.238525       0.069249       1.492655          -0.000523
           11              H       2.849281       9.740362       6.180589       0.112071       1.056649 0.83453965E+01  0.81696653E+02                                 1.636886                            1.627358      -0.653516       2.557633                    0.999861       3.309762       8.856307       0.525773       1.190010      -0.731670       0.021215       0.019491      -0.002312       0.028901       0.001649      -0.000297       0.000086      -0.003326      -0.024385      -0.008138       0.001732       0.006406              1.633586       1.920874       0.254457      -0.011779       1.593368      -0.059379       1.386517           0.012850
           12              H       1.611495       9.341978       7.064418       0.126400       1.068553 0.79955390E+01  0.77636588E+02                                 1.658767                            1.597929      -0.859888       2.469855                    0.998811       3.335744       8.964149       0.526731       1.197563      -0.728647      -0.019689       0.008096       0.030426       0.037135      -0.004447      -0.010008       0.004168      -0.006289      -0.011232      -0.012594       0.000072       0.012522              1.678885       1.494180      -0.042978      -0.268011       1.384110      -0.094002       2.158364           0.001482
           13              H       0.193770       9.375399       5.145661       0.103317       1.046725 0.80406481E+01  0.79341579E+02                                 1.720459                            1.665657      -1.060163       2.358431                    0.995089       3.735785      10.617804       0.479717       1.293932      -0.704261      -0.019204      -0.013093      -0.001744       0.023308       0.006597      -0.002218       0.001703       0.011471       0.012425      -0.011212       0.003928       0.007284              1.751233       2.227878       0.366222      -0.055242       1.609821      -0.085675       1.416000           0.000952
           14              H       0.891895      10.775092       5.273992       0.113288       1.065044 0.79368542E+01  0.76829813E+02                                 1.644899                            1.582245      -0.832433       2.468406                    0.998575       3.377718       9.026417       0.534927       1.182852      -0.731807      -0.001659       0.025896       0.000660       0.025958       0.000091      -0.003247       0.001427      -0.011794       0.001683      -0.007517       0.001474       0.006043              1.678833       1.377841      -0.113277       0.011681       2.292712       0.023817       1.365945          -0.000358
           15              H       2.503463      10.140083       3.632597       0.113524       0.983942 0.77030457E+01  0.75301467E+02                                 1.665051                            1.644560      -0.885151       2.449598                    0.997085       3.612388      10.264423       0.475880       1.316643      -0.700255       0.032613       0.017357       0.001981       0.036997       0.004882      -0.002793       0.004598      -0.006956      -0.003753      -0.008499       0.000804       0.007694              1.679492       1.949312       0.262594      -0.061140       1.659131      -0.132686       1.430033           0.000364
           16              H       2.259898       8.019823       2.533503       0.121127       1.110693 0.84812343E+01  0.82665601E+02                                 1.635886                            1.595565      -0.775469       2.500448                    0.999278       3.234435       8.402408       0.558263       1.125644      -0.748164       0.012295       0.000449      -0.026350       0.029081      -0.002177      -0.006347       0.003123       0.001710       0.002852      -0.005790      -0.002676       0.008466              1.637884       1.476472      -0.070706      -0.244611       1.420906       0.054608       2.016274          -0.000320
           17              H       1.042446       7.666892       3.464938       0.112525       1.116110 0.87791757E+01  0.86788402E+02                                 1.677089                            1.651675      -0.734378       2.517614                    0.999286       3.346450       8.914133       0.531706       1.165270      -0.737644      -0.022847      -0.010246       0.001545       0.025087       0.001840       0.003151       0.000331       0.002038      -0.029821      -0.010541       0.002982       0.007559              1.677353       1.999067       0.301773      -0.026269       1.635909      -0.030174       1.397083           0.000589
           18              H       3.047987       6.654889       4.344627       0.112357       0.991200 0.71388307E+01  0.66808481E+02                                 1.529224                            1.471120      -0.631404       2.568837                    0.999971       3.137537       8.049756       0.575707       1.136842      -0.744518       0.000162      -0.030920      -0.011767       0.033084       0.002221      -0.004026       0.003483      -0.015890       0.010042      -0.011325       0.002729       0.008596              1.558104       1.269527      -0.149288       0.011846       2.112747       0.051898       1.292039           0.000545
           19              H       3.717395       8.074634       4.454329       0.109741       0.967901 0.73757670E+01  0.71058341E+02                                 1.624969                            1.591133      -0.748385       2.512114                    0.999138       3.511493       9.785345       0.493925       1.287174      -0.706859       0.021946       0.017118      -0.006708       0.028630       0.004875      -0.002075       0.000459       0.004309       0.014703      -0.007962       0.002140       0.005823              1.641236       2.030835       0.317511      -0.050853       1.538529      -0.074812       1.354345           0.012560
           20              H       0.588807       1.070825       3.380074       0.162212       0.916477 0.71486206E+01  0.68817041E+02                                 1.618989                            1.610764      -0.986640       2.431570                    0.997639       3.402851       9.699793       0.467476       1.361046      -0.692169      -0.024016       0.011295      -0.001407       0.026577      -0.003452       0.008045       0.001144      -0.000313      -0.019286      -0.011527       0.002710       0.008817              1.625054       1.822219      -0.249659       0.086883       1.603950       0.040491       1.448994           0.016094
           21              H       1.072040      13.007648       3.781626       0.160858       0.928550 0.70245030E+01  0.67987191E+02                                 1.689126                            1.638386      -1.278117       2.295938                    0.994204       3.625281      10.697394       0.441618       1.433006      -0.676673      -0.008689      -0.024814       0.007805       0.027425      -0.004371       0.007250      -0.002466      -0.002626      -0.009935      -0.009014      -0.000666       0.009680              1.721789       1.433271       0.223057      -0.004858       2.239116      -0.069307       1.492980          -0.000500
           22              H       1.692157       3.056062       4.168689       0.112004       1.057843 0.83577528E+01  0.81848296E+02                                 1.638074                            1.628514      -0.655177       2.556790                    0.999854       3.311970       8.864023       0.525607       1.189939      -0.731677      -0.021242       0.019442       0.002196       0.028880      -0.001652      -0.000265      -0.000111      -0.003343      -0.024264      -0.008096       0.001703       0.006394              1.634777       1.922303      -0.254722      -0.011836       1.594549       0.059487       1.387478           0.012837
           23              H       2.929944       2.657678       3.284861       0.126207       1.069578 0.80056006E+01  0.77761553E+02                                 1.660047                            1.599105      -0.860673       2.469398                    0.998802       3.337897       8.972572       0.526434       1.197820      -0.728581       0.019666       0.008085      -0.030474       0.037159       0.004416      -0.010007      -0.004162      -0.006280      -0.011202      -0.012589       0.000095       0.012494              1.680200       1.495303       0.043028      -0.268341       1.385106       0.094156       2.160192           0.001419
           24              H       4.347669       2.691099       5.203617       0.103290       1.046066 0.80332994E+01  0.79246193E+02                                 1.719423                            1.664655      -1.056653       2.360005                    0.995157       3.733075      10.606492       0.479994       1.293558      -0.704354       0.019186      -0.013148       0.001932       0.023339      -0.006548      -0.002081      -0.001548       0.011199       0.012262      -0.011005       0.003873       0.007132              1.750171       2.226559      -0.366002      -0.055200       1.608808       0.085588       1.415145           0.000945
           25              H       3.649544       4.090792       5.075286       0.113149       1.063448 0.79213828E+01  0.76639564E+02                                 1.643162                            1.580647      -0.775124       2.495000                    0.999059       3.374239       9.013553       0.535247       1.182769      -0.731849       0.001676       0.025855      -0.000429       0.025913      -0.000001      -0.002901      -0.001279      -0.011626       0.001762      -0.007205       0.001329       0.005876              1.677023       1.376478       0.113134       0.011646       2.290016      -0.023816       1.364575          -0.000212
           26              H       2.037976       3.455783       6.716682       0.112380       0.987498 0.77363300E+01  0.75693765E+02                                 1.667517                            1.646827      -0.882448       2.449846                    0.997097       3.618202      10.278998       0.476199       1.314596      -0.700662      -0.032424       0.017400      -0.001669       0.036835      -0.004971      -0.002690      -0.004635      -0.007088      -0.003674      -0.008515       0.000688       0.007827              1.682034       1.952798      -0.263494      -0.061274       1.661509       0.133056       1.431794           0.000339
           27              H       2.281541       1.335523       7.815775       0.121488       1.106094 0.84366425E+01  0.82126339E+02                                 1.632012                            1.591924      -0.765715       2.505521                    0.999350       3.226619       8.377992       0.558582       1.126436      -0.747999      -0.012140       0.000717       0.026506       0.029163       0.002283      -0.006230      -0.002707       0.001484       0.003666      -0.005584      -0.002653       0.008236              1.633984       1.473182       0.070408      -0.243785       1.417719      -0.054361       2.011052          -0.000180
           28              H       3.498992       0.982592       6.884340       0.112608       1.116554 0.87835841E+01  0.86844555E+02                                 1.677686                            1.652208      -0.735143       2.517229                    0.999289       3.346810       8.916299       0.531553       1.165437      -0.737604       0.022920      -0.010107      -0.001475       0.025093      -0.001853       0.003114      -0.000252       0.002175      -0.029778      -0.010512       0.002934       0.007578              1.677962       1.999889      -0.302052      -0.026139       1.636555       0.030157       1.397440           0.000580
           29              H       1.493451      -0.029411       6.004651       0.112422       0.990671 0.71343108E+01  0.66758255E+02                                 1.528979                            1.470903      -0.631080       2.569092                    0.999971       3.136786       8.048393       0.575580       1.137228      -0.744426      -0.000225      -0.030934       0.011827       0.033119      -0.002189      -0.004068      -0.003493      -0.015890       0.009914      -0.011324       0.002715       0.008609              1.557848       1.269368       0.149215       0.011841       2.112294      -0.051882       1.291881           0.000584
           30              H       0.824043       1.390334       5.894949       0.109977       0.968045 0.73777884E+01  0.71087065E+02                                 1.625500                            1.591647      -0.750319       2.511331                    0.999126       3.512305       9.790215       0.493677       1.287652      -0.706750      -0.022013       0.017016       0.006783       0.028638      -0.004836      -0.002107      -0.000502       0.004427       0.014620      -0.007949       0.002128       0.005821              1.641772       2.031514      -0.317581      -0.050906       1.539018       0.074865       1.354785           0.012617
           31              H      -0.421755       5.613475      13.729353       0.162240       0.916417 0.71478217E+01  0.68806637E+02                                 1.618852                            1.610620      -0.986289       2.431751                    0.997640       3.402461       9.698126       0.467526       1.360955      -0.692188      -0.024052      -0.011340      -0.001321       0.026624       0.003503       0.008016      -0.001145      -0.000290      -0.019285      -0.011509       0.002670       0.008840              1.624920       1.822100       0.249646       0.086893       1.603771      -0.040474       1.448889           0.016133
           32              H       0.061479       7.045252      14.130905       0.160890       0.928468 0.70233825E+01  0.67970422E+02                                 1.688738                            1.638030      -1.277281       2.296290                    0.994234       3.624045      10.691630       0.441778       1.432611      -0.676751      -0.008616       0.024848       0.007809       0.027435       0.004379       0.007096       0.002538      -0.002661      -0.010084      -0.008884      -0.000756       0.009639              1.721386       1.432974      -0.222968      -0.004841       2.238523       0.069249       1.492660          -0.000534
           33              H       0.681596       3.628238      14.517968       0.112081       1.056630 0.83452044E+01  0.81694287E+02                                 1.636866                            1.627338      -0.653538       2.557629                    0.999861       3.309720       8.856163       0.525777       1.190008      -0.731670      -0.021215      -0.019494       0.002313       0.028904       0.001650      -0.000298       0.000087      -0.003328      -0.024386      -0.008138       0.001731       0.006408              1.633566       1.920847       0.254451      -0.011780       1.593347      -0.059377       1.386504           0.012836
           34              H       1.919382       4.026622      13.634139       0.126391       1.068578 0.79957694E+01  0.77639288E+02                                 1.658784                            1.597944      -0.859910       2.469840                    0.998810       3.335786       8.964252       0.526733       1.197551      -0.728649       0.019690      -0.008098      -0.030426       0.037135      -0.004446      -0.010009       0.004169      -0.006291      -0.011231      -0.012595       0.000073       0.012522              1.678902       1.494193      -0.042978      -0.268012       1.384124      -0.094005       2.158391           0.001468
           35              H       3.337107       3.993201      15.552896       0.103312       1.046726 0.80406426E+01  0.79341398E+02                                 1.720451                            1.665650      -1.060102       2.358456                    0.995090       3.735765      10.617689       0.479722       1.293921      -0.704263       0.019204       0.013092       0.001752       0.023309       0.006596      -0.002214       0.001701       0.011468       0.012422      -0.011209       0.003928       0.007281              1.751224       2.227867       0.366220      -0.055242       1.609812      -0.085675       1.415994           0.000940
           36              H       2.638982       2.593508      15.424565       0.113283       1.065033 0.79367486E+01  0.76828421E+02                                 1.644879                            1.582228      -0.832343       2.468445                    0.998576       3.377688       9.026271       0.534934       1.182841      -0.731809       0.001659      -0.025895      -0.000652       0.025956       0.000091      -0.003240       0.001424      -0.011791       0.001684      -0.007511       0.001471       0.006040              1.678812       1.377825      -0.113275       0.011681       2.292680       0.023818       1.365931          -0.000377
           37              H       1.027414       3.228517      17.065960       0.113497       0.984001 0.77036033E+01  0.75308042E+02                                 1.665094                            1.644599      -0.885094       2.449606                    0.997085       3.612496      10.264700       0.475884       1.316611      -0.700261      -0.032608      -0.017358      -0.001972       0.036993       0.004883      -0.002792       0.004598      -0.006961      -0.003749      -0.008500       0.000804       0.007696              1.679536       1.949372       0.262609      -0.061141       1.659172      -0.132691       1.430064           0.000351
           38              H       1.270979       5.348777      18.165054       0.121135       1.110683 0.84811716E+01  0.82665104E+02                                 1.635901                            1.595579      -0.775381       2.500494                    0.999279       3.234421       8.402466       0.558248       1.125673      -0.748157      -0.012292      -0.000459       0.026352       0.029081      -0.002179      -0.006345       0.003117       0.001711       0.002858      -0.005785      -0.002678       0.008463              1.637899       1.476486      -0.070707      -0.244614       1.420918       0.054605       2.016293          -0.000337
           39              H       2.488431       5.701708      17.233619       0.112520       1.116170 0.87797898E+01  0.86796006E+02                                 1.677147                            1.651730      -0.734438       2.517576                    0.999286       3.346561       8.914513       0.531698       1.165266      -0.737645       0.022850       0.010237      -0.001542       0.025086       0.001839       0.003151       0.000329       0.002045      -0.029820      -0.010541       0.002981       0.007560              1.677411       1.999142       0.301789      -0.026270       1.635965      -0.030177       1.397125           0.000566
           40              H       0.482890       6.713711      16.353930       0.112350       0.991224 0.71390593E+01  0.66811175E+02                                 1.529249                            1.471144      -0.631394       2.568836                    0.999971       3.137591       8.049936       0.575702       1.136843      -0.744518      -0.000163       0.030918       0.011771       0.033083       0.002221      -0.004029       0.003483      -0.015889       0.010044      -0.011327       0.002731       0.008596              1.558131       1.269548      -0.149294       0.011847       2.112784       0.051896       1.292060           0.000523
           41              H      -0.186518       5.293966      16.244228       0.109760       0.967857 0.73753612E+01  0.71053637E+02                                 1.624938                            1.591104      -0.748412       2.512114                    0.999138       3.511419       9.785166       0.493921       1.287198      -0.706854      -0.021949      -0.017120       0.006714       0.028634       0.004876      -0.002078       0.000460       0.004311       0.014705      -0.007964       0.002139       0.005825              1.641204       2.030788       0.317499      -0.050849       1.538502      -0.074809       1.354323           0.012553
           42              H       2.942070      12.297775      17.318483       0.162212       0.916483 0.71486817E+01  0.68817805E+02                                 1.618998                            1.610773      -0.986665       2.431559                    0.997639       3.402863       9.699853       0.467474       1.361050      -0.692168       0.024017      -0.011292       0.001407       0.026577      -0.003453       0.008045       0.001144      -0.000311      -0.019290      -0.011527       0.002709       0.008818              1.625063       1.822231      -0.249662       0.086883       1.603958       0.040492       1.449001           0.016083
           43              H       2.458837       0.360952      16.916931       0.160871       0.928510 0.70241169E+01  0.67982552E+02                                 1.689083                            1.638345      -1.278123       2.295944                    0.994205       3.625180      10.697042       0.441621       1.433014      -0.676671       0.008687       0.024817      -0.007804       0.027427      -0.004373       0.007247      -0.002468      -0.002626      -0.009935      -0.009012      -0.000669       0.009681              1.721743       1.433236       0.223047      -0.004858       2.239052      -0.069305       1.492942          -0.000512
           44              H       1.838720      10.312538      16.529868       0.112004       1.057841 0.83577368E+01  0.81848144E+02                                 1.638078                            1.628517      -0.655190       2.556787                    0.999854       3.311961       8.864015       0.525604       1.189946      -0.731675       0.021241      -0.019444      -0.002196       0.028880      -0.001652      -0.000265      -0.000111      -0.003343      -0.024265      -0.008097       0.001702       0.006395              1.634781       1.922309      -0.254724      -0.011836       1.594552       0.059488       1.387481           0.012814
           45              H       0.600933      10.710922      17.413696       0.126202       1.069592 0.80057318E+01  0.77763115E+02                                 1.660059                            1.599116      -0.860684       2.469390                    0.998802       3.337918       8.972633       0.526433       1.197816      -0.728582      -0.019666      -0.008085       0.030474       0.037159       0.004416      -0.010008      -0.004161      -0.006279      -0.011201      -0.012588       0.000095       0.012493              1.680213       1.495313       0.043028      -0.268344       1.385115       0.094159       2.160212           0.001402
           46              H      -0.816792      10.677501      15.494940       0.103290       1.046058 0.80332043E+01  0.79244949E+02                                 1.719408                            1.664641      -1.056631       2.360015                    0.995157       3.733042      10.606347       0.479998       1.293551      -0.704355      -0.019186       0.013148      -0.001932       0.023339      -0.006547      -0.002080      -0.001548       0.011197       0.012261      -0.011004       0.003872       0.007131              1.750155       2.226537      -0.365998      -0.055200       1.608795       0.085587       1.415133           0.000931
           47              H      -0.118667       9.277808      15.623271       0.113150       1.063449 0.79213865E+01  0.76639597E+02                                 1.643161                            1.580646      -0.775138       2.494994                    0.999059       3.374237       9.013543       0.535247       1.182768      -0.731849      -0.001676      -0.025856       0.000429       0.025913      -0.000000      -0.002901      -0.001278      -0.011625       0.001762      -0.007204       0.001329       0.005875              1.677022       1.376477       0.113134       0.011646       2.290014      -0.023817       1.364574          -0.000233
           48              H       1.492901       9.912817      13.981875       0.112379       0.987500 0.77363414E+01  0.75693896E+02                                 1.667518                            1.646828      -0.882447       2.449846                    0.997097       3.618201      10.278992       0.476199       1.314595      -0.700663       0.032424      -0.017400       0.001670       0.036835      -0.004971      -0.002690      -0.004636      -0.007088      -0.003674      -0.008515       0.000688       0.007827              1.682034       1.952800      -0.263494      -0.061274       1.661509       0.133056       1.431795           0.000326
           49              H       1.249336      12.033077      12.882782       0.121487       1.106098 0.84366762E+01  0.82126707E+02                                 1.632012                            1.591924      -0.765721       2.505518                    0.999350       3.226622       8.377988       0.558584       1.126432      -0.748001       0.012140      -0.000717      -0.026506       0.029162       0.002283      -0.006230      -0.002707       0.001484       0.003666      -0.005584      -0.002652       0.008236              1.633984       1.473182       0.070408      -0.243784       1.417719      -0.054362       2.011052          -0.000196
           50              H       0.031885      12.386008      13.814217       0.112610       1.116527 0.87832959E+01  0.86840891E+02                                 1.677652                            1.652175      -0.735121       2.517242                    0.999290       3.346756       8.916079       0.531562       1.165429      -0.737606      -0.022920       0.010108       0.001476       0.025094      -0.001853       0.003113      -0.000252       0.002174      -0.029777      -0.010512       0.002934       0.007578              1.677927       1.999845      -0.302043      -0.026140       1.636522       0.030156       1.397414           0.000556
           51              H       2.037426       0.029411      14.693906       0.112428       0.990653 0.71341332E+01  0.66756101E+02                                 1.528953                            1.470879      -0.631094       2.569089                    0.999971       3.136740       8.048215       0.575589       1.137219      -0.744428       0.000225       0.030935      -0.011826       0.033119      -0.002189      -0.004068      -0.003493      -0.015889       0.009913      -0.011323       0.002715       0.008608              1.557821       1.269348       0.149211       0.011841       2.112254      -0.051881       1.291861           0.000564
           52              H       2.706834      11.978266      14.803608       0.109981       0.968037 0.73777077E+01  0.71086075E+02                                 1.625490                            1.591637      -0.750326       2.511331                    0.999126       3.512275       9.790108       0.493679       1.287651      -0.706750       0.022013      -0.017015      -0.006784       0.028638      -0.004836      -0.002107      -0.000501       0.004428       0.014618      -0.007948       0.002128       0.005820              1.641762       2.031501      -0.317578      -0.050906       1.539008       0.074864       1.354777           0.012605
           53              C       3.170465       7.188296       6.888480      -0.439415      34.927253 0.58336033E+03  0.14770407E+05                                 9.333584                            8.005099      -0.383075       1.843439                    0.996139      33.379646      99.795404       0.587250       0.411934      -1.066400      -0.022846       0.019982      -0.079204       0.084820      -0.023632       0.050887      -0.011291      -0.012479      -0.122772      -0.071290       0.008100       0.063190             10.528376       8.066771      -1.361497       1.064009       9.806221      -3.826861      13.712136           0.032002
           54              C       2.010525       9.253745       6.184729      -0.132102      24.984451 0.40480334E+03  0.93645334E+04                                 7.529959                            6.742857      -0.104037       1.971346                    0.997824      28.371877      81.360147       0.628621       0.421187      -1.059372      -0.032336      -0.027090      -0.061854       0.074869      -0.035854       0.002567       0.004256      -0.064072      -0.008337      -0.047069      -0.002556       0.049625              8.111023       7.124486      -1.683554       1.286645       8.225738      -2.090909       8.982846           0.009003
           55              C       1.047117       9.833942       5.100124      -0.229121      27.749576 0.45858622E+03  0.10960979E+05                                 8.040379                            7.140442      -0.125432       1.933579                    0.999331      30.419883      89.098747       0.614635       0.416927      -1.060499       0.078191      -0.037941      -0.016701       0.088500      -0.007316      -0.000979       0.003257       0.008281       0.126152      -0.029508      -0.012731       0.042239              8.683373       7.962402      -1.275786       1.029246       8.342872      -2.178303       9.744844           0.003766
           56              C       1.647490       9.665498       3.682273      -0.125481      30.332254 0.48738782E+03  0.11796892E+05                                 8.662624                            7.462069      -0.334207       1.907507                    0.996493      28.790174      84.127513       0.590661       0.428425      -1.056100      -0.000160      -0.060462       0.059620       0.084913      -0.007978      -0.028792       0.021898      -0.057958       0.025569      -0.048050       0.000898       0.047152              9.754577       8.135436      -2.000940       1.491805      10.366368      -3.232608      10.761928           0.001995
           57              C       1.884892       8.146825       3.417332      -0.225506      26.288418 0.43880129E+03  0.10354964E+05                                 7.721328                            6.976520      -0.081586       1.953906                    0.999101      29.892897      86.502314       0.624000       0.415950      -1.062978       0.034330       0.047816       0.065469       0.088040      -0.026125       0.017457       0.004770      -0.028861      -0.049942      -0.036844      -0.001777       0.038621              8.205497       7.303892      -1.491667       1.243006       9.054415      -1.360469       8.258185           0.002736
           58              C       2.874395       7.596039       4.501936      -0.121884      24.685768 0.39910111E+03  0.91669604E+04                                 7.364689                            6.624960       0.089406       2.032605                    0.999115      27.859913      78.679219       0.646619       0.412396      -1.068803      -0.069470       0.036040       0.001500       0.078277      -0.020372      -0.003921       0.004861      -0.036099       0.134116      -0.049597       0.003970       0.045627              7.828566       7.040515      -1.200017       0.914687       7.590452      -1.381464       8.854732           0.014371
           59              C       0.693218      10.216284       2.589389       0.609461      21.366806 0.25783329E+03  0.53754764E+04                                 7.157235                            5.726533      -0.094083       2.027910                    0.999283      22.278759      62.414423       0.615960       0.476953      -1.017973      -0.023365       0.020009      -0.035279       0.046807       0.073206      -0.014840      -0.004961      -0.072325      -0.171229      -0.065776      -0.045278       0.111055              8.122111       7.791469      -3.073195       1.490709       6.922743      -2.018301       9.652121          -0.043788
           60              C       1.370974       0.503996       3.460799      -0.439893      34.934027 0.58357156E+03  0.14777099E+05                                 9.334719                            8.006629      -0.382283       1.843672                    0.996136      33.384572      99.814808       0.587184       0.411942      -1.066394       0.022669       0.020157       0.079487       0.085079       0.024013       0.051344       0.011157      -0.012107      -0.122960      -0.071699       0.007952       0.063747             10.528956       8.067422       1.361546       1.062692       9.807651       3.825919      13.711794           0.031230
           61              C       2.530913       2.569445       4.164550      -0.131952      24.992912 0.40499646E+03  0.93704128E+04                                 7.532415                            6.745126      -0.105450       1.970773                    0.997820      28.380457      81.399241       0.628403       0.421270      -1.059287       0.032480      -0.027114       0.061892       0.074971       0.035839       0.002975      -0.004407      -0.063607      -0.008105      -0.047027      -0.002391       0.049418              8.113493       7.126343       1.683559       1.286114       8.228373       2.091279       8.985764           0.010006
           62              C       3.494322       3.149642       5.249154      -0.228828      27.721382 0.45799000E+03  0.10942104E+05                                 8.032750                            7.134177      -0.117548       1.936463                    0.999341      30.389345      88.962218       0.615174       0.416738      -1.060722      -0.077651      -0.037687       0.016749       0.087923       0.007830       0.000561      -0.002203       0.007599       0.126315      -0.029821      -0.012358       0.042179              8.674742       7.954994       1.273062       1.027514       8.334084       2.175549       9.735149           0.006227
           63              C       2.893948       2.981198       6.667005      -0.120425      30.214003 0.48493972E+03  0.11724182E+05                                 8.646600                            7.448726      -0.338013       1.907282                    0.996485      28.718527      83.900693       0.590478       0.429050      -1.055598       0.002050      -0.059418      -0.056884       0.082283       0.009125      -0.027870      -0.021126      -0.057282       0.030394      -0.047260       0.000643       0.046618              9.735666       8.121790       1.992494       1.488692      10.344155       3.225097      10.741053           0.005468
           64              C       2.656547       1.462525       6.931947      -0.225315      26.264768 0.43830330E+03  0.10339430E+05                                 7.715160                            6.971361      -0.074722       1.956514                    0.999098      29.864677      86.381757       0.624443       0.415807      -1.063156      -0.034232       0.047732      -0.064799       0.087459       0.026597       0.017738      -0.003266      -0.028538      -0.047563      -0.036473      -0.002431       0.038904              8.198859       7.299164       1.489099       1.243021       9.047520       1.360287       8.249892           0.003994
           65              C       1.667044       0.911739       5.847342      -0.122248      24.696085 0.39934434E+03  0.91740345E+04                                 7.367167                            6.627412       0.089274       2.032486                    0.999115      27.867026      78.708207       0.646430       0.412450      -1.068758       0.069486       0.035824      -0.001309       0.078188       0.020502      -0.004092      -0.004920      -0.035342       0.134274      -0.049475       0.003758       0.045717              7.831001       7.042960       1.200385       0.914708       7.592655       1.381719       8.857387           0.014844
           66              C       3.848220       3.531984       7.759889       0.589744      21.524835 0.26013228E+03  0.54331571E+04                                 7.176405                            5.740631      -0.098752       2.026001                    0.999210      22.387189      62.687838       0.617294       0.475069      -1.019412       0.018152       0.016057       0.027204       0.036433      -0.074370      -0.015525       0.004881      -0.073022      -0.176662      -0.067628      -0.045554       0.113183              8.144796       7.812935       3.083282       1.497461       6.942095       2.026973       9.679357          -0.004928
           67              C       0.360412       6.180304      13.810077      -0.439423      34.927691 0.58337142E+03  0.14770748E+05                                 9.333653                            8.005175      -0.383065       1.843440                    0.996139      33.379801      99.795848       0.587247       0.411934      -1.066400       0.022842      -0.019983       0.079204       0.084820      -0.023632       0.050887      -0.011292      -0.012474      -0.122772      -0.071289       0.008098       0.063191             10.528447       8.066804      -1.361489       1.063980       9.806259      -3.826877      13.712278           0.031992
           68              C       1.520352       4.114855      14.513828      -0.132108      24.984893 0.40481199E+03  0.93647772E+04                                 7.530039                            6.742926      -0.104025       1.971344                    0.997824      28.372105      81.360808       0.628619       0.421187      -1.059373       0.032335       0.027087       0.061858       0.074871      -0.035850       0.002563       0.004266      -0.064081      -0.008341      -0.047068      -0.002559       0.049627              8.111114       7.124535      -1.683570       1.286670       8.225789      -2.090946       8.983018           0.008981
           69              C       2.483760       3.534658      15.598433      -0.229121      27.749240 0.45857838E+03  0.10960728E+05                                 8.040273                            7.140350      -0.125310       1.933621                    0.999331      30.419511      89.096963       0.614644       0.416924      -1.060502      -0.078180       0.037931       0.016710       0.088488      -0.007323      -0.000937       0.003235       0.008277       0.126143      -0.029511      -0.012721       0.042232              8.683256       7.962283      -1.275737       1.029225       8.342713      -2.178255       9.744771           0.003735
           70              C       1.883387       3.703102      17.016284      -0.125409      30.330477 0.48734932E+03  0.11795760E+05                                 8.662428                            7.461886      -0.334287       1.907498                    0.996493      28.789092      84.124389       0.590653       0.428438      -1.056090       0.000186       0.060446      -0.059571       0.084868      -0.007998      -0.028793       0.021893      -0.057952       0.025647      -0.048051       0.000895       0.047156              9.754365       8.135288      -2.000855       1.491808      10.366063      -3.232523      10.761743           0.001982
           71              C       1.645985       5.221775      17.281225      -0.225504      26.288388 0.43880011E+03  0.10354938E+05                                 7.721340                            6.976520      -0.081546       1.953920                    0.999101      29.892901      86.502585       0.623998       0.415951      -1.062976      -0.034328      -0.047829      -0.065452       0.088034      -0.026132       0.017468       0.004733      -0.028819      -0.049908      -0.036831      -0.001788       0.038620              8.205524       7.303929      -1.491670       1.243030       9.054448      -1.360531       8.258194           0.002696
           72              C       0.656482       5.772561      16.196621      -0.121895      24.686352 0.39911295E+03  0.91673034E+04                                 7.364828                            6.625078       0.089405       2.032600                    0.999115      27.860249      78.680557       0.646611       0.412399      -1.068802       0.069468      -0.036043      -0.001496       0.078276      -0.020373      -0.003940       0.004864      -0.036095       0.134130      -0.049599       0.003964       0.045635              7.828729       7.040640      -1.200089       0.914753       7.590611      -1.381539       8.854935           0.014342
           73              C       2.837659       3.152316      18.109168       0.609212      21.368011 0.25785057E+03  0.53759059E+04                                 7.157274                            5.726550      -0.094198       2.027876                    0.999281      22.280105      62.417812       0.615989       0.476924      -1.017992       0.023281      -0.019950       0.035148       0.046641       0.073215      -0.014845      -0.004965      -0.072319      -0.171276      -0.065788      -0.045283       0.111070              8.122156       7.791527      -3.073207       1.490720       6.922757      -2.018307       9.652183          -0.043034
           74              C       2.159903      12.864604      17.237758      -0.439892      34.933429 0.58356209E+03  0.14776786E+05                                 9.334599                            8.006558      -0.382295       1.843675                    0.996136      33.384119      99.812921       0.587188       0.411942      -1.066395      -0.022673      -0.020145      -0.079481       0.085071       0.024005       0.051346       0.011167      -0.012097      -0.122966      -0.071700       0.007952       0.063747             10.528790       8.067325       1.361506       1.062659       9.807528       3.825838      13.711519           0.031205
           75              C       0.999964      10.799155      16.534007      -0.131955      24.992788 0.40499373E+03  0.93703272E+04                                 7.532371                            6.745088      -0.105420       1.970785                    0.997820      28.380311      81.398539       0.628408       0.421268      -1.059289      -0.032483       0.027111      -0.061893       0.074972       0.035834       0.002975      -0.004407      -0.063610      -0.008113      -0.047022      -0.002393       0.049416              8.113442       7.126298       1.683526       1.286092       8.228304       2.091263       8.985725           0.009977
           76              C       0.036555      10.218958      15.449403      -0.228827      27.721246 0.45798724E+03  0.10942015E+05                                 8.032711                            7.134147      -0.117524       1.936471                    0.999341      30.389210      88.961568       0.615177       0.416737      -1.060723       0.077651       0.037688      -0.016749       0.087924       0.007830       0.000562      -0.002202       0.007598       0.126313      -0.029820      -0.012358       0.042178              8.674694       7.954942       1.273040       1.027500       8.334031       2.175523       9.735110           0.006198
           77              C       0.636929      10.387402      14.031552      -0.120425      30.213978 0.48493953E+03  0.11724173E+05                                 8.646586                            7.448719      -0.338006       1.907284                    0.996485      28.718497      83.900503       0.590479       0.429049      -1.055599      -0.002051       0.059417       0.056884       0.082282       0.009124      -0.027869      -0.021127      -0.057281       0.030395      -0.047260       0.000643       0.046617              9.735641       8.121777       1.992482       1.488685      10.344107       3.225070      10.741038           0.005457
           78              C       0.874330      11.906075      13.766610      -0.225315      26.264633 0.43830077E+03  0.10339346E+05                                 7.715114                            6.971329      -0.074693       1.956524                    0.999098      29.864526      86.380969       0.624446       0.415805      -1.063158       0.034232      -0.047730       0.064800       0.087459       0.026597       0.017738      -0.003263      -0.028541      -0.047562      -0.036472      -0.002433       0.038905              8.198801       7.299107       1.489087       1.242996       9.047463       1.360264       8.249833           0.003963
           79              C       1.863833      12.456861      14.851215      -0.122248      24.695758 0.39933787E+03  0.91738362E+04                                 7.367076                            6.627342       0.089320       2.032506                    0.999115      27.866676      78.706658       0.646437       0.412448      -1.068761      -0.069488      -0.035821       0.001308       0.078189       0.020498      -0.004095      -0.004916      -0.035331       0.134269      -0.049468       0.003753       0.045715              7.830895       7.042875       1.200358       0.914690       7.592565       1.381696       8.857247           0.014817
           80              C      -0.317343       9.836616      12.938668       0.589743      21.524807 0.26013200E+03  0.54331504E+04                                 7.176403                            5.740632      -0.098759       2.025999                    0.999210      22.387180      62.687837       0.617293       0.475069      -1.019412      -0.018153      -0.016056      -0.027203       0.036432      -0.074370      -0.015525       0.004880      -0.073024      -0.176665      -0.067629      -0.045554       0.113184              8.144789       7.812933       3.083275       1.497456       6.942081       2.026961       9.679354          -0.004943
           81              N       2.255958       7.783199       5.865971       0.072913      24.542323 0.36523112E+03  0.80022703E+04                                 7.000175                            6.098022       0.240931       2.162462                    0.998688      22.955636      58.347264       0.732182       0.381805      -1.117209       0.155269       0.067417       0.012462       0.169732      -0.118948       0.011293      -0.013765      -0.150785       0.261815      -0.184504       0.074065       0.110439              7.731133       5.545944      -2.147223       1.055596       7.944517      -2.302216       9.702937           0.321043
           82              N       2.285481       1.098899       4.483307       0.074245      24.502252 0.36452970E+03  0.79828652E+04                                 6.992237                            6.092040       0.241942       2.163186                    0.998691      22.934173      58.273218       0.732582       0.381789      -1.117248      -0.154776       0.067032      -0.012500       0.169130       0.118389       0.011458       0.013601      -0.149870       0.260474      -0.183568       0.073666       0.109902              7.721365       5.539877       2.143974       1.052893       7.935271       2.296829       9.688946           0.323189
           83              N       1.274919       5.585401      14.832586       0.072990      24.540086 0.36519094E+03  0.80011358E+04                                 6.999630                            6.097593       0.241095       2.162532                    0.998688      22.954617      58.342935       0.732228       0.381793      -1.117222      -0.155259      -0.067414      -0.012458       0.169721      -0.118935       0.011298      -0.013767      -0.150759       0.261780      -0.184480       0.074049       0.110431              7.730491       5.545532      -2.147012       1.055463       7.943856      -2.301912       9.702085           0.321149
           84              N       1.245396      12.269701      16.215250       0.074273      24.500893 0.36450566E+03  0.79822073E+04                                 6.992019                            6.091876       0.241970       2.163208                    0.998691      22.933347      58.270646       0.732585       0.381794      -1.117245       0.154735      -0.067007       0.012498       0.169083       0.118356       0.011457       0.013600      -0.149836       0.260388      -0.183517       0.073641       0.109877              7.721101       5.539714       2.143885       1.052838       7.935010       2.296707       9.688580           0.323193
           85              O       2.104335       8.328638       9.198439      -0.765968      33.842831 0.65073826E+03  0.16310989E+05                                 8.093493                            7.751384       0.535210       2.178852                    0.999114      30.140126      79.342582       0.705746       0.346245      -1.156192      -0.087189       0.044823       0.025401       0.101273      -0.013444       0.006859       0.028995      -0.002980      -0.009129      -0.034927       0.004704       0.030222              8.310840       6.897204      -0.777504       0.260182       8.291603       1.179402       9.743715           0.140553
           86              O       3.647769       6.435644       9.403354      -0.803618      52.366914 0.93978433E+03  0.25917988E+05                                11.182573                            9.542003      -0.208712       1.935067                    0.994323      32.022528      89.489502       0.611295       0.363314      -1.138182       0.012082      -0.027096       0.024712       0.038612       0.014261       0.020431       0.001259       0.014410       0.022299      -0.023861      -0.005061       0.028922             12.742157      17.082473      -3.167128       5.256543       8.708869      -0.367447      12.435129           0.111387
           87              O       1.260711       6.018544       8.467780      -0.735772      42.885160 0.74982532E+03  0.19514294E+05                                 9.722284                            8.498158       0.100856       2.060081                    0.995176      29.921182      80.823619       0.651617       0.361178      -1.141604      -0.038202      -0.026755      -0.026397       0.053591      -0.007222       0.007777       0.014302       0.009177      -0.088868      -0.035909       0.012541       0.023368             10.769922      15.505951       4.887340      -0.692303       9.189991       0.048448       7.613823           0.101292
           88              O      -0.273672      10.951557       2.916427      -0.577388      32.784793 0.52842182E+03  0.12605507E+05                                 8.026319                            7.052809       0.725658       2.283046                    0.997851      27.471056      71.141288       0.727364       0.353000      -1.147678       0.029529       0.006195       0.000997       0.030188      -0.018111      -0.017303       0.009954      -0.012173      -0.277986      -0.095273       0.027751       0.067523              8.743313      10.840666      -3.533792       0.295356       8.682729      -1.115441       6.706543          -0.054624
           89              O       0.961962      10.010408       1.395083      -0.586055      26.854382 0.43212013E+03  0.98151421E+04                                 6.898997                            6.276114       0.807766       2.298088                    0.999089      27.295346      69.264280       0.788870       0.341829      -1.155461       0.024594       0.022179       0.047551       0.057947       0.058925      -0.030018      -0.008562      -0.040330       0.151210      -0.090261       0.019671       0.070590              7.196111       5.449789      -0.651128      -0.472591       5.673013      -0.595507      10.465529          -0.062489
           90              O       2.437104       1.644338       1.150840      -0.767405      33.886860 0.65182181E+03  0.16345098E+05                                 8.100563                            7.757823       0.536083       2.178807                    0.999120      30.162595      79.421030       0.705449       0.346244      -1.156182       0.087126       0.044610      -0.025231       0.101082       0.014170       0.007616      -0.028867      -0.002927      -0.008615      -0.035546       0.005414       0.030132              8.318287       6.902950       0.778260       0.260857       8.299152      -1.180882       9.752758           0.137364
           91              O       0.893670      13.119944       0.945924      -0.804080      52.346134 0.93935283E+03  0.25902299E+05                                11.178264                            9.538884      -0.206109       1.935962                    0.994320      32.017686      89.460237       0.611503       0.363243      -1.138273      -0.012143      -0.026522      -0.024993       0.038412      -0.013892       0.020296      -0.001365       0.013777       0.021280      -0.023330      -0.005180       0.028510             12.736632      17.075032       3.166088       5.252828       8.705778       0.366729      12.429085           0.110492
           92              O       3.280728      12.702844       1.881499      -0.737018      42.906002 0.75019468E+03  0.19525741E+05                                 9.723962                            8.499091       0.103728       2.060879                    0.995173      29.930356      80.844502       0.651734       0.361079      -1.141715       0.039088      -0.026432       0.026222       0.053982       0.006551       0.008392      -0.013743       0.009393      -0.090199      -0.036080       0.012948       0.023132             10.772280      15.509763      -4.889797      -0.691240       9.192489      -0.049405       7.614589           0.098171
           93              O      -0.736889       4.267257       7.432852      -0.568086      32.571391 0.52401415E+03  0.12474948E+05                                 7.996066                            7.027539       0.722129       2.283747                    0.997843      27.358936      70.792507       0.727974       0.353423      -1.147267      -0.026112       0.008939      -0.010557       0.029549       0.020713      -0.014429      -0.009368      -0.010576      -0.213170      -0.073446       0.014498       0.058948              8.708515      10.798246       3.517440       0.290098       8.648341       1.105729       6.678958           0.083556
           94              O       3.579477       3.326108       8.954196      -0.585025      26.863585 0.43227302E+03  0.98202758E+04                                 6.903594                            6.280224       0.798903       2.295498                    0.999072      27.291039      69.277478       0.787983       0.342155      -1.155092      -0.035025       0.014890      -0.039489       0.054844      -0.042964      -0.027712       0.010649      -0.028775       0.121605      -0.068170       0.007985       0.060185              7.200919       5.453062       0.651414      -0.472069       5.676987       0.596607      10.472709           0.075193
           95              O       1.426542       5.039962      11.500118      -0.765957      33.842357 0.65072633E+03  0.16310614E+05                                 8.093418                            7.751313       0.535210       2.178855                    0.999114      30.139899      79.341768       0.705750       0.346245      -1.156192       0.087190      -0.044827      -0.025398       0.101275      -0.013446       0.006862       0.028996      -0.002971      -0.009149      -0.034932       0.004713       0.030219              8.310763       6.897139      -0.777499       0.260178       8.291532       1.179384       9.743620           0.140558
           96              O      -0.116892       6.932956      11.295203      -0.803613      52.366684 0.93977969E+03  0.25917831E+05                                11.182548                            9.541987      -0.208717       1.935067                    0.994323      32.022446      89.489251       0.611295       0.363315      -1.138181      -0.012082       0.027095      -0.024711       0.038610       0.014262       0.020430       0.001260       0.014406       0.022297      -0.023861      -0.005060       0.028921             12.742124      17.082422      -3.167111       5.256526       8.708845      -0.367443      12.435106           0.111389
           97              O       2.270166       7.350056      12.230777      -0.735768      42.884920 0.74982068E+03  0.19514145E+05                                 9.722253                            8.498137       0.100853       2.060081                    0.995176      29.921110      80.823393       0.651617       0.361178      -1.141603       0.038202       0.026755       0.026399       0.053592      -0.007224       0.007779       0.014301       0.009176      -0.088868      -0.035909       0.012539       0.023369             10.769880      15.505893       4.887308      -0.692301       9.189947       0.048449       7.613801           0.101280
           98              O      -1.747451       2.417043      17.782130      -0.577436      32.786580 0.52845661E+03  0.12606577E+05                                 8.026700                            7.053123       0.725638       2.283017                    0.997852      27.471717      71.144284       0.727333       0.353008      -1.147669      -0.029487      -0.006220      -0.001132       0.030157      -0.018150      -0.017239       0.009933      -0.012132      -0.276841      -0.094883       0.027524       0.067359              8.743733      10.841220      -3.533994       0.295312       8.683096      -1.115465       6.706883          -0.054695
           99              O       2.568915       3.358192      19.303474      -0.586308      26.861451 0.43226531E+03  0.98193128E+04                                 6.900349                            6.277298       0.807486       2.297937                    0.999089      27.298746      69.277108       0.788768       0.341843      -1.155443      -0.024754      -0.022078      -0.047439       0.057885       0.058713      -0.029986      -0.008603      -0.040176       0.150719      -0.089950       0.019505       0.070444              7.197549       5.450864      -0.651350      -0.472645       5.674147      -0.595751      10.467636          -0.061918
          100              O       1.093773      11.724262      19.547717      -0.767434      33.887917 0.65184920E+03  0.16345961E+05                                 8.100721                            7.757977       0.536052       2.178785                    0.999120      30.163255      79.423275       0.705443       0.346243      -1.156183      -0.087118      -0.044604       0.025220       0.101070       0.014167       0.007620      -0.028863      -0.002923      -0.008625      -0.035545       0.005419       0.030126              8.318444       6.903072       0.778282       0.260865       8.299321      -1.180870       9.752938           0.137357
          101              O       2.637207       0.248656      19.752633      -0.804022      52.343512 0.93930049E+03  0.25900501E+05                                11.177936                            9.538657      -0.206183       1.935953                    0.994319      32.016752      89.457087       0.611507       0.363246      -1.138271       0.012138       0.026556       0.024977       0.038424      -0.013901       0.020306      -0.001381       0.013738       0.021268      -0.023333      -0.005187       0.028520             12.736207      17.074364       3.166011       5.252579       8.705590       0.366725      12.428667           0.110538
          102              O       0.250149       0.665756      18.817058      -0.736932      42.902881 0.75013038E+03  0.19523644E+05                                 9.723519                            8.498751       0.103696       2.060889                    0.995172      29.929083      80.840128       0.651744       0.361081      -1.141714      -0.039070       0.026461      -0.026233       0.053990       0.006573       0.008385      -0.013748       0.009383      -0.090213      -0.036086       0.012939       0.023147             10.771747      15.508906      -4.889509      -0.691186       9.192108      -0.049406       7.614226           0.098212
          103              O      -1.284234       9.101343      13.265705      -0.568083      32.571135 0.52400917E+03  0.12474799E+05                                 7.996024                            7.027506       0.722136       2.283751                    0.997843      27.358827      70.792133       0.727975       0.353423      -1.147267       0.026113      -0.008939       0.010558       0.029552       0.020715      -0.014430      -0.009369      -0.010576      -0.213164      -0.073445       0.014496       0.058949              8.708463      10.798184       3.517412       0.290085       8.648280       1.105708       6.678925           0.083519
          104              O      -0.048600      10.042492      11.744361      -0.585030      26.863818 0.43227792E+03  0.98204172E+04                                 6.903641                            6.280266       0.798894       2.295494                    0.999072      27.291136      69.277879       0.787979       0.342156      -1.155091       0.035026      -0.014887       0.039489       0.054844      -0.042962      -0.027712       0.010650      -0.028773       0.121599      -0.068167       0.007983       0.060184              7.200968       5.453100       0.651421      -0.472071       5.677024       0.596612      10.472780           0.075179

******************************************************
Auxiliary information for the entire system
The total spin magnetic moment of the unit cell is   3.200827
The total net atomic charge of the unit cell is   -0.000001
Accuracy of reproducing the electrostatic potential in the unit cell:
  The inner radius (bohr) =    5.0000
  The outer radius (bohr) =   12.0000
  Valid grid points have density less than (e/(bohr^3)) =    0.0001
  The number of valid grid points were=        35090
  The rms potential error without charges in kcal/mol is=      3.93757
  The rms potential error with partial charges in kcal/mol is=      0.54689
  The RRMSE value at monopole order=      0.13889
  The rms potential error with partial charges and cloud penetration in kcal/mol is=      0.55152
  The RRMSE value at monopole order with cloud penetration is=      0.14007
  The rms potential error with partial charges and atomic dipoles in kcal/mol is=      0.26085
  The RRMSE value at dipole order=      0.06625
  The rms potential error with partial charges, atomic dipoles and cloud penetration in kcal/mol is=      0.24233
  The RRMSE value at dipole order with cloud penetration=      0.06154

******************************************************
The electron densities and ab initio electrostatic potential were computed in VASP using the PBE functional and
projector augmented wave method. See the main text of the journal article for a description of computational details.
The atomic charges, dipoles, and quadrupoles were computed with the DDEC6 method as described in
(a) T. A. Manz and N. Gabaldon Limas, RSC Adv. 6 (2016) 47771-47801 DOI: 10.1039/c6ra04656h
(b) N. Gabaldon Limas and T. A. Manz, RSC Adv. 8 (2018) 2678-2707 DOI: 10.1039/c7ra11829e.
For each atom in the material, the electron cloud parameters were fit to the spherically averaged atom-in-material
electron density using radial positions for which this density was between 10^-4 and 10^-2 electrons per cubic bohr.
The polarizabilities, dispersion coefficients, and quantum Drude oscillator (QDO) parameters were fit using the MCLF method.
The magnetic structure of the system was optimized in VASP from the default ferromagnetic initial guess using spin polarization.
The atomic spin moments (ASMs) were computed on this optimized magnetic structure using the DDEC6 partition as inputs
to the method of T. A. Manz and D. S. Sholl, J. Chem. Theory Comput. 7 (2011) 4146-4164 DOI: 10.1021/ct200539n.
The RMSE and RRMSE were computed using a uniform grid with Ewald summation.
