# Supplementary material for: A collection of forcefield precursors for metal–organic frameworks
Source: RSC Adv. 2019 Nov 13;9(63):36492–507. doi: 10.1039/c9ra07327b (PMC9075174; doi:10.1039/c9ra07327b)
Supplement: RA-009-C9RA07327B-s3541 [file RA-009-C9RA07327B-s3541.xyz]

   64
jmolscript: load "" {1 1 1} spacegroup "x,y,z" unitcell [{     10.446500     0.000000     0.000000 }, {      0.000000    11.785900     0.000000 }, {      0.000000     0.000000    14.604800 }]
Zn     8.686265     9.452292    12.072912     0.893134
Zn     6.983485     2.333608     4.770512     0.893134
Zn     1.760235     3.559342     9.834288     0.893134
Zn     3.463015     8.226558     2.531888     0.893134
H      4.907766     5.654875     3.031956     0.108464
H      8.387495     5.641910     0.978522     0.142682
H      5.640065     8.560099     0.451288     0.114685
H      0.315484     6.131025    10.334356     0.108464
H      7.282255     6.143990     8.280922     0.142682
H     10.029685     3.225801     7.753688     0.114685
H      5.538734    11.547825     4.270444     0.108464
H      2.059005    11.534860     6.323878     0.142682
H      4.806435     2.667149     6.851112     0.114685
H     10.131016     0.238075    11.572844     0.108464
H      3.164245     0.251040    13.626278     0.142682
H      0.416815     9.118751    14.153512     0.114685
C      5.490367     6.062431     2.401467     0.055091
C      6.704041     5.452982     2.127627    -0.033379
C      7.544880     6.032259     1.180360    -0.054730
C      5.911674     7.758658     0.881984     0.089065
C      8.021867     7.853181    14.113641     0.582319
C      7.128692     7.196235     0.532929    -0.044299
C      7.138093     4.234556     2.907085     0.577131
C     10.179383     5.723469     9.703867     0.055091
C      8.965709     6.332918     9.430027    -0.033379
C      8.124870     5.753641     8.482760    -0.054730
C      9.758076     4.027242     8.184384     0.089065
C      7.647883     3.932719     6.811241     0.582319
C      8.541058     4.589665     7.835329    -0.044299
C      8.531657     7.551344    10.209485     0.577131
C      4.956133     0.169481     4.900933     0.055091
C      3.742459    11.345932     5.174773    -0.033379
C      2.901620     0.139309     6.122040    -0.054730
C      4.534826     1.865708     6.420416     0.089065
C      2.424633     1.960231     7.793559     0.582319
C      3.317808     1.303285     6.769471    -0.044299
C      3.308407    10.127506     4.395315     0.577131
C      0.267117    11.616419    12.203333     0.055091
C      1.480791     0.439968    12.477173    -0.033379
C      2.321630    11.646591    13.424440    -0.054730
C      0.688424     9.920192    13.722816     0.089065
C      2.798617     9.825669     0.491159     0.582319
C      1.905442    10.482615    14.071871    -0.044299
C      1.914843     1.658394    11.697715     0.577131
N      5.100190     7.215799     1.807052    -0.232161
N      0.123060     4.570101     9.109452    -0.232161
N      5.346310     1.322849     5.495348    -0.232161
N     10.323440    10.463051    12.797748    -0.232161
O      7.484186     8.831882    13.470445    -0.566035
O      9.170773     7.451400    13.962919    -0.531180
O      6.208877     3.652450     3.559190    -0.561373
O      8.323980     3.911622     2.896862    -0.539414
O      8.185564     2.954018     6.168045    -0.566035
O      6.498977     4.334500     6.660519    -0.531180
O      9.460873     8.133450    10.861590    -0.561373
O      7.345770     7.874278    10.199262    -0.539414
O      2.962314     2.938932     8.436755    -0.566035
O      1.275727     1.558450     7.944281    -0.531180
O      4.237623     9.545400     3.743210    -0.561373
O      2.122520     9.804572     4.405538    -0.539414
O      2.260936     8.846968     1.134355    -0.566035
O      3.947523    10.227450     0.641881    -0.531180
O      0.985627     2.240500    11.045610    -0.561373
O      3.100730     1.981328    11.707938    -0.539414

The following XYZ coordinates are in angstroms. Other properties are in atomic units.
The sperically averaged electron density of each atom fit to a function of the form exp(a - br)
eigen_1, eigen_2 and eigen_3 are the three eigenvalues of traceless quadrupole moment tensor
  atom number  atomic symbol              X              Y              Z     net charge C6 coefficient C8 coefficient C10 coefficient fluctuating dipole atomic polarizability isotropic forcefield polarizability              a              b squared Pearson coefficient          <r^3>          <r^4>         wp_QDO          m_QDO          q_QDO       dipole_x       dipole_y       dipole_z         dipole            Qxy            Qxz            Qyz     Q(x^2-y^2)  Q(3z^2 - R^2)        eigen_1        eigen_2        eigen_3 static polarizability      alpha(xx)      alpha(xy)      alpha(xz)      alpha(yy)      alpha(yz)      alpha(zz) atomic spin moment
            1             Zn       8.686265       9.452292      12.072912       0.893134      80.708381 0.16074172E+04  0.49361662E+05                                15.631722                           13.347650       0.261769       1.951723                    0.998631      45.396076     122.695943       0.479880       0.415635      -1.130293      -0.098389       0.026752      -0.057436       0.117026      -0.158692       0.022853      -0.127593      -0.086594      -0.208282      -0.177820      -0.065233       0.243053             18.302611      16.753345       6.246466      -1.188757      18.862222       3.509598      19.292264           0.000001
            2             Zn       6.983485       2.333608       4.770512       0.893134      80.708399 0.16074176E+04  0.49361678E+05                                15.631725                           13.347652       0.261769       1.951723                    0.998631      45.396080     122.695960       0.479880       0.415635      -1.130293       0.098389      -0.026752      -0.057436       0.117026      -0.158692      -0.022853       0.127593      -0.086594      -0.208283      -0.177820      -0.065233       0.243053             18.302613      16.753349       6.246468       1.188758      18.862225      -3.509597      19.292266           0.000001
            3             Zn       1.760235       3.559342       9.834288       0.893134      80.708352 0.16074164E+04  0.49361633E+05                                15.631717                           13.347646       0.261769       1.951723                    0.998631      45.396075     122.695926       0.479880       0.415635      -1.130293       0.098389       0.026752       0.057436       0.117026       0.158692       0.022854       0.127593      -0.086594      -0.208283      -0.177820      -0.065233       0.243053             18.302604      16.753341      -6.246462      -1.188758      18.862215      -3.509596      19.292256           0.000001
            4             Zn       3.463015       8.226558       2.531888       0.893134      80.708377 0.16074171E+04  0.49361658E+05                                15.631721                           13.347649       0.261769       1.951723                    0.998631      45.396078     122.695946       0.479880       0.415635      -1.130293      -0.098389      -0.026752       0.057436       0.117026       0.158692      -0.022853      -0.127593      -0.086594      -0.208283      -0.177820      -0.065233       0.243053             18.302609      16.753344      -6.246464       1.188758      18.862220       3.509597      19.292263           0.000001
            5              H       4.907766       5.654875       3.031956       0.108464       1.300087 0.95914017E+01  0.96789684E+02                                 1.851272                            1.723726      -1.054254       2.378650                    0.997467       3.368552       9.020392       0.522484       1.161678      -0.739350      -0.028306      -0.026468       0.034218       0.051698       0.003567      -0.012329      -0.006832       0.016512      -0.000461      -0.012865      -0.006037       0.018901              1.907144       1.892456       0.193789      -0.411050       1.855187      -0.424002       1.973790           0.000002
            6              H       8.387495       5.641910       0.978522       0.142682       1.252649 0.95316501E+01  0.96662174E+02                                 1.848814                            1.753495      -1.228031       2.317653                    0.995648       3.382808       9.275591       0.499282       1.209684      -0.727166       0.037756      -0.018890      -0.008148       0.042997      -0.008872      -0.001368       0.008054       0.008931      -0.018600      -0.013213      -0.001348       0.014561              1.875212       2.225430      -0.308098      -0.264647       1.753858      -0.049289       1.646347           0.000001
            7              H       5.640065       8.560099       0.451288       0.114685       1.201499 0.86720389E+01  0.86833642E+02                                 1.849159                            1.703557      -1.346947       2.237062                    0.994659       3.702101      10.452855       0.487434       1.254942      -0.712699      -0.008430       0.040806      -0.024847       0.048513       0.001037       0.004452      -0.007348      -0.010180      -0.002582      -0.009547      -0.000970       0.010517              1.929055       1.832880      -0.449620       0.056858       2.245603      -0.411558       1.708682           0.000001
            8              H       0.315484       6.131025      10.334356       0.108464       1.300087 0.95914060E+01  0.96789749E+02                                 1.851274                            1.723728      -1.054254       2.378650                    0.997467       3.368552       9.020396       0.522484       1.161679      -0.739350       0.028306       0.026468       0.034218       0.051698       0.003567       0.012329       0.006832       0.016512      -0.000461      -0.012865      -0.006036       0.018901              1.907146       1.892458       0.193789       0.411050       1.855188       0.424003       1.973791           0.000002
            9              H       7.282255       6.143990       8.280922       0.142682       1.252648 0.95316412E+01  0.96662060E+02                                 1.848813                            1.753494      -1.228030       2.317654                    0.995648       3.382807       9.275587       0.499282       1.209684      -0.727166      -0.037756       0.018890      -0.008148       0.042997      -0.008872       0.001368      -0.008054       0.008931      -0.018600      -0.013213      -0.001348       0.014561              1.875211       2.225429      -0.308098       0.264647       1.753858       0.049289       1.646347           0.000001
           10              H      10.029685       3.225801       7.753688       0.114685       1.201499 0.86720389E+01  0.86833643E+02                                 1.849159                            1.703557      -1.346947       2.237062                    0.994659       3.702101      10.452855       0.487434       1.254942      -0.712699       0.008430      -0.040806      -0.024847       0.048513       0.001037      -0.004452       0.007348      -0.010180      -0.002582      -0.009547      -0.000970       0.010517              1.929055       1.832880      -0.449620      -0.056858       2.245603       0.411558       1.708682           0.000001
           11              H       5.538734      11.547825       4.270444       0.108464       1.300088 0.95914123E+01  0.96789829E+02                                 1.851274                            1.723728      -1.054254       2.378650                    0.997467       3.368553       9.020400       0.522484       1.161680      -0.739350       0.028306      -0.026468      -0.034218       0.051698      -0.003567      -0.012329       0.006832       0.016512      -0.000462      -0.012865      -0.006037       0.018901              1.907147       1.892458      -0.193790      -0.411051       1.855189       0.424003       1.973792           0.000002
           12              H       2.059005      11.534860       6.323878       0.142682       1.252647 0.95316321E+01  0.96661941E+02                                 1.848812                            1.753493      -1.228030       2.317654                    0.995648       3.382805       9.275579       0.499282       1.209684      -0.727166      -0.037756      -0.018890       0.008148       0.042997       0.008872      -0.001368      -0.008054       0.008931      -0.018600      -0.013213      -0.001348       0.014561              1.875210       2.225427       0.308098      -0.264647       1.753857       0.049289       1.646346           0.000001
           13              H       4.806435       2.667149       6.851112       0.114685       1.201499 0.86720394E+01  0.86833647E+02                                 1.849159                            1.703557      -1.346947       2.237062                    0.994659       3.702101      10.452854       0.487434       1.254941      -0.712699       0.008430       0.040806       0.024847       0.048513      -0.001037       0.004452       0.007348      -0.010180      -0.002582      -0.009547      -0.000970       0.010517              1.929055       1.832879       0.449620       0.056858       2.245603       0.411558       1.708682           0.000001
           14              H      10.131016       0.238075      11.572844       0.108464       1.300088 0.95914117E+01  0.96789824E+02                                 1.851275                            1.723728      -1.054254       2.378650                    0.997467       3.368553       9.020401       0.522483       1.161680      -0.739350      -0.028306       0.026468      -0.034218       0.051698      -0.003567       0.012329      -0.006832       0.016512      -0.000461      -0.012865      -0.006036       0.018901              1.907147       1.892459      -0.193790       0.411051       1.855189      -0.424003       1.973792           0.000002
           15              H       3.164245       0.251040      13.626278       0.142682       1.252647 0.95316362E+01  0.96661984E+02                                 1.848812                            1.753492      -1.228030       2.317654                    0.995648       3.382806       9.275579       0.499282       1.209683      -0.727167       0.037756       0.018890       0.008148       0.042997       0.008872       0.001368       0.008054       0.008931      -0.018600      -0.013213      -0.001348       0.014561              1.875209       2.225427       0.308098       0.264647       1.753856      -0.049289       1.646345           0.000001
           16              H       0.416815       9.118751      14.153512       0.114685       1.201499 0.86720386E+01  0.86833634E+02                                 1.849158                            1.703557      -1.346946       2.237062                    0.994659       3.702101      10.452853       0.487434       1.254941      -0.712699      -0.008430      -0.040806       0.024847       0.048513      -0.001037      -0.004452      -0.007348      -0.010180      -0.002582      -0.009547      -0.000970       0.010517              1.929054       1.832879       0.449619      -0.056858       2.245602      -0.411558       1.708682           0.000001
           17              C       5.490367       6.062431       2.401467       0.055091      28.249770 0.34157682E+03  0.75530304E+04                                 8.040867                            6.160798       0.263589       2.086355                    0.999656      26.424385      73.434679       0.664747       0.416694      -1.065083       0.002883       0.038868      -0.029112       0.048647       0.052920       0.019876       0.008254      -0.028591       0.110237      -0.074264       0.018573       0.055691              9.249437       9.035539      -2.819133      -0.922933      11.356554      -3.435277       7.356217           0.000003
           18              C       6.704041       5.452982       2.127627      -0.033379      37.415642 0.42167103E+03  0.97265177E+04                                 9.616599                            6.761065       0.124795       2.053066                    0.999238      26.565318      72.882023       0.653183       0.406525      -1.082895       0.011026       0.017918      -0.014939       0.025803       0.015961       0.000305       0.016712       0.017749      -0.000701      -0.026435       0.003792       0.022643             12.153224       9.927451      -2.141847      -1.444360      14.793278      -6.981816      11.738942          -0.000002
           19              C       7.544880       6.032259       1.180360      -0.054730      32.555129 0.40691066E+03  0.94275851E+04                                 8.973700                            6.810667      -0.083031       1.959575                    0.999355      28.419338      81.616793       0.618434       0.427476      -1.055222      -0.005039       0.004700       0.007435       0.010137       0.021168       0.038003       0.058159      -0.010024       0.054439      -0.054630      -0.030205       0.084835             10.521254       9.030352      -0.157132      -2.755880      11.634229      -5.448345      10.899182           0.000003
           20              C       5.911674       7.758658       0.881984       0.089065      28.128066 0.34090413E+03  0.75636600E+04                                 8.174600                            6.265361       0.026870       2.026396                    0.999541      26.145909      73.709630       0.639315       0.431808      -1.051559      -0.021067      -0.033181       0.043896       0.058921       0.037206       0.044537       0.025217      -0.048523       0.099469      -0.069803      -0.007081       0.076883              9.402791      11.276967      -2.003304      -3.329077       8.473567      -2.123467       8.457840           0.000003
           21              C       8.021867       7.853181      14.113641       0.582319      23.492690 0.26068049E+03  0.54268303E+04                                 7.529998                            5.693955       0.038811       2.068466                    0.999580      22.232176      61.386030       0.630838       0.466392      -1.028016       0.009019       0.034080      -0.038934       0.052523       0.022717       0.042118       0.070442      -0.063156       0.066745      -0.066433      -0.039656       0.106090              8.959849      10.158861       0.919354      -3.726274       7.258466      -3.458505       9.462219           0.000002
           22              C       7.128692       7.196235       0.532929      -0.044299      37.973183 0.42457187E+03  0.98047834E+04                                 9.671020                            6.761749       0.144659       2.055688                    0.999305      26.668846      73.075769       0.656782       0.403830      -1.085300      -0.002316      -0.019157       0.016001       0.025068      -0.006730       0.022151       0.010017      -0.007107       0.000710      -0.028310       0.007237       0.021074             12.178070      12.881920       0.133275      -5.382403      11.182463      -5.082703      12.469828          -0.000001
           23              C       7.138093       4.234556       2.907085       0.577131      24.433950 0.26346111E+03  0.55069902E+04                                 7.748733                            5.741454      -0.072480       2.028379                    0.999528      22.491251      62.512590       0.624525       0.469200      -1.025038      -0.006946      -0.032656       0.029442       0.044514       0.028135       0.009530       0.084431      -0.034634       0.175242      -0.079204      -0.038916       0.118120              9.345422       8.362218      -0.705850      -0.512619      10.904272      -5.250425       8.769776           0.000003
           24              C      10.179383       5.723469       9.703867       0.055091      28.249782 0.34157699E+03  0.75530354E+04                                 8.040871                            6.160800       0.263588       2.086355                    0.999656      26.424391      73.434714       0.664747       0.416694      -1.065083      -0.002882      -0.038868      -0.029112       0.048647       0.052920      -0.019876      -0.008254      -0.028591       0.110237      -0.074264       0.018573       0.055691              9.249441       9.035543      -2.819135       0.922933      11.356560       3.435280       7.356221           0.000003
           25              C       8.965709       6.332918       9.430027      -0.033379      37.415655 0.42167116E+03  0.97265217E+04                                 9.616602                            6.761067       0.124795       2.053066                    0.999238      26.565322      72.882045       0.653183       0.406526      -1.082894      -0.011026      -0.017918      -0.014939       0.025803       0.015961      -0.000305      -0.016712       0.017749      -0.000701      -0.026435       0.003792       0.022643             12.153228       9.927455      -2.141849       1.444360      14.793284       6.981819      11.738946          -0.000002
           26              C       8.124870       5.753641       8.482760      -0.054730      32.555135 0.40691074E+03  0.94275876E+04                                 8.973702                            6.810668      -0.083030       1.959576                    0.999355      28.419339      81.616803       0.618434       0.427476      -1.055222       0.005039      -0.004700       0.007435       0.010137       0.021167      -0.038003      -0.058159      -0.010024       0.054439      -0.054630      -0.030205       0.084835             10.521257       9.030354      -0.157131       2.755880      11.634232       5.448347      10.899186           0.000003
           27              C       9.758076       4.027242       8.184384       0.089065      28.128068 0.34090415E+03  0.75636609E+04                                 8.174602                            6.265362       0.026871       2.026396                    0.999541      26.145909      73.709639       0.639315       0.431809      -1.051559       0.021067       0.033181       0.043896       0.058921       0.037206      -0.044537      -0.025217      -0.048523       0.099468      -0.069803      -0.007081       0.076883              9.402793      11.276969      -2.003304       3.329078       8.473569       2.123468       8.457842           0.000003
           28              C       7.647883       3.932719       6.811241       0.582319      23.492691 0.26068050E+03  0.54268304E+04                                 7.529998                            5.693955       0.038811       2.068466                    0.999580      22.232176      61.386031       0.630838       0.466392      -1.028016      -0.009019      -0.034080      -0.038934       0.052523       0.022717      -0.042118      -0.070442      -0.063156       0.066745      -0.066433      -0.039656       0.106090              8.959850      10.158862       0.919355       3.726275       7.258467       3.458505       9.462220           0.000002
           29              C       8.541058       4.589665       7.835329      -0.044299      37.973189 0.42457192E+03  0.98047852E+04                                 9.671021                            6.761749       0.144659       2.055688                    0.999305      26.668848      73.075778       0.656782       0.403830      -1.085300       0.002316       0.019157       0.016001       0.025068      -0.006730      -0.022151      -0.010017      -0.007107       0.000710      -0.028310       0.007237       0.021073             12.178072      12.881921       0.133276       5.382405      11.182465       5.082705      12.469830          -0.000001
           30              C       8.531657       7.551344      10.209485       0.577131      24.433953 0.26346114E+03  0.55069910E+04                                 7.748735                            5.741455      -0.072480       2.028379                    0.999528      22.491253      62.512606       0.624525       0.469201      -1.025038       0.006946       0.032656       0.029442       0.044514       0.028135      -0.009530      -0.084431      -0.034634       0.175242      -0.079204      -0.038916       0.118120              9.345425       8.362220      -0.705851       0.512619      10.904276       5.250427       8.769778           0.000003
           31              C       4.956133       0.169481       4.900933       0.055091      28.249783 0.34157700E+03  0.75530357E+04                                 8.040871                            6.160801       0.263588       2.086354                    0.999656      26.424392      73.434719       0.664747       0.416694      -1.065083      -0.002882       0.038868       0.029112       0.048647      -0.052920       0.019876      -0.008254      -0.028591       0.110237      -0.074264       0.018573       0.055691              9.249442       9.035543       2.819135      -0.922934      11.356560       3.435280       7.356221           0.000003
           32              C       3.742459      11.345932       5.174773      -0.033379      37.415654 0.42167116E+03  0.97265217E+04                                 9.616602                            6.761067       0.124794       2.053066                    0.999238      26.565322      72.882046       0.653183       0.406526      -1.082894      -0.011026       0.017918       0.014939       0.025803      -0.015961       0.000305      -0.016712       0.017749      -0.000701      -0.026435       0.003792       0.022643             12.153228       9.927455       2.141848      -1.444361      14.793284       6.981819      11.738946          -0.000002
           33              C       2.901620       0.139309       6.122040      -0.054730      32.555135 0.40691076E+03  0.94275879E+04                                 8.973702                            6.810668      -0.083030       1.959576                    0.999355      28.419339      81.616799       0.618434       0.427476      -1.055222       0.005039       0.004700      -0.007435       0.010137      -0.021167       0.038003      -0.058159      -0.010024       0.054439      -0.054630      -0.030205       0.084835             10.521257       9.030353       0.157131      -2.755881      11.634231       5.448347      10.899185           0.000003
           34              C       4.534826       1.865708       6.420416       0.089065      28.128064 0.34090409E+03  0.75636591E+04                                 8.174601                            6.265361       0.026871       2.026396                    0.999541      26.145907      73.709628       0.639315       0.431809      -1.051559       0.021067      -0.033181      -0.043896       0.058921      -0.037206       0.044537      -0.025217      -0.048523       0.099468      -0.069803      -0.007081       0.076883              9.402792      11.276967       2.003304      -3.329077       8.473568       2.123467       8.457840           0.000003
           35              C       2.424633       1.960231       7.793559       0.582319      23.492693 0.26068052E+03  0.54268311E+04                                 7.529998                            5.693955       0.038811       2.068466                    0.999580      22.232177      61.386031       0.630838       0.466392      -1.028016      -0.009019       0.034080       0.038934       0.052523      -0.022717       0.042118      -0.070442      -0.063156       0.066745      -0.066433      -0.039656       0.106090              8.959850      10.158862      -0.919355      -3.726275       7.258467       3.458505       9.462220           0.000002
           36              C       3.317808       1.303285       6.769471      -0.044299      37.973188 0.42457192E+03  0.98047851E+04                                 9.671020                            6.761749       0.144659       2.055688                    0.999305      26.668848      73.075777       0.656782       0.403830      -1.085300       0.002316      -0.019157      -0.016001       0.025068       0.006730       0.022151      -0.010017      -0.007107       0.000710      -0.028310       0.007237       0.021073             12.178072      12.881921      -0.133276      -5.382405      11.182464       5.082704      12.469830          -0.000001
           37              C       3.308407      10.127506       4.395315       0.577131      24.433955 0.26346117E+03  0.55069917E+04                                 7.748735                            5.741454      -0.072480       2.028379                    0.999528      22.491253      62.512599       0.624525       0.469201      -1.025038       0.006946      -0.032656      -0.029442       0.044514      -0.028135       0.009530      -0.084431      -0.034634       0.175242      -0.079204      -0.038916       0.118120              9.345424       8.362220       0.705851      -0.512619      10.904275       5.250427       8.769778           0.000003
           38              C       0.267117      11.616419      12.203333       0.055091      28.249779 0.34157694E+03  0.75530341E+04                                 8.040870                            6.160800       0.263589       2.086355                    0.999656      26.424389      73.434709       0.664747       0.416694      -1.065083       0.002882      -0.038868       0.029112       0.048647      -0.052920      -0.019876       0.008254      -0.028591       0.110237      -0.074264       0.018573       0.055691              9.249441       9.035542       2.819134       0.922934      11.356559      -3.435280       7.356221           0.000003
           39              C       1.480791       0.439968      12.477173      -0.033379      37.415643 0.42167104E+03  0.97265183E+04                                 9.616600                            6.761066       0.124795       2.053066                    0.999238      26.565318      72.882029       0.653183       0.406526      -1.082894       0.011026      -0.017918       0.014939       0.025803      -0.015961      -0.000305       0.016712       0.017749      -0.000701      -0.026435       0.003792       0.022643             12.153225       9.927452       2.141847       1.444361      14.793280      -6.981817      11.738943          -0.000001
           40              C       2.321630      11.646591      13.424440      -0.054730      32.555126 0.40691063E+03  0.94275841E+04                                 8.973699                            6.810666      -0.083030       1.959576                    0.999355      28.419336      81.616779       0.618434       0.427476      -1.055222      -0.005039      -0.004700      -0.007435       0.010137      -0.021167      -0.038003       0.058159      -0.010024       0.054439      -0.054630      -0.030205       0.084835             10.521253       9.030351       0.157130       2.755880      11.634227      -5.448345      10.899182           0.000003
           41              C       0.688424       9.920192      13.722816       0.089065      28.128064 0.34090409E+03  0.75636592E+04                                 8.174600                            6.265361       0.026871       2.026396                    0.999541      26.145907      73.709626       0.639315       0.431809      -1.051559      -0.021067       0.033181      -0.043896       0.058921      -0.037206      -0.044537       0.025217      -0.048522       0.099468      -0.069803      -0.007081       0.076883              9.402792      11.276967       2.003304       3.329078       8.473567      -2.123467       8.457841           0.000003
           42              C       2.798617       9.825669       0.491159       0.582319      23.492692 0.26068051E+03  0.54268308E+04                                 7.529998                            5.693955       0.038811       2.068466                    0.999580      22.232177      61.386033       0.630838       0.466392      -1.028016       0.009019      -0.034080       0.038934       0.052523      -0.022717      -0.042118       0.070442      -0.063156       0.066745      -0.066433      -0.039656       0.106090              8.959850      10.158862      -0.919355       3.726275       7.258466      -3.458505       9.462220           0.000002
           43              C       1.905442      10.482615      14.071871      -0.044299      37.973187 0.42457191E+03  0.98047848E+04                                 9.671021                            6.761749       0.144659       2.055688                    0.999305      26.668847      73.075776       0.656782       0.403830      -1.085300      -0.002316       0.019157      -0.016001       0.025068       0.006730      -0.022151       0.010017      -0.007107       0.000710      -0.028310       0.007237       0.021074             12.178072      12.881922      -0.133277       5.382406      11.182463      -5.082704      12.469830          -0.000001
           44              C       1.914843       1.658394      11.697715       0.577131      24.433952 0.26346114E+03  0.55069908E+04                                 7.748733                            5.741454      -0.072480       2.028379                    0.999528      22.491250      62.512583       0.624525       0.469200      -1.025038      -0.006946       0.032656      -0.029442       0.044514      -0.028135      -0.009530       0.084431      -0.034634       0.175241      -0.079204      -0.038916       0.118120              9.345422       8.362218       0.705850       0.512619      10.904272      -5.250425       8.769776           0.000003
           45              N       5.100190       7.215799       1.807052      -0.232161      36.814715 0.47139815E+03  0.11034127E+05                                 9.035014                            6.857006       0.310824       2.125894                    0.999487      26.994179      71.452747       0.699590       0.374035      -1.120384       0.147988      -0.052615      -0.039517       0.161958       0.031181       0.011803      -0.027182      -0.113009       0.086700      -0.082091       0.016237       0.065854             10.720928      10.526712      -3.235225      -2.245021      12.446691      -3.096534       9.189383          -0.000001
           46              N       0.123060       4.570101       9.109452      -0.232161      36.814722 0.47139822E+03  0.11034130E+05                                 9.035017                            6.857007       0.310824       2.125894                    0.999487      26.994179      71.452758       0.699590       0.374035      -1.120384      -0.147988       0.052615      -0.039517       0.161958       0.031181      -0.011803       0.027182      -0.113009       0.086700      -0.082091       0.016237       0.065854             10.720932      10.526715      -3.235226       2.245021      12.446695       3.096536       9.189385          -0.000001
           47              N       5.346310       1.322849       5.495348      -0.232161      36.814721 0.47139820E+03  0.11034129E+05                                 9.035016                            6.857007       0.310824       2.125894                    0.999487      26.994179      71.452755       0.699590       0.374035      -1.120384      -0.147988      -0.052615       0.039517       0.161958      -0.031181       0.011803       0.027182      -0.113009       0.086700      -0.082091       0.016237       0.065854             10.720931      10.526714       3.235226      -2.245021      12.446694       3.096536       9.189385          -0.000001
           48              N      10.323440      10.463051      12.797748      -0.232161      36.814712 0.47139807E+03  0.11034125E+05                                 9.035015                            6.857006       0.310825       2.125894                    0.999487      26.994175      71.452741       0.699590       0.374035      -1.120384       0.147988       0.052615       0.039517       0.161958      -0.031181      -0.011803      -0.027182      -0.113009       0.086700      -0.082091       0.016237       0.065854             10.720929      10.526712       3.235225       2.245021      12.446692      -3.096536       9.189384          -0.000001
           49              O       7.484186       8.831882      13.470445      -0.566035      30.218505 0.46657697E+03  0.10804168E+05                                 7.556798                            6.550885       0.549462       2.222492                    0.998584      27.246957      69.835749       0.766885       0.344912      -1.152747       0.009173      -0.029204       0.014584       0.033907      -0.017457       0.008428      -0.040462      -0.061757       0.065705      -0.046526      -0.018001       0.064527              8.233778       7.209109       0.036633      -1.527870       8.140874      -3.405068       9.351351           0.000001
           50              O       9.170773       7.451400      13.962919      -0.531180      26.422112 0.40010041E+03  0.89183892E+04                                 6.883498                            6.076332       0.927132       2.354897                    0.999051      26.457526      66.601553       0.794042       0.346055      -1.151428      -0.003485       0.003738      -0.000120       0.005112       0.011701       0.019982       0.078018       0.068048      -0.057274      -0.100062       0.026694       0.073368              7.451027      10.642365      -0.019818      -2.057633       5.615286      -0.340059       6.095430           0.000002
           51              O       6.208877       3.652450       3.559190      -0.561373      33.386293 0.47603481E+03  0.11098525E+05                                 8.180284                            6.648031       0.386579       2.162577                    0.998640      27.556193      71.286117       0.754573       0.348160      -1.147986       0.020250       0.033887      -0.005467       0.039853       0.034281      -0.028692      -0.027282      -0.018523       0.058378      -0.046106      -0.015910       0.062016              9.644924       7.511452       2.334819      -2.072480      10.692933      -5.552799      10.730387           0.000001
           52              O       8.323980       3.911622       2.896862      -0.539414      25.746705 0.39677361E+03  0.88357804E+04                                 6.701967                            6.013613       0.759973       2.276226                    0.999452      27.133547      68.523373       0.804719       0.341790      -1.153698       0.006181       0.028369      -0.008123       0.030150      -0.016938       0.022446       0.083795       0.109259       0.053584      -0.120183       0.045842       0.074341              6.981405       9.405277      -1.734193       0.032446       5.935966      -0.906243       5.602972          -0.000000
           53              O       8.185564       2.954018       6.168045      -0.566035      30.218508 0.46657701E+03  0.10804169E+05                                 7.556799                            6.550886       0.549463       2.222492                    0.998584      27.246957      69.835751       0.766885       0.344912      -1.152747      -0.009173       0.029204       0.014584       0.033907      -0.017457      -0.008428       0.040462      -0.061757       0.065705      -0.046526      -0.018001       0.064527              8.233779       7.209110       0.036633       1.527870       8.140875       3.405069       9.351352           0.000001
           54              O       6.498977       4.334500       6.660519      -0.531180      26.422108 0.40010033E+03  0.89183870E+04                                 6.883497                            6.076331       0.927133       2.354897                    0.999051      26.457525      66.601547       0.794042       0.346055      -1.151428       0.003485      -0.003738      -0.000120       0.005112       0.011701      -0.019982      -0.078018       0.068048      -0.057274      -0.100062       0.026694       0.073368              7.451026      10.642363      -0.019818       2.057632       5.615285       0.340059       6.095429           0.000002
           55              O       9.460873       8.133450      10.861590      -0.561373      33.386301 0.47603493E+03  0.11098528E+05                                 8.180286                            6.648032       0.386579       2.162578                    0.998640      27.556193      71.286122       0.754572       0.348160      -1.147986      -0.020250      -0.033887      -0.005467       0.039853       0.034281       0.028692       0.027282      -0.018523       0.058378      -0.046106      -0.015910       0.062016              9.644927       7.511454       2.334820       2.072480      10.692937       5.552801      10.730390           0.000001
           56              O       7.345770       7.874278      10.199262      -0.539414      25.746718 0.39677386E+03  0.88357874E+04                                 6.701970                            6.013615       0.759972       2.276225                    0.999452      27.133552      68.523394       0.804719       0.341790      -1.153698      -0.006181      -0.028369      -0.008123       0.030150      -0.016938      -0.022446      -0.083795       0.109259       0.053584      -0.120183       0.045842       0.074340              6.981408       9.405281      -1.734194      -0.032446       5.935968       0.906244       5.602974          -0.000000
           57              O       2.962314       2.938932       8.436755      -0.566035      30.218502 0.46657690E+03  0.10804166E+05                                 7.556798                            6.550884       0.549463       2.222492                    0.998584      27.246957      69.835746       0.766885       0.344912      -1.152747      -0.009173      -0.029204      -0.014584       0.033907       0.017457       0.008428       0.040462      -0.061757       0.065705      -0.046526      -0.018001       0.064527              8.233777       7.209109      -0.036633      -1.527870       8.140874       3.405068       9.351349           0.000001
           58              O       1.275727       1.558450       7.944281      -0.531180      26.422103 0.40010022E+03  0.89183839E+04                                 6.883496                            6.076330       0.927133       2.354897                    0.999051      26.457522      66.601537       0.794042       0.346055      -1.151428       0.003485       0.003738       0.000120       0.005112      -0.011700       0.019982      -0.078018       0.068048      -0.057274      -0.100062       0.026694       0.073368              7.451025      10.642362       0.019818      -2.057632       5.615285       0.340058       6.095428           0.000002
           59              O       4.237623       9.545400       3.743210      -0.561373      33.386315 0.47603517E+03  0.11098535E+05                                 8.180289                            6.648034       0.386578       2.162577                    0.998640      27.556199      71.286144       0.754572       0.348160      -1.147986      -0.020250       0.033887       0.005467       0.039853      -0.034281      -0.028692       0.027282      -0.018523       0.058379      -0.046106      -0.015910       0.062016              9.644930       7.511455      -2.334820      -2.072480      10.692941       5.552803      10.730394           0.000001
           60              O       2.122520       9.804572       4.405538      -0.539414      25.746677 0.39677304E+03  0.88357643E+04                                 6.701961                            6.013608       0.759975       2.276226                    0.999452      27.133537      68.523328       0.804720       0.341790      -1.153698      -0.006181       0.028369       0.008124       0.030150       0.016938       0.022446      -0.083795       0.109259       0.053584      -0.120183       0.045842       0.074340              6.981398       9.405268       1.734192       0.032446       5.935960       0.906242       5.602966          -0.000000
           61              O       2.260936       8.846968       1.134355      -0.566035      30.218508 0.46657701E+03  0.10804170E+05                                 7.556799                            6.550885       0.549462       2.222492                    0.998584      27.246959      69.835755       0.766885       0.344912      -1.152747       0.009173       0.029204      -0.014584       0.033907       0.017457      -0.008428      -0.040462      -0.061757       0.065705      -0.046526      -0.018001       0.064527              8.233779       7.209110      -0.036633       1.527870       8.140875      -3.405069       9.351351           0.000001
           62              O       3.947523      10.227450       0.641881      -0.531180      26.422111 0.40010037E+03  0.89183881E+04                                 6.883498                            6.076332       0.927132       2.354897                    0.999051      26.457525      66.601550       0.794042       0.346055      -1.151428      -0.003485      -0.003738       0.000120       0.005112      -0.011701      -0.019982       0.078018       0.068048      -0.057274      -0.100062       0.026694       0.073368              7.451027      10.642365       0.019818       2.057633       5.615286      -0.340058       6.095429           0.000002
           63              O       0.985627       2.240500      11.045610      -0.561373      33.386314 0.47603515E+03  0.11098535E+05                                 8.180289                            6.648034       0.386578       2.162577                    0.998640      27.556197      71.286140       0.754572       0.348160      -1.147986       0.020250      -0.033887       0.005467       0.039853      -0.034281       0.028692      -0.027282      -0.018523       0.058379      -0.046106      -0.015910       0.062016              9.644930       7.511455      -2.334820       2.072480      10.692941      -5.552803      10.730394           0.000001
           64              O       3.100730       1.981328      11.707938      -0.539414      25.746649 0.39677252E+03  0.88357494E+04                                 6.701955                            6.013602       0.759976       2.276227                    0.999452      27.133532      68.523294       0.804721       0.341790      -1.153698       0.006181      -0.028369       0.008123       0.030150       0.016938      -0.022446       0.083795       0.109258       0.053583      -0.120183       0.045842       0.074340              6.981391       9.405259       1.734190      -0.032446       5.935954      -0.906240       5.602961          -0.000000

******************************************************
Auxiliary information for the entire system
The total spin magnetic moment of the unit cell is   0.000080
The total net atomic charge of the unit cell is   0.000000
Accuracy of reproducing the electrostatic potential in the unit cell:
  The inner radius (bohr) =    5.0000
  The outer radius (bohr) =   12.0000
  Valid grid points have density less than (e/(bohr^3)) =    0.0001
  The number of valid grid points were=       171036
  The rms potential error without charges in kcal/mol is=      4.48672
  The rms potential error with partial charges in kcal/mol is=      0.63251
  The RRMSE value at monopole order=      0.14097
  The rms potential error with partial charges and cloud penetration in kcal/mol is=      0.62768
  The RRMSE value at monopole order with cloud penetration is=      0.13990
  The rms potential error with partial charges and atomic dipoles in kcal/mol is=      0.38399
  The RRMSE value at dipole order=      0.08558
  The rms potential error with partial charges, atomic dipoles and cloud penetration in kcal/mol is=      0.37193
  The RRMSE value at dipole order with cloud penetration=      0.08290

******************************************************
The electron densities and ab initio electrostatic potential were computed in VASP using the PBE functional and
projector augmented wave method. See the main text of the journal article for a description of computational details.
The atomic charges, dipoles, and quadrupoles were computed with the DDEC6 method as described in
(a) T. A. Manz and N. Gabaldon Limas, RSC Adv. 6 (2016) 47771-47801 DOI: 10.1039/c6ra04656h
(b) N. Gabaldon Limas and T. A. Manz, RSC Adv. 8 (2018) 2678-2707 DOI: 10.1039/c7ra11829e.
For each atom in the material, the electron cloud parameters were fit to the spherically averaged atom-in-material
electron density using radial positions for which this density was between 10^-4 and 10^-2 electrons per cubic bohr.
The polarizabilities, dispersion coefficients, and quantum Drude oscillator (QDO) parameters were fit using the MCLF method.
The magnetic structure of the system was optimized in VASP from the default ferromagnetic initial guess using spin polarization.
The atomic spin moments (ASMs) were computed on this optimized magnetic structure using the DDEC6 partition as inputs
to the method of T. A. Manz and D. S. Sholl, J. Chem. Theory Comput. 7 (2011) 4146-4164 DOI: 10.1021/ct200539n.
The RMSE and RRMSE were computed using a uniform grid with Ewald summation.
