# Supplementary material for: A collection of forcefield precursors for metal–organic frameworks
Source: RSC Adv. 2019 Nov 13;9(63):36492–507. doi: 10.1039/c9ra07327b (PMC9075174; doi:10.1039/c9ra07327b)
Supplement: RA-009-C9RA07327B-s3542 [file RA-009-C9RA07327B-s3542.xyz]

  136
jmolscript: load "" {1 1 1} spacegroup "x,y,z" unitcell [{      9.175000     0.000000     0.000000 }, {     -4.233235     8.496868     0.000000 }, {      0.000000     0.000000    21.510000 }]
Dy    -0.367763     3.037205    21.332112     2.049265
Dy     0.722028     5.459663    10.577112     2.049265
Dy     5.309528     5.459663     0.177888     2.049265
Dy     4.219737     3.037205    10.932888     2.049265
Cu     2.930186     2.618990    18.361151     0.337448
Cu    -2.575921     5.877878     7.606151     0.337448
Cu     2.011579     5.877878     3.148849     0.337448
Cu     7.517686     2.618990    13.903849     0.337447
H      2.367858     8.269152     1.488492     0.106624
H      3.199964     1.775845     1.514304     0.119065
H     -1.420096     2.931419    16.724025     0.099761
H      4.739827     6.217158    15.708753     0.127816
H      5.280384     5.835649    17.930736     0.134442
H      2.224380     0.041635     2.667240     0.135143
H     -0.693793     6.817887     3.411486     0.083218
H      5.610737     4.857659    14.086899     0.098837
H      7.161407     0.227716    12.243492     0.106624
H     -2.845699     6.721023    12.269304     0.119065
H      1.774361     5.565449     5.969025     0.099761
H      4.789438     2.279710     4.953753     0.127818
H      4.248881     2.661219     7.175736     0.134444
H     -1.870115     8.455233    13.422240     0.135141
H      1.048058     1.678981    14.166486     0.083217
H      3.918528     3.639209     3.331899     0.098836
H      2.573907     0.227716    20.021508     0.106624
H      1.741801     6.721023    19.995696     0.119065
H      6.361861     5.565449     4.785975     0.099760
H      0.201938     2.279710     5.801247     0.127817
H     -0.338619     2.661219     3.579264     0.134442
H      2.717385     8.455233    18.842760     0.135143
H      5.635558     1.678981    18.098514     0.083219
H     -0.668972     3.639209     7.423101     0.098837
H     -2.219642     8.269152     9.266508     0.106625
H      7.787464     1.775845     9.240696     0.119065
H      3.167404     2.931419    15.540975     0.099761
H      0.152327     6.217158    16.556247     0.127818
H      0.692884     5.835649    14.334264     0.134443
H      6.811880     0.041635     8.087760     0.135143
H      3.893707     6.817887     7.343514     0.083217
H      1.023237     4.857659    18.178101     0.098836
C      0.074893     0.068825     0.763605     0.500636
C      5.692082     2.066438     0.602280     0.649416
C      7.031603     4.057254    18.963216     0.640582
C      5.004270     0.951649     1.383093    -0.062233
C      1.482271     8.341375     1.763820     0.052098
C      3.703339     1.030670     1.748763    -0.053164
C      7.122358     3.582280    16.521831     0.020607
C      5.329316     5.534860    15.941061    -0.127383
C      5.664027     5.321588    17.257473    -0.042763
C      3.131360     0.020392     2.460744    -0.095236
C     -0.318782     7.472146     2.867283     0.068496
C      6.579178     4.330004    17.565066    -0.065356
C      5.874603     4.727657    14.968809     0.098256
C      2.586528     4.062353    20.787264     0.498702
C      0.279372     8.428043    11.518605     0.500637
C      3.837183     6.430430    11.357280     0.649416
C      2.497662     4.439614     8.208216     0.640582
C      4.524995     7.545219    12.138093    -0.062232
C      8.046994     0.155493    12.518820     0.052097
C     -3.349074     7.466198    12.503763    -0.053165
C      2.406907     4.914588     5.766831     0.020606
C      4.199949     2.962008     5.186061    -0.127383
C      3.865238     3.175280     6.502473    -0.042764
C      1.456140    -0.020392    13.215744    -0.095236
C      0.673047     1.024722    13.622283     0.068494
C      2.950087     4.166864     6.810066    -0.065356
C      3.654662     3.769211     4.213809     0.098258
C     -2.232263     4.434515    10.032264     0.498702
C      4.866872     8.428043    20.746395     0.500636
C     -0.750317     6.430430    20.907720     0.649416
C     -2.089838     4.439614     2.546784     0.640582
C     -0.062505     7.545219    20.126907    -0.062232
C      3.459494     0.155493    19.746180     0.052099
C      1.238426     7.466198    19.761237    -0.053165
C     -2.180593     4.914588     4.988169     0.020606
C     -0.387551     2.962008     5.568939    -0.127383
C     -0.722262     3.175280     4.252527    -0.042764
C      6.043640    -0.020392    19.049256    -0.095236
C      5.260547     1.024722    18.642717     0.068495
C     -1.637413     4.166864     3.944934    -0.065357
C     -0.932838     3.769211     6.541191     0.098256
C      2.355237     4.434515     0.722736     0.498702
C      4.662393     0.068825     9.991395     0.500636
C      1.104582     2.066438    10.152720     0.649416
C      2.444103     4.057254    13.301784     0.640582
C      0.416770     0.951649     9.371907    -0.062233
C     -3.105229     8.341375     8.991180     0.052097
C      8.290839     1.030670     9.006237    -0.053164
C      2.534858     3.582280    15.743169     0.020607
C      0.741816     5.534860    16.323939    -0.127383
C      1.076527     5.321588    15.007527    -0.042764
C      7.718860     0.020392     8.294256    -0.095237
C      4.268718     7.472146     7.887717     0.068495
C      1.991678     4.330004    14.699934    -0.065356
C      1.287103     4.727657    17.296191     0.098259
C     -2.000972     4.062353    11.477736     0.498704
N      0.963934     7.352340     2.514519    -0.186401
N      6.775007     3.756465    15.233382    -0.178807
N      8.565331     1.144528    13.269519    -0.186401
N      2.754258     4.740403     4.478382    -0.178807
N      3.977831     1.144528    18.995481    -0.186401
N     -1.833242     4.740403     6.276618    -0.178807
N     -3.623566     7.352340     8.240481    -0.186401
N      2.187507     3.756465    17.031618    -0.178807
O      6.794031     1.825127     0.083029    -0.651383
O      1.773208     3.249202    20.265001    -0.586178
O      0.214329     1.223549     1.225210    -0.618124
O     -1.158264     3.313779    19.131854    -0.620276
O      6.390498     4.590858    19.887501    -0.692640
O      5.075487     3.154887     0.604431    -0.668673
O      4.964893     7.500185     1.416003    -0.597348
O      3.554998     4.580662    20.198320    -0.574449
O      2.735234     6.671741    10.838029    -0.651384
O     -1.418943     5.247666     9.510001    -0.586179
O      0.139936     7.273319    11.980210    -0.618123
O      1.512529     5.183089     8.376854    -0.620274
O      3.138767     3.906010     9.132501    -0.692637
O      4.453778     5.341981    11.359431    -0.668674
O      4.564372     0.996683    12.171003    -0.597347
O      5.974267     3.916206     9.443320    -0.574450
O     -1.852266     6.671741    21.426971    -0.651383
O      3.168557     5.247666     1.244999    -0.586179
O      4.727436     7.273319    20.284790    -0.618124
O      6.100029     5.183089     2.378146    -0.620275
O     -1.448733     3.906010     1.622499    -0.692639
O     -0.133722     5.341981    20.905569    -0.668673
O     -0.023128     0.996683    20.093997    -0.597347
O      1.386767     3.916206     1.311680    -0.574449
O      2.206531     1.825127    10.671971    -0.651383
O      6.360708     3.249202    11.999999    -0.586178
O      4.801829     1.223549     9.529790    -0.618125
O      3.429236     3.313779    13.133146    -0.620274
O      1.802998     4.590858    12.377499    -0.692638
O      0.487987     3.154887    10.150569    -0.668673
O      0.377393     7.500185     9.338997    -0.597348
O     -1.032502     4.580662    12.066680    -0.574449

The following XYZ coordinates are in angstroms. Other properties are in atomic units.
The sperically averaged electron density of each atom fit to a function of the form exp(a - br)
eigen_1, eigen_2 and eigen_3 are the three eigenvalues of traceless quadrupole moment tensor
  atom number  atomic symbol              X              Y              Z     net charge C6 coefficient C8 coefficient C10 coefficient fluctuating dipole atomic polarizability isotropic forcefield polarizability              a              b squared Pearson coefficient          <r^3>          <r^4>         wp_QDO          m_QDO          q_QDO       dipole_x       dipole_y       dipole_z         dipole            Qxy            Qxz            Qyz     Q(x^2-y^2)  Q(3z^2 - R^2)        eigen_1        eigen_2        eigen_3 static polarizability      alpha(xx)      alpha(xy)      alpha(xz)      alpha(yy)      alpha(yz)      alpha(zz) atomic spin moment
            1             Dy      -0.367763       3.037205      21.332112       2.049265     149.955653 0.33325290E+04  0.11468984E+06                                18.077888                           15.227250       2.440014       2.517489                    0.999804      72.073148     164.971619       0.682111       0.260916      -1.359614      -0.010347       0.005549       0.009962       0.015398       0.021870      -0.030307       0.003305       0.014918       0.200603      -0.060084      -0.015885       0.075969             20.887169      22.578802       2.367342      -0.758865      24.212991      -0.723883      15.869715           0.000024
            2             Dy       0.722028       5.459663      10.577112       2.049265     149.955659 0.33325293E+04  0.11468985E+06                                18.077888                           15.227250       2.440015       2.517489                    0.999804      72.073156     164.971639       0.682111       0.260916      -1.359614       0.010347      -0.005549       0.009962       0.015397       0.021870       0.030307      -0.003306       0.014918       0.200606      -0.060084      -0.015885       0.075970             20.887169      22.578800       2.367343       0.758864      24.212992       0.723879      15.869714           0.000002
            3             Dy       5.309528       5.459663       0.177888       2.049265     149.955640 0.33325286E+04  0.11468982E+06                                18.077886                           15.227249       2.440014       2.517489                    0.999804      72.073147     164.971613       0.682111       0.260916      -1.359614       0.010347      -0.005549      -0.009962       0.015398       0.021870      -0.030307       0.003306       0.014918       0.200603      -0.060084      -0.015885       0.075969             20.887168      22.578800       2.367343      -0.758865      24.212990      -0.723880      15.869713           0.000025
            4             Dy       4.219737       3.037205      10.932888       2.049265     149.955651 0.33325292E+04  0.11468985E+06                                18.077887                           15.227250       2.440015       2.517489                    0.999804      72.073158     164.971641       0.682111       0.260916      -1.359614      -0.010346       0.005549      -0.009963       0.015398       0.021870       0.030307      -0.003305       0.014919       0.200606      -0.060084      -0.015885       0.075970             20.887167      22.578796       2.367342       0.758863      24.212991       0.723884      15.869714           0.000001
            5             Cu       2.930186       2.618990      18.361151       0.337448      91.911833 0.17384678E+04  0.54528862E+05                                17.998347                           14.816886       0.683996       2.021177                    0.998814      52.535401     144.249444       0.412352       0.473564      -1.092284      -0.066717       0.077066       0.171198       0.199246       0.033192      -0.014643      -0.033248       0.081774      -0.054845      -0.061719      -0.007702       0.069421             20.766931      16.241127      -8.123089       6.356897      21.934961      -8.687896      24.124703           0.000060
            6             Cu      -2.575921       5.877878       7.606151       0.337448      91.911865 0.17384681E+04  0.54528881E+05                                17.998365                           14.816899       0.683988       2.021175                    0.998814      52.535358     144.249397       0.412351       0.473565      -1.092283       0.066717      -0.077067       0.171198       0.199246       0.033192       0.014642       0.033249       0.081774      -0.054844      -0.061720      -0.007701       0.069421             20.766954      16.241150      -8.123103      -6.356908      21.934988       8.687909      24.124725           0.000067
            7             Cu       2.011579       5.877878       3.148849       0.337448      91.911852 0.17384682E+04  0.54528878E+05                                17.998355                           14.816892       0.683993       2.021177                    0.998814      52.535385     144.249430       0.412351       0.473564      -1.092284       0.066717      -0.077067      -0.171198       0.199247       0.033192      -0.014642      -0.033249       0.081775      -0.054846      -0.061720      -0.007701       0.069421             20.766940      16.241139      -8.123097       6.356902      21.934974      -8.687901      24.124709           0.000086
            8             Cu       7.517686       2.618990      13.903849       0.337447      91.911401 0.17384585E+04  0.54528502E+05                                17.998312                           14.816863       0.683983       2.021175                    0.998814      52.535214     144.248898       0.412351       0.473565      -1.092283      -0.066716       0.077063      -0.171194       0.199241       0.033193       0.014645       0.033244       0.081776      -0.054839      -0.061717      -0.007705       0.069422             20.766886      16.241097      -8.123067      -6.356880      21.934911       8.687869      24.124650           0.000024
            9              H       2.367858       8.269152       1.488492       0.106624       0.970419 0.70671404E+01  0.68478828E+02                                 1.722750                            1.633746      -1.274630       2.278876                    0.994111       3.798398      11.201547       0.446310       1.416305      -0.678903       0.043762      -0.002572      -0.015494       0.046495       0.000137      -0.004966       0.000211       0.008821      -0.022821      -0.009043      -0.000601       0.009644              1.745971       2.313611      -0.073152      -0.281883       1.482169      -0.029517       1.442133           0.000005
           10              H       3.199964       1.775845       1.514304       0.119065       0.877152 0.62175677E+01  0.58295167E+02                                 1.607727                            1.530934      -1.084661       2.373477                    0.996187       3.615172      10.456028       0.462137       1.413590      -0.679846      -0.023282       0.030095      -0.009891       0.039314      -0.007059      -0.001998      -0.004760      -0.001479      -0.015454      -0.009652      -0.000375       0.010027              1.635768       1.594969      -0.346283       0.096195       1.946300      -0.165351       1.366035           0.000004
           11              H      -1.420096       2.931419      16.724025       0.099761       1.265852 0.10128034E+02  0.10627055E+03                                 1.982882                            1.901587      -1.359600       2.232025                    0.993521       3.918165      11.624238       0.435993       1.338870      -0.695676       0.033581      -0.034289       0.016094       0.050621      -0.014708       0.001986      -0.009256      -0.001885      -0.031376      -0.015976      -0.006064       0.022040              1.981784       2.067962      -0.418216       0.117191       1.996938      -0.143595       1.880452          -0.000002
           12              H       4.739827       6.217158      15.708753       0.127816       0.977617 0.70784882E+01  0.66975988E+02                                 1.595444                            1.534142      -0.745326       2.536303                    0.999844       3.191959       8.594947       0.519165       1.246872      -0.718041      -0.025280       0.029557      -0.005256       0.039247      -0.016892       0.001898       0.003198      -0.009757       0.019763      -0.021301       0.006750       0.014551              1.597272       1.629394      -0.369281       0.152003       1.720107      -0.195404       1.442316          -0.000004
           13              H       5.280384       5.835649      17.930736       0.134442       0.942125 0.66658929E+01  0.63181589E+02                                 1.652978                            1.560895      -1.070850       2.392430                    0.997292       3.434554       9.776734       0.471470       1.370630      -0.689605      -0.019917       0.021636       0.029612       0.041733      -0.009586      -0.001554       0.001867       0.003071      -0.001288      -0.009513      -0.000937       0.010450              1.685155       1.497640      -0.213405      -0.246489       1.594768       0.380633       1.963056          -0.000001
           14              H       2.224380       0.041635       2.667240       0.135143       1.003200 0.72287258E+01  0.69364750E+02                                 1.674358                            1.589023      -0.998260       2.422142                    0.998202       3.354830       9.362191       0.487303       1.309874      -0.703039      -0.040577      -0.000986       0.001723       0.040626      -0.002466      -0.009068      -0.008979       0.006127      -0.020954      -0.016494       0.004950       0.011544              1.694912       2.289043      -0.022691      -0.139205       1.402899      -0.008815       1.392794           0.000009
           15              H      -0.693793       6.817887       3.411486       0.083218       1.173872 0.85144362E+01  0.85793779E+02                                 1.899913                            1.749758      -1.261510       2.267215                    0.993839       3.914164      11.487471       0.450791       1.348439      -0.692436      -0.025925      -0.025188       0.021385       0.041998       0.000556      -0.009316      -0.005572       0.014033      -0.004474      -0.011451      -0.002681       0.014133              1.960586       1.707076       0.393279      -0.291590       2.271816      -0.609974       1.902867           0.000009
           16              H       5.610737       4.857659      14.086899       0.098837       0.959989 0.66462840E+01  0.63351276E+02                                 1.702848                            1.577278      -1.226745       2.297627                    0.994746       3.761773      10.963951       0.457784       1.403683      -0.681160      -0.015421       0.006099      -0.044660       0.047639      -0.011459       0.002933      -0.003263       0.003952       0.025481      -0.015891       0.003565       0.012325              1.768375       1.469064      -0.071658       0.260854       1.401551      -0.176639       2.434511          -0.000004
           17              H       7.161407       0.227716      12.243492       0.106624       0.970418 0.70671277E+01  0.68478670E+02                                 1.722748                            1.633745      -1.274627       2.278877                    0.994111       3.798393      11.201528       0.446310       1.416305      -0.678903      -0.043762       0.002572      -0.015494       0.046495       0.000136       0.004966      -0.000211       0.008821      -0.022821      -0.009043      -0.000601       0.009644              1.745969       2.313608      -0.073152       0.281883       1.482168       0.029517       1.442131          -0.000004
           18              H      -2.845699       6.721023      12.269304       0.119065       0.877151 0.62175618E+01  0.58295094E+02                                 1.607726                            1.530933      -1.084657       2.373479                    0.996187       3.615169      10.456015       0.462137       1.413589      -0.679846       0.023282      -0.030095      -0.009891       0.039314      -0.007059       0.001998       0.004760      -0.001479      -0.015454      -0.009652      -0.000374       0.010027              1.635767       1.594968      -0.346283      -0.096195       1.946298       0.165351       1.366034          -0.000003
           19              H       1.774361       5.565449       5.969025       0.099761       1.265862 0.10128135E+02  0.10627191E+03                                 1.982893                            1.901597      -1.359609       2.232020                    0.993520       3.918187      11.624329       0.435992       1.338871      -0.695676      -0.033581       0.034289       0.016094       0.050620      -0.014708      -0.001987       0.009256      -0.001885      -0.031377      -0.015977      -0.006063       0.022040              1.981795       2.067974      -0.418220      -0.117192       1.996949       0.143596       1.880463           0.000009
           20              H       4.789438       2.279710       4.953753       0.127818       0.977620 0.70785169E+01  0.66976328E+02                                 1.595446                            1.534144      -0.745324       2.536303                    0.999844       3.191967       8.594973       0.519165       1.246871      -0.718041       0.025280      -0.029557      -0.005255       0.039247      -0.016892      -0.001898      -0.003198      -0.009757       0.019763      -0.021301       0.006750       0.014551              1.597275       1.629396      -0.369281      -0.152003       1.720110       0.195405       1.442318           0.000012
           21              H       4.248881       2.661219       7.175736       0.134444       0.942125 0.66658953E+01  0.63181630E+02                                 1.652979                            1.560896      -1.070857       2.392427                    0.997292       3.434556       9.776748       0.471469       1.370631      -0.689605       0.019917      -0.021636       0.029612       0.041733      -0.009586       0.001554      -0.001867       0.003071      -0.001288      -0.009513      -0.000937       0.010450              1.685156       1.497641      -0.213406       0.246489       1.594769      -0.380633       1.963057           0.000004
           22              H      -1.870115       8.455233      13.422240       0.135141       1.003203 0.72287557E+01  0.69365098E+02                                 1.674361                            1.589025      -0.998261       2.422140                    0.998202       3.354836       9.362208       0.487303       1.309873      -0.703039       0.040577       0.000986       0.001723       0.040625      -0.002466       0.009068       0.008979       0.006127      -0.020954      -0.016494       0.004950       0.011543              1.694915       2.289048      -0.022691       0.139205       1.402902       0.008815       1.392796          -0.000006
           23              H       1.048058       1.678981      14.166486       0.083217       1.173871 0.85144231E+01  0.85793586E+02                                 1.899909                            1.749755      -1.261504       2.267218                    0.993839       3.914158      11.487437       0.450792       1.348437      -0.692436       0.025924       0.025188       0.021385       0.041998       0.000556       0.009315       0.005572       0.014033      -0.004475      -0.011451      -0.002681       0.014133              1.960582       1.707073       0.393278       0.291589       2.271811       0.609972       1.902863          -0.000003
           24              H       3.918528       3.639209       3.331899       0.098836       0.959991 0.66462983E+01  0.63351444E+02                                 1.702850                            1.577280      -1.226745       2.297627                    0.994746       3.761777      10.963964       0.457784       1.403683      -0.681160       0.015422      -0.006099      -0.044660       0.047639      -0.011459      -0.002933       0.003263       0.003952       0.025481      -0.015891       0.003565       0.012325              1.768377       1.469066      -0.071658      -0.260854       1.401552       0.176639       2.434514           0.000005
           25              H       2.573907       0.227716      20.021508       0.106624       0.970420 0.70671467E+01  0.68478905E+02                                 1.722750                            1.633747      -1.274630       2.278876                    0.994111       3.798399      11.201552       0.446310       1.416305      -0.678902      -0.043762       0.002572       0.015494       0.046495       0.000137      -0.004966       0.000211       0.008821      -0.022821      -0.009043      -0.000601       0.009644              1.745972       2.313612      -0.073152      -0.281884       1.482170      -0.029517       1.442133           0.000002
           26              H       1.741801       6.721023      19.995696       0.119065       0.877153 0.62175720E+01  0.58295218E+02                                 1.607727                            1.530934      -1.084661       2.373477                    0.996187       3.615173      10.456032       0.462137       1.413590      -0.679846       0.023282      -0.030095       0.009891       0.039314      -0.007059      -0.001998      -0.004760      -0.001479      -0.015454      -0.009652      -0.000375       0.010027              1.635769       1.594970      -0.346284       0.096195       1.946301      -0.165351       1.366036           0.000002
           27              H       6.361861       5.565449       4.785975       0.099760       1.265861 0.10128130E+02  0.10627183E+03                                 1.982893                            1.901597      -1.359610       2.232020                    0.993520       3.918186      11.624327       0.435992       1.338872      -0.695676      -0.033581       0.034289      -0.016094       0.050620      -0.014708       0.001987      -0.009256      -0.001885      -0.031377      -0.015976      -0.006063       0.022040              1.981795       2.067974      -0.418220       0.117192       1.996949      -0.143596       1.880463           0.000011
           28              H       0.201938       2.279710       5.801247       0.127817       0.977619 0.70785039E+01  0.66976176E+02                                 1.595445                            1.534143      -0.745325       2.536303                    0.999844       3.191964       8.594964       0.519165       1.246872      -0.718041       0.025280      -0.029557       0.005255       0.039247      -0.016892       0.001898       0.003198      -0.009757       0.019763      -0.021301       0.006750       0.014551              1.597274       1.629395      -0.369281       0.152003       1.720109      -0.195405       1.442317           0.000011
           29              H      -0.338619       2.661219       3.579264       0.134442       0.942126 0.66658977E+01  0.63181658E+02                                 1.652980                            1.560896      -1.070854       2.392428                    0.997292       3.434557       9.776751       0.471469       1.370632      -0.689605       0.019917      -0.021636      -0.029612       0.041733      -0.009586      -0.001554       0.001867       0.003071      -0.001288      -0.009513      -0.000937       0.010450              1.685157       1.497642      -0.213406      -0.246489       1.594770       0.380633       1.963058           0.000009
           30              H       2.717385       8.455233      18.842760       0.135143       1.003198 0.72287039E+01  0.69364466E+02                                 1.674353                            1.589019      -0.998256       2.422143                    0.998202       3.354823       9.362157       0.487305       1.309872      -0.703039       0.040577       0.000986      -0.001723       0.040626      -0.002466      -0.009068      -0.008979       0.006127      -0.020953      -0.016494       0.004950       0.011544              1.694908       2.289036      -0.022691      -0.139204       1.402896      -0.008815       1.392791          -0.000000
           31              H       5.635558       1.678981      18.098514       0.083219       1.173870 0.85144145E+01  0.85793488E+02                                 1.899909                            1.749755      -1.261509       2.267216                    0.993839       3.914156      11.487435       0.450792       1.348437      -0.692436       0.025925       0.025188      -0.021385       0.041998       0.000556      -0.009316      -0.005571       0.014033      -0.004474      -0.011451      -0.002682       0.014133              1.960582       1.707073       0.393277      -0.291589       2.271810      -0.609972       1.902863          -0.000001
           32              H      -0.668972       3.639209       7.423101       0.098837       0.959988 0.66462769E+01  0.63351196E+02                                 1.702848                            1.577278      -1.226746       2.297627                    0.994746       3.761772      10.963950       0.457784       1.403684      -0.681160       0.015421      -0.006099       0.044660       0.047640      -0.011459       0.002933      -0.003263       0.003952       0.025481      -0.015891       0.003565       0.012325              1.768375       1.469064      -0.071658       0.260853       1.401550      -0.176639       2.434510           0.000001
           33              H      -2.219642       8.269152       9.266508       0.106625       0.970417 0.70671230E+01  0.68478615E+02                                 1.722747                            1.633744      -1.274627       2.278877                    0.994111       3.798393      11.201528       0.446310       1.416305      -0.678903       0.043762      -0.002572       0.015494       0.046495       0.000137       0.004966      -0.000211       0.008821      -0.022821      -0.009043      -0.000601       0.009644              1.745968       2.313607      -0.073152       0.281883       1.482167       0.029517       1.442131          -0.000000
           34              H       7.787464       1.775845       9.240696       0.119065       0.877151 0.62175584E+01  0.58295052E+02                                 1.607725                            1.530932      -1.084657       2.373479                    0.996187       3.615168      10.456010       0.462137       1.413589      -0.679846      -0.023282       0.030095       0.009891       0.039314      -0.007059       0.001998       0.004760      -0.001479      -0.015454      -0.009652      -0.000375       0.010027              1.635766       1.594967      -0.346283      -0.096194       1.946297       0.165350       1.366034          -0.000001
           35              H       3.167404       2.931419      15.540975       0.099761       1.265860 0.10128115E+02  0.10627161E+03                                 1.982889                            1.901594      -1.359607       2.232021                    0.993520       3.918181      11.624298       0.435993       1.338869      -0.695676       0.033581      -0.034289      -0.016094       0.050620      -0.014708      -0.001987       0.009256      -0.001885      -0.031377      -0.015976      -0.006063       0.022040              1.981792       2.067970      -0.418218      -0.117191       1.996945       0.143595       1.880460          -0.000004
           36              H       0.152327       6.217158      16.556247       0.127818       0.977620 0.70785092E+01  0.66976231E+02                                 1.595445                            1.534143      -0.745326       2.536303                    0.999844       3.191964       8.594961       0.519166       1.246870      -0.718041      -0.025280       0.029557       0.005255       0.039247      -0.016892      -0.001898      -0.003198      -0.009757       0.019763      -0.021301       0.006750       0.014551              1.597273       1.629395      -0.369281      -0.152003       1.720108       0.195405       1.442317          -0.000003
           37              H       0.692884       5.835649      14.334264       0.134443       0.942125 0.66658847E+01  0.63181488E+02                                 1.652977                            1.560893      -1.070854       2.392429                    0.997292       3.434551       9.776722       0.471470       1.370629      -0.689605      -0.019917       0.021636      -0.029612       0.041733      -0.009586       0.001554      -0.001867       0.003071      -0.001288      -0.009513      -0.000937       0.010450              1.685153       1.497639      -0.213405       0.246489       1.594767      -0.380632       1.963054          -0.000006
           38              H       6.811880       0.041635       8.087760       0.135143       1.003203 0.72287566E+01  0.69365127E+02                                 1.674362                            1.589026      -0.998264       2.422139                    0.998202       3.354838       9.362222       0.487303       1.309875      -0.703039      -0.040577      -0.000986      -0.001723       0.040626      -0.002466       0.009068       0.008979       0.006127      -0.020954      -0.016494       0.004950       0.011543              1.694916       2.289049      -0.022691       0.139205       1.402903       0.008815       1.392797           0.000004
           39              H       3.893707       6.817887       7.343514       0.083217       1.173874 0.85144490E+01  0.85793936E+02                                 1.899914                            1.749759      -1.261508       2.267216                    0.993839       3.914167      11.487480       0.450791       1.348439      -0.692436      -0.025925      -0.025188      -0.021385       0.041998       0.000556       0.009316       0.005572       0.014033      -0.004474      -0.011451      -0.002681       0.014133              1.960588       1.707077       0.393279       0.291590       2.271818       0.609974       1.902868           0.000006
           40              H       1.023237       4.857659      18.178101       0.098836       0.959992 0.66463051E+01  0.63351526E+02                                 1.702851                            1.577281      -1.226745       2.297626                    0.994746       3.761779      10.963972       0.457784       1.403683      -0.681160      -0.015422       0.006099       0.044660       0.047639      -0.011459      -0.002933       0.003263       0.003952       0.025482      -0.015891       0.003565       0.012325              1.768378       1.469066      -0.071658      -0.260855       1.401553       0.176639       2.434516           0.000000
           41              C       0.074893       0.068825       0.763605       0.500636      23.274411 0.27987689E+03  0.59775654E+04                                 7.434086                            5.937472      -0.106793       2.004861                    0.999147      23.918241      68.627606       0.607130       0.472354      -1.016754       0.018007       0.018935       0.142971       0.145339      -0.010089      -0.019280       0.002900       0.233404      -0.205602      -0.083197      -0.069903       0.153100              8.184693       5.077022       0.094986       0.486613      12.154701       0.322508       7.322355           0.000018
           42              C       5.692082       2.066438       0.602280       0.649416      20.129432 0.23089384E+03  0.47238485E+04                                 6.929769                            5.493421      -0.192876       2.007405                    0.998918      22.131075      63.193213       0.610826       0.490123      -1.002286       0.021722       0.049212      -0.038295       0.066031      -0.000428       0.072285       0.040166       0.037983       0.208697      -0.078925      -0.039004       0.117929              7.689873       8.176302       0.083063      -1.971603       9.463728      -1.303231       5.429590           0.000011
           43              C       7.031603       4.057254      18.963216       0.640582      20.991915 0.23136481E+03  0.47433550E+04                                 7.167733                            5.510388      -0.187337       2.005514                    0.999210      22.359135      64.240343       0.607043       0.492151      -0.999677       0.009997      -0.004091       0.056771       0.057790       0.067919      -0.021414       0.003204      -0.060345      -0.226639      -0.084117      -0.028412       0.112528              8.173482       7.094563      -1.773060       0.778841       5.575298       0.206524      11.850586          -0.000001
           44              C       5.004270       0.951649       1.383093      -0.062233      32.379929 0.43625219E+03  0.10185598E+05                                 8.738850                            6.902879       0.204452       2.075734                    0.999481      27.039679      75.523483       0.640476       0.409595      -1.076949      -0.025817      -0.013225       0.011792       0.031312      -0.007519       0.007576       0.021142       0.000093      -0.002836      -0.025749       0.004855       0.020894              9.789216      10.274197       0.925748      -2.006286      12.335355      -3.517718       6.758097           0.000015
           45              C       1.482271       8.341375       1.763820       0.052098      27.008243 0.36576480E+03  0.83093337E+04                                 8.097810                            6.594042      -0.017318       2.007238                    0.998989      27.197039      79.129701       0.604796       0.445793      -1.036934      -0.033762      -0.036598       0.023190       0.054928       0.026741       0.002073       0.047109       0.022383       0.026969      -0.058434       0.005476       0.052958              8.780441       8.697342      -0.460693      -1.206912      11.183893      -3.305648       6.460087           0.000028
           46              C       3.703339       1.030670       1.748763      -0.053164      27.909325 0.40560625E+03  0.94374984E+04                                 8.220034                            6.912062      -0.041764       1.987021                    0.998735      28.278802      82.743991       0.595953       0.441715      -1.041326      -0.003577      -0.022942      -0.009037       0.024916       0.004808       0.026937       0.025459      -0.011739       0.035351      -0.033433      -0.009687       0.043121              8.705027       9.935732       0.417964      -1.642649      10.036672      -2.285496       6.142677           0.000012
           47              C       7.122358       3.582280      16.521831       0.020607      29.946562 0.39202356E+03  0.90743855E+04                                 8.622949                            6.780515      -0.168724       1.933217                    0.999462      28.614329      84.425739       0.601667       0.439789      -1.038987      -0.022555       0.017191      -0.031010       0.042023       0.022253       0.020081      -0.043575       0.005967      -0.138091      -0.075424       0.026370       0.049054              9.712607       6.884449      -1.878530       0.273317       6.546013       0.763209      15.707359          -0.000019
           48              C       5.329316       5.534860      15.941061      -0.127383      28.580807 0.40486400E+03  0.93364566E+04                                 8.058833                            6.687362       0.363171       2.106167                    0.999724      28.206255      79.920671       0.641212       0.414221      -1.067197      -0.000820      -0.007767       0.024068       0.025303      -0.016156      -0.000673       0.010711      -0.004221      -0.018440      -0.017700      -0.004342       0.022042              8.583940       6.663577      -2.262379       0.790169       6.871976      -0.002993      12.216266           0.000001
           49              C       5.664027       5.321588      17.257473      -0.042763      29.008818 0.40346081E+03  0.93519712E+04                                 8.360373                            6.840772      -0.011197       1.993783                    0.999358      28.108819      81.429655       0.607525       0.434951      -1.047941      -0.000066      -0.008849      -0.013207       0.015898       0.016572      -0.002750       0.008322       0.012597      -0.071123      -0.027142      -0.002559       0.029701              9.000266       7.180790      -2.450175       1.302823       6.945493      -0.191269      12.874515          -0.000015
           50              C       3.131360       0.020392       2.460744      -0.095236      27.578700 0.39456447E+03  0.90863430E+04                                 8.035749                            6.717043       0.079543       2.028893                    0.998926      27.993886      80.584085       0.620248       0.428815      -1.052663      -0.000079      -0.004462      -0.045478       0.045696       0.004920       0.002411       0.005910       0.002308      -0.007241      -0.007421      -0.001707       0.009127              8.486373       9.563846      -0.376475      -0.670643       9.939494      -2.528629       5.955780           0.000026
           51              C      -0.318782       7.472146       2.867283       0.068496      25.269308 0.34878297E+03  0.78273638E+04                                 7.719228                            6.396117       0.032460       2.024720                    0.998826      26.856074      77.578843       0.620493       0.439854      -1.040758       0.032097      -0.001518      -0.047619       0.057447       0.041594      -0.005991       0.028895       0.006341       0.065936      -0.060673       0.015766       0.044908              8.174417       9.066060      -0.724664      -0.883035       9.333435      -2.777307       6.123755           0.000021
           52              C       6.579178       4.330004      17.565066      -0.065356      36.606409 0.46428694E+03  0.11037183E+05                                 9.599255                            7.200301       0.076793       2.032479                    0.999356      27.638309      78.517781       0.615302       0.418742      -1.068407      -0.020634       0.016829      -0.021941       0.034502      -0.000721      -0.013167       0.011551       0.002374      -0.038115      -0.022903       0.005420       0.017483             11.243895       7.986289      -2.603933       1.721999       7.554959      -0.153145      18.190436           0.000004
           53              C       5.874603       4.727657      14.968809       0.098256      25.772333 0.35137091E+03  0.78885599E+04                                 7.864245                            6.465369       0.025122       2.036201                    0.998396      26.220214      75.398354       0.611536       0.446120      -1.038591       0.029810      -0.040602       0.022822       0.055299       0.034550       0.006068      -0.016876       0.022390      -0.027266      -0.041119      -0.000285       0.041405              8.453901       7.156221      -2.743070       0.480694       6.949170       0.270160      11.256313          -0.000019
           54              C       2.586528       4.062353      20.787264       0.498702      22.455235 0.27188658E+03  0.57877635E+04                                 7.390238                            5.915382      -0.135688       1.997266                    0.999463      24.062422      69.819885       0.596175       0.482624      -1.007326       0.015054      -0.042397      -0.125308       0.133140      -0.094443       0.036112      -0.048594      -0.083388      -0.163068      -0.078235      -0.070193       0.148428              8.203283       8.986533       2.298132      -0.422965       6.588497       1.480938       9.034820          -0.000007
           55              C       0.279372       8.428043      11.518605       0.500637      23.274376 0.27987640E+03  0.59775522E+04                                 7.434080                            5.937468      -0.106792       2.004862                    0.999147      23.918208      68.627483       0.607130       0.472354      -1.016754      -0.018007      -0.018935       0.142971       0.145339      -0.010088       0.019280      -0.002900       0.233404      -0.205602      -0.083197      -0.069903       0.153100              8.184685       5.077017       0.094986      -0.486613      12.154687      -0.322507       7.322351           0.000006
           56              C       3.837183       6.430430      11.357280       0.649416      20.129433 0.23089388E+03  0.47238495E+04                                 6.929769                            5.493421      -0.192878       2.007404                    0.998918      22.131078      63.193224       0.610826       0.490123      -1.002286      -0.021722      -0.049212      -0.038295       0.066032      -0.000429      -0.072285      -0.040166       0.037984       0.208696      -0.078926      -0.039003       0.117929              7.689873       8.176303       0.083063       1.971603       9.463727       1.303230       5.429590           0.000001
           57              C       2.497662       4.439614       8.208216       0.640582      20.991901 0.23136464E+03  0.47433505E+04                                 7.167728                            5.510385      -0.187333       2.005516                    0.999210      22.359122      64.240286       0.607043       0.492151      -0.999677      -0.009997       0.004091       0.056771       0.057789       0.067921       0.021414      -0.003203      -0.060346      -0.226639      -0.084116      -0.028413       0.112529              8.173476       7.094558      -1.773059      -0.778839       5.575295      -0.206525      11.850576          -0.000000
           58              C       4.524995       7.545219      12.138093      -0.062232      32.379885 0.43625154E+03  0.10185578E+05                                 8.738840                            6.902873       0.204454       2.075734                    0.999481      27.039655      75.523383       0.640477       0.409594      -1.076949       0.025816       0.013224       0.011792       0.031312      -0.007519      -0.007576      -0.021141       0.000094      -0.002835      -0.025749       0.004855       0.020894              9.789204      10.274188       0.925748       2.006284      12.335335       3.517711       6.758091           0.000002
           59              C       8.046994       0.155493      12.518820       0.052097      27.008234 0.36576474E+03  0.83093310E+04                                 8.097806                            6.594040      -0.017314       2.007240                    0.998989      27.197027      79.129630       0.604797       0.445792      -1.036935       0.033761       0.036597       0.023191       0.054927       0.026741      -0.002073      -0.047109       0.022384       0.026971      -0.058434       0.005476       0.052958              8.780435       8.697337      -0.460692       1.206911      11.183884       3.305645       6.460084           0.000005
           60              C      -3.349074       7.466198      12.503763      -0.053165      27.909322 0.40560620E+03  0.94374962E+04                                 8.220032                            6.912061      -0.041758       1.987023                    0.998735      28.278795      82.743949       0.595953       0.441715      -1.041326       0.003577       0.022942      -0.009037       0.024915       0.004808      -0.026937      -0.025459      -0.011739       0.035353      -0.033433      -0.009687       0.043120              8.705024       9.935730       0.417967       1.642651      10.036666       2.285496       6.142676          -0.000011
           61              C       2.406907       4.914588       5.766831       0.020606      29.946589 0.39202391E+03  0.90743980E+04                                 8.622958                            6.780521      -0.168732       1.933214                    0.999462      28.614367      84.425934       0.601667       0.439789      -1.038987       0.022556      -0.017191      -0.031010       0.042023       0.022255      -0.020081       0.043576       0.005968      -0.138091      -0.075426       0.026371       0.049055              9.712617       6.884459      -1.878536      -0.273317       6.546023      -0.763209      15.707371          -0.000001
           62              C       4.199949       2.962008       5.186061      -0.127383      28.580870 0.40486512E+03  0.93364893E+04                                 8.058844                            6.687371       0.363172       2.106166                    0.999724      28.206303      79.920851       0.641211       0.414221      -1.067197       0.000821       0.007768       0.024068       0.025304      -0.016156       0.000673      -0.010711      -0.004220      -0.018442      -0.017700      -0.004342       0.022042              8.583951       6.663588      -2.262384      -0.790170       6.871987       0.002993      12.216279           0.000025
           63              C       3.865238       3.175280       6.502473      -0.042764      29.008845 0.40346124E+03  0.93519844E+04                                 8.360380                            6.840777      -0.011199       1.993782                    0.999357      28.108837      81.429742       0.607525       0.434951      -1.047941       0.000066       0.008849      -0.013207       0.015898       0.016573       0.002750      -0.008322       0.012598      -0.071121      -0.027141      -0.002559       0.029701              9.000274       7.180797      -2.450179      -1.302823       6.945501       0.191268      12.874523          -0.000001
           64              C       1.456140      -0.020392      13.215744      -0.095236      27.578686 0.39456420E+03  0.90863352E+04                                 8.035746                            6.717041       0.079545       2.028893                    0.998926      27.993880      80.584060       0.620248       0.428815      -1.052663       0.000079       0.004461      -0.045477       0.045695       0.004920      -0.002412      -0.005910       0.002308      -0.007241      -0.007421      -0.001707       0.009128              8.486369       9.563844      -0.376472       0.670645       9.939486       2.528627       5.955779           0.000004
           65              C       0.673047       1.024722      13.622283       0.068494      25.269293 0.34878274E+03  0.78273561E+04                                 7.719221                            6.396113       0.032469       2.024723                    0.998826      26.856057      77.578740       0.620494       0.439854      -1.040758      -0.032098       0.001517      -0.047618       0.057446       0.041594       0.005991      -0.028895       0.006341       0.065936      -0.060673       0.015765       0.044908              8.174409       9.066052      -0.724664       0.883034       9.333425       2.777303       6.123751          -0.000010
           66              C       2.950087       4.166864       6.810066      -0.065356      36.606390 0.46428661E+03  0.11037174E+05                                 9.599254                            7.200300       0.076792       2.032479                    0.999356      27.638300      78.517765       0.615302       0.418742      -1.068407       0.020634      -0.016829      -0.021942       0.034503      -0.000721       0.013168      -0.011551       0.002374      -0.038118      -0.022904       0.005421       0.017483             11.243893       7.986290      -2.603935      -1.721995       7.554961       0.153142      18.190426           0.000009
           67              C       3.654662       3.769211       4.213809       0.098258      25.772298 0.35137022E+03  0.78885409E+04                                 7.864238                            6.465363       0.025122       2.036201                    0.998396      26.220193      75.398285       0.611536       0.446120      -1.038591      -0.029810       0.040603       0.022822       0.055299       0.034550      -0.006068       0.016876       0.022391      -0.027265      -0.041119      -0.000285       0.041405              8.453894       7.156216      -2.743069      -0.480694       6.949166      -0.270159      11.256300          -0.000000
           68              C      -2.232263       4.434515      10.032264       0.498702      22.455227 0.27188648E+03  0.57877607E+04                                 7.390236                            5.915380      -0.135689       1.997266                    0.999463      24.062415      69.819856       0.596176       0.482624      -1.007326      -0.015054       0.042397      -0.125309       0.133140      -0.094443      -0.036112       0.048594      -0.083389      -0.163069      -0.078235      -0.070193       0.148428              8.203281       8.986532       2.298132       0.422965       6.588496      -1.480937       9.034816          -0.000012
           69              C       4.866872       8.428043      20.746395       0.500636      23.274403 0.27987678E+03  0.59775623E+04                                 7.434084                            5.937471      -0.106791       2.004862                    0.999147      23.918230      68.627556       0.607130       0.472354      -1.016754      -0.018007      -0.018935      -0.142971       0.145339      -0.010089      -0.019280       0.002900       0.233404      -0.205601      -0.083197      -0.069903       0.153100              8.184690       5.077020       0.094986       0.486613      12.154696       0.322507       7.322354           0.000015
           70              C      -0.750317       6.430430      20.907720       0.649416      20.129434 0.23089388E+03  0.47238496E+04                                 6.929769                            5.493421      -0.192876       2.007405                    0.998918      22.131077      63.193218       0.610826       0.490122      -1.002286      -0.021722      -0.049212       0.038295       0.066032      -0.000428       0.072285       0.040166       0.037983       0.208697      -0.078925      -0.039004       0.117929              7.689873       8.176302       0.083063      -1.971603       9.463727      -1.303230       5.429590           0.000009
           71              C      -2.089838       4.439614       2.546784       0.640582      20.991908 0.23136471E+03  0.47433525E+04                                 7.167730                            5.510387      -0.187334       2.005515                    0.999210      22.359128      64.240312       0.607043       0.492151      -0.999677      -0.009997       0.004091      -0.056771       0.057790       0.067920      -0.021414       0.003203      -0.060345      -0.226639      -0.084116      -0.028412       0.112529              8.173479       7.094560      -1.773059       0.778840       5.575297       0.206525      11.850581           0.000006
           72              C      -0.062505       7.545219      20.126907      -0.062232      32.379909 0.43625190E+03  0.10185589E+05                                 8.738844                            6.902876       0.204454       2.075734                    0.999481      27.039668      75.523433       0.640477       0.409594      -1.076949       0.025817       0.013224      -0.011792       0.031312      -0.007519       0.007577       0.021141       0.000093      -0.002835      -0.025749       0.004855       0.020894              9.789210      10.274191       0.925745      -2.006283      12.335346      -3.517714       6.758093           0.000010
           73              C       3.459494       0.155493      19.746180       0.052099      27.008227 0.36576453E+03  0.83093257E+04                                 8.097805                            6.594038      -0.017317       2.007239                    0.998989      27.197028      79.129650       0.604797       0.445792      -1.036934       0.033762       0.036598      -0.023191       0.054927       0.026741       0.002073       0.047109       0.022383       0.026970      -0.058434       0.005476       0.052958              8.780435       8.697337      -0.460693      -1.206911      11.183885      -3.305646       6.460084           0.000017
           74              C       1.238426       7.466198      19.761237      -0.053165      27.909336 0.40560648E+03  0.94375043E+04                                 8.220034                            6.912063      -0.041761       1.987021                    0.998735      28.278808      82.743996       0.595953       0.441715      -1.041326       0.003577       0.022942       0.009037       0.024916       0.004808       0.026937       0.025459      -0.011739       0.035351      -0.033433      -0.009687       0.043120              8.705026       9.935731       0.417962      -1.642648      10.036671      -2.285496       6.142676           0.000002
           75              C      -2.180593       4.914588       4.988169       0.020606      29.946604 0.39202415E+03  0.90744047E+04                                 8.622960                            6.780522      -0.168731       1.933214                    0.999462      28.614378      84.425973       0.601667       0.439789      -1.038987       0.022555      -0.017191       0.031010       0.042023       0.022254       0.020081      -0.043576       0.005968      -0.138091      -0.075425       0.026371       0.049054              9.712620       6.884460      -1.878536       0.273317       6.546024       0.763209      15.707376          -0.000001
           76              C      -0.387551       2.962008       5.568939      -0.127383      28.580850 0.40486476E+03  0.93364792E+04                                 8.058842                            6.687369       0.363171       2.106167                    0.999724      28.206288      79.920806       0.641211       0.414221      -1.067197       0.000821       0.007767      -0.024068       0.025304      -0.016156      -0.000673       0.010711      -0.004220      -0.018440      -0.017700      -0.004342       0.022042              8.583949       6.663586      -2.262383       0.790170       6.871985      -0.002993      12.216275           0.000023
           77              C      -0.722262       3.175280       4.252527      -0.042764      29.008852 0.40346138E+03  0.93519884E+04                                 8.360381                            6.840778      -0.011198       1.993782                    0.999357      28.108844      81.429766       0.607525       0.434951      -1.047941       0.000066       0.008849       0.013207       0.015898       0.016572      -0.002750       0.008322       0.012597      -0.071122      -0.027142      -0.002559       0.029700              9.000274       7.180797      -2.450179       1.302823       6.945501      -0.191267      12.874525           0.000006
           78              C       6.043640      -0.020392      19.049256      -0.095236      27.578666 0.39456388E+03  0.90863250E+04                                 8.035740                            6.717036       0.079547       2.028895                    0.998926      27.993859      80.583954       0.620249       0.428814      -1.052663       0.000079       0.004462       0.045477       0.045695       0.004920       0.002411       0.005910       0.002308      -0.007239      -0.007421      -0.001706       0.009127              8.486363       9.563832      -0.376474      -0.670642       9.939481      -2.528626       5.955774           0.000011
           79              C       5.260547       1.024722      18.642717       0.068495      25.269291 0.34878273E+03  0.78273559E+04                                 7.719221                            6.396113       0.032463       2.024721                    0.998826      26.856059      77.578756       0.620494       0.439854      -1.040758      -0.032097       0.001517       0.047618       0.057446       0.041594      -0.005991       0.028895       0.006342       0.065938      -0.060674       0.015766       0.044908              8.174409       9.066052      -0.724663      -0.883034       9.333425      -2.777303       6.123750          -0.000000
           80              C      -1.637413       4.166864       3.944934      -0.065357      36.606426 0.46428712E+03  0.11037189E+05                                 9.599260                            7.200304       0.076792       2.032478                    0.999356      27.638319      78.517833       0.615302       0.418742      -1.068407       0.020634      -0.016829       0.021942       0.034502      -0.000721      -0.013167       0.011551       0.002374      -0.038116      -0.022903       0.005420       0.017483             11.243900       7.986294      -2.603936       1.721997       7.554964      -0.153142      18.190442           0.000014
           81              C      -0.932838       3.769211       6.541191       0.098256      25.772337 0.35137095E+03  0.78885621E+04                                 7.864249                            6.465372       0.025117       2.036200                    0.998396      26.220221      75.398408       0.611535       0.446121      -1.038591      -0.029810       0.040602      -0.022822       0.055299       0.034550       0.006068      -0.016876       0.022390      -0.027265      -0.041119      -0.000285       0.041405              8.453906       7.156226      -2.743073       0.480693       6.949176       0.270160      11.256315          -0.000005
           82              C       2.355237       4.434515       0.722736       0.498702      22.455237 0.27188661E+03  0.57877642E+04                                 7.390238                            5.915382      -0.135688       1.997265                    0.999463      24.062423      69.819886       0.596175       0.482624      -1.007326      -0.015054       0.042397       0.125308       0.133140      -0.094443       0.036112      -0.048594      -0.083388      -0.163068      -0.078235      -0.070193       0.148428              8.203284       8.986534       2.298132      -0.422965       6.588498       1.480938       9.034819          -0.000004
           83              C       4.662393       0.068825       9.991395       0.500636      23.274394 0.27987663E+03  0.59775590E+04                                 7.434085                            5.937471      -0.106796       2.004860                    0.999147      23.918234      68.627596       0.607129       0.472354      -1.016754       0.018007       0.018934      -0.142971       0.145339      -0.010088       0.019280      -0.002900       0.233404      -0.205603      -0.083197      -0.069904       0.153100              8.184692       5.077021       0.094985      -0.486614      12.154699      -0.322508       7.322354           0.000009
           84              C       1.104582       2.066438      10.152720       0.649416      20.129435 0.23089387E+03  0.47238492E+04                                 6.929770                            5.493421      -0.192877       2.007405                    0.998918      22.131077      63.193221       0.610826       0.490123      -1.002286       0.021721       0.049212       0.038295       0.066031      -0.000429      -0.072285      -0.040166       0.037983       0.208697      -0.078926      -0.039003       0.117929              7.689874       8.176303       0.083064       1.971603       9.463730       1.303231       5.429591           0.000003
           85              C       2.444103       4.057254      13.301784       0.640582      20.991895 0.23136457E+03  0.47433485E+04                                 7.167727                            5.510385      -0.187333       2.005516                    0.999210      22.359113      64.240249       0.607043       0.492151      -0.999677       0.009997      -0.004091      -0.056771       0.057789       0.067920       0.021414      -0.003203      -0.060346      -0.226639      -0.084116      -0.028413       0.112529              8.173475       7.094556      -1.773058      -0.778838       5.575294      -0.206525      11.850577          -0.000009
           86              C       0.416770       0.951649       9.371907      -0.062233      32.379915 0.43625193E+03  0.10185590E+05                                 8.738847                            6.902877       0.204451       2.075733                    0.999481      27.039670      75.523449       0.640476       0.409595      -1.076949      -0.025817      -0.013225      -0.011792       0.031312      -0.007519      -0.007576      -0.021141       0.000093      -0.002836      -0.025749       0.004855       0.020894              9.789214      10.274194       0.925750       2.006286      12.335351       3.517717       6.758096           0.000007
           87              C      -3.105229       8.341375       8.991180       0.052097      27.008260 0.36576511E+03  0.83093427E+04                                 8.097815                            6.594046      -0.017320       2.007238                    0.998989      27.197048      79.129739       0.604796       0.445793      -1.036934      -0.033762      -0.036598      -0.023190       0.054928       0.026741      -0.002073      -0.047109       0.022384       0.026970      -0.058434       0.005476       0.052958              8.780446       8.697345      -0.460692       1.206912      11.183901       3.305651       6.460091           0.000017
           88              C       8.290839       1.030670       9.006237      -0.053164      27.909320 0.40560616E+03  0.94374958E+04                                 8.220035                            6.912063      -0.041764       1.987021                    0.998735      28.278797      82.743983       0.595953       0.441715      -1.041326      -0.003577      -0.022942       0.009037       0.024916       0.004808      -0.026937      -0.025459      -0.011740       0.035352      -0.033434      -0.009687       0.043121              8.705028       9.935734       0.417967       1.642651      10.036673       2.285497       6.142678          -0.000000
           89              C       2.534858       3.582280      15.743169       0.020607      29.946569 0.39202355E+03  0.90743867E+04                                 8.622953                            6.780517      -0.168730       1.933214                    0.999462      28.614346      84.425836       0.601667       0.439789      -1.038987      -0.022556       0.017191       0.031010       0.042023       0.022254      -0.020082       0.043576       0.005968      -0.138091      -0.075426       0.026371       0.049055              9.712613       6.884453      -1.878533      -0.273318       6.546018      -0.763209      15.707368          -0.000021
           90              C       0.741816       5.534860      16.323939      -0.127383      28.580825 0.40486429E+03  0.93364644E+04                                 8.058833                            6.687362       0.363173       2.106167                    0.999724      28.206270      79.920701       0.641212       0.414220      -1.067198      -0.000821      -0.007767      -0.024068       0.025304      -0.016156       0.000674      -0.010711      -0.004220      -0.018442      -0.017700      -0.004342       0.022042              8.583940       6.663579      -2.262381      -0.790168       6.871978       0.002992      12.216263           0.000002
           91              C       1.076527       5.321588      15.007527      -0.042764      29.008799 0.40346046E+03  0.93519603E+04                                 8.360369                            6.840769      -0.011195       1.993784                    0.999357      28.108802      81.429581       0.607525       0.434951      -1.047941      -0.000065      -0.008849       0.013208       0.015898       0.016573       0.002749      -0.008322       0.012597      -0.071123      -0.027142      -0.002559       0.029701              9.000262       7.180787      -2.450174      -1.302821       6.945491       0.191268      12.874507          -0.000024
           92              C       7.718860       0.020392       8.294256      -0.095237      27.578721 0.39456480E+03  0.90863534E+04                                 8.035755                            6.717047       0.079541       2.028892                    0.998926      27.993905      80.584173       0.620248       0.428815      -1.052663      -0.000079      -0.004462       0.045478       0.045696       0.004920      -0.002412      -0.005909       0.002308      -0.007242      -0.007421      -0.001707       0.009128              8.486380       9.563856      -0.376475       0.670644       9.939499       2.528630       5.955784           0.000018
           93              C       4.268718       7.472146       7.887717       0.068495      25.269312 0.34878301E+03  0.78273650E+04                                 7.719229                            6.396117       0.032461       2.024720                    0.998826      26.856079      77.578863       0.620493       0.439854      -1.040758       0.032098      -0.001518       0.047619       0.057447       0.041594       0.005991      -0.028895       0.006341       0.065936      -0.060673       0.015766       0.044908              8.174418       9.066063      -0.724665       0.883035       9.333436       2.777308       6.123756           0.000013
           94              C       1.991678       4.330004      14.699934      -0.065356      36.606345 0.46428597E+03  0.11037153E+05                                 9.599244                            7.200294       0.076796       2.032480                    0.999356      27.638274      78.517647       0.615302       0.418742      -1.068407      -0.020634       0.016829       0.021942       0.034503      -0.000721       0.013167      -0.011551       0.002374      -0.038119      -0.022904       0.005421       0.017483             11.243882       7.986280      -2.603931      -1.721993       7.554952       0.153141      18.190413          -0.000000
           95              C       1.287103       4.727657      17.296191       0.098259      25.772297 0.35137019E+03  0.78885394E+04                                 7.864235                            6.465360       0.025125       2.036202                    0.998396      26.220191      75.398256       0.611537       0.446120      -1.038592       0.029810      -0.040603      -0.022822       0.055300       0.034550      -0.006068       0.016876       0.022391      -0.027264      -0.041119      -0.000285       0.041405              8.453891       7.156212      -2.743067      -0.480695       6.949162      -0.270158      11.256298          -0.000013
           96              C      -2.000972       4.062353      11.477736       0.498704      22.455217 0.27188634E+03  0.57877569E+04                                 7.390234                            5.915379      -0.135688       1.997266                    0.999463      24.062402      69.819809       0.596176       0.482624      -1.007326       0.015054      -0.042397       0.125308       0.133140      -0.094443      -0.036112       0.048594      -0.083388      -0.163069      -0.078235      -0.070193       0.148428              8.203278       8.986528       2.298131       0.422965       6.588493      -1.480936       9.034814          -0.000015
           97              N       0.963934       7.352340       2.514519      -0.186401      34.697870 0.49721950E+03  0.11900362E+05                                 8.859185                            7.179697       0.029623       2.029899                    0.999614      27.688614      76.300649       0.658262       0.388772      -1.099764      -0.063772       0.081863      -0.062937       0.121365       0.025973      -0.039257       0.008902       0.028867      -0.068182      -0.053475      -0.000576       0.054051              9.694977      10.461896      -0.906709      -1.002648      11.316331      -3.649811       7.306704           0.000021
           98              N       6.775007       3.756465      15.233382      -0.178807      37.550102 0.50398094E+03  0.12104731E+05                                 9.353313                            7.229919      -0.048465       2.003828                    0.999508      27.742350      76.619429       0.655664       0.388941      -1.099486      -0.051386       0.071650       0.076706       0.116867       0.000849       0.033775      -0.028404       0.020335       0.076775      -0.043528      -0.011730       0.055258             10.688613       8.268250      -3.207357       0.408043       8.153731       0.834878      15.643857           0.000001
           99              N       8.565331       1.144528      13.269519      -0.186401      34.697720 0.49721698E+03  0.11900284E+05                                 8.859157                            7.179677       0.029630       2.029903                    0.999614      27.688535      76.300326       0.658263       0.388772      -1.099764       0.063772      -0.081863      -0.062936       0.121364       0.025973       0.039257      -0.008902       0.028867      -0.068178      -0.053474      -0.000576       0.054050              9.694944      10.461862      -0.906701       1.002648      11.316286       3.649795       7.306682           0.000002
          100              N       2.754258       4.740403       4.478382      -0.178807      37.550187 0.50398216E+03  0.12104769E+05                                 9.353333                            7.229932      -0.048473       2.003825                    0.999508      27.742386      76.619610       0.655662       0.388942      -1.099486       0.051386      -0.071650       0.076706       0.116868       0.000851      -0.033775       0.028404       0.020337       0.076777      -0.043529      -0.011728       0.055257             10.688637       8.268268      -3.207367      -0.408044       8.153749      -0.834881      15.643893           0.000017
          101              N       3.977831       1.144528      18.995481      -0.186401      34.697868 0.49721951E+03  0.11900362E+05                                 8.859184                            7.179697       0.029622       2.029899                    0.999614      27.688614      76.300639       0.658262       0.388772      -1.099764       0.063772      -0.081863       0.062937       0.121365       0.025973      -0.039257       0.008902       0.028867      -0.068181      -0.053474      -0.000576       0.054051              9.694975      10.461892      -0.906709      -1.002647      11.316329      -3.649810       7.306704           0.000009
          102              N      -1.833242       4.740403       6.276618      -0.178807      37.550203 0.50398238E+03  0.12104777E+05                                 9.353337                            7.229935      -0.048474       2.003824                    0.999508      27.742395      76.619654       0.655662       0.388942      -1.099486       0.051385      -0.071650      -0.076705       0.116867       0.000850       0.033775      -0.028404       0.020336       0.076778      -0.043529      -0.011729       0.055258             10.688642       8.268272      -3.207368       0.408043       8.153753       0.834883      15.643901           0.000014
          103              N      -3.623566       7.352340       8.240481      -0.186401      34.697863 0.49721934E+03  0.11900358E+05                                 8.859186                            7.179697       0.029622       2.029899                    0.999614      27.688609      76.300642       0.658262       0.388772      -1.099764      -0.063772       0.081863       0.062937       0.121365       0.025973       0.039257      -0.008902       0.028867      -0.068182      -0.053475      -0.000576       0.054051              9.694978      10.461898      -0.906710       1.002648      11.316331       3.649811       7.306704           0.000013
          104              N       2.187507       3.756465      17.031618      -0.178807      37.550218 0.50398264E+03  0.12104784E+05                                 9.353337                            7.229935      -0.048474       2.003824                    0.999508      27.742401      76.619654       0.655662       0.388942      -1.099486      -0.051386       0.071650      -0.076706       0.116868       0.000851      -0.033775       0.028404       0.020336       0.076777      -0.043529      -0.011728       0.055257             10.688642       8.268270      -3.207367      -0.408044       8.153752      -0.834882      15.643904           0.000005
          105              O       6.794031       1.825127       0.083029      -0.651383      44.163312 0.74501267E+03  0.19460134E+05                                 9.981101                            8.599687      -0.073210       1.999976                    0.994966      29.920421      82.375388       0.629928       0.372248      -1.127065      -0.055951      -0.028040       0.001514       0.062603      -0.032636       0.017580       0.036066       0.087074       0.156801      -0.091561       0.027570       0.063992             10.836626      16.097757       0.187216      -3.439532       8.447156       0.301594       7.964964           0.000008
          106              O       1.773208       3.249202      20.265001      -0.586178      43.613986 0.70828222E+03  0.18299924E+05                                 9.973878                            8.414525      -0.192797       1.976500                    0.994241      29.220926      80.464504       0.632381       0.374873      -1.123145       0.077992       0.012071      -0.054982       0.096185      -0.005654       0.052053       0.011963      -0.035115      -0.127868      -0.077892       0.036699       0.041193             11.063271      13.162568       3.483487       0.974970      10.484269       2.485657       9.542974           0.000004
          107              O       0.214329       1.223549       1.225210      -0.618124      41.707731 0.63142736E+03  0.15801743E+05                                 9.530690                            7.830494       0.306828       2.128606                    0.996826      28.923217      77.568235       0.672107       0.364155      -1.134948       0.015945      -0.078345       0.053030       0.095940       0.002549      -0.005086       0.037865       0.033273      -0.290692      -0.107391       0.042071       0.065320             10.721104       7.672838       0.246452       0.606267      17.279557       2.685378       7.210917           0.000016
          108              O      -1.158264       3.313779      19.131854      -0.620276      39.515873 0.64706124E+03  0.16310442E+05                                 9.257939                            7.979753       0.118906       2.078621                    0.994739      28.813111      77.835069       0.658447       0.369033      -1.129921      -0.017027      -0.009909      -0.042495       0.046839       0.001071       0.006772      -0.004806      -0.011144      -0.292880      -0.098106       0.043502       0.054603              9.967521      11.694986      -2.959360       2.543064       8.605287      -1.739275       9.602291           0.000001
          109              O       6.390498       4.590858      19.887501      -0.692640      49.038327 0.80477638E+03  0.21482854E+05                                10.768130                            8.976631      -0.188632       1.944775                    0.995763      31.127177      87.324977       0.611092       0.375477      -1.121901       0.016633      -0.020969      -0.082874       0.087089       0.063509      -0.042791       0.022609      -0.035655      -0.196330      -0.099947       0.000845       0.099102             11.982824      10.333852      -1.552671      -3.898380       9.199045       3.982537      16.415574           0.000005
          110              O       5.075487       3.154887       0.604431      -0.668673      46.082759 0.76449102E+03  0.20087581E+05                                10.257369                            8.692474      -0.021779       2.012252                    0.995751      30.156114      83.127228       0.628934       0.370634      -1.128885      -0.005033      -0.068154      -0.005052       0.068526      -0.035993       0.058217       0.041449       0.010004       0.119736      -0.093259       0.013470       0.079789             11.298783       9.700775      -3.070812       0.329276      17.079622      -1.151987       7.115951           0.000010
          111              O       4.964893       7.500185       1.416003      -0.597348      40.639660 0.62116174E+03  0.15542846E+05                                 9.478010                            7.867125       0.041416       2.044351                    0.995593      29.132365      79.143689       0.655121       0.373645      -1.123205      -0.000594       0.070856       0.038512       0.080648      -0.002357      -0.011337      -0.060744       0.038394      -0.316267      -0.128886       0.056134       0.072752             10.426891       7.772075      -0.364780       0.015423      15.933240      -2.708281       7.575358           0.000021
          112              O       3.554998       4.580662      20.198320      -0.574449      40.642526 0.66161206E+03  0.16786611E+05                                 9.457144                            8.108181       0.054717       2.052829                    0.995334      28.896559      78.566675       0.647846       0.372627      -1.126084      -0.049535      -0.028459      -0.042623       0.071277      -0.022049      -0.018543      -0.072733      -0.001579      -0.238966      -0.118267       0.039408       0.078860             10.309404      13.825594       3.139334      -1.938076       8.351600      -0.456740       8.751016           0.000002
          113              O       2.735234       6.671741      10.838029      -0.651384      44.163344 0.74501336E+03  0.19460156E+05                                 9.981103                            8.599689      -0.073204       1.999978                    0.994966      29.920439      82.375432       0.629928       0.372248      -1.127065       0.055952       0.028041       0.001515       0.062604      -0.032636      -0.017580      -0.036066       0.087074       0.156801      -0.091561       0.027570       0.063992             10.836627      16.097759       0.187214       3.439533       8.447157      -0.301596       7.964966          -0.000003
          114              O      -1.418943       5.247666       9.510001      -0.586179      43.613965 0.70828175E+03  0.18299908E+05                                 9.973873                            8.414520      -0.192792       1.976502                    0.994241      29.220919      80.464463       0.632382       0.374873      -1.123145      -0.077992      -0.012071      -0.054982       0.096185      -0.005654      -0.052053      -0.011963      -0.035115      -0.127870      -0.077892       0.036699       0.041193             11.063265      13.162563       3.483486      -0.974970      10.484265      -2.485655       9.542968          -0.000001
          115              O       0.139936       7.273319      11.980210      -0.618123      41.707648 0.63142600E+03  0.15801700E+05                                 9.530677                            7.830485       0.306828       2.128607                    0.996826      28.923189      77.568129       0.672107       0.364155      -1.134948      -0.015945       0.078345       0.053031       0.095940       0.002549       0.005086      -0.037864       0.033274      -0.290693      -0.107391       0.042070       0.065320             10.721087       7.672828       0.246452      -0.606267      17.279524      -2.685374       7.210910          -0.000009
          116              O       1.512529       5.183089       8.376854      -0.620274      39.515868 0.64706116E+03  0.16310440E+05                                 9.257940                            7.979755       0.118901       2.078620                    0.994739      28.813099      77.835047       0.658447       0.369033      -1.129921       0.017027       0.009910      -0.042493       0.046837       0.001071      -0.006772       0.004806      -0.011144      -0.292882      -0.098107       0.043503       0.054604              9.967524      11.694987      -2.959360      -2.543065       8.605289       1.739276       9.602294           0.000003
          117              O       3.138767       3.906010       9.132501      -0.692637      49.038282 0.80477548E+03  0.21482826E+05                                10.768128                            8.976630      -0.188638       1.944773                    0.995763      31.127154      87.324922       0.611092       0.375477      -1.121901      -0.016632       0.020969      -0.082872       0.087087       0.063509       0.042791      -0.022609      -0.035655      -0.196330      -0.099947       0.000846       0.099101             11.982821      10.333850      -1.552671       3.898378       9.199045      -3.982537      16.415568           0.000001
          118              O       4.453778       5.341981      11.359431      -0.668674      46.082792 0.76449174E+03  0.20087604E+05                                10.257372                            8.692477      -0.021775       2.012252                    0.995751      30.156131      83.127276       0.628934       0.370634      -1.128885       0.005034       0.068155      -0.005051       0.068527      -0.035992      -0.058217      -0.041449       0.010004       0.119735      -0.093259       0.013470       0.079789             11.298784       9.700777      -3.070812      -0.329276      17.079623       1.151987       7.115953          -0.000003
          119              O       4.564372       0.996683      12.171003      -0.597347      40.639537 0.62115956E+03  0.15542777E+05                                 9.477990                            7.867110       0.041417       2.044353                    0.995593      29.132321      79.143517       0.655122       0.373644      -1.123205       0.000594      -0.070857       0.038512       0.080649      -0.002357       0.011337       0.060744       0.038395      -0.316267      -0.128886       0.056133       0.072753             10.426867       7.772058      -0.364779      -0.015424      15.933197       2.708276       7.575345          -0.000009
          120              O       5.974267       3.916206       9.443320      -0.574450      40.642570 0.66161297E+03  0.16786640E+05                                 9.457150                            8.108186       0.054720       2.052830                    0.995334      28.896578      78.566738       0.647846       0.372627      -1.126084       0.049536       0.028459      -0.042622       0.071277      -0.022049       0.018543       0.072733      -0.001580      -0.238969      -0.118268       0.039407       0.078860             10.309410      13.825603       3.139337       1.938076       8.351607       0.456740       8.751021          -0.000001
          121              O      -1.852266       6.671741      21.426971      -0.651383      44.163321 0.74501291E+03  0.19460142E+05                                 9.981100                            8.599687      -0.073207       1.999977                    0.994966      29.920428      82.375401       0.629928       0.372248      -1.127065       0.055951       0.028040      -0.001515       0.062603      -0.032636       0.017580       0.036066       0.087074       0.156801      -0.091561       0.027570       0.063992             10.836625      16.097754       0.187215      -3.439532       8.447156       0.301595       7.964964           0.000008
          122              O       3.168557       5.247666       1.244999      -0.586179      43.613986 0.70828218E+03  0.18299923E+05                                 9.973877                            8.414524      -0.192795       1.976501                    0.994241      29.220926      80.464501       0.632381       0.374873      -1.123145      -0.077992      -0.012071       0.054982       0.096185      -0.005654       0.052053       0.011963      -0.035115      -0.127869      -0.077892       0.036699       0.041193             11.063270      13.162569       3.483487       0.974971      10.484269       2.485657       9.542973           0.000008
          123              O       4.727436       7.273319      20.284790      -0.618124      41.707673 0.63142635E+03  0.15801711E+05                                 9.530680                            7.830487       0.306828       2.128606                    0.996826      28.923199      77.568161       0.672107       0.364155      -1.134948      -0.015944       0.078345      -0.053031       0.095940       0.002549      -0.005086       0.037865       0.033273      -0.290690      -0.107390       0.042071       0.065319             10.721092       7.672830       0.246453       0.606266      17.279535       2.685375       7.210911           0.000005
          124              O       6.100029       5.183089       2.378146      -0.620275      39.515864 0.64706106E+03  0.16310437E+05                                 9.257938                            7.979753       0.118905       2.078621                    0.994739      28.813102      77.835043       0.658447       0.369033      -1.129921       0.017027       0.009909       0.042494       0.046839       0.001071       0.006772      -0.004806      -0.011144      -0.292880      -0.098106       0.043503       0.054603              9.967521      11.694985      -2.959359       2.543065       8.605286      -1.739275       9.602292           0.000012
          125              O      -1.448733       3.906010       1.622499      -0.692639      49.038307 0.80477594E+03  0.21482840E+05                                10.768129                            8.976630      -0.188634       1.944774                    0.995763      31.127166      87.324948       0.611092       0.375477      -1.121901      -0.016632       0.020969       0.082873       0.087088       0.063509      -0.042791       0.022609      -0.035655      -0.196329      -0.099947       0.000845       0.099101             11.982823      10.333850      -1.552670      -3.898379       9.199045       3.982537      16.415573           0.000011
          126              O      -0.133722       5.341981      20.905569      -0.668673      46.082763 0.76449111E+03  0.20087584E+05                                10.257370                            8.692475      -0.021779       2.012251                    0.995751      30.156116      83.127236       0.628934       0.370634      -1.128885       0.005033       0.068154       0.005051       0.068526      -0.035993       0.058217       0.041449       0.010004       0.119736      -0.093259       0.013470       0.079789             11.298783       9.700776      -3.070813       0.329275      17.079621      -1.151987       7.115951           0.000008
          127              O      -0.023128       0.996683      20.093997      -0.597347      40.639600 0.62116066E+03  0.15542812E+05                                 9.477999                            7.867117       0.041416       2.044352                    0.995593      29.132347      79.143612       0.655122       0.373644      -1.123205       0.000594      -0.070856      -0.038512       0.080648      -0.002357      -0.011337      -0.060744       0.038394      -0.316265      -0.128886       0.056134       0.072752             10.426878       7.772065      -0.364779       0.015423      15.933218      -2.708279       7.575351           0.000005
          128              O       1.386767       3.916206       1.311680      -0.574449      40.642530 0.66161213E+03  0.16786613E+05                                 9.457144                            8.108182       0.054718       2.052830                    0.995334      28.896560      78.566678       0.647846       0.372627      -1.126084       0.049535       0.028459       0.042623       0.071276      -0.022049      -0.018543      -0.072733      -0.001579      -0.238966      -0.118267       0.039408       0.078860             10.309404      13.825595       3.139334      -1.938076       8.351602      -0.456740       8.751016           0.000010
          129              O       2.206531       1.825127      10.671971      -0.651383      44.163310 0.74501262E+03  0.19460133E+05                                 9.981101                            8.599687      -0.073211       1.999976                    0.994966      29.920420      82.375387       0.629928       0.372248      -1.127065      -0.055952      -0.028041      -0.001514       0.062604      -0.032636      -0.017580      -0.036066       0.087074       0.156800      -0.091561       0.027570       0.063992             10.836626      16.097756       0.187216       3.439532       8.447157      -0.301594       7.964965          -0.000003
          130              O       6.360708       3.249202      11.999999      -0.586178      43.613910 0.70828071E+03  0.18299874E+05                                 9.973864                            8.414514      -0.192792       1.976502                    0.994241      29.220898      80.464380       0.632382       0.374873      -1.123145       0.077992       0.012071       0.054982       0.096185      -0.005654      -0.052053      -0.011963      -0.035116      -0.127870      -0.077892       0.036699       0.041194             11.063254      13.162547       3.483481      -0.974970      10.484254      -2.485652       9.542961          -0.000007
          131              O       4.801829       1.223549       9.529790      -0.618125      41.707795 0.63142852E+03  0.15801780E+05                                 9.530700                            7.830502       0.306828       2.128606                    0.996826      28.923239      77.568319       0.672106       0.364155      -1.134948       0.015945      -0.078345      -0.053029       0.095939       0.002549       0.005086      -0.037865       0.033274      -0.290695      -0.107392       0.042071       0.065321             10.721116       7.672846       0.246452      -0.606268      17.279580      -2.685380       7.210924           0.000003
          132              O       3.429236       3.313779      13.133146      -0.620274      39.515816 0.64706019E+03  0.16310409E+05                                 9.257931                            7.979748       0.118903       2.078621                    0.994739      28.813084      77.834980       0.658447       0.369033      -1.129921      -0.017027      -0.009910       0.042493       0.046838       0.001071      -0.006772       0.004806      -0.011144      -0.292882      -0.098107       0.043503       0.054604              9.967512      11.694972      -2.959355      -2.543060       8.605279       1.739273       9.602285          -0.000010
          133              O       1.802998       4.590858      12.377499      -0.692638      49.038264 0.80477512E+03  0.21482813E+05                                10.768123                            8.976626      -0.188635       1.944774                    0.995763      31.127150      87.324889       0.611092       0.375477      -1.121901       0.016633      -0.020969       0.082873       0.087087       0.063509       0.042791      -0.022610      -0.035655      -0.196330      -0.099947       0.000845       0.099102             11.982816      10.333844      -1.552669       3.898377       9.199039      -3.982534      16.415564          -0.000006
          134              O       0.487987       3.154887      10.150569      -0.668673      46.082783 0.76449147E+03  0.20087595E+05                                10.257371                            8.692476      -0.021776       2.012252                    0.995751      30.156125      83.127258       0.628934       0.370634      -1.128885      -0.005034      -0.068154       0.005052       0.068527      -0.035993      -0.058217      -0.041449       0.010004       0.119735      -0.093259       0.013470       0.079789             11.298785       9.700776      -3.070812      -0.329275      17.079627       1.151987       7.115952          -0.000000
          135              O       0.377393       7.500185       9.338997      -0.597348      40.639720 0.62116285E+03  0.15542881E+05                                 9.478020                            7.867133       0.041415       2.044351                    0.995593      29.132384      79.143768       0.655121       0.373645      -1.123205      -0.000594       0.070856      -0.038511       0.080648      -0.002357       0.011336       0.060744       0.038395      -0.316271      -0.128887       0.056134       0.072754             10.426903       7.772083      -0.364780      -0.015424      15.933260       2.708283       7.575365           0.000007
          136              O      -1.032502       4.580662      12.066680      -0.574449      40.642531 0.66161221E+03  0.16786615E+05                                 9.457143                            8.108181       0.054720       2.052830                    0.995334      28.896564      78.566683       0.647846       0.372627      -1.126084      -0.049536      -0.028459       0.042623       0.071277      -0.022049       0.018543       0.072733      -0.001579      -0.238968      -0.118268       0.039407       0.078860             10.309402      13.825592       3.139333       1.938076       8.351599       0.456740       8.751017          -0.000010

******************************************************
Auxiliary information for the entire system
The total spin magnetic moment of the unit cell is   0.000701
The total net atomic charge of the unit cell is   -0.000002
Accuracy of reproducing the electrostatic potential in the unit cell:
  The inner radius (bohr) =    5.0000
  The outer radius (bohr) =   12.0000
  Valid grid points have density less than (e/(bohr^3)) =    0.0001
  The number of valid grid points were=         4232
  The rms potential error without charges in kcal/mol is=      3.91796
  The rms potential error with partial charges in kcal/mol is=      1.12940
  The RRMSE value at monopole order=      0.28826
  The rms potential error with partial charges and cloud penetration in kcal/mol is=      1.12881
  The RRMSE value at monopole order with cloud penetration is=      0.28811
  The rms potential error with partial charges and atomic dipoles in kcal/mol is=      0.33456
  The RRMSE value at dipole order=      0.08539
  The rms potential error with partial charges, atomic dipoles and cloud penetration in kcal/mol is=      0.32744
  The RRMSE value at dipole order with cloud penetration=      0.08357

******************************************************
The electron densities and ab initio electrostatic potential were computed in VASP using the PBE functional and
projector augmented wave method. See the main text of the journal article for a description of computational details.
The atomic charges, dipoles, and quadrupoles were computed with the DDEC6 method as described in
(a) T. A. Manz and N. Gabaldon Limas, RSC Adv. 6 (2016) 47771-47801 DOI: 10.1039/c6ra04656h
(b) N. Gabaldon Limas and T. A. Manz, RSC Adv. 8 (2018) 2678-2707 DOI: 10.1039/c7ra11829e.
For each atom in the material, the electron cloud parameters were fit to the spherically averaged atom-in-material
electron density using radial positions for which this density was between 10^-4 and 10^-2 electrons per cubic bohr.
The polarizabilities, dispersion coefficients, and quantum Drude oscillator (QDO) parameters were fit using the MCLF method.
The magnetic structure of the system was optimized in VASP from the default ferromagnetic initial guess using spin polarization.
The atomic spin moments (ASMs) were computed on this optimized magnetic structure using the DDEC6 partition as inputs
to the method of T. A. Manz and D. S. Sholl, J. Chem. Theory Comput. 7 (2011) 4146-4164 DOI: 10.1021/ct200539n.
The RMSE and RRMSE were computed using a uniform grid with Ewald summation.
