# Supplementary material for: A collection of forcefield precursors for metal–organic frameworks
Source: RSC Adv. 2019 Nov 13;9(63):36492–507. doi: 10.1039/c9ra07327b (PMC9075174; doi:10.1039/c9ra07327b)
Supplement: RA-009-C9RA07327B-s3543 [file RA-009-C9RA07327B-s3543.xyz]

  136
jmolscript: load "" {1 1 1} spacegroup "x,y,z" unitcell [{      9.233300     0.000000     0.000000 }, {     -4.187475     8.583314     0.000000 }, {      0.000000     0.000000    21.585000 }]
Sm     2.158169     7.374955    21.400232     2.066649
Sm     7.504306     1.208359    10.607732     2.066649
Sm     2.887656     1.208359     0.184768     2.066649
Sm    -2.458481     7.374955    10.977268     2.066649
Cu     5.469030     6.942528    18.445462     0.339932
Cu     4.193445     1.640786     7.652962     0.339936
Cu    -0.423205     1.640786     3.139538     0.339934
Cu     0.852380     6.942528    13.932038     0.339934
H      2.199733     7.015143     3.591744     0.131668
H     -0.681877     2.548386    20.076208     0.123363
H      0.271072     4.285649    18.882558     0.135365
H      5.101378     4.542290    20.067574     0.108725
H      2.743480     6.625460     5.806365     0.126517
H     -1.039803     6.035786    18.209106     0.083382
H      3.934008     1.323547     4.832881     0.097894
H      1.892964     7.952440     7.442508     0.099244
H      7.462742     1.568171    14.384244     0.131668
H      1.111052     6.034928     9.283708     0.123363
H      0.158103     4.297665     8.090058     0.135365
H      4.561097     4.041024     9.275074     0.108725
H      6.918995     1.957854    16.598865     0.126517
H      1.468978     2.547528     7.416606     0.083383
H     -3.504833     7.259767    15.625381     0.097895
H      7.769511     0.630874    18.235008     0.099245
H      2.846092     1.568171    17.993256     0.131668
H      5.727702     6.034928     1.508792     0.123363
H      4.774753     4.297665     2.702442     0.135366
H     -0.055553     4.041024     1.517426     0.108725
H      2.302345     1.957854    15.778635     0.126517
H      6.085628     2.547528     3.375894     0.083383
H      1.111817     7.259767    16.752119     0.097895
H      3.152861     0.630874    14.142492     0.099244
H     -2.416917     7.015143     7.200756     0.131668
H      3.934773     2.548386    12.301291     0.123363
H      4.887722     4.285649    13.494942     0.135366
H      0.484728     4.542290    12.309926     0.108726
H     -1.873170     6.625460     4.986135     0.126517
H      3.576847     6.035786    14.168394     0.083383
H     -0.682642     1.323547     5.959619     0.097895
H     -2.723686     7.952440     3.349992     0.099245
C      0.889500     8.510356     3.982432    -0.066166
C      4.607592     0.234324     2.600992     0.629578
C      1.816019     7.521558     4.271672    -0.036992
C      6.040535     2.227370    20.924499     0.646707
C      6.710266     3.350926    20.179817    -0.066298
C     -1.194939     3.283976    19.827981    -0.055921
C     -0.631334     4.307107    19.107042    -0.095725
C      5.989377     4.472765    19.799920     0.050735
C      2.152966     7.307834     5.584039    -0.128811
C     -1.419280     5.361996    18.724988     0.069212
C      4.560810     0.665207     5.029305     0.030459
C      1.623508     8.094065     6.563999     0.102108
C      2.452999     4.222990    20.818732     0.499282
C     -4.059684     8.387614    20.857585     0.495839
C      8.772975     0.072958    14.774933    -0.066166
C      5.054883     8.348990    13.393493     0.629578
C      7.846456     1.061756    15.064171    -0.036991
C      3.621940     6.355944    10.131999     0.646706
C      2.952209     5.232388     9.387316    -0.066298
C      1.624114     5.299338     9.035481    -0.055922
C      1.060509     4.276207     8.314542    -0.095724
C      3.673098     4.110549     9.007421     0.050734
C      7.509509     1.275480    16.376539    -0.128811
C      1.848455     3.221318     7.932487     0.069212
C      5.101665     7.918107    15.821805     0.030460
C      8.038967     0.489249    17.356499     0.102110
C     -2.023824     4.360324    10.026232     0.499282
C      4.488859     0.195700    10.065085     0.495839
C      4.156325     0.072958    17.602567    -0.066166
C      0.438233     8.348990    18.984007     0.629578
C      3.229806     1.061756    17.313329    -0.036991
C     -0.994710     6.355944     0.660501     0.646706
C     -1.664441     5.232388     1.405184    -0.066298
C      6.240764     5.299338     1.757019    -0.055922
C      5.677159     4.276207     2.477958    -0.095725
C     -0.943552     4.110549     1.785079     0.050735
C      2.892859     1.275480    16.000960    -0.128811
C      6.465105     3.221318     2.860013     0.069212
C      0.485015     7.918107    16.555695     0.030459
C      3.422317     0.489249    15.021002     0.102109
C      2.592826     4.360324     0.766267     0.499283
C     -0.127791     0.195700     0.727414     0.495840
C     -3.727150     8.510356     6.810068    -0.066166
C     -0.009058     0.234324     8.191508     0.629578
C     -2.800631     7.521558     6.520829    -0.036991
C      1.423885     2.227370    11.453001     0.646706
C      2.093616     3.350926    12.197684    -0.066298
C      3.421711     3.283976    12.549519    -0.055922
C      3.985316     4.307107    13.270458    -0.095724
C      1.372727     4.472765    12.577580     0.050735
C     -2.463684     7.307834     5.208460    -0.128810
C      3.197370     5.361996    13.652512     0.069212
C     -0.055840     0.665207     5.763195     0.030460
C     -2.993142     8.094065     4.228502     0.102110
C      7.069649     4.222990    11.558767     0.499283
C      0.556966     8.387614    11.519914     0.495840
N      6.520131     5.466713    19.061713    -0.186839
N      4.911563     0.487532     6.313613    -0.186242
N      3.142344     3.116601     8.269213    -0.186837
N      4.750912     8.095782    17.106112    -0.186243
N     -1.474306     3.116601     2.523287    -0.186839
N      0.134262     8.095782    15.271387    -0.186242
N      1.903481     5.466713    13.315787    -0.186837
N      0.294913     0.487532     4.478887    -0.186244
O      4.368327     7.572200    20.336092    -0.576476
O      6.648809     1.133856    20.929248    -0.663565
O      1.027276     8.311223     1.629452    -0.700419
O      2.512423     5.282171    20.154346    -0.597913
O      4.927850     2.465986    21.459807    -0.659923
O      3.611809     0.982789     2.468892    -0.616185
O      2.276799     3.071968    20.357677    -0.618804
O      1.103401     0.323591    20.275438    -0.580388
O      5.294148     1.011114     9.543592    -0.576476
O      3.013666     7.449458    10.136748    -0.663565
O      8.635199     0.272091    12.421952    -0.700419
O      7.150052     3.301143     9.361846    -0.597912
O      4.734625     6.117328    10.667307    -0.659923
O     -3.182634     7.600525    13.261392    -0.616185
O     -1.847624     5.511346     9.565177    -0.618804
O     -0.674226     8.259723     9.482938    -0.580389
O      0.677498     1.011114     1.248908    -0.576476
O     -1.602984     7.449458     0.655752    -0.663565
O      4.018549     0.272091    19.955548    -0.700419
O      2.533402     3.301143     1.430654    -0.597913
O      0.117975     6.117328     0.125193    -0.659923
O      1.434016     7.600525    19.116108    -0.616185
O      2.769026     5.511346     1.227323    -0.618804
O      3.942424     8.259723     1.309562    -0.580388
O     -0.248323     7.572200    12.041408    -0.576476
O      2.032159     1.133856    11.448252    -0.663565
O     -3.589374     8.311223     9.163048    -0.700419
O     -2.104227     5.282171    12.223154    -0.597913
O      0.311200     2.465986    10.917693    -0.659923
O      8.228459     0.982789     8.323608    -0.616185
O      6.893449     3.071968    12.019823    -0.618805
O      5.720051     0.323591    12.102062    -0.580389

The following XYZ coordinates are in angstroms. Other properties are in atomic units.
The sperically averaged electron density of each atom fit to a function of the form exp(a - br)
eigen_1, eigen_2 and eigen_3 are the three eigenvalues of traceless quadrupole moment tensor
  atom number  atomic symbol              X              Y              Z     net charge C6 coefficient C8 coefficient C10 coefficient fluctuating dipole atomic polarizability isotropic forcefield polarizability              a              b squared Pearson coefficient          <r^3>          <r^4>         wp_QDO          m_QDO          q_QDO       dipole_x       dipole_y       dipole_z         dipole            Qxy            Qxz            Qyz     Q(x^2-y^2)  Q(3z^2 - R^2)        eigen_1        eigen_2        eigen_3 static polarizability      alpha(xx)      alpha(xy)      alpha(xz)      alpha(yy)      alpha(yz)      alpha(zz) atomic spin moment
            1             Sm       2.158169       7.374955      21.400232       2.066649     176.459464 0.42104375E+04  0.15395115E+06                                19.961533                           16.975949       2.590114       2.502604                    0.999669      80.364384     190.917177       0.652647       0.256668      -1.362327      -0.007903       0.000556       0.012684       0.014955       0.027548      -0.032650       0.008081       0.012738       0.211678      -0.068907      -0.011412       0.080319             22.919508      24.819127       2.710703      -0.753297      26.480965      -0.812590      17.458431           0.000001
            2             Sm       7.504306       1.208359      10.607732       2.066649     176.459459 0.42104378E+04  0.15395116E+06                                19.961533                           16.975949       2.590114       2.502604                    0.999669      80.364389     190.917188       0.652647       0.256668      -1.362327       0.007903      -0.000556       0.012684       0.014955       0.027548       0.032650      -0.008081       0.012738       0.211678      -0.068907      -0.011412       0.080319             22.919504      24.819119       2.710701       0.753295      26.480958       0.812595      17.458436          -0.000003
            3             Sm       2.887656       1.208359       0.184768       2.066649     176.459457 0.42104376E+04  0.15395115E+06                                19.961533                           16.975949       2.590114       2.502604                    0.999669      80.364384     190.917176       0.652647       0.256668      -1.362327       0.007903      -0.000556      -0.012684       0.014955       0.027548      -0.032650       0.008081       0.012738       0.211678      -0.068907      -0.011412       0.080319             22.919507      24.819127       2.710702      -0.753298      26.480964      -0.812593      17.458429           0.000000
            4             Sm      -2.458481       7.374955      10.977268       2.066649     176.459444 0.42104371E+04  0.15395113E+06                                19.961531                           16.975947       2.590115       2.502604                    0.999669      80.364386     190.917175       0.652647       0.256668      -1.362327      -0.007903       0.000556      -0.012684       0.014955       0.027548       0.032650      -0.008081       0.012738       0.211678      -0.068907      -0.011412       0.080319             22.919502      24.819117       2.710699       0.753296      26.480955       0.812592      17.458435          -0.000003
            5             Cu       5.469030       6.942528      18.445462       0.339932      91.893645 0.17304151E+04  0.54218670E+05                                17.998399                           14.781078       0.683761       2.021740                    0.998766      52.484623     144.079966       0.412871       0.473471      -1.092230      -0.071629       0.073526       0.168771       0.197536       0.034630      -0.009833      -0.032472       0.083570      -0.071314      -0.062953      -0.007866       0.070819             20.825503      16.139126      -8.117956       6.225205      22.058667      -8.620874      24.278716           0.000052
            6             Cu       4.193445       1.640786       7.652962       0.339936      91.892459 0.17303892E+04  0.54217659E+05                                17.998271                           14.780987       0.683752       2.021740                    0.998766      52.484211     144.078592       0.412871       0.473472      -1.092229       0.071628      -0.073523       0.168766       0.197530       0.034634       0.009836       0.032467       0.083573      -0.071314      -0.062950      -0.007873       0.070823             20.825342      16.139009      -8.117883      -6.225144      22.058495       8.620788      24.278522           0.000047
            7             Cu      -0.423205       1.640786       3.139538       0.339934      91.893568 0.17304124E+04  0.54218562E+05                                17.998382                           14.781061       0.683767       2.021741                    0.998766      52.484616     144.079881       0.412871       0.473470      -1.092230       0.071629      -0.073525      -0.168770       0.197535       0.034630      -0.009833      -0.032472       0.083570      -0.071315      -0.062953      -0.007866       0.070819             20.825485      16.139113      -8.117953       6.225201      22.058651      -8.620869      24.278691           0.000047
            8             Cu       0.852380       6.942528      13.932038       0.339934      91.892932 0.17303993E+04  0.54218056E+05                                17.998330                           14.781030       0.683751       2.021739                    0.998766      52.484346     144.079097       0.412871       0.473472      -1.092229      -0.071628       0.073524      -0.168768       0.197532       0.034634       0.009836       0.032468       0.083574      -0.071314      -0.062951      -0.007872       0.070823             20.825415      16.139065      -8.117917      -6.225171      22.058574       8.620826      24.278607           0.000053
            9              H       2.199733       7.015143       3.591744       0.131668       0.955893 0.67575384E+01  0.64189615E+02                                 1.660642                            1.565031      -1.049448       2.400188                    0.997424       3.437317       9.755646       0.474396       1.359216      -0.691906       0.020405      -0.022004      -0.029989       0.042425      -0.010363      -0.001684       0.001445       0.003860       0.001268      -0.010753      -0.000051       0.010804              1.694537       1.506187      -0.214109      -0.255112       1.599567       0.386173       1.977857          -0.000002
           10              H      -0.681877       2.548386      20.076208       0.123363       0.870590 0.61880152E+01  0.57976675E+02                                 1.603791                            1.530804      -1.104130       2.368504                    0.996032       3.593940      10.407114       0.460347       1.420100      -0.678742       0.024441      -0.028680       0.012079       0.039570      -0.007544      -0.002258      -0.004537      -0.001527      -0.013023      -0.009703      -0.000316       0.010019              1.629858       1.599704      -0.336695       0.103718       1.919115      -0.169530       1.370755           0.000001
           11              H       0.271072       4.285649      18.882558       0.135365       1.012203 0.73189636E+01  0.70446640E+02                                 1.685553                            1.599993      -1.010380       2.417929                    0.997904       3.354079       9.373538       0.485152       1.311650      -0.702822       0.041090      -0.000360      -0.003067       0.041206      -0.002286      -0.009715      -0.008472       0.004870      -0.018608      -0.016053       0.004435       0.011618              1.706034       2.294441      -0.025912      -0.158857       1.414625      -0.010818       1.409036          -0.000000
           12              H       5.101378       4.542290      20.067574       0.108725       0.973184 0.70969146E+01  0.68854970E+02                                 1.727628                            1.638543      -1.292214       2.272585                    0.994062       3.797606      11.214495       0.445003       1.418658      -0.678470      -0.044135       0.002730       0.014930       0.046672       0.000232      -0.005136      -0.000693       0.008208      -0.020774      -0.008604      -0.000617       0.009221              1.751104       2.321704      -0.069586      -0.275595       1.488697      -0.031670       1.442911           0.000000
           13              H       2.743480       6.625460       5.806365       0.126517       0.977099 0.70565896E+01  0.66631279E+02                                 1.587048                            1.525628      -0.739916       2.537855                    0.999846       3.174586       8.503538       0.524432       1.236897      -0.720411       0.024479      -0.028955       0.004794       0.038218      -0.016781       0.001473       0.002859      -0.008695       0.019163      -0.020841       0.006462       0.014380              1.589649       1.626690      -0.372714       0.144919       1.715050      -0.183821       1.427206          -0.000003
           14              H      -1.039803       6.035786      18.209106       0.083382       1.164109 0.84375623E+01  0.84873600E+02                                 1.893311                            1.744789      -1.250059       2.272275                    0.993849       3.915052      11.501017       0.450039       1.353007      -0.691468       0.026306       0.026845      -0.019107       0.042163       0.000740      -0.009990      -0.005853       0.011446      -0.006022      -0.011700      -0.002380       0.014079              1.954809       1.716185       0.404901      -0.279591       2.292704      -0.591955       1.855539           0.000001
           15              H       3.934008       1.323547       4.832881       0.097894       1.277005 0.10210292E+02  0.10722644E+03                                 1.984691                            1.901264      -1.351439       2.232728                    0.993701       3.920381      11.591968       0.439304       1.327632      -0.697951      -0.032893       0.034022      -0.016162       0.050006      -0.014547       0.000863      -0.009399      -0.002702      -0.033909      -0.016907      -0.005111       0.022017              1.985303       2.061626      -0.428470       0.118263       2.007083      -0.138655       1.887202          -0.000003
           16              H       1.892964       7.952440       7.442508       0.099244       0.963253 0.66588372E+01  0.63499470E+02                                 1.707439                            1.579311      -1.232128       2.296613                    0.994604       3.754411      10.944160       0.457263       1.404650      -0.681058       0.015611      -0.006613       0.044140       0.047284      -0.011842       0.002321      -0.002322       0.003360       0.024798      -0.016096       0.004766       0.011330              1.774605       1.475857      -0.074417       0.270259       1.406091      -0.187314       2.441866          -0.000000
           17              H       7.462742       1.568171      14.384244       0.131668       0.955895 0.67575477E+01  0.64189723E+02                                 1.660643                            1.565031      -1.049450       2.400187                    0.997424       3.437320       9.755655       0.474396       1.359215      -0.691906      -0.020405       0.022004      -0.029989       0.042425      -0.010364       0.001684      -0.001445       0.003860       0.001268      -0.010753      -0.000051       0.010804              1.694538       1.506188      -0.214109       0.255113       1.599568      -0.386173       1.977857          -0.000001
           18              H       1.111052       6.034928       9.283708       0.123363       0.870589 0.61880108E+01  0.57976622E+02                                 1.603790                            1.530803      -1.104130       2.368504                    0.996032       3.593938      10.407106       0.460347       1.420100      -0.678742      -0.024441       0.028680       0.012078       0.039570      -0.007544       0.002258       0.004537      -0.001527      -0.013023      -0.009703      -0.000316       0.010019              1.629857       1.599703      -0.336695      -0.103717       1.919113       0.169530       1.370755          -0.000001
           19              H       0.158103       4.297665       8.090058       0.135365       1.012202 0.73189581E+01  0.70446567E+02                                 1.685551                            1.599992      -1.010378       2.417930                    0.997904       3.354077       9.373528       0.485152       1.311649      -0.702822      -0.041090       0.000360      -0.003067       0.041206      -0.002286       0.009715       0.008472       0.004870      -0.018609      -0.016053       0.004435       0.011618              1.706033       2.294439      -0.025912       0.158857       1.414624       0.010818       1.409035          -0.000003
           20              H       4.561097       4.041024       9.275074       0.108725       0.973183 0.70969097E+01  0.68854904E+02                                 1.727627                            1.638542      -1.292213       2.272586                    0.994062       3.797603      11.214481       0.445003       1.418657      -0.678470       0.044135      -0.002730       0.014929       0.046672       0.000232       0.005136       0.000693       0.008208      -0.020774      -0.008604      -0.000617       0.009221              1.751103       2.321703      -0.069587       0.275594       1.488696       0.031670       1.442909          -0.000001
           21              H       6.918995       1.957854      16.598865       0.126517       0.977099 0.70565934E+01  0.66631326E+02                                 1.587049                            1.525628      -0.739916       2.537854                    0.999846       3.174588       8.503545       0.524432       1.236898      -0.720411      -0.024479       0.028955       0.004794       0.038218      -0.016781      -0.001473      -0.002858      -0.008695       0.019163      -0.020841       0.006462       0.014380              1.589649       1.626691      -0.372714      -0.144919       1.715051       0.183821       1.427206           0.000000
           22              H       1.468978       2.547528       7.416606       0.083383       1.164104 0.84375084E+01  0.84872904E+02                                 1.893303                            1.744782      -1.250052       2.272279                    0.993849       3.915038      11.500958       0.450041       1.353005      -0.691468      -0.026306      -0.026845      -0.019108       0.042163       0.000740       0.009990       0.005853       0.011446      -0.006023      -0.011700      -0.002379       0.014079              1.954801       1.716178       0.404899       0.279589       2.292694       0.591951       1.855531          -0.000002
           23              H      -3.504833       7.259767      15.625381       0.097895       1.277018 0.10210428E+02  0.10722825E+03                                 1.984705                            1.901276      -1.351455       2.232719                    0.993700       3.920408      11.592078       0.439302       1.327632      -0.697950       0.032893      -0.034022      -0.016162       0.050006      -0.014547      -0.000863       0.009400      -0.002702      -0.033910      -0.016907      -0.005111       0.022017              1.985318       2.061641      -0.428475      -0.118265       2.007097       0.138657       1.887216           0.000000
           24              H       7.769511       0.630874      18.235008       0.099245       0.963253 0.66588369E+01  0.63499469E+02                                 1.707439                            1.579311      -1.232128       2.296613                    0.994604       3.754411      10.944162       0.457263       1.404650      -0.681058      -0.015611       0.006613       0.044140       0.047284      -0.011842      -0.002321       0.002322       0.003360       0.024798      -0.016096       0.004766       0.011330              1.774605       1.475858      -0.074417      -0.270259       1.406091       0.187314       2.441867           0.000001
           25              H       2.846092       1.568171      17.993256       0.131668       0.955893 0.67575315E+01  0.64189542E+02                                 1.660642                            1.565031      -1.049448       2.400188                    0.997424       3.437317       9.755650       0.474396       1.359218      -0.691906      -0.020405       0.022004       0.029989       0.042425      -0.010363      -0.001684       0.001445       0.003860       0.001268      -0.010753      -0.000051       0.010804              1.694537       1.506187      -0.214109      -0.255113       1.599567       0.386173       1.977856          -0.000000
           26              H       5.727702       6.034928       1.508792       0.123363       0.870590 0.61880202E+01  0.57976731E+02                                 1.603791                            1.530804      -1.104131       2.368504                    0.996032       3.593941      10.407116       0.460347       1.420099      -0.678742      -0.024441       0.028680      -0.012079       0.039570      -0.007544      -0.002258      -0.004537      -0.001527      -0.013023      -0.009703      -0.000316       0.010019              1.629858       1.599704      -0.336695       0.103718       1.919115      -0.169531       1.370755           0.000000
           27              H       4.774753       4.297665       2.702442       0.135366       1.012201 0.73189497E+01  0.70446466E+02                                 1.685550                            1.599991      -1.010377       2.417930                    0.997904       3.354075       9.373521       0.485152       1.311649      -0.702822      -0.041090       0.000360       0.003067       0.041206      -0.002286      -0.009715      -0.008472       0.004870      -0.018608      -0.016053       0.004435       0.011618              1.706031       2.294437      -0.025912      -0.158856       1.414623      -0.010818       1.409034          -0.000002
           28              H      -0.055553       4.041024       1.517426       0.108725       0.973184 0.70969149E+01  0.68854972E+02                                 1.727628                            1.638543      -1.292214       2.272585                    0.994062       3.797606      11.214494       0.445003       1.418657      -0.678470       0.044135      -0.002730      -0.014930       0.046672       0.000232      -0.005136      -0.000693       0.008208      -0.020774      -0.008604      -0.000617       0.009221              1.751104       2.321704      -0.069587      -0.275594       1.488697      -0.031670       1.442910          -0.000000
           29              H       2.302345       1.957854      15.778635       0.126517       0.977100 0.70565935E+01  0.66631323E+02                                 1.587048                            1.525628      -0.739916       2.537855                    0.999846       3.174588       8.503543       0.524432       1.236897      -0.720411      -0.024479       0.028955      -0.004794       0.038218      -0.016781       0.001473       0.002859      -0.008695       0.019163      -0.020841       0.006462       0.014380              1.589649       1.626690      -0.372714       0.144918       1.715051      -0.183820       1.427205          -0.000000
           30              H       6.085628       2.547528       3.375894       0.083383       1.164109 0.84375549E+01  0.84873499E+02                                 1.893309                            1.744787      -1.250060       2.272275                    0.993849       3.915050      11.501006       0.450040       1.353005      -0.691468      -0.026306      -0.026845       0.019107       0.042163       0.000740      -0.009990      -0.005853       0.011446      -0.006022      -0.011700      -0.002380       0.014079              1.954807       1.716183       0.404901      -0.279590       2.292702      -0.591954       1.855537          -0.000001
           31              H       1.111817       7.259767      16.752119       0.097895       1.277009 0.10210334E+02  0.10722700E+03                                 1.984695                            1.901267      -1.351443       2.232725                    0.993700       3.920390      11.592004       0.439303       1.327632      -0.697951       0.032893      -0.034022       0.016162       0.050006      -0.014547       0.000863      -0.009399      -0.002702      -0.033909      -0.016907      -0.005111       0.022017              1.985308       2.061631      -0.428472       0.118264       2.007087      -0.138655       1.887206          -0.000000
           32              H       3.152861       0.630874      14.142492       0.099244       0.963254 0.66588484E+01  0.63499602E+02                                 1.707440                            1.579312      -1.232128       2.296613                    0.994604       3.754413      10.944167       0.457263       1.404650      -0.681058      -0.015611       0.006613      -0.044140       0.047284      -0.011842       0.002321      -0.002322       0.003360       0.024798      -0.016096       0.004766       0.011330              1.774606       1.475858      -0.074417       0.270259       1.406092      -0.187314       2.441868           0.000001
           33              H      -2.416917       7.015143       7.200756       0.131668       0.955893 0.67575366E+01  0.64189585E+02                                 1.660641                            1.565030      -1.049448       2.400188                    0.997424       3.437316       9.755638       0.474397       1.359215      -0.691906       0.020405      -0.022004       0.029989       0.042425      -0.010364       0.001684      -0.001445       0.003860       0.001268      -0.010753      -0.000051       0.010804              1.694536       1.506186      -0.214109       0.255112       1.599566      -0.386172       1.977854          -0.000003
           34              H       3.934773       2.548386      12.301291       0.123363       0.870589 0.61880047E+01  0.57976551E+02                                 1.603790                            1.530802      -1.104129       2.368505                    0.996032       3.593936      10.407099       0.460347       1.420100      -0.678742       0.024441      -0.028680      -0.012079       0.039570      -0.007544       0.002258       0.004537      -0.001527      -0.013023      -0.009703      -0.000316       0.010019              1.629856       1.599702      -0.336695      -0.103718       1.919112       0.169531       1.370754          -0.000000
           35              H       4.887722       4.285649      13.494942       0.135366       1.012202 0.73189620E+01  0.70446626E+02                                 1.685553                            1.599993      -1.010378       2.417930                    0.997904       3.354079       9.373540       0.485151       1.311650      -0.702822       0.041090      -0.000360       0.003067       0.041206      -0.002286       0.009715       0.008472       0.004870      -0.018608      -0.016053       0.004435       0.011618              1.706034       2.294441      -0.025912       0.158857       1.414625       0.010818       1.409036          -0.000001
           36              H       0.484728       4.542290      12.309926       0.108726       0.973183 0.70969051E+01  0.68854851E+02                                 1.727626                            1.638542      -1.292213       2.272586                    0.994062       3.797602      11.214479       0.445003       1.418657      -0.678470      -0.044135       0.002730      -0.014930       0.046672       0.000232       0.005136       0.000693       0.008208      -0.020774      -0.008604      -0.000617       0.009221              1.751102       2.321702      -0.069586       0.275594       1.488695       0.031670       1.442909          -0.000000
           37              H      -1.873170       6.625460       4.986135       0.126517       0.977099 0.70565908E+01  0.66631291E+02                                 1.587048                            1.525628      -0.739916       2.537854                    0.999846       3.174587       8.503540       0.524432       1.236897      -0.720411       0.024479      -0.028955      -0.004794       0.038218      -0.016781      -0.001473      -0.002859      -0.008695       0.019163      -0.020841       0.006462       0.014380              1.589649       1.626690      -0.372714      -0.144918       1.715051       0.183820       1.427205          -0.000003
           38              H       3.576847       6.035786      14.168394       0.083383       1.164106 0.84375331E+01  0.84873224E+02                                 1.893307                            1.744785      -1.250055       2.272278                    0.993849       3.915044      11.500984       0.450040       1.353006      -0.691468       0.026306       0.026845       0.019107       0.042163       0.000740       0.009990       0.005853       0.011446      -0.006023      -0.011700      -0.002379       0.014079              1.954805       1.716181       0.404900       0.279590       2.292698       0.591953       1.855535           0.000000
           39              H      -0.682642       1.323547       5.959619       0.097895       1.277017 0.10210412E+02  0.10722802E+03                                 1.984702                            1.901274      -1.351453       2.232720                    0.993700       3.920404      11.592059       0.439302       1.327631      -0.697951      -0.032893       0.034022       0.016162       0.050006      -0.014547      -0.000863       0.009400      -0.002702      -0.033910      -0.016907      -0.005111       0.022018              1.985315       2.061638      -0.428474      -0.118265       2.007094       0.138656       1.887213          -0.000003
           40              H      -2.723686       7.952440       3.349992       0.099245       0.963255 0.66588551E+01  0.63499678E+02                                 1.707441                            1.579312      -1.232128       2.296613                    0.994604       3.754414      10.944169       0.457263       1.404649      -0.681058       0.015611      -0.006613      -0.044140       0.047284      -0.011842      -0.002321       0.002322       0.003360       0.024798      -0.016096       0.004766       0.011330              1.774607       1.475859      -0.074417      -0.270259       1.406092       0.187314       2.441869           0.000000
           41              C       0.889500       8.510356       3.982432      -0.066166      36.228859 0.45650264E+03  0.10806180E+05                                 9.529108                            7.138230       0.103945       2.043839                    0.999334      27.490770      77.928977       0.618170       0.418571      -1.068533       0.019502      -0.019634       0.019574       0.033897       0.002169      -0.011097       0.012088       0.002144      -0.038369      -0.022795       0.008553       0.014242             11.160989       8.019941      -2.645371       1.878411       7.537667      -0.274335      17.925359          -0.000000
           42              C       4.607592       0.234324       2.600992       0.629578      21.403302 0.23676120E+03  0.48770969E+04                                 7.239504                            5.556810      -0.170880       2.007661                    0.999186      22.485645      64.543071       0.607972       0.489071      -1.002264      -0.010922       0.007148      -0.052398       0.054000       0.066914      -0.018305       0.003915      -0.058499      -0.226408      -0.082204      -0.028804       0.111009              8.271752       7.082676      -1.708424       0.808876       5.554834       0.166044      12.177747           0.000001
           43              C       1.816019       7.521558       4.271672      -0.036992      28.745284 0.39753697E+03  0.91756444E+04                                 8.296192                            6.780141       0.018079       2.005267                    0.999366      27.891047      80.484081       0.611950       0.433642      -1.049303       0.001273       0.008351       0.012883       0.015406       0.016945      -0.003118       0.008532       0.009538      -0.064848      -0.025730      -0.002830       0.028560              8.931860       7.194518      -2.478329       1.241254       6.926730      -0.135759      12.674331          -0.000008
           44              C       6.040535       2.227370      20.924499       0.646707      20.499312 0.23409443E+03  0.48043795E+04                                 7.007400                            5.522462      -0.183050       2.007351                    0.999121      22.231784      63.517315       0.610878       0.488546      -1.003398      -0.020276      -0.046194       0.037307       0.062744       0.000479       0.069644       0.036521       0.040962       0.207279      -0.075057      -0.039666       0.114723              7.800338       8.148479       0.144972      -1.977506       9.798566      -1.357644       5.453969           0.000002
           45              C       6.710266       3.350926      20.179817      -0.066298      33.227836 0.44795934E+03  0.10523849E+05                                 8.883158                            6.989027       0.181809       2.065413                    0.999410      27.245845      76.227184       0.637594       0.408909      -1.077867       0.024245       0.021299      -0.010789       0.034028      -0.009237       0.005126       0.018530       0.006044       0.002437      -0.023973       0.006192       0.017780              9.984318      10.357206       1.054398      -1.955788      12.817384      -3.616019       6.778362          -0.000002
           46              C      -1.194939       3.283976      19.827981      -0.055921      28.516309 0.42075548E+03  0.98697261E+04                                 8.326939                            7.030953      -0.029172       1.987713                    0.998903      28.488578      83.408642       0.592654       0.440585      -1.043093       0.001746       0.024083       0.010692       0.026408       0.004291       0.021039       0.026597      -0.010169       0.027015      -0.029677      -0.009545       0.039222              8.809922      10.061370       0.493645      -1.568338      10.147581      -2.361940       6.220814          -0.000001
           47              C      -0.631334       4.307107      19.107042      -0.095725      27.771508 0.39815654E+03  0.91859890E+04                                 8.061079                            6.736860       0.084933       2.029291                    0.998917      28.066398      80.756084       0.621071       0.427457      -1.053942       0.002336       0.002534       0.043475       0.043612       0.005987       0.000691       0.005772       0.004774      -0.005976      -0.008742      -0.000210       0.008952              8.519103       9.568117      -0.445775      -0.726336      10.028293      -2.516884       5.960900          -0.000001
           48              C       5.989377       4.472765      19.799920       0.050735      27.481470 0.37298998E+03  0.85126464E+04                                 8.193662                            6.659917      -0.022175       2.003813                    0.998887      27.339625      79.655880       0.601820       0.445935      -1.037140       0.033151       0.036077      -0.018817       0.052484       0.025823       0.002229       0.048783       0.024930       0.034434      -0.060226       0.005919       0.054307              8.905939       8.803095      -0.421312      -1.199920      11.439241      -3.349958       6.475481           0.000002
           49              C       2.152966       7.307834       5.584039      -0.128811      28.422040 0.39943216E+03  0.91853699E+04                                 8.041002                            6.652090       0.345011       2.101160                    0.999778      28.165993      79.842968       0.641133       0.415436      -1.065809      -0.001803       0.005913      -0.024049       0.024831      -0.017535      -0.000558       0.009192       0.000392      -0.027414      -0.017926      -0.005664       0.023590              8.577412       6.654005      -2.263655       0.766531       6.852701       0.065571      12.225530          -0.000004
           50              C      -1.419280       5.361996      18.724988       0.069212      25.586792 0.35270263E+03  0.79374524E+04                                 7.789261                            6.438108       0.026130       2.021417                    0.998885      26.935375      77.915895       0.617582       0.440696      -1.040263      -0.032673      -0.000102       0.048636       0.058592       0.040721      -0.008988       0.024366       0.005533       0.069713      -0.059461       0.020055       0.039406              8.265700       9.297243      -0.712805      -0.865938       9.497361      -2.718814       6.002496          -0.000002
           51              C       4.560810       0.665207       5.029305       0.030459      29.509613 0.38177101E+03  0.87807359E+04                                 8.540586                            6.691089      -0.156940       1.939101                    0.999559      28.369649      83.499531       0.605559       0.439766      -1.038761       0.024928      -0.021364       0.033829       0.047141       0.023661       0.017266      -0.043595       0.006562      -0.139645      -0.074871       0.023652       0.051220              9.642783       6.787694      -1.865624       0.401541       6.492961       0.734554      15.647694          -0.000004
           52              C       1.623508       8.094065       6.563999       0.102108      25.553076 0.34563738E+03  0.77288772E+04                                 7.814851                            6.407240       0.039050       2.042035                    0.998508      26.101813      74.936198       0.614976       0.445402      -1.038890      -0.028501       0.042878      -0.023202       0.056472       0.034091       0.005562      -0.021966       0.023639      -0.036194      -0.044253       0.000778       0.043475              8.415805       7.098320      -2.718628       0.490409       6.916949       0.273926      11.232148          -0.000007
           53              C       2.452999       4.222990      20.818732       0.499282      23.292902 0.28270269E+03  0.60534307E+04                                 7.444851                            5.971743      -0.120719       1.998849                    0.999153      24.006718      68.982136       0.604687       0.473046      -1.016327      -0.017192      -0.017220      -0.140951       0.143036      -0.014641      -0.016131       0.001467       0.228879      -0.216643      -0.079297      -0.073348       0.152645              8.158725       5.109431       0.267320       0.504400      11.922684       0.239804       7.444059           0.000003
           54              C      -4.059684       8.387614      20.857585       0.495839      22.597021 0.27547116E+03  0.58798127E+04                                 7.411240                            5.944984      -0.134021       1.998065                    0.999276      24.091141      69.861432       0.596434       0.481124      -1.008709       0.016941      -0.040992      -0.123518       0.131241      -0.091774       0.041010      -0.053460      -0.082038      -0.158846      -0.079748      -0.069569       0.149317              8.219005       8.914271       2.254610      -0.420609       6.669100       1.585750       9.073646          -0.000002
           55              C       8.772975       0.072958      14.774933      -0.066166      36.228837 0.45650210E+03  0.10806165E+05                                 9.529104                            7.138225       0.103948       2.043840                    0.999334      27.490765      77.928958       0.618171       0.418571      -1.068533      -0.019502       0.019634       0.019574       0.033897       0.002170       0.011097      -0.012087       0.002144      -0.038369      -0.022795       0.008553       0.014242             11.160986       8.019939      -2.645375      -1.878395       7.537670       0.274320      17.925350           0.000001
           56              C       5.054883       8.348990      13.393493       0.629578      21.403318 0.23676142E+03  0.48771023E+04                                 7.239507                            5.556812      -0.170880       2.007661                    0.999186      22.485645      64.543066       0.607972       0.489071      -1.002264       0.010922      -0.007148      -0.052398       0.054000       0.066914       0.018305      -0.003915      -0.058499      -0.226408      -0.082204      -0.028805       0.111009              8.271757       7.082674      -1.708422      -0.808880       5.554833      -0.166043      12.177763           0.000001
           57              C       7.846456       1.061756      15.064171      -0.036991      28.745245 0.39753644E+03  0.91756287E+04                                 8.296183                            6.780136       0.018081       2.005268                    0.999366      27.891033      80.484016       0.611950       0.433642      -1.049303      -0.001274      -0.008352       0.012883       0.015406       0.016945       0.003118      -0.008532       0.009538      -0.064847      -0.025729      -0.002830       0.028559              8.931849       7.194514      -2.478332      -1.241241       6.926729       0.135749      12.674302          -0.000005
           58              C       3.621940       6.355944      10.131999       0.646706      20.499314 0.23409455E+03  0.48043825E+04                                 7.007401                            5.522463      -0.183050       2.007351                    0.999121      22.231788      63.517327       0.610878       0.488546      -1.003398       0.020276       0.046194       0.037307       0.062744       0.000479      -0.069644      -0.036521       0.040963       0.207279      -0.075057      -0.039666       0.114723              7.800337       8.148479       0.144970       1.977506       9.798562       1.357642       5.453970           0.000000
           59              C       2.952209       5.232388       9.387316      -0.066298      33.227806 0.44795900E+03  0.10523839E+05                                 8.883151                            6.989024       0.181811       2.065413                    0.999410      27.245838      76.227150       0.637594       0.408908      -1.077868      -0.024245      -0.021299      -0.010790       0.034028      -0.009238      -0.005126      -0.018530       0.006044       0.002436      -0.023973       0.006193       0.017780              9.984307      10.357205       1.054391       1.955787      12.817363       3.616008       6.778353          -0.000004
           60              C       1.624114       5.299338       9.035481      -0.055922      28.516310 0.42075546E+03  0.98697258E+04                                 8.326939                            7.030954      -0.029172       1.987713                    0.998903      28.488578      83.408645       0.592653       0.440585      -1.043093      -0.001746      -0.024083       0.010691       0.026407       0.004291      -0.021039      -0.026597      -0.010170       0.027016      -0.029677      -0.009545       0.039223              8.809922      10.061375       0.493647       1.568340      10.147576       2.361939       6.220814          -0.000003
           61              C       1.060509       4.276207       8.314542      -0.095724      27.771484 0.39815628E+03  0.91859808E+04                                 8.061074                            6.736858       0.084934       2.029292                    0.998917      28.066381      80.756013       0.621072       0.427457      -1.053942      -0.002336      -0.002534       0.043475       0.043611       0.005987      -0.000691      -0.005772       0.004774      -0.005976      -0.008742      -0.000210       0.008952              8.519096       9.568107      -0.445767       0.726337      10.028283       2.516883       5.960899          -0.000005
           62              C       3.673098       4.110549       9.007421       0.050734      27.481451 0.37298982E+03  0.85126409E+04                                 8.193656                            6.659914      -0.022170       2.003815                    0.998887      27.339611      79.655797       0.601821       0.445935      -1.037140      -0.033151      -0.036076      -0.018817       0.052484       0.025823      -0.002229      -0.048783       0.024931       0.034436      -0.060226       0.005919       0.054307              8.905929       8.803091      -0.421318       1.199917      11.439225       3.349948       6.475472          -0.000001
           63              C       7.509509       1.275480      16.376539      -0.128811      28.422054 0.39943271E+03  0.91853853E+04                                 8.041005                            6.652094       0.345011       2.101160                    0.999778      28.166003      79.843003       0.641133       0.415436      -1.065809       0.001803      -0.005913      -0.024049       0.024831      -0.017535       0.000558      -0.009192       0.000392      -0.027415      -0.017926      -0.005664       0.023590              8.577413       6.654010      -2.263659      -0.766528       6.852706      -0.065573      12.225524           0.000001
           64              C       1.848455       3.221318       7.932487       0.069212      25.586740 0.35270195E+03  0.79374315E+04                                 7.789247                            6.438100       0.026140       2.021421                    0.998885      26.935329      77.915677       0.617583       0.440696      -1.040264       0.032673       0.000102       0.048635       0.058591       0.040721       0.008987      -0.024366       0.005533       0.069715      -0.059461       0.020054       0.039407              8.265683       9.297221      -0.712801       0.865937       9.497341       2.718808       6.002488          -0.000007
           65              C       5.101665       7.918107      15.821805       0.030460      29.509662 0.38177123E+03  0.87807450E+04                                 8.540600                            6.691093      -0.156951       1.939097                    0.999559      28.369713      83.499834       0.605558       0.439767      -1.038760      -0.024928       0.021365       0.033830       0.047141       0.023661      -0.017267       0.043595       0.006563      -0.139643      -0.074872       0.023653       0.051220              9.642802       6.787706      -1.865632      -0.401542       6.492974      -0.734558      15.647726          -0.000001
           66              C       8.038967       0.489249      17.356499       0.102110      25.553055 0.34563701E+03  0.77288669E+04                                 7.814847                            6.407236       0.039048       2.042035                    0.998508      26.101803      74.936170       0.614976       0.445402      -1.038890       0.028501      -0.042878      -0.023202       0.056473       0.034090      -0.005562       0.021966       0.023639      -0.036194      -0.044252       0.000778       0.043474              8.415801       7.098319      -2.718629      -0.490414       6.916948      -0.273921      11.232138          -0.000005
           67              C      -2.023824       4.360324      10.026232       0.499282      23.292906 0.28270274E+03  0.60534314E+04                                 7.444850                            5.971742      -0.120718       1.998849                    0.999153      24.006712      68.982099       0.604688       0.473046      -1.016327       0.017192       0.017220      -0.140951       0.143036      -0.014641       0.016131      -0.001467       0.228879      -0.216642      -0.079297      -0.073348       0.152645              8.158723       5.109429       0.267319      -0.504400      11.922681      -0.239804       7.444059           0.000002
           68              C       4.488859       0.195700      10.065085       0.495839      22.597017 0.27547110E+03  0.58798115E+04                                 7.411241                            5.944985      -0.134023       1.998064                    0.999276      24.091135      69.861420       0.596433       0.481124      -1.008709      -0.016941       0.040992      -0.123518       0.131241      -0.091774      -0.041010       0.053460      -0.082038      -0.158846      -0.079748      -0.069569       0.149317              8.219006       8.914273       2.254611       0.420609       6.669100      -1.585749       9.073645          -0.000003
           69              C       4.156325       0.072958      17.602567      -0.066166      36.228823 0.45650213E+03  0.10806166E+05                                 9.529102                            7.138226       0.103945       2.043839                    0.999334      27.490766      77.928967       0.618170       0.418571      -1.068533      -0.019502       0.019634      -0.019574       0.033897       0.002169      -0.011097       0.012088       0.002144      -0.038369      -0.022795       0.008553       0.014242             11.160980       8.019938      -2.645373       1.878399       7.537667      -0.274325      17.925336           0.000001
           70              C       0.438233       8.348990      18.984007       0.629578      21.403312 0.23676138E+03  0.48771013E+04                                 7.239506                            5.556812      -0.170880       2.007661                    0.999186      22.485643      64.543063       0.607972       0.489071      -1.002264       0.010922      -0.007148       0.052398       0.054000       0.066914      -0.018305       0.003915      -0.058499      -0.226408      -0.082204      -0.028805       0.111009              8.271755       7.082676      -1.708423       0.808880       5.554834       0.166042      12.177756           0.000002
           71              C       3.229806       1.061756      17.313329      -0.036991      28.745260 0.39753694E+03  0.91756437E+04                                 8.296189                            6.780142       0.018077       2.005267                    0.999366      27.891037      80.484055       0.611950       0.433642      -1.049303      -0.001274      -0.008352      -0.012883       0.015406       0.016946      -0.003118       0.008532       0.009539      -0.064848      -0.025730      -0.002830       0.028560              8.931855       7.194519      -2.478332       1.241243       6.926733      -0.135750      12.674312          -0.000003
           72              C      -0.994710       6.355944       0.660501       0.646706      20.499312 0.23409450E+03  0.48043813E+04                                 7.007401                            5.522463      -0.183050       2.007351                    0.999121      22.231785      63.517318       0.610878       0.488546      -1.003398       0.020276       0.046194      -0.037307       0.062744       0.000479       0.069644       0.036521       0.040962       0.207279      -0.075057      -0.039666       0.114723              7.800338       8.148478       0.144970      -1.977505       9.798565      -1.357643       5.453970           0.000001
           73              C      -1.664441       5.232388       1.405184      -0.066298      33.227818 0.44795908E+03  0.10523842E+05                                 8.883154                            6.989025       0.181810       2.065413                    0.999410      27.245841      76.227166       0.637594       0.408908      -1.077867      -0.024245      -0.021299       0.010790       0.034028      -0.009237       0.005126       0.018530       0.006044       0.002437      -0.023973       0.006192       0.017780              9.984312      10.357205       1.054389      -1.955785      12.817376      -3.616012       6.778356          -0.000004
           74              C       6.240764       5.299338       1.757019      -0.055922      28.516318 0.42075558E+03  0.98697290E+04                                 8.326939                            7.030953      -0.029172       1.987713                    0.998903      28.488585      83.408661       0.592654       0.440585      -1.043093      -0.001746      -0.024083      -0.010692       0.026408       0.004291       0.021039       0.026597      -0.010169       0.027014      -0.029677      -0.009545       0.039222              8.809922      10.061373       0.493643      -1.568337      10.147580      -2.361940       6.220813          -0.000002
           75              C       5.677159       4.276207       2.477958      -0.095725      27.771502 0.39815653E+03  0.91859881E+04                                 8.061078                            6.736860       0.084934       2.029292                    0.998917      28.066392      80.756052       0.621072       0.427457      -1.053942      -0.002336      -0.002534      -0.043475       0.043611       0.005987       0.000691       0.005772       0.004774      -0.005975      -0.008742      -0.000210       0.008952              8.519101       9.568111      -0.445773      -0.726335      10.028291      -2.516885       5.960900          -0.000005
           76              C      -0.943552       4.110549       1.785079       0.050735      27.481460 0.37298984E+03  0.85126424E+04                                 8.193660                            6.659915      -0.022174       2.003813                    0.998887      27.339623      79.655868       0.601821       0.445935      -1.037140      -0.033151      -0.036077       0.018817       0.052484       0.025823       0.002229       0.048783       0.024931       0.034435      -0.060226       0.005919       0.054307              8.905936       8.803094      -0.421319      -1.199917      11.439236      -3.349953       6.475476           0.000000
           77              C       2.892859       1.275480      16.000960      -0.128811      28.422042 0.39943248E+03  0.91853790E+04                                 8.041002                            6.652092       0.345012       2.101160                    0.999778      28.166005      79.843007       0.641133       0.415436      -1.065809       0.001803      -0.005913       0.024050       0.024831      -0.017535      -0.000558       0.009192       0.000392      -0.027414      -0.017926      -0.005664       0.023590              8.577410       6.654009      -2.263660       0.766522       6.852708       0.065579      12.225513           0.000001
           78              C       6.465105       3.221318       2.860013       0.069212      25.586777 0.35270248E+03  0.79374477E+04                                 7.789257                            6.438106       0.026129       2.021417                    0.998885      26.935370      77.915868       0.617582       0.440696      -1.040263       0.032673       0.000102      -0.048636       0.058592       0.040721      -0.008988       0.024366       0.005533       0.069714      -0.059461       0.020055       0.039407              8.265695       9.297235      -0.712803      -0.865938       9.497357      -2.718813       6.002495          -0.000006
           79              C       0.485015       7.918107      16.555695       0.030459      29.509630 0.38177112E+03  0.87807401E+04                                 8.540592                            6.691092      -0.156944       1.939099                    0.999559      28.369672      83.499644       0.605558       0.439767      -1.038761      -0.024928       0.021364      -0.033830       0.047141       0.023661       0.017267      -0.043595       0.006562      -0.139644      -0.074872       0.023652       0.051220              9.642790       6.787700      -1.865628       0.401541       6.492967       0.734556      15.647704          -0.000001
           80              C       3.422317       0.489249      15.021002       0.102109      25.553087 0.34563742E+03  0.77288787E+04                                 7.814853                            6.407240       0.039048       2.042034                    0.998508      26.101824      74.936246       0.614976       0.445402      -1.038890       0.028501      -0.042878       0.023202       0.056473       0.034090       0.005562      -0.021966       0.023639      -0.036193      -0.044252       0.000778       0.043474              8.415808       7.098326      -2.718634       0.490405       6.916956       0.273931      11.232142          -0.000005
           81              C       2.592826       4.360324       0.766267       0.499283      23.292905 0.28270289E+03  0.60534356E+04                                 7.444851                            5.971744      -0.120719       1.998849                    0.999153      24.006713      68.982111       0.604688       0.473046      -1.016327       0.017192       0.017220       0.140951       0.143036      -0.014641      -0.016131       0.001467       0.228879      -0.216643      -0.079297      -0.073348       0.152645              8.158724       5.109431       0.267319       0.504400      11.922676       0.239806       7.444064           0.000003
           82              C      -0.127791       0.195700       0.727414       0.495840      22.597022 0.27547129E+03  0.58798162E+04                                 7.411242                            5.944986      -0.134022       1.998065                    0.999276      24.091139      69.861430       0.596434       0.481124      -1.008709      -0.016941       0.040992       0.123518       0.131241      -0.091774       0.041010      -0.053460      -0.082038      -0.158845      -0.079748      -0.069569       0.149317              8.219007       8.914268       2.254607      -0.420610       6.669099       1.585751       9.073652          -0.000002
           83              C      -3.727150       8.510356       6.810068      -0.066166      36.228828 0.45650213E+03  0.10806165E+05                                 9.529102                            7.138225       0.103950       2.043841                    0.999334      27.490755      77.928909       0.618171       0.418571      -1.068533       0.019503      -0.019634      -0.019574       0.033897       0.002170       0.011097      -0.012088       0.002144      -0.038369      -0.022795       0.008553       0.014242             11.160983       8.019933      -2.645370      -1.878399       7.537663       0.274324      17.925352          -0.000000
           84              C      -0.009058       0.234324       8.191508       0.629578      21.403299 0.23676117E+03  0.48770959E+04                                 7.239503                            5.556809      -0.170880       2.007661                    0.999186      22.485640      64.543046       0.607972       0.489071      -1.002264      -0.010922       0.007148       0.052398       0.054000       0.066914       0.018305      -0.003915      -0.058499      -0.226408      -0.082204      -0.028804       0.111009              8.271751       7.082672      -1.708423      -0.808874       5.554832      -0.166046      12.177749          -0.000000
           85              C      -2.800631       7.521558       6.520829      -0.036991      28.745241 0.39753655E+03  0.91756311E+04                                 8.296180                            6.780135       0.018084       2.005269                    0.999366      27.891023      80.483957       0.611951       0.433642      -1.049303       0.001273       0.008352      -0.012883       0.015406       0.016945       0.003118      -0.008532       0.009538      -0.064847      -0.025730      -0.002830       0.028559              8.931845       7.194510      -2.478328      -1.241241       6.926725       0.135750      12.674302          -0.000009
           86              C       1.423885       2.227370      11.453001       0.646706      20.499318 0.23409458E+03  0.48043832E+04                                 7.007402                            5.522463      -0.183050       2.007351                    0.999121      22.231789      63.517330       0.610878       0.488546      -1.003398      -0.020276      -0.046194      -0.037307       0.062744       0.000479      -0.069644      -0.036521       0.040962       0.207279      -0.075057      -0.039666       0.114723              7.800338       8.148480       0.144971       1.977506       9.798564       1.357643       5.453971           0.000001
           87              C       2.093616       3.350926      12.197684      -0.066298      33.227802 0.44795895E+03  0.10523838E+05                                 8.883151                            6.989024       0.181810       2.065413                    0.999410      27.245834      76.227139       0.637594       0.408908      -1.077868       0.024245       0.021299       0.010789       0.034028      -0.009238      -0.005126      -0.018530       0.006044       0.002437      -0.023973       0.006193       0.017780              9.984308      10.357203       1.054394       1.955786      12.817366       3.616011       6.778354          -0.000004
           88              C       3.421711       3.283976      12.549519      -0.055922      28.516309 0.42075551E+03  0.98697275E+04                                 8.326941                            7.030955      -0.029176       1.987712                    0.998903      28.488576      83.408650       0.592653       0.440585      -1.043093       0.001747       0.024083      -0.010692       0.026408       0.004291      -0.021039      -0.026597      -0.010170       0.027016      -0.029677      -0.009546       0.039223              8.809924      10.061375       0.493649       1.568338      10.147580       2.361942       6.220816          -0.000001
           89              C       3.985316       4.307107      13.270458      -0.095724      27.771504 0.39815656E+03  0.91859896E+04                                 8.061079                            6.736861       0.084933       2.029291                    0.998917      28.066397      80.756083       0.621071       0.427457      -1.053942       0.002336       0.002535      -0.043475       0.043612       0.005987      -0.000691      -0.005772       0.004774      -0.005976      -0.008742      -0.000211       0.008952              8.519102       9.568115      -0.445770       0.726338      10.028289       2.516883       5.960901          -0.000002
           90              C       1.372727       4.472765      12.577580       0.050735      27.481465 0.37298998E+03  0.85126460E+04                                 8.193661                            6.659917      -0.022173       2.003814                    0.998887      27.339617      79.655837       0.601821       0.445935      -1.037140       0.033151       0.036077       0.018816       0.052484       0.025823      -0.002229      -0.048783       0.024930       0.034435      -0.060226       0.005919       0.054307              8.905936       8.803095      -0.421314       1.199920      11.439235       3.349953       6.475477           0.000002
           91              C      -2.463684       7.307834       5.208460      -0.128810      28.422036 0.39943229E+03  0.91853730E+04                                 8.041000                            6.652090       0.345011       2.101160                    0.999778      28.165995      79.842965       0.641133       0.415436      -1.065809      -0.001803       0.005913       0.024050       0.024831      -0.017535       0.000558      -0.009192       0.000392      -0.027415      -0.017926      -0.005664       0.023590              8.577408       6.654008      -2.263661      -0.766520       6.852708      -0.065581      12.225509          -0.000003
           92              C       3.197370       5.361996      13.652512       0.069212      25.586770 0.35270233E+03  0.79374427E+04                                 7.789254                            6.438104       0.026138       2.021420                    0.998885      26.935349      77.915771       0.617582       0.440696      -1.040263      -0.032673      -0.000102      -0.048636       0.058592       0.040721       0.008987      -0.024366       0.005533       0.069714      -0.059461       0.020054       0.039406              8.265693       9.297234      -0.712804       0.865938       9.497351       2.718811       6.002492          -0.000002
           93              C      -0.055840       0.665207       5.763195       0.030460      29.509659 0.38177146E+03  0.87807511E+04                                 8.540600                            6.691096      -0.156952       1.939097                    0.999559      28.369700      83.499781       0.605558       0.439767      -1.038760       0.024929      -0.021365      -0.033829       0.047141       0.023662      -0.017267       0.043595       0.006563      -0.139644      -0.074872       0.023653       0.051220              9.642801       6.787705      -1.865629      -0.401543       6.492972      -0.734557      15.647728          -0.000005
           94              C      -2.993142       8.094065       4.228502       0.102110      25.553063 0.34563692E+03  0.77288647E+04                                 7.814847                            6.407234       0.039049       2.042035                    0.998508      26.101810      74.936190       0.614976       0.445402      -1.038890      -0.028501       0.042878       0.023202       0.056473       0.034090      -0.005562       0.021966       0.023639      -0.036193      -0.044252       0.000778       0.043474              8.415802       7.098321      -2.718634      -0.490406       6.916953      -0.273930      11.232130          -0.000007
           95              C       7.069649       4.222990      11.558767       0.499283      23.292911 0.28270298E+03  0.60534380E+04                                 7.444853                            5.971745      -0.120719       1.998849                    0.999153      24.006719      68.982136       0.604687       0.473046      -1.016327      -0.017192      -0.017220       0.140951       0.143036      -0.014641       0.016131      -0.001467       0.228879      -0.216644      -0.079297      -0.073348       0.152645              8.158726       5.109432       0.267318      -0.504401      11.922679      -0.239806       7.444066           0.000002
           96              C       0.556966       8.387614      11.519914       0.495840      22.597015 0.27547117E+03  0.58798133E+04                                 7.411242                            5.944986      -0.134023       1.998064                    0.999276      24.091129      69.861401       0.596433       0.481124      -1.008709       0.016941      -0.040992       0.123518       0.131241      -0.091774      -0.041010       0.053460      -0.082038      -0.158846      -0.079748      -0.069569       0.149317              8.219006       8.914269       2.254608       0.420610       6.669098      -1.585750       9.073651          -0.000003
           97              N       6.520131       5.466713      19.061713      -0.186839      35.019562 0.49993022E+03  0.11979633E+05                                 8.907233                            7.193348       0.037436       2.030522                    0.999604      27.745862      76.465144       0.658549       0.388136      -1.100387       0.064245      -0.083195       0.062081       0.122078       0.027699      -0.039273       0.013087       0.034474      -0.071309      -0.057087       0.001019       0.056067              9.772573      10.653436      -0.848110      -1.010598      11.416147      -3.637591       7.248137           0.000002
           98              N       4.911563       0.487532       6.313613      -0.186242      37.800813 0.50656305E+03  0.12180251E+05                                 9.396280                            7.249530      -0.055379       2.001375                    0.999565      27.790085      76.751622       0.654735       0.389061      -1.099587       0.050836      -0.070888      -0.074103       0.114458       0.002333       0.031116      -0.034072       0.019108       0.071817      -0.047294      -0.007627       0.054921             10.761889       8.293832      -3.231411       0.448430       8.237702       0.889473      15.754135          -0.000001
           99              N       3.142344       3.116601       8.269213      -0.186837      35.019309 0.49992623E+03  0.11979508E+05                                 8.907182                            7.193313       0.037459       2.030531                    0.999604      27.745728      76.464570       0.658552       0.388135      -1.100388      -0.064244       0.083195       0.062080       0.122076       0.027699       0.039272      -0.013086       0.034474      -0.071306      -0.057085       0.001018       0.056066              9.772512      10.653370      -0.848097       1.010599      11.416067       3.637563       7.248099          -0.000001
          100              N       4.750912       8.095782      17.106112      -0.186243      37.801066 0.50656659E+03  0.12180362E+05                                 9.396329                            7.249560      -0.055399       2.001367                    0.999565      27.790203      76.752116       0.654733       0.389061      -1.099586      -0.050836       0.070889      -0.074104       0.114460       0.002334      -0.031116       0.034072       0.019109       0.071820      -0.047295      -0.007626       0.054922             10.761950       8.293870      -3.231428      -0.448436       8.237740      -0.889478      15.754240           0.000003
          101              N      -1.474306       3.116601       2.523287      -0.186839      35.019579 0.49993068E+03  0.11979647E+05                                 8.907237                            7.193352       0.037437       2.030522                    0.999604      27.745866      76.465163       0.658548       0.388136      -1.100387      -0.064244       0.083195      -0.062081       0.122077       0.027699      -0.039272       0.013087       0.034474      -0.071309      -0.057086       0.001019       0.056067              9.772577      10.653437      -0.848113      -1.010599      11.416153      -3.637594       7.248143          -0.000000
          102              N       0.134262       8.095782      15.271387      -0.186242      37.800884 0.50656399E+03  0.12180280E+05                                 9.396291                            7.249536      -0.055384       2.001373                    0.999565      27.790118      76.751741       0.654735       0.389061      -1.099587      -0.050836       0.070889       0.074104       0.114460       0.002333       0.031116      -0.034072       0.019109       0.071819      -0.047295      -0.007627       0.054922             10.761902       8.293843      -3.231418       0.448427       8.237714       0.889478      15.754151           0.000001
          103              N       1.903481       5.466713      13.315787      -0.186837      35.019354 0.49992677E+03  0.11979525E+05                                 8.907189                            7.193316       0.037453       2.030529                    0.999604      27.745756      76.464680       0.658551       0.388135      -1.100388       0.064245      -0.083196      -0.062081       0.122078       0.027699       0.039272      -0.013086       0.034475      -0.071307      -0.057086       0.001019       0.056067              9.772522      10.653383      -0.848099       1.010597      11.416080       3.637567       7.248102           0.000000
          104              N       0.294913       0.487532       4.478887      -0.186244      37.801101 0.50656717E+03  0.12180380E+05                                 9.396336                            7.249566      -0.055399       2.001367                    0.999565      27.790216      76.752173       0.654733       0.389061      -1.099586       0.050836      -0.070889       0.074104       0.114459       0.002334      -0.031116       0.034072       0.019109       0.071820      -0.047295      -0.007626       0.054921             10.761959       8.293881      -3.231436      -0.448425       8.237753      -0.889489      15.754242           0.000001
          105              O       4.368327       7.572200      20.336092      -0.576476      42.839801 0.69633863E+03  0.17918378E+05                                 9.856693                            8.342641      -0.188710       1.979844                    0.994256      29.059107      79.905590       0.635053       0.374816      -1.122977       0.079096       0.012059      -0.050705       0.094724      -0.005138       0.050680       0.013040      -0.032964      -0.115201      -0.074238       0.034108       0.040130             10.902305      12.699494       3.308614       1.028242      10.412348       2.599788       9.595074          -0.000000
          106              O       6.648809       1.133856      20.929248      -0.663565      45.807610 0.75698768E+03  0.19840546E+05                                10.224251                            8.651145      -0.014484       2.016328                    0.995397      30.049814      82.718121       0.630306       0.370757      -1.128842       0.004939       0.064984       0.004990       0.065363      -0.035163       0.062193       0.040790      -0.001285       0.106717      -0.094478       0.015254       0.079224             11.267929       9.578045      -3.030070       0.312553      17.135860      -1.087084       7.089881           0.000000
          107              O       1.027276       8.311223       1.629452      -0.700419      49.820499 0.82581246E+03  0.22182446E+05                                10.876798                            9.087297      -0.160107       1.947625                    0.995863      31.467107      88.494480       0.608077       0.374990      -1.122499      -0.016161       0.020910       0.085458       0.089451       0.064054      -0.049507       0.026062      -0.034380      -0.165456      -0.102959       0.008359       0.094600             12.105078      10.186537      -1.353688      -3.771821       9.145829       3.914263      16.982869          -0.000002
          108              O       2.512423       5.282171      20.154346      -0.597913      40.244642 0.61902909E+03  0.15474952E+05                                 9.412367                            7.849570       0.057614       2.049896                    0.995483      29.116134      79.042155       0.656411       0.373260      -1.123582       0.000227      -0.071019      -0.037679       0.080395      -0.005505      -0.012243      -0.062983       0.032740      -0.304588      -0.127152       0.059044       0.068107             10.308176       7.711473      -0.265527       0.000582      15.572501      -2.853996       7.640555          -0.000000
          109              O       4.927850       2.465986      21.459807      -0.659923      44.461139 0.75628217E+03  0.19812283E+05                                10.008449                            8.643742      -0.020756       2.013781                    0.994880      30.055119      82.642107       0.631109       0.370468      -1.129356       0.055985       0.029719      -0.004388       0.063535      -0.030456       0.012302       0.038768       0.096137       0.144639      -0.092741       0.032764       0.059977             10.850776      16.056311       0.235193      -3.536123       8.467826       0.259162       8.028191           0.000001
          110              O       3.611809       0.982789       2.468892      -0.616185      38.892910 0.64151966E+03  0.16134779E+05                                 9.162784                            7.944347       0.121632       2.081316                    0.994354      28.751397      77.562389       0.660109       0.368925      -1.130091       0.014593       0.012386       0.041385       0.045597      -0.002009       0.009398      -0.004725      -0.007673      -0.287687      -0.096665       0.044056       0.052609              9.827741      11.594877      -2.917681       2.264551       8.492940      -1.605372       9.395407          -0.000001
          111              O       2.276799       3.071968      20.357677      -0.618804      41.056313 0.62821531E+03  0.15701186E+05                                 9.423942                            7.805100       0.330396       2.135278                    0.996736      28.935077      77.547933       0.673911       0.363647      -1.135355      -0.017839       0.081564      -0.050033       0.097336       0.003304      -0.003692       0.033853       0.027810      -0.295904      -0.106811       0.043201       0.063610             10.528426       7.669084       0.529384       0.675983      16.771736       2.607642       7.144458           0.000001
          112              O       1.103401       0.323591      20.275438      -0.580388      40.356989 0.66181456E+03  0.16789467E+05                                 9.396697                            8.097938       0.080606       2.059488                    0.995683      28.969214      78.704233       0.649773       0.371573      -1.127122      -0.052454      -0.029438      -0.040062       0.072270      -0.018161      -0.015415      -0.074120       0.001133      -0.236263      -0.117592       0.040298       0.077295             10.200815      13.603118       3.088757      -1.873776       8.316677      -0.417709       8.682651          -0.000003
          113              O       5.294148       1.011114       9.543592      -0.576476      42.839754 0.69633774E+03  0.17918348E+05                                 9.856683                            8.342633      -0.188707       1.979845                    0.994256      29.059091      79.905510       0.635054       0.374816      -1.122977      -0.079096      -0.012059      -0.050705       0.094724      -0.005138      -0.050680      -0.013040      -0.032964      -0.115201      -0.074238       0.034107       0.040130             10.902293      12.699480       3.308610      -1.028243      10.412336      -2.599783       9.595063          -0.000002
          114              O       3.013666       7.449458      10.136748      -0.663565      45.807600 0.75698760E+03  0.19840544E+05                                10.224249                            8.651145      -0.014484       2.016327                    0.995397      30.049813      82.718121       0.630306       0.370757      -1.128842      -0.004940      -0.064984       0.004990       0.065363      -0.035163      -0.062193      -0.040789      -0.001285       0.106717      -0.094478       0.015254       0.079224             11.267925       9.578045      -3.030069      -0.312553      17.135850       1.087083       7.089881          -0.000002
          115              O       8.635199       0.272091      12.421952      -0.700419      49.820513 0.82581297E+03  0.22182464E+05                                10.876802                            9.087301      -0.160108       1.947624                    0.995863      31.467105      88.494483       0.608077       0.374990      -1.122498       0.016160      -0.020910       0.085457       0.089450       0.064054       0.049507      -0.026062      -0.034380      -0.165456      -0.102959       0.008359       0.094600             12.105084      10.186538      -1.353687       3.771822       9.145831      -3.914265      16.982882          -0.000002
          116              O       7.150052       3.301143       9.361846      -0.597912      40.244531 0.61902698E+03  0.15474885E+05                                 9.412346                            7.849554       0.057619       2.049898                    0.995483      29.116101      79.042004       0.656412       0.373260      -1.123582      -0.000227       0.071019      -0.037679       0.080395      -0.005505       0.012243       0.062983       0.032740      -0.304585      -0.127151       0.059044       0.068107             10.308152       7.711454      -0.265527      -0.000583      15.572461       2.853991       7.640541          -0.000006
          117              O       4.734625       6.117328      10.667307      -0.659923      44.461158 0.75628269E+03  0.19812300E+05                                10.008451                            8.643744      -0.020754       2.013781                    0.994880      30.055131      82.642146       0.631109       0.370468      -1.129356      -0.055985      -0.029719      -0.004388       0.063535      -0.030457      -0.012301      -0.038768       0.096137       0.144639      -0.092741       0.032764       0.059977             10.850777      16.056311       0.235190       3.536123       8.467827      -0.259164       8.028194          -0.000001
          118              O      -3.182634       7.600525      13.261392      -0.616185      38.892909 0.64151974E+03  0.16134781E+05                                 9.162785                            7.944348       0.121631       2.081316                    0.994354      28.751394      77.562383       0.660108       0.368925      -1.130091      -0.014593      -0.012386       0.041385       0.045597      -0.002009      -0.009398       0.004725      -0.007673      -0.287687      -0.096665       0.044056       0.052609              9.827742      11.594871      -2.917678      -2.264556       8.492938       1.605375       9.395416          -0.000000
          119              O      -1.847624       5.511346       9.565177      -0.618804      41.056276 0.62821469E+03  0.15701166E+05                                 9.423936                            7.805096       0.330396       2.135278                    0.996736      28.935067      77.547891       0.673911       0.363647      -1.135355       0.017839      -0.081564      -0.050033       0.097336       0.003305       0.003692      -0.033853       0.027810      -0.295903      -0.106811       0.043200       0.063610             10.528418       7.669079       0.529384      -0.675983      16.771719      -2.607641       7.144456          -0.000003
          120              O      -0.674226       8.259723       9.482938      -0.580389      40.356963 0.66181397E+03  0.16789447E+05                                 9.396691                            8.097933       0.080608       2.059489                    0.995683      28.969206      78.704189       0.649773       0.371573      -1.127122       0.052454       0.029438      -0.040062       0.072270      -0.018161       0.015415       0.074120       0.001133      -0.236262      -0.117592       0.040298       0.077295             10.200808      13.603110       3.088753       1.873776       8.316670       0.417712       8.682646          -0.000005
          121              O       0.677498       1.011114       1.248908      -0.576476      42.839830 0.69633948E+03  0.17918406E+05                                 9.856699                            8.342646      -0.188711       1.979844                    0.994256      29.059119      79.905639       0.635053       0.374816      -1.122977      -0.079096      -0.012059       0.050705       0.094724      -0.005138       0.050680       0.013040      -0.032964      -0.115201      -0.074238       0.034108       0.040130             10.902311      12.699499       3.308613       1.028243      10.412351       2.599790       9.595082          -0.000001
          122              O      -1.602984       7.449458       0.655752      -0.663565      45.807604 0.75698764E+03  0.19840545E+05                                10.224250                            8.651145      -0.014484       2.016328                    0.995397      30.049813      82.718120       0.630306       0.370757      -1.128842      -0.004939      -0.064984      -0.004990       0.065363      -0.035163       0.062193       0.040790      -0.001285       0.106717      -0.094478       0.015254       0.079224             11.267927       9.578045      -3.030070       0.312553      17.135857      -1.087083       7.089880          -0.000000
          123              O       4.018549       0.272091      19.955548      -0.700419      49.820495 0.82581274E+03  0.22182455E+05                                10.876798                            9.087299      -0.160107       1.947624                    0.995863      31.467101      88.494462       0.608077       0.374990      -1.122499       0.016161      -0.020910      -0.085457       0.089450       0.064054      -0.049507       0.026062      -0.034380      -0.165456      -0.102959       0.008359       0.094600             12.105078      10.186536      -1.353686      -3.771820       9.145829       3.914263      16.982869          -0.000001
          124              O       2.533402       3.301143       1.430654      -0.597913      40.244611 0.61902883E+03  0.15474943E+05                                 9.412362                            7.849568       0.057615       2.049896                    0.995483      29.116126      79.042118       0.656411       0.373260      -1.123582      -0.000227       0.071019       0.037679       0.080395      -0.005505      -0.012243      -0.062983       0.032740      -0.304587      -0.127151       0.059044       0.068107             10.308169       7.711470      -0.265527       0.000582      15.572485      -2.853995       7.640553          -0.000004
          125              O       0.117975       6.117328       0.125193      -0.659923      44.461133 0.75628215E+03  0.19812282E+05                                10.008448                            8.643741      -0.020756       2.013781                    0.994880      30.055119      82.642106       0.631109       0.370468      -1.129356      -0.055985      -0.029719       0.004388       0.063535      -0.030457       0.012301       0.038768       0.096137       0.144639      -0.092741       0.032764       0.059977             10.850774      16.056307       0.235192      -3.536121       8.467825       0.259164       8.028190           0.000000
          126              O       1.434016       7.600525      19.116108      -0.616185      38.892908 0.64151969E+03  0.16134780E+05                                 9.162785                            7.944348       0.121632       2.081316                    0.994354      28.751394      77.562384       0.660108       0.368925      -1.130091      -0.014593      -0.012386      -0.041385       0.045597      -0.002009       0.009398      -0.004725      -0.007673      -0.287687      -0.096665       0.044056       0.052609              9.827742      11.594876      -2.917680       2.264555       8.492940      -1.605375       9.395410           0.000001
          127              O       2.769026       5.511346       1.227323      -0.618804      41.056292 0.62821524E+03  0.15701183E+05                                 9.423939                            7.805100       0.330396       2.135278                    0.996736      28.935073      77.547915       0.673911       0.363647      -1.135355       0.017839      -0.081564       0.050033       0.097336       0.003304      -0.003692       0.033853       0.027810      -0.295904      -0.106811       0.043201       0.063610             10.528421       7.669082       0.529384       0.675983      16.771722       2.607643       7.144458          -0.000002
          128              O       3.942424       8.259723       1.309562      -0.580388      40.357011 0.66181529E+03  0.16789490E+05                                 9.396702                            8.097943       0.080604       2.059488                    0.995683      28.969222      78.704269       0.649773       0.371573      -1.127122       0.052454       0.029439       0.040062       0.072270      -0.018161      -0.015415      -0.074120       0.001133      -0.236262      -0.117592       0.040298       0.077295             10.200820      13.603121       3.088755      -1.873778       8.316680      -0.417710       8.682658          -0.000004
          129              O      -0.248323       7.572200      12.041408      -0.576476      42.839758 0.69633803E+03  0.17918357E+05                                 9.856684                            8.342635      -0.188707       1.979845                    0.994256      29.059092      79.905514       0.635054       0.374816      -1.122977       0.079096       0.012059       0.050705       0.094724      -0.005138      -0.050680      -0.013040      -0.032964      -0.115200      -0.074238       0.034107       0.040130             10.902294      12.699480       3.308608      -1.028244      10.412335      -2.599784       9.595066          -0.000001
          130              O       2.032159       1.133856      11.448252      -0.663565      45.807588 0.75698734E+03  0.19840535E+05                                10.224248                            8.651143      -0.014485       2.016327                    0.995397      30.049808      82.718104       0.630306       0.370757      -1.128842       0.004940       0.064984      -0.004990       0.065362      -0.035163      -0.062193      -0.040790      -0.001285       0.106717      -0.094478       0.015254       0.079224             11.267924       9.578043      -3.030068      -0.312553      17.135850       1.087083       7.089880          -0.000001
          131              O      -3.589374       8.311223       9.163048      -0.700419      49.820494 0.82581226E+03  0.22182439E+05                                10.876797                            9.087296      -0.160106       1.947625                    0.995863      31.467104      88.494466       0.608077       0.374990      -1.122499      -0.016161       0.020910      -0.085458       0.089450       0.064054       0.049507      -0.026062      -0.034380      -0.165456      -0.102959       0.008359       0.094600             12.105079      10.186534      -1.353688       3.771822       9.145827      -3.914264      16.982875          -0.000003
          132              O      -2.104227       5.282171      12.223154      -0.597913      40.244616 0.61902887E+03  0.15474944E+05                                 9.412361                            7.849567       0.057617       2.049896                    0.995483      29.116130      79.042124       0.656411       0.373260      -1.123582       0.000227      -0.071018       0.037678       0.080395      -0.005505       0.012243       0.062983       0.032740      -0.304588      -0.127152       0.059044       0.068107             10.308169       7.711468      -0.265528      -0.000582      15.572484       2.853996       7.640553          -0.000002
          133              O       0.311200       2.465986      10.917693      -0.659923      44.461149 0.75628246E+03  0.19812292E+05                                10.008451                            8.643744      -0.020757       2.013781                    0.994880      30.055125      82.642132       0.631109       0.370468      -1.129356       0.055985       0.029719       0.004388       0.063535      -0.030456      -0.012301      -0.038768       0.096137       0.144639      -0.092741       0.032764       0.059977             10.850777      16.056311       0.235191       3.536123       8.467827      -0.259164       8.028193          -0.000001
          134              O       8.228459       0.982789       8.323608      -0.616185      38.892886 0.64151922E+03  0.16134764E+05                                 9.162780                            7.944344       0.121632       2.081317                    0.994354      28.751387      77.562350       0.660109       0.368925      -1.130091       0.014593       0.012386      -0.041385       0.045597      -0.002009      -0.009398       0.004725      -0.007673      -0.287687      -0.096665       0.044056       0.052609              9.827736      11.594866      -2.917678      -2.264550       8.492934       1.605371       9.395408          -0.000002
          135              O       6.893449       3.071968      12.019823      -0.618805      41.056334 0.62821597E+03  0.15701207E+05                                 9.423946                            7.805104       0.330395       2.135277                    0.996736      28.935088      77.547971       0.673911       0.363647      -1.135355      -0.017839       0.081564       0.050033       0.097335       0.003305       0.003693      -0.033853       0.027810      -0.295905      -0.106811       0.043201       0.063610             10.528429       7.669087       0.529383      -0.675984      16.771736      -2.607645       7.144463          -0.000001
          136              O       5.720051       0.323591      12.102062      -0.580389      40.356998 0.66181500E+03  0.16789479E+05                                 9.396697                            8.097939       0.080609       2.059489                    0.995683      28.969221      78.704243       0.649773       0.371573      -1.127122      -0.052454      -0.029438       0.040061       0.072270      -0.018161       0.015415       0.074120       0.001133      -0.236263      -0.117592       0.040298       0.077295             10.200814      13.603114       3.088753       1.873778       8.316674       0.417711       8.682653          -0.000004

******************************************************
Auxiliary information for the entire system
The total spin magnetic moment of the unit cell is   0.000016
The total net atomic charge of the unit cell is   -0.000004
Accuracy of reproducing the electrostatic potential in the unit cell:
  The inner radius (bohr) =    5.0000
  The outer radius (bohr) =   12.0000
  Valid grid points have density less than (e/(bohr^3)) =    0.0001
  The number of valid grid points were=         5340
  The rms potential error without charges in kcal/mol is=      4.04431
  The rms potential error with partial charges in kcal/mol is=      1.15248
  The RRMSE value at monopole order=      0.28496
  The rms potential error with partial charges and cloud penetration in kcal/mol is=      1.15254
  The RRMSE value at monopole order with cloud penetration is=      0.28498
  The rms potential error with partial charges and atomic dipoles in kcal/mol is=      0.34333
  The RRMSE value at dipole order=      0.08489
  The rms potential error with partial charges, atomic dipoles and cloud penetration in kcal/mol is=      0.33565
  The RRMSE value at dipole order with cloud penetration=      0.08299

******************************************************
The electron densities and ab initio electrostatic potential were computed in VASP using the PBE functional and
projector augmented wave method. See the main text of the journal article for a description of computational details.
The atomic charges, dipoles, and quadrupoles were computed with the DDEC6 method as described in
(a) T. A. Manz and N. Gabaldon Limas, RSC Adv. 6 (2016) 47771-47801 DOI: 10.1039/c6ra04656h
(b) N. Gabaldon Limas and T. A. Manz, RSC Adv. 8 (2018) 2678-2707 DOI: 10.1039/c7ra11829e.
For each atom in the material, the electron cloud parameters were fit to the spherically averaged atom-in-material
electron density using radial positions for which this density was between 10^-4 and 10^-2 electrons per cubic bohr.
The polarizabilities, dispersion coefficients, and quantum Drude oscillator (QDO) parameters were fit using the MCLF method.
The magnetic structure of the system was optimized in VASP from the default ferromagnetic initial guess using spin polarization.
The atomic spin moments (ASMs) were computed on this optimized magnetic structure using the DDEC6 partition as inputs
to the method of T. A. Manz and D. S. Sholl, J. Chem. Theory Comput. 7 (2011) 4146-4164 DOI: 10.1021/ct200539n.
The RMSE and RRMSE were computed using a uniform grid with Ewald summation.
