# Supplementary material for: A collection of forcefield precursors for metal–organic frameworks
Source: RSC Adv. 2019 Nov 13;9(63):36492–507. doi: 10.1039/c9ra07327b (PMC9075174; doi:10.1039/c9ra07327b)
Supplement: RA-009-C9RA07327B-s3544 [file RA-009-C9RA07327B-s3544.xyz]

   40
jmolscript: load "" {1 1 1} spacegroup "x,y,z" unitcell [{      6.994100     0.000000     0.000000 }, {     -0.713417     7.454942     0.000000 }, {     -3.140287    -3.727487    10.023970 }]
Al     0.000032    -0.000009     5.917751     1.636543
Al     3.140364     3.727464     4.106219     1.636543
Al    -1.926852     1.863728     5.011985     1.690155
Al     1.926907    -1.863743     5.011985     1.688464
H      4.696070    -0.104380     6.495533     0.470392
H     -1.202050     5.471920     4.791458     0.437671
H      2.298100     0.104359     6.495533     0.470220
H      0.488685     1.983007     4.791458     0.436838
H     -1.555674     3.831835     3.528437     0.470392
H      4.342446    -1.744465     5.232512     0.437671
H      0.842296     3.623096     3.528437     0.470220
H      2.651711     1.744448     5.232512     0.436838
H      3.637386     2.326687     0.000000     0.130196
H      2.643297     5.128255     0.000000     0.130196
C      0.575888    -2.282715     7.532011     0.633101
C      0.399017    -3.028957     8.825103    -0.024361
C     -0.575806     2.282691     7.532011     0.630970
C     -0.398921     3.028929     8.825103    -0.023791
C      2.564508     6.010170     2.491959     0.633101
C      2.741379     6.756412     1.198867    -0.024361
C      3.716202     1.444764     2.491959     0.630970
C      3.539317     0.698526     1.198867    -0.023791
C      3.579858     1.378419     0.000000    -0.121739
C      2.700825     6.076523     0.000000    -0.121739
O     -1.864517     0.181891     5.849989    -1.013718
O      0.150276    -1.423901     4.681194    -0.989844
O     -0.158600    -1.258406     7.373632    -0.604395
O      0.726565     4.737605     6.710046    -0.576462
O      1.864581    -0.181910     5.849989    -1.012703
O     -0.150225     1.423886     4.681194    -0.988971
O      0.158680     1.258382     7.373632    -0.603566
O     -1.439909     2.717316     6.710046    -0.575692
O      5.004913     3.545564     4.173981    -1.013718
O      2.990120     5.151356     5.342776    -0.989844
O      3.298996     4.985861     2.650338    -0.604395
O      2.413831    -1.010150     3.313924    -0.576462
O      1.275815     3.909365     4.173981    -1.012703
O      3.290621     2.303569     5.342776    -0.988971
O      2.981716     2.469073     2.650338    -0.603566
O      4.580305     1.010139     3.313924    -0.575691

The following XYZ coordinates are in angstroms. Other properties are in atomic units.
The sperically averaged electron density of each atom fit to a function of the form exp(a - br)
eigen_1, eigen_2 and eigen_3 are the three eigenvalues of traceless quadrupole moment tensor
  atom number  atomic symbol              X              Y              Z     net charge C6 coefficient C8 coefficient C10 coefficient fluctuating dipole atomic polarizability isotropic forcefield polarizability              a              b squared Pearson coefficient          <r^3>          <r^4>         wp_QDO          m_QDO          q_QDO       dipole_x       dipole_y       dipole_z         dipole            Qxy            Qxz            Qyz     Q(x^2-y^2)  Q(3z^2 - R^2)        eigen_1        eigen_2        eigen_3 static polarizability      alpha(xx)      alpha(xy)      alpha(xz)      alpha(yy)      alpha(yz)      alpha(zz) atomic spin moment
            1             Al       0.000032      -0.000009       5.917751       1.636543      33.754399 0.52854355E+03  0.13386146E+05                                11.900014                            9.879680      -0.432145       1.798653                    0.999816      30.099414      97.641175       0.349217       0.692526      -0.913450      -0.000215      -0.000515      -0.038127       0.038131       0.024135       0.000031      -0.000221       0.112638       0.157126      -0.087461       0.035085       0.052376             13.993203      14.645880      -4.787405      -0.000262      17.169847      -0.000047      10.163881          -0.000001
            2             Al       3.140364       3.727464       4.106219       1.636543      33.754410 0.52854363E+03  0.13386148E+05                                11.900016                            9.879680      -0.432145       1.798653                    0.999816      30.099375      97.641031       0.349217       0.692526      -0.913450       0.000215       0.000515       0.038127       0.038131       0.024135       0.000031      -0.000221       0.112638       0.157126      -0.087461       0.035085       0.052376             13.993207      14.645873      -4.787409      -0.000256      17.169862      -0.000057      10.163886          -0.000001
            3             Al      -1.926852       1.863728       5.011985       1.690155      33.956259 0.52332340E+03  0.13222050E+05                                11.945961                            9.843966      -0.494969       1.788770                    0.999832      29.242401      94.769339       0.349121       0.694387      -0.912771      -0.000000      -0.000000       0.000000       0.000000      -0.034289      -0.064156       0.029893      -0.116506      -0.144027      -0.105655      -0.001349       0.107004             14.143796      16.580439      -3.168381       4.783631      13.269396      -1.200950      12.581554          -0.000001
            4             Al       1.926907      -1.863743       5.011985       1.688464      34.063413 0.52535274E+03  0.13288829E+05                                11.979339                            9.869357      -0.501674       1.785563                    0.999846      29.347311      95.227044       0.348267       0.695277      -0.912296       0.000000       0.000000       0.000000       0.000000      -0.034478       0.065077      -0.029412      -0.116342      -0.145075      -0.106654      -0.000481       0.107134             14.185544      16.635029      -3.179851      -4.802615      13.304771       1.204996      12.616831          -0.000001
            5              H       4.696070      -0.104380       6.495533       0.470392       0.342834 0.19829262E+01  0.14190950E+02                                 0.935199                            0.930361      -1.306568       2.497775                    0.999946       1.894126       5.036300       0.522846       1.636921      -0.645228      -0.015100      -0.010656       0.019921       0.027174       0.000424      -0.008263      -0.003654       0.002996       0.022444      -0.007946      -0.004898       0.012843              0.935972       0.976376       0.053936      -0.047014       0.912506      -0.043129       0.919035          -0.000005
            6              H      -1.202050       5.471920       4.791458       0.437671       0.354491 0.20649601E+01  0.15254532E+02                                 1.021530                            0.998148      -1.400325       2.396788                    0.998907       2.407868       6.980225       0.458258       1.809294      -0.615831      -0.016302      -0.009143      -0.001822       0.018779      -0.001309      -0.003785      -0.004036       0.005605       0.004047      -0.006853       0.000912       0.005941              1.038646       1.147896       0.159622       0.015763       1.079084       0.034011       0.888959          -0.000004
            7              H       2.298100       0.104359       6.495533       0.470220       0.343377 0.19872478E+01  0.14231259E+02                                 0.936629                            0.931733      -1.306954       2.497650                    0.999956       1.896078       5.045050       0.522099       1.638182      -0.645029       0.014988       0.010617       0.019911       0.027089       0.000519       0.008370       0.003657       0.002882       0.022128      -0.007945      -0.004929       0.012874              0.937404       0.977867       0.054188       0.047327       0.913809       0.043354       0.920536          -0.000005
            8              H       0.488685       1.983007       4.791458       0.436838       0.355765 0.20746532E+01  0.15344817E+02                                 1.024078                            1.000553      -1.403048       2.394982                    0.998832       2.414247       7.004061       0.457640       1.809532      -0.615782       0.016351       0.008868      -0.001472       0.018660      -0.001375       0.003778       0.004155       0.005571       0.004345      -0.006983       0.001004       0.005979              1.041285       1.151047       0.160346      -0.015854       1.081881      -0.034161       0.890927          -0.000004
            9              H      -1.555674       3.831835       3.528437       0.470392       0.342834 0.19829262E+01  0.14190950E+02                                 0.935199                            0.930361      -1.306568       2.497775                    0.999946       1.894126       5.036300       0.522846       1.636921      -0.645228       0.015100       0.010656      -0.019921       0.027174       0.000424      -0.008263      -0.003654       0.002996       0.022444      -0.007946      -0.004898       0.012843              0.935972       0.976376       0.053936      -0.047014       0.912506      -0.043129       0.919035          -0.000005
           10              H       4.342446      -1.744465       5.232512       0.437671       0.354491 0.20649606E+01  0.15254536E+02                                 1.021530                            0.998148      -1.400325       2.396788                    0.998907       2.407868       6.980224       0.458258       1.809293      -0.615831       0.016302       0.009143       0.001822       0.018779      -0.001309      -0.003785      -0.004036       0.005605       0.004047      -0.006853       0.000912       0.005941              1.038646       1.147896       0.159622       0.015763       1.079083       0.034011       0.888959          -0.000004
           11              H       0.842296       3.623096       3.528437       0.470220       0.343377 0.19872478E+01  0.14231259E+02                                 0.936629                            0.931733      -1.306954       2.497650                    0.999956       1.896078       5.045050       0.522099       1.638182      -0.645029      -0.014988      -0.010617      -0.019911       0.027089       0.000519       0.008370       0.003657       0.002882       0.022128      -0.007945      -0.004929       0.012874              0.937404       0.977867       0.054188       0.047327       0.913809       0.043354       0.920536          -0.000005
           12              H       2.651711       1.744448       5.232512       0.436838       0.355757 0.20746006E+01  0.15344368E+02                                 1.024075                            1.000551      -1.403048       2.394982                    0.998832       2.414232       7.004059       0.457632       1.809569      -0.615777      -0.016351      -0.008868       0.001472       0.018660      -0.001375       0.003778       0.004155       0.005571       0.004345      -0.006983       0.001004       0.005979              1.041282       1.151042       0.160344      -0.015854       1.081877      -0.034161       0.890926          -0.000004
           13              H       3.637386       2.326687       0.000000       0.130196       1.088567 0.80427097E+01  0.78481804E+02                                 1.700971                            1.623362      -1.025423       2.403207                    0.997623       3.345992       9.116855       0.510834       1.228739      -0.721468      -0.000217       0.041287      -0.000036       0.041288       0.003905       0.000034       0.000035      -0.023899      -0.004398      -0.011839      -0.001466       0.013305              1.709103       1.284083       0.024516      -0.000002       2.240930      -0.000004       1.602295          -0.000005
           14              H       2.643297       5.128255       0.000000       0.130196       1.088567 0.80427097E+01  0.78481804E+02                                 1.700971                            1.623362      -1.025423       2.403207                    0.997623       3.345992       9.116855       0.510834       1.228739      -0.721468       0.000217      -0.041287       0.000036       0.041288       0.003905       0.000034       0.000035      -0.023899      -0.004398      -0.011839      -0.001466       0.013305              1.709103       1.284083       0.024516      -0.000002       2.240930      -0.000004       1.602295          -0.000005
           15              C       0.575888      -2.282715       7.532011       0.633101      24.204370 0.25452062E+03  0.52885076E+04                                 7.775069                            5.687239      -0.080557       2.033540                    0.998995      22.030464      61.585060       0.618564       0.476553      -1.018336       0.002292       0.030616      -0.046420       0.055654       0.052942       0.050664       0.069399       0.024689      -0.115891      -0.090040      -0.028310       0.118349              9.336491       6.416425      -1.610579      -1.952113       9.422735      -3.349529      12.170313          -0.000069
           16              C       0.399017      -3.028957       8.825103      -0.024361      40.636454 0.43497011E+03  0.10133629E+05                                10.217103                            6.894877      -0.058169       1.988670                    0.998981      27.015977      75.022591       0.641469       0.409850      -1.078329      -0.010526      -0.013207       0.040659       0.044027      -0.023347       0.005092      -0.002778       0.057769      -0.092146      -0.031197      -0.021693       0.052890             13.072447       5.058410       0.889891      -0.771399      12.941054      -1.885450      21.217877           0.000028
           17              C      -0.575806       2.282691       7.532011       0.630970      24.213028 0.25463195E+03  0.52912733E+04                                 7.775989                            5.687912      -0.085452       2.032270                    0.998934      22.036107      61.598669       0.618635       0.476457      -1.018411      -0.000567      -0.031351      -0.045172       0.054988       0.053498      -0.051240      -0.069244       0.026004      -0.118793      -0.090657      -0.028586       0.119243              9.337581       6.416875      -1.610604       1.952149       9.423970       3.350338      12.171899          -0.000069
           18              C      -0.398921       3.028929       8.825103      -0.023791      40.634167 0.43492906E+03  0.10132573E+05                                10.217299                            6.894970      -0.059450       1.988220                    0.998987      27.014207      75.020684       0.641397       0.409900      -1.078282       0.009592       0.012611       0.040823       0.043790      -0.022984      -0.004535       0.002817       0.058936      -0.086573      -0.029410      -0.022725       0.052135             13.072748       5.058542       0.889969       0.771990      12.941065       1.885641      21.218636           0.000028
           19              C       2.564508       6.010170       2.491959       0.633101      24.204373 0.25452064E+03  0.52885082E+04                                 7.775069                            5.687239      -0.080557       2.033540                    0.998995      22.030465      61.585061       0.618564       0.476553      -1.018336      -0.002292      -0.030616       0.046420       0.055654       0.052942       0.050664       0.069399       0.024689      -0.115891      -0.090040      -0.028310       0.118349              9.336492       6.416425      -1.610579      -1.952112       9.422736      -3.349530      12.170315          -0.000069
           20              C       2.741379       6.756412       1.198867      -0.024361      40.636456 0.43497011E+03  0.10133629E+05                                10.217103                            6.894877      -0.058169       1.988670                    0.998981      27.015977      75.022593       0.641469       0.409850      -1.078329       0.010526       0.013207      -0.040659       0.044027      -0.023347       0.005092      -0.002778       0.057769      -0.092146      -0.031197      -0.021693       0.052890             13.072448       5.058410       0.889890      -0.771399      12.941055      -1.885450      21.217880           0.000028
           21              C       3.716202       1.444764       2.491959       0.630970      24.213025 0.25463194E+03  0.52912731E+04                                 7.775988                            5.687912      -0.085451       2.032270                    0.998934      22.036106      61.598665       0.618635       0.476457      -1.018411       0.000567       0.031351       0.045172       0.054988       0.053498      -0.051240      -0.069244       0.026004      -0.118793      -0.090657      -0.028586       0.119243              9.337579       6.416872      -1.610602       1.952147       9.423969       3.350339      12.171897          -0.000069
           22              C       3.539317       0.698526       1.198867      -0.023791      40.634166 0.43492906E+03  0.10132573E+05                                10.217299                            6.894970      -0.059450       1.988221                    0.998987      27.014207      75.020684       0.641397       0.409900      -1.078282      -0.009592      -0.012611      -0.040823       0.043790      -0.022984      -0.004535       0.002817       0.058936      -0.086573      -0.029410      -0.022725       0.052135             13.072747       5.058542       0.889968       0.771989      12.941065       1.885641      21.218635           0.000028
           23              C       3.579858       1.378419       0.000000      -0.121739      36.790779 0.42134416E+03  0.98336799E+04                                 9.633136                            6.859628       0.094771       2.004707                    0.999687      29.161540      83.672512       0.626659       0.418789      -1.062135      -0.009699      -0.021839      -0.000287       0.023897      -0.005707      -0.000146       0.000370       0.017785      -0.116584      -0.038864       0.008866       0.029998             11.754625       4.677721       0.291030       0.000234       9.988239      -0.000046      20.597915          -0.000041
           24              C       2.700825       6.076523       0.000000      -0.121739      36.790781 0.42134417E+03  0.98336801E+04                                 9.633136                            6.859628       0.094771       2.004707                    0.999687      29.161540      83.672514       0.626659       0.418789      -1.062135       0.009699       0.021839       0.000287       0.023897      -0.005707      -0.000146       0.000370       0.017785      -0.116584      -0.038864       0.008866       0.029998             11.754626       4.677722       0.291029       0.000234       9.988239      -0.000047      20.597917          -0.000041
           25              O      -1.864517       0.181891       5.849989      -1.013718      42.226418 0.80102721E+03  0.21247799E+05                                 9.602724                            8.643643      -0.240090       1.937326                    0.993132      31.969988      87.910177       0.660179       0.349766      -1.147887      -0.045814      -0.046517      -0.047655       0.080832       0.012518      -0.055737       0.004654       0.033150       0.215414      -0.062844      -0.035396       0.098240             10.467410      12.607948      -0.129905       1.083673      11.304431      -1.701812       7.489852           0.000004
           26              O       0.150276      -1.423901       4.681194      -0.989844      39.721018 0.75339250E+03  0.19714354E+05                                 9.179766                            8.339518      -0.166781       1.957851                    0.994465      31.954288      87.766039       0.676165       0.346172      -1.148866      -0.022030       0.040605      -0.126605       0.134769       0.055865      -0.007809      -0.023438      -0.028502      -0.084018      -0.048012      -0.028850       0.076862              9.957462      12.926074      -0.038787      -0.259455      10.089581       1.293691       6.856730           0.000002
           27              O      -0.158600      -1.258406       7.373632      -0.604395      36.290438 0.52663376E+03  0.12575104E+05                                 8.642585                            7.029277       0.272517       2.140450                    0.997436      27.553225      71.815043       0.729053       0.351839      -1.146533      -0.004523      -0.040556       0.050365       0.064822      -0.002682       0.065996       0.038417       0.002389      -0.212871      -0.111201       0.037110       0.074090              9.819880       7.067782      -3.633392       1.160960      14.029019      -4.083184       8.362839           0.000031
           28              O       0.726565       4.737605       6.710046      -0.576462      35.037414 0.53772423E+03  0.12917830E+05                                 8.505153                            7.170914       0.187176       2.123815                    0.996366      27.303069      71.574462       0.710977       0.358609      -1.140127      -0.001517      -0.042698       0.041246       0.059386       0.013627      -0.016190       0.087621       0.083406      -0.089186      -0.118460       0.057599       0.060861              9.554781       9.273025      -0.420371      -5.290976       7.025655      -0.326395      12.365665           0.000038
           29              O       1.864581      -0.181910       5.849989      -1.012703      42.094163 0.79784553E+03  0.21139803E+05                                 9.576170                            8.620906      -0.236135       1.939224                    0.993105      31.919978      87.689104       0.661768       0.349316      -1.148395       0.046180       0.046668      -0.047681       0.081142       0.012286       0.055502      -0.004594       0.034027       0.215820      -0.062749      -0.035487       0.098236             10.436945      12.568110      -0.126887      -1.075731      11.270751       1.698017       7.471975           0.000004
           30              O      -0.150225       1.423886       4.681194      -0.988971      39.703623 0.75294617E+03  0.19700268E+05                                 9.177724                            8.337584      -0.167381       1.957697                    0.994524      31.946687      87.747255       0.676161       0.346217      -1.148799       0.022597      -0.039879      -0.126597       0.134640       0.056563       0.007858       0.023040      -0.028870      -0.086849      -0.048145      -0.029691       0.077836              9.955097      12.922812      -0.035460       0.258935      10.087664      -1.292920       6.854814           0.000002
           31              O       0.158680       1.258382       7.373632      -0.603566      36.266532 0.52623243E+03  0.12563303E+05                                 8.639606                            7.027300       0.269126       2.139561                    0.997507      27.542238      71.783366       0.729036       0.351909      -1.146460       0.003381       0.040303       0.050336       0.064572      -0.003510      -0.066033      -0.038411       0.001979      -0.213972      -0.111652       0.038085       0.073567              9.816074       7.065262      -3.631263      -1.160212      14.023325       4.081059       8.359636           0.000031
           32              O      -1.439909       2.717316       6.710046      -0.575692      35.056945 0.53809741E+03  0.12929196E+05                                 8.508639                            7.173791       0.189173       2.124163                    0.996412      27.311986      71.607350       0.710768       0.358648      -1.140082       0.002748       0.042351       0.042166       0.059826       0.012969       0.016652      -0.087824       0.084030      -0.089507      -0.118803       0.056978       0.061825              9.558840       9.276520      -0.420644       5.293353       7.028916       0.326795      12.371083           0.000038
           33              O       5.004913       3.545564       4.173981      -1.013718      42.226398 0.80102683E+03  0.21247786E+05                                 9.602720                            8.643640      -0.240090       1.937326                    0.993132      31.969984      87.910159       0.660179       0.349766      -1.147887       0.045814       0.046517       0.047655       0.080832       0.012518      -0.055737       0.004654       0.033150       0.215414      -0.062844      -0.035396       0.098240             10.467404      12.607939      -0.129893       1.083667      11.304422      -1.701812       7.489851           0.000004
           34              O       2.990120       5.151356       5.342776      -0.989844      39.721007 0.75339216E+03  0.19714343E+05                                 9.179763                            8.339515      -0.166781       1.957851                    0.994465      31.954286      87.766023       0.676166       0.346172      -1.148866       0.022030      -0.040605       0.126605       0.134769       0.055865      -0.007809      -0.023438      -0.028502      -0.084018      -0.048012      -0.028850       0.076862              9.957459      12.926065      -0.038792      -0.259454      10.089584       1.293690       6.856726           0.000002
           35              O       3.298996       4.985861       2.650338      -0.604395      36.290434 0.52663367E+03  0.12575102E+05                                 8.642584                            7.029276       0.272519       2.140451                    0.997436      27.553225      71.815036       0.729053       0.351839      -1.146533       0.004523       0.040556      -0.050365       0.064822      -0.002682       0.065996       0.038417       0.002389      -0.212871      -0.111201       0.037110       0.074090              9.819879       7.067780      -3.633391       1.160960      14.029019      -4.083185       8.362839           0.000031
           36              O       2.413831      -1.010150       3.313924      -0.576462      35.037420 0.53772432E+03  0.12917833E+05                                 8.505154                            7.170915       0.187176       2.123814                    0.996366      27.303070      71.574471       0.710977       0.358609      -1.140126       0.001517       0.042698      -0.041246       0.059386       0.013627      -0.016190       0.087621       0.083406      -0.089186      -0.118460       0.057599       0.060861              9.554783       9.273023      -0.420370      -5.290976       7.025655      -0.326396      12.365670           0.000038
           37              O       1.275815       3.909365       4.173981      -1.012703      42.094133 0.79784482E+03  0.21139779E+05                                 9.576165                            8.620903      -0.236135       1.939224                    0.993105      31.919962      87.689048       0.661768       0.349316      -1.148395      -0.046180      -0.046668       0.047681       0.081142       0.012286       0.055502      -0.004594       0.034027       0.215820      -0.062749      -0.035486       0.098236             10.436940      12.568108      -0.126892      -1.075726      11.270742       1.698014       7.471971           0.000004
           38              O       3.290621       2.303569       5.342776      -0.988971      39.703480 0.75294347E+03  0.19700232E+05                                 9.177850                            8.337695      -0.167381       1.957697                    0.994524      31.946258      87.746898       0.676139       0.346227      -1.148787      -0.022597       0.039879       0.126597       0.134640       0.056563       0.007858       0.023040      -0.028870      -0.086849      -0.048145      -0.029691       0.077836              9.955238      12.922998      -0.035483       0.258939      10.087810      -1.292947       6.854907           0.000002
           39              O       2.981716       2.469073       2.650338      -0.603566      36.266517 0.52623223E+03  0.12563297E+05                                 8.639603                            7.027298       0.269126       2.139561                    0.997507      27.542235      71.783349       0.729037       0.351909      -1.146460      -0.003381      -0.040303      -0.050336       0.064572      -0.003510      -0.066033      -0.038411       0.001979      -0.213972      -0.111652       0.038085       0.073567              9.816069       7.065256      -3.631259      -1.160210      14.023316       4.081058       8.359635           0.000031
           40              O       4.580305       1.010139       3.313924      -0.575691      35.056940 0.53809742E+03  0.12929196E+05                                 8.508636                            7.173791       0.189173       2.124163                    0.996412      27.311986      71.607348       0.710768       0.358648      -1.140082      -0.002748      -0.042351      -0.042166       0.059826       0.012969       0.016652      -0.087824       0.084030      -0.089507      -0.118803       0.056978       0.061825              9.558834       9.276510      -0.420643       5.293344       7.028917       0.326798      12.371076           0.000038

******************************************************
Auxiliary information for the entire system
The total spin magnetic moment of the unit cell is   0.000000
The total net atomic charge of the unit cell is   -0.000002
Accuracy of reproducing the electrostatic potential in the unit cell:
  The inner radius (bohr) =    5.0000
  The outer radius (bohr) =   12.0000
  Valid grid points have density less than (e/(bohr^3)) =    0.0001
  The number of valid grid points were=        15126
  The rms potential error without charges in kcal/mol is=      6.56287
  The rms potential error with partial charges in kcal/mol is=      0.52868
  The RRMSE value at monopole order=      0.08056
  The rms potential error with partial charges and cloud penetration in kcal/mol is=      0.50358
  The RRMSE value at monopole order with cloud penetration is=      0.07673
  The rms potential error with partial charges and atomic dipoles in kcal/mol is=      0.45883
  The RRMSE value at dipole order=      0.06991
  The rms potential error with partial charges, atomic dipoles and cloud penetration in kcal/mol is=      0.47759
  The RRMSE value at dipole order with cloud penetration=      0.07277

******************************************************
The electron densities and ab initio electrostatic potential were computed in VASP using the PBE functional and
projector augmented wave method. See the main text of the journal article for a description of computational details.
The atomic charges, dipoles, and quadrupoles were computed with the DDEC6 method as described in
(a) T. A. Manz and N. Gabaldon Limas, RSC Adv. 6 (2016) 47771-47801 DOI: 10.1039/c6ra04656h
(b) N. Gabaldon Limas and T. A. Manz, RSC Adv. 8 (2018) 2678-2707 DOI: 10.1039/c7ra11829e.
For each atom in the material, the electron cloud parameters were fit to the spherically averaged atom-in-material
electron density using radial positions for which this density was between 10^-4 and 10^-2 electrons per cubic bohr.
The polarizabilities, dispersion coefficients, and quantum Drude oscillator (QDO) parameters were fit using the MCLF method.
The magnetic structure of the system was optimized in VASP from the default ferromagnetic initial guess using spin polarization.
The atomic spin moments (ASMs) were computed on this optimized magnetic structure using the DDEC6 partition as inputs
to the method of T. A. Manz and D. S. Sholl, J. Chem. Theory Comput. 7 (2011) 4146-4164 DOI: 10.1021/ct200539n.
The RMSE and RRMSE were computed using a uniform grid with Ewald summation.
