# Supplementary material for: A collection of forcefield precursors for metal–organic frameworks
Source: RSC Adv. 2019 Nov 13;9(63):36492–507. doi: 10.1039/c9ra07327b (PMC9075174; doi:10.1039/c9ra07327b)
Supplement: RA-009-C9RA07327B-s3545 [file RA-009-C9RA07327B-s3545.xyz]

  144
jmolscript: load "" {1 1 1} spacegroup "x,y,z" unitcell [{     11.782000     0.000000     0.000000 }, {     -3.469636    12.534036     0.000000 }, {     -3.469636    -2.798471    12.217636 }]
Cu    -1.670087     1.001778     8.278548     0.795785
Cu     0.621815     1.889662     9.392796     0.795779
Cu     6.512815     8.733787     3.939088     0.789347
Cu     4.220913     7.845903     2.824840     0.788733
H     -0.427164     1.481656     4.152774     0.124137
H      2.586823     3.455421     5.899896     0.114078
H      3.343573     4.181771     3.888874     0.123175
H     -0.656059     1.530837     1.672594     0.120830
H     -3.418575    -0.509938    11.868212     0.122436
H      3.139094     4.197413     1.385480     0.127853
H      8.744214    -1.531331     7.210849     0.096743
H      7.340993     2.052805     7.508959     0.083971
H      3.242354    10.211188     6.491230     0.121305
H      5.306412     1.393147     6.684269     0.124602
H      4.149411    -1.464147     7.546834     0.133060
H      3.689340    -0.189815     6.733139     0.126421
H     -0.621108     6.018429     9.846193     0.124149
H     -3.635095     4.756093     7.532173     0.114093
H     -4.391845     6.878523     7.273159     0.123181
H     -0.392213     8.446982    10.352003     0.120852
H      2.370303    -1.946907    10.064889     0.122458
H     -4.187366     9.322215     7.816844     0.127860
H      1.989514     2.364842    12.100347     0.096762
H      3.392735     2.874486     8.540128     0.083985
H      7.491374     5.688045     0.814916     0.121317
H      5.427316     3.531077     9.367262     0.124625
H      6.584317     2.052339    11.959844     0.133073
H      7.044388     3.130013    10.899353     0.126431
H      5.269892     8.253909     8.064862     0.124453
H      2.255905     6.280144     6.317740     0.114462
H      1.499155     5.553794     8.328762     0.123482
H      5.498787     8.204728    10.545042     0.121145
H      8.261303    10.245503     0.349424     0.122809
H      1.703634     5.538152    10.832156     0.128185
H     -3.901486    11.266896     5.006787     0.096586
H     -2.498265     7.682760     4.708677     0.083785
H      1.600374    -0.475623     5.726406     0.121319
H     -0.463684     8.342418     5.533367     0.124524
H      0.693317    11.199712     4.670802     0.132991
H      1.153388     9.925380     5.484497     0.126322
H      5.463836     3.717136     2.371443     0.124456
H      8.477823     4.979472     4.685463     0.114462
H      9.234573     2.857042     4.944477     0.123483
H      5.234941     1.288583     1.865633     0.121140
H      2.472425    11.682472     2.152747     0.122811
H      9.030094     0.413350     4.400792     0.128187
H      2.853214     7.370723     0.117289     0.096571
H      1.449993     6.861079     3.677508     0.083770
H     -2.648646     4.047520    11.402720     0.121299
H     -0.584588     6.204488     2.850374     0.124497
H     -1.741589     7.683226     0.257792     0.132990
H     -2.201660     6.605552     1.318283     0.126315
C      0.451726     1.988598     6.567346     0.572583
C      0.977986     2.411083     5.227926    -0.018862
C      0.325269     2.025704     4.086799    -0.169462
C      2.132111     3.212674     5.126520    -0.121264
C      0.771866     2.440406     2.823496     0.083054
C      2.593301     3.633852     3.927970    -0.137481
C      1.936176     3.248958     2.724533     0.080694
C      0.095325     2.076954     1.624946    -0.143241
C      0.525672     2.513879     0.417843    -0.115435
C      2.377091     3.669379     1.452677    -0.169389
C      1.696712     3.311575     0.311550    -0.012555
C     -1.307107     0.963824    11.185246     0.577089
C      8.025125    -0.944399     7.154648     0.093991
C      7.210886     1.153487     7.314699     0.094521
C      6.813950    -1.422995     6.705039    -0.203255
C      5.973291     0.759465     6.829659    -0.212923
C      5.738003    -0.532936     6.573088     0.186616
C      4.279887    -0.958675     6.727763    -0.245220
C     -1.499998     3.777995     8.812947     0.572581
C     -2.026258     5.177931     8.700179    -0.018859
C     -1.373541     6.204209     9.330609    -0.169457
C     -3.180383     5.455748     7.941463    -0.121254
C     -1.820138     7.528213     9.208432     0.083064
C     -3.641573     6.718079     7.798517    -0.137497
C     -2.984448     7.805203     8.442386     0.080696
C     -1.143597     8.615359     9.830310    -0.143231
C     -1.573944     9.889543     9.673924    -0.115427
C     -3.425363     9.138820     8.316545    -0.169404
C     -2.744984    10.171254     8.920096    -0.012556
C      0.258835    -0.952135     8.780815     0.577084
C      2.708603     2.550669    11.540779     0.094017
C      3.522842     2.863053     9.460116     0.094561
C      3.919778     2.882072    12.107677    -0.203230
C      4.760437     3.247875     9.952486    -0.212910
C      4.995725     3.209415    11.269547     0.186661
C      6.453841     2.963590    11.650005    -0.245225
C      4.391002     7.746967     5.650290     0.571418
C      3.864742     7.324482     6.989710    -0.016297
C      4.517459     7.709861     8.130837    -0.169570
C      2.710617     6.522891     7.091116    -0.121522
C      4.070862     7.295159     9.394140     0.083176
C      2.249427     6.101713     8.289666    -0.136910
C      2.906552     6.486607     9.493103     0.080869
C      4.747403     7.658611    10.592690    -0.142608
C      4.317056     7.221686    11.799793    -0.115617
C      2.465637     6.066186    10.764959    -0.169672
C      3.146016     6.423990    11.906086    -0.010150
C      6.149835     8.771741     1.032390     0.576114
C     -3.182397    10.679964     5.062988     0.093954
C     -2.368158     8.582078     4.902937     0.094439
C     -1.971222    11.158560     5.512597    -0.203210
C     -1.130563     8.976100     5.387977    -0.212924
C     -0.895275    10.268501     5.644548     0.186461
C      0.562841    10.694240     5.489873    -0.245192
C      6.342726     5.957570     3.404689     0.571422
C      6.868986     4.557634     3.517457    -0.016296
C      6.216269     3.531356     2.887027    -0.169546
C      8.023111     4.279817     4.276173    -0.121538
C      6.662866     2.207352     3.009204     0.083173
C      8.484301     3.017486     4.419119    -0.136882
C      7.827176     1.930362     3.775250     0.080878
C      5.986325     1.120206     2.387326    -0.142600
C      6.416672    -0.153978     2.543712    -0.115599
C      8.268091     0.596745     3.901091    -0.169661
C      7.587712    -0.435689     3.297540    -0.010137
C      4.583893    10.687700     3.436821     0.576114
C      2.134125     7.184896     0.676857     0.093928
C      1.319886     6.872512     2.757520     0.094408
C      0.922950     6.853493     0.109959    -0.203242
C      0.082291     6.487690     2.265150    -0.212951
C     -0.152997     6.526150     0.948089     0.186443
C     -1.611113     6.771975     0.567631    -0.245194
N      8.208189     0.327768     7.513235    -0.236179
N      2.525539     2.485170    10.220663    -0.236136
N     -3.365461     9.407797     4.704401    -0.236202
N      2.317189     7.250395     1.996973    -0.236123
O     -0.675355     1.429014     6.601555    -0.533588
O      1.185847     2.239819     7.567482    -0.529016
O     -2.091930     0.782741    10.220908    -0.536358
O     -0.149089     1.481422    11.122569    -0.521283
O     -0.372917     3.619711     9.350768    -0.533574
O     -2.234119     2.859196     8.344768    -0.529009
O      1.043658    -0.052571     9.172635    -0.536359
O     -0.899183    -0.775477     8.290277    -0.521276
O      5.518083     8.306551     5.616081    -0.532297
O      3.656881     7.495746     4.650154    -0.526238
O      6.934658     8.952824     1.996728    -0.535632
O      4.991817     8.254143     1.095067    -0.519127
O      5.215645     6.115854     2.866868    -0.532252
O      7.076847     6.876369     3.872868    -0.526268
O      3.799070     9.788136     3.045001    -0.535590
O      5.741911    10.511042     3.927359    -0.519138

The following XYZ coordinates are in angstroms. Other properties are in atomic units.
The sperically averaged electron density of each atom fit to a function of the form exp(a - br)
eigen_1, eigen_2 and eigen_3 are the three eigenvalues of traceless quadrupole moment tensor
  atom number  atomic symbol              X              Y              Z     net charge C6 coefficient C8 coefficient C10 coefficient fluctuating dipole atomic polarizability isotropic forcefield polarizability              a              b squared Pearson coefficient          <r^3>          <r^4>         wp_QDO          m_QDO          q_QDO       dipole_x       dipole_y       dipole_z         dipole            Qxy            Qxz            Qyz     Q(x^2-y^2)  Q(3z^2 - R^2)        eigen_1        eigen_2        eigen_3 static polarizability      alpha(xx)      alpha(xy)      alpha(xz)      alpha(yy)      alpha(yz)      alpha(zz) atomic spin moment
            1             Cu      -1.670087       1.001778       8.278548       0.795785      67.709044 0.11679573E+04  0.32695225E+05                                14.081923                           11.619866       1.343502       2.335306                    0.994783      41.964416     103.880225       0.504710       0.433517      -1.132781      -0.064965      -0.024136      -0.029704       0.075401      -0.101637      -0.116802      -0.044364      -0.241039       0.157872      -0.237726       0.106297       0.131429             16.834888      14.795634      -1.505604      -0.887045      18.590243      -0.146922      17.118788          -0.760271
            2             Cu       0.621815       1.889662       9.392796       0.795779      67.709325 0.11679628E+04  0.32695457E+05                                14.082046                           11.619966       1.343430       2.335283                    0.994783      41.964422     103.880767       0.504703       0.433523      -1.132776       0.064959       0.023564       0.030156       0.075395      -0.091160      -0.125139      -0.048980      -0.220836       0.218421      -0.237709       0.106305       0.131404             16.835038      14.795698      -0.528512      -1.665724      17.256248      -0.452519      18.453167          -0.760156
            3             Cu       6.512815       8.733787       3.939088       0.789347      68.085292 0.11758621E+04  0.32984772E+05                                14.159538                           11.682366       1.319206       2.326934                    0.994643      42.091232     104.433494       0.501664       0.435248      -1.131218       0.064583       0.024165       0.029452       0.074982      -0.102380      -0.116909      -0.044500      -0.242160       0.156515      -0.238478       0.105920       0.132558             16.928562      14.887257      -1.507001      -0.883342      18.685108      -0.144648      17.213320          -0.704005
            4             Cu       4.220913       7.845903       2.824840       0.788733      68.116764 0.11764931E+04  0.33008423E+05                                14.167107                           11.688290       1.317512       2.326287                    0.994633      42.100947     104.482764       0.501334       0.435456      -1.131030      -0.064642      -0.023335      -0.030159       0.075051      -0.091171      -0.126068      -0.049464      -0.220997       0.220956      -0.238747       0.105945       0.132802             16.937943      14.895473      -0.524737      -1.667118      17.359140      -0.450739      18.559215           0.738979
            5              H      -0.427164       1.481656       4.152774       0.124137       0.947676 0.67808731E+01  0.64855507E+02                                 1.683980                            1.591317      -1.118088       2.358655                    0.995904       3.635896      10.560105       0.457284       1.400423      -0.682643      -0.029273      -0.022577       0.002106       0.037028       0.011381       0.002840       0.001051       0.003986      -0.000782      -0.011520      -0.000812       0.012332              1.724806       1.975147       0.377193      -0.110348       1.646657      -0.120877       1.552616          -0.000204
            6              H       2.586823       3.455421       5.899896       0.114078       1.044855 0.74904378E+01  0.72280623E+02                                 1.691919                            1.592046      -1.017155       2.395352                    0.997848       3.466311       9.597159       0.500214       1.268923      -0.710970       0.020287       0.011308       0.029622       0.037642       0.010846       0.005633       0.001600       0.015368       0.008381      -0.014772       0.000095       0.014677              1.736578       1.549134       0.129432       0.301088       1.474562       0.142586       2.186038          -0.000197
            7              H       3.343573       4.181771       3.888874       0.123175       0.967733 0.68575680E+01  0.65538392E+02                                 1.686322                            1.585130      -1.046494       2.393407                    0.996636       3.552435      10.193661       0.466433       1.374014      -0.688363       0.028951       0.024793       0.001201       0.038135       0.012353       0.004668       0.000961       0.005771       0.028268      -0.017573       0.004470       0.013103              1.729594       2.026042       0.433160      -0.091661       1.678205      -0.062278       1.484536          -0.000053
            8              H      -0.656059       1.530837       1.672594       0.120830       1.042160 0.75062685E+01  0.71811543E+02                                 1.640597                            1.559871      -0.811352       2.501526                    0.999482       3.230177       8.642693       0.526686       1.215582      -0.725251      -0.029539      -0.022880      -0.000731       0.037371       0.014176       0.004427      -0.002009       0.007899       0.025837      -0.019673       0.007480       0.012193              1.652164       1.874622       0.437421      -0.087413       1.628973      -0.063730       1.452898          -0.000092
            9              H      -3.418575      -0.509938      11.868212       0.122436       1.073121 0.78210011E+01  0.75291970E+02                                 1.646332                            1.571449      -0.914674       2.450348                    0.998942       3.225132       8.543455       0.537341       1.184049      -0.732968      -0.022113      -0.010531      -0.032799       0.040935       0.012306       0.007755       0.003221       0.015543       0.012937      -0.016757      -0.000880       0.017636              1.660128       1.517220       0.122631       0.281147       1.411029       0.127151       2.052134          -0.000134
           10              H       3.139094       4.197413       1.385480       0.127853       0.907236 0.65432978E+01  0.62204544E+02                                 1.652632                            1.576805      -1.252113       2.300975                    0.994134       3.653476      10.677851       0.452158       1.424920      -0.677758       0.030466       0.022586      -0.002534       0.038010       0.010832       0.000822      -0.000236       0.008439      -0.003928      -0.011015      -0.001286       0.012301              1.687232       1.919336       0.322561      -0.061476       1.566235      -0.087968       1.576126          -0.000254
           11              H       8.744214      -1.531331       7.210849       0.096743       1.026464 0.71559103E+01  0.69044699E+02                                 1.743779                            1.609667      -1.044133       2.382431                    0.996768       3.660120      10.514500       0.467522       1.357809      -0.691177       0.036795      -0.029331      -0.001730       0.047086      -0.007624       0.000333       0.003621      -0.005566      -0.034017      -0.012201      -0.001892       0.014093              1.814151       2.165365      -0.487937       0.130318       1.889967      -0.031531       1.387122          -0.000028
           12              H       7.340993       2.052805       7.508959       0.083971       1.135121 0.80497755E+01  0.79290469E+02                                 1.800823                            1.658505      -1.018691       2.380661                    0.997524       3.673494      10.361436       0.485275       1.281389      -0.707435       0.006371       0.041708       0.006572       0.042700      -0.006720       0.006731       0.001445      -0.013171      -0.040819      -0.016865       0.000594       0.016271              1.869987       1.592521       0.254350       0.080204       2.491645       0.313593       1.525796          -0.000033
           13              H       3.242354      10.211188       6.491230       0.121305       0.953679 0.69071263E+01  0.66318416E+02                                 1.680430                            1.599166      -1.198667       2.315650                    0.994844       3.675988      10.670851       0.459461       1.388420      -0.684630      -0.001936      -0.030965      -0.012202       0.033338       0.000231       0.001103       0.008589       0.002163      -0.032229      -0.014679       0.006262       0.008417              1.710541       1.503603       0.042204       0.053727       2.260621       0.196100       1.367399          -0.000034
           14              H       5.306412       1.393147       6.684269       0.124602       0.953759 0.68576400E+01  0.64442128E+02                                 1.568190                            1.508498      -0.794980       2.504343                    0.999784       3.244657       8.736935       0.523799       1.244360      -0.717646      -0.021598       0.022088      -0.010053       0.032487      -0.002712       0.007960       0.000273      -0.007753      -0.043792      -0.017662       0.005413       0.012248              1.577447       1.773454      -0.331802       0.073856       1.673546      -0.035163       1.285341          -0.000032
           15              H       4.149411      -1.464147       7.546834       0.133060       0.977349 0.76789479E+01  0.74143080E+02                                 1.596481                            1.596311      -0.697686       2.548339                    0.999844       3.285701       8.933995       0.509768       1.244414      -0.718478      -0.003811      -0.015741       0.022811       0.027976      -0.002140       0.001490      -0.001748      -0.007722       0.021725      -0.008103       0.000198       0.007905              1.571373       1.461675       0.122142      -0.130120       1.494162      -0.278731       1.758282           0.000016
           16              H       3.689340      -0.189815       6.733139       0.126421       0.915127 0.68832293E+01  0.65461693E+02                                 1.596929                            1.564024      -0.783712       2.511765                    0.998838       3.434664       9.645807       0.483265       1.332680      -0.697702      -0.017507       0.020541      -0.001480       0.027029      -0.003986       0.000833       0.000403      -0.002234      -0.005163      -0.003697      -0.001309       0.005005              1.602089       1.792569      -0.262885       0.022825       1.727867       0.053787       1.285831           0.000006
           17              H      -0.621108       6.018429       9.846193       0.124149       0.947640 0.67805553E+01  0.64851745E+02                                 1.683944                            1.591285      -1.118080       2.358668                    0.995905       3.635809      10.559813       0.457286       1.400431      -0.682642       0.029273      -0.007095       0.021539       0.037030       0.000228       0.011728       0.001294       0.002923      -0.003974      -0.011519      -0.000813       0.012333              1.724768       1.975101      -0.191772       0.343022       1.609881      -0.129288       1.589323          -0.000210
           18              H      -3.635095       4.756093       7.532173       0.114093       1.044839 0.74902930E+01  0.72278884E+02                                 1.691900                            1.592029      -1.017171       2.395349                    0.997848       3.466278       9.597048       0.500217       1.268921      -0.710971      -0.020288      -0.026351      -0.017637       0.037643       0.003070       0.011829       0.004025       0.004782      -0.023379      -0.014772       0.000095       0.014677              1.736559       1.549116       0.264585       0.193385       2.088485       0.283206       1.572075          -0.000193
           19              H      -4.391845       6.878523       7.273159       0.123181       0.967759 0.68578150E+01  0.65541410E+02                                 1.686355                            1.585160      -1.046539       2.393381                    0.996635       3.552515      10.193976       0.466428       1.374015      -0.688362      -0.028952       0.004363      -0.024432       0.038134       0.001792       0.013084       0.004571      -0.009983      -0.018994      -0.017574       0.004470       0.013105              1.729628       2.026084      -0.186064       0.401770       1.521329      -0.098220       1.641473          -0.000071
           20              H      -0.392213       8.446982      10.352003       0.120852       1.042108 0.75057887E+01  0.71805758E+02                                 1.640538                            1.559817      -0.811302       2.501557                    0.999482       3.230072       8.642322       0.526697       1.215576      -0.725252       0.029540      -0.004397       0.022466       0.037372       0.001150       0.014807       0.001861      -0.009000      -0.024866      -0.019672       0.007480       0.012192              1.652104       1.874550      -0.182859       0.406840       1.489362      -0.095691       1.592399          -0.000093
           21              H       2.370303      -1.946907      10.064889       0.122458       1.073098 0.78207813E+01  0.75289274E+02                                 1.646300                            1.571420      -0.914652       2.450362                    0.998942       3.225085       8.543279       0.537350       1.184039      -0.732970       0.022113       0.029620       0.017588       0.040935       0.004812       0.013727       0.005999       0.003417      -0.023449      -0.016756      -0.000881       0.017637              1.660095       1.517193       0.246664       0.182301       1.964787       0.253993       1.498305          -0.000134
           22              H      -4.187366       9.322215       7.816844       0.127860       0.907237 0.65433112E+01  0.62204710E+02                                 1.652632                            1.576805      -1.252119       2.300972                    0.994133       3.653484      10.677881       0.452158       1.424918      -0.677758      -0.030468       0.007514      -0.021447       0.038009      -0.001617       0.010741       0.000279       0.006194      -0.010665      -0.011013      -0.001287       0.012300              1.687232       1.919334      -0.131943       0.300691       1.613924      -0.077045       1.528437          -0.000275
           23              H       1.989514       2.364842      12.100347       0.096762       1.026389 0.71552808E+01  0.69037237E+02                                 1.743714                            1.609612      -1.044152       2.382441                    0.996769       3.659958      10.513994       0.467522       1.357836      -0.691172      -0.036800      -0.004860       0.028979       0.047092       0.002026      -0.007359      -0.001048       0.014814       0.027123      -0.012200      -0.001894       0.014094              1.814082       2.165278       0.235957      -0.446500       1.425866      -0.137816       1.851103          -0.000005
           24              H       3.392735       2.874486       8.540128       0.083985       1.135061 0.80492510E+01  0.79284195E+02                                 1.800782                            1.658469      -1.018699       2.380674                    0.997524       3.673376      10.361109       0.485271       1.281417      -0.707430      -0.006371       0.002906      -0.042127       0.042705       0.008060      -0.005048      -0.004574       0.013105       0.038019      -0.016864       0.000592       0.016272              1.869945       1.592483       0.021389       0.265829       1.437415       0.072126       2.579935          -0.000035
           25              H       7.491374       5.688045       0.814916       0.121317       0.953657 0.69069353E+01  0.66316239E+02                                 1.680416                            1.599154      -1.198701       2.315643                    0.994844       3.675946      10.670762       0.459458       1.388437      -0.684626       0.001936       0.004981       0.032909       0.033340       0.001023       0.000472       0.004462       0.020183       0.021836      -0.014678       0.006261       0.008417              1.710527       1.503592       0.042948       0.053133       1.326560      -0.017846       2.301428          -0.000017
           26              H       5.427316       3.531077       9.367262       0.124625       0.953705 0.68571688E+01  0.64436716E+02                                 1.568146                            1.508459      -0.794961       2.504369                    0.999784       3.244547       8.736627       0.523799       1.244380      -0.717642       0.021600       0.014729      -0.019289       0.032489       0.008364      -0.000867      -0.005363       0.016852       0.030028      -0.017660       0.005412       0.012249              1.577402       1.773399       0.146065      -0.306923       1.319965      -0.116138       1.638842          -0.000030
           27              H       6.584317       2.052339      11.959844       0.133073       0.977304 0.76784995E+01  0.74137759E+02                                 1.596442                            1.596274      -0.697707       2.548342                    0.999844       3.285609       8.933721       0.509769       1.244429      -0.718475       0.003817      -0.025751       0.010252       0.027979       0.001930      -0.001754      -0.000050      -0.015134      -0.000516      -0.008103       0.000198       0.007904              1.571336       1.461641      -0.154100       0.090002       1.866391      -0.193452       1.385975           0.000013
           28              H       7.044388       3.130013      10.899353       0.126431       0.915095 0.68829380E+01  0.65458315E+02                                 1.596903                            1.564000      -0.783722       2.511770                    0.998838       3.434598       9.645618       0.483264       1.332695      -0.697699       0.017512       0.006027      -0.019689       0.027031       0.001701      -0.003699      -0.000442       0.001456       0.005905      -0.003696      -0.001309       0.005005              1.602062       1.792536       0.080940      -0.251145       1.284437      -0.047774       1.729215           0.000012
           29              H       5.269892       8.253909       8.064862       0.124453       0.947421 0.67790114E+01  0.64837668E+02                                 1.684130                            1.591448      -1.120668       2.357661                    0.995890       3.635897      10.562456       0.457083       1.401038      -0.682522       0.029337       0.022583      -0.002046       0.037079       0.011347       0.002835       0.001085       0.003966      -0.001071      -0.011432      -0.000915       0.012347              1.724966       1.975367       0.377225      -0.110363       1.646789      -0.120890       1.552742          -0.000193
           30              H       2.255905       6.280144       6.317740       0.114462       1.043846 0.74817034E+01  0.72177918E+02                                 1.691134                            1.591359      -1.018728       2.394927                    0.997843       3.464362       9.591683       0.500190       1.269308      -0.710891      -0.020383      -0.011360      -0.029632       0.037717       0.010794       0.005663       0.001640       0.015406       0.008335      -0.014729       0.000038       0.014691              1.735750       1.548460       0.129331       0.300878       1.473955       0.142497       2.184835           0.000211
           31              H       1.499155       5.553794       8.328762       0.123482       0.966377 0.68455426E+01  0.65394822E+02                                 1.684827                            1.583816      -1.045878       2.393954                    0.996654       3.549309      10.182491       0.466592       1.374147      -0.688346      -0.029008      -0.024808      -0.001214       0.038189       0.012372       0.004660       0.000950       0.005751       0.028257      -0.017588       0.004493       0.013095              1.728012       2.024077       0.432559      -0.091516       1.676699      -0.062166       1.483259          -0.000059
           32              H       5.498787       8.204728      10.545042       0.121145       1.040856 0.74943551E+01  0.71670120E+02                                 1.639420                            1.558795      -0.810332       2.502297                    0.999491       3.227445       8.634130       0.526778       1.215836      -0.725202       0.029592       0.022912       0.000727       0.037432       0.014169       0.004426      -0.002016       0.007887       0.025776      -0.019657       0.007476       0.012182              1.650968       1.873243       0.436995      -0.087331       1.627821      -0.063661       1.451840           0.000104
           33              H       8.261303      10.245503       0.349424       0.122809       1.072258 0.78132587E+01  0.75200157E+02                                 1.645618                            1.570809      -0.916126       2.449936                    0.998939       3.223325       8.538186       0.537370       1.184257      -0.732923       0.022192       0.010585       0.032802       0.040994       0.012261       0.007787       0.003291       0.015580       0.012786      -0.016697      -0.000978       0.017676              1.659386       1.516605       0.122548       0.280982       1.410478       0.127086       2.051077          -0.000143
           34              H       1.703634       5.538152      10.832156       0.128185       0.906618 0.65380268E+01  0.62145005E+02                                 1.652240                            1.576456      -1.253702       2.300480                    0.994131       3.652326      10.675414       0.452062       1.425438      -0.677662      -0.030547      -0.022559       0.002478       0.038055       0.010818       0.000805      -0.000174       0.008458      -0.004254      -0.010943      -0.001404       0.012347              1.686809       1.918858       0.322427      -0.061421       1.565862      -0.087917       1.575706           0.000254
           35              H      -3.901486      11.266896       5.006787       0.096586       1.026918 0.71597513E+01  0.69089227E+02                                 1.744081                            1.609939      -1.043713       2.382487                    0.996775       3.660839      10.516239       0.467565       1.357539      -0.691230      -0.036740       0.029321       0.001761       0.047039      -0.007611       0.000331       0.003642      -0.005667      -0.033979      -0.012195      -0.001902       0.014097              1.814467       2.165736      -0.488050       0.130346       1.890335      -0.031534       1.387331           0.000006
           36              H      -2.498265       7.682760       4.708677       0.083785       1.135920 0.80569556E+01  0.79378618E+02                                 1.801579                            1.659178      -1.019102       2.380302                    0.997520       3.675210      10.367301       0.485207       1.281287      -0.707452      -0.006353      -0.041664      -0.006533       0.042649      -0.006744       0.006730       0.001425      -0.013155      -0.040817      -0.016861       0.000576       0.016285              1.870777       1.593188       0.254481       0.080256       2.492751       0.313764       1.526393           0.000002
           37              H       1.600374      -0.475623       5.726406       0.121319       0.953374 0.69042144E+01  0.66282840E+02                                 1.680031                            1.598798      -1.198130       2.315926                    0.994852       3.675212      10.667654       0.459531       1.388367      -0.684643       0.001901       0.030977       0.012213       0.033352       0.000217       0.001109       0.008600       0.002171      -0.032256      -0.014696       0.006278       0.008418              1.710136       1.503252       0.042198       0.053707       2.260047       0.196024       1.367110           0.000009
           38              H      -0.463684       8.342418       5.533367       0.124524       0.953922 0.68592005E+01  0.64460283E+02                                 1.568335                            1.508642      -0.794811       2.504354                    0.999784       3.245134       8.738379       0.523790       1.244314      -0.717655       0.021563      -0.022096       0.010056       0.032471      -0.002710       0.007959       0.000267      -0.007770      -0.043794      -0.017662       0.005407       0.012255              1.577595       1.773652      -0.331813       0.073866       1.673675      -0.035161       1.285458          -0.000016
           39              H       0.693317      11.199712       4.670802       0.132991       0.977388 0.76792600E+01  0.74146099E+02                                 1.596461                            1.596294      -0.697265       2.548504                    0.999845       3.285747       8.933826       0.509799       1.244336      -0.718497       0.003762       0.015736      -0.022828       0.027980      -0.002128       0.001501      -0.001760      -0.007753       0.021802      -0.008126       0.000190       0.007936              1.571353       1.461658       0.122127      -0.130102       1.494169      -0.278733       1.758232           0.000022
           40              H       1.153388       9.925380       5.484497       0.126322       0.915666 0.68886163E+01  0.65526984E+02                                 1.597640                            1.564697      -0.784333       2.511390                    0.998831       3.436201       9.651758       0.483123       1.332784      -0.697675       0.017459      -0.020547       0.001474       0.027003      -0.003980       0.000854       0.000408      -0.002247      -0.005124      -0.003711      -0.001283       0.004995              1.602812       1.793476      -0.263044       0.022840       1.728628       0.053837       1.286331          -0.000003
           41              H       5.463836       3.717136       2.371443       0.124456       0.947421 0.67790132E+01  0.64837758E+02                                 1.684137                            1.591454      -1.120717       2.357641                    0.995890       3.635900      10.562507       0.457079       1.401048      -0.682520      -0.029341       0.007036      -0.021554       0.037081       0.000231       0.011694       0.001291       0.003065      -0.003775      -0.011431      -0.000917       0.012348              1.724973       1.975379      -0.191802       0.343067       1.610054      -0.129307       1.589488           0.000216
           42              H       8.477823       4.979472       4.685463       0.114462       1.043849 0.74817304E+01  0.72178230E+02                                 1.691135                            1.591360      -1.018673       2.394949                    0.997844       3.464372       9.591708       0.500191       1.269305      -0.710891       0.020385       0.026345       0.017689       0.037716       0.003109       0.011786       0.004059       0.004840      -0.023367      -0.014731       0.000040       0.014690              1.735751       1.548462       0.264407       0.193244       2.087374       0.283001       1.571417          -0.000179
           43              H       9.234573       2.857042       4.944477       0.123483       0.966357 0.68453611E+01  0.65392640E+02                                 1.684805                            1.583796      -1.045860       2.393966                    0.996655       3.549255      10.182294       0.466595       1.374148      -0.688345       0.029009      -0.004356       0.024453       0.038190       0.001780       0.013100       0.004555      -0.009991      -0.018971      -0.017588       0.004493       0.013094              1.727989       2.024050      -0.185782       0.401200       1.519941      -0.098066       1.639976           0.000090
           44              H       5.234941       1.288583       1.865633       0.121140       1.040862 0.74944039E+01  0.71670746E+02                                 1.639433                            1.558806      -0.810354       2.502289                    0.999491       3.227444       8.634154       0.526773       1.215845      -0.725201      -0.029596       0.004407      -0.022493       0.037434       0.001151       0.014800       0.001848      -0.008982      -0.024835      -0.019657       0.007475       0.012182              1.650981       1.873260      -0.182697       0.406473       1.488330      -0.095615       1.591351          -0.000087
           45              H       2.472425      11.682472       2.152747       0.122811       1.072235 0.78130397E+01  0.75197498E+02                                 1.645594                            1.570787      -0.916133       2.449938                    0.998939       3.223273       8.538008       0.537374       1.184257      -0.732923      -0.022194      -0.029613      -0.017640       0.040996       0.004854       0.013689       0.006051       0.003539      -0.023342      -0.016696      -0.000981       0.017677              1.659362       1.516582       0.246524       0.182185       1.963797       0.253827       1.497706           0.000170
           46              H       9.030094       0.413350       4.400792       0.128187       0.906595 0.65378160E+01  0.62142446E+02                                 1.652209                            1.576428      -1.253652       2.300507                    0.994132       3.652253      10.675123       0.452068       1.425433      -0.677663       0.030546      -0.007451       0.021439       0.038055      -0.001633       0.010724       0.000301       0.006383      -0.010480      -0.010945      -0.001401       0.012346              1.686777       1.918822      -0.131854       0.300567       1.613450      -0.077007       1.528059          -0.000259
           47              H       2.853214       7.370723       0.117289       0.096571       1.026941 0.71599535E+01  0.69091649E+02                                 1.744105                            1.609961      -1.043724       2.382476                    0.996775       3.660894      10.516424       0.467562       1.357537      -0.691230       0.036741       0.004829      -0.028967       0.047035       0.002022      -0.007342      -0.001034       0.014752       0.027283      -0.012196      -0.001899       0.014095              1.814494       2.165772       0.236028      -0.446634       1.426149      -0.137863       1.851560           0.000018
           48              H       1.449993       6.861079       3.677508       0.083770       1.135920 0.80569559E+01  0.79378558E+02                                 1.801575                            1.659176      -1.019115       2.380293                    0.997521       3.675207      10.367261       0.485209       1.281284      -0.707453       0.006359      -0.002933       0.042067       0.042646       0.008066      -0.005071      -0.004589       0.013107       0.037957      -0.016860       0.000578       0.016282              1.870773       1.593188       0.021413       0.265977       1.437993       0.072171       2.581139           0.000028
           49              H      -2.648646       4.047520      11.402720       0.121299       0.953432 0.69047434E+01  0.66289124E+02                                 1.680088                            1.598851      -1.198131       2.315910                    0.994851       3.675361      10.668150       0.459528       1.388352      -0.684645      -0.001898      -0.004990      -0.032920       0.033350       0.001034       0.000458       0.004469       0.020210       0.021852      -0.014698       0.006280       0.008418              1.710196       1.503303       0.042932       0.053126       1.326340      -0.017853       2.300945           0.000059
           50              H      -0.584588       6.204488       2.850374       0.124497       0.953985 0.68597759E+01  0.64467017E+02                                 1.568399                            1.508701      -0.794836       2.504326                    0.999784       3.245281       8.738853       0.523783       1.244307      -0.717656      -0.021558      -0.014738       0.019293       0.032468       0.008363      -0.000863      -0.005371       0.016843       0.030050      -0.017663       0.005408       0.012255              1.577660       1.773730       0.146094      -0.306963       1.320163      -0.116151       1.639087           0.000034
           51              H      -1.741589       7.683226       0.257792       0.132990       0.977434 0.76797493E+01  0.74152103E+02                                 1.596515                            1.596347      -0.697290       2.548485                    0.999845       3.285864       8.934260       0.509789       1.244340      -0.718495      -0.003755       0.025766      -0.010240       0.027979       0.001940      -0.001740      -0.000054      -0.015196      -0.000518      -0.008127       0.000190       0.007937              1.571406       1.461708      -0.154094       0.090002       1.866456      -0.193485       1.386054          -0.000006
           52              H      -2.201660       6.605552       1.318283       0.126315       0.915703 0.68889856E+01  0.65531397E+02                                 1.597682                            1.564737      -0.784355       2.511370                    0.998830       3.436308       9.652135       0.483118       1.332781      -0.697675      -0.017453      -0.006025       0.019701       0.027001       0.001722      -0.003689      -0.000434       0.001431       0.005912      -0.003712      -0.001282       0.004994              1.602855       1.793529       0.080997      -0.251312       1.284976      -0.047791       1.730059           0.000013
           53              C       0.451726       1.988598       6.567346       0.572583      23.883443 0.25798600E+03  0.53943493E+04                                 7.703203                            5.713763      -0.028003       2.043102                    0.999689      22.801318      64.551805       0.617282       0.474547      -1.016446      -0.022789      -0.011142       0.054904       0.060481      -0.052465       0.013334       0.024749      -0.102202      -0.209875      -0.082447      -0.027527       0.109974              9.292869       8.314818       1.997964      -1.547611       5.746156      -1.585589      13.817634          -0.001607
           54              C       0.977986       2.411083       5.227926      -0.018862      38.097002 0.43612535E+03  0.10176214E+05                                 9.763544                            6.888940       0.060703       2.021177                    0.999341      27.130129      75.614236       0.643289       0.408061      -1.078562       0.023313       0.023061      -0.032766       0.046356       0.003084       0.004865       0.005131       0.009834      -0.017718      -0.009769      -0.001301       0.011070             12.207053       9.807674       3.436227      -2.653781       7.729213      -2.928309      19.084271          -0.010996
           55              C       0.325269       2.025704       4.086799      -0.169462      38.334926 0.47880951E+03  0.11579423E+05                                10.022085                            7.404298      -0.036900       1.952726                    0.999472      30.627257      90.512897       0.589856       0.429375      -1.051734       0.008876       0.005571      -0.005875       0.012014       0.004097      -0.000556       0.008064      -0.004818      -0.121646      -0.041580       0.015850       0.025730             11.973047       8.937146       2.528700      -1.401496       7.380893      -2.620646      19.601103          -0.000189
           56              C       2.132111       3.212674       5.126520      -0.121264      33.818262 0.42954068E+03  0.10077823E+05                                 9.075200                            6.909232       0.104392       1.999989                    0.999646      29.413150      84.738584       0.626408       0.416760      -1.062956      -0.021543      -0.009355      -0.013132       0.026909       0.003594       0.016745       0.015509       0.004846      -0.005489      -0.021733      -0.002844       0.024577             10.469768       9.286046       3.372403      -2.066577       7.543818      -2.378337      14.579440          -0.000755
           57              C       0.771866       2.440406       2.823496       0.083054      34.349644 0.40681584E+03  0.93780413E+04                                 9.274407                            6.786998      -0.101828       1.981454                    0.999323      26.418934      74.460485       0.625753       0.424609      -1.062273      -0.012013      -0.008810       0.000991       0.014930       0.008460       0.001862      -0.001713       0.001068       0.084231      -0.022641      -0.005563       0.028203             11.089532       8.367790       2.693009      -1.068913       6.746170      -2.247214      18.154635          -0.000248
           58              C       2.593301       3.633852       3.927970      -0.137481      34.974561 0.44869173E+03  0.10659619E+05                                 9.364813                            7.127548       0.079491       2.001812                    0.999185      29.600832      86.264103       0.607224       0.424584      -1.056333      -0.014623      -0.001739      -0.001164       0.014772       0.017352       0.000683       0.002180       0.001861      -0.043832      -0.014964      -0.009819       0.024783             10.809149       9.027213       2.730299      -0.736872       7.157848      -1.721899      16.242385          -0.000424
           59              C       1.936176       3.248958       2.724533       0.080694      34.441997 0.41548680E+03  0.96442946E+04                                 9.349391                            6.893526      -0.103948       1.981032                    0.999356      26.640118      75.746481       0.615228       0.428901      -1.057877       0.012860       0.009949      -0.001765       0.016355       0.012963       0.001637      -0.002358       0.002915       0.087051      -0.027696      -0.001468       0.029164             11.267407       8.503949       2.568473      -0.699365       6.811410      -2.069729      18.486862          -0.000043
           60              C       0.095325       2.076954       1.624946      -0.143241      32.856282 0.42551279E+03  0.99360256E+04                                 8.821304                            6.835211       0.190997       2.029197                    0.999778      29.265961      83.459540       0.637065       0.411739      -1.068737       0.013723       0.003943       0.002408       0.014480       0.024836       0.001924      -0.001796       0.017644      -0.034147      -0.021333      -0.010721       0.032054              9.857065       7.919426       2.491777      -0.619002       6.587550      -1.529572      15.064218          -0.000475
           61              C       0.525672       2.513879       0.417843      -0.115435      32.160845 0.42937883E+03  0.10073057E+05                                 8.794441                            6.942529       0.018464       1.974029                    0.999685      29.421062      84.756736       0.620239       0.420946      -1.060306       0.021089       0.009763       0.007146       0.024314       0.007661       0.019794       0.013285       0.015117       0.007543      -0.019351      -0.010524       0.029874              9.758974       8.545784       2.902843      -1.776655       6.963827      -2.148304      13.767310          -0.001058
           62              C       2.377091       3.669379       1.452677      -0.169389      38.461041 0.49533239E+03  0.12107041E+05                                10.142133                            7.597939      -0.228377       1.892406                    0.998514      31.071107      92.964566       0.573375       0.437045      -1.044840      -0.010306      -0.001474       0.006120       0.012076       0.003797      -0.003132       0.009017      -0.002109      -0.119064      -0.041224       0.016944       0.024279             12.223027       8.757046       2.074386      -0.610030       7.175352      -2.079450      20.736682          -0.000308
           63              C       1.696712       3.311575       0.311550      -0.012555      38.099560 0.44630261E+03  0.10499156E+05                                 9.860303                            7.027376      -0.069599       1.980446                    0.999247      27.425937      77.357663       0.627470       0.414943      -1.071479      -0.021953      -0.022354       0.030720       0.043879       0.004880       0.006127       0.007454       0.019172      -0.011532      -0.013449      -0.002454       0.015903             12.333229       9.293528       2.908914      -2.311325       7.262983      -2.592924      20.443177          -0.010944
           64              C      -1.307107       0.963824      11.185246       0.577089      23.742885 0.26064322E+03  0.54700645E+04                                 7.725065                            5.770965      -0.129570       2.009882                    0.999502      22.902912      65.199301       0.609086       0.479161      -1.012846       0.019358       0.012832      -0.054140       0.058911      -0.045780       0.008630       0.030245      -0.095480      -0.219366      -0.083357      -0.022842       0.106200              9.316946       8.100310       1.702517      -1.673199       5.366334      -1.695157      14.484193          -0.001632
           65              C       8.025125      -0.944399       7.154648       0.093991      26.569894 0.34018320E+03  0.75663611E+04                                 7.899321                            6.279444       0.116378       2.055354                    0.999429      26.286907      74.930341       0.633536       0.434671      -1.046676      -0.006910       0.050866       0.005241       0.051600      -0.018759      -0.024293      -0.010557      -0.001930       0.074118      -0.040842       0.004259       0.036582              8.785257      10.946954       0.493342       2.022855      10.148914       1.524177       5.259904           0.000243
           66              C       7.210886       1.153487       7.314699       0.094521      25.970053 0.33222675E+03  0.73382748E+04                                 7.729362                            6.170358       0.126329       2.054228                    0.999755      26.190882      74.149205       0.645252       0.429751      -1.050735       0.018964      -0.047260       0.003786       0.051064       0.007942      -0.022775      -0.009573      -0.038246       0.067598      -0.039216       0.003285       0.035931              8.548962      10.983248       0.738898       2.106067       9.403386       1.326211       5.260253           0.000348
           67              C       6.813950      -1.422995       6.705039      -0.203255      32.147498 0.46563948E+03  0.11150606E+05                                 8.820303                            7.242503       0.082376       2.003881                    0.998098      29.990227      87.371607       0.605478       0.422434      -1.059064       0.005081       0.001474      -0.004214       0.006763       0.009962      -0.018094       0.017065      -0.014275       0.007950      -0.031089       0.008533       0.022556              9.656957      13.201701       0.018248       1.905472      10.306924       1.310023       5.462246          -0.000570
           68              C       5.973291       0.759465       6.829659      -0.212923      30.997211 0.43738634E+03  0.10288349E+05                                 8.512420                            6.956258       0.302196       2.070366                    0.999662      29.502257      84.564212       0.627636       0.414875      -1.066239       0.009476       0.012248       0.002549       0.015694      -0.013155      -0.004052      -0.024488       0.020878       0.006812      -0.034000       0.011087       0.022913              9.319088      12.029514       1.925265       2.112706      10.530371       1.387791       5.397377          -0.000579
           69              C       5.738003      -0.532936       6.573088       0.186616      28.888398 0.36928780E+03  0.83022756E+04                                 8.344791                            6.502372      -0.072736       2.008837                    0.999228      24.854936      68.985989       0.634547       0.429348      -1.060242      -0.027715      -0.019637      -0.013266       0.036465       0.011353       0.031913       0.011095       0.030266       0.047596      -0.026866      -0.020433       0.047299              9.685381      14.816616       2.148143       1.055139       9.672084       1.008733       4.567444           0.000744
           70              C       4.279887      -0.958675       6.727763      -0.245220      28.070220 0.43951666E+03  0.10375451E+05                                 8.098801                            6.959036       0.048108       2.006906                    0.998615      29.555301      85.523585       0.627943       0.413194      -1.064810       0.010013      -0.030577      -0.057671       0.066039       0.008690       0.022221       0.028793      -0.017263       0.018531      -0.030646      -0.012909       0.043555              9.050769      12.934870       2.784238       0.979847       7.448185       1.174557       6.769254          -0.000044
           71              C      -1.499998       3.777995       8.812947       0.572581      23.883377 0.25798516E+03  0.53943256E+04                                 7.703182                            5.713749      -0.027989       2.043109                    0.999689      22.801248      64.551495       0.617284       0.474547      -1.016447       0.022788      -0.056004      -0.001393       0.060479       0.024708      -0.048165      -0.011679       0.056821       0.267231      -0.082443      -0.027534       0.109977              9.292841       8.314793      -1.954614       1.601991      14.105379       0.329120       5.458351          -0.001604
           72              C      -2.026258       5.177931       8.700179      -0.018859      38.096887 0.43612412E+03  0.10176181E+05                                 9.763536                            6.888940       0.060693       2.021176                    0.999341      27.130067      75.614090       0.643288       0.408062      -1.078561      -0.023312       0.037087      -0.015161       0.046355       0.004055       0.004092       0.003761       0.015819       0.000238      -0.009775      -0.001297       0.011071             12.207039       9.807660      -3.354012       2.756969      19.792804      -0.165137       7.020654          -0.010986
           73              C      -1.373541       6.204209       9.330609      -0.169457      38.334631 0.47880642E+03  0.11579329E+05                                10.022056                            7.404293      -0.036928       1.952723                    0.999472      30.627037      90.512179       0.589853       0.429377      -1.051732      -0.008877       0.006967      -0.004113       0.012011      -0.001457       0.003866      -0.006503       0.058766       0.069137      -0.041579       0.015850       0.025730             11.972999       8.937122      -1.930694       2.151944      20.132509       0.300142       6.849365          -0.000180
           74              C      -3.180383       5.455748       7.941463      -0.121254      33.818180 0.42953907E+03  0.10077774E+05                                 9.075176                            6.909212       0.104419       1.999999                    0.999646      29.413094      84.738319       0.626410       0.416760      -1.062957       0.021544       0.010712       0.012052       0.026910       0.015517       0.007238       0.013896       0.011903       0.015673      -0.021733      -0.002842       0.024575             10.469746       9.286016      -2.767389       2.825855      15.263916      -0.610043       6.859306          -0.000742
           75              C      -1.820138       7.528213       9.208432       0.083064      34.349347 0.40681285E+03  0.93779488E+04                                 9.274332                            6.786959      -0.101779       1.981471                    0.999323      26.418806      74.459862       0.625757       0.424607      -1.062275       0.012012      -0.002932       0.008368       0.014931      -0.000073       0.008665       0.007741      -0.040201      -0.039579      -0.022644      -0.005560       0.028204             11.089427       8.367738      -1.643189       2.386355      18.563855       0.459678       6.336689          -0.000243
           76              C      -3.641573       6.718079       7.798517      -0.137497      34.975570 0.44870700E+03  0.10660080E+05                                 9.364993                            7.127670       0.079458       2.001793                    0.999185      29.601454      86.266524       0.607218       0.424584      -1.056332       0.014619       0.000744       0.001963       0.014769      -0.003210       0.017070      -0.002599       0.022750       0.018812      -0.014961      -0.009824       0.024785             10.809369       9.027389      -1.327914       2.496901      16.539382       0.426884       6.861335          -0.000426
           77              C      -2.984448       7.805203       8.442386       0.080696      34.442219 0.41548938E+03  0.96443696E+04                                 9.349420                            6.893538      -0.103935       1.981033                    0.999356      26.640247      75.746911       0.615228       0.428900      -1.057878      -0.012864       0.003941      -0.009299       0.016354      -0.001300       0.013001       0.007670      -0.040852      -0.044267      -0.027699      -0.001469       0.029168             11.267452       8.503971      -1.255182       2.347490      18.805837       0.677603       6.492549          -0.000027
           78              C      -1.143597       8.615359       9.830310      -0.143231      32.855721 0.42550537E+03  0.99357968E+04                                 8.821183                            6.835139       0.191070       2.029226                    0.999778      29.265594      83.457924       0.637071       0.411738      -1.068739      -0.013722      -0.001467      -0.004382       0.014480      -0.003667       0.024633      -0.003416       0.024706      -0.012968      -0.021327      -0.010723       0.032050              9.856916       7.919316      -1.159683       2.290628      15.307183       0.467728       6.344249          -0.000466
           79              C      -1.573944       9.889543       9.673924      -0.115427      32.160542 0.42937506E+03  0.10072937E+05                                 8.794369                            6.942490       0.018505       1.974044                    0.999685      29.420857      84.755784       0.620243       0.420945      -1.060308      -0.021088      -0.004787      -0.011114       0.024313       0.017582       0.011882       0.014423       0.010143      -0.007411      -0.019351      -0.010517       0.029869              9.758882       8.545721      -2.379882       2.432866      14.363084      -0.453443       6.367840          -0.001047
           80              C      -3.425363       9.138820       8.316545      -0.169404      38.461597 0.49533990E+03  0.12107271E+05                                10.142223                            7.597991      -0.228374       1.892403                    0.998514      31.071393      92.965598       0.573373       0.437044      -1.044840       0.010298      -0.006294       0.000083       0.012069      -0.003903       0.003000      -0.005065       0.059387       0.065397      -0.041224       0.016948       0.024276             12.223156       8.757106      -1.057800       1.885817      20.966068       1.079290       6.946294          -0.000313
           81              C      -2.744984      10.171254       8.920096      -0.012556      38.099375 0.44630000E+03  0.10499076E+05                                 9.860267                            7.027353      -0.069577       1.980454                    0.999247      27.425850      77.357289       0.627471       0.414943      -1.071479       0.021949      -0.034938       0.014937       0.043880       0.004886       0.006119       0.007542       0.018798      -0.012691      -0.013452      -0.002452       0.015904             12.333186       9.293487      -2.902419       2.319415      20.914711       0.534057       6.791361          -0.010928
           82              C       0.258835      -0.952135       8.780815       0.577084      23.742887 0.26064320E+03  0.54700625E+04                                 7.725055                            5.770957      -0.129550       2.009889                    0.999502      22.902913      65.199232       0.609087       0.479160      -1.012847      -0.019358       0.055638      -0.000413       0.058911       0.018633      -0.042704      -0.007036       0.067252       0.268844      -0.083352      -0.022849       0.106201              9.316934       8.100309      -2.011069       1.285966      14.767493       0.458205       5.082999          -0.001633
           83              C       2.708603       2.550669      11.540779       0.094017      26.569146 0.34017288E+03  0.75660620E+04                                 7.899162                            6.279342       0.116375       2.055368                    0.999429      26.286259      74.927757       0.633543       0.434670      -1.046678       0.006900       0.006263      -0.050749       0.051598      -0.019498      -0.023702      -0.001645      -0.040825      -0.042564      -0.040838       0.004247       0.036591              8.785070      10.946727       1.861595       0.932530       4.840110       0.308210      10.568375           0.000275
           84              C       3.522842       2.863053       9.460116       0.094561      25.968906 0.33220983E+03  0.73377891E+04                                 7.729088                            6.170162       0.126400       2.054269                    0.999754      26.189982      74.145482       0.645270       0.429746      -1.050741      -0.018966      -0.014241       0.045217       0.051059      -0.023975       0.002654      -0.005421      -0.056349       0.013236      -0.039210       0.003277       0.035932              8.548645      10.982814       1.887842       1.190413       4.889368       0.292293       9.773753           0.000294
           85              C       3.919778       2.882072      12.107677      -0.203230      32.147065 0.46563298E+03  0.11150401E+05                                 8.820205                            7.242438       0.082354       2.003881                    0.998097      29.989925      87.370283       0.605483       0.422432      -1.059066      -0.005082       0.004444      -0.000490       0.006769      -0.019868       0.005668       0.014676      -0.003837       0.039221      -0.031091       0.008536       0.022555              9.656841      13.201556       1.853267       0.443197       5.133490       0.125042      10.635476          -0.000559
           86              C       4.760437       3.247875       9.952486      -0.212910      30.996913 0.43738304E+03  0.10288246E+05                                 8.512372                            6.956242       0.302209       2.070378                    0.999662      29.501973      84.563114       0.627636       0.414876      -1.066239      -0.009469       0.000245      -0.012513       0.015694      -0.001024      -0.013726      -0.019028      -0.002946      -0.064629      -0.033998       0.011094       0.022904              9.319023      12.029390       1.629485       2.348371       5.049171       0.132328      10.878509          -0.000547
           87              C       4.995725       3.209415      11.269547       0.186661      28.888323 0.36928791E+03  0.83022613E+04                                 8.344695                            6.502312      -0.072679       2.008856                    0.999228      24.854906      68.985366       0.634560       0.429340      -1.060249       0.027712       0.008539       0.022100       0.036459       0.028569       0.018185       0.018460      -0.001897      -0.048862      -0.026855      -0.020434       0.047289              9.685257      14.816399       0.548881       2.329462       4.382796      -0.202773       9.856577           0.000615
           88              C       6.453841       2.963590      11.650005      -0.245225      28.070247 0.43951789E+03  0.10375481E+05                                 8.098796                            6.959041       0.048116       2.006911                    0.998615      29.555237      85.523257       0.627944       0.413193      -1.064811      -0.009998       0.049383       0.042682       0.066033       0.019713       0.013437       0.026059      -0.005305       0.054297      -0.030637      -0.012913       0.043550              9.050759      12.934832       0.333491       2.932736       6.291850       0.909723       7.925595          -0.000090
           89              C       4.391002       7.746967       5.650290       0.571418      23.912750 0.25836563E+03  0.54039701E+04                                 7.708198                            5.717263      -0.025787       2.043534                    0.999691      22.813564      64.584696       0.617241       0.474431      -1.016566       0.022985       0.011065      -0.055246       0.060851      -0.052768       0.012488       0.024007      -0.102996      -0.207484      -0.081084      -0.028922       0.110006              9.298895       8.320231       1.999474      -1.548442       5.748937      -1.586587      13.827518           0.000265
           90              C       3.864742       7.324482       6.989710      -0.016297      38.022090 0.43524678E+03  0.10149687E+05                                 9.748189                            6.880078       0.066932       2.023339                    0.999356      27.100083      75.485983       0.644031       0.407833      -1.078809      -0.022704      -0.022678       0.031508       0.044972       0.003074       0.004075       0.004791       0.009537      -0.015216      -0.008797      -0.001346       0.010144             12.185196       9.792687       3.430119      -2.646401       7.717159      -2.920747      19.045740           0.000175
           91              C       4.517459       7.709861       8.130837      -0.169570      38.333644 0.47883865E+03  0.11580240E+05                                10.022235                            7.404884      -0.037709       1.952549                    0.999469      30.624467      90.503472       0.589792       0.429416      -1.051714      -0.008859      -0.005598       0.006359       0.012258       0.003742      -0.000440       0.008214      -0.004936      -0.123461      -0.042202       0.016384       0.025817             11.972565       8.937978       2.528853      -1.401491       7.380922      -2.620406      19.598793           0.000899
           92              C       2.710617       6.522891       7.091116      -0.121522      33.816352 0.42956597E+03  0.10078366E+05                                 9.074903                            6.909595       0.105214       2.000349                    0.999647      29.409402      84.722108       0.626382       0.416780      -1.062965       0.021158       0.009078       0.013400       0.026639       0.003289       0.016928       0.015803       0.005052      -0.006638      -0.022343      -0.002347       0.024689             10.468819       9.285754       3.371995      -2.065836       7.543367      -2.377457      14.577336          -0.000638
           93              C       4.070862       7.295159       9.394140       0.083176      34.332798 0.40663966E+03  0.93727885E+04                                 9.271190                            6.785471      -0.101020       1.981839                    0.999322      26.411061      74.428985       0.625843       0.424601      -1.062298       0.012157       0.008911      -0.001080       0.015111       0.008463       0.001757      -0.001757       0.001217       0.084207      -0.022641      -0.005550       0.028191             11.084607       8.365557       2.692194      -1.068939       6.744021      -2.246218      18.144244           0.000340
           94              C       2.249427       6.101713       8.289666      -0.136910      34.946041 0.44830024E+03  0.10647918E+05                                 9.360533                            7.125121       0.078999       2.001962                    0.999177      29.582760      86.199695       0.607244       0.424665      -1.056290       0.014471       0.001860       0.000983       0.014623       0.017173       0.000723       0.002205       0.001790      -0.043360      -0.014810      -0.009719       0.024530             10.803432       9.022530       2.728036      -0.735356       7.154003      -1.719928      16.233762          -0.000603
           95              C       2.906552       6.486607       9.493103       0.080869      34.428216 0.41532774E+03  0.96395479E+04                                 9.346902                            6.892238      -0.103692       1.981230                    0.999355      26.632927      75.718506       0.615290       0.428905      -1.057889      -0.013065      -0.009940       0.001912       0.016528       0.012952       0.001531      -0.002378       0.003073       0.087007      -0.027682      -0.001464       0.029146             11.263548       8.501908       2.567557      -0.698967       6.809447      -2.068741      18.479289          -0.000401
           96              C       4.747403       7.658611      10.592690      -0.142608      32.820897 0.42500137E+03  0.99208610E+04                                 8.815190                            6.831275       0.192312       2.029962                    0.999778      29.243290      83.374771       0.637239       0.411760      -1.068749      -0.013624      -0.004003      -0.002278       0.014382       0.024630       0.001963      -0.001816       0.017585      -0.033890      -0.021195      -0.010613       0.031808              9.849634       7.914116       2.489718      -0.618469       6.583090      -1.528138      15.051696           0.000603
           97              C       4.317056       7.221686      11.799793      -0.115617      32.152145 0.42928888E+03  0.10070128E+05                                 8.792306                            6.941437       0.019375       1.974413                    0.999685      29.414929      84.727638       0.620355       0.420901      -1.060365      -0.020790      -0.009432      -0.007383       0.023994       0.007317       0.019912       0.013620       0.015374       0.006414      -0.019974      -0.009984       0.029958              9.756067       8.543918       2.901974      -1.775946       6.962136      -2.147343      13.762146           0.001020
           98              C       2.465637       6.066186      10.764959      -0.169672      38.459440 0.49534392E+03  0.12107221E+05                                10.141561                            7.597858      -0.228601       1.892394                    0.998511      31.068865      92.953135       0.573405       0.437026      -1.044866       0.010197       0.001565      -0.006655       0.012277       0.003450      -0.003053       0.009152      -0.002115      -0.121006      -0.041870       0.017551       0.024319             12.221695       8.756539       2.073837      -0.609055       7.174535      -2.078835      20.734012          -0.000947
           99              C       3.146016       6.423990      11.906086      -0.010150      38.074421 0.44599478E+03  0.10490088E+05                                 9.856161                            7.025074      -0.067566       1.981061                    0.999260      27.414861      77.319275       0.627557       0.414957      -1.071471       0.021383       0.022082      -0.029347       0.042499       0.004817       0.005343       0.007251       0.018660      -0.008775      -0.013088      -0.001781       0.014870             12.326966       9.289239       2.907068      -2.308931       7.259632      -2.590808      20.432027           0.000727
          100              C       6.149835       8.771741       1.032390       0.576114      23.767596 0.26095487E+03  0.54779547E+04                                 7.729012                            5.773508      -0.127484       2.010297                    0.999504      22.913426      65.226121       0.609127       0.479011      -1.012979      -0.019578      -0.012631       0.054537       0.059306      -0.046015       0.007825       0.029393      -0.096752      -0.216648      -0.081884      -0.024369       0.106253              9.321981       8.104579       1.703687      -1.674702       5.368315      -1.696313      14.493049           0.000012
          101              C      -3.182397      10.679964       5.062988       0.093954      26.570235 0.34018722E+03  0.75664738E+04                                 7.899376                            6.279457       0.116938       2.055528                    0.999429      26.287722      74.932811       0.633539       0.434668      -1.046677       0.006892      -0.050820      -0.005103       0.051539      -0.018766      -0.024311      -0.010497      -0.002020       0.074220      -0.040850       0.004240       0.036609              8.785400      10.946962       0.493996       2.023092      10.149341       1.524409       5.259898           0.000300
          102              C      -2.368158       8.582078       4.902937       0.094439      25.975585 0.33230644E+03  0.73405893E+04                                 7.730715                            6.171234       0.125875       2.054023                    0.999754      26.195821      74.169753       0.645175       0.429770      -1.050707      -0.018960       0.047203      -0.003642       0.050999       0.007917      -0.022767      -0.009593      -0.038273       0.067597      -0.039218       0.003283       0.035934              8.550637      10.986636       0.738850       2.106946       9.404210       1.326213       5.261065           0.000377
          103              C      -1.971222      11.158560       5.512597      -0.203210      32.144989 0.46559762E+03  0.11149283E+05                                 8.819788                            7.242116       0.082731       2.004016                    0.998098      29.988307      87.362975       0.605506       0.422427      -1.059075      -0.005134      -0.001515       0.004305       0.006870       0.009895      -0.018155       0.017087      -0.014347       0.007856      -0.031118       0.008499       0.022618              9.656461      13.201035       0.018356       1.905480      10.306437       1.309817       5.461910          -0.000428
          104              C      -1.130563       8.976100       5.387977      -0.212924      31.002331 0.43747229E+03  0.10291031E+05                                 8.513814                            6.957256       0.301529       2.070116                    0.999662      29.505923      84.581572       0.627539       0.414913      -1.066199      -0.009542      -0.012260      -0.002443       0.015727      -0.013188      -0.004121      -0.024529       0.020770       0.006761      -0.034043       0.011107       0.022936              9.320801      12.032650       1.926059       2.113349      10.531504       1.388041       5.398251          -0.000424
          105              C      -0.895275      10.268501       5.644548       0.186461      28.891752 0.36933724E+03  0.83036407E+04                                 8.345195                            6.502606      -0.072817       2.008790                    0.999229      24.857050      68.992251       0.634567       0.429322      -1.060261       0.027700       0.019643       0.013228       0.036444       0.011419       0.031873       0.011106       0.030369       0.047109      -0.026866      -0.020388       0.047254              9.685981      14.818125       2.148454       1.055298       9.672169       1.008734       4.567648           0.000575
          106              C       0.562841      10.694240       5.489873      -0.245192      28.073078 0.43956672E+03  0.10377061E+05                                 8.099636                            6.959615       0.047743       2.006744                    0.998616      29.558368      85.537811       0.627884       0.413216      -1.064782      -0.010122       0.030570       0.057657       0.066040       0.008653       0.022299       0.028822      -0.017520       0.018803      -0.030758      -0.012897       0.043655              9.051843      12.936970       2.784483       0.980010       7.448891       1.174689       6.769669          -0.000004
          107              C       6.342726       5.957570       3.404689       0.571422      23.912820 0.25836709E+03  0.54040032E+04                                 7.708172                            5.717256      -0.025731       2.043552                    0.999692      22.813610      64.584637       0.617246       0.474427      -1.016569      -0.022958       0.056336       0.001575       0.060854       0.023965      -0.048654      -0.012172       0.054945       0.266367      -0.081088      -0.028922       0.110010              9.298836       8.320337      -1.955888       1.603320      14.115125       0.329671       5.461045           0.000041
          108              C       6.868986       4.557634       3.517457      -0.016296      38.022106 0.43524825E+03  0.10149721E+05                                 9.748149                            6.880064       0.066993       2.023357                    0.999356      27.100142      75.485926       0.644036       0.407830      -1.078812       0.022689      -0.035782       0.015081       0.044973       0.003287       0.003907       0.003692       0.014320      -0.000889      -0.008793      -0.001352       0.010145             12.185111       9.792666      -3.345409       2.752670      19.752118      -0.164075       7.010550          -0.000166
          109              C       6.216269       3.531356       2.887027      -0.169546      38.332857 0.47882843E+03  0.11579925E+05                                10.022079                            7.404794      -0.037724       1.952549                    0.999469      30.624082      90.501911       0.589798       0.429415      -1.051715       0.008845      -0.007447       0.004060       0.012255      -0.001260       0.003544      -0.006576       0.059641       0.070257      -0.042202       0.016390       0.025813             11.972336       8.937865      -1.930681       2.152089      20.129842       0.299857       6.849300          -0.000860
          110              C       8.023111       4.279817       4.276173      -0.121538      33.816617 0.42957092E+03  0.10078504E+05                                 9.074916                            6.909611       0.105314       2.000377                    0.999647      29.409592      84.722531       0.626385       0.416777      -1.062967      -0.021157      -0.011041      -0.011835       0.026638       0.015769       0.006987       0.014055       0.012692       0.016223      -0.022343      -0.002350       0.024693             10.468827       9.285778      -2.766555       2.825642      15.261515      -0.609609       6.859188           0.000760
          111              C       6.662866       2.207352       3.009204       0.083173      34.332585 0.40663836E+03  0.93727454E+04                                 9.271137                            6.785454      -0.100987       1.981852                    0.999322      26.410970      74.428528       0.625845       0.424601      -1.062299      -0.012168       0.003038      -0.008430       0.015111      -0.000177       0.008639       0.007715      -0.040123      -0.039842      -0.022637      -0.005551       0.028189             11.084513       8.365516      -1.643016       2.385564      18.553445       0.458798       6.334580          -0.000343
          112              C       8.484301       3.017486       4.419119      -0.136882      34.945069 0.44828574E+03  0.10647486E+05                                 9.360381                            7.125023       0.078975       2.001965                    0.999177      29.582160      86.197559       0.607247       0.424667      -1.056289      -0.014473      -0.000542      -0.002030       0.014625      -0.003127       0.016891      -0.002541       0.022504       0.018757      -0.014811      -0.009710       0.024521             10.803242       9.022388      -1.325862       2.494939      16.529451       0.427586       6.857887           0.000592
          113              C       7.827176       1.930362       3.775250       0.080878      34.427814 0.41532338E+03  0.96394215E+04                                 9.346847                            6.892218      -0.103706       1.981231                    0.999355      26.632707      75.717784       0.615288       0.428907      -1.057888       0.013060      -0.004088       0.009272       0.016530      -0.001397       0.012964       0.007659      -0.040751      -0.044487      -0.027677      -0.001466       0.029143             11.263457       8.501857      -1.254558       2.346667      18.797821       0.677252       6.490692           0.000404
          114              C       5.986325       1.120206       2.387326      -0.142600      32.820245 0.42499222E+03  0.99205876E+04                                 8.815058                            6.831189       0.192347       2.029979                    0.999778      29.242936      83.373340       0.637245       0.411759      -1.068751       0.013609       0.001327       0.004431       0.014374      -0.003585       0.024442      -0.003408       0.024545      -0.013038      -0.021193      -0.010612       0.031805              9.849465       7.914018      -1.158710       2.288763      15.294363       0.467261       6.340015          -0.000617
          115              C       6.416672      -0.153978       2.543712      -0.115599      32.151434 0.42927854E+03  0.10069819E+05                                 8.792178                            6.941357       0.019355       1.974413                    0.999685      29.414451      84.725812       0.620359       0.420902      -1.060365       0.020781       0.005085       0.010862       0.023994       0.017775       0.011570       0.014633       0.010964      -0.006841      -0.019979      -0.009973       0.029952              9.755903       8.543773      -2.378982       2.432158      14.357583      -0.453326       6.366352          -0.000878
          116              C       8.268091       0.596745       3.901091      -0.169661      38.458643 0.49533331E+03  0.12106887E+05                                10.141413                            7.597772      -0.228567       1.892412                    0.998510      31.068415      92.951260       0.573410       0.437025      -1.044867      -0.010209       0.006841      -0.000021       0.012290      -0.003744       0.002680      -0.005161       0.060364       0.066415      -0.041872       0.017554       0.024317             12.221488       8.756410      -1.056650       1.885471      20.962523       1.079412       6.945532           0.000966
          117              C       7.587712      -0.435689       3.297540      -0.010137      38.073909 0.44599013E+03  0.10489942E+05                                 9.856054                            7.025027      -0.067546       1.981071                    0.999260      27.414658      77.318370       0.627561       0.414956      -1.071473      -0.021401       0.033532      -0.014960       0.042500       0.004131       0.005884       0.007608       0.017121      -0.013393      -0.013092      -0.001775       0.014867             12.326794       9.289098      -2.899592       2.318132      20.902773       0.534279       6.788510          -0.000702
          118              C       4.583893      10.687700       3.436821       0.576114      23.767561 0.26095534E+03  0.54779596E+04                                 7.728967                            5.773489      -0.127432       2.010315                    0.999504      22.913367      65.225636       0.609132       0.479007      -1.012982       0.019609      -0.055969       0.000156       0.059304       0.017896      -0.043107      -0.007641       0.064955       0.268419      -0.081895      -0.024364       0.106259              9.321906       8.104424      -2.012607       1.286745      14.776481       0.458750       5.084813           0.000298
          119              C       2.134125       7.184896       0.676857       0.093928      26.570514 0.34019068E+03  0.75665666E+04                                 7.899427                            6.279481       0.116948       2.055528                    0.999429      26.287823      74.933060       0.633539       0.434667      -1.046679      -0.006882      -0.006378       0.050672       0.051534      -0.019498      -0.023711      -0.001589      -0.040875      -0.042428      -0.040835       0.004231       0.036604              8.785479      10.947107       1.861769       0.933325       4.840125       0.308351      10.569204          -0.000214
          120              C       1.319886       6.872512       2.757520       0.094408      25.975768 0.33230820E+03  0.73406338E+04                                 7.730754                            6.171249       0.125874       2.054023                    0.999754      26.195829      74.169672       0.645175       0.429770      -1.050708       0.018966       0.014079      -0.045189       0.050990      -0.023952       0.002650      -0.005440      -0.056372       0.013247      -0.039205       0.003274       0.035931              8.550702      10.986842       1.888862       1.190647       4.890361       0.292308       9.774903          -0.000262
          121              C       0.922950       6.853493       0.109959      -0.203242      32.146293 0.46561959E+03  0.11149950E+05                                 8.820014                            7.242274       0.082751       2.004005                    0.998098      29.989255      87.366512       0.605501       0.422425      -1.059076       0.005140      -0.004547       0.000522       0.006882      -0.019904       0.005586       0.014679      -0.003808       0.039465      -0.031120       0.008495       0.022626              9.656725      13.201439       1.853339       0.443328       5.133400       0.124900      10.635337           0.000503
          122              C       0.082291       6.487690       2.265150      -0.212951      31.003359 0.43748885E+03  0.10291527E+05                                 8.513998                            6.957379       0.301498       2.070091                    0.999662      29.506725      84.584563       0.627535       0.414912      -1.066199       0.009553      -0.000368       0.012493       0.015731      -0.001071      -0.013778      -0.019098      -0.002978      -0.064478      -0.034045       0.011103       0.022943              9.321020      12.032960       1.630016       2.349348       5.050064       0.132479      10.880037           0.000484
          123              C      -0.152997       6.526150       0.948089       0.186443      28.892366 0.36934512E+03  0.83038681E+04                                 8.345307                            6.502667      -0.072852       2.008774                    0.999229      24.857445      68.993712       0.634565       0.429321      -1.060261      -0.027700      -0.008501      -0.022100       0.036442       0.028514       0.018257       0.018427      -0.001564      -0.048824      -0.026873      -0.020380       0.047253              9.686127      14.818378       0.548970       2.329861       4.383082      -0.202766       9.856922          -0.000522
          124              C      -1.611113       6.771975       0.567631      -0.245194      28.073700 0.43957813E+03  0.10377418E+05                                 8.099792                            6.959728       0.047689       2.006716                    0.998616      29.558991      85.540532       0.627875       0.413218      -1.064778       0.010136      -0.049378      -0.042665       0.066040       0.019813       0.013406       0.026094      -0.005617       0.054633      -0.030770      -0.012894       0.043664              9.052037      12.937307       0.333575       2.933091       6.292325       0.909750       7.926477           0.000099
          125              N       8.208189       0.327768       7.513235      -0.236179      35.868893 0.49998434E+03  0.11958705E+05                                 9.084276                            7.258626       0.181181       2.089599                    0.998476      27.555128      75.403611       0.648029       0.395170      -1.097523      -0.136355      -0.054839      -0.055895       0.157239      -0.043196      -0.041395      -0.007763      -0.106245       0.031355      -0.090832       0.026552       0.064279             10.240648      12.226923       0.086878       2.672750      11.977611       1.752781       6.517409          -0.004873
          126              N       2.525539       2.485170      10.220663      -0.236136      35.867487 0.49996289E+03  0.11958035E+05                                 9.083981                            7.258428       0.181221       2.089624                    0.998476      27.554442      75.400645       0.648045       0.395165      -1.097529       0.136345       0.042246       0.065931       0.157231      -0.030703      -0.051355      -0.015135      -0.074036       0.127983      -0.090834       0.026542       0.064292             10.240288      12.226467       2.585773       0.681379       6.026492       0.389691      12.467906          -0.004905
          127              N      -3.365461       9.407797       4.704401      -0.236202      35.870783 0.49999714E+03  0.11959120E+05                                 9.084155                            7.258164       0.181727       2.089732                    0.998482      27.557119      75.410078       0.648122       0.395109      -1.097562       0.136514       0.054900       0.056084       0.157466      -0.043232      -0.041432      -0.007799      -0.106307       0.031484      -0.090916       0.026617       0.064299             10.240939      12.229289       0.087795       2.674090      11.976078       1.752785       6.517451          -0.003367
          128              N       2.317189       7.250395       1.996973      -0.236123      35.867014 0.49993111E+03  0.11957147E+05                                 9.083569                            7.257700       0.181826       2.089793                    0.998482      27.555170      75.403516       0.648141       0.395111      -1.097561      -0.136464      -0.042400      -0.066013       0.157410      -0.030722      -0.051379      -0.015160      -0.074136       0.127933      -0.090894       0.026603       0.064291             10.240289      12.228568       2.586841       0.682608       6.026248       0.390027      12.466051           0.003564
          129              O      -0.675355       1.429014       6.601555      -0.533588      38.922112 0.61331366E+03  0.15243408E+05                                 9.183043                            7.728582       0.253099       2.125879                    0.997127      27.965495      74.842833       0.674774       0.365215      -1.133659       0.016028       0.002061       0.007721       0.017909      -0.001396      -0.028187       0.002755      -0.018444      -0.203044      -0.075652       0.032148       0.043504             10.371128      12.628369       2.810678      -3.228744       7.868266      -1.620418      10.616748          -0.049884
          130              O       1.185847       2.239819       7.567482      -0.529016      40.909071 0.61087800E+03  0.15180913E+05                                 9.535485                            7.723176       0.154409       2.093373                    0.997846      28.004233      75.153910       0.673122       0.366158      -1.131948      -0.021868      -0.006503      -0.002693       0.022973      -0.033249       0.042389       0.012163      -0.047681       0.071736      -0.072442       0.025655       0.046787             11.039802       8.339625       0.827971       1.975389       6.782460       0.326047      17.997323          -0.059128
          131              O      -2.091930       0.782741      10.220908      -0.536358      37.353954 0.57559890E+03  0.14090842E+05                                 8.933508                            7.460221       0.295952       2.132033                    0.998815      28.007620      74.562330       0.690040       0.362589      -1.134900       0.011250      -0.000043       0.007575       0.013563      -0.042036       0.039118       0.016467      -0.066667       0.023970      -0.078439       0.028594       0.049845             10.173877       7.374463       0.267412       1.719335       5.995233       0.144939      17.151934          -0.049463
          132              O      -0.149089       1.481422      11.122569      -0.521283      38.389550 0.59111071E+03  0.14583598E+05                                 9.160431                            7.614146       0.090623       2.076271                    0.997288      27.872891      74.768837       0.675003       0.367794      -1.129584      -0.014214      -0.003879      -0.010588       0.018143       0.012779      -0.029180       0.001406       0.002981      -0.157565      -0.062334       0.017986       0.044347             10.401206      12.622505       2.942278      -3.813377       7.298242      -1.547087      11.282871          -0.064772
          133              O      -0.372917       3.619711       9.350768      -0.533574      38.921485 0.61330183E+03  0.15243039E+05                                 9.182950                            7.728512       0.253088       2.125881                    0.997126      27.965215      74.841876       0.674777       0.365215      -1.133659      -0.016032      -0.007077      -0.003729       0.017916      -0.027166      -0.007654      -0.021620       0.087978       0.116232      -0.075654       0.032147       0.043507             10.371011      12.628223      -3.774706       2.018816      11.184909      -0.860681       7.299902          -0.049888
          134              O      -2.234119       2.859196       8.344768      -0.529009      40.909008 0.61087630E+03  0.15180863E+05                                 9.535491                            7.723177       0.154380       2.093365                    0.997846      28.004164      75.153750       0.673121       0.366159      -1.131947       0.021868       0.001159       0.006938       0.022971       0.048750      -0.022945       0.013571      -0.053814       0.053346      -0.072450       0.025658       0.046792             11.039816       8.339628       1.740691       1.248121      17.296376       2.734295       7.483444          -0.059128
          135              O       1.043658      -0.052571       9.172635      -0.536359      37.354279 0.57560508E+03  0.14091037E+05                                 8.933569                            7.460270       0.295922       2.132021                    0.998815      28.007761      74.562916       0.690037       0.362590      -1.134899      -0.011263      -0.007386      -0.001656       0.013570       0.047517      -0.032246       0.010178      -0.039219       0.106320      -0.078442       0.028593       0.049849             10.173947       7.374522       1.616228       0.644539      16.532803       2.558577       6.614516          -0.049456
          136              O      -0.899183      -0.775477       8.290277      -0.521276      38.389414 0.59110750E+03  0.14583499E+05                                 9.160419                            7.614132       0.090605       2.076267                    0.997289      27.872799      74.768556       0.675002       0.367795      -1.129583       0.014199       0.009463       0.006153       0.018139      -0.031293       0.005941      -0.015562       0.077049       0.064586      -0.062340       0.017988       0.044352             10.401195      12.622521      -4.374027       2.016606      11.757601      -0.525667       6.823461          -0.064769
          137              O       5.518083       8.306551       5.616081      -0.532297      38.860389 0.61213028E+03  0.15206106E+05                                 9.171247                            7.719466       0.256069       2.127176                    0.997110      27.944759      74.759167       0.675414       0.365058      -1.133821      -0.015125      -0.001513      -0.008649       0.017489      -0.001129      -0.028858       0.001776      -0.018412      -0.206191      -0.076907       0.033085       0.043822             10.356593      12.611527       2.806256      -3.222119       7.857229      -1.617173      10.601023          -0.045742
          138              O       3.656881       7.495746       4.650154      -0.526238      40.795149 0.60884630E+03  0.15117449E+05                                 9.516732                            7.709408       0.155647       2.094487                    0.997827      27.962845      75.004539       0.673860       0.366071      -1.132043       0.021957       0.006873       0.001322       0.023045      -0.033159       0.043009       0.011609      -0.049210       0.075583      -0.073364       0.025332       0.048032             11.016029       8.324619       0.826555       1.973141       6.769520       0.326418      17.953949           0.055617
          139              O       6.934658       8.952824       1.996728      -0.535632      37.317685 0.57491083E+03  0.14069439E+05                                 8.926004                            7.454350       0.298128       2.132933                    0.998806      27.996345      74.514183       0.690525       0.362452      -1.135036      -0.011296      -0.000388      -0.006087       0.012838      -0.042267       0.040416       0.015988      -0.069230       0.026904      -0.080220       0.029739       0.050482             10.164530       7.368910       0.267408       1.718155       5.989876       0.145086      17.134802          -0.044886
          140              O       4.991817       8.254143       1.095067      -0.519127      38.297576 0.58939261E+03  0.14530165E+05                                 9.144301                            7.601790       0.092297       2.077413                    0.997271      27.838173      74.639518       0.675743       0.367670      -1.129715       0.013450       0.003239       0.011785       0.018173       0.013156      -0.029921      -0.000342       0.002910      -0.159816      -0.063255       0.017551       0.045704             10.381341      12.600282       2.936618      -3.803771       7.285265      -1.543055      11.258475           0.060507
          141              O       5.215645       6.115854       2.866868      -0.532252      38.857273 0.61206627E+03  0.15204122E+05                                 9.170758                            7.719031       0.256136       2.127216                    0.997110      27.943464      74.754801       0.675437       0.365055      -1.133823       0.015058       0.008142       0.003401       0.017453      -0.027887      -0.007545      -0.022863       0.089126       0.116282      -0.076952       0.033109       0.043842             10.356043      12.610946      -3.767257       2.015936      11.167484      -0.858824       7.289699           0.047918
          142              O       7.076847       6.876369       3.872868      -0.526268      40.798133 0.60890516E+03  0.15119260E+05                                 9.517161                            7.709799       0.155573       2.094448                    0.997827      27.964054      75.008387       0.673841       0.366073      -1.132043      -0.021942       0.000163      -0.006998       0.023032       0.049310      -0.022706       0.013310      -0.056650       0.053118      -0.073328       0.025314       0.048014             11.016487       8.325087       1.738840       1.246325      17.254886       2.728054       7.469489          -0.053014
          143              O       3.799070       9.788136       3.045001      -0.535590      37.315171 0.57485999E+03  0.14067897E+05                                 8.925651                            7.454021       0.298161       2.132965                    0.998806      27.995117      74.510351       0.690540       0.362452      -1.135035       0.011278       0.005773       0.001719       0.012786       0.048868      -0.032194       0.009804      -0.042181       0.108172      -0.080275       0.029766       0.050508             10.164145       7.368534       1.615072       0.644229      16.515553       2.556099       6.608349           0.047013
          144              O       5.741911      10.511042       3.927359      -0.519138      38.298935 0.58942284E+03  0.14531073E+05                                 9.144478                            7.601993       0.092213       2.077380                    0.997270      27.838854      74.641350       0.675735       0.367671      -1.129717      -0.013491      -0.010681      -0.005786       0.018154      -0.032079       0.006147      -0.017370       0.077269       0.063329      -0.063218       0.017537       0.045682             10.381495      12.600463      -4.363320       2.013266      11.732168      -0.524463       6.811855          -0.057669

******************************************************
Auxiliary information for the entire system
The total spin magnetic moment of the unit cell is   -1.989271
The total net atomic charge of the unit cell is   -0.000006
Accuracy of reproducing the electrostatic potential in the unit cell:
  The inner radius (bohr) =    5.0000
  The outer radius (bohr) =   12.0000
  Valid grid points have density less than (e/(bohr^3)) =    0.0001
  The number of valid grid points were=        15606
  The rms potential error without charges in kcal/mol is=      1.85476
  The rms potential error with partial charges in kcal/mol is=      0.64192
  The RRMSE value at monopole order=      0.34610
  The rms potential error with partial charges and cloud penetration in kcal/mol is=      0.63730
  The RRMSE value at monopole order with cloud penetration is=      0.34360
  The rms potential error with partial charges and atomic dipoles in kcal/mol is=      0.52598
  The RRMSE value at dipole order=      0.28358
  The rms potential error with partial charges, atomic dipoles and cloud penetration in kcal/mol is=      0.51200
  The RRMSE value at dipole order with cloud penetration=      0.27605

******************************************************
The electron densities and ab initio electrostatic potential were computed in VASP using the PBE functional and
projector augmented wave method. See the main text of the journal article for a description of computational details.
The atomic charges, dipoles, and quadrupoles were computed with the DDEC6 method as described in
(a) T. A. Manz and N. Gabaldon Limas, RSC Adv. 6 (2016) 47771-47801 DOI: 10.1039/c6ra04656h
(b) N. Gabaldon Limas and T. A. Manz, RSC Adv. 8 (2018) 2678-2707 DOI: 10.1039/c7ra11829e.
For each atom in the material, the electron cloud parameters were fit to the spherically averaged atom-in-material
electron density using radial positions for which this density was between 10^-4 and 10^-2 electrons per cubic bohr.
The polarizabilities, dispersion coefficients, and quantum Drude oscillator (QDO) parameters were fit using the MCLF method.
The magnetic structure of the system was optimized in VASP from the default ferromagnetic initial guess using spin polarization.
The atomic spin moments (ASMs) were computed on this optimized magnetic structure using the DDEC6 partition as inputs
to the method of T. A. Manz and D. S. Sholl, J. Chem. Theory Comput. 7 (2011) 4146-4164 DOI: 10.1021/ct200539n.
The RMSE and RRMSE were computed using a uniform grid with Ewald summation.
