# Supplementary material for: A collection of forcefield precursors for metal–organic frameworks
Source: RSC Adv. 2019 Nov 13;9(63):36492–507. doi: 10.1039/c9ra07327b (PMC9075174; doi:10.1039/c9ra07327b)
Supplement: RA-009-C9RA07327B-s3546 [file RA-009-C9RA07327B-s3546.xyz]

  306
jmolscript: load "" {1 1 1} spacegroup "x,y,z" unitcell [{     16.145000     0.000000     0.000000 }, {     -5.381694    17.153072     0.000000 }, {      5.381664     8.576541    14.855004 }]
Fe     2.690832     4.288271     7.427502     0.245567
Fe     8.072485    12.864807     7.427502     0.247215
Fe    -2.690847     8.576536     0.000000     0.247356
Fe    -0.000015    12.864807     7.427502     0.247043
Fe    10.763332     4.288271     7.427502     0.246882
Fe     5.381653     8.576536     0.000000     0.246191
H     17.417761     7.272049    11.029840     0.131865
H     10.553959    23.017711    12.094944     0.114174
H     10.169710    20.889872    11.163536     0.114798
H     11.274028    20.264642     9.269522     0.085039
H      6.150160     8.422161     6.447072     0.124022
H      7.585448    10.169201     6.276239     0.089967
H      5.378424    12.291894     8.595105     0.085071
H      3.906003    10.606605     8.819416     0.121373
H      6.654410    14.492632     3.042305     0.132550
H      5.172297    16.118743     3.728606     0.114214
H      4.788047    16.376040     6.037074     0.114666
H      5.892368    15.048393     7.525545     0.084509
H     11.531823     9.948783     4.337661     0.123802
H     12.967114     8.927317     2.910095     0.090075
H     16.141753    18.450707    14.767359     0.085450
H      9.287664    10.911070     1.259704     0.121737
H     12.036092     3.964933     0.782859     0.133227
H     15.935644    12.322772    13.886458     0.114312
H     15.551389    14.193314    12.509399     0.114231
H     16.655704    16.146191    12.914940     0.085015
H      0.768493     7.358669     4.070271     0.124171
H      2.203786     6.633095     5.668670     0.089605
H     10.760076    20.716625     6.347543     0.085570
H     14.669344     4.211938     4.775884     0.121286
H     -1.272791    18.457564     3.825164     0.131865
H      5.591011     2.711902     2.760060     0.114174
H      5.975260     4.839741     3.691468     0.114798
H      4.870942     5.464971     5.585482     0.085039
H      9.994810    17.307452     8.407932     0.124022
H      8.559522    15.560412     8.578765     0.089967
H     10.766546    13.437719     6.259899     0.085071
H     12.238967    15.123008     6.035588     0.121373
H      9.490560    11.236981    11.812699     0.132550
H     10.972673     9.610870    11.126398     0.114214
H     11.356923     9.353573     8.817930     0.114666
H     10.252602    10.681220     7.329459     0.084509
H      4.613147    15.780830    10.517343     0.123802
H      3.177856    16.802296    11.944909     0.090075
H      0.003217     7.278906     0.087645     0.085450
H      6.857306    14.818543    13.595300     0.121737
H      4.108878    21.764680    14.072145     0.133227
H      0.209326    13.406841     0.968546     0.114312
H      0.593581    11.536299     2.345605     0.114231
H     -0.510734     9.583422     1.940064     0.085015
H     15.376477    18.370944    10.784733     0.124171
H     13.941184    19.096518     9.186334     0.089605
H      5.384894     5.012988     8.507461     0.085570
H      1.475626    21.517675    10.079120     0.121286
H     17.563062     9.881031    11.029840     0.132524
H     19.045171    11.288441    12.094944     0.114182
H      3.284418    13.416279    11.163536     0.114657
H      2.180098    14.041508     9.269522     0.084474
H     12.685656     8.730916     6.447072     0.123900
H     11.250368     6.983875     6.276239     0.090144
H      8.075700    22.014255     8.595105     0.085505
H     14.929816     6.546473     8.819416     0.121837
H     12.181401     2.660442     3.042305     0.133241
H      8.281821    18.187403     3.728606     0.114309
H      8.666074    17.930108     6.037074     0.114153
H      7.561755    19.257756     7.525545     0.084999
H      7.303990     7.204292     4.337661     0.124163
H      5.868697     8.225757     2.910095     0.089589
H     13.457381    15.855447    14.767359     0.085608
H      9.548144     6.242003     1.259704     0.121319
H      6.799715    13.188140     0.782859     0.131883
H     13.663489    21.983382    13.886458     0.114208
H     14.047742    20.112839    12.509399     0.114849
H     12.943427    18.159962    12.914940     0.085117
H      1.922319     9.794405     4.070271     0.123944
H      0.487028    10.519981     5.668670     0.089885
H      2.694045    13.589523     6.347543     0.084982
H      4.166469    12.941137     4.775884     0.121240
H     -1.418092    15.848582     3.825164     0.132523
H     -2.900201    14.441172     2.760060     0.114182
H     12.860552    12.313334     3.691468     0.114657
H     13.964872    11.688105     5.585482     0.084474
H      3.459314    16.998697     8.407932     0.123900
H      4.894602    18.745738     8.578765     0.090144
H      8.069270     3.715358     6.259899     0.085505
H      1.215154    19.183140     6.035588     0.121837
H      3.963569    23.069171    11.812699     0.133241
H      7.863149     7.542210    11.126398     0.114310
H      7.478896     7.799505     8.817930     0.114153
H      8.583215     6.471857     7.329459     0.084999
H      8.840980    18.525321    10.517343     0.124163
H     10.276273    17.503856    11.944909     0.089589
H      2.687589     9.874166     0.087645     0.085608
H      6.596826    19.487610    13.595300     0.121319
H      9.345255    12.541473    14.072145     0.131884
H      2.481481     3.746231     0.968546     0.114208
H      2.097228     5.616774     2.345605     0.114849
H      3.201543     7.569651     1.940064     0.085117
H     14.222651    15.935208    10.784733     0.123944
H     15.657942    15.209632     9.186334     0.089885
H     13.450925    12.140090     8.507461     0.084982
H     11.978501    12.788476    10.079120     0.121240
C      2.738726     6.729153     8.806046     0.196958
C      4.073915     8.074811     7.963768     0.241579
C     17.900497     5.952119     9.554739     0.166364
C     17.251468     6.417825    10.700059    -0.160760
C     10.994717    22.750123    11.319513    -0.048329
C     10.770303    21.476507    10.762450    -0.145417
C     11.441935    21.106001     9.630499     0.071536
C      4.903766     9.263519     7.737972     0.093256
C      5.983866     9.199195     6.928374    -0.186909
C      6.836320    10.266974     6.819932     0.071215
C      5.560864    11.491703     8.156883     0.067959
C      4.676120    10.472811     8.314346    -0.172581
C      8.120380    12.838218     4.624363     0.196647
C      9.455573    11.435954     3.880127     0.240138
C      7.137148    13.875122     4.922948     0.166876
C      6.488117    14.634145     3.946975    -0.160308
C      5.613057    15.580994     4.348060    -0.049533
C      5.388642    15.735373     5.729575    -0.143974
C      6.060276    14.940328     6.616419     0.071594
C     10.285427    10.646055     2.963573     0.093768
C     11.365528     9.977085     3.424078    -0.186792
C     12.217985     9.349283     2.553575     0.070541
C     10.942528     9.894750     0.824453     0.067486
C     10.057781    10.540563     1.628108    -0.174340
C     13.502055     6.162242     1.424595     0.198297
C     14.837247     6.218847     3.011109     0.240928
C     12.518824     5.902372     0.377317     0.166593
C     11.869797     4.677643     0.207970    -0.162899
C     16.376401    13.128108    14.042435    -0.048522
C     16.151983    14.247346    13.217983    -0.143807
C     16.823614    15.412897    13.463090     0.070361
C     15.667102     5.820039     4.153459     0.093372
C      0.602201     6.553333     4.502552    -0.188080
C      1.454659     6.113357     5.481496     0.071812
C     16.324207     4.343160     5.873669     0.066437
C     15.439460     4.716239     4.912550    -0.172953
C     13.406244    19.000460     6.048958     0.196958
C     12.071055    17.654802     6.891236     0.241579
C     -1.755527    19.777494     5.300265     0.166364
C     -1.106498    19.311788     4.154945    -0.160760
C      5.150253     2.979490     3.535491    -0.048330
C      5.374667     4.253106     4.092554    -0.145417
C      4.703035     4.623612     5.224505     0.071536
C     11.241204    16.466094     7.117032     0.093256
C     10.161104    16.530418     7.926630    -0.186909
C      9.308650    15.462639     8.035072     0.071215
C     10.584106    14.237910     6.698121     0.067959
C     11.468850    15.256802     6.540658    -0.172581
C      8.024590    12.891395    10.230641     0.196647
C      6.689397    14.293659    10.974877     0.240138
C      9.007822    11.854491     9.932056     0.166876
C      9.656853    11.095468    10.908029    -0.160308
C     10.531913    10.148619    10.506944    -0.049533
C     10.756328     9.994240     9.125429    -0.143974
C     10.084694    10.789285     8.238585     0.071594
C      5.859543    15.083558    11.891431     0.093768
C      4.779442    15.752528    11.430926    -0.186792
C      3.926985    16.380330    12.301429     0.070541
C      5.202442    15.834863    14.030551     0.067486
C      6.087189    15.189050    13.226896    -0.174340
C      2.642915    19.567371    13.430409     0.198297
C      1.307723    19.510766    11.843895     0.240929
C      3.626146    19.827241    14.477687     0.166593
C      4.275173    21.051970    14.647034    -0.162899
C     -0.231431    12.601505     0.812569    -0.048522
C     -0.007013    11.482267     1.637021    -0.143807
C     -0.678644    10.316716     1.391914     0.070361
C      0.477868    19.909574    10.701545     0.093372
C     15.542769    19.176280    10.352452    -0.188080
C     14.690311    19.616256     9.373508     0.071812
C     -0.179237    21.386453     8.981335     0.066437
C      0.705510    21.013374     9.942454    -0.172953
C     16.097093    10.423925     8.806046     0.196470
C     14.761903     9.078266     7.963768     0.240047
C     17.080323    11.200959     9.554739     0.166873
C     17.729353    10.735254    10.700059    -0.160363
C     18.604412    11.556028    11.319513    -0.049647
C      2.683825    12.829644    10.762450    -0.144083
C      2.012191    13.200150     9.630499     0.071574
C     13.932052     7.889558     7.737972     0.094384
C     12.851951     7.953882     6.928374    -0.186703
C     11.999496     6.886103     6.819932     0.070841
C     13.274954     5.661374     8.156883     0.067904
C     14.159699     6.680267     8.314346    -0.174184
C     10.715433     4.314857     4.624363     0.198245
C      9.380239     5.717120     3.880127     0.240908
C     11.698665     3.277954     4.922948     0.166551
C     12.347695     2.518930     3.946975    -0.162871
C      7.841062    18.725153     4.348060    -0.048542
C      8.065478    18.570775     5.729575    -0.143821
C      7.393846    19.365821     6.616419     0.070280
C      8.550384     6.507019     2.963573     0.093457
C      7.470283     7.175989     3.424078    -0.188077
C      6.617825     7.803791     2.553575     0.071886
C      7.893280     7.258323     0.824453     0.066504
C      8.778027     6.612510     1.628108    -0.172864
C      5.333753    10.990831     1.424595     0.197195
C      3.998563    10.934227     3.011109     0.241632
C      6.316983    11.250700     0.377317     0.166402
C      6.966010    12.475429     0.207970    -0.160717
C     13.222732    21.178045    14.042435    -0.048178
C     13.447148    20.058807    13.217983    -0.145209
C     12.775518    18.893256    13.463090     0.071528
C      3.168710    11.333036     4.153459     0.092578
C      2.088611    10.599742     4.502552    -0.186997
C      1.236155    11.039719     5.481496     0.070899
C      2.511608    12.809916     5.873669     0.067482
C      3.396354    12.436837     4.912550    -0.172799
C      0.047877    15.305688     6.048958     0.196470
C      1.383067    16.651347     6.891236     0.240047
C     -0.935353    14.528654     5.300265     0.166873
C     -1.584383    14.994359     4.154945    -0.160363
C     -2.459442    14.173585     3.535491    -0.049647
C     13.461145    12.899969     4.092554    -0.144083
C     14.132779    12.529463     5.224505     0.071574
C      2.212918    17.840055     7.117032     0.094384
C      3.293019    17.775731     7.926630    -0.186703
C      4.145474    18.843510     8.035072     0.070841
C      2.870016    20.068239     6.698121     0.067904
C      1.985271    19.049346     6.540658    -0.174184
C      5.429537    21.414756    10.230641     0.198245
C      6.764731    20.012493    10.974877     0.240908
C      4.446305    22.451659     9.932056     0.166551
C      3.797275    23.210683    10.908029    -0.162871
C      8.303908     7.004460    10.506944    -0.048542
C      8.079492     7.158838     9.125429    -0.143821
C      8.751124     6.363792     8.238585     0.070280
C      7.594586    19.222594    11.891431     0.093457
C      8.674687    18.553624    11.430926    -0.188077
C      9.527145    17.925822    12.301429     0.071885
C      8.251690    18.471290    14.030551     0.066504
C      7.366943    19.117103    13.226896    -0.172865
C     10.811217    14.738782    13.430409     0.197196
C     12.146407    14.795386    11.843895     0.241632
C      9.827987    14.478913    14.477687     0.166402
C      9.178960    13.254184    14.647034    -0.160717
C      2.922238     4.551568     0.812569    -0.048178
C      2.697822     5.670806     1.637021    -0.145209
C      3.369452     6.836357     1.391914     0.071528
C     12.976260    14.396577    10.701545     0.092578
C     14.056359    15.129871    10.352452    -0.186997
C     14.908815    14.689894     9.373508     0.070899
C     13.633362    12.919697     8.981335     0.067482
C     12.748616    13.292776     9.942454    -0.172799
N      3.305416     6.106496     7.754312    -0.150126
N      4.178858     6.989022     7.235872    -0.296584
N      3.190784     7.977039     8.970937    -0.431739
N     12.321836    21.893326     9.024415    -0.170595
N      6.666796    11.429952     7.428988    -0.134000
N      8.687071    12.238719     5.689467    -0.149512
N      9.560517    11.348474     5.184396    -0.296376
N      8.572440    12.357074     3.461216    -0.430591
N      6.940180    14.021781     6.237616    -0.172487
N     12.048461     9.295250     1.241878    -0.134309
N     14.068742     7.384398     1.411225    -0.152705
N     14.942188     7.392117     2.434735    -0.295552
N     13.954117     5.395500     2.422851    -0.431346
N     17.703517    15.544119    14.447977    -0.169560
N     17.430139     5.004411     6.184138    -0.133930
N     12.839554    19.623117     7.100692    -0.150126
N     11.966112    18.740591     7.619132    -0.296584
N     12.954186    17.752574     5.884067    -0.431739
N      3.823134     3.836287     5.830589    -0.170595
N      9.478174    14.299661     7.426016    -0.134000
N      7.457899    13.490894     9.165537    -0.149512
N      6.584453    14.381139     9.670608    -0.296376
N      7.572530    13.372539    11.393788    -0.430591
N      9.204790    11.707832     8.617388    -0.172487
N      4.096509    16.434363    13.613126    -0.134309
N      2.076228    18.345215    13.443779    -0.152705
N      1.202782    18.337496    12.420269    -0.295552
N      2.190853    20.334113    12.432153    -0.431346
N     -1.558547    10.185494     0.407027    -0.169560
N     -1.285169    20.725202     8.670866    -0.133930
N     15.530402    11.046581     7.754312    -0.149201
N     14.656958    10.164055     7.235872    -0.296047
N     15.645035     9.176039     8.970937    -0.430901
N      1.132290    12.412824     9.024415    -0.172492
N     12.169021     5.723125     7.428988    -0.134028
N     10.148743     4.914357     5.689467    -0.152804
N      9.275297     5.804601     5.184396    -0.295569
N     10.263371     4.796000     3.461216    -0.431266
N      6.513942    20.284367     6.237616    -0.169616
N      6.787346     7.857823     1.241878    -0.133978
N      4.767066     9.768675     1.411225    -0.150348
N      3.893622     9.760956     2.434735    -0.296853
N      4.881693    11.757574     2.422851    -0.431471
N     11.895617    18.762035    14.447977    -0.170441
N      1.405677    12.148665     6.184138    -0.134241
N      0.614568    14.683032     7.100692    -0.149201
N      1.488012    15.565558     7.619132    -0.296047
N      0.499935    16.553574     5.884067    -0.430901
N     15.012680    13.316789     5.830589    -0.172492
N      3.975949    20.006488     7.426016    -0.134028
N      5.996227    20.815256     9.165537    -0.152804
N      6.869673    19.925012     9.670608    -0.295569
N      5.881599    20.933613    11.393788    -0.431266
N      9.631028     5.445246     8.617388    -0.169616
N      9.357624    17.871790    13.613126    -0.133978
N     11.377904    15.960938    13.443779    -0.150348
N     12.251348    15.968657    12.420269    -0.296853
N     11.263277    13.972039    12.432153    -0.431471
N      4.249353     6.967578     0.407027    -0.170441
N     14.739293    13.580948     8.670866    -0.134241

The following XYZ coordinates are in angstroms. Other properties are in atomic units.
The sperically averaged electron density of each atom fit to a function of the form exp(a - br)
eigen_1, eigen_2 and eigen_3 are the three eigenvalues of traceless quadrupole moment tensor
  atom number  atomic symbol              X              Y              Z     net charge C6 coefficient C8 coefficient C10 coefficient fluctuating dipole atomic polarizability isotropic forcefield polarizability              a              b squared Pearson coefficient          <r^3>          <r^4>         wp_QDO          m_QDO          q_QDO       dipole_x       dipole_y       dipole_z         dipole            Qxy            Qxz            Qyz     Q(x^2-y^2)  Q(3z^2 - R^2)        eigen_1        eigen_2        eigen_3 static polarizability      alpha(xx)      alpha(xy)      alpha(xz)      alpha(yy)      alpha(yz)      alpha(zz) atomic spin moment
            1             Fe       2.690832       4.288271       7.427502       0.245567     103.779526 0.16416784E+04  0.51509034E+05                                19.224009                           14.094168       0.551677       1.928622                    0.994538      63.915775     184.118295       0.430218       0.453756      -1.087976       0.000000      -0.000000       0.000000       0.000000      -0.015499      -0.008431       0.016337      -0.004142       0.042276      -0.023391      -0.006222       0.029613             25.019582      22.256311      -4.719029       5.776816      27.839231       0.333770      24.963203           0.000015
            2             Fe       8.072485      12.864807       7.427502       0.247215     103.719514 0.16404780E+04  0.51458802E+05                                19.214090                           14.086775       0.545290       1.927393                    0.994490      63.859880     183.897988       0.430460       0.453611      -1.088130       0.000000       0.000000      -0.000000       0.000000      -0.001252       0.018764      -0.016948      -0.003410       0.038255      -0.023265      -0.007337       0.030602             25.005856      22.240080       7.351683       1.200462      25.375355       1.079169      27.402134           0.000003
            3             Fe      -2.690847       8.576536       0.000000       0.247356     103.785201 0.16411261E+04  0.51478927E+05                                19.214674                           14.084193       0.553628       1.929798                    0.994540      63.840486     183.780080       0.430790       0.453266      -1.088449      -0.000000       0.000000      -0.000000       0.000000       0.014625      -0.006859      -0.000062      -0.031048      -0.041257      -0.020529      -0.007838       0.028367             25.012989      22.245104      -2.648227      -6.969350      25.959069      -1.419759      26.834793           0.000008
            4             Fe      -0.000015      12.864807       7.427502       0.247043     103.724013 0.16404824E+04  0.51459074E+05                                19.214775                           14.086814       0.545549       1.927441                    0.994490      63.863103     183.908640       0.430458       0.453613      -1.088127       0.000000      -0.000000      -0.000000       0.000000      -0.015862       0.010881      -0.016563      -0.001761       0.043881      -0.023657      -0.007815       0.031471             25.007980      22.243722      -4.719342      -5.770129      27.827584      -0.335344      24.952633           0.000009
            5             Fe      10.763332       4.288271       7.427502       0.246882     103.793632 0.16414045E+04  0.51490089E+05                                19.215784                           14.085549       0.553512       1.929719                    0.994539      63.847455     183.807325       0.430760       0.453276      -1.088437       0.000000      -0.000000      -0.000000       0.000000      -0.001174      -0.015975       0.015541      -0.003966       0.040120      -0.020535      -0.007618       0.028153             25.012774      22.243606       7.355910      -1.191263      25.383288      -1.089659      27.411427           0.000001
            6             Fe       5.381653       8.576536       0.000000       0.246191     103.768122 0.16414312E+04  0.51498972E+05                                19.222329                           14.092884       0.551481       1.928629                    0.994539      63.906325     184.082682       0.430251       0.453741      -1.087993       0.000000       0.000000      -0.000000       0.000000       0.014780       0.009089      -0.000172      -0.031898      -0.041837      -0.022985      -0.005974       0.028959             25.017822      22.254378      -2.644364       6.973416      25.968609       1.413642      26.830478           0.000009
            7              H      17.417761       7.272049      11.029840       0.131865       1.126901 0.81684896E+01  0.80291589E+02                                 1.764375                            1.654742      -1.069294       2.389138                    0.996551       3.395760       9.389925       0.495710       1.257043      -0.714937       0.003408       0.034221       0.015200       0.037600       0.006374      -0.010303       0.014238      -0.015182       0.013607      -0.021506       0.002053       0.019452              1.782368       1.431724       0.155931      -0.004047       2.375096       0.207072       1.540285           0.000002
            8              H      10.553959      23.017711      12.094944       0.114174       1.074010 0.76160081E+01  0.72045863E+02                                 1.587920                            1.506175      -0.723883       2.538312                    0.999815       3.038603       7.700819       0.579655       1.117004      -0.751856      -0.018906       0.012504       0.031526       0.038829       0.007333      -0.012816       0.007554      -0.012557       0.003975      -0.020424       0.008487       0.011936              1.594137       1.469941      -0.072661      -0.350947       1.359212       0.100901       1.953256           0.000004
            9              H      10.169710      20.889872      11.163536       0.114798       0.996202 0.68791814E+01  0.65282546E+02                                 1.665242                            1.545040      -0.990362       2.404525                    0.998297       3.485386       9.713895       0.495989       1.301289      -0.703281      -0.024254      -0.018598       0.017773       0.035356       0.004947      -0.012716       0.007547      -0.005404       0.017284      -0.017798       0.002756       0.015042              1.738565       1.826002       0.481213      -0.330324       1.790372      -0.373196       1.599320           0.000002
           10              H      11.274028      20.264642       9.269522       0.085039       1.210259 0.90215406E+01  0.91901656E+02                                 1.896050                            1.768351      -1.416929       2.176879                    0.995197       4.031636      11.760146       0.462568       1.299833      -0.701300      -0.009650      -0.030891      -0.011089       0.034210       0.012085      -0.010308      -0.010912       0.010920      -0.000576      -0.014935      -0.007827       0.022762              1.932979       1.607105       0.143428      -0.008724       2.420933       0.372641       1.770900           0.000002
           11              H       6.150160       8.422161       6.447072       0.124022       0.971248 0.69003130E+01  0.65891869E+02                                 1.672707                            1.576098      -1.042732       2.387568                    0.997708       3.541130      10.078046       0.475132       1.349984      -0.693059       0.004758      -0.027341      -0.019118       0.033700      -0.004795      -0.009022       0.007679      -0.000161       0.003548      -0.009360      -0.005254       0.014614              1.718572       1.485279      -0.031749      -0.094865       2.093806       0.323393       1.576630           0.000002
           12              H       7.585448      10.169201       6.276239       0.089967       1.105419 0.81126739E+01  0.80527857E+02                                 1.807999                            1.694818      -1.178166       2.309331                    0.996032       3.770741      10.879412       0.464741       1.327741      -0.697154       0.032448      -0.006470      -0.028267       0.043518      -0.001120      -0.006829       0.009240      -0.008678       0.002700      -0.010989      -0.002387       0.013377              1.866114       2.252042       0.147877      -0.524052       1.594974      -0.026281       1.751324           0.000003
           13              H       5.378424      12.291894       8.595105       0.085071       1.105769 0.81579574E+01  0.81474795E+02                                 1.836140                            1.720428      -1.248694       2.273540                    0.994365       3.922573      11.529047       0.450756       1.360576      -0.689638      -0.008281       0.036366       0.021904       0.043253      -0.000969      -0.008440       0.004714      -0.005146      -0.003219      -0.010515       0.000904       0.009611              1.915861       1.626681       0.024226      -0.047555       2.473348       0.524812       1.647554           0.000003
           14              H       3.906003      10.606605       8.819416       0.121373       1.014548 0.73760411E+01  0.72234058E+02                                 1.771460                            1.666570      -1.356806       2.241219                    0.992794       3.836526      11.370824       0.442927       1.412067      -0.679472      -0.030126       0.002178       0.013041       0.032900      -0.001617      -0.004073       0.006851       0.005866      -0.027104      -0.012833       0.002889       0.009944              1.807745       2.227862      -0.128626      -0.473429       1.603093       0.136538       1.592279           0.000003
           15              H       6.654410      14.492632       3.042305       0.132550       1.124992 0.81497404E+01  0.80044439E+02                                 1.760657                            1.651477      -1.072680       2.387921                    0.996461       3.391456       9.367901       0.496920       1.254968      -0.715383       0.002919      -0.003975      -0.037036       0.037363      -0.012169      -0.000514      -0.006820      -0.002141       0.052614      -0.021634       0.002118       0.019516              1.778564       1.429073      -0.081168      -0.132629       1.566526       0.257123       2.340092           0.000002
           16              H       5.172297      16.118743       3.728606       0.114214       1.074076 0.76177868E+01  0.72080436E+02                                 1.589724                            1.507769      -0.724339       2.538867                    0.999822       3.037007       7.702447       0.578423       1.119108      -0.751361      -0.018991       0.021036      -0.026629       0.038887      -0.014686      -0.000023      -0.001941      -0.003012       0.033500      -0.020401       0.008448       0.011953              1.595989       1.471560      -0.268087       0.238827       1.719454      -0.308228       1.596953           0.000004
           17              H       4.788047      16.376040       6.037074       0.114666       0.996313 0.68790358E+01  0.65274484E+02                                 1.664712                            1.544511      -0.992405       2.403560                    0.998273       3.484340       9.707405       0.496369       1.300427      -0.703466      -0.024080       0.024942       0.007130       0.035395      -0.013392       0.002077      -0.006278      -0.003062       0.023688      -0.017712       0.002783       0.014929              1.738021       1.825459      -0.526594      -0.251556       1.969680       0.269322       1.418924           0.000002
           18              H       5.892368      15.048393       7.525545       0.084509       1.211007 0.90263914E+01  0.91945015E+02                                 1.895220                            1.767565      -1.406842       2.180700                    0.995115       4.031259      11.750970       0.463259       1.297980      -0.701691      -0.009930       0.005576       0.032593       0.034526      -0.014959      -0.005295       0.003287      -0.002588      -0.040287      -0.014845      -0.007882       0.022728              1.932149       1.606410      -0.079205      -0.119872       1.609934       0.095246       2.580102           0.000003
           19              H      11.531823       9.948783       4.337661       0.123802       0.972077 0.69096624E+01  0.66028569E+02                                 1.676344                            1.579240      -1.053288       2.383412                    0.997643       3.547214      10.111530       0.473544       1.353539      -0.692340       0.004337      -0.002985       0.033171       0.033586      -0.005412       0.008946      -0.004480       0.005417       0.019318      -0.009375      -0.005408       0.014782              1.722441       1.488282      -0.066528       0.075227       1.428598       0.062492       2.250444           0.000002
           20              H      12.967114       8.927317       2.910095       0.090075       1.103505 0.80936896E+01  0.80263851E+02                                 1.803230                            1.690789      -1.161038       2.316228                    0.996215       3.763739      10.841512       0.466304       1.324536      -0.697823       0.032490      -0.021372       0.019585       0.043543      -0.005370       0.004387      -0.003359       0.001721       0.033590      -0.011042      -0.002397       0.013439              1.860971       2.245099      -0.525283       0.133259       1.730446      -0.054235       1.607369           0.000003
           21              H      16.141753      18.450707      14.767359       0.085450       1.106577 0.81665311E+01  0.81604132E+02                                 1.839003                            1.722806      -1.253427       2.271709                    0.994266       3.927781      11.557756       0.449744       1.362907      -0.689155      -0.008103       0.000642      -0.042404       0.043176      -0.006791       0.005106      -0.000640       0.001958       0.018365      -0.010457       0.000794       0.009662              1.919045       1.628956      -0.053414       0.002809       1.401231       0.095478       2.726948           0.000003
           22              H       9.287664      10.911070       1.259704       0.121737       1.012645 0.73601845E+01  0.72041888E+02                                 1.769491                            1.665007      -1.355646       2.241864                    0.992802       3.833344      11.359456       0.443032       1.412454      -0.679408      -0.030243       0.010155      -0.008247       0.032951      -0.002567       0.003538       0.001078       0.019698       0.014575      -0.012743       0.002738       0.010004              1.805625       2.224648      -0.344858       0.347171       1.475360      -0.063317       1.716867           0.000003
           23              H      12.036092       3.964933       0.782859       0.133227       1.120816 0.81142487E+01  0.79614663E+02                                 1.756930                            1.648401      -1.074772       2.387423                    0.996421       3.385810       9.349736       0.497110       1.255766      -0.715218       0.003266      -0.029928       0.021810       0.037175       0.005730       0.010674      -0.007362      -0.027161      -0.021505      -0.021526       0.002023       0.019504              1.774658       1.426645      -0.073920       0.136057       1.919499      -0.461468       1.977829           0.000003
           24              H      15.935644      12.322772      13.886458       0.114312       1.073358 0.76097304E+01  0.71968826E+02                                 1.587010                            1.505318      -0.722017       2.538779                    0.999820       3.037591       7.696328       0.579979       1.116654      -0.751945      -0.018997      -0.033606      -0.005037       0.038931       0.007290       0.012724      -0.005665      -0.016140      -0.006351      -0.020405       0.008374       0.012031              1.593243       1.469127       0.339967       0.112403       1.891059       0.206577       1.419542           0.000004
           25              H      15.551389      14.193314      12.509399       0.114231       0.998098 0.68925698E+01  0.65419502E+02                                 1.664893                            1.544632      -0.981139       2.407758                    0.998343       3.485737       9.704992       0.497141       1.298076      -0.703951      -0.024483      -0.006450      -0.025039       0.035609       0.008407       0.010576      -0.001393      -0.016519      -0.015665      -0.017778       0.002881       0.014898              1.738228       1.825691       0.045514       0.581966       1.323503       0.103932       2.065489           0.000002
           26              H      16.655704      16.146191      12.914940       0.085015       1.208724 0.90096191E+01  0.91762476E+02                                 1.895663                            1.768138      -1.411227       2.179378                    0.995092       4.031100      11.762721       0.462158       1.301239      -0.701014      -0.009779       0.025230      -0.021158       0.034349       0.002925       0.015664       0.007665       0.016416       0.016036      -0.014880      -0.007903       0.022783              1.932559       1.606985      -0.064036       0.128480       2.255410      -0.467350       1.935283           0.000003
           27              H       0.768493       7.358669       4.070271       0.124171       0.971262 0.69039799E+01  0.65972910E+02                                 1.676742                            1.579635      -1.066130       2.378369                    0.997495       3.547425      10.118143       0.472928       1.355330      -0.691984       0.004354       0.030075      -0.014025       0.033469       0.010564       0.000266      -0.002960      -0.007772      -0.019891      -0.009382      -0.005433       0.014814              1.722840       1.488622       0.098432       0.020023       1.991291      -0.387213       1.688606           0.000002
           28              H       2.203786       6.633095       5.668670       0.089605       1.106192 0.81174342E+01  0.80559738E+02                                 1.806130                            1.693223      -1.161784       2.315468                    0.996171       3.769252      10.862100       0.465978       1.324466      -0.697820       0.032688       0.027682       0.008555       0.043681       0.006520       0.002521      -0.005904      -0.014380      -0.014557      -0.011064      -0.002296       0.013359              1.864095       2.249346       0.379186       0.389408       1.687732       0.080682       1.655207           0.000003
           29              H      10.760076      20.716625       6.347543       0.085570       1.107783 0.81801345E+01  0.81797180E+02                                 1.842379                            1.725803      -1.260299       2.268770                    0.994092       3.934077      11.591014       0.448616       1.365379      -0.688648      -0.008287      -0.036861       0.020259       0.042870       0.007896       0.003430      -0.004247      -0.006315      -0.005853      -0.010693       0.000962       0.009731              1.922710       1.631922       0.029119       0.045113       2.317465      -0.623497       1.818744           0.000002
           30              H      14.669344       4.211938       4.775884       0.121286       1.015450 0.73840145E+01  0.72326655E+02                                 1.771838                            1.666947      -1.353391       2.242112                    0.992831       3.838339      11.374759       0.443116       1.411180      -0.679626      -0.030340      -0.012203      -0.004766       0.033048       0.004348       0.000575      -0.007981       0.007612      -0.021168      -0.012764       0.002835       0.009929              1.808117       2.228306       0.474356       0.125368       1.713541      -0.073035       1.482504           0.000003
           31              H      -1.272791      18.457564       3.825164       0.131865       1.126901 0.81684891E+01  0.80291595E+02                                 1.764376                            1.654743      -1.069294       2.389138                    0.996551       3.395760       9.389930       0.495709       1.257045      -0.714937      -0.003408      -0.034221      -0.015200       0.037600       0.006374      -0.010303       0.014238      -0.015182       0.013607      -0.021506       0.002053       0.019452              1.782369       1.431725       0.155931      -0.004047       2.375098       0.207072       1.540285           0.000002
           32              H       5.591011       2.711902       2.760060       0.114174       1.074010 0.76160091E+01  0.72045877E+02                                 1.587920                            1.506176      -0.723883       2.538312                    0.999815       3.038603       7.700820       0.579655       1.117005      -0.751856       0.018906      -0.012504      -0.031526       0.038829       0.007333      -0.012816       0.007554      -0.012557       0.003975      -0.020424       0.008487       0.011936              1.594137       1.469941      -0.072661      -0.350947       1.359213       0.100901       1.953257           0.000004
           33              H       5.975260       4.839741       3.691468       0.114798       0.996202 0.68791808E+01  0.65282540E+02                                 1.665242                            1.545040      -0.990362       2.404525                    0.998297       3.485386       9.713896       0.495989       1.301290      -0.703281       0.024254       0.018598      -0.017773       0.035356       0.004947      -0.012716       0.007547      -0.005404       0.017284      -0.017798       0.002756       0.015042              1.738565       1.826002       0.481213      -0.330324       1.790372      -0.373196       1.599320           0.000002
           34              H       4.870942       5.464971       5.585482       0.085039       1.210259 0.90215393E+01  0.91901640E+02                                 1.896050                            1.768351      -1.416929       2.176879                    0.995197       4.031636      11.760146       0.462568       1.299833      -0.701300       0.009650       0.030891       0.011089       0.034210       0.012085      -0.010308      -0.010912       0.010920      -0.000575      -0.014935      -0.007827       0.022762              1.932979       1.607104       0.143428      -0.008724       2.420932       0.372641       1.770900           0.000002
           35              H       9.994810      17.307452       8.407932       0.124022       0.971248 0.69003130E+01  0.65891869E+02                                 1.672707                            1.576098      -1.042732       2.387568                    0.997708       3.541130      10.078046       0.475132       1.349984      -0.693059      -0.004758       0.027341       0.019118       0.033700      -0.004795      -0.009022       0.007679      -0.000161       0.003548      -0.009360      -0.005254       0.014614              1.718572       1.485279      -0.031749      -0.094865       2.093806       0.323393       1.576630           0.000002
           36              H       8.559522      15.560412       8.578765       0.089967       1.105419 0.81126739E+01  0.80527857E+02                                 1.807999                            1.694818      -1.178166       2.309331                    0.996032       3.770741      10.879412       0.464741       1.327741      -0.697154      -0.032448       0.006470       0.028267       0.043518      -0.001120      -0.006829       0.009240      -0.008678       0.002700      -0.010989      -0.002387       0.013377              1.866114       2.252042       0.147877      -0.524052       1.594974      -0.026281       1.751324           0.000003
           37              H      10.766546      13.437719       6.259899       0.085071       1.105769 0.81579566E+01  0.81474787E+02                                 1.836140                            1.720428      -1.248694       2.273540                    0.994365       3.922573      11.529048       0.450756       1.360576      -0.689638       0.008281      -0.036366      -0.021904       0.043253      -0.000969      -0.008440       0.004714      -0.005146      -0.003219      -0.010515       0.000904       0.009611              1.915861       1.626681       0.024226      -0.047555       2.473348       0.524812       1.647554           0.000003
           38              H      12.238967      15.123008       6.035588       0.121373       1.014548 0.73760403E+01  0.72234050E+02                                 1.771460                            1.666571      -1.356806       2.241219                    0.992794       3.836526      11.370825       0.442927       1.412067      -0.679472       0.030126      -0.002178      -0.013041       0.032900      -0.001617      -0.004073       0.006851       0.005866      -0.027104      -0.012833       0.002889       0.009944              1.807745       2.227862      -0.128626      -0.473429       1.603093       0.136538       1.592279           0.000003
           39              H       9.490560      11.236981      11.812699       0.132550       1.124992 0.81497430E+01  0.80044475E+02                                 1.760657                            1.651478      -1.072680       2.387922                    0.996461       3.391457       9.367906       0.496919       1.254968      -0.715383      -0.002919       0.003975       0.037036       0.037363      -0.012169      -0.000514      -0.006820      -0.002141       0.052614      -0.021634       0.002118       0.019516              1.778564       1.429074      -0.081168      -0.132629       1.566527       0.257123       2.340093           0.000002
           40              H      10.972673       9.610870      11.126398       0.114214       1.074076 0.76177889E+01  0.72080465E+02                                 1.589725                            1.507770      -0.724339       2.538867                    0.999822       3.037007       7.702449       0.578422       1.119109      -0.751361       0.018991      -0.021036       0.026629       0.038887      -0.014686      -0.000023      -0.001941      -0.003012       0.033500      -0.020401       0.008448       0.011953              1.595990       1.471561      -0.268088       0.238827       1.719455      -0.308228       1.596954           0.000004
           41              H      11.356923       9.353573       8.817930       0.114666       0.996313 0.68790358E+01  0.65274484E+02                                 1.664712                            1.544511      -0.992405       2.403560                    0.998273       3.484340       9.707405       0.496369       1.300427      -0.703466       0.024080      -0.024942      -0.007130       0.035395      -0.013392       0.002077      -0.006278      -0.003062       0.023688      -0.017712       0.002783       0.014929              1.738021       1.825459      -0.526593      -0.251556       1.969680       0.269322       1.418924           0.000002
           42              H      10.252602      10.681220       7.329459       0.084509       1.211007 0.90263914E+01  0.91945015E+02                                 1.895220                            1.767565      -1.406842       2.180700                    0.995115       4.031259      11.750970       0.463259       1.297980      -0.701691       0.009930      -0.005577      -0.032593       0.034526      -0.014959      -0.005295       0.003287      -0.002588      -0.040287      -0.014845      -0.007882       0.022728              1.932149       1.606410      -0.079205      -0.119872       1.609934       0.095246       2.580102           0.000003
           43              H       4.613147      15.780830      10.517343       0.123802       0.972077 0.69096617E+01  0.66028563E+02                                 1.676344                            1.579240      -1.053288       2.383412                    0.997643       3.547214      10.111531       0.473544       1.353539      -0.692340      -0.004337       0.002985      -0.033171       0.033586      -0.005412       0.008946      -0.004480       0.005417       0.019318      -0.009375      -0.005408       0.014782              1.722441       1.488282      -0.066528       0.075227       1.428598       0.062492       2.250444           0.000002
           44              H       3.177856      16.802296      11.944909       0.090075       1.103505 0.80936935E+01  0.80263896E+02                                 1.803230                            1.690789      -1.161038       2.316228                    0.996215       3.763740      10.841514       0.466304       1.324535      -0.697824      -0.032490       0.021372      -0.019585       0.043543      -0.005370       0.004387      -0.003359       0.001721       0.033590      -0.011042      -0.002397       0.013439              1.860971       2.245099      -0.525283       0.133259       1.730446      -0.054235       1.607369           0.000003
           45              H       0.003217       7.278906       0.087645       0.085450       1.106578 0.81665365E+01  0.81604196E+02                                 1.839004                            1.722806      -1.253427       2.271709                    0.994266       3.927782      11.557758       0.449744       1.362906      -0.689155       0.008103      -0.000642       0.042404       0.043176      -0.006791       0.005106      -0.000640       0.001958       0.018365      -0.010457       0.000794       0.009662              1.919045       1.628957      -0.053414       0.002809       1.401231       0.095478       2.726948           0.000003
           46              H       6.857306      14.818543      13.595300       0.121737       1.012645 0.73601845E+01  0.72041888E+02                                 1.769491                            1.665007      -1.355645       2.241864                    0.992802       3.833344      11.359456       0.443032       1.412454      -0.679408       0.030243      -0.010155       0.008247       0.032951      -0.002567       0.003538       0.001078       0.019698       0.014575      -0.012743       0.002738       0.010004              1.805625       2.224648      -0.344858       0.347171       1.475360      -0.063317       1.716867           0.000003
           47              H       4.108878      21.764680      14.072145       0.133227       1.120816 0.81142476E+01  0.79614645E+02                                 1.756930                            1.648401      -1.074772       2.387423                    0.996421       3.385810       9.349734       0.497110       1.255765      -0.715218      -0.003266       0.029928      -0.021810       0.037175       0.005730       0.010674      -0.007362      -0.027161      -0.021505      -0.021526       0.002023       0.019504              1.774657       1.426645      -0.073920       0.136057       1.919498      -0.461468       1.977828           0.000003
           48              H       0.209326      13.406841       0.968546       0.114312       1.073358 0.76097244E+01  0.71968756E+02                                 1.587009                            1.505318      -0.722017       2.538779                    0.999820       3.037590       7.696325       0.579979       1.116654      -0.751945       0.018997       0.033606       0.005037       0.038931       0.007290       0.012724      -0.005665      -0.016140      -0.006351      -0.020405       0.008374       0.012031              1.593242       1.469126       0.339967       0.112403       1.891058       0.206577       1.419542           0.000004
           49              H       0.593581      11.536299       2.345605       0.114231       0.998098 0.68925703E+01  0.65419510E+02                                 1.664893                            1.544632      -0.981139       2.407758                    0.998343       3.485737       9.704993       0.497141       1.298077      -0.703951       0.024483       0.006450       0.025039       0.035609       0.008407       0.010576      -0.001393      -0.016519      -0.015665      -0.017778       0.002881       0.014898              1.738228       1.825691       0.045514       0.581966       1.323503       0.103932       2.065489           0.000002
           50              H      -0.510734       9.583422       1.940064       0.085015       1.208724 0.90096198E+01  0.91762484E+02                                 1.895663                            1.768138      -1.411227       2.179378                    0.995092       4.031100      11.762720       0.462158       1.301239      -0.701014       0.009779      -0.025230       0.021158       0.034349       0.002925       0.015664       0.007665       0.016416       0.016036      -0.014880      -0.007903       0.022783              1.932559       1.606985      -0.064036       0.128480       2.255410      -0.467350       1.935283           0.000003
           51              H      15.376477      18.370944      10.784733       0.124171       0.971262 0.69039843E+01  0.65972958E+02                                 1.676742                            1.579635      -1.066130       2.378369                    0.997495       3.547426      10.118144       0.472928       1.355329      -0.691984      -0.004354      -0.030075       0.014025       0.033469       0.010564       0.000266      -0.002960      -0.007772      -0.019891      -0.009382      -0.005433       0.014814              1.722840       1.488622       0.098432       0.020023       1.991291      -0.387213       1.688606           0.000002
           52              H      13.941184      19.096518       9.186334       0.089605       1.106193 0.81174348E+01  0.80559744E+02                                 1.806130                            1.693223      -1.161783       2.315468                    0.996171       3.769252      10.862099       0.465979       1.324466      -0.697820      -0.032688      -0.027682      -0.008555       0.043681       0.006520       0.002521      -0.005904      -0.014380      -0.014557      -0.011064      -0.002296       0.013359              1.864095       2.249346       0.379186       0.389408       1.687732       0.080682       1.655207           0.000003
           53              H       5.384894       5.012988       8.507461       0.085570       1.107783 0.81801353E+01  0.81797188E+02                                 1.842379                            1.725803      -1.260299       2.268770                    0.994092       3.934077      11.591013       0.448616       1.365379      -0.688648       0.008287       0.036861      -0.020259       0.042870       0.007896       0.003430      -0.004247      -0.006315      -0.005853      -0.010693       0.000962       0.009731              1.922710       1.631922       0.029119       0.045113       2.317465      -0.623497       1.818744           0.000002
           54              H       1.475626      21.517675      10.079120       0.121286       1.015450 0.73840154E+01  0.72326663E+02                                 1.771838                            1.666947      -1.353391       2.242112                    0.992831       3.838339      11.374758       0.443117       1.411179      -0.679626       0.030340       0.012203       0.004766       0.033048       0.004348       0.000575      -0.007981       0.007612      -0.021168      -0.012764       0.002835       0.009929              1.808117       2.228306       0.474356       0.125368       1.713541      -0.073035       1.482504           0.000003
           55              H      17.563062       9.881031      11.029840       0.132524       1.125165 0.81513991E+01  0.80065987E+02                                 1.760945                            1.651729      -1.072630       2.387926                    0.996461       3.391864       9.369788       0.496837       1.255095      -0.715354      -0.002924      -0.034058       0.015068       0.037357       0.006531       0.010289      -0.014331      -0.015170       0.013545      -0.021638       0.002126       0.019512              1.778863       1.429275       0.155486       0.003989       2.369845      -0.206446       1.537470           0.000003
           56              H      19.045171      11.288441      12.094944       0.114182       1.074320 0.76200576E+01  0.72107861E+02                                 1.590012                            1.508031      -0.724394       2.538811                    0.999822       3.037426       7.704024       0.578346       1.119164      -0.751346       0.018985      -0.012535       0.031532       0.038882       0.007369       0.012711      -0.007568      -0.012773       0.004229      -0.020409       0.008459       0.011950              1.596279       1.471817      -0.072798       0.351681       1.360879      -0.101089       1.956142           0.000004
           57              H       3.284418      13.416279      11.163536       0.114657       0.996512 0.68808321E+01  0.65296654E+02                                 1.665000                            1.544760      -0.993036       2.403245                    0.998267       3.485004       9.710056       0.496299       1.300506      -0.703445       0.024078       0.018653       0.018047       0.035403       0.004909       0.012641      -0.007610      -0.005352       0.016824      -0.017725       0.002787       0.014938              1.738338       1.825796       0.481287       0.330363       1.790190       0.373244       1.599029           0.000002
           58              H       2.180098      14.041508       9.269522       0.084474       1.211298 0.90292016E+01  0.91981513E+02                                 1.895561                            1.767867      -1.407214       2.180509                    0.995109       4.031994      11.753914       0.463206       1.298019      -0.701680       0.009913       0.031011      -0.011469       0.034518       0.012065       0.010312       0.010915       0.010650      -0.000581      -0.014838      -0.007887       0.022725              1.932499       1.606682       0.143447       0.008676       2.420501      -0.372563       1.770313           0.000003
           59              H      12.685656       8.730916       6.447072       0.123900       0.971651 0.69057713E+01  0.65981662E+02                                 1.675843                            1.578790      -1.052968       2.383648                    0.997649       3.546032      10.107200       0.473617       1.353530      -0.692346      -0.004343       0.027227      -0.019193       0.033594      -0.005049       0.009143      -0.007588       0.000000       0.003156      -0.009354      -0.005416       0.014771              1.721911       1.487831      -0.031900       0.095193       2.098404      -0.324517       1.579497           0.000002
           60              H      11.250368       6.983875       6.276239       0.090144       1.102961 0.80886527E+01  0.80201406E+02                                 1.802686                            1.690307      -1.160162       2.316719                    0.996225       3.762479      10.837033       0.466352       1.324604      -0.697815      -0.032487       0.006286      -0.028311       0.043548      -0.001121       0.006829      -0.009306      -0.008586       0.002599      -0.011012      -0.002402       0.013415              1.860390       2.244362       0.147127       0.521333       1.590669       0.026144       1.746138           0.000003
           61              H       8.075700      22.014255       8.595105       0.085505       1.106201 0.81629807E+01  0.81559697E+02                                 1.838615                            1.722458      -1.253055       2.271956                    0.994270       3.926787      11.554155       0.449779       1.362949      -0.689150       0.008117      -0.036404       0.021760       0.043181      -0.001031       0.008408      -0.004709      -0.005123      -0.002787      -0.010427       0.000786       0.009641              1.918622       1.628597       0.024222       0.047661       2.477621      -0.526180       1.649647           0.000003
           62              H      14.929816       6.546473       8.819416       0.121837       1.012209 0.73561934E+01  0.71992971E+02                                 1.769006                            1.664578      -1.355306       2.242104                    0.992811       3.832163      11.355134       0.443081       1.412493      -0.679404       0.030250      -0.002073       0.012915       0.032957      -0.001784       0.003985      -0.006876       0.005932      -0.026760      -0.012733       0.002730       0.010003              1.805116       2.223964      -0.128190       0.472067       1.601212      -0.136181       1.590173           0.000003
           63              H      12.181401       2.660442       3.042305       0.133241       1.120745 0.81135870E+01  0.79606388E+02                                 1.756841                            1.648323      -1.074756       2.387438                    0.996423       3.385681       9.349214       0.497128       1.255749      -0.715222      -0.003261       0.003929      -0.036828       0.037180      -0.012110       0.000375       0.006857      -0.002533       0.052367      -0.021527       0.002023       0.019503              1.774566       1.426582      -0.080859       0.132037       1.563527      -0.255970       2.333590           0.000003
           64              H       8.281821      18.187403       3.728606       0.114309       1.073365 0.76097899E+01  0.71969602E+02                                 1.587029                            1.505333      -0.721943       2.538812                    0.999820       3.037584       7.696347       0.579970       1.116667      -0.751942       0.019001      -0.021157      -0.026592       0.038934      -0.014664       0.000049       0.002040      -0.002798       0.033686      -0.020408       0.008371       0.012037              1.593262       1.469145      -0.267330      -0.238222       1.716346       0.307467       1.594295           0.000004
           65              H       8.666074      17.930108       6.037074       0.114153       0.998216 0.68933782E+01  0.65426654E+02                                 1.664761                            1.544521      -0.979966       2.408201                    0.998353       3.485637       9.703493       0.497275       1.297737      -0.704023       0.024499      -0.024914       0.006934       0.035623      -0.013364      -0.002006       0.006262      -0.003239       0.024184      -0.017780       0.002880       0.014899              1.738080       1.825535      -0.526671       0.251531       1.969817      -0.269282       1.418887           0.000002
           66              H       7.561755      19.257756       7.525545       0.084999       1.208786 0.90101028E+01  0.91767646E+02                                 1.895643                            1.768118      -1.411187       2.179367                    0.995094       4.031082      11.762270       0.462192       1.301140      -0.701035       0.009780      -0.005708       0.032427       0.034348      -0.015030       0.005295      -0.003198      -0.002409      -0.040401      -0.014882      -0.007906       0.022788              1.932536       1.606970      -0.079245       0.119697       1.610557      -0.095060       2.580082           0.000003
           67              H       7.303990       7.204292       4.337661       0.124163       0.971324 0.69045538E+01  0.65979679E+02                                 1.676800                            1.579690      -1.066109       2.378365                    0.997495       3.547538      10.118521       0.472925       1.355312      -0.691987      -0.004353       0.002884       0.033054       0.033464      -0.005516      -0.009015       0.004509       0.005173       0.018910      -0.009385      -0.005430       0.014815              1.722898       1.488679      -0.066552      -0.075237       1.428989      -0.062554       2.251025           0.000002
           68              H       5.868697       8.225757       2.910095       0.089589       1.106143 0.81168842E+01  0.80552175E+02                                 1.806016                            1.693120      -1.161850       2.315432                    0.996173       3.769033      10.861001       0.466016       1.324394      -0.697836      -0.032688       0.021264       0.019705       0.043691      -0.005438      -0.004384       0.003317       0.001579       0.033359      -0.011061      -0.002304       0.013365              1.863979       2.249206      -0.526787      -0.133681       1.733109       0.054423       1.609621           0.000003
           69              H      13.457381      15.855447      14.767359       0.085608       1.107614 0.81785651E+01  0.81777495E+02                                 1.842196                            1.725642      -1.260219       2.268836                    0.994094       3.933672      11.589506       0.448636       1.365386      -0.688647       0.008301      -0.000884      -0.042062       0.042882      -0.006914      -0.005125       0.000514       0.001918       0.018872      -0.010689       0.000956       0.009732              1.922514       1.631763      -0.053613      -0.002675       1.403341      -0.095771       2.732438           0.000003
           70              H       9.548144       6.242003       1.259704       0.121319       1.015302 0.73826516E+01  0.72309855E+02                                 1.771665                            1.666795      -1.353291       2.242189                    0.992833       3.837929      11.373215       0.443137       1.411183      -0.679627       0.030348      -0.010224      -0.008184       0.033053      -0.002672      -0.003476      -0.001055       0.019610       0.014812      -0.012763       0.002835       0.009928              1.807937       2.228065      -0.345695      -0.348074       1.476884       0.063520       1.718861           0.000003
           71              H       6.799715      13.188140       0.782859       0.131883       1.126767 0.81672193E+01  0.80275164E+02                                 1.764164                            1.654559      -1.069251       2.389171                    0.996553       3.395432       9.388475       0.495767       1.256961      -0.714956      -0.003404       0.030280       0.022033       0.037602       0.005732      -0.010668       0.007462      -0.026925      -0.021632      -0.021504       0.002046       0.019457              1.782148       1.431574      -0.074451      -0.137033       1.928083       0.464928       1.986786           0.000002
           72              H      13.663489      21.983382      13.886458       0.114208       1.073763 0.76137276E+01  0.72018379E+02                                 1.587635                            1.505916      -0.723887       2.538342                    0.999814       3.038176       7.699240       0.579729       1.116954      -0.751870       0.018910       0.033558      -0.004937       0.038834       0.007432      -0.012752       0.005629      -0.015875      -0.006000      -0.020414       0.008480       0.011934              1.593850       1.469687       0.340175      -0.112511       1.891775      -0.206726       1.420088           0.000003
           73              H      14.047742      20.112839      12.509399       0.114849       0.995936 0.68768355E+01  0.65254415E+02                                 1.664937                            1.544773      -0.990059       2.404716                    0.998302       3.484664       9.711298       0.496036       1.301283      -0.703285       0.024258       0.006089      -0.024994       0.035359       0.008532      -0.010635       0.001195      -0.016382      -0.015679      -0.017784       0.002751       0.015032              1.738233       1.825647       0.045449      -0.581747       1.323662      -0.103844       2.065390           0.000002
           74              H      12.943427      18.159962      12.914940       0.085117       1.209793 0.90173198E+01  0.91848632E+02                                 1.895655                            1.768011      -1.416528       2.177127                    0.995201       4.030776      11.757296       0.462580       1.299942      -0.701280       0.009664      -0.025047      -0.021211       0.034215       0.002872      -0.015617      -0.007695       0.016501       0.016149      -0.014942      -0.007816       0.022758              1.932573       1.606803      -0.064145      -0.128529       2.255611       0.467643       1.935304           0.000003
           75              H       1.922319       9.794405       4.070271       0.123944       0.971581 0.69033779E+01  0.65929103E+02                                 1.673129                            1.576475      -1.043054       2.387354                    0.997702       3.542150      10.081882       0.475058       1.350031      -0.693046      -0.004753      -0.030220      -0.014132       0.033698       0.010220      -0.000371       0.003110      -0.008072      -0.020242      -0.009378      -0.005247       0.014626              1.719021       1.485656       0.098049      -0.019973       1.986510       0.385778       1.684898           0.000002
           76              H       0.487028      10.519981       5.668670       0.089885       1.106044 0.81185339E+01  0.80601442E+02                                 1.808707                            1.695445      -1.178978       2.308874                    0.996020       3.772296      10.885323       0.464644       1.327764      -0.697144      -0.032449      -0.027696       0.008538       0.043507       0.006489      -0.002464       0.005932      -0.014453      -0.014599      -0.011025      -0.002373       0.013398              1.866866       2.252997       0.380076      -0.390346       1.690108      -0.080868       1.657495           0.000003
           77              H       2.694045      13.589523       6.347543       0.084982       1.106321 0.81631302E+01  0.81539416E+02                                 1.836705                            1.720931      -1.249204       2.273199                    0.994357       3.923964      11.534070       0.450706       1.360510      -0.689646       0.008254       0.037141       0.020537       0.043236       0.007814      -0.003401       0.004184      -0.006066      -0.006094      -0.010549       0.000919       0.009630              1.916474       1.627195       0.029042      -0.044824       2.309242       0.620253       1.812983           0.000003
           78              H       4.166469      12.941137       4.775884       0.121240       1.015132 0.73813749E+01  0.72299396E+02                                 1.772101                            1.667135      -1.357205       2.240922                    0.992783       3.838082      11.376487       0.442867       1.412003      -0.679479       0.030113       0.012387      -0.004650       0.032892       0.004344      -0.000642       0.008038       0.007888      -0.021009      -0.012848       0.002898       0.009950              1.808417       2.228765       0.474547      -0.125395       1.713833       0.073013       1.482653           0.000003
           79              H      -1.418092      15.848582       3.825164       0.132523       1.125166 0.81514068E+01  0.80066085E+02                                 1.760947                            1.651730      -1.072631       2.387926                    0.996461       3.391866       9.369796       0.496836       1.255095      -0.715354       0.002924       0.034058      -0.015068       0.037357       0.006531       0.010289      -0.014331      -0.015170       0.013545      -0.021638       0.002126       0.019512              1.778865       1.429276       0.155486       0.003989       2.369847      -0.206446       1.537471           0.000003
           80              H      -2.900201      14.441172       2.760060       0.114182       1.074320 0.76200576E+01  0.72107861E+02                                 1.590012                            1.508031      -0.724394       2.538810                    0.999822       3.037426       7.704024       0.578346       1.119164      -0.751346      -0.018985       0.012535      -0.031532       0.038882       0.007369       0.012711      -0.007568      -0.012773       0.004229      -0.020409       0.008459       0.011950              1.596279       1.471817      -0.072798       0.351680       1.360879      -0.101089       1.956142           0.000004
           81              H      12.860552      12.313334       3.691468       0.114657       0.996512 0.68808267E+01  0.65296595E+02                                 1.665000                            1.544760      -0.993036       2.403246                    0.998267       3.485003       9.710055       0.496299       1.300507      -0.703445      -0.024078      -0.018653      -0.018047       0.035403       0.004909       0.012641      -0.007610      -0.005352       0.016824      -0.017725       0.002787       0.014938              1.738338       1.825796       0.481287       0.330363       1.790190       0.373244       1.599029           0.000002
           82              H      13.964872      11.688105       5.585482       0.084474       1.211297 0.90291966E+01  0.91981455E+02                                 1.895561                            1.767867      -1.407214       2.180509                    0.995109       4.031993      11.753913       0.463205       1.298020      -0.701680      -0.009913      -0.031011       0.011469       0.034518       0.012065       0.010312       0.010915       0.010650      -0.000581      -0.014838      -0.007887       0.022725              1.932499       1.606682       0.143447       0.008676       2.420501      -0.372563       1.770313           0.000003
           83              H       3.459314      16.998697       8.407932       0.123900       0.971651 0.69057699E+01  0.65981649E+02                                 1.675843                            1.578790      -1.052969       2.383648                    0.997649       3.546032      10.107202       0.473617       1.353531      -0.692346       0.004343      -0.027227       0.019193       0.033594      -0.005049       0.009143      -0.007588       0.000000       0.003156      -0.009354      -0.005416       0.014771              1.721911       1.487831      -0.031900       0.095193       2.098404      -0.324517       1.579498           0.000002
           84              H       4.894602      18.745738       8.578765       0.090144       1.102961 0.80886527E+01  0.80201406E+02                                 1.802686                            1.690307      -1.160162       2.316719                    0.996225       3.762479      10.837033       0.466352       1.324604      -0.697815       0.032487      -0.006286       0.028311       0.043548      -0.001121       0.006829      -0.009306      -0.008586       0.002599      -0.011012      -0.002402       0.013415              1.860390       2.244362       0.147127       0.521333       1.590669       0.026144       1.746138           0.000003
           85              H       8.069270       3.715358       6.259899       0.085505       1.106201 0.81629807E+01  0.81559697E+02                                 1.838615                            1.722458      -1.253055       2.271956                    0.994270       3.926787      11.554155       0.449779       1.362949      -0.689150      -0.008117       0.036404      -0.021760       0.043181      -0.001031       0.008408      -0.004709      -0.005123      -0.002787      -0.010427       0.000786       0.009641              1.918622       1.628597       0.024222       0.047661       2.477621      -0.526180       1.649647           0.000003
           86              H       1.215154      19.183140       6.035588       0.121837       1.012208 0.73561885E+01  0.71992916E+02                                 1.769006                            1.664578      -1.355306       2.242104                    0.992811       3.832162      11.355133       0.443080       1.412494      -0.679404      -0.030250       0.002073      -0.012915       0.032957      -0.001784       0.003985      -0.006876       0.005932      -0.026760      -0.012733       0.002730       0.010003              1.805116       2.223964      -0.128190       0.472067       1.601212      -0.136181       1.590173           0.000003
           87              H       3.963569      23.069171      11.812699       0.133241       1.120745 0.81135868E+01  0.79606390E+02                                 1.756842                            1.648323      -1.074756       2.387438                    0.996423       3.385681       9.349216       0.497128       1.255750      -0.715222       0.003261      -0.003929       0.036828       0.037180      -0.012110       0.000375       0.006857      -0.002533       0.052367      -0.021527       0.002023       0.019503              1.774567       1.426583      -0.080859       0.132037       1.563527      -0.255970       2.333590           0.000003
           88              H       7.863149       7.542210      11.126398       0.114310       1.073364 0.76097823E+01  0.71969510E+02                                 1.587028                            1.505332      -0.721943       2.538812                    0.999820       3.037583       7.696343       0.579971       1.116667      -0.751942      -0.019001       0.021157       0.026592       0.038934      -0.014664       0.000049       0.002040      -0.002798       0.033686      -0.020408       0.008371       0.012037              1.593261       1.469144      -0.267330      -0.238221       1.716345       0.307466       1.594294           0.000004
           89              H       7.478896       7.799505       8.817930       0.114153       0.998216 0.68933783E+01  0.65426654E+02                                 1.664761                            1.544521      -0.979966       2.408201                    0.998353       3.485637       9.703493       0.497275       1.297737      -0.704023      -0.024499       0.024914      -0.006934       0.035623      -0.013364      -0.002006       0.006262      -0.003239       0.024184      -0.017780       0.002880       0.014899              1.738080       1.825535      -0.526671       0.251531       1.969817      -0.269282       1.418887           0.000002
           90              H       8.583215       6.471857       7.329459       0.084999       1.208786 0.90101034E+01  0.91767655E+02                                 1.895643                            1.768118      -1.411187       2.179367                    0.995094       4.031082      11.762271       0.462192       1.301140      -0.701035      -0.009780       0.005708      -0.032427       0.034348      -0.015030       0.005295      -0.003198      -0.002409      -0.040401      -0.014882      -0.007906       0.022788              1.932536       1.606970      -0.079245       0.119697       1.610557      -0.095060       2.580082           0.000003
           91              H       8.840980      18.525321      10.517343       0.124163       0.971323 0.69045494E+01  0.65979631E+02                                 1.676800                            1.579690      -1.066109       2.378365                    0.997495       3.547537      10.118520       0.472925       1.355313      -0.691987       0.004353      -0.002884      -0.033054       0.033464      -0.005516      -0.009015       0.004509       0.005173       0.018910      -0.009385      -0.005430       0.014815              1.722898       1.488679      -0.066552      -0.075237       1.428989      -0.062554       2.251025           0.000002
           92              H      10.276273      17.503856      11.944909       0.089589       1.106143 0.81168796E+01  0.80552123E+02                                 1.806016                            1.693120      -1.161850       2.315432                    0.996173       3.769032      10.861000       0.466016       1.324395      -0.697836       0.032688      -0.021264      -0.019705       0.043691      -0.005438      -0.004384       0.003317       0.001579       0.033359      -0.011061      -0.002304       0.013365              1.863979       2.249206      -0.526787      -0.133681       1.733109       0.054423       1.609621           0.000003
           93              H       2.687589       9.874166       0.087645       0.085608       1.107614 0.81785651E+01  0.81777495E+02                                 1.842196                            1.725642      -1.260219       2.268836                    0.994094       3.933672      11.589506       0.448636       1.365386      -0.688647      -0.008301       0.000884       0.042062       0.042882      -0.006914      -0.005125       0.000514       0.001918       0.018872      -0.010689       0.000956       0.009732              1.922514       1.631763      -0.053613      -0.002675       1.403341      -0.095771       2.732438           0.000003
           94              H       6.596826      19.487610      13.595300       0.121319       1.015302 0.73826516E+01  0.72309855E+02                                 1.771665                            1.666795      -1.353291       2.242189                    0.992833       3.837929      11.373215       0.443137       1.411183      -0.679627      -0.030348       0.010224       0.008184       0.033053      -0.002672      -0.003476      -0.001055       0.019610       0.014812      -0.012763       0.002835       0.009928              1.807937       2.228065      -0.345695      -0.348074       1.476884       0.063520       1.718861           0.000003
           95              H       9.345255      12.541473      14.072145       0.131884       1.126767 0.81672194E+01  0.80275169E+02                                 1.764164                            1.654559      -1.069251       2.389171                    0.996553       3.395432       9.388477       0.495767       1.256961      -0.714956       0.003404      -0.030280      -0.022033       0.037602       0.005732      -0.010668       0.007462      -0.026925      -0.021632      -0.021504       0.002046       0.019457              1.782148       1.431575      -0.074451      -0.137033       1.928083       0.464928       1.986787           0.000002
           96              H       2.481481       3.746231       0.968546       0.114208       1.073764 0.76137307E+01  0.72018422E+02                                 1.587636                            1.505917      -0.723887       2.538342                    0.999814       3.038176       7.699243       0.579728       1.116955      -0.751870      -0.018910      -0.033558       0.004937       0.038834       0.007432      -0.012752       0.005629      -0.015875      -0.006000      -0.020414       0.008480       0.011934              1.593851       1.469688       0.340176      -0.112511       1.891776      -0.206727       1.420089           0.000003
           97              H       2.097228       5.616774       2.345605       0.114849       0.995936 0.68768355E+01  0.65254415E+02                                 1.664937                            1.544773      -0.990059       2.404716                    0.998302       3.484664       9.711298       0.496036       1.301283      -0.703285      -0.024258      -0.006089       0.024994       0.035359       0.008532      -0.010635       0.001195      -0.016382      -0.015679      -0.017784       0.002751       0.015032              1.738233       1.825647       0.045449      -0.581747       1.323662      -0.103844       2.065390           0.000002
           98              H       3.201543       7.569651       1.940064       0.085117       1.209793 0.90173191E+01  0.91848625E+02                                 1.895655                            1.768012      -1.416528       2.177127                    0.995201       4.030776      11.757297       0.462580       1.299942      -0.701280      -0.009664       0.025047       0.021211       0.034215       0.002872      -0.015617      -0.007695       0.016501       0.016149      -0.014942      -0.007816       0.022758              1.932573       1.606803      -0.064145      -0.128529       2.255611       0.467643       1.935304           0.000003
           99              H      14.222651      15.935208      10.784733       0.123944       0.971581 0.69033779E+01  0.65929103E+02                                 1.673129                            1.576475      -1.043053       2.387354                    0.997702       3.542150      10.081882       0.475058       1.350031      -0.693046       0.004753       0.030220       0.014132       0.033698       0.010220      -0.000371       0.003110      -0.008072      -0.020242      -0.009378      -0.005247       0.014626              1.719021       1.485656       0.098049      -0.019973       1.986510       0.385778       1.684898           0.000002
          100              H      15.657942      15.209632       9.186334       0.089885       1.106044 0.81185385E+01  0.80601493E+02                                 1.808707                            1.695445      -1.178978       2.308874                    0.996020       3.772297      10.885324       0.464644       1.327763      -0.697144       0.032449       0.027696      -0.008538       0.043507       0.006489      -0.002464       0.005932      -0.014453      -0.014599      -0.011025      -0.002373       0.013398              1.866866       2.252996       0.380076      -0.390346       1.690108      -0.080867       1.657495           0.000003
          101              H      13.450925      12.140090       8.507461       0.084982       1.106322 0.81631344E+01  0.81539465E+02                                 1.836705                            1.720931      -1.249204       2.273199                    0.994357       3.923965      11.534072       0.450706       1.360509      -0.689646      -0.008254      -0.037141      -0.020537       0.043236       0.007814      -0.003401       0.004184      -0.006066      -0.006094      -0.010549       0.000919       0.009630              1.916474       1.627195       0.029042      -0.044824       2.309242       0.620253       1.812984           0.000003
          102              H      11.978501      12.788476      10.079120       0.121240       1.015132 0.73813740E+01  0.72299387E+02                                 1.772101                            1.667135      -1.357206       2.240922                    0.992783       3.838082      11.376488       0.442867       1.412004      -0.679479      -0.030113      -0.012387       0.004650       0.032892       0.004344      -0.000642       0.008038       0.007888      -0.021009      -0.012848       0.002898       0.009950              1.808417       2.228765       0.474547      -0.125395       1.713833       0.073013       1.482653           0.000003
          103              C       2.738726       6.729153       8.806046       0.196958      34.952699 0.36510279E+03  0.82789729E+04                                 9.697935                            6.584984      -0.196168       1.952945                    0.999452      26.352435      76.252961       0.606484       0.445375      -1.038626       0.021534       0.040565      -0.014647       0.048205      -0.016076       0.004372      -0.007718       0.035485       0.034226      -0.030422       0.007767       0.022655             12.698249      13.337491       7.100272      -5.327475      15.484827      -3.298171       9.272430           0.000005
          104              C       4.073915       8.074811       7.963768       0.241579      38.222487 0.34507595E+03  0.77057323E+04                                10.346663                            6.387222      -0.221260       1.943978                    0.999263      25.701768      73.504498       0.618680       0.443344      -1.041100      -0.026520      -0.011731       0.018871       0.034599      -0.000583       0.019068      -0.020841       0.018506      -0.079313      -0.041513       0.010005       0.031508             15.085520      14.353840      11.074674      -2.954961      23.757265      -2.174857       7.145456           0.000004
          105              C      17.900497       5.952119       9.554739       0.166364      32.738055 0.37952436E+03  0.86567487E+04                                 9.202004                            6.713202      -0.127975       1.988326                    0.999448      25.888187      74.202303       0.603031       0.445298      -1.042630      -0.028984      -0.040285      -0.000085       0.049629      -0.006830       0.019666      -0.007057      -0.006027      -0.028970      -0.024486       0.001635       0.022852             10.955866      11.193391       3.452985      -5.441753      11.023102      -1.213649      10.651105           0.000001
          106              C      17.251468       6.417825      10.700059      -0.160760      32.165527 0.43682868E+03  0.10320819E+05                                 8.855770                            7.054040      -0.069695       1.954863                    0.998942      29.759864      86.827214       0.606886       0.427165      -1.053475      -0.013689      -0.001311      -0.003100       0.014097       0.002015       0.007000       0.021575      -0.010011       0.001084      -0.020148      -0.005394       0.025542              9.591875       8.595013       2.069564      -3.907809      10.255442      -0.645837       9.925171          -0.000007
          107              C      10.994717      22.750123      11.319513      -0.048329      26.701704 0.37671137E+03  0.85286330E+04                                 7.697720                            6.452319       0.328762       2.094405                    0.999791      27.526453      77.176363       0.652802       0.414433      -1.067496       0.000378      -0.006809      -0.021644       0.022693      -0.003886      -0.008773       0.008199      -0.007473       0.001705      -0.011155      -0.003376       0.014531              8.103614       6.968886       2.030567      -2.627746       8.815404      -0.663767       8.526554          -0.000001
          108              C      10.770303      21.476507      10.762450      -0.145417      30.129186 0.44182814E+03  0.10419623E+05                                 8.402278                            7.021913       0.316257       2.079924                    0.999754      29.060931      83.419748       0.620610       0.418494      -1.063876       0.002989       0.028939       0.006997       0.029923       0.016144      -0.020371      -0.002260       0.000299      -0.002590      -0.024845      -0.002354       0.027199              8.983747       8.316907       2.227224      -3.207479       9.300517      -0.582461       9.333817          -0.000007
          109              C      11.441935      21.106001       9.630499       0.071536      26.419722 0.34228541E+03  0.76525616E+04                                 7.919538                            6.352308       0.008101       2.022125                    0.998684      26.729518      77.299619       0.619700       0.442085      -1.038485       0.035599       0.044550      -0.019158       0.060158      -0.002144       0.021233      -0.009767       0.007588      -0.030536      -0.025820       0.000954       0.024866              8.672694       8.282969       1.901006      -3.362530       8.787557      -0.060810       8.947557          -0.000004
          110              C       4.903766       9.263519       7.737972       0.093256      38.548426 0.38555098E+03  0.87880094E+04                                10.145277                            6.637845      -0.083501       1.993787                    0.999334      26.076971      73.592103       0.627038       0.428552      -1.057570       0.004923       0.017743      -0.000843       0.018432      -0.010346       0.007625       0.000237       0.022913       0.058369      -0.025367       0.002796       0.022572             14.084843      13.822107       7.990460      -2.802906      21.799892      -0.570344       6.632530           0.000004
          111              C       5.983866       9.199195       6.928374      -0.186909      34.507344 0.44056708E+03  0.10412810E+05                                 9.283083                            7.031901       0.162610       2.026548                    0.999706      29.627210      85.954658       0.615723       0.420886      -1.059264      -0.010858       0.008661      -0.003853       0.014414      -0.018467       0.012356       0.008250      -0.016675       0.028490      -0.030524       0.014932       0.015592             11.249375      12.727448       5.188930      -2.672753      14.311674      -0.020376       6.709003          -0.000008
          112              C       6.836320      10.266974       6.819932       0.071215      26.958142 0.33140654E+03  0.73083884E+04                                 7.920574                            6.119771       0.307012       2.115073                    0.999836      26.064294      73.493154       0.655398       0.423780      -1.055463      -0.027024       0.034345       0.027193       0.051472      -0.023592       0.004562      -0.006177       0.025686       0.090860      -0.042129       0.009346       0.032783              9.465784       9.897105       3.999978      -1.902490      12.661744       0.787277       5.838504          -0.000006
          113              C       5.560864      11.491703       8.156883       0.067959      27.209101 0.33954011E+03  0.75613935E+04                                 8.065653                            6.264501       0.163871       2.067543                    0.999589      26.580971      76.239680       0.634574       0.433424      -1.045640       0.039529      -0.023133      -0.029229       0.054332      -0.025608       0.016391       0.003633      -0.017136       0.061811      -0.041202       0.013105       0.028097              9.531517      10.874274       3.875808      -1.675490      12.140257       1.315534       5.580019          -0.000006
          114              C       4.676120      10.472811       8.314346      -0.172581      34.558583 0.43632224E+03  0.10328081E+05                                 9.397276                            7.066250      -0.016162       1.974914                    0.998858      29.819203      87.696148       0.602965       0.429143      -1.049995       0.004435      -0.012958      -0.011481       0.017872      -0.004494       0.006624      -0.008512       0.045175       0.010267      -0.026842       0.002691       0.024151             11.351538      11.652158       3.915658      -1.823246      16.486288       1.512784       5.916167          -0.000007
          115              C       8.120380      12.838218       4.624363       0.196647      34.967908 0.36523367E+03  0.82825407E+04                                 9.699961                            6.585488      -0.189434       1.954740                    0.999454      26.357391      76.265793       0.606565       0.445283      -1.038698       0.020127      -0.032655      -0.027737       0.047337       0.012043       0.011312      -0.010466       0.003005      -0.065352      -0.030004       0.006907       0.023096             12.702719      13.341920      -8.167519      -3.488935      13.686916       4.342924      11.079322           0.000005
          116              C       9.455573      11.435954       3.880127       0.240138      38.274922 0.34552917E+03  0.77182684E+04                                10.354475                            6.390520      -0.224413       1.942778                    0.999296      25.720712      73.566554       0.618660       0.443220      -1.041189      -0.026366       0.022406       0.000373       0.034602       0.016645      -0.009264       0.023427       0.023149      -0.066761      -0.041656       0.010074       0.031582             15.100112      14.368108      -8.105664      -8.124312      13.194239       8.290612      17.737989           0.000005
          117              C       7.137148      13.875122       4.922948       0.166876      32.746231 0.37960370E+03  0.86593830E+04                                 9.204628                            6.714601      -0.118319       1.991341                    0.999391      25.893680      74.232003       0.602849       0.445391      -1.042531      -0.029357       0.020852       0.035961       0.050891       0.021422      -0.003832       0.011531       0.001201      -0.004981      -0.025701       0.002194       0.023507             10.959844      11.198015      -6.442297      -0.270129      11.800275       0.769133       9.881241           0.000001
          118              C       6.488117      14.634145       3.946975      -0.160308      32.147107 0.43650897E+03  0.10310950E+05                                 8.852227                            7.051532      -0.068912       1.955109                    0.998898      29.744883      86.762013       0.607009       0.427174      -1.053513      -0.014251      -0.000272       0.003670       0.014719       0.004290      -0.005879      -0.008732       0.011310       0.062602      -0.018702      -0.005664       0.024366              9.588205       8.592918      -4.418095       0.163101      10.564546       0.463904       9.607152          -0.000007
          119              C       5.613057      15.580994       4.348060      -0.049533      26.718184 0.37701591E+03  0.85371543E+04                                 7.700070                            6.454053       0.325265       2.093122                    0.999795      27.539497      77.217394       0.652854       0.414321      -1.067580      -0.000891      -0.015008       0.017026       0.022714      -0.005551       0.007706      -0.003272       0.000425       0.029103      -0.010982      -0.003513       0.014495              8.106358       6.971375      -3.292600      -0.443051       9.177728       0.455190       8.169972          -0.000001
          120              C       5.388642      15.735373       5.729575      -0.143974      30.079316 0.44086296E+03  0.10390334E+05                                 8.391151                            7.012782       0.322785       2.082161                    0.999757      29.025261      83.269087       0.621258       0.418320      -1.064072       0.003700      -0.008978      -0.027793       0.029440      -0.025767      -0.003756       0.001569       0.001145      -0.004249      -0.025162      -0.001824       0.026986              8.971845       8.305847      -3.885871      -0.324250       9.816500       0.276255       8.793188          -0.000007
          121              C       6.060276      14.940328       6.616419       0.071594      26.401222 0.34196528E+03  0.76429906E+04                                 7.913622                            6.347740       0.007995       2.022109                    0.998695      26.715186      77.225322       0.620208       0.441863      -1.038701       0.035895      -0.039827      -0.028025       0.060498       0.019332      -0.008540       0.010945       0.008092      -0.028440      -0.026398       0.001905       0.024494              8.666289       8.276509      -3.859020       0.034570       8.953200      -0.038085       8.769159          -0.000003
          122              C      10.285427      10.646055       2.963573       0.093768      38.547013 0.38544748E+03  0.87855036E+04                                10.146606                            6.638022      -0.082690       1.994108                    0.999330      26.075857      73.600469       0.626847       0.428690      -1.057432       0.005057      -0.009476      -0.015495       0.018854       0.011120       0.004902      -0.018403      -0.007418      -0.030578      -0.025286       0.002720       0.022567             14.088252      13.825947      -6.424992      -5.521444      10.920866       6.855051      17.517944           0.000003
          123              C      11.365528       9.977085       3.424078      -0.186792      34.508908 0.44056477E+03  0.10412740E+05                                 9.281110                            7.029656       0.157906       2.025033                    0.999697      29.632121      85.968792       0.616114       0.420620      -1.059432      -0.009638      -0.008104      -0.005632       0.013794       0.019746       0.010244      -0.006932      -0.013647       0.037479      -0.030680       0.014589       0.016091             11.247465      12.721937      -4.906277      -3.156168       8.623969       3.301720      12.396490          -0.000007
          124              C      12.217985       9.349283       2.553575       0.070541      26.993704 0.33192567E+03  0.73230860E+04                                 7.930037                            6.126900       0.298470       2.112378                    0.999827      26.085785      73.582688       0.654607       0.424104      -1.055206      -0.026971       0.006487      -0.044130       0.052125       0.015742       0.018647      -0.022386      -0.023295      -0.057345      -0.042789       0.009852       0.032937              9.478532       9.907491      -3.651520      -2.521504       6.870964       2.568093      11.657139          -0.000006
          125              C      10.942528       9.894750       0.824453       0.067486      27.199356 0.33937818E+03  0.75562717E+04                                 8.058820                            6.258862       0.167202       2.068613                    0.999606      26.579503      76.207572       0.635542       0.432851      -1.046071       0.039124      -0.013399       0.035152       0.054275       0.026917       0.013830      -0.011868      -0.030690       0.021758      -0.041252       0.013195       0.028058              9.523493      10.861670      -3.384376      -2.515140       6.075208       2.181010      11.633602          -0.000006
          126              C      10.057781      10.540563       1.628108      -0.174340      34.643615 0.43762855E+03  0.10367161E+05                                 9.413648                            7.077921      -0.019089       1.973409                    0.998838      29.865223      87.877526       0.602303       0.429276      -1.049872       0.004319      -0.003761       0.017034       0.017971       0.008543       0.000732      -0.008512       0.016192      -0.073736      -0.027101       0.002884       0.024216             11.373248      11.671664      -3.543640      -2.489268       7.262100       3.831691      15.185981          -0.000007
          127              C      13.502055       6.162242       1.424595       0.198297      34.923669 0.36471556E+03  0.82681727E+04                                 9.693797                            6.582017      -0.187940       1.955316                    0.999445      26.339024      76.210098       0.606535       0.445446      -1.038563       0.021336      -0.006428       0.042095       0.047629       0.004318      -0.016301       0.019150       0.015930      -0.023516      -0.030638       0.007796       0.022842             12.693842      13.332775       1.062200       8.809938       7.966168      -1.041349      16.782582           0.000005
          128              C      14.837247       6.218847       3.011109       0.240928      38.259384 0.34534975E+03  0.77133742E+04                                10.352673                            6.389337      -0.273230       1.930341                    0.999565      25.713340      73.544835       0.618639       0.443286      -1.041135      -0.027220      -0.010776      -0.019950       0.035427      -0.016321      -0.010208      -0.002438       0.058815       0.042317      -0.041134       0.009542       0.031592             15.097788      14.364372      -2.983070      11.079244       9.421721      -6.113494      21.507271           0.000004
          129              C      12.518824       5.902372       0.377317       0.166593      32.745693 0.37963374E+03  0.86595069E+04                                 9.201259                            6.712586      -0.114802       1.992340                    0.999411      25.892149      74.204696       0.603297       0.445088      -1.042796      -0.029508       0.019407      -0.035892       0.050355      -0.014069      -0.016379      -0.003821       0.012356       0.030811      -0.025173       0.001503       0.023670             10.955511      11.194477       2.985339       5.712900       9.689820       0.446631      11.982236           0.000002
          130              C      11.869797       4.677643       0.207970      -0.162899      32.227611 0.43799704E+03  0.10355205E+05                                 8.867529                            7.064668      -0.073013       1.953484                    0.998921      29.794011      86.951738       0.606282       0.427311      -1.053398      -0.014412       0.003745      -0.000157       0.014892      -0.007506      -0.002419      -0.011605      -0.023923      -0.045291      -0.020012      -0.004503       0.024515              9.604186       8.608974       2.355718       3.751689       9.458425       0.186566      10.745157          -0.000007
          131              C      16.376401      13.128108      14.042435      -0.048522      26.704831 0.37679077E+03  0.85307410E+04                                 7.697618                            6.452658       0.321917       2.092320                    0.999799      27.529210      77.181391       0.652847       0.414389      -1.067542       0.000522       0.022125       0.005263       0.022748       0.009335       0.000719      -0.005167      -0.011821      -0.012770      -0.010643      -0.003505       0.014148              8.103231       6.968556       1.261377       3.070883       8.025137       0.208126       9.316000          -0.000001
          132              C      16.151983      14.247346      13.217983      -0.143807      30.064125 0.44053469E+03  0.10381185E+05                                 8.389925                            7.011701       0.321195       2.081860                    0.999750      29.018149      83.256691       0.621071       0.418502      -1.063903       0.003205      -0.020242       0.021003       0.029345       0.009669       0.024181      -0.000126       0.003754       0.007362      -0.025008      -0.002234       0.027242              8.970365       8.304564       1.661744       3.526851       8.808436       0.305085       9.798096          -0.000007
          133              C      16.823614      15.412897      13.463090       0.070361      26.469040 0.34312322E+03  0.76764413E+04                                 7.931100                            6.361506       0.007363       2.021229                    0.998688      26.761921      77.434399       0.619007       0.442284      -1.038307       0.034472      -0.005749       0.047861       0.059263      -0.016991      -0.012778      -0.000761       0.024859       0.020318      -0.025839       0.001057       0.024782              8.685682       8.296609       1.965657       3.333399       8.866806       0.101300       8.893630          -0.000003
          134              C      15.667102       5.820039       4.153459       0.093372      38.568437 0.38567247E+03  0.87919923E+04                                10.150939                            6.640379      -0.082121       1.993914                    0.999346      26.083277      73.629244       0.626670       0.428744      -1.057389       0.005484      -0.007826       0.015621       0.018313      -0.001695      -0.011972       0.017465      -0.008514      -0.034161      -0.024866       0.002290       0.022575             14.095011      13.830920      -1.570035       8.328247       9.937594      -6.288885      18.516519           0.000003
          135              C       0.602201       6.553333       4.502552      -0.188080      34.533542 0.44100119E+03  0.10425120E+05                                 9.282802                            7.031054       0.161998       2.026177                    0.999710      29.646627      86.005514       0.616357       0.420371      -1.059641      -0.009948      -0.000618       0.009088       0.013489      -0.000901      -0.022305      -0.001586      -0.028307      -0.007280      -0.030662       0.014640       0.016022             11.249319      12.724470      -0.279802       5.828241       8.594752      -3.284446      12.428734          -0.000008
          136              C       1.454659       6.113357       5.481496       0.071812      26.955988 0.33132694E+03  0.73065171E+04                                 7.922832                            6.121263       0.302044       2.113635                    0.999834      26.061847      73.496277       0.654931       0.424089      -1.055224      -0.027239      -0.041471       0.016363       0.052245       0.008011      -0.022288       0.028839      -0.012599      -0.025955      -0.042421       0.009430       0.032991              9.469187       9.898817      -0.354501       4.417279       8.229200      -3.351505      10.279544          -0.000006
          137              C      16.324207       4.343160       5.873669       0.066437      27.232233 0.33986308E+03  0.75701568E+04                                 8.066390                            6.263828       0.163802       2.067148                    0.999574      26.601027      76.297603       0.635182       0.432919      -1.045976       0.039130       0.036950      -0.005696       0.054119      -0.001777      -0.030210       0.008034      -0.038193       0.003862      -0.041388       0.012849       0.028538              9.533351      10.872579      -0.486907       4.193644       8.363661      -3.502212       9.363813          -0.000007
          138              C      15.439460       4.716239       4.912550      -0.172953      34.582200 0.43660510E+03  0.10336432E+05                                 9.401097                            7.068017      -0.016247       1.974542                    0.998828      29.833613      87.745012       0.602957       0.429079      -1.050036       0.004109       0.017107      -0.005723       0.018501      -0.002618      -0.007727       0.016623       0.030138      -0.029741      -0.026921       0.003454       0.023467             11.357938      11.656056      -0.381375       4.306315       9.874534      -5.339199      12.543225          -0.000007
          139              C      13.406244      19.000460       6.048958       0.196958      34.952697 0.36510277E+03  0.82789722E+04                                 9.697935                            6.584984      -0.196168       1.952945                    0.999452      26.352434      76.252959       0.606484       0.445375      -1.038626      -0.021534      -0.040565       0.014647       0.048205      -0.016076       0.004372      -0.007718       0.035484       0.034226      -0.030422       0.007767       0.022655             12.698250      13.337492       7.100272      -5.327476      15.484827      -3.298172       9.272430           0.000005
          140              C      12.071055      17.654802       6.891236       0.241579      38.222488 0.34507598E+03  0.77057331E+04                                10.346663                            6.387222      -0.221260       1.943978                    0.999263      25.701769      73.504499       0.618680       0.443344      -1.041100       0.026520       0.011731      -0.018871       0.034599      -0.000583       0.019068      -0.020841       0.018506      -0.079313      -0.041513       0.010005       0.031508             15.085520      14.353840      11.074673      -2.954962      23.757264      -2.174857       7.145456           0.000004
          141              C      -1.755527      19.777494       5.300265       0.166364      32.738056 0.37952436E+03  0.86567486E+04                                 9.202004                            6.713202      -0.127975       1.988326                    0.999448      25.888187      74.202304       0.603031       0.445298      -1.042630       0.028984       0.040285       0.000085       0.049629      -0.006830       0.019666      -0.007057      -0.006027      -0.028970      -0.024486       0.001635       0.022852             10.955866      11.193391       3.452985      -5.441753      11.023103      -1.213649      10.651105           0.000001
          142              C      -1.106498      19.311788       4.154945      -0.160760      32.165530 0.43682873E+03  0.10320820E+05                                 8.855771                            7.054040      -0.069695       1.954863                    0.998942      29.759866      86.827226       0.606886       0.427165      -1.053475       0.013689       0.001311       0.003100       0.014097       0.002015       0.007000       0.021575      -0.010011       0.001084      -0.020148      -0.005394       0.025542              9.591876       8.595014       2.069564      -3.907809      10.255444      -0.645837       9.925171          -0.000008
          143              C       5.150253       2.979490       3.535491      -0.048330      26.701708 0.37671143E+03  0.85286348E+04                                 7.697721                            6.452319       0.328762       2.094405                    0.999791      27.526456      77.176376       0.652802       0.414433      -1.067496      -0.000378       0.006809       0.021644       0.022693      -0.003887      -0.008773       0.008199      -0.007473       0.001705      -0.011155      -0.003376       0.014531              8.103616       6.968887       2.030568      -2.627747       8.815405      -0.663767       8.526555          -0.000001
          144              C       5.374667       4.253106       4.092554      -0.145417      30.129188 0.44182819E+03  0.10419624E+05                                 8.402278                            7.021913       0.316256       2.079924                    0.999754      29.060933      83.419755       0.620610       0.418493      -1.063876      -0.002989      -0.028939      -0.006997       0.029923       0.016144      -0.020371      -0.002260       0.000299      -0.002590      -0.024845      -0.002354       0.027199              8.983747       8.316907       2.227224      -3.207479       9.300517      -0.582461       9.333817          -0.000007
          145              C       4.703035       4.623612       5.224505       0.071536      26.419721 0.34228540E+03  0.76525615E+04                                 7.919538                            6.352308       0.008101       2.022125                    0.998684      26.729518      77.299619       0.619700       0.442085      -1.038485      -0.035599      -0.044550       0.019158       0.060158      -0.002144       0.021233      -0.009767       0.007588      -0.030536      -0.025820       0.000954       0.024866              8.672694       8.282968       1.901006      -3.362530       8.787556      -0.060809       8.947557          -0.000004
          146              C      11.241204      16.466094       7.117032       0.093256      38.548426 0.38555098E+03  0.87880093E+04                                10.145278                            6.637846      -0.083501       1.993787                    0.999334      26.076971      73.592106       0.627038       0.428552      -1.057570      -0.004923      -0.017743       0.000843       0.018432      -0.010346       0.007625       0.000237       0.022913       0.058369      -0.025367       0.002796       0.022572             14.084843      13.822108       7.990461      -2.802906      21.799892      -0.570345       6.632530           0.000004
          147              C      10.161104      16.530418       7.926630      -0.186909      34.507344 0.44056707E+03  0.10412810E+05                                 9.283083                            7.031901       0.162610       2.026548                    0.999706      29.627210      85.954658       0.615723       0.420886      -1.059264       0.010858      -0.008661       0.003853       0.014414      -0.018467       0.012356       0.008250      -0.016675       0.028490      -0.030524       0.014932       0.015592             11.249375      12.727448       5.188930      -2.672753      14.311674      -0.020376       6.709003          -0.000008
          148              C       9.308650      15.462639       8.035072       0.071215      26.958144 0.33140656E+03  0.73083891E+04                                 7.920574                            6.119771       0.307012       2.115073                    0.999836      26.064295      73.493158       0.655398       0.423780      -1.055463       0.027024      -0.034345      -0.027193       0.051472      -0.023592       0.004562      -0.006177       0.025686       0.090860      -0.042129       0.009346       0.032783              9.465785       9.897105       3.999979      -1.902490      12.661745       0.787277       5.838504          -0.000006
          149              C      10.584106      14.237910       6.698121       0.067959      27.209102 0.33954011E+03  0.75613936E+04                                 8.065652                            6.264500       0.163872       2.067543                    0.999589      26.580971      76.239678       0.634574       0.433424      -1.045640      -0.039529       0.023133       0.029229       0.054332      -0.025608       0.016391       0.003633      -0.017136       0.061811      -0.041202       0.013105       0.028097              9.531517      10.874274       3.875808      -1.675490      12.140256       1.315534       5.580019          -0.000006
          150              C      11.468850      15.256802       6.540658      -0.172581      34.558587 0.43632230E+03  0.10328083E+05                                 9.397277                            7.066250      -0.016162       1.974914                    0.998858      29.819205      87.696156       0.602965       0.429143      -1.049995      -0.004435       0.012958       0.011481       0.017872      -0.004494       0.006624      -0.008512       0.045175       0.010267      -0.026842       0.002691       0.024151             11.351538      11.652159       3.915659      -1.823246      16.486289       1.512784       5.916167          -0.000007
          151              C       8.024590      12.891395      10.230641       0.196647      34.967907 0.36523365E+03  0.82825403E+04                                 9.699961                            6.585487      -0.189434       1.954740                    0.999454      26.357390      76.265788       0.606565       0.445283      -1.038698      -0.020128       0.032655       0.027737       0.047337       0.012043       0.011312      -0.010466       0.003005      -0.065352      -0.030004       0.006907       0.023096             12.702719      13.341920      -8.167519      -3.488935      13.686915       4.342923      11.079321           0.000005
          152              C       6.689397      14.293659      10.974877       0.240138      38.274924 0.34552918E+03  0.77182686E+04                                10.354475                            6.390520      -0.224413       1.942778                    0.999296      25.720712      73.566554       0.618660       0.443220      -1.041189       0.026366      -0.022406      -0.000373       0.034602       0.016645      -0.009264       0.023427       0.023149      -0.066761      -0.041656       0.010074       0.031582             15.100112      14.368109      -8.105665      -8.124313      13.194239       8.290612      17.737989           0.000004
          153              C       9.007822      11.854491       9.932056       0.166876      32.746230 0.37960370E+03  0.86593829E+04                                 9.204628                            6.714601      -0.118319       1.991341                    0.999391      25.893680      74.232004       0.602849       0.445391      -1.042531       0.029357      -0.020852      -0.035961       0.050891       0.021422      -0.003832       0.011531       0.001201      -0.004981      -0.025701       0.002194       0.023507             10.959844      11.198015      -6.442297      -0.270129      11.800276       0.769133       9.881240           0.000001
          154              C       9.656853      11.095468      10.908029      -0.160308      32.147109 0.43650900E+03  0.10310951E+05                                 8.852227                            7.051533      -0.068912       1.955109                    0.998898      29.744885      86.762022       0.607009       0.427174      -1.053513       0.014251       0.000272      -0.003670       0.014719       0.004290      -0.005879      -0.008732       0.011310       0.062602      -0.018702      -0.005664       0.024366              9.588206       8.592918      -4.418096       0.163100      10.564546       0.463904       9.607153          -0.000007
          155              C      10.531913      10.148619      10.506944      -0.049533      26.718190 0.37701600E+03  0.85371570E+04                                 7.700071                            6.454054       0.325265       2.093122                    0.999795      27.539501      77.217413       0.652854       0.414321      -1.067580       0.000891       0.015008      -0.017026       0.022714      -0.005550       0.007706      -0.003272       0.000425       0.029103      -0.010982      -0.003513       0.014495              8.106360       6.971376      -3.292601      -0.443051       9.177730       0.455190       8.169973          -0.000001
          156              C      10.756328       9.994240       9.125429      -0.143974      30.079317 0.44086298E+03  0.10390334E+05                                 8.391151                            7.012782       0.322785       2.082161                    0.999757      29.025262      83.269090       0.621258       0.418320      -1.064072      -0.003700       0.008978       0.027793       0.029440      -0.025767      -0.003756       0.001569       0.001145      -0.004249      -0.025162      -0.001824       0.026986              8.971845       8.305847      -3.885871      -0.324250       9.816500       0.276256       8.793188          -0.000007
          157              C      10.084694      10.789285       8.238585       0.071594      26.401222 0.34196528E+03  0.76429905E+04                                 7.913622                            6.347740       0.007995       2.022109                    0.998695      26.715186      77.225322       0.620208       0.441863      -1.038701      -0.035895       0.039827       0.028025       0.060498       0.019332      -0.008540       0.010945       0.008092      -0.028440      -0.026398       0.001905       0.024494              8.666289       8.276508      -3.859019       0.034570       8.953200      -0.038085       8.769159          -0.000003
          158              C       5.859543      15.083558      11.891431       0.093768      38.547013 0.38544748E+03  0.87855035E+04                                10.146606                            6.638022      -0.082690       1.994108                    0.999330      26.075857      73.600469       0.626847       0.428690      -1.057432      -0.005057       0.009476       0.015495       0.018854       0.011120       0.004902      -0.018403      -0.007418      -0.030578      -0.025286       0.002720       0.022567             14.088252      13.825947      -6.424992      -5.521444      10.920866       6.855050      17.517944           0.000003
          159              C       4.779442      15.752528      11.430926      -0.186792      34.508910 0.44056480E+03  0.10412741E+05                                 9.281111                            7.029656       0.157905       2.025033                    0.999697      29.632122      85.968796       0.616114       0.420620      -1.059432       0.009638       0.008104       0.005632       0.013794       0.019746       0.010244      -0.006932      -0.013647       0.037479      -0.030680       0.014589       0.016091             11.247466      12.721938      -4.906277      -3.156168       8.623969       3.301720      12.396491          -0.000007
          160              C       3.926985      16.380330      12.301429       0.070541      26.993705 0.33192568E+03  0.73230863E+04                                 7.930038                            6.126900       0.298469       2.112378                    0.999827      26.085786      73.582695       0.654607       0.424104      -1.055206       0.026971      -0.006487       0.044130       0.052125       0.015742       0.018647      -0.022386      -0.023295      -0.057345      -0.042788       0.009852       0.032937              9.478532       9.907492      -3.651520      -2.521504       6.870965       2.568093      11.657141          -0.000006
          161              C       5.202442      15.834863      14.030551       0.067486      27.199354 0.33937814E+03  0.75562705E+04                                 8.058819                            6.258862       0.167202       2.068613                    0.999606      26.579502      76.207570       0.635542       0.432851      -1.046071      -0.039124       0.013399      -0.035152       0.054275       0.026917       0.013830      -0.011868      -0.030690       0.021758      -0.041252       0.013195       0.028058              9.523493      10.861670      -3.384376      -2.515140       6.075208       2.181010      11.633602          -0.000006
          162              C       6.087189      15.189050      13.226896      -0.174340      34.643617 0.43762858E+03  0.10367162E+05                                 9.413648                            7.077921      -0.019089       1.973409                    0.998838      29.865224      87.877529       0.602303       0.429276      -1.049872      -0.004319       0.003761      -0.017034       0.017971       0.008543       0.000732      -0.008512       0.016192      -0.073736      -0.027101       0.002884       0.024216             11.373248      11.671664      -3.543640      -2.489268       7.262101       3.831691      15.185981          -0.000007
          163              C       2.642915      19.567371      13.430409       0.198297      34.923667 0.36471555E+03  0.82681723E+04                                 9.693796                            6.582017      -0.187940       1.955316                    0.999445      26.339023      76.210090       0.606535       0.445446      -1.038563      -0.021336       0.006428      -0.042095       0.047629       0.004318      -0.016301       0.019150       0.015930      -0.023516      -0.030638       0.007796       0.022842             12.693841      13.332773       1.062199       8.809937       7.966168      -1.041348      16.782581           0.000005
          164              C       1.307723      19.510766      11.843895       0.240929      38.259387 0.34534978E+03  0.77133750E+04                                10.352673                            6.389337      -0.273230       1.930341                    0.999565      25.713341      73.544839       0.618639       0.443286      -1.041135       0.027220       0.010776       0.019950       0.035427      -0.016321      -0.010208      -0.002438       0.058815       0.042317      -0.041134       0.009542       0.031592             15.097789      14.364373      -2.983070      11.079244       9.421721      -6.113494      21.507272           0.000004
          165              C       3.626146      19.827241      14.477687       0.166593      32.745691 0.37963373E+03  0.86595064E+04                                 9.201258                            6.712586      -0.114802       1.992340                    0.999411      25.892148      74.204690       0.603298       0.445088      -1.042797       0.029508      -0.019407       0.035892       0.050355      -0.014070      -0.016379      -0.003821       0.012356       0.030811      -0.025173       0.001503       0.023670             10.955510      11.194476       2.985339       5.712899       9.689820       0.446631      11.982235           0.000001
          166              C       4.275173      21.051970      14.647034      -0.162899      32.227608 0.43799699E+03  0.10355203E+05                                 8.867528                            7.064668      -0.073013       1.953484                    0.998921      29.794009      86.951728       0.606282       0.427311      -1.053398       0.014412      -0.003745       0.000157       0.014892      -0.007506      -0.002419      -0.011605      -0.023923      -0.045291      -0.020012      -0.004503       0.024515              9.604185       8.608974       2.355718       3.751688       9.458425       0.186566      10.745156          -0.000007
          167              C      -0.231431      12.601505       0.812569      -0.048522      26.704836 0.37679087E+03  0.85307439E+04                                 7.697619                            6.452659       0.321917       2.092320                    0.999799      27.529213      77.181402       0.652847       0.414389      -1.067541      -0.000522      -0.022125      -0.005263       0.022748       0.009335       0.000719      -0.005167      -0.011821      -0.012770      -0.010643      -0.003505       0.014149              8.103232       6.968557       1.261377       3.070884       8.025138       0.208125       9.316001          -0.000001
          168              C      -0.007013      11.482267       1.637021      -0.143807      30.064123 0.44053465E+03  0.10381184E+05                                 8.389924                            7.011701       0.321195       2.081860                    0.999750      29.018148      83.256686       0.621071       0.418502      -1.063903      -0.003205       0.020242      -0.021003       0.029345       0.009669       0.024181      -0.000126       0.003754       0.007362      -0.025008      -0.002234       0.027242              8.970365       8.304563       1.661744       3.526851       8.808435       0.305085       9.798095          -0.000007
          169              C      -0.678644      10.316716       1.391914       0.070361      26.469039 0.34312320E+03  0.76764407E+04                                 7.931100                            6.361506       0.007363       2.021229                    0.998688      26.761920      77.434396       0.619007       0.442284      -1.038307      -0.034472       0.005749      -0.047861       0.059263      -0.016991      -0.012778      -0.000761       0.024859       0.020318      -0.025839       0.001057       0.024782              8.685682       8.296609       1.965657       3.333399       8.866806       0.101300       8.893630          -0.000003
          170              C       0.477868      19.909574      10.701545       0.093372      38.568439 0.38567249E+03  0.87919929E+04                                10.150940                            6.640379      -0.082121       1.993914                    0.999346      26.083278      73.629250       0.626670       0.428744      -1.057389      -0.005484       0.007826      -0.015621       0.018313      -0.001695      -0.011972       0.017465      -0.008514      -0.034161      -0.024865       0.002290       0.022575             14.095012      13.830920      -1.570035       8.328247       9.937595      -6.288886      18.516521           0.000004
          171              C      15.542769      19.176280      10.352452      -0.188080      34.533542 0.44100119E+03  0.10425120E+05                                 9.282802                            7.031055       0.161998       2.026177                    0.999710      29.646628      86.005520       0.616357       0.420371      -1.059641       0.009948       0.000619      -0.009088       0.013489      -0.000901      -0.022305      -0.001586      -0.028307      -0.007280      -0.030662       0.014640       0.016022             11.249319      12.724471      -0.279802       5.828241       8.594752      -3.284446      12.428734          -0.000007
          172              C      14.690311      19.616256       9.373508       0.071812      26.955988 0.33132693E+03  0.73065170E+04                                 7.922832                            6.121263       0.302044       2.113635                    0.999834      26.061847      73.496278       0.654931       0.424089      -1.055224       0.027239       0.041471      -0.016363       0.052245       0.008011      -0.022288       0.028839      -0.012599      -0.025955      -0.042421       0.009430       0.032991              9.469187       9.898817      -0.354501       4.417279       8.229200      -3.351505      10.279544          -0.000006
          173              C      -0.179237      21.386453       8.981335       0.066437      27.232230 0.33986303E+03  0.75701554E+04                                 8.066389                            6.263828       0.163802       2.067148                    0.999574      26.601025      76.297594       0.635182       0.432919      -1.045976      -0.039130      -0.036950       0.005696       0.054119      -0.001777      -0.030210       0.008034      -0.038193       0.003862      -0.041388       0.012849       0.028538              9.533350      10.872577      -0.486907       4.193643       8.363660      -3.502212       9.363812          -0.000007
          174              C       0.705510      21.013374       9.942454      -0.172953      34.582204 0.43660516E+03  0.10336433E+05                                 9.401098                            7.068018      -0.016247       1.974542                    0.998828      29.833615      87.745022       0.602957       0.429079      -1.050036      -0.004109      -0.017107       0.005723       0.018501      -0.002618      -0.007727       0.016623       0.030138      -0.029741      -0.026921       0.003454       0.023467             11.357940      11.656057      -0.381375       4.306315       9.874536      -5.339200      12.543226          -0.000008
          175              C      16.097093      10.423925       8.806046       0.196470      34.971446 0.36527901E+03  0.82838650E+04                                 9.700663                            6.585966      -0.189838       1.954608                    0.999451      26.359475      76.274357       0.606530       0.445293      -1.038687      -0.020116      -0.040442      -0.014360       0.047396      -0.015789      -0.004672       0.008171       0.035209       0.031952      -0.029874       0.006967       0.022907             12.703411      13.342289       7.105322       5.329112      15.493250       3.300688       9.274693           0.000005
          176              C      14.761903       9.078266       7.963768       0.240047      38.270006 0.34550911E+03  0.77177107E+04                                10.353791                            6.390481      -0.224731       1.942730                    0.999294      25.719305      73.562081       0.618640       0.443240      -1.041177       0.026317       0.011401       0.019188       0.034507      -0.000199      -0.019187       0.021214       0.019076      -0.078734      -0.041813       0.010204       0.031609             15.098251      14.366176      11.086593       2.957291      23.778648       2.177395       7.149927           0.000004
          177              C      17.080323      11.200959       9.554739       0.166873      32.746330 0.37960429E+03  0.86594130E+04                                 9.204642                            6.714595      -0.117947       1.991454                    0.999392      25.893947      74.233206       0.602850       0.445389      -1.042531       0.029332       0.041599       0.000117       0.050900      -0.007393      -0.020445       0.006571      -0.007439      -0.030681      -0.025691       0.002210       0.023481             10.959812      11.197707       3.454961       5.444149      11.027139       1.215475      10.654591           0.000001
          178              C      17.729353      10.735254      10.700059      -0.160363      32.150157 0.43655157E+03  0.10312256E+05                                 8.852804                            7.051851      -0.068950       1.955066                    0.998899      29.747093      86.771065       0.606996       0.427171      -1.053510       0.014204       0.003071      -0.002069       0.014678       0.002968      -0.006631      -0.020358      -0.008940       0.002032      -0.018673      -0.005698       0.024371              9.588926       8.593389       2.068117       3.908136      10.249320       0.646644       9.924070          -0.000007
          179              C      18.604412      11.556028      11.319513      -0.049647      26.722923 0.37709354E+03  0.85394072E+04                                 7.700987                            6.454693       0.325261       2.093053                    0.999794      27.543390      77.232188       0.652821       0.414318      -1.067575       0.000842       0.007285      -0.021480       0.022697      -0.003892       0.008730      -0.008041      -0.007858       0.004382      -0.011066      -0.003479       0.014545              8.107390       6.972179       2.030412       2.630436       8.817429       0.664100       8.532563          -0.000001
          180              C       2.683825      12.829644      10.762450      -0.144083      30.085041 0.44096016E+03  0.10393293E+05                                 8.392349                            7.013620       0.322262       2.081938                    0.999757      29.029485      83.286404       0.621206       0.418327      -1.064058      -0.003794      -0.028538       0.006172       0.029443       0.016178       0.020482       0.001452       0.000963      -0.004793      -0.025223      -0.001824       0.027047              8.973254       8.307134       2.224333       3.203905       9.289786       0.581422       9.322842          -0.000007
          181              C       2.012191      13.200150       9.630499       0.071574      26.403127 0.34199099E+03  0.76437702E+04                                 7.914103                            6.348025       0.007677       2.021980                    0.998694      26.717186      77.234162       0.620182       0.441869      -1.038689      -0.035951      -0.044155      -0.020444       0.060499      -0.002273      -0.021008       0.009841       0.006257      -0.033877      -0.026358       0.001878       0.024480              8.666873       8.277024       1.899723       3.359726       8.782641       0.060692       8.940954          -0.000003
          182              C      13.932052       7.889558       7.737972       0.094384      38.527350 0.38524886E+03  0.87798675E+04                                10.143888                            6.636781      -0.082804       1.994198                    0.999329      26.067001      73.571445       0.626837       0.428751      -1.057391      -0.004881      -0.018008      -0.000400       0.018663      -0.009910      -0.007425      -0.000823       0.022980       0.060489      -0.025510       0.002612       0.022898             14.083492      13.821300       7.990505       2.802733      21.797249       0.570568       6.631927           0.000004
          183              C      12.851951       7.953882       6.928374      -0.186703      34.495510 0.44038550E+03  0.10407243E+05                                 9.278488                            7.028102       0.158535       2.025365                    0.999697      29.623257      85.932437       0.616210       0.420605      -1.059462       0.009521      -0.008967      -0.004380       0.013793      -0.018721      -0.012035      -0.008462      -0.016383       0.029052      -0.030639       0.014781       0.015859             11.243684      12.717738       5.183995       2.670145      14.307210       0.017146       6.706103          -0.000007
          184              C      11.999496       6.886103       6.819932       0.070841      26.980602 0.33174734E+03  0.73180454E+04                                 7.927473                            6.125289       0.299038       2.112730                    0.999828      26.075950      73.545362       0.654699       0.424109      -1.055221       0.026966      -0.034827       0.027571       0.051963      -0.024036      -0.004523       0.006304       0.026239       0.091702      -0.042801       0.009700       0.033100              9.475003       9.903705       4.007332       1.900815      12.679558      -0.788372       5.841748          -0.000006
          185              C      13.274954       5.661374       8.156883       0.067904      27.184996 0.33917580E+03  0.75505554E+04                                 8.056190                            6.257163       0.167336       2.068837                    0.999605      26.568616      76.167486       0.635610       0.432874      -1.046068      -0.038964       0.023728      -0.029091       0.054107      -0.025450      -0.016530      -0.003834      -0.016862       0.063014      -0.041290       0.012965       0.028325              9.519960      10.857563       3.868320       1.672886      12.127942      -1.315901       5.574375          -0.000007
          186              C      14.159699       6.680267       8.314346      -0.174184      34.629167 0.43743361E+03  0.10361288E+05                                 9.411287                            7.076548      -0.019220       1.973543                    0.998832      29.855450      87.840647       0.602341       0.429301      -1.049867      -0.004278       0.012731      -0.011728       0.017831      -0.004881      -0.007243       0.008253       0.044968       0.013240      -0.027050       0.002766       0.024284             11.369966      11.668022       3.925967       1.823676      16.518478      -1.514986       5.923398          -0.000007
          187              C      10.715433       4.314857       4.624363       0.198245      34.924345 0.36472323E+03  0.82683462E+04                                 9.693685                            6.581925      -0.187696       1.955376                    0.999445      26.339363      76.209752       0.606565       0.445424      -1.038581      -0.021322       0.033267      -0.026607       0.047637       0.011927      -0.011891       0.011226       0.002204      -0.064661      -0.030621       0.007821       0.022799             12.693637      13.332634      -8.160619       3.485091      13.676339      -4.338275      11.071938           0.000004
          188              C       9.380239       5.717120       3.880127       0.240908      38.259139 0.34535049E+03  0.77134044E+04                                10.352673                            6.389375      -0.273490       1.930272                    0.999565      25.713337      73.545181       0.618632       0.443290      -1.041131       0.027227      -0.022645       0.000634       0.035419       0.017004       0.009020      -0.023118       0.022997      -0.065175      -0.041140       0.009537       0.031603             15.097691      14.364343      -8.103285       8.122938      13.191365      -8.289883      17.737364           0.000004
          189              C      11.698665       3.277954       4.922948       0.166551      32.747347 0.37965383E+03  0.86600667E+04                                 9.201445                            6.712683      -0.114780       1.992325                    0.999411      25.893037      74.207318       0.603305       0.445078      -1.042804       0.029541      -0.021357       0.034758       0.050368       0.021176       0.004000      -0.011255      -0.000520      -0.007722      -0.025147       0.001535       0.023612             10.955693      11.194731      -6.440305       0.271167      11.796042      -0.769441       9.876306           0.000002
          190              C      12.347695       2.518930       3.946975      -0.162871      32.227252 0.43799156E+03  0.10355043E+05                                 8.867480                            7.064649      -0.073134       1.953453                    0.998920      29.793727      86.950778       0.606280       0.427314      -1.053396       0.014448       0.001767       0.003313       0.014928       0.005849       0.005303       0.009185       0.012085       0.062734      -0.020015      -0.004509       0.024524              9.604078       8.608915      -4.426801      -0.164268      10.584884      -0.463864       9.618435          -0.000008
          191              C       7.841062      18.725153       4.348060      -0.048542      26.705262 0.37679736E+03  0.85309298E+04                                 7.697696                            6.452714       0.321798       2.092283                    0.999799      27.529467      77.182358       0.652844       0.414389      -1.067541      -0.000489       0.015655       0.016532       0.022773      -0.005296      -0.007710       0.002760       0.001890       0.028397      -0.010651      -0.003512       0.014163              8.103288       6.968624      -3.290131       0.443016       9.173581      -0.454821       8.167659          -0.000001
          192              C       8.065478      18.570775       5.729575      -0.143821      30.064997 0.44054642E+03  0.10381503E+05                                 8.389963                            7.011757       0.321453       2.081917                    0.999750      29.018882      83.258224       0.621075       0.418498      -1.063909      -0.003137       0.008090      -0.028030       0.029343      -0.025833       0.003725      -0.002513      -0.000311      -0.004755      -0.025074      -0.002225       0.027299              8.970336       8.304541      -3.885051       0.324246       9.814772      -0.275906       8.791696          -0.000007
          193              C       7.393846      19.365821       6.616419       0.070280      26.471341 0.34315806E+03  0.76774008E+04                                 7.931408                            6.361734       0.007588       2.021263                    0.998689      26.763683      77.439912       0.619011       0.442271      -1.038317      -0.034447       0.038598      -0.028918       0.059268       0.019532       0.008326      -0.010190       0.008554      -0.028422      -0.025839       0.001107       0.024732              8.685967       8.296902      -3.869716      -0.035559       8.974839       0.038967       8.786161          -0.000003
          194              C       8.550384       6.507019       2.963573       0.093457      38.566345 0.38565209E+03  0.87914528E+04                                10.150826                            6.640376      -0.082230       1.993906                    0.999346      26.082305      73.627312       0.626643       0.428767      -1.057370      -0.005465       0.009642      -0.014580       0.018314       0.011239      -0.004520       0.017955      -0.007651      -0.031624      -0.024873       0.002283       0.022590             14.094760      13.830740      -6.427222       5.523629      10.925273      -6.859113      17.528268           0.000003
          195              C       7.470283       7.175989       3.424078      -0.188077      34.533444 0.44100394E+03  0.10425214E+05                                 9.282821                            7.031112       0.161896       2.026152                    0.999708      29.646653      86.006039       0.616349       0.420375      -1.059637       0.009941       0.007566      -0.005075       0.013484       0.019768      -0.010374       0.006883      -0.013536       0.036801      -0.030637       0.014624       0.016012             11.249313      12.724539      -4.907380       3.156392       8.625843      -3.302469      12.397556          -0.000007
          196              C       6.617825       7.803791       2.553575       0.071886      26.954193 0.33130075E+03  0.73057873E+04                                 7.922514                            6.121053       0.302188       2.113701                    0.999834      26.060580      73.491678       0.654938       0.424093      -1.055222       0.027207      -0.006550      -0.044065       0.052199       0.015294      -0.018131       0.022776      -0.023059      -0.057554      -0.042467       0.009497       0.032970              9.468783       9.898453      -3.648049       2.515431       6.864257      -2.563479      11.643638          -0.000006
          197              C       7.893280       7.258323       0.824453       0.066504      27.230355 0.33983949E+03  0.75694951E+04                                 8.066097                            6.263682       0.163789       2.067178                    0.999572      26.599569      76.292572       0.635179       0.432929      -1.045971      -0.039081       0.013577       0.034859       0.054100       0.027063      -0.013579       0.011471      -0.032261       0.021561      -0.041403       0.012846       0.028556              9.532955      10.872108      -3.388084       2.518293       6.080519      -2.184021      11.646238          -0.000006
          198              C       8.778027       6.612510       1.628108      -0.172864      34.577950 0.43654814E+03  0.10334744E+05                                 9.400466                            7.067667      -0.016353       1.974560                    0.998826      29.830892      87.735502       0.602958       0.429093      -1.050028      -0.004061       0.003668       0.017668       0.018496       0.008044      -0.001584       0.008209       0.015565      -0.073390      -0.026915       0.003423       0.023492             11.357070      11.655137      -3.538242       2.483084       7.251659      -3.824828      15.164414          -0.000008
          199              C       5.333753      10.990831       1.424595       0.197195      34.948222 0.36504718E+03  0.82774011E+04                                 9.697288                            6.584573      -0.196047       1.953005                    0.999454      26.349914      76.244370       0.606490       0.445387      -1.038619      -0.021557       0.007521       0.042382       0.048141       0.004174       0.016201      -0.019077       0.016289      -0.024135      -0.030574       0.007695       0.022879             12.697660      13.337167       1.063438      -8.812542       7.968671       1.040866      16.787143           0.000005
          200              C       3.998563      10.934227       3.011109       0.241632      38.228056 0.34510109E+03  0.77064072E+04                                10.347335                            6.387226      -0.220770       1.944073                    0.999265      25.703366      73.508778       0.618715       0.443312      -1.041123       0.026573       0.010449      -0.019727       0.034706      -0.016041       0.010079       0.002693       0.059298       0.042903      -0.041336       0.009845       0.031491             15.087435      14.355759      -2.979125     -11.070447       9.415775       6.106825      21.490770           0.000004
          201              C       6.316983      11.250700       0.377317       0.166402      32.737426 0.37951908E+03  0.86565968E+04                                 9.202018                            6.713260      -0.128332       1.988230                    0.999447      25.887455      74.200039       0.603015       0.445312      -1.042622       0.028977      -0.020227      -0.034817       0.049609      -0.013655       0.015795       0.004014       0.013295       0.028740      -0.024529       0.001597       0.022933             10.955972      11.193722       2.986188      -5.711381       9.692974      -0.445800      11.981219           0.000002
          202              C       6.966010      12.475429       0.207970      -0.160717      32.162093 0.43678131E+03  0.10319352E+05                                 8.855029                            7.053601      -0.069478       1.954957                    0.998943      29.757560      86.817185       0.606916       0.427158      -1.053486       0.013710      -0.003313       0.000420       0.014110      -0.007079       0.001795       0.012688      -0.025333      -0.045082      -0.020187      -0.005350       0.025537              9.591009       8.594372       2.349264      -3.745697       9.447661      -0.180029      10.730993          -0.000007
          203              C      13.222732      21.178045      14.042435      -0.048178      26.695935 0.37661708E+03  0.85259044E+04                                 7.696618                            6.451546       0.329017       2.094560                    0.999791      27.521772      77.158769       0.652840       0.414437      -1.067501      -0.000349      -0.022128       0.004941       0.022676       0.009482      -0.000968       0.005329      -0.012321      -0.013082      -0.011055      -0.003404       0.014460              8.102401       6.967901       1.260185      -3.071741       8.022800      -0.206858       9.316504          -0.000001
          204              C      13.447148      20.058807      13.217983      -0.145209      30.120460 0.44167732E+03  0.10415115E+05                                 8.400716                            7.020788       0.316380       2.080072                    0.999754      29.054544      83.395979       0.620654       0.418502      -1.063876      -0.002951       0.020500       0.021561       0.029897       0.009520      -0.024068      -0.000666       0.003131       0.005814      -0.024721      -0.002380       0.027101              8.981980       8.315246       1.663724      -3.531596       8.819424      -0.305591       9.811270          -0.000007
          205              C      12.775518      18.893256      13.463090       0.071528      26.418993 0.34228291E+03  0.76524794E+04                                 7.919580                            6.352458       0.007924       2.022107                    0.998682      26.728061      77.294860       0.619669       0.442109      -1.038473      -0.035526       0.005695       0.048138       0.060098      -0.017353       0.012505       0.000062       0.024782       0.020685      -0.025885       0.000934       0.024950              8.672742       8.283100       1.961509      -3.327557       8.854805      -0.099756       8.880322          -0.000003
          206              C       3.168710      11.333036       4.153459       0.092578      38.569811 0.38576623E+03  0.87940819E+04                                10.148067                            6.639075      -0.083279       1.993707                    0.999334      26.086618      73.622551       0.627072       0.428472      -1.057627      -0.005105       0.008175       0.015905       0.018598      -0.001260       0.012513      -0.017226      -0.007874      -0.033785      -0.025103       0.002912       0.022191             14.089774      13.826838      -1.569077      -8.325177       9.933554       6.285272      18.508931           0.000004
          207              C       2.088611      10.599742       4.502552      -0.186997      34.520827 0.44074577E+03  0.10418262E+05                                 9.285630                            7.033378       0.161967       2.026202                    0.999707      29.635973      85.989792       0.615642       0.420892      -1.059243       0.010989       0.001134       0.009304       0.014443      -0.001404       0.022160       0.001757      -0.028454      -0.006410      -0.030587       0.014763       0.015823             11.253075      12.731489      -0.280357      -5.832680       8.594564       3.283434      12.433171          -0.000008
          208              C       1.236155      11.039719       5.481496       0.070899      26.971387 0.33158682E+03  0.73134758E+04                                 7.923073                            6.121317       0.306458       2.114719                    0.999836      26.074377      73.531024       0.655324       0.423764      -1.055456       0.027008       0.040901       0.016225       0.051629       0.008014       0.022573      -0.028281      -0.012576      -0.024404      -0.042096       0.009487       0.032609              9.469216       9.900767      -0.352778      -4.417485       8.228774       3.349642      10.278106          -0.000006
          209              C       2.511608      12.809916       5.873669       0.067482      27.225448 0.33976753E+03  0.75678211E+04                                 8.068628                            6.266383       0.163629       2.067255                    0.999590      26.593403      76.285381       0.634503       0.433394      -1.045644      -0.039730      -0.036935      -0.005406       0.054515      -0.001286       0.030276      -0.007622      -0.037154       0.002007      -0.041143       0.013343       0.027801              9.535514      10.878941      -0.487541      -4.196686       8.362504       3.500263       9.365097          -0.000007
          210              C       3.396354      12.436837       4.912550      -0.172799      34.576722 0.43656485E+03  0.10335368E+05                                 9.400210                            7.067929      -0.015937       1.974766                    0.998866      29.831318      87.741336       0.602923       0.429108      -1.050005      -0.004513      -0.016505      -0.005638       0.018016      -0.003255       0.007103      -0.016242       0.031872      -0.030388      -0.026898       0.002810       0.024087             11.355617      11.656646      -0.379250      -4.304903       9.871943       5.335505      12.538261          -0.000007
          211              C       0.047877      15.305688       6.048958       0.196470      34.971447 0.36527902E+03  0.82838655E+04                                 9.700664                            6.585967      -0.189838       1.954608                    0.999451      26.359476      76.274365       0.606530       0.445293      -1.038687       0.020116       0.040442       0.014359       0.047396      -0.015789      -0.004672       0.008171       0.035209       0.031952      -0.029874       0.006967       0.022907             12.703412      13.342290       7.105322       5.329112      15.493252       3.300688       9.274694           0.000005
          212              C       1.383067      16.651347       6.891236       0.240047      38.270006 0.34550910E+03  0.77177104E+04                                10.353791                            6.390481      -0.224731       1.942730                    0.999294      25.719305      73.562082       0.618640       0.443240      -1.041177      -0.026317      -0.011401      -0.019188       0.034507      -0.000199      -0.019187       0.021214       0.019076      -0.078734      -0.041813       0.010204       0.031609             15.098251      14.366177      11.086594       2.957292      23.778649       2.177395       7.149927           0.000004
          213              C      -0.935353      14.528654       5.300265       0.166873      32.746329 0.37960428E+03  0.86594128E+04                                 9.204642                            6.714595      -0.117948       1.991454                    0.999392      25.893947      74.233212       0.602850       0.445389      -1.042530      -0.029332      -0.041599      -0.000117       0.050900      -0.007393      -0.020445       0.006571      -0.007438      -0.030681      -0.025691       0.002210       0.023481             10.959813      11.197708       3.454961       5.444150      11.027139       1.215475      10.654592           0.000001
          214              C      -1.584383      14.994359       4.154945      -0.160363      32.150164 0.43655166E+03  0.10312259E+05                                 8.852805                            7.051852      -0.068951       1.955065                    0.998899      29.747098      86.771090       0.606996       0.427171      -1.053510      -0.014204      -0.003071       0.002069       0.014678       0.002968      -0.006631      -0.020358      -0.008940       0.002032      -0.018673      -0.005698       0.024371              9.588928       8.593391       2.068118       3.908137      10.249323       0.646644       9.924072          -0.000007
          215              C      -2.459442      14.173585       3.535491      -0.049647      26.722927 0.37709362E+03  0.85394096E+04                                 7.700989                            6.454694       0.325261       2.093053                    0.999794      27.543393      77.232203       0.652821       0.414318      -1.067575      -0.000842      -0.007285       0.021480       0.022697      -0.003891       0.008730      -0.008041      -0.007858       0.004382      -0.011066      -0.003479       0.014545              8.107392       6.972180       2.030413       2.630437       8.817431       0.664101       8.532565          -0.000001
          216              C      13.461145      12.899969       4.092554      -0.144083      30.085038 0.44096013E+03  0.10393293E+05                                 8.392349                            7.013620       0.322262       2.081938                    0.999757      29.029483      83.286399       0.621206       0.418327      -1.064058       0.003794       0.028538      -0.006172       0.029443       0.016178       0.020482       0.001452       0.000963      -0.004793      -0.025223      -0.001824       0.027047              8.973253       8.307134       2.224333       3.203904       9.289786       0.581422       9.322841          -0.000007
          217              C      14.132779      12.529463       5.224505       0.071574      26.403128 0.34199101E+03  0.76437707E+04                                 7.914103                            6.348026       0.007677       2.021980                    0.998694      26.717186      77.234164       0.620182       0.441869      -1.038689       0.035951       0.044155       0.020444       0.060499      -0.002273      -0.021008       0.009841       0.006256      -0.033877      -0.026358       0.001879       0.024480              8.666874       8.277025       1.899723       3.359726       8.782641       0.060692       8.940955          -0.000003
          218              C       2.212918      17.840055       7.117032       0.094384      38.527351 0.38524886E+03  0.87798674E+04                                10.143888                            6.636781      -0.082804       1.994198                    0.999329      26.067001      73.571444       0.626837       0.428751      -1.057391       0.004881       0.018008       0.000400       0.018663      -0.009910      -0.007425      -0.000823       0.022980       0.060489      -0.025510       0.002612       0.022898             14.083492      13.821300       7.990506       2.802733      21.797249       0.570568       6.631927           0.000004
          219              C       3.293019      17.775731       7.926630      -0.186703      34.495512 0.44038553E+03  0.10407244E+05                                 9.278489                            7.028103       0.158535       2.025365                    0.999697      29.623258      85.932441       0.616210       0.420605      -1.059462      -0.009521       0.008967       0.004380       0.013793      -0.018721      -0.012035      -0.008462      -0.016383       0.029052      -0.030639       0.014780       0.015859             11.243684      12.717739       5.183995       2.670145      14.307210       0.017146       6.706103          -0.000007
          220              C       4.145474      18.843510       8.035072       0.070841      26.980603 0.33174736E+03  0.73180460E+04                                 7.927473                            6.125289       0.299038       2.112730                    0.999828      26.075951      73.545365       0.654699       0.424109      -1.055221      -0.026966       0.034827      -0.027571       0.051963      -0.024036      -0.004523       0.006304       0.026239       0.091702      -0.042801       0.009700       0.033100              9.475003       9.903705       4.007332       1.900815      12.679558      -0.788372       5.841748          -0.000006
          221              C       2.870016      20.068239       6.698121       0.067904      27.184992 0.33917575E+03  0.75505541E+04                                 8.056190                            6.257163       0.167336       2.068837                    0.999605      26.568614      76.167480       0.635610       0.432874      -1.046068       0.038964      -0.023728       0.029091       0.054107      -0.025450      -0.016530      -0.003834      -0.016862       0.063014      -0.041290       0.012965       0.028325              9.519959      10.857561       3.868320       1.672885      12.127942      -1.315901       5.574375          -0.000006
          222              C       1.985271      19.049346       6.540658      -0.174184      34.629168 0.43743364E+03  0.10361288E+05                                 9.411287                            7.076548      -0.019220       1.973544                    0.998832      29.855450      87.840645       0.602341       0.429301      -1.049867       0.004278      -0.012731       0.011728       0.017831      -0.004881      -0.007243       0.008253       0.044968       0.013241      -0.027050       0.002766       0.024284             11.369966      11.668021       3.925967       1.823676      16.518477      -1.514986       5.923398          -0.000007
          223              C       5.429537      21.414756      10.230641       0.198245      34.924346 0.36472325E+03  0.82683467E+04                                 9.693685                            6.581926      -0.187696       1.955376                    0.999445      26.339364      76.209756       0.606565       0.445424      -1.038581       0.021322      -0.033267       0.026607       0.047637       0.011927      -0.011891       0.011227       0.002204      -0.064661      -0.030621       0.007821       0.022799             12.693637      13.332634      -8.160619       3.485092      13.676339      -4.338276      11.071938           0.000004
          224              C       6.764731      20.012493      10.974877       0.240908      38.259141 0.34535052E+03  0.77134050E+04                                10.352674                            6.389376      -0.273490       1.930272                    0.999565      25.713338      73.545185       0.618632       0.443290      -1.041131      -0.027227       0.022645      -0.000634       0.035419       0.017004       0.009020      -0.023118       0.022997      -0.065175      -0.041140       0.009537       0.031603             15.097691      14.364344      -8.103286       8.122938      13.191365      -8.289883      17.737365           0.000004
          225              C       4.446305      22.451659       9.932056       0.166551      32.747348 0.37965383E+03  0.86600667E+04                                 9.201445                            6.712683      -0.114780       1.992326                    0.999411      25.893037      74.207317       0.603305       0.445078      -1.042804      -0.029541       0.021357      -0.034758       0.050368       0.021175       0.004000      -0.011255      -0.000520      -0.007722      -0.025147       0.001535       0.023612             10.955693      11.194730      -6.440305       0.271167      11.796041      -0.769441       9.876307           0.000002
          226              C       3.797275      23.210683      10.908029      -0.162871      32.227251 0.43799155E+03  0.10355043E+05                                 8.867480                            7.064649      -0.073134       1.953453                    0.998920      29.793727      86.950777       0.606280       0.427314      -1.053396      -0.014448      -0.001767      -0.003313       0.014928       0.005849       0.005303       0.009185       0.012085       0.062734      -0.020015      -0.004509       0.024524              9.604077       8.608914      -4.426800      -0.164268      10.584883      -0.463864       9.618436          -0.000007
          227              C       8.303908       7.004460      10.506944      -0.048542      26.705266 0.37679745E+03  0.85309323E+04                                 7.697697                            6.452715       0.321798       2.092283                    0.999799      27.529469      77.182365       0.652844       0.414389      -1.067541       0.000489      -0.015655      -0.016532       0.022773      -0.005296      -0.007710       0.002760       0.001890       0.028396      -0.010651      -0.003512       0.014163              8.103289       6.968625      -3.290131       0.443016       9.173582      -0.454822       8.167660          -0.000001
          228              C       8.079492       7.158838       9.125429      -0.143821      30.064996 0.44054638E+03  0.10381502E+05                                 8.389963                            7.011756       0.321453       2.081916                    0.999750      29.018881      83.258220       0.621075       0.418498      -1.063909       0.003137      -0.008090       0.028030       0.029343      -0.025833       0.003725      -0.002513      -0.000311      -0.004755      -0.025073      -0.002225       0.027299              8.970336       8.304541      -3.885051       0.324246       9.814771      -0.275906       8.791696          -0.000007
          229              C       8.751124       6.363792       8.238585       0.070280      26.471341 0.34315806E+03  0.76774007E+04                                 7.931408                            6.361734       0.007588       2.021263                    0.998689      26.763683      77.439913       0.619011       0.442271      -1.038317       0.034447      -0.038598       0.028918       0.059268       0.019532       0.008326      -0.010190       0.008554      -0.028422      -0.025839       0.001107       0.024732              8.685968       8.296903      -3.869716      -0.035559       8.974839       0.038967       8.786161          -0.000003
          230              C       7.594586      19.222594      11.891431       0.093457      38.566340 0.38565204E+03  0.87914513E+04                                10.150826                            6.640376      -0.082230       1.993906                    0.999346      26.082303      73.627308       0.626643       0.428767      -1.057370       0.005465      -0.009642       0.014580       0.018314       0.011239      -0.004520       0.017955      -0.007651      -0.031624      -0.024873       0.002283       0.022590             14.094760      13.830740      -6.427222       5.523629      10.925273      -6.859113      17.528268           0.000003
          231              C       8.674687      18.553624      11.430926      -0.188077      34.533442 0.44100391E+03  0.10425213E+05                                 9.282821                            7.031111       0.161896       2.026153                    0.999708      29.646651      86.006032       0.616349       0.420375      -1.059637      -0.009941      -0.007566       0.005075       0.013484       0.019768      -0.010374       0.006883      -0.013536       0.036801      -0.030637       0.014624       0.016012             11.249312      12.724539      -4.907380       3.156391       8.625842      -3.302469      12.397555          -0.000007
          232              C       9.527145      17.925822      12.301429       0.071885      26.954195 0.33130079E+03  0.73057882E+04                                 7.922514                            6.121053       0.302188       2.113701                    0.999834      26.060581      73.491679       0.654938       0.424093      -1.055222      -0.027207       0.006550       0.044065       0.052199       0.015294      -0.018131       0.022776      -0.023059      -0.057554      -0.042467       0.009497       0.032970              9.468783       9.898453      -3.648049       2.515431       6.864257      -2.563479      11.643638          -0.000006
          233              C       8.251690      18.471290      14.030551       0.066504      27.230355 0.33983949E+03  0.75694950E+04                                 8.066097                            6.263682       0.163789       2.067178                    0.999572      26.599569      76.292571       0.635179       0.432929      -1.045971       0.039081      -0.013577      -0.034859       0.054100       0.027063      -0.013579       0.011471      -0.032262       0.021561      -0.041403       0.012846       0.028556              9.532955      10.872108      -3.388084       2.518293       6.080519      -2.184021      11.646238          -0.000006
          234              C       7.366943      19.117103      13.226896      -0.172865      34.577953 0.43654819E+03  0.10334745E+05                                 9.400467                            7.067667      -0.016354       1.974560                    0.998826      29.830894      87.735509       0.602958       0.429093      -1.050028       0.004061      -0.003668      -0.017668       0.018496       0.008044      -0.001584       0.008209       0.015565      -0.073390      -0.026915       0.003423       0.023492             11.357071      11.655138      -3.538243       2.483084       7.251660      -3.824829      15.164415          -0.000008
          235              C      10.811217      14.738782      13.430409       0.197196      34.948223 0.36504718E+03  0.82774011E+04                                 9.697288                            6.584573      -0.196046       1.953005                    0.999454      26.349914      76.244373       0.606490       0.445387      -1.038619       0.021557      -0.007521      -0.042382       0.048141       0.004174       0.016201      -0.019077       0.016289      -0.024135      -0.030574       0.007695       0.022879             12.697661      13.337168       1.063438      -8.812543       7.968671       1.040866      16.787144           0.000005
          236              C      12.146407      14.795386      11.843895       0.241632      38.228058 0.34510111E+03  0.77064078E+04                                10.347335                            6.387227      -0.220770       1.944073                    0.999265      25.703367      73.508782       0.618715       0.443312      -1.041123      -0.026573      -0.010449       0.019727       0.034706      -0.016041       0.010079       0.002693       0.059298       0.042903      -0.041336       0.009845       0.031491             15.087436      14.355760      -2.979125     -11.070448       9.415776       6.106825      21.490771           0.000004
          237              C       9.827987      14.478913      14.477687       0.166402      32.737426 0.37951906E+03  0.86565966E+04                                 9.202018                            6.713261      -0.128332       1.988230                    0.999447      25.887455      74.200043       0.603015       0.445312      -1.042622      -0.028977       0.020227       0.034817       0.049609      -0.013655       0.015795       0.004014       0.013295       0.028740      -0.024529       0.001597       0.022933             10.955973      11.193723       2.986188      -5.711382       9.692975      -0.445801      11.981220           0.000002
          238              C       9.178960      13.254184      14.647034      -0.160717      32.162099 0.43678139E+03  0.10319355E+05                                 8.855030                            7.053602      -0.069478       1.954957                    0.998943      29.757563      86.817201       0.606916       0.427159      -1.053486      -0.013710       0.003313      -0.000420       0.014110      -0.007079       0.001795       0.012688      -0.025333      -0.045082      -0.020187      -0.005350       0.025537              9.591011       8.594374       2.349265      -3.745698       9.447662      -0.180030      10.730995          -0.000007
          239              C       2.922238       4.551568       0.812569      -0.048178      26.695942 0.37661718E+03  0.85259076E+04                                 7.696620                            6.451547       0.329017       2.094560                    0.999791      27.521777      77.158792       0.652840       0.414437      -1.067501       0.000349       0.022128      -0.004941       0.022676       0.009482      -0.000968       0.005329      -0.012321      -0.013082      -0.011055      -0.003404       0.014460              8.102403       6.967902       1.260186      -3.071742       8.022802      -0.206858       9.316506          -0.000001
          240              C       2.697822       5.670806       1.637021      -0.145209      30.120460 0.44167731E+03  0.10415114E+05                                 8.400716                            7.020788       0.316380       2.080072                    0.999754      29.054544      83.395979       0.620654       0.418502      -1.063876       0.002951      -0.020500      -0.021561       0.029897       0.009520      -0.024068      -0.000666       0.003131       0.005814      -0.024721      -0.002380       0.027101              8.981980       8.315246       1.663724      -3.531596       8.819424      -0.305591       9.811270          -0.000007
          241              C       3.369452       6.836357       1.391914       0.071528      26.418994 0.34228293E+03  0.76524800E+04                                 7.919580                            6.352458       0.007924       2.022107                    0.998682      26.728062      77.294867       0.619669       0.442109      -1.038473       0.035526      -0.005695      -0.048138       0.060098      -0.017353       0.012505       0.000062       0.024782       0.020685      -0.025885       0.000934       0.024950              8.672743       8.283100       1.961510      -3.327557       8.854806      -0.099756       8.880323          -0.000003
          242              C      12.976260      14.396577      10.701545       0.092578      38.569813 0.38576626E+03  0.87940825E+04                                10.148067                            6.639075      -0.083279       1.993707                    0.999334      26.086619      73.622551       0.627072       0.428472      -1.057627       0.005105      -0.008175      -0.015905       0.018598      -0.001260       0.012513      -0.017226      -0.007874      -0.033785      -0.025103       0.002912       0.022191             14.089774      13.826838      -1.569077      -8.325177       9.933553       6.285271      18.508930           0.000004
          243              C      14.056359      15.129871      10.352452      -0.186997      34.520827 0.44074576E+03  0.10418262E+05                                 9.285630                            7.033378       0.161968       2.026202                    0.999707      29.635973      85.989790       0.615642       0.420892      -1.059243      -0.010989      -0.001134      -0.009304       0.014443      -0.001404       0.022160       0.001757      -0.028454      -0.006410      -0.030587       0.014763       0.015823             11.253075      12.731489      -0.280357      -5.832680       8.594564       3.283434      12.433171          -0.000008
          244              C      14.908815      14.689894       9.373508       0.070899      26.971391 0.33158687E+03  0.73134773E+04                                 7.923075                            6.121318       0.306458       2.114718                    0.999836      26.074380      73.531040       0.655323       0.423764      -1.055456      -0.027008      -0.040901      -0.016225       0.051629       0.008014       0.022573      -0.028281      -0.012576      -0.024404      -0.042096       0.009487       0.032609              9.469218       9.900770      -0.352779      -4.417487       8.228776       3.349643      10.278109          -0.000006
          245              C      13.633362      12.919697       8.981335       0.067482      27.225448 0.33976751E+03  0.75678207E+04                                 8.068628                            6.266382       0.163629       2.067255                    0.999590      26.593403      76.285380       0.634503       0.433394      -1.045644       0.039730       0.036935       0.005406       0.054515      -0.001286       0.030276      -0.007622      -0.037154       0.002007      -0.041143       0.013343       0.027801              9.535514      10.878941      -0.487540      -4.196686       8.362504       3.500262       9.365097          -0.000007
          246              C      12.748616      13.292776       9.942454      -0.172799      34.576724 0.43656488E+03  0.10335369E+05                                 9.400210                            7.067929      -0.015937       1.974766                    0.998866      29.831319      87.741340       0.602923       0.429108      -1.050005       0.004513       0.016505       0.005638       0.018016      -0.003255       0.007103      -0.016242       0.031872      -0.030388      -0.026898       0.002810       0.024087             11.355617      11.656647      -0.379250      -4.304904       9.871943       5.335505      12.538262          -0.000007
          247              N       3.305416       6.106496       7.754312      -0.150126      37.892382 0.50384977E+03  0.12139209E+05                                 9.573448                            7.325877      -0.264299       1.932588                    0.998416      28.084538      78.493488       0.636454       0.399438      -1.088734       0.054600       0.089515      -0.018907       0.106544      -0.000657      -0.005671      -0.018583       0.032388       0.007183      -0.028830       0.009825       0.019005             11.692445       9.883284       3.832727      -1.388665      16.762540       0.486945       8.431511          -0.000002
          248              N       4.178858       6.989022       7.235872      -0.296584      38.519217 0.52228409E+03  0.12594319E+05                                 9.391012                            7.270981       0.686896       2.211331                    0.999772      28.989836      78.939443       0.669156       0.379586      -1.111679      -0.166833      -0.020588       0.185481       0.250321       0.070879       0.087426      -0.030962      -0.117011      -0.305399      -0.168745       0.025508       0.143237             11.372635       9.711019       4.744008      -1.265521      16.972869       0.583017       7.434016          -0.000004
          249              N       3.190784       7.977039       8.970937      -0.431739      40.629510 0.58616637E+03  0.14569428E+05                                 9.743307                            7.710048       0.488300       2.125254                    0.999607      30.998999      86.102346       0.647978       0.380298      -1.109560       0.031105      -0.120148      -0.139736       0.186894       0.056574       0.010158      -0.125236       0.073035      -0.204410      -0.172408       0.047348       0.125060             11.522593      11.216087       5.111849      -3.125848      15.850866      -1.303280       7.500825          -0.000002
          250              N      12.321836      21.893326       9.024415      -0.170595      36.084768 0.50188167E+03  0.12089495E+05                                 9.251570                            7.349331      -0.158042       1.977922                    0.999249      27.693696      77.593360       0.630048       0.403576      -1.085077      -0.043475       0.009456       0.062991       0.077119       0.017879       0.013199      -0.009414      -0.019499      -0.071134      -0.033984       0.001727       0.032258             10.575296      10.320611       3.164308      -3.444187      12.139801      -0.748012       9.265476          -0.000001
          251              N       6.666796      11.429952       7.428988      -0.134000      33.936980 0.47501920E+03  0.11251580E+05                                 8.880344                            7.111002       0.025549       2.041139                    0.999385      26.859502      73.882013       0.647772       0.399192      -1.091386      -0.055015      -0.066451       0.007323       0.086580      -0.026602      -0.005530       0.012644       0.007641       0.055080      -0.036729       0.005964       0.030765             10.709343      11.941351       4.008662      -1.806300      13.400848       1.709579       6.785832           0.000001
          252              N       8.687071      12.238719       5.689467      -0.149512      37.898684 0.50389852E+03  0.12140740E+05                                 9.575091                            7.326478      -0.261333       1.933464                    0.998465      28.084978      78.497199       0.636393       0.399465      -1.088710       0.055152      -0.061082      -0.069782       0.107899      -0.004559       0.002538       0.001168       0.002148      -0.083404      -0.028003       0.009383       0.018620             11.695969       9.885532      -3.121311      -2.627939      10.095709       3.367070      15.106666          -0.000001
          253              N       9.560517      11.348474       5.184396      -0.296376      38.501986 0.52195823E+03  0.12584511E+05                                 9.388647                            7.268954       0.683582       2.210401                    0.999768      28.980638      78.908573       0.669216       0.379611      -1.111659      -0.166403       0.170376      -0.075516       0.249841       0.040876      -0.105299       0.107068       0.014540       0.093529      -0.169295       0.025414       0.143880             11.370569       9.709745      -3.467946      -3.476906       9.311743       3.838940      15.090218          -0.000003
          254              N       8.572440      12.357074       3.461216      -0.430591      40.596701 0.58553148E+03  0.14549822E+05                                 9.739068                            7.706463       0.485499       2.124573                    0.999596      30.982000      86.046087       0.648048       0.380357      -1.109508       0.031804      -0.061120       0.174254       0.187381      -0.019656      -0.053865       0.091788       0.013141      -0.380820      -0.172459       0.047055       0.125404             11.518365      11.212248      -5.261378      -2.864170      10.713282       4.266222      12.629565          -0.000002
          255              N       6.940180      14.021781       6.237616      -0.172487      36.152481 0.50301191E+03  0.12124489E+05                                 9.265056                            7.359210      -0.158674       1.977577                    0.999237      27.729318      77.738026       0.629369       0.403753      -1.084873      -0.043730       0.050209      -0.039188       0.077259       0.002593      -0.022502       0.024216       0.005639       0.003427      -0.034345       0.002215       0.032130             10.591564      10.336453      -4.572701      -1.018782      10.648327       1.621168      10.789912          -0.000000
          256              N      12.048461       9.295250       1.241878      -0.134309      33.982016 0.47570242E+03  0.11272866E+05                                 8.891047                            7.118173       0.020789       2.039294                    0.999392      26.882671      73.985060       0.647104       0.399423      -1.091126      -0.055290       0.039485       0.053592       0.086534       0.008079       0.025552      -0.019767      -0.005052       0.014659      -0.036264       0.006011       0.030252             10.724858      11.959117      -3.575546      -2.577297       6.968619       2.015183      13.246837           0.000001
          257              N      14.068742       7.384398       1.411225      -0.152705      38.011382 0.50552703E+03  0.12191315E+05                                 9.597456                            7.341124      -0.267101       1.931074                    0.998413      28.143639      78.729595       0.635313       0.399772      -1.088367       0.055029      -0.028065       0.086781       0.106521       0.004852       0.001615       0.017634       0.034836       0.011515      -0.029127       0.010658       0.018469             11.726034       9.908965      -0.719749       4.028721      10.965671      -3.868166      14.303466          -0.000002
          258              N      14.942188       7.392117       2.434735      -0.295552      38.483768 0.52162370E+03  0.12574586E+05                                 9.386010                            7.266646       0.687024       2.211574                    0.999766      28.972625      78.884108       0.669311       0.379614      -1.111644      -0.167195      -0.150772      -0.110992       0.251009      -0.111536       0.018302      -0.076113       0.067213       0.250133      -0.168785       0.024851       0.143935             11.367748       9.706433      -1.276875       4.740183      10.318901      -4.421483      14.077912          -0.000003
          259              N      13.954117       5.395500       2.422851      -0.431346      40.621301 0.58597357E+03  0.14563446E+05                                 9.742306                            7.708825       0.487452       2.125109                    0.999617      30.993979      86.085043       0.648023       0.380303      -1.109556       0.030890       0.180870      -0.034474       0.186699      -0.037256       0.043972       0.033726       0.230665       0.272123      -0.172813       0.047250       0.125563             11.522399      11.215144       0.150091       5.990120       8.459741      -2.965398      14.892311          -0.000001
          260              N      17.703517      15.544119      14.447977      -0.169560      36.034060 0.50100913E+03  0.12063340E+05                                 9.244431                            7.344042      -0.152132       1.980261                    0.999259      27.667717      77.506416       0.630127       0.403697      -1.084985      -0.043704      -0.059055      -0.023845       0.077240      -0.020410       0.009544      -0.014527       0.024129       0.058085      -0.034658       0.001691       0.032967             10.567332      10.313132       1.398295       4.459455       9.327956      -0.870522      12.060908          -0.000000
          261              N      17.430139       5.004411       6.184138      -0.133930      33.951267 0.47522145E+03  0.11257780E+05                                 8.883121                            7.112612       0.026838       2.041348                    0.999424      26.867369      73.912800       0.647673       0.399203      -1.091358      -0.055880       0.026422      -0.061341       0.087083       0.018248      -0.019778       0.007593      -0.027205      -0.048064      -0.036511       0.005623       0.030888             10.713457      11.946238      -0.439912       4.377054       9.923265      -3.720953      10.270869           0.000000
          262              N      12.839554      19.623117       7.100692      -0.150126      37.892387 0.50384992E+03  0.12139213E+05                                 9.573449                            7.325878      -0.264299       1.932587                    0.998416      28.084539      78.493491       0.636454       0.399438      -1.088734      -0.054600      -0.089515       0.018907       0.106544      -0.000657      -0.005671      -0.018583       0.032388       0.007183      -0.028830       0.009825       0.019006             11.692446       9.883285       3.832726      -1.388666      16.762540       0.486944       8.431513          -0.000002
          263              N      11.966112      18.740591       7.619132      -0.296584      38.519211 0.52228401E+03  0.12594317E+05                                 9.391011                            7.270981       0.686896       2.211331                    0.999772      28.989834      78.939437       0.669156       0.379586      -1.111679       0.166833       0.020588      -0.185481       0.250321       0.070879       0.087426      -0.030962      -0.117011      -0.305399      -0.168744       0.025508       0.143237             11.372633       9.711018       4.744007      -1.265521      16.972866       0.583016       7.434016          -0.000004
          264              N      12.954186      17.752574       5.884067      -0.431739      40.629506 0.58616631E+03  0.14569426E+05                                 9.743306                            7.710048       0.488301       2.125255                    0.999607      30.998998      86.102340       0.647978       0.380298      -1.109560      -0.031105       0.120148       0.139736       0.186894       0.056574       0.010158      -0.125236       0.073035      -0.204410      -0.172408       0.047348       0.125060             11.522592      11.216086       5.111849      -3.125848      15.850864      -1.303280       7.500824          -0.000002
          265              N       3.823134       3.836287       5.830589      -0.170595      36.084771 0.50188172E+03  0.12089496E+05                                 9.251571                            7.349332      -0.158042       1.977922                    0.999249      27.693697      77.593365       0.630048       0.403576      -1.085077       0.043475      -0.009456      -0.062991       0.077119       0.017879       0.013199      -0.009414      -0.019499      -0.071134      -0.033984       0.001727       0.032258             10.575297      10.320611       3.164307      -3.444187      12.139803      -0.748010       9.265476          -0.000001
          266              N       9.478174      14.299661       7.426016      -0.134000      33.936977 0.47501910E+03  0.11251578E+05                                 8.880344                            7.111002       0.025549       2.041139                    0.999385      26.859501      73.882012       0.647772       0.399192      -1.091386       0.055015       0.066451      -0.007323       0.086580      -0.026602      -0.005530       0.012644       0.007641       0.055080      -0.036729       0.005964       0.030765             10.709343      11.941352       4.008663      -1.806300      13.400847       1.709578       6.785831           0.000001
          267              N       7.457899      13.490894       9.165537      -0.149512      37.898684 0.50389849E+03  0.12140739E+05                                 9.575091                            7.326478      -0.261334       1.933464                    0.998465      28.084978      78.497200       0.636393       0.399465      -1.088710      -0.055152       0.061082       0.069782       0.107899      -0.004559       0.002538       0.001168       0.002149      -0.083404      -0.028003       0.009383       0.018620             11.695969       9.885532      -3.121311      -2.627940      10.095707       3.367068      15.106668          -0.000001
          268              N       6.584453      14.381139       9.670608      -0.296376      38.501983 0.52195818E+03  0.12584510E+05                                 9.388647                            7.268953       0.683582       2.210401                    0.999768      28.980637      78.908567       0.669216       0.379611      -1.111659       0.166403      -0.170376       0.075515       0.249841       0.040876      -0.105299       0.107068       0.014540       0.093529      -0.169295       0.025414       0.143880             11.370568       9.709745      -3.467945      -3.476906       9.311741       3.838940      15.090218          -0.000003
          269              N       7.572530      13.372539      11.393788      -0.430591      40.596694 0.58553136E+03  0.14549819E+05                                 9.739067                            7.706462       0.485500       2.124573                    0.999596      30.981997      86.046075       0.648048       0.380357      -1.109508      -0.031804       0.061120      -0.174254       0.187381      -0.019656      -0.053865       0.091788       0.013141      -0.380820      -0.172459       0.047055       0.125404             11.518364      11.212247      -5.261377      -2.864170      10.713281       4.266221      12.629564          -0.000002
          270              N       9.204790      11.707832       8.617388      -0.172487      36.152483 0.50301197E+03  0.12124491E+05                                 9.265057                            7.359210      -0.158674       1.977577                    0.999237      27.729318      77.738025       0.629369       0.403753      -1.084873       0.043730      -0.050209       0.039188       0.077259       0.002593      -0.022502       0.024216       0.005639       0.003427      -0.034345       0.002215       0.032130             10.591564      10.336452      -4.572702      -1.018783      10.648329       1.621168      10.789911          -0.000000
          271              N       4.096509      16.434363      13.613126      -0.134309      33.982016 0.47570241E+03  0.11272866E+05                                 8.891048                            7.118173       0.020789       2.039294                    0.999392      26.882671      73.985064       0.647104       0.399423      -1.091126       0.055290      -0.039485      -0.053592       0.086534       0.008079       0.025552      -0.019767      -0.005052       0.014659      -0.036264       0.006011       0.030252             10.724858      11.959117      -3.575546      -2.577297       6.968619       2.015184      13.246838           0.000001
          272              N       2.076228      18.345215      13.443779      -0.152705      38.011380 0.50552700E+03  0.12191314E+05                                 9.597456                            7.341124      -0.267101       1.931074                    0.998413      28.143638      78.729592       0.635313       0.399772      -1.088367      -0.055029       0.028065      -0.086781       0.106521       0.004852       0.001615       0.017634       0.034836       0.011515      -0.029127       0.010658       0.018469             11.726034       9.908965      -0.719749       4.028721      10.965671      -3.868166      14.303466          -0.000002
          273              N       1.202782      18.337496      12.420269      -0.295552      38.483773 0.52162377E+03  0.12574588E+05                                 9.386011                            7.266647       0.687023       2.211574                    0.999766      28.972627      78.884116       0.669311       0.379614      -1.111644       0.167195       0.150772       0.110992       0.251009      -0.111536       0.018302      -0.076113       0.067214       0.250133      -0.168785       0.024851       0.143935             11.367750       9.706434      -1.276875       4.740184      10.318902      -4.421483      14.077913          -0.000003
          274              N       2.190853      20.334113      12.432153      -0.431346      40.621297 0.58597352E+03  0.14563444E+05                                 9.742305                            7.708824       0.487452       2.125109                    0.999617      30.993979      86.085039       0.648023       0.380303      -1.109556      -0.030890      -0.180870       0.034474       0.186699      -0.037256       0.043972       0.033726       0.230665       0.272123      -0.172813       0.047250       0.125563             11.522398      11.215143       0.150092       5.990119       8.459741      -2.965397      14.892309          -0.000002
          275              N      -1.558547      10.185494       0.407027      -0.169560      36.034058 0.50100910E+03  0.12063339E+05                                 9.244431                            7.344042      -0.152132       1.980261                    0.999259      27.667716      77.506415       0.630127       0.403697      -1.084985       0.043704       0.059055       0.023845       0.077240      -0.020410       0.009544      -0.014527       0.024129       0.058086      -0.034658       0.001691       0.032967             10.567332      10.313132       1.398295       4.459455       9.327956      -0.870522      12.060908          -0.000000
          276              N      -1.285169      20.725202       8.670866      -0.133930      33.951268 0.47522148E+03  0.11257781E+05                                 8.883121                            7.112612       0.026838       2.041348                    0.999424      26.867369      73.912802       0.647673       0.399203      -1.091358       0.055880      -0.026422       0.061341       0.087083       0.018248      -0.019778       0.007593      -0.027205      -0.048064      -0.036511       0.005623       0.030888             10.713458      11.946237      -0.439913       4.377054       9.923268      -3.720954      10.270869           0.000001
          277              N      15.530402      11.046581       7.754312      -0.149201      37.886887 0.50373901E+03  0.12135938E+05                                 9.573377                            7.325543      -0.261736       1.933428                    0.998464      28.079399      78.478558       0.636404       0.399490      -1.088693      -0.055123      -0.090866      -0.017984       0.107789       0.000113       0.005180       0.018303       0.031602       0.004853      -0.028105       0.009464       0.018641             11.693284       9.883325       3.834436       1.388804      16.765008      -0.486290       8.431521          -0.000002
          278              N      14.656958      10.164055       7.235872      -0.296047      38.487414 0.52175306E+03  0.12578210E+05                                 9.386086                            7.267389       0.684307       2.210710                    0.999768      28.974520      78.885237       0.669313       0.379597      -1.111680       0.166496       0.019850       0.185296       0.249900       0.070569      -0.088220       0.030135      -0.118641      -0.306052      -0.169364       0.025670       0.143693             11.366763       9.706476       4.742327       1.264529      16.963641      -0.582763       7.430171          -0.000003
          279              N      15.645035       9.176039       8.970937      -0.430901      40.606927 0.58572168E+03  0.14555747E+05                                 9.740502                            7.707597       0.485709       2.124559                    0.999598      30.987547      86.065359       0.648015       0.380345      -1.109516      -0.031656       0.120507      -0.140023       0.187431       0.056545      -0.009700       0.125493       0.071575      -0.205593      -0.172412       0.046856       0.125556             11.519914      11.213387       5.111564       3.124759      15.847655       1.303387       7.498700          -0.000002
          280              N       1.132290      12.412824       9.024415      -0.172492      36.152924 0.50301797E+03  0.12124726E+05                                 9.265279                            7.359348      -0.158887       1.977501                    0.999239      27.729672      77.740443       0.629348       0.403763      -1.084861       0.043680      -0.008807       0.063092       0.077240       0.018196      -0.013501       0.010138      -0.018757      -0.069669      -0.034345       0.002208       0.032137             10.591834      10.336609       3.168573       3.450898      12.158575       0.749372       9.280317          -0.000001
          281              N      12.169021       5.723125       7.428988      -0.134028      33.968685 0.47550940E+03  0.11266921E+05                                 8.888343                            7.116514       0.021610       2.039646                    0.999392      26.875354      73.955528       0.647222       0.399399      -1.091164       0.055137       0.066008       0.007388       0.086324      -0.026196       0.005664      -0.011899       0.008546       0.055451      -0.036343       0.006180       0.030163             10.720794      11.954512       4.017069       1.807332      13.416714      -1.710546       6.791155           0.000001
          282              N      10.148743       4.914357       5.689467      -0.152804      38.014896 0.50558010E+03  0.12192887E+05                                 9.597830                            7.341338      -0.266753       1.931145                    0.998413      28.145395      78.734857       0.635328       0.399753      -1.088382      -0.055011       0.061128      -0.067727       0.106536      -0.003844      -0.003384      -0.001234       0.002191      -0.086479      -0.029138       0.010645       0.018493             11.726490       9.909318      -3.129544       2.637983      10.119280      -3.379759      15.150872          -0.000002
          283              N       9.275297       5.804601       5.184396      -0.295569      38.485963 0.52165996E+03  0.12575709E+05                                 9.386413                            7.266939       0.687027       2.211556                    0.999766      28.973745      78.888573       0.669290       0.379618      -1.111638       0.167206      -0.171524      -0.075117       0.251039       0.039896       0.105733      -0.106761       0.014125       0.090934      -0.168761       0.024818       0.143943             11.368221       9.706866      -3.466913       3.476118       9.309384      -3.838756      15.088412          -0.000004
          284              N      10.263371       4.796000       3.461216      -0.431266      40.618569 0.58592775E+03  0.14562024E+05                                 9.741923                            7.708570       0.487400       2.125113                    0.999616      30.992613      86.080423       0.648028       0.380307      -1.109553      -0.030861       0.060597       0.173866       0.186692      -0.019454       0.054233      -0.091981       0.012918      -0.381145      -0.172801       0.047252       0.125549             11.521859      11.214660      -5.262304       2.864872      10.715531      -4.267824      12.635385          -0.000002
          285              N       6.513942      20.284367       6.237616      -0.169616      36.036592 0.50104551E+03  0.12064476E+05                                 9.244894                            7.344340      -0.152366       1.980175                    0.999257      27.669184      77.512222       0.630108       0.403701      -1.084979       0.043726      -0.050162      -0.039241       0.077253       0.001900       0.022436      -0.025066       0.005894       0.003321      -0.034634       0.001657       0.032978             10.567816      10.313660      -4.561486       1.018881      10.624105      -1.618816      10.765681          -0.000000
          286              N       6.787346       7.857823       1.241878      -0.133978      33.953037 0.47525268E+03  0.11258682E+05                                 8.883352                            7.112792       0.027006       2.041382                    0.999422      26.868152      73.915006       0.647674       0.399197      -1.091364       0.055889      -0.039887       0.053551       0.087076       0.007986      -0.025678       0.020067      -0.005475       0.016913      -0.036466       0.005592       0.030875             10.713780      11.946623      -3.570772       2.569546       6.961720      -2.011043      13.232995           0.000001
          287              N       4.767066       9.768675       1.411225      -0.150348      37.901217 0.50396530E+03  0.12142714E+05                                 9.574861                            7.326652      -0.264229       1.932553                    0.998417      28.088636      78.507814       0.636428       0.399431      -1.088737      -0.054638       0.028394       0.087060       0.106635       0.005280      -0.002237      -0.017827       0.033464       0.010597      -0.028726       0.009766       0.018960             11.694752       9.885204      -0.714431      -4.015035      10.937654       3.852184      14.261398          -0.000002
          288              N       3.893622       9.760956       2.434735      -0.296853      38.530885 0.52244181E+03  0.12599171E+05                                 9.393106                            7.272215       0.686181       2.211051                    0.999772      28.994419      78.957215       0.669076       0.379600      -1.111660       0.166735       0.150364      -0.110525       0.250251      -0.111102      -0.017901       0.076023       0.068225       0.250355      -0.168682       0.025265       0.143417             11.375872       9.713779      -1.277007      -4.743363      10.326030       4.423745      14.087808          -0.000003
          289              N       4.881693      11.757574       2.422851      -0.431471      40.621222 0.58600878E+03  0.14564516E+05                                 9.742146                            7.709098       0.488182       2.125281                    0.999607      30.994425      86.086386       0.648007       0.380307      -1.109555      -0.031285      -0.181054      -0.034035       0.186863      -0.037236      -0.043769      -0.034148       0.230765       0.268858      -0.172463       0.047533       0.124930             11.521438      11.215292       0.151038      -5.989654       8.458611       2.963538      14.890411          -0.000002
          290              N      11.895617      18.762035      14.447977      -0.170441      36.077050 0.50175860E+03  0.12085630E+05                                 9.249916                            7.348183      -0.157429       1.978170                    0.999249      27.689481      77.575314       0.630137       0.403549      -1.085109       0.043552       0.059253      -0.023347       0.077154      -0.020392      -0.008901       0.014920       0.022700       0.055323      -0.034022       0.001733       0.032289             10.573391      10.318777       1.400013      -4.461582       9.334428       0.870643      12.066968          -0.000001
          291              N       1.405677      12.148665       6.184138      -0.134241      33.949519 0.47519753E+03  0.11257137E+05                                 8.883068                            7.112668       0.024564       2.040750                    0.999388      26.866509      73.911583       0.647635       0.399229      -1.091334       0.055163      -0.026936      -0.061360       0.086796       0.018181       0.020211      -0.007190      -0.026904      -0.048372      -0.036693       0.005821       0.030872             10.713404      11.945949      -0.440959      -4.377430       9.923267       3.721097      10.270997           0.000001
          292              N       0.614568      14.683032       7.100692      -0.149201      37.886884 0.50373889E+03  0.12135935E+05                                 9.573376                            7.325542      -0.261736       1.933428                    0.998464      28.079399      78.478556       0.636404       0.399489      -1.088693       0.055123       0.090866       0.017984       0.107789       0.000113       0.005180       0.018303       0.031602       0.004853      -0.028105       0.009464       0.018641             11.693283       9.883324       3.834437       1.388803      16.765007      -0.486291       8.431519          -0.000002
          293              N       1.488012      15.565558       7.619132      -0.296047      38.487422 0.52175317E+03  0.12578213E+05                                 9.386088                            7.267389       0.684307       2.210710                    0.999768      28.974523      78.885248       0.669313       0.379597      -1.111680      -0.166496      -0.019850      -0.185296       0.249900       0.070569      -0.088220       0.030135      -0.118641      -0.306053      -0.169364       0.025670       0.143693             11.366765       9.706478       4.742328       1.264529      16.963645      -0.582763       7.430171          -0.000003
          294              N       0.499935      16.553574       5.884067      -0.430901      40.606933 0.58572177E+03  0.14555750E+05                                 9.740504                            7.707598       0.485709       2.124559                    0.999598      30.987548      86.065367       0.648015       0.380345      -1.109516       0.031656      -0.120507       0.140023       0.187431       0.056545      -0.009700       0.125493       0.071575      -0.205593      -0.172412       0.046856       0.125556             11.519916      11.213389       5.111565       3.124760      15.847658       1.303387       7.498701          -0.000002
          295              N      15.012680      13.316789       5.830589      -0.172492      36.152922 0.50301794E+03  0.12124725E+05                                 9.265279                            7.359348      -0.158887       1.977501                    0.999239      27.729672      77.740445       0.629348       0.403763      -1.084861      -0.043679       0.008807      -0.063092       0.077240       0.018196      -0.013501       0.010138      -0.018757      -0.069669      -0.034345       0.002208       0.032137             10.591834      10.336609       3.168574       3.450899      12.158574       0.749373       9.280318          -0.000001
          296              N       3.975949      20.006488       7.426016      -0.134028      33.968684 0.47550944E+03  0.11266922E+05                                 8.888343                            7.116515       0.021610       2.039646                    0.999392      26.875353      73.955526       0.647222       0.399399      -1.091164      -0.055137      -0.066008      -0.007388       0.086323      -0.026196       0.005664      -0.011899       0.008546       0.055451      -0.036343       0.006180       0.030163             10.720794      11.954510       4.017068       1.807332      13.416715      -1.710546       6.791155           0.000001
          297              N       5.996227      20.815256       9.165537      -0.152804      38.014897 0.50558014E+03  0.12192888E+05                                 9.597831                            7.341338      -0.266753       1.931145                    0.998413      28.145395      78.734857       0.635328       0.399753      -1.088382       0.055012      -0.061128       0.067727       0.106536      -0.003844      -0.003384      -0.001234       0.002191      -0.086478      -0.029138       0.010645       0.018493             11.726490       9.909318      -3.129544       2.637983      10.119282      -3.379760      15.150871          -0.000002
          298              N       6.869673      19.925012       9.670608      -0.295569      38.485960 0.52165992E+03  0.12575708E+05                                 9.386412                            7.266939       0.687027       2.211556                    0.999766      28.973744      78.888569       0.669290       0.379618      -1.111638      -0.167206       0.171524       0.075117       0.251039       0.039896       0.105733      -0.106761       0.014125       0.090934      -0.168761       0.024818       0.143943             11.368220       9.706865      -3.466913       3.476117       9.309384      -3.838755      15.088411          -0.000004
          299              N       5.881599      20.933613      11.393788      -0.431266      40.618573 0.58592783E+03  0.14562026E+05                                 9.741924                            7.708570       0.487399       2.125113                    0.999616      30.992615      86.080431       0.648028       0.380307      -1.109553       0.030861      -0.060597      -0.173866       0.186692      -0.019454       0.054233      -0.091981       0.012918      -0.381145      -0.172801       0.047252       0.125549             11.521860      11.214661      -5.262305       2.864872      10.715532      -4.267824      12.635386          -0.000002
          300              N       9.631028       5.445246       8.617388      -0.169616      36.036592 0.50104548E+03  0.12064475E+05                                 9.244894                            7.344340      -0.152366       1.980175                    0.999257      27.669185      77.512227       0.630108       0.403701      -1.084979      -0.043726       0.050162       0.039241       0.077253       0.001900       0.022436      -0.025066       0.005894       0.003321      -0.034634       0.001657       0.032978             10.567816      10.313661      -4.561486       1.018880      10.624104      -1.618815      10.765682          -0.000000
          301              N       9.357624      17.871790      13.613126      -0.133978      33.953035 0.47525264E+03  0.11258681E+05                                 8.883352                            7.112792       0.027006       2.041382                    0.999422      26.868151      73.915003       0.647674       0.399197      -1.091364      -0.055889       0.039887      -0.053551       0.087076       0.007986      -0.025678       0.020067      -0.005475       0.016913      -0.036466       0.005592       0.030875             10.713779      11.946623      -3.570772       2.569546       6.961720      -2.011043      13.232995           0.000001
          302              N      11.377904      15.960938      13.443779      -0.150348      37.901212 0.50396522E+03  0.12142712E+05                                 9.574861                            7.326652      -0.264229       1.932553                    0.998417      28.088634      78.507812       0.636428       0.399431      -1.088737       0.054638      -0.028394      -0.087059       0.106635       0.005280      -0.002237      -0.017827       0.033464       0.010597      -0.028726       0.009766       0.018960             11.694752       9.885204      -0.714431      -4.015036      10.937654       3.852184      14.261398          -0.000002
          303              N      12.251348      15.968657      12.420269      -0.296853      38.530879 0.52244171E+03  0.12599168E+05                                 9.393105                            7.272214       0.686181       2.211051                    0.999772      28.994416      78.957205       0.669076       0.379601      -1.111660      -0.166735      -0.150364       0.110525       0.250251      -0.111102      -0.017900       0.076023       0.068225       0.250355      -0.168682       0.025265       0.143417             11.375871       9.713778      -1.277007      -4.743362      10.326029       4.423745      14.087807          -0.000003
          304              N      11.263277      13.972039      12.432153      -0.431471      40.621230 0.58600892E+03  0.14564520E+05                                 9.742148                            7.709099       0.488182       2.125280                    0.999607      30.994428      86.086399       0.648007       0.380307      -1.109555       0.031285       0.181054       0.034035       0.186863      -0.037236      -0.043769      -0.034148       0.230765       0.268858      -0.172463       0.047533       0.124930             11.521440      11.215294       0.151038      -5.989656       8.458612       2.963539      14.890415          -0.000002
          305              N       4.249353       6.967578       0.407027      -0.170441      36.077051 0.50175863E+03  0.12085631E+05                                 9.249916                            7.348183      -0.157429       1.978170                    0.999249      27.689482      77.575321       0.630137       0.403549      -1.085109      -0.043552      -0.059253       0.023347       0.077154      -0.020392      -0.008901       0.014920       0.022700       0.055323      -0.034022       0.001733       0.032289             10.573392      10.318778       1.400014      -4.461582       9.334429       0.870643      12.066969          -0.000001
          306              N      14.739293      13.580948       8.670866      -0.134241      33.949519 0.47519749E+03  0.11257136E+05                                 8.883068                            7.112668       0.024564       2.040750                    0.999388      26.866509      73.911583       0.647635       0.399229      -1.091334      -0.055163       0.026936       0.061360       0.086796       0.018181       0.020211      -0.007190      -0.026904      -0.048372      -0.036693       0.005821       0.030872             10.713404      11.945950      -0.440958      -4.377431       9.923265       3.721096      10.270998           0.000001

******************************************************
Auxiliary information for the entire system
The total spin magnetic moment of the unit cell is   -0.000165
The total net atomic charge of the unit cell is   -0.000004
Accuracy of reproducing the electrostatic potential in the unit cell:
  The inner radius (bohr) =    5.0000
  The outer radius (bohr) =   12.0000
  Valid grid points have density less than (e/(bohr^3)) =    0.0001
  The number of valid grid points were=       114400
  The rms potential error without charges in kcal/mol is=      4.59662
  The rms potential error with partial charges in kcal/mol is=      0.48097
  The RRMSE value at monopole order=      0.10463
  The rms potential error with partial charges and cloud penetration in kcal/mol is=      0.48377
  The RRMSE value at monopole order with cloud penetration is=      0.10525
  The rms potential error with partial charges and atomic dipoles in kcal/mol is=      0.31100
  The RRMSE value at dipole order=      0.06766
  The rms potential error with partial charges, atomic dipoles and cloud penetration in kcal/mol is=      0.29583
  The RRMSE value at dipole order with cloud penetration=      0.06436

******************************************************
The electron densities and ab initio electrostatic potential were computed in VASP using the PBE functional and
projector augmented wave method. See the main text of the journal article for a description of computational details.
The atomic charges, dipoles, and quadrupoles were computed with the DDEC6 method as described in
(a) T. A. Manz and N. Gabaldon Limas, RSC Adv. 6 (2016) 47771-47801 DOI: 10.1039/c6ra04656h
(b) N. Gabaldon Limas and T. A. Manz, RSC Adv. 8 (2018) 2678-2707 DOI: 10.1039/c7ra11829e.
For each atom in the material, the electron cloud parameters were fit to the spherically averaged atom-in-material
electron density using radial positions for which this density was between 10^-4 and 10^-2 electrons per cubic bohr.
The polarizabilities, dispersion coefficients, and quantum Drude oscillator (QDO) parameters were fit using the MCLF method.
The magnetic structure of the system was optimized in VASP from the default ferromagnetic initial guess using spin polarization.
The atomic spin moments (ASMs) were computed on this optimized magnetic structure using the DDEC6 partition as inputs
to the method of T. A. Manz and D. S. Sholl, J. Chem. Theory Comput. 7 (2011) 4146-4164 DOI: 10.1021/ct200539n.
The RMSE and RRMSE were computed using a uniform grid with Ewald summation.
