# Supplementary material for: A collection of forcefield precursors for metal–organic frameworks
Source: RSC Adv. 2019 Nov 13;9(63):36492–507. doi: 10.1039/c9ra07327b (PMC9075174; doi:10.1039/c9ra07327b)
Supplement: RA-009-C9RA07327B-s3547 [file RA-009-C9RA07327B-s3547.xyz]

  153
jmolscript: load "" {1 1 1} spacegroup "x,y,z" unitcell [{     11.899800     0.000000     0.000000 }, {     -3.966732    18.560040     0.000000 }, {      3.966602     9.280069    16.073470 }]
Fe     7.933201     4.640034     8.036735     0.260013
Fe    -0.000065    13.920054     8.036735     0.259572
Fe     3.966534     9.280020     0.000000     0.257734
H      5.291437     7.538194    10.995861     0.134253
H     -0.353153    24.567032    11.609867     0.113167
H     -0.279363    22.401073    10.680821     0.122144
H      1.381847    21.827563     9.218135     0.085756
H     11.035445     9.083307     7.589893     0.126617
H     12.167101    11.057166     7.331110     0.094830
H      9.387303    13.003193     9.374048     0.096251
H      8.183058    11.057173     9.677836     0.130849
H      9.257955    15.033645     4.047300     0.134257
H      7.580078    16.330995     5.066358     0.114503
H      7.653865    16.609402     7.406655     0.122014
H      9.315089    15.629436     8.634668     0.085435
H      3.102216    11.311430     4.412168     0.127316
H      4.233889    10.100382     2.832145     0.094583
H      1.454079    10.896600     0.125373     0.094117
H      0.249817    12.132703     1.658782     0.130280
H      1.324811     5.268270     1.030309     0.134002
H      3.613533    14.782191    15.470715     0.113992
H      3.687292    16.669743    14.059464     0.123823
H      5.348494    18.223219    14.294137     0.085581
H      7.068842     7.445372     4.071410     0.127487
H      8.200526     6.682560     5.910215     0.094386
H      5.420755     3.940317     6.574049     0.095614
H      4.216483     4.650232     4.736852     0.131210
H      6.608233    20.301915     5.077609     0.134254
H     12.252823     3.273077     4.463603     0.113168
H     12.179033     5.439036     5.392649     0.122144
H     10.517823     6.012546     6.855335     0.085756
H      0.864225    18.756802     8.483577     0.126617
H     -0.267431    16.782943     8.742360     0.094830
H      2.512367    14.836916     6.699422     0.096252
H      3.716612    16.782936     6.395634     0.130849
H      2.641715    12.806464    12.026170     0.134258
H      4.319592    11.509114    11.007112     0.114503
H      4.245805    11.230707     8.666815     0.122014
H      2.584581    12.210673     7.438802     0.085435
H      8.797454    16.528679    11.661302     0.127316
H      7.665781    17.739727    13.241325     0.094583
H     10.445591    16.943509    15.948097     0.094117
H     11.649853    15.707406    14.414688     0.130280
H     10.574859    22.571839    15.043161     0.134002
H      8.286137    13.057918     0.602755     0.113992
H      8.212378    11.170366     2.014006     0.123823
H      6.551176     9.616890     1.779333     0.085581
H      4.830828    20.394737    12.002060     0.127487
H      3.699144    21.157549    10.163255     0.094386
H      6.478915    23.899792     9.499421     0.095613
H      7.683187    23.189877    11.336618     0.131210
C      7.373898     7.095532     9.303324     0.209617
C      8.763782     8.572445     8.809387     0.234608
C      6.266035     6.253371     9.767687     0.163993
C      5.289062     6.655941    10.643691    -0.163485
C      0.335845    24.320646    11.004380    -0.046101
C      0.384641    23.041672    10.451131    -0.149323
C      1.378273    22.705918     9.583806     0.067938
C      9.483711     9.828588     8.666011     0.085077
C     10.677257     9.878142     7.965851    -0.175937
C     11.347207    11.058281     7.811706     0.062146
C      9.724071    12.195273     9.005322     0.064857
C      9.000572    11.037962     9.194829    -0.178666
C     -0.559366    13.789198     5.276920     0.208859
C      0.830534    12.622975     4.244843     0.235049
C     10.232559    14.612430     5.774073     0.164655
C      9.255578    15.169785     4.987437    -0.162734
C      8.269081    15.929821     5.582477    -0.049032
C      8.317875    16.090184     6.966724    -0.148429
C      9.311516    15.506937     7.691155     0.068023
C      1.550473    11.870733     3.228678     0.086004
C      2.744029    11.239600     3.535842    -0.180406
C      3.413989    10.516034     2.590883     0.065038
C      1.790846    10.981236     1.009414     0.066955
C      1.067337    11.724012     1.916922    -0.176922
C      3.407266     6.955380     1.493225     0.210527
C      4.797172     6.644689     3.019241     0.233584
C      2.299391     6.974308     0.531710     0.163126
C      1.322424     6.014382     0.442342    -0.162732
C      4.302527    15.429751    15.560083    -0.046817
C      4.351305    16.548362    14.729085    -0.151533
C      5.344932    17.467363    14.871978     0.066585
C      5.517118     6.140788     4.178781     0.086078
C      6.710665     6.722368     4.571777    -0.177735
C      7.380632     6.265794     5.670881     0.063945
C      5.757512     4.663600     6.058734     0.064907
C      5.033997     5.078135     4.961719    -0.177452
C      4.525772    20.744577     6.770146     0.209617
C      3.135888    19.267664     7.264083     0.234608
C      5.633635    21.586738     6.305783     0.163993
C      6.610608    21.184168     5.429779    -0.163485
C     11.563825     3.519463     5.069090    -0.046102
C     11.515029     4.798437     5.622339    -0.149323
C     10.521397     5.134191     6.489664     0.067938
C      2.415959    18.011521     7.407459     0.085077
C      1.222413    17.961967     8.107619    -0.175937
C      0.552463    16.781828     8.261764     0.062146
C      2.175599    15.644836     7.068148     0.064857
C      2.899098    16.802147     6.878641    -0.178666
C     12.459036    14.050911    10.796550     0.208859
C     11.069136    15.217134    11.828627     0.235049
C      1.667111    13.227679    10.299397     0.164655
C      2.644092    12.670324    11.086033    -0.162734
C      3.630589    11.910288    10.490993    -0.049032
C      3.581795    11.749925     9.106746    -0.148429
C      2.588154    12.333172     8.382315     0.068023
C     10.349197    15.969376    12.844792     0.086004
C      9.155641    16.600509    12.537628    -0.180406
C      8.485681    17.324075    13.482587     0.065038
C     10.108824    16.858873    15.064056     0.066955
C     10.832333    16.116097    14.156548    -0.176922
C      8.492404    20.884729    14.580245     0.210527
C      7.102498    21.195420    13.054229     0.233584
C      9.600279    20.865801    15.541760     0.163126
C     10.577246    21.825727    15.631128    -0.162732
C      7.597143    12.410358     0.513387    -0.046817
C      7.548365    11.291747     1.344385    -0.151533
C      6.554738    10.372746     1.201492     0.066585
C      6.382552    21.699321    11.894689     0.086078
C      5.189005    21.117741    11.501693    -0.177736
C      4.519038    21.574315    10.402589     0.063945
C      6.142158    23.176509    10.014736     0.064907
C      6.865673    22.761974    11.111751    -0.177452
N      8.273524     6.513672     8.508009    -0.151187
N      9.192180     7.464687     8.169823    -0.289349
N      7.627356     8.388146     9.533657    -0.445760
N      2.361188    23.556988     9.216528    -0.177236
N     10.887868    12.240093     8.320110    -0.145560
N      0.340265    13.391366     6.178481    -0.151941
N      1.258932    12.622978     5.523969    -0.289408
N     -0.305903    13.342361     4.042317    -0.445033
N     10.294442    14.763327     7.137746    -0.176907
N      2.954652    10.365415     1.313202    -0.146227
N      4.306884     7.935071     1.386980    -0.152986
N      5.225554     7.752443     2.379677    -0.286775
N      3.660742     6.109602     2.497496    -0.446864
N      6.327860    17.359903    15.792666    -0.175212
N      6.921310     5.234601     6.440157    -0.144947
N      3.626146    21.326437     7.565461    -0.151187
N      2.707490    20.375422     7.903647    -0.289349
N      4.272314    19.451963     6.539813    -0.445760
N      9.538482     4.283121     6.856942    -0.177235
N      1.011802    15.600016     7.753360    -0.145560
N     11.559405    14.448743     9.894989    -0.151941
N     10.640738    15.217131    10.549501    -0.289408
N     12.205573    14.497748    12.031153    -0.445033
N      1.605228    13.076782     8.935724    -0.176907
N      8.945018    17.474694    14.760268    -0.146227
N      7.592786    19.905038    14.686490    -0.152986
N      6.674116    20.087666    13.693793    -0.286775
N      8.238928    21.730507    13.575974    -0.446864
N      5.571810    10.480206     0.280804    -0.175212
N      4.978360    22.605508     9.633313    -0.144947

The following XYZ coordinates are in angstroms. Other properties are in atomic units.
The sperically averaged electron density of each atom fit to a function of the form exp(a - br)
eigen_1, eigen_2 and eigen_3 are the three eigenvalues of traceless quadrupole moment tensor
  atom number  atomic symbol              X              Y              Z     net charge C6 coefficient C8 coefficient C10 coefficient fluctuating dipole atomic polarizability isotropic forcefield polarizability              a              b squared Pearson coefficient          <r^3>          <r^4>         wp_QDO          m_QDO          q_QDO       dipole_x       dipole_y       dipole_z         dipole            Qxy            Qxz            Qyz     Q(x^2-y^2)  Q(3z^2 - R^2)        eigen_1        eigen_2        eigen_3 static polarizability      alpha(xx)      alpha(xy)      alpha(xz)      alpha(yy)      alpha(yz)      alpha(zz) atomic spin moment
            1             Fe       7.933201       4.640034       8.036735       0.260013     116.858743 0.16738597E+04  0.52783430E+05                                20.818580                           14.248392       0.505555       1.914471                    0.994776      64.001809     184.935123       0.427055       0.454825      -1.087148       0.000000      -0.000000      -0.000000       0.000000      -0.017141      -0.026663       0.009224       0.023874       0.012254      -0.024552      -0.015879       0.040431             30.814468      23.898352      -8.039533       6.168984      36.091195      -0.954367      32.453857           0.000001
            2             Fe      -0.000065      13.920054       8.036735       0.259572     116.951259 0.16749488E+04  0.52819241E+05                                20.819268                           14.245794       0.511344       1.916315                    0.994849      63.983745     184.804053       0.427477       0.454363      -1.087570      -0.000000      -0.000000       0.000000       0.000000      -0.013923       0.027127      -0.012468       0.019446      -0.001799      -0.023013      -0.016471       0.039484             30.823231      23.895193       9.369304       3.875117      34.206109       2.060114      34.368391           0.000005
            3             Fe       3.966534       9.280020       0.000000       0.257734     117.019861 0.16756711E+04  0.52857713E+05                                20.840768                           14.258087       0.498487       1.912358                    0.994851      64.060595     185.167898       0.426797       0.454951      -1.087013       0.000000       0.000000       0.000000       0.000000       0.032643      -0.002232       0.000874       0.001794      -0.052412      -0.024590      -0.016817       0.041407             30.856326      23.920864      -1.324440     -10.062473      32.581282      -1.105470      36.066833           0.000001
            4              H       5.291437       7.538194      10.995861       0.134253       1.301661 0.97099416E+01  0.98827095E+02                                 1.899100                            1.773295      -1.023372       2.406490                    0.997575       3.352259       9.177960       0.495530       1.214442      -0.727192      -0.001821       0.033576       0.015951       0.037217      -0.002674      -0.011875       0.012202      -0.006596      -0.007106      -0.016810      -0.001605       0.018415              1.932644       1.622787      -0.043453      -0.112503       2.525493       0.334502       1.649651           0.000003
            5              H      -0.353153      24.567032      11.609867       0.113167       1.221373 0.84536556E+01  0.82099294E+02                                 1.737923                            1.589199      -0.725414       2.532959                    0.999794       3.134723       8.054580       0.562948       1.120323      -0.751154      -0.030204       0.011109       0.026345       0.041590       0.003161      -0.014566       0.009391      -0.005656      -0.021024      -0.021428       0.007425       0.014003              1.817102       2.116837      -0.142195      -0.606617       1.484690       0.118187       1.849778           0.000002
            6              H      -0.279363      22.401073      10.680821       0.122144       1.206554 0.84887521E+01  0.83105781E+02                                 1.767531                            1.625696      -0.805712       2.498405                    0.999457       3.213867       8.483142       0.535862       1.167524      -0.738253      -0.027479      -0.026177       0.010305       0.039326       0.007515      -0.013934       0.008646      -0.011934      -0.031957      -0.024123       0.008956       0.015167              1.861287       2.150581       0.548782      -0.340184       1.895560      -0.225141       1.537721           0.000001
            7              H       1.381847      21.827563       9.218135       0.085756       1.422139 0.10497879E+02  0.10961551E+03                                 2.010630                            1.829969      -1.438232       2.161438                    0.995059       3.967478      11.222805       0.490364       1.196237      -0.725519      -0.006449      -0.036135      -0.011196       0.038375       0.019852      -0.007205      -0.008040       0.010725      -0.021562      -0.017497      -0.009921       0.027418              2.103420       1.734279      -0.125183      -0.116512       2.741638       0.476568       1.834343           0.000002
            8              H      11.035445       9.083307       7.589893       0.126617       1.208755 0.88650775E+01  0.87903896E+02                                 1.764336                            1.656922      -1.187266       2.316726                    0.996441       3.374661       9.020580       0.531897       1.161323      -0.737828       0.016067      -0.030194      -0.016147       0.037822      -0.009246      -0.015264       0.006815       0.007972      -0.011675      -0.015015      -0.007428       0.022444              1.822501       1.589945      -0.058503      -0.134806       2.401256       0.262527       1.476300           0.000001
            9              H      12.167101      11.057166       7.331110       0.094830       1.362020 0.10281404E+02  0.10701183E+03                                 1.988193                            1.839174      -1.355730       2.222372                    0.993176       3.814869      10.844682       0.476982       1.233743      -0.718498       0.037581      -0.005495      -0.025338       0.045657      -0.006211      -0.008425       0.010520      -0.009103      -0.036239      -0.018024      -0.001320       0.019343              2.092005       2.579497       0.346569      -0.546178       1.823597      -0.133988       1.872922           0.000002
           10              H       9.387303      13.003193       9.374048       0.096251       1.373142 0.10285084E+02  0.10690973E+03                                 1.998102                            1.840049      -1.285117       2.262441                    0.993442       3.722690      10.527383       0.477325       1.234474      -0.719400      -0.018842       0.037168       0.021857       0.047056      -0.003374      -0.015910       0.002979       0.005381      -0.022067      -0.017842      -0.000158       0.018001              2.132190       1.708693      -0.102206      -0.102662       2.964638       0.457374       1.723238           0.000002
           11              H       8.183058      11.057173       9.677836       0.130849       1.305315 0.98671453E+01  0.10105010E+03                                 1.909964                            1.791889      -1.128326       2.351493                    0.996551       3.453115       9.550802       0.490116       1.220287      -0.724745      -0.031931       0.000529       0.020032       0.037698      -0.007053      -0.011525       0.010077      -0.001766      -0.020029      -0.015786      -0.003571       0.019357              1.948822       2.363078       0.105438      -0.438562       1.811314       0.024566       1.672073           0.000003
           12              H       9.257955      15.033645       4.047300       0.134257       1.305285 0.97434627E+01  0.99272964E+02                                 1.904523                            1.777848      -1.033254       2.402606                    0.997464       3.355278       9.196887       0.494176       1.216486      -0.726745      -0.002038      -0.002963      -0.037218       0.037391      -0.008984       0.008210      -0.003196       0.009193       0.039306      -0.016736      -0.001540       0.018275              1.938330       1.626830      -0.076000       0.094488       1.582755       0.213025       2.605406           0.000003
           13              H       7.580078      16.330995       5.066358       0.114503       1.217110 0.84196782E+01  0.81692105E+02                                 1.734188                            1.586234      -0.721813       2.535214                    0.999803       3.129873       8.039952       0.563315       1.120651      -0.751052      -0.029823       0.017336      -0.022568       0.041222      -0.014138       0.004572       0.001175       0.012481       0.033101      -0.021349       0.007421       0.013928              1.812936       2.111458      -0.452432       0.424670       1.652650      -0.216238       1.674700           0.000003
           14              H       7.653865      16.609402       7.406655       0.122014       1.205542 0.84791767E+01  0.82973746E+02                                 1.764882                            1.623459      -0.799007       2.500976                    0.999507       3.213787       8.476011       0.536981       1.165629      -0.738686      -0.027402       0.022342       0.017431       0.039419      -0.015972       0.000547       0.005167       0.012589       0.040511      -0.024474       0.009196       0.015278              1.858349       2.146879      -0.567530      -0.304441       1.819286       0.266874       1.608883           0.000001
           15              H       9.315089      15.629436       8.634668       0.085435       1.420762 0.10483970E+02  0.10939777E+03                                 2.006308                            1.826433      -1.417853       2.169333                    0.995202       3.964930      11.199765       0.491938       1.193200      -0.726221      -0.006252       0.008277       0.037131       0.038553      -0.016198      -0.013664       0.006487       0.007943      -0.029537      -0.017394      -0.010084       0.027478              2.098686       1.730815      -0.038130       0.166046       1.645389       0.153996       2.919853           0.000002
           16              H       3.102216      11.311430       4.412168       0.127316       1.203730 0.88224843E+01  0.87385872E+02                                 1.760382                            1.653713      -1.181199       2.320029                    0.996471       3.368553       9.002554       0.531980       1.162414      -0.737574       0.016372       0.000962       0.034293       0.038013      -0.008542       0.015307      -0.002405       0.015139       0.009635      -0.014870      -0.007134       0.022004              1.818190       1.586891      -0.087335       0.117213       1.477514       0.268170       2.390166           0.000002
           17              H       4.233889      10.100382       2.832145       0.094583       1.369940 0.10351619E+02  0.10792675E+03                                 1.995688                            1.845223      -1.429089       2.189220                    0.992793       3.824783      10.882352       0.476282       1.233448      -0.718537       0.037532      -0.019065       0.017184       0.045469      -0.004296       0.009733       0.004809       0.017056       0.042538      -0.018288      -0.001295       0.019583              2.100454       2.591583      -0.650876      -0.027182       1.984234       0.045924       1.725545           0.000002
           18              H       1.454079      10.896600       0.125373       0.094117       1.376399 0.10310391E+02  0.10717522E+03                                 1.995792                            1.838078      -1.267245       2.268327                    0.993763       3.727267      10.520092       0.479515       1.228809      -0.720654      -0.018936       0.000123      -0.043836       0.047751      -0.012096       0.010925       0.002053       0.014486       0.005068      -0.017919      -0.000188       0.018107              2.129527       1.706782      -0.037652       0.139781       1.635690       0.308333       3.046110           0.000003
           19              H       0.249817      12.132703       1.658782       0.130280       1.310272 0.99134845E+01  0.10164945E+03                                 1.915278                            1.796454      -1.127122       2.351415                    0.996587       3.459469       9.576038       0.489317       1.220780      -0.724631      -0.031742       0.017255      -0.010610       0.037655      -0.006609       0.011785      -0.000262       0.015358       0.030616      -0.015967      -0.003352       0.019319              1.954393       2.370668      -0.434508       0.128680       1.689885       0.048167       1.802626           0.000003
           20              H       1.324811       5.268270       1.030309       0.134002       1.305287 0.97422715E+01  0.99228930E+02                                 1.901441                            1.775288      -1.022019       2.406337                    0.997569       3.357742       9.193424       0.495700       1.213134      -0.727458      -0.001678      -0.030670       0.021118       0.037275       0.011676       0.003549      -0.009095      -0.012070      -0.023228      -0.016791      -0.001683       0.018474              1.935053       1.624485       0.119382       0.018646       2.161215      -0.547723       2.019458           0.000003
           21              H       3.613533      14.782191      15.470715       0.113992       1.222644 0.84654418E+01  0.82273750E+02                                 1.742790                            1.593203      -0.728583       2.533078                    0.999790       3.132108       8.060826       0.560494       1.124408      -0.750184      -0.029980      -0.028178      -0.003625       0.041303       0.010820       0.010038      -0.010698      -0.003804      -0.015048      -0.021454       0.007636       0.013818              1.822447       2.123688       0.599299       0.181064       1.866366       0.099516       1.477288           0.000003
           22              H       3.687292      16.669743      14.059464       0.123823       1.203028 0.84603823E+01  0.82775628E+02                                 1.765698                            1.624227      -0.806969       2.498611                    0.999471       3.208620       8.472255       0.535376       1.169324      -0.737818      -0.026939       0.003996      -0.027140       0.038448       0.008394       0.013563      -0.013849      -0.002930      -0.005111      -0.024253       0.009067       0.015187              1.859242       2.147992       0.020226       0.644006       1.431061      -0.042311       1.998672           0.000002
           23              H       5.348494      18.223219      14.294137       0.085581       1.418260 0.10463916E+02  0.10914821E+03                                 2.005030                            1.825571      -1.421617       2.168219                    0.995083       3.962241      11.194108       0.491642       1.194357      -0.725965      -0.006338       0.028009      -0.025804       0.038607      -0.003818       0.020836       0.001785       0.021692       0.011318      -0.017685      -0.009748       0.027434              2.097205       1.730283       0.162763      -0.049946       2.465611      -0.627572       2.095721           0.000002
           24              H       7.068842       7.445372       4.071410       0.127487       1.204077 0.88237163E+01  0.87386851E+02                                 1.759300                            1.652686      -1.179924       2.319969                    0.996589       3.368359       8.996656       0.532784       1.160809      -0.737949       0.016132       0.028999      -0.017731       0.037624       0.017711      -0.000365      -0.004251       0.003593      -0.024726      -0.014987      -0.007258       0.022245              1.817007       1.585841       0.145277       0.016718       1.928729      -0.528902       1.936449           0.000002
           25              H       8.200526       6.682560       5.910215       0.094386       1.365946 0.10313600E+02  0.10740149E+03                                 1.989393                            1.839967      -1.415334       2.194574                    0.992936       3.818944      10.849323       0.477821       1.230952      -0.719102       0.037695       0.024653       0.007775       0.045707       0.010610      -0.001330      -0.015037      -0.001113      -0.011924      -0.017977      -0.001511       0.019488              2.093432       2.581984       0.300401       0.574072       1.745400       0.088625       1.952913           0.000002
           26              H       5.420755       3.940317       6.574049       0.095614       1.370036 0.10255712E+02  0.10649534E+03                                 1.992341                            1.835342      -1.277193       2.265381                    0.993617       3.718663      10.500016       0.478897       1.231685      -0.720029      -0.018944      -0.037624       0.021550       0.047317       0.015493       0.005003      -0.005193       0.008988      -0.011620      -0.017862      -0.000244       0.018106              2.125569       1.704248       0.139309      -0.036979       2.421475      -0.762357       2.250984           0.000002
           27              H       4.216483       4.650232       4.736852       0.131210       1.306863 0.98829406E+01  0.10128717E+03                                 1.914843                            1.795975      -1.138438       2.348018                    0.996454       3.453296       9.565595       0.488306       1.223899      -0.723961      -0.031663      -0.017437      -0.009734       0.037434       0.013569      -0.000497      -0.009801      -0.002500      -0.021717      -0.015751      -0.003752       0.019503              1.953994       2.370305       0.328723       0.312000       1.732324      -0.072796       1.759352           0.000002
           28              H       6.608233      20.301915       5.077609       0.134254       1.301659 0.97099260E+01  0.98826889E+02                                 1.899098                            1.773293      -1.023372       2.406490                    0.997575       3.352257       9.177950       0.495531       1.214441      -0.727192       0.001821      -0.033576      -0.015951       0.037217      -0.002674      -0.011875       0.012202      -0.006595      -0.007106      -0.016810      -0.001605       0.018415              1.932641       1.622785      -0.043453      -0.112503       2.525489       0.334501       1.649649           0.000003
           29              H      12.252823       3.273077       4.463603       0.113168       1.221368 0.84536146E+01  0.82098775E+02                                 1.737916                            1.589193      -0.725413       2.532959                    0.999794       3.134719       8.054557       0.562950       1.120320      -0.751154       0.030204      -0.011109      -0.026345       0.041590       0.003161      -0.014566       0.009391      -0.005656      -0.021024      -0.021428       0.007425       0.014003              1.817094       2.116827      -0.142194      -0.606613       1.484685       0.118186       1.849770           0.000002
           30              H      12.179033       5.439036       5.392649       0.122144       1.206553 0.84887495E+01  0.83105745E+02                                 1.767530                            1.625695      -0.805712       2.498405                    0.999457       3.213867       8.483140       0.535862       1.167524      -0.738253       0.027479       0.026177      -0.010305       0.039326       0.007515      -0.013934       0.008646      -0.011934      -0.031957      -0.024123       0.008956       0.015167              1.861287       2.150580       0.548782      -0.340184       1.895559      -0.225141       1.537720           0.000001
           31              H      10.517823       6.012546       6.855335       0.085756       1.422138 0.10497874E+02  0.10961545E+03                                 2.010630                            1.829969      -1.438232       2.161438                    0.995059       3.967477      11.222804       0.490364       1.196238      -0.725519       0.006449       0.036135       0.011196       0.038375       0.019852      -0.007205      -0.008040       0.010725      -0.021562      -0.017497      -0.009921       0.027418              2.103420       1.734279      -0.125183      -0.116512       2.741638       0.476568       1.834343           0.000002
           32              H       0.864225      18.756802       8.483577       0.126617       1.208755 0.88650726E+01  0.87903831E+02                                 1.764335                            1.656922      -1.187266       2.316726                    0.996441       3.374660       9.020575       0.531897       1.161323      -0.737828      -0.016067       0.030194       0.016147       0.037822      -0.009246      -0.015264       0.006815       0.007972      -0.011675      -0.015015      -0.007428       0.022444              1.822500       1.589944      -0.058503      -0.134806       2.401255       0.262527       1.476300           0.000001
           33              H      -0.267431      16.782943       8.742360       0.094830       1.362020 0.10281404E+02  0.10701183E+03                                 1.988193                            1.839174      -1.355730       2.222372                    0.993176       3.814869      10.844681       0.476982       1.233742      -0.718499      -0.037581       0.005495       0.025338       0.045657      -0.006211      -0.008425       0.010520      -0.009103      -0.036239      -0.018024      -0.001320       0.019344              2.092005       2.579496       0.346568      -0.546177       1.823597      -0.133988       1.872922           0.000002
           34              H       2.512367      14.836916       6.699422       0.096252       1.373143 0.10285089E+02  0.10690979E+03                                 1.998101                            1.840048      -1.285117       2.262441                    0.993442       3.722691      10.527383       0.477326       1.234473      -0.719400       0.018842      -0.037168      -0.021857       0.047056      -0.003374      -0.015910       0.002979       0.005381      -0.022067      -0.017842      -0.000158       0.018001              2.132189       1.708692      -0.102206      -0.102662       2.964637       0.457374       1.723237           0.000002
           35              H       3.716612      16.782936       6.395634       0.130849       1.305315 0.98671469E+01  0.10105012E+03                                 1.909964                            1.791889      -1.128326       2.351493                    0.996551       3.453115       9.550802       0.490116       1.220287      -0.724745       0.031931      -0.000529      -0.020032       0.037698      -0.007053      -0.011525       0.010077      -0.001766      -0.020029      -0.015786      -0.003571       0.019357              1.948822       2.363078       0.105438      -0.438562       1.811314       0.024566       1.672073           0.000003
           36              H       2.641715      12.806464      12.026170       0.134258       1.305284 0.97434469E+01  0.99272761E+02                                 1.904521                            1.777846      -1.033253       2.402606                    0.997464       3.355276       9.196879       0.494176       1.216485      -0.726745       0.002038       0.002963       0.037218       0.037391      -0.008984       0.008210      -0.003196       0.009193       0.039306      -0.016736      -0.001540       0.018275              1.938328       1.626828      -0.076000       0.094488       1.582754       0.213024       2.605403           0.000003
           37              H       4.319592      11.509114      11.007112       0.114503       1.217110 0.84196742E+01  0.81692060E+02                                 1.734188                            1.586234      -0.721813       2.535214                    0.999803       3.129872       8.039950       0.563315       1.120651      -0.751052       0.029823      -0.017336       0.022568       0.041222      -0.014138       0.004572       0.001175       0.012481       0.033101      -0.021349       0.007421       0.013928              1.812936       2.111458      -0.452432       0.424670       1.652650      -0.216238       1.674700           0.000003
           38              H       4.245805      11.230707       8.666815       0.122014       1.205542 0.84791754E+01  0.82973731E+02                                 1.764882                            1.623459      -0.799006       2.500976                    0.999507       3.213787       8.476011       0.536981       1.165629      -0.738686       0.027402      -0.022342      -0.017431       0.039419      -0.015972       0.000547       0.005167       0.012589       0.040511      -0.024474       0.009196       0.015278              1.858349       2.146879      -0.567530      -0.304441       1.819286       0.266873       1.608883           0.000001
           39              H       2.584581      12.210673       7.438802       0.085435       1.420762 0.10483972E+02  0.10939779E+03                                 2.006308                            1.826434      -1.417853       2.169333                    0.995202       3.964930      11.199765       0.491938       1.193200      -0.726221       0.006252      -0.008277      -0.037131       0.038553      -0.016198      -0.013664       0.006487       0.007943      -0.029537      -0.017394      -0.010084       0.027478              2.098686       1.730815      -0.038130       0.166046       1.645389       0.153996       2.919853           0.000002
           40              H       8.797454      16.528679      11.661302       0.127316       1.203730 0.88224834E+01  0.87385865E+02                                 1.760382                            1.653713      -1.181198       2.320030                    0.996471       3.368553       9.002555       0.531979       1.162414      -0.737574      -0.016372      -0.000962      -0.034293       0.038013      -0.008542       0.015307      -0.002405       0.015139       0.009635      -0.014870      -0.007134       0.022004              1.818190       1.586891      -0.087335       0.117213       1.477514       0.268170       2.390166           0.000002
           41              H       7.665781      17.739727      13.241325       0.094583       1.369939 0.10351614E+02  0.10792669E+03                                 1.995688                            1.845224      -1.429089       2.189220                    0.992793       3.824782      10.882352       0.476282       1.233449      -0.718537      -0.037532       0.019065      -0.017184       0.045469      -0.004296       0.009733       0.004809       0.017056       0.042538      -0.018288      -0.001295       0.019583              2.100454       2.591584      -0.650876      -0.027182       1.984235       0.045924       1.725545           0.000002
           42              H      10.445591      16.943509      15.948097       0.094117       1.376399 0.10310390E+02  0.10717522E+03                                 1.995792                            1.838079      -1.267245       2.268327                    0.993763       3.727267      10.520093       0.479515       1.228809      -0.720654       0.018936      -0.000123       0.043836       0.047751      -0.012096       0.010925       0.002053       0.014486       0.005068      -0.017919      -0.000188       0.018107              2.129528       1.706783      -0.037652       0.139781       1.635690       0.308334       3.046110           0.000003
           43              H      11.649853      15.707406      14.414688       0.130280       1.310273 0.99134938E+01  0.10164956E+03                                 1.915278                            1.796455      -1.127122       2.351415                    0.996587       3.459471       9.576043       0.489317       1.220779      -0.724631       0.031742      -0.017255       0.010610       0.037655      -0.006609       0.011785      -0.000262       0.015358       0.030616      -0.015967      -0.003352       0.019319              1.954393       2.370669      -0.434508       0.128680       1.689885       0.048167       1.802626           0.000003
           44              H      10.574859      22.571839      15.043161       0.134002       1.305288 0.97422774E+01  0.99229013E+02                                 1.901443                            1.775289      -1.022019       2.406337                    0.997569       3.357743       9.193430       0.495700       1.213135      -0.727458       0.001678       0.030670      -0.021118       0.037275       0.011676       0.003549      -0.009095      -0.012070      -0.023227      -0.016791      -0.001683       0.018474              1.935054       1.624486       0.119382       0.018646       2.161216      -0.547724       2.019460           0.000003
           45              H       8.286137      13.057918       0.602755       0.113992       1.222645 0.84654480E+01  0.82273828E+02                                 1.742791                            1.593204      -0.728583       2.533078                    0.999790       3.132109       8.060830       0.560493       1.124408      -0.750184       0.029980       0.028178       0.003625       0.041303       0.010820       0.010038      -0.010698      -0.003804      -0.015048      -0.021454       0.007636       0.013818              1.822448       2.123689       0.599299       0.181064       1.866367       0.099516       1.477288           0.000003
           46              H       8.212378      11.170366       2.014006       0.123823       1.203028 0.84603816E+01  0.82775618E+02                                 1.765698                            1.624227      -0.806969       2.498611                    0.999471       3.208620       8.472254       0.535376       1.169324      -0.737819       0.026939      -0.003996       0.027140       0.038448       0.008394       0.013563      -0.013849      -0.002930      -0.005111      -0.024253       0.009067       0.015187              1.859241       2.147992       0.020226       0.644006       1.431061      -0.042311       1.998672           0.000002
           47              H       6.551176       9.616890       1.779333       0.085581       1.418259 0.10463911E+02  0.10914815E+03                                 2.005030                            1.825571      -1.421616       2.168219                    0.995083       3.962240      11.194106       0.491642       1.194358      -0.725965       0.006338      -0.028009       0.025804       0.038607      -0.003818       0.020836       0.001785       0.021692       0.011318      -0.017685      -0.009748       0.027434              2.097205       1.730283       0.162763      -0.049946       2.465611      -0.627572       2.095721           0.000002
           48              H       4.830828      20.394737      12.002060       0.127487       1.204077 0.88237101E+01  0.87386770E+02                                 1.759299                            1.652686      -1.179924       2.319969                    0.996589       3.368358       8.996651       0.532784       1.160808      -0.737949      -0.016132      -0.028999       0.017731       0.037624       0.017711      -0.000365      -0.004251       0.003593      -0.024727      -0.014987      -0.007258       0.022245              1.817005       1.585840       0.145277       0.016718       1.928728      -0.528902       1.936448           0.000002
           49              H       3.699144      21.157549      10.163255       0.094386       1.365946 0.10313601E+02  0.10740149E+03                                 1.989393                            1.839966      -1.415334       2.194574                    0.992936       3.818944      10.849319       0.477821       1.230951      -0.719102      -0.037695      -0.024653      -0.007775       0.045707       0.010610      -0.001330      -0.015037      -0.001113      -0.011924      -0.017977      -0.001511       0.019488              2.093431       2.581983       0.300401       0.574071       1.745400       0.088625       1.952912           0.000002
           50              H       6.478915      23.899792       9.499421       0.095613       1.370035 0.10255706E+02  0.10649526E+03                                 1.992341                            1.835342      -1.277192       2.265381                    0.993617       3.718662      10.500014       0.478896       1.231686      -0.720029       0.018944       0.037624      -0.021550       0.047317       0.015493       0.005003      -0.005193       0.008988      -0.011620      -0.017862      -0.000244       0.018106              2.125569       1.704248       0.139309      -0.036979       2.421475      -0.762357       2.250984           0.000002
           51              H       7.683187      23.189877      11.336618       0.131210       1.306864 0.98829545E+01  0.10128736E+03                                 1.914845                            1.795977      -1.138438       2.348018                    0.996454       3.453298       9.565607       0.488306       1.223900      -0.723961       0.031663       0.017437       0.009734       0.037434       0.013569      -0.000497      -0.009801      -0.002500      -0.021717      -0.015752      -0.003752       0.019503              1.953996       2.370309       0.328724       0.312001       1.732326      -0.072796       1.759354           0.000002
           52              C       7.373898       7.095532       9.303324       0.209617      36.406047 0.35703431E+03  0.80495498E+04                                 9.989776                            6.510129      -0.179326       1.960084                    0.999586      26.141139      75.382571       0.610301       0.445144      -1.038937       0.025092       0.035545      -0.004623       0.043755      -0.005136       0.014045      -0.013887       0.043492       0.074539      -0.037361       0.001202       0.036159             14.211872      15.390803       8.712014      -4.281088      19.562759      -2.264346       7.682053           0.000003
           53              C       8.763782       8.572445       8.809387       0.234608      45.826609 0.36191276E+03  0.81684418E+04                                11.667742                            6.524748      -0.303896       1.915541                    0.999520      26.060149      74.626729       0.615199       0.441118      -1.043699      -0.029306      -0.016972       0.017072       0.037925       0.007627       0.027071      -0.014976      -0.007700       0.008151      -0.035154       0.007145       0.028009             19.877013      15.923754      14.448437      -2.252390      36.214476      -1.464492       7.492808           0.000003
           54              C       6.266035       6.253371       9.767687       0.163993      35.669785 0.38209895E+03  0.87106145E+04                                 9.684813                            6.689525      -0.073001       2.001729                    0.999477      25.855018      73.544569       0.611768       0.439184      -1.048595      -0.018907      -0.047351      -0.004778       0.051210      -0.003180       0.023641      -0.004942      -0.022395       0.008658      -0.029763       0.007091       0.022672             12.357559      15.230064       3.912652      -5.882753      12.818095      -0.496797       9.024519          -0.000000
           55              C       5.289062       6.655941      10.643691      -0.163485      33.868513 0.42463556E+03  0.99439095E+04                                 9.106103                            6.892405       0.121623       2.014787                    0.999551      29.488159      85.146322       0.623460       0.419524      -1.060163      -0.008130      -0.011868       0.004176       0.014979      -0.004402       0.004732       0.015266      -0.028096      -0.001670      -0.018562      -0.005347       0.023909             10.447955      12.565687       1.832752      -4.877288      10.510601       0.306897       8.267577          -0.000010
           56              C       0.335845      24.320646      11.004380      -0.046101      29.571623 0.38530968E+03  0.87626544E+04                                 8.237627                            6.498030       0.224217       2.054056                    0.999806      27.800713      77.830505       0.655384       0.410946      -1.070974       0.018131      -0.006371      -0.015179       0.024490      -0.001612      -0.019827       0.010901       0.005258      -0.010407      -0.022493      -0.001044       0.023536              9.205016      10.611524       1.620515      -3.889938       9.629785       0.407857       7.373738          -0.000004
           57              C       0.384641      23.041672      10.451131      -0.149323      31.975692 0.41726281E+03  0.96871417E+04                                 8.660451                            6.751943       0.272424       2.057909                    0.999813      29.021492      82.282457       0.643934       0.409712      -1.071014       0.007847       0.021640       0.005724       0.023720       0.027022      -0.023675       0.005025      -0.017201      -0.073435      -0.043469       0.001188       0.042281              9.744352      11.482777       1.227475      -4.357838       9.806617       0.769876       7.943664          -0.000009
           58              C       1.378273      22.705918       9.583806       0.067938      29.343000 0.35249971E+03  0.79202156E+04                                 8.447577                            6.406908      -0.051890       1.994768                    0.998970      26.969641      77.583191       0.624250       0.436686      -1.044161       0.036189       0.046595      -0.006199       0.059323       0.009951       0.020189      -0.008130      -0.022049      -0.010793      -0.030595       0.013918       0.016677              9.721462      11.200747       1.083415      -4.020929      10.111185       0.922496       7.852453          -0.000006
           59              C       9.483711       9.828588       8.666011       0.085077      45.702659 0.41019774E+03  0.94705854E+04                                11.345994                            6.812034      -0.171890       1.957089                    0.999247      26.546813      74.749390       0.625361       0.424220      -1.063078       0.010978       0.021892       0.001104       0.024516      -0.006613      -0.000722       0.000989       0.014502       0.040761      -0.016622       0.002921       0.013701             18.318606      15.209188      11.647973      -2.474323      32.499332      -0.574677       7.247298          -0.000000
           60              C      10.677257       9.878142       7.965851      -0.175937      37.855647 0.43417964E+03  0.10206744E+05                                 9.853266                            6.939325       0.020787       1.973634                    0.999587      29.767417      85.643176       0.626458       0.415907      -1.064263      -0.012520       0.002437       0.002879       0.013075      -0.022431      -0.003214       0.011049      -0.007387       0.026026      -0.027721       0.002488       0.025232             13.292372      13.147234       7.728829      -2.796327      20.252003      -1.028485       6.477878          -0.000010
           61              C      11.347207      11.058281       7.811706       0.062146      30.576644 0.35110567E+03  0.78536706E+04                                 8.649289                            6.305764       0.173863       2.062794                    0.999748      26.705681      75.784734       0.644766       0.424687      -1.055129      -0.032792       0.039768       0.018320       0.054703      -0.023987       0.001762       0.004416       0.029344       0.087441      -0.043000       0.013521       0.029479             11.305644      10.738318       5.414564      -2.358608      17.088056      -0.216529       6.090558          -0.000005
           62              C       9.724071      12.195273       9.005322       0.064857      29.720584 0.34599561E+03  0.77064200E+04                                 8.459895                            6.236310       0.211972       2.074012                    0.999807      26.608964      75.201632       0.652391       0.421518      -1.057742       0.046017      -0.017446      -0.022341       0.054046      -0.026025       0.004566       0.013265       0.009732       0.071830      -0.041112       0.012806       0.028306             10.913323      10.188347       4.793749      -1.954552      16.734070       0.511882       5.817552          -0.000004
           63              C       9.000572      11.037962       9.194829      -0.178666      38.007585 0.44240406E+03  0.10452911E+05                                 9.885234                            7.005872       0.103039       2.001280                    0.999551      29.877414      86.283359       0.623091       0.416041      -1.063777       0.008180      -0.014493       0.000100       0.016643      -0.002684      -0.015211       0.005651       0.025052       0.013748      -0.016460      -0.007260       0.023720             13.255346      11.202217       5.748826      -1.851568      22.267616       0.846721       6.296205          -0.000009
           64              C      -0.559366      13.789198       5.276920       0.208859      36.433150 0.35736730E+03  0.80590290E+04                                 9.993867                            6.512833      -0.177602       1.960420                    0.999572      26.156461      75.438853       0.610214       0.445099      -1.038951       0.024836      -0.021467      -0.027560       0.042863       0.015354      -0.001827      -0.018648      -0.012222      -0.095325      -0.037793       0.001283       0.036510             14.217542      15.397455      -8.066859      -5.406277      12.617844       6.279038      14.637326           0.000003
           65              C       0.830534      12.622975       4.244843       0.235049      45.819804 0.36181634E+03  0.81657328E+04                                11.667040                            6.523897      -0.308937       1.914291                    0.999579      26.055494      74.611297       0.615236       0.441121      -1.043696      -0.029253       0.023288       0.007231       0.038083       0.019153      -0.019846       0.007109      -0.021194      -0.029322      -0.034513       0.007167       0.027346             19.877690      15.924625      -9.175679     -11.387959      15.941877      13.170241      27.766567           0.000004
           66              C      10.232559      14.612430       5.774073       0.164655      35.673406 0.38213610E+03  0.87120244E+04                                 9.687337                            6.691326      -0.074384       2.001182                    0.999503      25.854379      73.554815       0.611459       0.439377      -1.048437      -0.019140       0.019993       0.043786       0.051801       0.022677      -0.009350       0.005366      -0.020688       0.012217      -0.030331       0.007424       0.022907             12.360420      15.234709      -7.052676      -0.444773      10.404679       1.889850      11.441873           0.000000
           67              C       9.255578      15.169785       4.987437      -0.162734      33.823213 0.42392654E+03  0.99227123E+04                                 9.094393                            6.883380       0.126728       2.016470                    0.999554      29.471318      85.065479       0.624341       0.419126      -1.060462      -0.008426       0.010094       0.009205       0.016051       0.006176       0.000815      -0.000869      -0.004645       0.070001      -0.018298      -0.005071       0.023369             10.433717      12.543845      -5.129561       0.850509       8.548500       0.817682      10.208805          -0.000009
           68              C       8.269081      15.929821       5.582477      -0.049032      29.632748 0.38640304E+03  0.87936071E+04                                 8.247984                            6.506900       0.223680       2.053372                    0.999810      27.839847      77.963014       0.654999       0.410903      -1.071019       0.018555      -0.010369       0.013182       0.025012      -0.015136       0.010706      -0.003263       0.016095       0.023911      -0.021412      -0.000381       0.021793              9.216114      10.623431      -4.183767       0.538991       7.594001       0.776491       9.430910          -0.000003
           69              C       8.317875      16.090184       6.966724      -0.148429      31.972555 0.41722661E+03  0.96866854E+04                                 8.662715                            6.754280       0.265720       2.056115                    0.999819      29.016435      82.286241       0.643407       0.410032      -1.070739       0.007311      -0.006681      -0.022099       0.024217      -0.033422      -0.011493       0.017117       0.021178       0.042679      -0.043119       0.001273       0.041846              9.746369      11.485230      -4.388022       1.116012       7.744256       0.421803      10.009622          -0.000009
           70              C       9.311516      15.506937       7.691155       0.068023      29.346356 0.35257008E+03  0.79222563E+04                                 8.449585                            6.409114      -0.049079       1.995480                    0.998946      26.969112      77.585974       0.623908       0.436900      -1.044025       0.035892      -0.028246      -0.037065       0.058821       0.012553      -0.019865       0.011504      -0.017240       0.004938      -0.031793       0.014226       0.017567              9.723357      11.204659      -4.025075       1.072851       7.620196       0.516030      10.345217          -0.000006
           71              C       1.550473      11.870733       3.228678       0.086004      45.675101 0.40985390E+03  0.94614706E+04                                11.345606                            6.811825      -0.174635       1.956555                    0.999247      26.534203      74.730064       0.624953       0.424550      -1.062781       0.012093      -0.010575      -0.017837       0.024005       0.002493       0.005705      -0.012292      -0.004835      -0.022691      -0.016868       0.003412       0.013455             18.318228      15.208985      -7.965994      -8.848860      14.057016      11.221100      25.688684           0.000000
           72              C       2.744029      11.239600       3.535842      -0.180406      38.026108 0.43648480E+03  0.10274396E+05                                 9.881324                            6.957067       0.018863       1.972048                    0.999635      29.846715      85.924075       0.625755       0.415829      -1.064326      -0.012582       0.001745      -0.002525       0.012951       0.009640       0.020106      -0.009771      -0.007308       0.034128      -0.028385       0.004255       0.024130             13.336389      13.195312      -6.314010      -5.323348      10.850223       6.504638      15.963630          -0.000007
           73              C       3.413989      10.516034       2.590883       0.065038      30.458303 0.34938028E+03  0.78050558E+04                                 8.624679                            6.287838       0.177145       2.064877                    0.999761      26.644250      75.549214       0.646090       0.424361      -1.055386      -0.033676      -0.002638      -0.042170       0.054031       0.013078       0.019376      -0.027264      -0.011640      -0.030268      -0.042057       0.012460       0.029597             11.271350      10.714946      -4.738171      -3.494545       9.000824       4.849596      14.098280          -0.000004
           74              C       1.790846      10.981236       1.009414       0.066955      29.653180 0.34502177E+03  0.76792105E+04                                 8.449155                            6.229304       0.210593       2.074257                    0.999803      26.567813      75.054984       0.652488       0.421758      -1.057606       0.045493      -0.010685       0.023670       0.052384       0.016660       0.021267      -0.023591      -0.007513       0.017065      -0.041124       0.013054       0.028070             10.898386      10.176524      -4.084443      -3.169667       8.093483       4.464361      14.425152          -0.000003
           75              C       1.067337      11.724012       1.916922      -0.176922      37.964687 0.44183282E+03  0.10436377E+05                                 9.878462                            7.001618       0.105237       2.002045                    0.999560      29.857714      86.222963       0.623224       0.416074      -1.063723       0.008563       0.007011       0.013201       0.017226      -0.012956       0.010566      -0.010414       0.017638      -0.015086      -0.016427      -0.008588       0.025015             13.243995      11.197697      -4.475017      -4.044638       9.547523       6.483010      18.986766          -0.000010
           76              C       3.407266       6.955380       1.493225       0.210527      36.378037 0.35673323E+03  0.80414768E+04                                 9.986105                            6.508154      -0.179438       1.960191                    0.999581      26.133528      75.367195       0.610254       0.445249      -1.038822       0.025356      -0.014122       0.032957       0.043915      -0.009507      -0.011718       0.032111       0.010637      -0.023110      -0.036970       0.000977       0.035993             14.205932      15.382736      -0.647822       9.679163       8.689534      -4.011565      18.545526           0.000003
           77              C       4.797172       6.644689       3.019241       0.233584      45.902627 0.36250275E+03  0.81850635E+04                                11.679392                            6.529660      -0.306125       1.914705                    0.999578      26.082401      74.704732       0.615027       0.441064      -1.043735      -0.029731      -0.005899      -0.024100       0.038724      -0.027573      -0.007058       0.007321       0.004473       0.045605      -0.035272       0.007199       0.028073             19.899726      15.939352      -5.281913      13.655331      13.420826     -11.721515      30.339000           0.000003
           78              C       2.299391       6.974308       0.531710       0.163126      35.690946 0.38239915E+03  0.87189850E+04                                 9.687865                            6.691705      -0.069275       2.002843                    0.999467      25.863481      73.569989       0.611743       0.439125      -1.048652      -0.018903       0.027860      -0.038988       0.051513      -0.019432      -0.014303      -0.000256      -0.013957       0.036131      -0.030115       0.007341       0.022774             12.361519      15.236297       3.140588       6.332553       9.545144      -1.393627      12.303115           0.000001
           79              C       1.322424       6.014382       0.442342      -0.162732      33.827056 0.42398105E+03  0.99244573E+04                                 9.097705                            6.886231       0.122316       2.015199                    0.999540      29.468691      85.064105       0.623875       0.419419      -1.060261      -0.008058       0.003397      -0.012261       0.015060      -0.001760      -0.006014      -0.014198      -0.030676      -0.007685      -0.018553      -0.005653       0.024206             10.437920      12.552384       3.303617       4.021470       9.086270      -1.124834       9.675106          -0.000009
           80              C       4.302527      15.429751      15.560083      -0.046817      29.577032 0.38538850E+03  0.87646102E+04                                 8.235772                            6.495683       0.228342       2.055073                    0.999794      27.810385      77.850044       0.655979       0.410565      -1.071257       0.018813       0.017141       0.001989       0.025528       0.017095       0.008483      -0.007098      -0.002321      -0.032079      -0.022303      -0.000191       0.022494              9.203184      10.611073       2.561436       3.346760       8.290680      -1.179279       8.707800          -0.000003
           81              C       4.351305      16.548362      14.729085      -0.151533      32.035490 0.41825086E+03  0.97164336E+04                                 8.672657                            6.760968       0.268557       2.056471                    0.999827      29.056354      82.425153       0.643315       0.409838      -1.070864       0.008844      -0.015194       0.017502       0.024807       0.006384       0.034383      -0.021639       0.010152       0.016845      -0.042165       0.000903       0.041262              9.758424      11.501476       3.167299       3.246026       9.089321      -1.192049       8.684476          -0.000009
           82              C       5.344932      17.467363      14.871978       0.066585      29.427149 0.35373333E+03  0.79559628E+04                                 8.468692                            6.422398      -0.050576       1.994508                    0.998919      27.018244      77.796898       0.622787       0.437270      -1.043670       0.035646      -0.018167       0.042320       0.058238      -0.023083      -0.001724      -0.002346      -0.004148       0.048906      -0.031497       0.014829       0.016669              9.746555      11.237310       2.951714       2.959351       9.234939      -1.437114       8.767418          -0.000005
           83              C       5.517118       6.140788       4.178781       0.086078      45.673037 0.40989659E+03  0.94619617E+04                                11.341864                            6.810132      -0.169076       1.958069                    0.999259      26.535844      74.713629       0.625361       0.424295      -1.063024       0.010229      -0.011030       0.017449       0.023038       0.002355      -0.005275       0.011923      -0.006048      -0.022650      -0.016238       0.002673       0.013565             18.309938      15.203021      -3.678716      11.318281      13.057138     -10.641172      26.669656           0.000001
           84              C       6.710665       6.722368       4.571777      -0.177735      37.918557 0.43511018E+03  0.10233945E+05                                 9.864643                            6.947717       0.020671       1.973421                    0.999580      29.792888      85.734654       0.625959       0.416022      -1.064205      -0.013013      -0.004111       0.000257       0.013649       0.012829      -0.018171      -0.000938      -0.023836      -0.023156      -0.027799       0.003761       0.024038             13.308764      13.168365      -1.446600       8.107554       9.036855      -5.453121      17.721074          -0.000009
           85              C       7.380632       6.265794       5.670881       0.063945      30.486384 0.34986878E+03  0.78184062E+04                                 8.630420                            6.293327       0.175335       2.064102                    0.999749      26.656322      75.585974       0.645664       0.424509      -1.055334      -0.032960      -0.034534       0.024237       0.053538       0.010470      -0.021184       0.023317      -0.018697      -0.056036      -0.042893       0.013006       0.029887             11.277878      10.717764      -0.658770       5.852420       8.631008      -4.636793      14.484861          -0.000005
           86              C       5.757512       4.663600       6.058734       0.064907      29.739816 0.34627294E+03  0.77143461E+04                                 8.466845                            6.241822       0.209074       2.073100                    0.999809      26.612995      75.228053       0.651613       0.421925      -1.057459       0.045594       0.026549      -0.003560       0.052880       0.009177      -0.025690       0.010922      -0.032034      -0.055258      -0.041978       0.013717       0.028261             10.923183      10.201548      -0.707586       5.139333       8.993024      -4.984552      13.574977          -0.000004
           87              C       5.033997       5.078135       4.961719      -0.177452      37.930639 0.44140418E+03  0.10422663E+05                                 9.867718                            6.994217       0.109860       2.003574                    0.999550      29.846022      86.145734       0.624153       0.415598      -1.064135       0.008899       0.007426      -0.012067       0.016732       0.014793       0.005234       0.005142       0.005757      -0.043771      -0.016031      -0.007728       0.023759             13.229104      11.186206      -1.263727       5.891590      10.999982      -7.318987      17.501123          -0.000012
           88              C       4.525772      20.744577       6.770146       0.209617      36.406042 0.35703427E+03  0.80495485E+04                                 9.989775                            6.510129      -0.179326       1.960084                    0.999586      26.141137      75.382563       0.610301       0.445144      -1.038937      -0.025092      -0.035546       0.004623       0.043755      -0.005136       0.014045      -0.013887       0.043492       0.074539      -0.037361       0.001202       0.036159             14.211870      15.390799       8.712011      -4.281086      19.562758      -2.264345       7.682052           0.000004
           89              C       3.135888      19.267664       7.264083       0.234608      45.826613 0.36191280E+03  0.81684430E+04                                11.667742                            6.524748      -0.303895       1.915541                    0.999520      26.060151      74.626732       0.615199       0.441118      -1.043699       0.029306       0.016972      -0.017072       0.037925       0.007627       0.027071      -0.014976      -0.007700       0.008151      -0.035154       0.007145       0.028009             19.877012      15.923752      14.448436      -2.252389      36.214476      -1.464491       7.492807           0.000003
           90              C       5.633635      21.586738       6.305783       0.163993      35.669781 0.38209895E+03  0.87106144E+04                                 9.684811                            6.689525      -0.073001       2.001729                    0.999477      25.855018      73.544563       0.611769       0.439183      -1.048595       0.018907       0.047351       0.004778       0.051209      -0.003180       0.023641      -0.004942      -0.022395       0.008658      -0.029763       0.007091       0.022672             12.357556      15.230059       3.912651      -5.882750      12.818092      -0.496797       9.024517           0.000000
           91              C       6.610608      21.184168       5.429779      -0.163485      33.868509 0.42463557E+03  0.99439095E+04                                 9.106101                            6.892404       0.121623       2.014787                    0.999551      29.488159      85.146311       0.623460       0.419524      -1.060163       0.008130       0.011868      -0.004176       0.014979      -0.004402       0.004732       0.015266      -0.028096      -0.001670      -0.018562      -0.005347       0.023909             10.447952      12.565682       1.832750      -4.877285      10.510598       0.306897       8.267575          -0.000010
           92              C      11.563825       3.519463       5.069090      -0.046102      29.571628 0.38530987E+03  0.87626593E+04                                 8.237627                            6.498032       0.224217       2.054056                    0.999806      27.800716      77.830501       0.655383       0.410946      -1.070974      -0.018131       0.006371       0.015179       0.024490      -0.001612      -0.019827       0.010901       0.005258      -0.010407      -0.022493      -0.001044       0.023536              9.205014      10.611520       1.620517      -3.889934       9.629787       0.407856       7.373736          -0.000004
           93              C      11.515029       4.798437       5.622339      -0.149323      31.975690 0.41726281E+03  0.96871415E+04                                 8.660450                            6.751943       0.272424       2.057909                    0.999813      29.021492      82.282454       0.643934       0.409712      -1.071014      -0.007847      -0.021640      -0.005723       0.023720       0.027023      -0.023675       0.005025      -0.017202      -0.073435      -0.043469       0.001188       0.042281              9.744351      11.482776       1.227476      -4.357838       9.806615       0.769875       7.943663          -0.000009
           94              C      10.521397       5.134191       6.489664       0.067938      29.342994 0.35249964E+03  0.79202136E+04                                 8.447575                            6.406907      -0.051890       1.994768                    0.998970      26.969637      77.583175       0.624250       0.436686      -1.044161      -0.036189      -0.046595       0.006199       0.059323       0.009951       0.020189      -0.008130      -0.022049      -0.010793      -0.030595       0.013918       0.016677              9.721460      11.200744       1.083416      -4.020928      10.111183       0.922495       7.852451          -0.000006
           95              C       2.415959      18.011521       7.407459       0.085077      45.702659 0.41019776E+03  0.94705858E+04                                11.345993                            6.812034      -0.171890       1.957089                    0.999247      26.546814      74.749387       0.625361       0.424220      -1.063078      -0.010978      -0.021892      -0.001104       0.024516      -0.006613      -0.000722       0.000989       0.014502       0.040761      -0.016622       0.002921       0.013701             18.318604      15.209185      11.647971      -2.474322      32.499329      -0.574676       7.247298           0.000000
           96              C       1.222413      17.961967       8.107619      -0.175937      37.855636 0.43417952E+03  0.10206740E+05                                 9.853263                            6.939323       0.020789       1.973634                    0.999587      29.767414      85.643151       0.626458       0.415907      -1.064263       0.012520      -0.002437      -0.002879       0.013075      -0.022431      -0.003214       0.011049      -0.007387       0.026026      -0.027721       0.002488       0.025233             13.292366      13.147229       7.728825      -2.796326      20.251993      -1.028484       6.477875          -0.000009
           97              C       0.552463      16.781828       8.261764       0.062146      30.576643 0.35110569E+03  0.78536710E+04                                 8.649288                            6.305763       0.173862       2.062794                    0.999748      26.705682      75.784731       0.644767       0.424687      -1.055129       0.032792      -0.039768      -0.018320       0.054703      -0.023987       0.001762       0.004416       0.029344       0.087441      -0.043000       0.013521       0.029479             11.305641      10.738317       5.414562      -2.358608      17.088051      -0.216529       6.090557          -0.000005
           98              C       2.175599      15.644836       7.068148       0.064857      29.720586 0.34599565E+03  0.77064208E+04                                 8.459895                            6.236311       0.211972       2.074011                    0.999807      26.608966      75.201638       0.652391       0.421518      -1.057742      -0.046017       0.017446       0.022341       0.054046      -0.026025       0.004566       0.013265       0.009732       0.071830      -0.041112       0.012806       0.028306             10.913324      10.188348       4.793750      -1.954552      16.734071       0.511882       5.817552          -0.000004
           99              C       2.899098      16.802147       6.878641      -0.178666      38.007580 0.44240400E+03  0.10452909E+05                                 9.885233                            7.005871       0.103039       2.001280                    0.999551      29.877412      86.283352       0.623091       0.416041      -1.063777      -0.008180       0.014493      -0.000100       0.016643      -0.002684      -0.015211       0.005651       0.025052       0.013748      -0.016460      -0.007260       0.023720             13.255345      11.202216       5.748825      -1.851568      22.267614       0.846721       6.296205          -0.000010
          100              C      12.459036      14.050911      10.796550       0.208859      36.433150 0.35736729E+03  0.80590288E+04                                 9.993868                            6.512833      -0.177602       1.960420                    0.999572      26.156461      75.438857       0.610213       0.445099      -1.038951      -0.024836       0.021467       0.027560       0.042863       0.015354      -0.001827      -0.018648      -0.012222      -0.095326      -0.037793       0.001283       0.036510             14.217544      15.397457      -8.066860      -5.406279      12.617846       6.279040      14.637328           0.000003
          101              C      11.069136      15.217134      11.828627       0.235049      45.819806 0.36181632E+03  0.81657324E+04                                11.667042                            6.523898      -0.308937       1.914291                    0.999579      26.055493      74.611300       0.615236       0.441121      -1.043696       0.029253      -0.023288      -0.007231       0.038083       0.019153      -0.019846       0.007109      -0.021194      -0.029322      -0.034513       0.007167       0.027346             19.877693      15.924628      -9.175682     -11.387962      15.941881      13.170244      27.766571           0.000004
          102              C       1.667111      13.227679      10.299397       0.164655      35.673404 0.38213607E+03  0.87120236E+04                                 9.687337                            6.691326      -0.074385       2.001182                    0.999503      25.854378      73.554814       0.611459       0.439377      -1.048437       0.019140      -0.019993      -0.043786       0.051801       0.022677      -0.009350       0.005366      -0.020688       0.012217      -0.030331       0.007424       0.022907             12.360421      15.234710      -7.052676      -0.444773      10.404680       1.889851      11.441873           0.000000
          103              C       2.644092      12.670324      11.086033      -0.162734      33.823224 0.42392671E+03  0.99227175E+04                                 9.094396                            6.883383       0.126727       2.016470                    0.999554      29.471321      85.065496       0.624341       0.419126      -1.060462       0.008426      -0.010094      -0.009205       0.016051       0.006176       0.000815      -0.000869      -0.004645       0.070002      -0.018298      -0.005071       0.023369             10.433720      12.543851      -5.129564       0.850510       8.548503       0.817682      10.208807          -0.000009
          104              C       3.630589      11.910288      10.490993      -0.049032      29.632743 0.38640297E+03  0.87936051E+04                                 8.247983                            6.506899       0.223681       2.053372                    0.999810      27.839844      77.963003       0.654999       0.410903      -1.071019      -0.018555       0.010369      -0.013182       0.025012      -0.015136       0.010706      -0.003263       0.016095       0.023911      -0.021412      -0.000381       0.021793              9.216113      10.623431      -4.183767       0.538992       7.594001       0.776490       9.430908          -0.000003
          105              C       3.581795      11.749925       9.106746      -0.148429      31.972557 0.41722663E+03  0.96866862E+04                                 8.662716                            6.754280       0.265720       2.056115                    0.999819      29.016435      82.286244       0.643407       0.410032      -1.070739      -0.007311       0.006681       0.022099       0.024217      -0.033422      -0.011493       0.017117       0.021178       0.042679      -0.043119       0.001273       0.041846              9.746370      11.485231      -4.388023       1.116013       7.744257       0.421803      10.009623          -0.000010
          106              C       2.588154      12.333172       8.382315       0.068023      29.346356 0.35257008E+03  0.79222561E+04                                 8.449584                            6.409114      -0.049078       1.995481                    0.998946      26.969112      77.585972       0.623908       0.436900      -1.044025      -0.035892       0.028246       0.037065       0.058821       0.012553      -0.019865       0.011504      -0.017240       0.004938      -0.031793       0.014226       0.017567              9.723357      11.204659      -4.025075       1.072851       7.620195       0.516029      10.345217          -0.000006
          107              C      10.349197      15.969376      12.844792       0.086004      45.675101 0.40985388E+03  0.94614700E+04                                11.345607                            6.811825      -0.174635       1.956555                    0.999247      26.534202      74.730067       0.624953       0.424550      -1.062781      -0.012093       0.010575       0.017837       0.024005       0.002493       0.005705      -0.012292      -0.004836      -0.022691      -0.016868       0.003412       0.013455             18.318230      15.208987      -7.965996      -8.848861      14.057018      11.221102      25.688686           0.000000
          108              C       9.155641      16.600509      12.537628      -0.180406      38.026131 0.43648506E+03  0.10274405E+05                                 9.881330                            6.957071       0.018861       1.972047                    0.999635      29.846722      85.924121       0.625755       0.415829      -1.064326       0.012582      -0.001744       0.002525       0.012951       0.009640       0.020106      -0.009771      -0.007308       0.034128      -0.028385       0.004255       0.024130             13.336399      13.195322      -6.314016      -5.323354      10.850232       6.504644      15.963642          -0.000008
          109              C       8.485681      17.324075      13.482587       0.065038      30.458305 0.34938029E+03  0.78050563E+04                                 8.624680                            6.287839       0.177145       2.064877                    0.999761      26.644250      75.549221       0.646090       0.424361      -1.055386       0.033676       0.002638       0.042170       0.054031       0.013078       0.019376      -0.027264      -0.011640      -0.030268      -0.042057       0.012460       0.029597             11.271352      10.714948      -4.738172      -3.494546       9.000826       4.849597      14.098282          -0.000004
          110              C      10.108824      16.858873      15.064056       0.066955      29.653182 0.34502181E+03  0.76792114E+04                                 8.449155                            6.229304       0.210593       2.074256                    0.999803      26.567814      75.054991       0.652487       0.421758      -1.057606      -0.045493       0.010685      -0.023670       0.052384       0.016660       0.021267      -0.023591      -0.007513       0.017065      -0.041124       0.013054       0.028070             10.898388      10.176525      -4.084444      -3.169667       8.093484       4.464361      14.425154          -0.000003
          111              C      10.832333      16.116097      14.156548      -0.176922      37.964682 0.44183274E+03  0.10436375E+05                                 9.878461                            7.001617       0.105237       2.002045                    0.999560      29.857713      86.222956       0.623224       0.416074      -1.063723      -0.008563      -0.007011      -0.013201       0.017226      -0.012956       0.010566      -0.010414       0.017638      -0.015086      -0.016427      -0.008588       0.025015             13.243993      11.197696      -4.475016      -4.044636       9.547521       6.483008      18.986762          -0.000009
          112              C       8.492404      20.884729      14.580245       0.210527      36.378031 0.35673318E+03  0.80414754E+04                                 9.986103                            6.508153      -0.179437       1.960191                    0.999581      26.133526      75.367184       0.610254       0.445249      -1.038822      -0.025356       0.014122      -0.032957       0.043915      -0.009507      -0.011718       0.032111       0.010637      -0.023110      -0.036970       0.000977       0.035993             14.205929      15.382733      -0.647821       9.679161       8.689533      -4.011564      18.545521           0.000004
          113              C       7.102498      21.195420      13.054229       0.233584      45.902624 0.36250274E+03  0.81850632E+04                                11.679391                            6.529660      -0.306125       1.914705                    0.999578      26.082401      74.704733       0.615027       0.441064      -1.043735       0.029731       0.005899       0.024100       0.038724      -0.027573      -0.007058       0.007321       0.004473       0.045605      -0.035272       0.007199       0.028073             19.899725      15.939351      -5.281913      13.655329      13.420826     -11.721515      30.338997           0.000003
          114              C       9.600279      20.865801      15.541760       0.163126      35.690937 0.38239906E+03  0.87189821E+04                                 9.687863                            6.691704      -0.069275       2.002844                    0.999467      25.863477      73.569969       0.611743       0.439125      -1.048652       0.018903      -0.027860       0.038988       0.051513      -0.019432      -0.014303      -0.000256      -0.013957       0.036131      -0.030115       0.007341       0.022774             12.361516      15.236293       3.140587       6.332550       9.545143      -1.393627      12.303112           0.000001
          115              C      10.577246      21.825727      15.631128      -0.162732      33.827052 0.42398098E+03  0.99244551E+04                                 9.097704                            6.886230       0.122316       2.015199                    0.999540      29.468689      85.064097       0.623875       0.419419      -1.060261       0.008058      -0.003397       0.012261       0.015060      -0.001760      -0.006014      -0.014198      -0.030676      -0.007685      -0.018553      -0.005653       0.024205             10.437919      12.552382       3.303617       4.021469       9.086269      -1.124835       9.675105          -0.000009
          116              C       7.597143      12.410358       0.513387      -0.046817      29.577032 0.38538850E+03  0.87646102E+04                                 8.235772                            6.495683       0.228342       2.055073                    0.999794      27.810386      77.850047       0.655979       0.410565      -1.071257      -0.018813      -0.017141      -0.001990       0.025528       0.017095       0.008483      -0.007098      -0.002321      -0.032079      -0.022302      -0.000191       0.022494              9.203184      10.611073       2.561436       3.346760       8.290680      -1.179279       8.707800          -0.000003
          117              C       7.548365      11.291747       1.344385      -0.151533      32.035486 0.41825080E+03  0.97164315E+04                                 8.672656                            6.760967       0.268557       2.056471                    0.999827      29.056352      82.425141       0.643315       0.409838      -1.070864      -0.008844       0.015194      -0.017502       0.024807       0.006384       0.034383      -0.021639       0.010152       0.016845      -0.042165       0.000903       0.041262              9.758423      11.501473       3.167299       3.246025       9.089320      -1.192049       8.684475          -0.000009
          118              C       6.554738      10.372746       1.201492       0.066585      29.427146 0.35373331E+03  0.79559621E+04                                 8.468692                            6.422398      -0.050576       1.994508                    0.998919      27.018242      77.796892       0.622787       0.437270      -1.043670      -0.035646       0.018167      -0.042320       0.058238      -0.023083      -0.001724      -0.002346      -0.004148       0.048907      -0.031497       0.014829       0.016669              9.746555      11.237309       2.951714       2.959351       9.234939      -1.437114       8.767418          -0.000005
          119              C       6.382552      21.699321      11.894689       0.086078      45.673035 0.40989657E+03  0.94619611E+04                                11.341863                            6.810132      -0.169076       1.958069                    0.999259      26.535843      74.713626       0.625361       0.424295      -1.063024      -0.010229       0.011030      -0.017449       0.023038       0.002355      -0.005275       0.011923      -0.006048      -0.022650      -0.016238       0.002673       0.013565             18.309937      15.203020      -3.678716      11.318280      13.057138     -10.641172      26.669654           0.000000
          120              C       5.189005      21.117741      11.501693      -0.177736      37.918558 0.43511019E+03  0.10233945E+05                                 9.864643                            6.947717       0.020672       1.973421                    0.999580      29.792888      85.734648       0.625959       0.416022      -1.064205       0.013013       0.004111      -0.000257       0.013649       0.012829      -0.018171      -0.000938      -0.023836      -0.023156      -0.027799       0.003761       0.024038             13.308764      13.168365      -1.446600       8.107554       9.036854      -5.453120      17.721072          -0.000008
          121              C       4.519038      21.574315      10.402589       0.063945      30.486381 0.34986875E+03  0.78184052E+04                                 8.630419                            6.293327       0.175335       2.064102                    0.999749      26.656321      75.585963       0.645664       0.424509      -1.055334       0.032960       0.034534      -0.024237       0.053538       0.010470      -0.021184       0.023317      -0.018697      -0.056036      -0.042893       0.013006       0.029887             11.277876      10.717763      -0.658771       5.852419       8.631007      -4.636792      14.484858          -0.000005
          122              C       6.142158      23.176509      10.014736       0.064907      29.739814 0.34627291E+03  0.77143452E+04                                 8.466844                            6.241821       0.209075       2.073101                    0.999809      26.612993      75.228043       0.651614       0.421925      -1.057459      -0.045594      -0.026549       0.003560       0.052880       0.009177      -0.025690       0.010922      -0.032034      -0.055258      -0.041978       0.013717       0.028261             10.923182      10.201548      -0.707586       5.139333       8.993022      -4.984551      13.574975          -0.000004
          123              C       6.865673      22.761974      11.111751      -0.177452      37.930635 0.44140410E+03  0.10422661E+05                                 9.867718                            6.994217       0.109860       2.003574                    0.999550      29.846019      86.145735       0.624153       0.415598      -1.064135      -0.008899      -0.007426       0.012067       0.016732       0.014793       0.005234       0.005142       0.005757      -0.043771      -0.016031      -0.007728       0.023759             13.229104      11.186208      -1.263727       5.891591      10.999982      -7.318986      17.501122          -0.000012
          124              N       8.273524       6.513672       8.508009      -0.151187      40.845281 0.51313478E+03  0.12413366E+05                                10.088971                            7.353677      -0.190565       1.953622                    0.998839      28.159533      78.736804       0.640677       0.395193      -1.092184       0.048718       0.096910      -0.005443       0.108603       0.012043       0.000962      -0.016134       0.035133       0.019319      -0.031129       0.011183       0.019946             13.659333      10.405676       3.265671      -1.501478      22.162057       1.293766       8.410268          -0.000003
          125              N       9.192180       7.464687       8.169823      -0.289349      41.405863 0.53571176E+03  0.12970742E+05                                 9.888690                            7.337879       0.663202       2.203535                    0.999721      28.947806      78.399260       0.671168       0.376913      -1.116187      -0.201316      -0.025433       0.130001       0.240988       0.070841       0.079320      -0.013688      -0.196664      -0.134358      -0.156081       0.011708       0.144373             13.214735       9.785158       4.662984      -1.069269      22.577137       1.395616       7.281909          -0.000007
          126              N       7.627356       8.388146       9.533657      -0.445760      44.991262 0.60410088E+03  0.15133290E+05                                10.471059                            7.814556       0.299479       2.052263                    0.999865      31.687963      88.447979       0.644988       0.379080      -1.110118       0.110384      -0.134987      -0.112352       0.207435       0.133238       0.062341      -0.111183       0.018469      -0.071156      -0.206697       0.053701       0.152996             13.620880      12.863342       6.968701      -2.599292      20.753383      -0.888818       7.245915          -0.000006
          127              N       2.361188      23.556988       9.216528      -0.177236      39.353193 0.53525821E+03  0.13092203E+05                                 9.868217                            7.624052      -0.287657       1.935048                    0.998646      28.072635      79.051770       0.614918       0.407230      -1.083502      -0.059285       0.011504       0.051014       0.079053       0.018155       0.013092      -0.001393      -0.038243      -0.048330      -0.030025      -0.004663       0.034688             11.880592      12.509397       2.805220      -3.271104      14.544002       0.303033       8.588379          -0.000002
          128              N      10.887868      12.240093       8.320110      -0.145560      37.006936 0.50911174E+03  0.12260328E+05                                 9.451385                            7.367323      -0.051145       2.008428                    0.999401      27.407056      75.821010       0.636179       0.399795      -1.091825      -0.044793      -0.079336       0.010483       0.091708      -0.021511      -0.010244       0.012610       0.016798       0.040529      -0.030402      -0.000320       0.030722             12.288330      11.698583       4.634743      -2.463455      17.847537       0.684081       7.318871          -0.000002
          129              N       0.340265      13.391366       6.178481      -0.151941      40.898671 0.51382153E+03  0.12435335E+05                                10.100483                            7.360494      -0.199641       1.950537                    0.998826      28.184850      78.849394       0.640071       0.395397      -1.091938       0.048506      -0.052657      -0.080961       0.108075      -0.004268      -0.010805      -0.003501       0.001609      -0.081889      -0.030380       0.011383       0.018997             13.678056      10.417573      -2.936808      -2.082435      10.741928       5.317887      19.874667          -0.000003
          130              N       1.258932      12.622978       5.523969      -0.289408      41.443097 0.53618319E+03  0.12985842E+05                                 9.897050                            7.342820       0.657195       2.201601                    0.999724      28.956972      78.451590       0.670665       0.377089      -1.115986      -0.201849       0.125414      -0.041568       0.241245       0.033009      -0.101686       0.077863      -0.082454       0.202249      -0.155739       0.011463       0.144275             13.228883       9.795084      -3.262310      -3.511098       9.907952       5.934684      19.983611          -0.000007
          131              N      -0.305903      13.342361       4.042317      -0.445033      44.943886 0.60339509E+03  0.15110656E+05                                10.462178                            7.808766       0.303597       2.053545                    0.999880      31.673718      88.383470       0.645402       0.378961      -1.110244       0.110534      -0.029462       0.173845       0.208105      -0.012523      -0.146422       0.067229      -0.057562      -0.299315      -0.206345       0.053407       0.152938             13.607793      12.851206      -5.728633      -4.729026      11.380919       6.285918      16.591254          -0.000004
          132              N      10.294442      14.763327       7.137746      -0.176907      39.325257 0.53482801E+03  0.13078928E+05                                 9.863587                            7.621094      -0.291440       1.934169                    0.998607      28.059347      79.003604       0.615030       0.407241      -1.083505      -0.058727       0.038283      -0.033990       0.077909       0.001880      -0.022349       0.019712      -0.006842       0.045317      -0.029956      -0.005056       0.035012             11.874629      12.503239      -4.232371      -0.792668       9.809801       2.425308      13.310846          -0.000002
          133              N       2.954652      10.365415       1.313202      -0.146227      37.052407 0.50986427E+03  0.12283560E+05                                 9.461541                            7.374493      -0.056769       2.006554                    0.999405      27.423560      75.894048       0.635617       0.399983      -1.091646      -0.045221       0.048042       0.062528       0.090900       0.002179       0.023389      -0.018618       0.007521       0.009386      -0.030220      -0.000220       0.030440             12.304154      11.712699      -4.457228      -2.789307       9.370198       4.225440      15.829566          -0.000002
          134              N       4.306884       7.935071       1.386980      -0.152986      40.984878 0.51500713E+03  0.12472726E+05                                10.119342                            7.372394      -0.200136       1.949794                    0.998793      28.219207      79.004382       0.639032       0.395763      -1.091553       0.047952      -0.043464       0.085407       0.107158      -0.006809       0.009187       0.019224       0.027972      -0.000646      -0.030134       0.011201       0.018933             13.706239      10.433704      -0.335826       3.590432      13.015446      -6.632480      17.669566          -0.000001
          135              N       5.225554       7.752443       2.379677      -0.286775      41.247174 0.53337935E+03  0.12899326E+05                                 9.861657                            7.320152       0.644907       2.199729                    0.999740      28.889791      78.179741       0.672264       0.376734      -1.116395      -0.202350      -0.099547      -0.088181       0.242139      -0.104692       0.022396      -0.065263      -0.060417       0.273814      -0.156592       0.011283       0.145309             13.174541       9.756831      -1.400306       4.555689      12.279270      -7.295144      17.487521          -0.000006
          136              N       3.660742       6.109602       2.497496      -0.446864      45.034306 0.60476137E+03  0.15154103E+05                                10.477355                            7.818574       0.297101       2.051534                    0.999868      31.705976      88.513147       0.644848       0.379055      -1.110127       0.109859       0.164378      -0.060396       0.206729      -0.121291       0.084181       0.044554       0.134875       0.274694      -0.207197       0.054391       0.152805             13.629900      12.869061      -1.234869       7.338500       9.861177      -5.411167      18.159463          -0.000004
          137              N       6.327860      17.359903      15.792666      -0.175212      39.272885 0.53393374E+03  0.13051865E+05                                 9.856009                            7.615142      -0.289163       1.935081                    0.998628      28.037776      78.932446       0.615207       0.407286      -1.083453      -0.059317      -0.049337      -0.016510       0.078900      -0.020312       0.010104      -0.018719      -0.004450       0.052440      -0.029840      -0.005848       0.035689             11.865431      12.496309       1.429920       4.060372      10.325159      -2.723611      12.774826          -0.000002
          138              N       6.921310       5.234601       6.440157      -0.144947      36.973136 0.50864685E+03  0.12245528E+05                                 9.443756                            7.362556      -0.051074       2.008712                    0.999408      27.391203      75.749688       0.636609       0.399643      -1.092001      -0.045370       0.030495      -0.073635       0.091709       0.019545      -0.014544       0.006061      -0.014865      -0.057184      -0.031213       0.000530       0.030683             12.276308      11.689067      -0.182898       5.239499      10.532609      -4.894246      14.607249          -0.000002
          139              N       3.626146      21.326437       7.565461      -0.151187      40.845281 0.51313471E+03  0.12413364E+05                                10.088971                            7.353677      -0.190566       1.953622                    0.998839      28.159534      78.736809       0.640677       0.395193      -1.092184      -0.048718      -0.096911       0.005443       0.108603       0.012043       0.000962      -0.016134       0.035133       0.019319      -0.031129       0.011183       0.019946             13.659334      10.405674       3.265671      -1.501477      22.162060       1.293768       8.410267          -0.000003
          140              N       2.707490      20.375422       7.903647      -0.289349      41.405863 0.53571173E+03  0.12970742E+05                                 9.888690                            7.337878       0.663202       2.203535                    0.999721      28.947806      78.399258       0.671168       0.376913      -1.116187       0.201316       0.025434      -0.130001       0.240988       0.070841       0.079320      -0.013688      -0.196664      -0.134358      -0.156081       0.011708       0.144373             13.214735       9.785157       4.662984      -1.069269      22.577138       1.395617       7.281909          -0.000006
          141              N       4.272314      19.451963       6.539813      -0.445760      44.991263 0.60410091E+03  0.15133291E+05                                10.471058                            7.814556       0.299479       2.052263                    0.999865      31.687966      88.447985       0.644988       0.379080      -1.110118      -0.110384       0.134987       0.112353       0.207435       0.133238       0.062341      -0.111184       0.018469      -0.071157      -0.206697       0.053701       0.152996             13.620879      12.863340       6.968700      -2.599291      20.753382      -0.888817       7.245915          -0.000006
          142              N       9.538482       4.283121       6.856942      -0.177235      39.353185 0.53525810E+03  0.13092200E+05                                 9.868215                            7.624051      -0.287657       1.935048                    0.998646      28.072632      79.051759       0.614918       0.407230      -1.083502       0.059285      -0.011504      -0.051014       0.079053       0.018155       0.013092      -0.001393      -0.038243      -0.048330      -0.030025      -0.004663       0.034688             11.880590      12.509395       2.805222      -3.271104      14.543999       0.303031       8.588377          -0.000002
          143              N       1.011802      15.600016       7.753360      -0.145560      37.006941 0.50911189E+03  0.12260333E+05                                 9.451386                            7.367324      -0.051145       2.008428                    0.999401      27.407058      75.821016       0.636179       0.399795      -1.091825       0.044793       0.079336      -0.010483       0.091708      -0.021511      -0.010244       0.012610       0.016798       0.040529      -0.030402      -0.000320       0.030722             12.288331      11.698583       4.634741      -2.463455      17.847538       0.684082       7.318872          -0.000002
          144              N      11.559405      14.448743       9.894989      -0.151941      40.898675 0.51382162E+03  0.12435337E+05                                10.100483                            7.360495      -0.199641       1.950537                    0.998826      28.184851      78.849395       0.640071       0.395397      -1.091938      -0.048506       0.052656       0.080961       0.108075      -0.004268      -0.010805      -0.003501       0.001609      -0.081889      -0.030380       0.011383       0.018997             13.678057      10.417573      -2.936809      -2.082435      10.741930       5.317890      19.874666          -0.000003
          145              N      10.640738      15.217131      10.549501      -0.289408      41.443084 0.53618300E+03  0.12985836E+05                                 9.897047                            7.342818       0.657196       2.201601                    0.999724      28.956967      78.451570       0.670665       0.377089      -1.115986       0.201849      -0.125414       0.041568       0.241245       0.033009      -0.101686       0.077863      -0.082454       0.202249      -0.155739       0.011463       0.144275             13.228880       9.795082      -3.262310      -3.511097       9.907951       5.934683      19.983606          -0.000006
          146              N      12.205573      14.497748      12.031153      -0.445033      44.943898 0.60339526E+03  0.15110661E+05                                10.462180                            7.808768       0.303597       2.053545                    0.999880      31.673721      88.383485       0.645402       0.378961      -1.110244      -0.110534       0.029462      -0.173845       0.208105      -0.012523      -0.146422       0.067229      -0.057562      -0.299315      -0.206345       0.053407       0.152938             13.607797      12.851209      -5.728636      -4.729028      11.380922       6.285921      16.591259          -0.000004
          147              N       1.605228      13.076782       8.935724      -0.176907      39.325253 0.53482794E+03  0.13078926E+05                                 9.863587                            7.621094      -0.291440       1.934169                    0.998607      28.059346      79.003604       0.615030       0.407241      -1.083505       0.058727      -0.038283       0.033990       0.077909       0.001880      -0.022349       0.019712      -0.006842       0.045317      -0.029956      -0.005056       0.035012             11.874629      12.503241      -4.232371      -0.792667       9.809800       2.425308      13.310846          -0.000002
          148              N       8.945018      17.474694      14.760268      -0.146227      37.052403 0.50986420E+03  0.12283558E+05                                 9.461541                            7.374493      -0.056768       2.006555                    0.999405      27.423558      75.894040       0.635617       0.399983      -1.091646       0.045221      -0.048042      -0.062528       0.090900       0.002179       0.023389      -0.018618       0.007521       0.009386      -0.030220      -0.000220       0.030440             12.304153      11.712698      -4.457228      -2.789306       9.370197       4.225440      15.829565          -0.000002
          149              N       7.592786      19.905038      14.686490      -0.152986      40.984877 0.51500712E+03  0.12472726E+05                                10.119342                            7.372394      -0.200136       1.949794                    0.998793      28.219207      79.004382       0.639032       0.395763      -1.091553      -0.047952       0.043464      -0.085407       0.107158      -0.006809       0.009187       0.019224       0.027972      -0.000646      -0.030134       0.011201       0.018933             13.706239      10.433704      -0.335826       3.590432      13.015447      -6.632480      17.669565          -0.000002
          150              N       6.674116      20.087666      13.693793      -0.286775      41.247181 0.53337945E+03  0.12899329E+05                                 9.861659                            7.320153       0.644907       2.199729                    0.999740      28.889793      78.179752       0.672264       0.376734      -1.116395       0.202350       0.099547       0.088181       0.242139      -0.104692       0.022396      -0.065263      -0.060417       0.273814      -0.156593       0.011284       0.145309             13.174543       9.756832      -1.400306       4.555689      12.279273      -7.295145      17.487524          -0.000006
          151              N       8.238928      21.730507      13.575974      -0.446864      45.034314 0.60476149E+03  0.15154107E+05                                10.477358                            7.818576       0.297101       2.051534                    0.999868      31.705974      88.513152       0.644848       0.379055      -1.110127      -0.109859      -0.164378       0.060396       0.206729      -0.121292       0.084181       0.044554       0.134876       0.274695      -0.207197       0.054391       0.152806             13.629904      12.869064      -1.234869       7.338502       9.861180      -5.411169      18.159468          -0.000005
          152              N       5.571810      10.480206       0.280804      -0.175212      39.272882 0.53393368E+03  0.13051863E+05                                 9.856009                            7.615142      -0.289163       1.935081                    0.998628      28.037774      78.932439       0.615207       0.407286      -1.083453       0.059317       0.049337       0.016510       0.078900      -0.020312       0.010104      -0.018719      -0.004450       0.052440      -0.029840      -0.005848       0.035689             11.865431      12.496308       1.429921       4.060372      10.325158      -2.723611      12.774825          -0.000002
          153              N       4.978360      22.605508       9.633313      -0.144947      36.973139 0.50864689E+03  0.12245529E+05                                 9.443756                            7.362556      -0.051074       2.008713                    0.999408      27.391205      75.749692       0.636609       0.399643      -1.092001       0.045370      -0.030495       0.073635       0.091709       0.019545      -0.014544       0.006061      -0.014865      -0.057184      -0.031213       0.000530       0.030683             12.276309      11.689069      -0.182897       5.239501      10.532607      -4.894244      14.607250          -0.000003

******************************************************
Auxiliary information for the entire system
The total spin magnetic moment of the unit cell is   -0.000278
The total net atomic charge of the unit cell is   0.000005
Accuracy of reproducing the electrostatic potential in the unit cell:
  The inner radius (bohr) =    5.0000
  The outer radius (bohr) =   12.0000
  Valid grid points have density less than (e/(bohr^3)) =    0.0001
  The number of valid grid points were=       372006
  The rms potential error without charges in kcal/mol is=      3.90633
  The rms potential error with partial charges in kcal/mol is=      1.02076
  The RRMSE value at monopole order=      0.26131
  The rms potential error with partial charges and cloud penetration in kcal/mol is=      1.01242
  The RRMSE value at monopole order with cloud penetration is=      0.25917
  The rms potential error with partial charges and atomic dipoles in kcal/mol is=      0.44896
  The RRMSE value at dipole order=      0.11493
  The rms potential error with partial charges, atomic dipoles and cloud penetration in kcal/mol is=      0.43090
  The RRMSE value at dipole order with cloud penetration=      0.11031

******************************************************
The electron densities and ab initio electrostatic potential were computed in VASP using the PBE functional and
projector augmented wave method. See the main text of the journal article for a description of computational details.
The atomic charges, dipoles, and quadrupoles were computed with the DDEC6 method as described in
(a) T. A. Manz and N. Gabaldon Limas, RSC Adv. 6 (2016) 47771-47801 DOI: 10.1039/c6ra04656h
(b) N. Gabaldon Limas and T. A. Manz, RSC Adv. 8 (2018) 2678-2707 DOI: 10.1039/c7ra11829e.
For each atom in the material, the electron cloud parameters were fit to the spherically averaged atom-in-material
electron density using radial positions for which this density was between 10^-4 and 10^-2 electrons per cubic bohr.
The polarizabilities, dispersion coefficients, and quantum Drude oscillator (QDO) parameters were fit using the MCLF method.
The magnetic structure of the system was optimized in VASP from the default ferromagnetic initial guess using spin polarization.
The atomic spin moments (ASMs) were computed on this optimized magnetic structure using the DDEC6 partition as inputs
to the method of T. A. Manz and D. S. Sholl, J. Chem. Theory Comput. 7 (2011) 4146-4164 DOI: 10.1021/ct200539n.
The RMSE and RRMSE were computed using a uniform grid with Ewald summation.
