# Supplementary material for: A collection of forcefield precursors for metal–organic frameworks
Source: RSC Adv. 2019 Nov 13;9(63):36492–507. doi: 10.1039/c9ra07327b (PMC9075174; doi:10.1039/c9ra07327b)
Supplement: RA-009-C9RA07327B-s3548 [file RA-009-C9RA07327B-s3548.xyz]

  147
jmolscript: load "" {1 1 1} spacegroup "x,y,z" unitcell [{     14.075600     0.000000     0.000000 }, {     -4.430593    13.360103     0.000000 }, {     -4.430593    -6.137184    11.867069 }]
Zn     0.000000     0.000000     0.000000     0.561313
H      2.411626     0.189782     2.381721     0.124749
H      2.808096    -1.423283     4.152287     0.135888
H      9.313745    10.781890     2.050630     0.100095
H     -3.257318     9.912110     5.145561     0.123922
H     -4.358259     9.402914     4.148727     0.124360
H     -2.594230     7.837775     4.294692     0.099269
H     -1.587423     8.930179     3.773728     0.091388
H     -0.927996     6.745488     3.182748     0.136089
H      0.212715     5.200167     1.892798     0.122885
H      9.984289     8.515110     0.293117     0.104933
H      1.166159     2.927511     1.262656     0.124749
H      3.237440     4.032110     0.643195     0.135887
H     -5.903897     7.854639    10.518970     0.100095
H      1.041671    -3.086315    11.168099     0.123922
H      0.769807    -4.336374    10.257894     0.124360
H      1.020029    -2.394893     8.934716     0.099269
H     -0.212413    -1.742879     9.665728     0.091388
H      0.034326    -0.966311     7.453706     0.136089
H     -0.738503    -0.020802     5.488519     0.122885
H     -6.608364     8.327472     7.698168     0.104933
H     -0.578975     1.036607     3.180374     0.124749
H     -2.234842     2.669682     3.876971     0.135887
H      7.302122    -3.798486    11.808920     0.100095
H     10.433564     4.557526     2.388841     0.123923
H     10.296795     4.225746     0.860363     0.124360
H      8.255951     3.812566     1.977054     0.099269
H      8.975912     2.752881     2.892005     0.091388
H      6.694705     2.256320     2.565660     0.136089
H      4.868873     0.836604     2.502765     0.122885
H      4.939501    -5.324193    10.933131     0.104933
H      2.802788     7.033137     9.485348     0.124749
H      2.406318     8.646202     7.714782     0.135887
H     -4.099331    -3.558971     9.816439     0.100095
H      8.471732    -2.689191     6.721508     0.123922
H      9.572673    -2.179995     7.718342     0.124360
H      7.808644    -0.614856     7.572377     0.099269
H      6.801837    -1.707260     8.093341     0.091388
H      6.142410     0.477431     8.684321     0.136088
H      5.001699     2.022752     9.974271     0.122884
H     -4.769875    -1.292191    11.573952     0.104932
H      4.048255     4.295408    10.604413     0.124749
H      1.976974     3.190809    11.223874     0.135887
H     11.118311    -0.631720     1.348099     0.100095
H      4.172743    10.309234     0.698970     0.123922
H      4.444607    11.559293     1.609175     0.124360
H      4.194385     9.617812     2.932353     0.099269
H      5.426827     8.965798     2.201341     0.091388
H      5.180088     8.189230     4.413363     0.136088
H      5.952917     7.243721     6.378550     0.122884
H     11.822778    -1.104553     4.168901     0.104932
H      5.793389     6.186312     8.686695     0.124749
H      7.449256     4.553237     7.990098     0.135886
H     -2.087708    11.021405     0.058149     0.100095
H     -5.219150     2.665393     9.478228     0.123923
H     -5.082381     2.997173    11.006706     0.124360
H     -3.041537     3.410353     9.890015     0.099269
H     -3.761498     4.470038     8.975064     0.091388
H     -1.480291     4.966599     9.301409     0.136088
H      0.345541     6.386315     9.364304     0.122884
H      0.274913    12.547112     0.933938     0.104932
C      1.902514    -0.572363     2.540502    -0.027196
C      2.127504    -1.453554     3.519773    -0.119590
C     -4.036006    11.280199     2.352409     0.069707
C     -3.441749     9.713182     4.213996    -0.128907
C     -2.507098     8.625666     3.737889    -0.023895
C     -2.167019     7.367718     1.732355     0.192101
C     -1.158241     6.624843     2.290463    -0.255573
C     -0.481617     5.688208     1.513051    -0.042963
C     -2.563840     7.170364     0.381052    -0.020462
C      6.027119     1.751953    11.659633    -0.193863
C      1.792587     2.598876     0.658622    -0.027196
C      2.931599     3.213644     0.325751    -0.119590
C     -1.664622    -4.804190    11.100219     0.069707
C      0.401062    -3.493067    10.563471    -0.128907
C      0.179632    -2.581794     9.378782    -0.023896
C     -1.069787    -2.637845     7.340138     0.192101
C     -0.592877    -1.416886     6.936658    -0.255573
C     -1.052903    -0.856583     5.747578    -0.042963
C     -1.998106    -3.363776     6.544095    -0.020462
C      7.169137     8.727391     6.912212    -0.193863
C     -1.142125     1.509828     2.610993    -0.027196
C     -2.049343     2.408978     3.004149    -0.119590
C     11.977218     2.218218     0.831763     0.069707
C     10.302801     3.839245     1.749799    -0.128907
C      8.976365     3.166071     2.015028    -0.023895
C      7.675315     1.418275     1.028756     0.192101
C      6.652668     1.581587     1.927924    -0.255573
C      5.550662     0.731467     1.879388    -0.042963
C      7.612900     0.419542     0.018275    -0.020462
C     -0.234266     7.475388    10.927316    -0.193863
C      3.311900     7.795282     9.326567    -0.027196
C      3.086910     8.676473     8.347296    -0.119590
C      9.250420    -4.057280     9.514660     0.069707
C      8.656163    -2.490263     7.653073    -0.128907
C      7.721512    -1.402747     8.129180    -0.023896
C      7.381433    -0.144799    10.134714     0.192101
C      6.372655     0.598076     9.576606    -0.255575
C      5.696031     1.534711    10.354018    -0.042950
C     -6.297346     0.052555    11.486017    -0.020464
C     -0.812705     5.470966     0.207436    -0.193849
C      3.421827     4.624043    11.208447    -0.027196
C      2.282815     4.009275    11.541318    -0.119590
C      6.879036    12.027109     0.766850     0.069707
C      4.813352    10.715986     1.303598    -0.128907
C      5.034782     9.804713     2.488287    -0.023895
C      6.284201     9.860764     4.526931     0.192101
C      5.807291     8.639805     4.930411    -0.255574
C      6.267317     8.079502     6.119491    -0.042950
C     11.643113    -2.773408     5.322974    -0.020464
C     -1.954723    -1.504472     4.954857    -0.193849
C      6.356539     5.713091     9.256076    -0.027196
C      7.263757     4.813941     8.862920    -0.119590
C     -6.762804     5.004701    11.035306     0.069707
C     -5.088387     3.383674    10.117270    -0.128907
C     -3.761951     4.056848     9.852041    -0.023895
C     -2.460901     5.804644    10.838313     0.192101
C     -1.438254     5.641332     9.939145    -0.255575
C     -0.336248     6.491452     9.987681    -0.042950
C      2.032107    12.940561    -0.018275    -0.020464
C      5.448680    -0.252469     0.939753    -0.193849
N      0.803605    -0.960786     1.799166    -0.262288
N     -3.277465    10.948365     3.403001     0.061985
N      1.682834     1.404718    -0.026938    -0.262288
N     -0.872955    -3.742486    11.288075     0.061985
N     -1.164899     1.386644     1.235362    -0.262288
N     11.423485     2.868649     1.861112     0.061985
N      8.841402    -5.176398    10.067903    -0.262288
N      8.491879    -3.725446     8.464068     0.061985
N      7.962173    11.955385     0.026938    -0.262288
N      6.087369    10.965405     0.578994     0.061985
N     -7.696287     5.836275    10.631707    -0.262288
N     -6.209071     4.354270    10.005957     0.061985
N      1.993470     2.761322     4.536780     0.804167
N      3.220944     4.461597     7.330289     0.804167
O     -2.880239     8.330091     2.397741    -0.202711
O     -0.703911    -3.267927     8.500619    -0.202711
O      8.813269     2.181124     1.002174    -0.202711
O      8.094653    -1.107172     9.469328    -0.202711
O      5.918325    10.490846     3.366450    -0.202711
O     -3.598855     5.041795    10.864895    -0.202711
O      3.149453     2.601965     4.090579    -0.571540
O      1.322892     3.756830     4.190262    -0.571540
O      1.478344     1.884000     5.261858    -0.571540
O      2.064961     4.620954     7.776490    -0.571540
O      3.891522     3.466089     7.676807    -0.571540
O      3.736070     5.338919     6.605211    -0.571541

The following XYZ coordinates are in angstroms. Other properties are in atomic units.
The sperically averaged electron density of each atom fit to a function of the form exp(a - br)
eigen_1, eigen_2 and eigen_3 are the three eigenvalues of traceless quadrupole moment tensor
  atom number  atomic symbol              X              Y              Z     net charge C6 coefficient C8 coefficient C10 coefficient fluctuating dipole atomic polarizability isotropic forcefield polarizability              a              b squared Pearson coefficient          <r^3>          <r^4>         wp_QDO          m_QDO          q_QDO       dipole_x       dipole_y       dipole_z         dipole            Qxy            Qxz            Qyz     Q(x^2-y^2)  Q(3z^2 - R^2)        eigen_1        eigen_2        eigen_3 static polarizability      alpha(xx)      alpha(xy)      alpha(xz)      alpha(yy)      alpha(yz)      alpha(zz) atomic spin moment
            1             Zn       0.000000       0.000000       0.000000       0.561313     114.552283 0.22522968E+04  0.74958131E+05                                19.879113                           16.152957       1.294673       2.177631                    0.995098      53.305433     148.088540       0.423646       0.434420      -1.122236       0.000000       0.000000      -0.000000       0.000000       0.012081       0.019849       0.027494      -0.008013       0.064889      -0.023543      -0.023543       0.047085             23.818132      25.545449      -1.407973      -2.313258      24.611604      -3.204290      21.297342          -0.000010
            2              H       2.411626       0.189782       2.381721       0.124749       0.920303 0.62092433E+01  0.58227236E+02                                 1.665738                            1.534949      -1.103341       2.370294                    0.996248       3.587429      10.393946       0.459027       1.422921      -0.678383       0.024350       0.039292      -0.000949       0.046235       0.008873       0.006373      -0.008066       0.006777      -0.020748      -0.016753       0.003765       0.012988              1.744144       1.738295       0.473474      -0.160197       2.064971      -0.235966       1.429165           0.000003
            3              H       2.808096      -1.423283       4.152287       0.135888       1.193710 0.86843253E+01  0.86071315E+02                                 1.803650                            1.688813      -0.823821       2.502728                    0.999739       3.220725       8.739736       0.501794       1.231568      -0.723678       0.033654       0.016009       0.029199       0.047344       0.015934       0.017667      -0.011506       0.004791      -0.009268      -0.030139       0.009590       0.020549              1.834392       2.029961       0.072953       0.529867       1.492526      -0.008418       1.980689           0.000011
            4              H       9.313745      10.781890       2.050630       0.100095       1.129454 0.85473488E+01  0.86035691E+02                                 1.840641                            1.750048      -1.194689       2.309211                    0.995253       3.775345      11.001928       0.452855       1.343692      -0.694439      -0.040109      -0.025073      -0.019245       0.051066       0.017157       0.008249      -0.006241      -0.000802      -0.016272      -0.021160       0.001210       0.019950              1.855675       2.170128       0.349473       0.258605       1.752745       0.112645       1.644153           0.000009
            5              H      -3.257318       9.912110       5.145561       0.123922       1.117763 0.84099358E+01  0.82638229E+02                                 1.720943                            1.648080      -0.732256       2.533806                    0.999463       3.284073       8.856860       0.514663       1.211142      -0.727126       0.008972       0.004271       0.032158       0.033658       0.002362       0.006691      -0.002787      -0.008251       0.018098      -0.010841       0.001642       0.009200              1.771895       1.427480      -0.039143      -0.034518       1.466494       0.170999       2.421710           0.000007
            6              H      -4.358259       9.402914       4.148727       0.124360       1.086014 0.85773912E+01  0.85873966E+02                                 1.772773                            1.731772      -0.950989       2.434325                    0.996823       3.532297      10.057916       0.466598       1.311165      -0.703099      -0.031667      -0.017810      -0.003233       0.036475       0.006924       0.005316      -0.008022       0.000418      -0.024671      -0.015433       0.004156       0.011277              1.790275       2.240253       0.141223      -0.212133       1.570775      -0.012070       1.559796           0.000010
            7              H      -2.594230       7.837775       4.294692       0.099269       1.125933 0.84545583E+01  0.82006418E+02                                 1.633546                            1.577923      -0.678682       2.545872                    0.999742       3.184684       8.144155       0.571791       1.104363      -0.754807      -0.006935      -0.029535       0.019395       0.036008       0.004456       0.001870       0.000680      -0.005892       0.008823      -0.006992       0.001978       0.005015              1.650253       1.318970      -0.020233      -0.105076       1.945994      -0.319006       1.685796           0.000008
            8              H      -1.587423       8.930179       3.773728       0.091388       1.267079 0.10356591E+02  0.10618398E+03                                 1.799609                            1.772643      -0.883046       2.444289                    0.997964       3.456173       9.228397       0.525058       1.137777      -0.745669       0.031956       0.013397       0.000139       0.034651       0.004188       0.000837       0.002717       0.009659       0.025009      -0.010828       0.001792       0.009036              1.790232       2.151687       0.171181       0.028383       1.706876       0.085771       1.512134           0.000008
            9              H      -0.927996       6.745488       3.182748       0.136089       1.090753 0.79691382E+01  0.77654755E+02                                 1.719791                            1.628676      -0.931900       2.449916                    0.998821       3.281653       8.961378       0.503570       1.248215      -0.717996       0.017633      -0.004837       0.033976       0.038583      -0.014545       0.011409       0.002151       0.005996       0.029828      -0.022395       0.003896       0.018499              1.747534       1.476971      -0.107777       0.184482       1.579220       0.217294       2.186412           0.000001
           10              H       0.212715       5.200167       1.892798       0.122885       1.061919 0.73387856E+01  0.70875010E+02                                 1.762187                            1.615470      -0.877174       2.476391                    0.998794       3.424811       9.671638       0.475589       1.333537      -0.698046       0.030067      -0.022160       0.020990       0.042845      -0.012452       0.002859       0.007891       0.003166       0.016704      -0.017967       0.005958       0.012009              1.848614       2.038375      -0.565296       0.324146       1.906987      -0.198356       1.600481           0.000003
           11              H       9.984289       8.515110       0.293117       0.104933       1.298288 0.98716228E+01  0.10275857E+03                                 1.990466                            1.853552      -1.511000       2.152009                    0.991395       4.005354      11.775829       0.450842       1.305125      -0.701218      -0.019167       0.023655       0.016085       0.034433      -0.013143      -0.000370       0.003669      -0.000703       0.005067      -0.014327       0.001278       0.013049              2.071448       1.910829      -0.531913      -0.236534       2.338104       0.434006       1.965411           0.000009
           12              H       1.166159       2.927511       1.262656       0.124749       0.920302 0.62092354E+01  0.58227146E+02                                 1.665737                            1.534949      -1.103341       2.370294                    0.996248       3.587428      10.393943       0.459027       1.422921      -0.678383      -0.025596       0.017166       0.034465       0.046235      -0.000434      -0.010533       0.007895      -0.006469      -0.023961      -0.016753       0.003765       0.012988              1.744143       1.969141      -0.283237      -0.484906       1.525046       0.204746       1.738241           0.000003
           13              H       3.237440       4.032110       0.643195       0.135887       1.193711 0.86843361E+01  0.86071449E+02                                 1.803651                            1.688815      -0.823822       2.502728                    0.999739       3.220727       8.739743       0.501793       1.231569      -0.723678       0.007044       0.037792       0.027633       0.047344       0.007561      -0.014189       0.018756      -0.007736      -0.032138      -0.030139       0.009590       0.020549              1.834393       1.637747       0.307071       0.087429       2.276764       0.353703       1.588668           0.000011
           14              H      -5.903897       7.854639      10.518970       0.100095       1.129454 0.85473484E+01  0.86035688E+02                                 1.840642                            1.750048      -1.194689       2.309211                    0.995253       3.775346      11.001932       0.452855       1.343692      -0.694439       0.007332      -0.039825      -0.031112       0.051066      -0.000696      -0.012720       0.015830      -0.000011      -0.011346      -0.021160       0.001210       0.019950              1.855675       1.592763      -0.122301      -0.115365       2.152507       0.413941       1.821756           0.000009
           15              H       1.041671      -3.086315      11.168099       0.123922       1.117764 0.84099403E+01  0.82638285E+02                                 1.720944                            1.648080      -0.732256       2.533806                    0.999463       3.284073       8.856861       0.514663       1.211142      -0.727125       0.022426       0.016890       0.018566       0.033658       0.008201      -0.001250       0.005034       0.005749      -0.000380      -0.010841       0.001642       0.009200              1.771895       2.023462       0.184965       0.479689       1.484615       0.105742       1.807608           0.000007
           16              H       0.769807      -4.336374      10.257894       0.124360       1.086014 0.85773959E+01  0.85874022E+02                                 1.772773                            1.731772      -0.950989       2.434324                    0.996823       3.532298      10.057918       0.466598       1.311164      -0.703099       0.015008      -0.028385      -0.017305       0.036475       0.000208      -0.011802       0.005139      -0.004600      -0.015608      -0.015433       0.004156       0.011277              1.790275       1.789534      -0.402771      -0.019685       2.022681       0.022965       1.558609           0.000010
           17              H       1.020029      -2.394893       8.934716       0.099269       1.125933 0.84545599E+01  0.82006436E+02                                 1.633546                            1.577923      -0.678681       2.545872                    0.999742       3.184685       8.144157       0.571791       1.104363      -0.754807       0.031412       0.003111      -0.017325       0.036008       0.001630      -0.000576       0.004884       0.005668       0.007018      -0.006992       0.001978       0.005015              1.650253       1.983667       0.136394      -0.254924       1.336332      -0.154328       1.630760           0.000008
           18              H      -0.212413      -1.742879       9.665728       0.091388       1.267078 0.10356583E+02  0.10618387E+03                                 1.799608                            1.772643      -0.883045       2.444289                    0.997964       3.456171       9.228391       0.525057       1.137777      -0.745669      -0.015783       0.028433       0.011964       0.034651      -0.000409       0.006912       0.006616       0.002854      -0.009368      -0.010828       0.001792       0.009036              1.790232       1.581387      -0.242551      -0.080334       2.053532       0.147289       1.735775           0.000008
           19              H       0.034326      -0.966311       7.453706       0.136089       1.090753 0.79691408E+01  0.77654788E+02                                 1.719792                            1.628676      -0.931900       2.449916                    0.998821       3.281654       8.961382       0.503570       1.248215      -0.717996       0.025204       0.026935       0.011311       0.038583       0.015390       0.010534      -0.004596      -0.014979      -0.007303      -0.022395       0.003896       0.018499              1.747535       1.713431       0.291792       0.357823       1.644499       0.107088       1.884674           0.000001
           20              H      -0.738503      -0.020802       5.488519       0.122885       1.061920 0.73387893E+01  0.70875055E+02                                 1.762187                            1.615471      -0.877175       2.476390                    0.998794       3.424812       9.671642       0.475589       1.333537      -0.698046       0.017894       0.037612      -0.010042       0.042845       0.006094       0.011245      -0.006540      -0.011288       0.012508      -0.017967       0.005958       0.012009              1.848615       1.520757       0.375942      -0.116339       2.344649      -0.410719       1.680439           0.000003
           21              H      -6.608364       8.327472       7.698168       0.104933       1.298288 0.98716231E+01  0.10275858E+03                                 1.990467                            1.853553      -1.511000       2.152009                    0.991395       4.005354      11.775833       0.450842       1.305126      -0.701218       0.009281      -0.017115       0.028401       0.034433       0.004408       0.006586      -0.010294      -0.007279       0.008884      -0.014327       0.001278       0.013049              2.071449       1.691311      -0.038556       0.276670       1.909400      -0.520497       2.613636           0.000009
           22              H      -0.578975       1.036607       3.180374       0.124749       0.920303 0.62092370E+01  0.58227166E+02                                 1.665738                            1.534949      -1.103341       2.370294                    0.996248       3.587428      10.393945       0.459026       1.422922      -0.678383       0.029629      -0.017141       0.031080       0.046235      -0.010920       0.000083      -0.005476       0.001338       0.031380      -0.016753       0.003765       0.012988              1.744144       1.749684      -0.373386       0.344195       1.745628      -0.385592       1.737119           0.000003
           23              H      -2.234842       2.669682       3.876971       0.135887       1.193710 0.86843264E+01  0.86071329E+02                                 1.803650                            1.688814      -0.823821       2.502728                    0.999739       3.220726       8.739739       0.501794       1.231569      -0.723678       0.004602       0.008948       0.046262       0.047344      -0.019852       0.002506       0.001040       0.000529       0.060970      -0.030139       0.009590       0.020549              1.834392       1.502184      -0.108356      -0.170954       1.580788       0.272983       2.420205           0.000011
           24              H       7.302122      -3.798486      11.808920       0.100095       1.129455 0.85473583E+01  0.86035806E+02                                 1.840642                            1.750049      -1.194689       2.309211                    0.995253       3.775346      11.001930       0.452855       1.343691      -0.694439      -0.011174       0.004019      -0.049666       0.051066      -0.013998       0.008519      -0.003982      -0.000821       0.040850      -0.021160       0.001210       0.019950              1.855676       1.585276      -0.048774       0.149861       1.561236      -0.120586       2.420515           0.000009
           25              H      10.433564       4.557526       2.388841       0.123923       1.117763 0.84099375E+01  0.82638254E+02                                 1.720943                            1.648080      -0.732256       2.533806                    0.999463       3.284073       8.856862       0.514663       1.211142      -0.727125       0.001229       0.024035       0.023531       0.033658      -0.006223       0.001689       0.007629      -0.000376       0.005591      -0.010841       0.001642       0.009200              1.771895       1.486018       0.162883       0.062024       2.190602       0.425817       1.639064           0.000007
           26              H      10.296795       4.225746       0.860363       0.124360       1.086013 0.85773843E+01  0.85873884E+02                                 1.772773                            1.731771      -0.950989       2.434325                    0.996823       3.532297      10.057917       0.466597       1.311165      -0.703099      -0.006937       0.013511      -0.033162       0.036475      -0.010743       0.000554      -0.005333       0.006576       0.020888      -0.015433       0.004156       0.011277              1.790274       1.552721       0.089000      -0.051673       1.874608      -0.403582       1.943494           0.000010
           27              H       8.255951       3.812566       1.977054       0.099269       1.125934 0.84545707E+01  0.82006575E+02                                 1.633548                            1.577925      -0.678682       2.545872                    0.999742       3.184686       8.144164       0.571790       1.104364      -0.754807      -0.025851       0.024522      -0.005195       0.036008      -0.002400       0.004763       0.002827      -0.002221       0.003960      -0.006992       0.001978       0.005015              1.650255       1.895960      -0.318178       0.028092       1.782283       0.013582       1.272522           0.000008
           28              H       8.975912       2.752881       2.892005       0.091388       1.267079 0.10356588E+02  0.10618393E+03                                 1.799608                            1.772643      -0.883045       2.444289                    0.997964       3.456172       9.228394       0.525057       1.137777      -0.745669       0.002657      -0.015747       0.030751       0.034651       0.001840       0.001483       0.003454      -0.016239       0.014539      -0.010828       0.001792       0.009036              1.790232       1.648660       0.062373       0.037169       1.615357      -0.253536       2.106678           0.000008
           29              H       6.694705       2.256320       2.565660       0.136089       1.090752 0.79691311E+01  0.77654670E+02                                 1.719790                            1.628675      -0.931900       2.449916                    0.998821       3.281653       8.961378       0.503570       1.248215      -0.717996      -0.010141       0.023190       0.029121       0.038583       0.004803      -0.012662       0.015301       0.005237       0.007815      -0.022395       0.003896       0.018499              1.747533       1.633489       0.157284       0.018441       1.826541       0.452354       1.782569           0.000001
           30              H       4.868873       0.836604       2.502765       0.122885       1.061920 0.73387906E+01  0.70875066E+02                                 1.762187                            1.615471      -0.877175       2.476390                    0.998794       3.424812       9.671640       0.475589       1.333537      -0.698046      -0.030498       0.008739       0.028796       0.042845       0.010875      -0.006681       0.008930       0.005125      -0.004947      -0.017967       0.005958       0.012009              1.848615       2.257794      -0.031610      -0.570845       1.418733       0.106200       1.869317           0.000003
           31              H       4.939501      -5.324193      10.933131       0.104933       1.298289 0.98716295E+01  0.10275866E+03                                 1.990467                            1.853553      -1.511000       2.152009                    0.991395       4.005354      11.775830       0.450842       1.305125      -0.701218       0.028486       0.019224      -0.002156       0.034433       0.007941      -0.007521       0.004818       0.008509      -0.018217      -0.014327       0.001278       0.013049              2.071449       2.613611       0.569324      -0.042019       1.967487       0.083884       1.633249           0.000009
           32              H       2.802788       7.033137       9.485348       0.124749       0.920303 0.62092433E+01  0.58227236E+02                                 1.665738                            1.534949      -1.103341       2.370294                    0.996248       3.587429      10.393946       0.459027       1.422921      -0.678383      -0.024350      -0.039292       0.000949       0.046235       0.008873       0.006373      -0.008066       0.006777      -0.020748      -0.016753       0.003765       0.012988              1.744144       1.738295       0.473474      -0.160198       2.064971      -0.235967       1.429166           0.000003
           33              H       2.406318       8.646202       7.714782       0.135887       1.193711 0.86843353E+01  0.86071439E+02                                 1.803651                            1.688815      -0.823822       2.502728                    0.999739       3.220727       8.739743       0.501793       1.231569      -0.723678      -0.033654      -0.016009      -0.029199       0.047344       0.015934       0.017667      -0.011506       0.004791      -0.009268      -0.030139       0.009590       0.020549              1.834394       2.029964       0.072952       0.529868       1.492526      -0.008419       1.980691           0.000011
           34              H      -4.099331      -3.558971       9.816439       0.100095       1.129455 0.85473500E+01  0.86035702E+02                                 1.840641                            1.750048      -1.194688       2.309212                    0.995253       3.775345      11.001926       0.452855       1.343691      -0.694439       0.040109       0.025073       0.019245       0.051066       0.017157       0.008249      -0.006241      -0.000802      -0.016272      -0.021160       0.001210       0.019950              1.855676       2.170133       0.349476       0.258609       1.752743       0.112646       1.644152           0.000009
           35              H       8.471732      -2.689191       6.721508       0.123922       1.117763 0.84099390E+01  0.82638274E+02                                 1.720944                            1.648080      -0.732256       2.533806                    0.999463       3.284074       8.856865       0.514663       1.211142      -0.727125      -0.008972      -0.004271      -0.032158       0.033658       0.002362       0.006691      -0.002787      -0.008251       0.018098      -0.010841       0.001642       0.009200              1.771895       1.427479      -0.039144      -0.034518       1.466495       0.171001       2.421710           0.000007
           36              H       9.572673      -2.179995       7.718342       0.124360       1.086013 0.85773883E+01  0.85873931E+02                                 1.772773                            1.731771      -0.950989       2.434325                    0.996823       3.532297      10.057916       0.466598       1.311165      -0.703099       0.031667       0.017810       0.003233       0.036475       0.006924       0.005316      -0.008022       0.000418      -0.024671      -0.015433       0.004156       0.011277              1.790275       2.240252       0.141223      -0.212133       1.570775      -0.012070       1.559796           0.000010
           37              H       7.808644      -0.614856       7.572377       0.099269       1.125932 0.84545559E+01  0.82006390E+02                                 1.633546                            1.577923      -0.678681       2.545872                    0.999742       3.184684       8.144155       0.571791       1.104363      -0.754807       0.006935       0.029535      -0.019395       0.036008       0.004456       0.001870       0.000680      -0.005892       0.008823      -0.006992       0.001978       0.005015              1.650253       1.318970      -0.020233      -0.105076       1.945993      -0.319006       1.685796           0.000008
           38              H       6.801837      -1.707260       8.093341       0.091388       1.267077 0.10356573E+02  0.10618374E+03                                 1.799607                            1.772641      -0.883044       2.444290                    0.997964       3.456171       9.228388       0.525058       1.137776      -0.745669      -0.031956      -0.013397      -0.000139       0.034651       0.004188       0.000837       0.002717       0.009659       0.025008      -0.010828       0.001792       0.009036              1.790230       2.151684       0.171181       0.028383       1.706874       0.085771       1.512132           0.000008
           39              H       6.142410       0.477431       8.684321       0.136088       1.090755 0.79691592E+01  0.77655017E+02                                 1.719794                            1.628679      -0.931903       2.449914                    0.998821       3.281657       8.961395       0.503569       1.248216      -0.717996      -0.017633       0.004837      -0.033976       0.038583      -0.014545       0.011409       0.002151       0.005996       0.029828      -0.022395       0.003896       0.018499              1.747537       1.476973      -0.107778       0.184482       1.579222       0.217295       2.186415           0.000001
           40              H       5.001699       2.022752       9.974271       0.122884       1.061929 0.73388591E+01  0.70875895E+02                                 1.762197                            1.615478      -0.877179       2.476388                    0.998794       3.424824       9.671686       0.475588       1.333536      -0.698046      -0.030067       0.022160      -0.020990       0.042845      -0.012452       0.002859       0.007892       0.003166       0.016704      -0.017967       0.005958       0.012009              1.848626       2.038389      -0.565303       0.324150       1.906999      -0.198359       1.600488           0.000003
           41              H      -4.769875      -1.292191      11.573952       0.104932       1.298297 0.98716992E+01  0.10275954E+03                                 1.990474                            1.853558      -1.511005       2.152006                    0.991395       4.005364      11.775862       0.450842       1.305123      -0.701218       0.019167      -0.023655      -0.016085       0.034433      -0.013143      -0.000370       0.003669      -0.000703       0.005068      -0.014327       0.001278       0.013049              2.071456       1.910838      -0.531917      -0.236536       2.338116       0.434010       1.965415           0.000009
           42              H       4.048255       4.295408      10.604413       0.124749       0.920302 0.62092366E+01  0.58227159E+02                                 1.665738                            1.534949      -1.103341       2.370294                    0.996248       3.587428      10.393943       0.459027       1.422921      -0.678383       0.025596      -0.017166      -0.034465       0.046235      -0.000434      -0.010533       0.007895      -0.006469      -0.023961      -0.016753       0.003765       0.012988              1.744143       1.969142      -0.283237      -0.484906       1.525046       0.204746       1.738241           0.000003
           43              H       1.976974       3.190809      11.223874       0.135887       1.193711 0.86843328E+01  0.86071411E+02                                 1.803651                            1.688815      -0.823821       2.502728                    0.999739       3.220726       8.739741       0.501793       1.231569      -0.723678      -0.007044      -0.037792      -0.027633       0.047344       0.007561      -0.014189       0.018756      -0.007736      -0.032138      -0.030139       0.009590       0.020549              1.834394       1.637748       0.307072       0.087429       2.276765       0.353703       1.588668           0.000011
           44              H      11.118311      -0.631720       1.348099       0.100095       1.129454 0.85473445E+01  0.86035638E+02                                 1.840641                            1.750048      -1.194688       2.309212                    0.995253       3.775345      11.001928       0.452855       1.343692      -0.694439      -0.007332       0.039825       0.031112       0.051066      -0.000696      -0.012720       0.015830      -0.000011      -0.011346      -0.021160       0.001210       0.019950              1.855676       1.592760      -0.122302      -0.115365       2.152512       0.413945       1.821756           0.000009
           45              H       4.172743      10.309234       0.698970       0.123922       1.117764 0.84099404E+01  0.82638290E+02                                 1.720944                            1.648080      -0.732256       2.533806                    0.999463       3.284073       8.856862       0.514663       1.211142      -0.727125      -0.022426      -0.016890      -0.018566       0.033658       0.008201      -0.001250       0.005034       0.005749      -0.000380      -0.010841       0.001642       0.009200              1.771895       2.023461       0.184965       0.479689       1.484614       0.105742       1.807611           0.000007
           46              H       4.444607      11.559293       1.609175       0.124360       1.086013 0.85773875E+01  0.85873926E+02                                 1.772773                            1.731772      -0.950989       2.434325                    0.996823       3.532297      10.057918       0.466597       1.311166      -0.703099      -0.015008       0.028385       0.017305       0.036475       0.000208      -0.011802       0.005139      -0.004600      -0.015608      -0.015433       0.004156       0.011277              1.790275       1.789534      -0.402771      -0.019685       2.022681       0.022965       1.558609           0.000010
           47              H       4.194385       9.617812       2.932353       0.099269       1.125933 0.84545630E+01  0.82006480E+02                                 1.633547                            1.577924      -0.678681       2.545872                    0.999742       3.184685       8.144160       0.571790       1.104364      -0.754807      -0.031412      -0.003111       0.017325       0.036008       0.001631      -0.000576       0.004884       0.005668       0.007018      -0.006992       0.001978       0.005015              1.650254       1.983669       0.136394      -0.254924       1.336333      -0.154328       1.630761           0.000008
           48              H       5.426827       8.965798       2.201341       0.091388       1.267078 0.10356583E+02  0.10618387E+03                                 1.799608                            1.772643      -0.883044       2.444290                    0.997964       3.456171       9.228392       0.525057       1.137777      -0.745669       0.015783      -0.028433      -0.011964       0.034651      -0.000409       0.006912       0.006616       0.002854      -0.009368      -0.010828       0.001792       0.009036              1.790232       1.581387      -0.242551      -0.080334       2.053532       0.147289       1.735776           0.000008
           49              H       5.180088       8.189230       4.413363       0.136088       1.090755 0.79691618E+01  0.77655053E+02                                 1.719795                            1.628679      -0.931903       2.449915                    0.998821       3.281658       8.961400       0.503569       1.248216      -0.717996      -0.025204      -0.026935      -0.011311       0.038583       0.015390       0.010534      -0.004596      -0.014979      -0.007303      -0.022395       0.003896       0.018499              1.747538       1.713434       0.291793       0.357823       1.644502       0.107088       1.884677           0.000001
           50              H       5.952917       7.243721       6.378550       0.122884       1.061928 0.73388546E+01  0.70875838E+02                                 1.762196                            1.615477      -0.877178       2.476388                    0.998794       3.424823       9.671681       0.475589       1.333536      -0.698046      -0.017894      -0.037612       0.010042       0.042845       0.006095       0.011245      -0.006540      -0.011288       0.012508      -0.017967       0.005958       0.012009              1.848625       1.520763       0.375946      -0.116340       2.344665      -0.410724       1.680447           0.000003
           51              H      11.822778      -1.104553       4.168901       0.104932       1.298298 0.98717104E+01  0.10275968E+03                                 1.990474                            1.853558      -1.511005       2.152006                    0.991395       4.005366      11.775867       0.450842       1.305122      -0.701218      -0.009281       0.017115      -0.028401       0.034433       0.004408       0.006586      -0.010294      -0.007279       0.008884      -0.014327       0.001278       0.013049              2.071457       1.691314      -0.038558       0.276671       1.909408      -0.520501       2.613650           0.000009
           52              H       5.793389       6.186312       8.686695       0.124749       0.920303 0.62092392E+01  0.58227193E+02                                 1.665738                            1.534949      -1.103342       2.370293                    0.996248       3.587429      10.393949       0.459026       1.422922      -0.678383      -0.029629       0.017141      -0.031080       0.046235      -0.010920       0.000083      -0.005476       0.001338       0.031380      -0.016753       0.003765       0.012988              1.744144       1.749684      -0.373386       0.344195       1.745629      -0.385592       1.737119           0.000003
           53              H       7.449256       4.553237       7.990098       0.135886       1.193712 0.86843389E+01  0.86071489E+02                                 1.803652                            1.688815      -0.823822       2.502728                    0.999739       3.220728       8.739748       0.501793       1.231569      -0.723678      -0.004602      -0.008948      -0.046262       0.047344      -0.019852       0.002506       0.001040       0.000529       0.060970      -0.030139       0.009590       0.020549              1.834395       1.502185      -0.108357      -0.170955       1.580790       0.272984       2.420209           0.000011
           54              H      -2.087708      11.021405       0.058149       0.100095       1.129455 0.85473546E+01  0.86035762E+02                                 1.840642                            1.750049      -1.194688       2.309212                    0.995253       3.775345      11.001928       0.452855       1.343692      -0.694439       0.011174      -0.004019       0.049666       0.051066      -0.013998       0.008519      -0.003982      -0.000821       0.040850      -0.021160       0.001210       0.019950              1.855677       1.585273      -0.048774       0.149862       1.561234      -0.120587       2.420523           0.000009
           55              H      -5.219150       2.665393       9.478228       0.123923       1.117763 0.84099322E+01  0.82638193E+02                                 1.720943                            1.648080      -0.732256       2.533806                    0.999463       3.284072       8.856860       0.514663       1.211142      -0.727125      -0.001229      -0.024035      -0.023531       0.033658      -0.006223       0.001689       0.007630      -0.000376       0.005591      -0.010841       0.001642       0.009200              1.771894       1.486019       0.162885       0.062025       2.190601       0.425817       1.639064           0.000007
           56              H      -5.082381       2.997173      11.006706       0.124360       1.086012 0.85773784E+01  0.85873812E+02                                 1.772772                            1.731771      -0.950989       2.434325                    0.996823       3.532296      10.057914       0.466597       1.311166      -0.703099       0.006937      -0.013511       0.033162       0.036475      -0.010743       0.000554      -0.005333       0.006576       0.020888      -0.015433       0.004156       0.011277              1.790274       1.552721       0.089000      -0.051672       1.874607      -0.403582       1.943493           0.000010
           57              H      -3.041537       3.410353       9.890015       0.099269       1.125932 0.84545540E+01  0.82006362E+02                                 1.633545                            1.577922      -0.678681       2.545872                    0.999742       3.184684       8.144153       0.571791       1.104363      -0.754807       0.025851      -0.024522       0.005195       0.036008      -0.002400       0.004763       0.002827      -0.002221       0.003960      -0.006992       0.001978       0.005015              1.650252       1.895956      -0.318177       0.028092       1.782280       0.013582       1.272520           0.000008
           58              H      -3.761498       4.470038       8.975064       0.091388       1.267077 0.10356569E+02  0.10618368E+03                                 1.799606                            1.772641      -0.883044       2.444290                    0.997964       3.456170       9.228383       0.525058       1.137776      -0.745669      -0.002657       0.015747      -0.030751       0.034651       0.001840       0.001483       0.003454      -0.016239       0.014539      -0.010828       0.001792       0.009036              1.790229       1.648658       0.062373       0.037169       1.615355      -0.253536       2.106675           0.000008
           59              H      -1.480291       4.966599       9.301409       0.136088       1.090753 0.79691438E+01  0.77654821E+02                                 1.719792                            1.628677      -0.931902       2.449915                    0.998821       3.281655       8.961384       0.503570       1.248215      -0.717996       0.010141      -0.023190      -0.029121       0.038583       0.004803      -0.012662       0.015301       0.005237       0.007815      -0.022395       0.003896       0.018499              1.747534       1.633491       0.157284       0.018441       1.826542       0.452354       1.782570           0.000001
           60              H       0.345541       6.386315       9.364304       0.122884       1.061929 0.73388562E+01  0.70875857E+02                                 1.762196                            1.615478      -0.877179       2.476388                    0.998794       3.424823       9.671681       0.475589       1.333536      -0.698046       0.030498      -0.008739      -0.028796       0.042845       0.010875      -0.006681       0.008930       0.005125      -0.004948      -0.017967       0.005958       0.012009              1.848625       2.257809      -0.031611      -0.570853       1.418739       0.106201       1.869328           0.000003
           61              H       0.274913      12.547112       0.933938       0.104932       1.298298 0.98717109E+01  0.10275969E+03                                 1.990474                            1.853558      -1.511005       2.152006                    0.991395       4.005365      11.775863       0.450842       1.305122      -0.701218      -0.028486      -0.019224       0.002156       0.034433       0.007941      -0.007521       0.004818       0.008509      -0.018217      -0.014327       0.001278       0.013049              2.071457       2.613624       0.569329      -0.042018       1.967492       0.083882       1.633255           0.000009
           62              C       1.902514      -0.572363       2.540502      -0.027196      29.421752 0.40016153E+03  0.92815484E+04                                 8.489848                            6.815248       0.116645       2.029610                    0.998892      28.463967      83.217477       0.606683       0.435271      -1.044918      -0.068812       0.016437      -0.020029       0.073529       0.020071       0.023351       0.012418       0.014996      -0.033342      -0.025324      -0.015090       0.040414              9.484664       8.687739       2.983323       0.659475      11.434050      -3.186106       8.332202           0.000003
           63              C       2.127504      -1.453554       3.519773      -0.119590      28.058551 0.38833943E+03  0.88817263E+04                                 7.966402                            6.536268       0.484880       2.137314                    0.999716      28.534182      81.086318       0.649144       0.412553      -1.065971      -0.043221      -0.013694       0.029748       0.054227       0.055729       0.041887      -0.009899      -0.020231      -0.062224      -0.074977       0.003327       0.071650              8.623916       8.178131       1.801654       2.188701       9.064526      -2.206426       8.629091           0.000015
           64              C      -4.036006      11.280199       2.352409       0.069707      24.566913 0.33307089E+03  0.73729897E+04                                 7.421115                            6.152818       0.339822       2.120699                    0.999533      26.582854      75.722855       0.649167       0.426229      -1.051271       0.025752       0.031478       0.003758       0.040843       0.011507       0.005157       0.016500       0.012382      -0.021424      -0.022027      -0.000984       0.023010              8.080220       7.626408       1.460780       1.561308       8.894705      -2.369824       7.719548           0.000007
           65              C      -3.441749       9.713182       4.213996      -0.128907      27.503841 0.38664857E+03  0.88581489E+04                                 8.038740                            6.583655      -0.161394       1.960441                    0.997474      28.044238      80.493920       0.635961       0.420387      -1.058007       0.044275       0.015988      -0.059412       0.075800       0.014273       0.012596      -0.036712      -0.051170      -0.027964      -0.045061      -0.007588       0.052648              9.219039       7.446323      -1.720063      -2.171447      10.939325      -0.174086       9.271469           0.000012
           66              C      -2.507098       8.625666       3.737889      -0.023895      23.480335 0.32824530E+03  0.71804962E+04                                 7.077134                            5.921922       0.197091       2.073903                    0.999747      26.332503      72.592589       0.698863       0.400644      -1.076471      -0.058435       0.016990      -0.063802       0.088170      -0.004020       0.000178       0.029840      -0.003397       0.123360      -0.032569      -0.020892       0.053461              7.956109       6.299511      -2.009197      -1.193603       9.408484       2.255808       8.160332           0.000008
           67              C      -2.167019       7.367718       1.732355       0.192101      33.729466 0.38678416E+03  0.88134048E+04                                 9.112811                            6.640440       0.049764       2.018068                    0.999674      26.133954      73.475614       0.628745       0.427520      -1.059379      -0.030689       0.046104       0.031480       0.063705      -0.029484      -0.015438       0.035677      -0.016981       0.023390      -0.038068      -0.018532       0.056601             10.828897       8.010167      -4.224012       0.227567      11.948413       3.566385      12.528111           0.000006
           68              C      -1.158241       6.624843       2.290463      -0.255573      35.534502 0.47577747E+03  0.11463005E+05                                 9.360550                            7.270301       0.101592       1.987340                    0.999774      31.283554      91.629180       0.610210       0.416612      -1.061993       0.045694      -0.050912      -0.010629       0.069231      -0.024959       0.028195       0.003548       0.002914       0.098820      -0.047880       0.000983       0.046897             10.594040       9.120246      -4.968504       0.259600      12.408031       2.467467      10.253844           0.000009
           69              C      -0.481617       5.688208       1.513051      -0.042963      31.191962 0.40619739E+03  0.94579823E+04                                 8.814411                            6.871839      -0.022402       1.982554                    0.998884      28.742517      84.226363       0.603399       0.435953      -1.044386      -0.032700       0.025879       0.024041       0.048135      -0.013109       0.015256      -0.002001      -0.000574       0.029529      -0.021461      -0.000928       0.022389              9.871087       8.612472      -3.897396       0.930719      10.549517       1.944230      10.451273           0.000010
           70              C      -2.563840       7.170364       0.381052      -0.020462      37.569013 0.46732800E+03  0.11173404E+05                                 9.764238                            7.256164      -0.239533       1.915197                    0.999304      28.437413      82.113966       0.606344       0.422497      -1.061657      -0.011669      -0.003178      -0.031161       0.033426      -0.024155       0.011016      -0.001769       0.010277      -0.012800      -0.024262      -0.005376       0.029638             11.333061       8.994353      -4.204594       1.889003      11.623522       1.607785      13.381309           0.000006
           71              C       6.027119       1.751953      11.659633      -0.193863      35.208052 0.49069902E+03  0.11998442E+05                                 9.484947                            7.515287      -0.243656       1.872397                    0.998891      32.105571      96.941189       0.580349       0.431626      -1.045239       0.022386      -0.018587      -0.003671       0.029328      -0.023992      -0.006672       0.002934      -0.010409      -0.006445      -0.024010      -0.003058       0.027068             10.427010       9.100727      -3.874410       1.931525      10.537548       0.793647      11.642754           0.000018
           72              C       1.792587       2.598876       0.658622      -0.027196      29.421739 0.40016132E+03  0.92815423E+04                                 8.489846                            6.815247       0.116645       2.029610                    0.998892      28.463963      83.217459       0.606683       0.435271      -1.044918      -0.002393      -0.073291       0.005399       0.073529      -0.000432      -0.005729       0.028184      -0.039723       0.018770      -0.025324      -0.015090       0.040414              9.484661      11.768428       0.236984      -3.878642       8.506110       1.824738       8.179445           0.000003
           73              C       2.931599       3.213644       0.325751      -0.119590      28.058546 0.38833935E+03  0.88817237E+04                                 7.966401                            6.536267       0.484880       2.137315                    0.999716      28.534172      81.086279       0.649144       0.412553      -1.065971       0.044656      -0.030727       0.001501       0.054227       0.008046      -0.043036       0.058152      -0.017253       0.011124      -0.074978       0.003327       0.071650              8.623914       9.622220       1.595391      -2.199259       9.077462       2.015939       7.172061           0.000015
           74              C      -1.664622      -4.804190      11.100219       0.069707      24.566910 0.33307087E+03  0.73729892E+04                                 7.421115                            6.152818       0.339822       2.120699                    0.999533      26.582854      75.722858       0.649167       0.426229      -1.051271      -0.018662       0.020942       0.029686       0.040843      -0.009353       0.003338       0.014371      -0.022743       0.029672      -0.022027      -0.000984       0.023010              8.080220       9.248318       1.253667      -2.389361       8.279536       1.330265       6.712806           0.000007
           75              C       0.401062      -3.493067      10.563471      -0.128907      27.503856 0.38664869E+03  0.88581525E+04                                 8.038742                            6.583656      -0.161394       1.960440                    0.997474      28.044240      80.493927       0.635961       0.420387      -1.058007      -0.070997       0.023101      -0.013090       0.075800       0.018627      -0.041276       0.005765       0.034485      -0.024189      -0.045061      -0.007587       0.052648              9.219043      10.216078      -0.220111       0.053460       6.995726      -2.642852      10.445325           0.000012
           76              C       0.179632      -2.581794       9.378782      -0.023896      23.480344 0.32824542E+03  0.71804996E+04                                 7.077136                            5.921924       0.197090       2.073903                    0.999747      26.332506      72.592602       0.698863       0.400644      -1.076471      -0.042806      -0.075760      -0.014217       0.088170       0.009486       0.040698       0.009821       0.018748       0.054440      -0.032569      -0.020892       0.053461              7.956112       6.636780      -0.025410       1.488453       6.245570      -1.964296      10.985985           0.000008
           77              C      -1.069787      -2.637845       7.340138       0.192101      33.729476 0.38678441E+03  0.88134117E+04                                 9.112813                            6.640442       0.049764       2.018068                    0.999674      26.133957      73.475624       0.628745       0.427520      -1.059379       0.016099      -0.026993       0.055412       0.063705      -0.003005       0.031289      -0.024686      -0.007500       0.103149      -0.038068      -0.018532       0.056601             10.828899       8.068005       2.161688       3.329082       9.437565      -2.738745      14.981126           0.000006
           78              C      -0.592877      -1.416886       6.936658      -0.255573      35.534495 0.47577731E+03  0.11463000E+05                                 9.360548                            7.270299       0.101592       1.987340                    0.999774      31.283557      91.629193       0.610210       0.416612      -1.061993      -0.001146       0.047761      -0.050105       0.069231       0.039530       0.024548      -0.001570      -0.016110      -0.012893      -0.047880       0.000983       0.046897             10.594039       7.235369       1.887878       1.870948      10.579688      -3.903509      13.967061           0.000009
           79              C      -1.052903      -0.856583       5.747578      -0.042963      31.191981 0.40619778E+03  0.94579936E+04                                 8.814414                            6.871842      -0.022402       1.982554                    0.998884      28.742523      84.226386       0.603399       0.435953      -1.044386       0.019278      -0.028058       0.034030       0.048135       0.019766       0.005969      -0.002905      -0.012463      -0.009637      -0.021461      -0.000928       0.022389              9.871092       7.294560       2.179983       1.983637      10.203310      -2.538987      12.115407           0.000010
           80              C      -1.998106      -3.363776       6.544095      -0.020462      37.569010 0.46732780E+03  0.11173398E+05                                 9.764237                            7.256162      -0.239533       1.915197                    0.999304      28.437415      82.113971       0.606344       0.422497      -1.061657      -0.021213      -0.019329      -0.017137       0.033426       0.013806       0.003702      -0.016046      -0.032836      -0.014144      -0.024262      -0.005376       0.029638             11.333061       9.273679       3.701986       2.465210      11.419010      -2.202987      13.306494           0.000006
           81              C       7.169137       8.727391       6.912212      -0.193863      35.208071 0.49069923E+03  0.11998449E+05                                 9.484950                            7.515289      -0.243656       1.872397                    0.998891      32.105578      96.941222       0.580349       0.431626      -1.045239      -0.002037       0.022910      -0.018196       0.029328       0.004494       0.006018      -0.023685      -0.004994       0.020685      -0.024010      -0.003058       0.027068             10.427016       8.508612       3.299086       1.667385      11.353998      -2.137997      11.418438           0.000018
           82              C      -1.142125       1.509828       2.610993      -0.027196      29.421741 0.40016120E+03  0.92815391E+04                                 8.489846                            6.815245       0.116645       2.029610                    0.998892      28.463966      83.217471       0.606683       0.435271      -1.044918       0.037261       0.009835      -0.062621       0.073529      -0.001394       0.012353       0.000920       0.012625       0.112566      -0.025324      -0.015090       0.040414              9.484661       9.379287      -4.346367       1.369082       9.148426      -1.201333       9.926270           0.000003
           83              C      -2.049343       2.408978       3.004149      -0.119590      28.058539 0.38833920E+03  0.88817198E+04                                 7.966400                            6.536266       0.484879       2.137314                    0.999716      28.534178      81.086303       0.649144       0.412553      -1.065971       0.000607       0.047249      -0.026603       0.054227      -0.043361       0.034688      -0.001795       0.023944       0.160745      -0.074978       0.003327       0.071650              8.623913       7.900138      -3.257448       0.239904       7.651087       0.508189      10.320515           0.000015
           84              C      11.977218       2.218218       0.831763       0.069707      24.566913 0.33307083E+03  0.73729879E+04                                 7.421115                            6.152818       0.339822       2.120699                    0.999533      26.582853      75.722854       0.649167       0.426229      -1.051271       0.021772      -0.012441       0.032239       0.040843       0.009930       0.011358      -0.003371       0.002346       0.056653      -0.022027      -0.000984       0.023010              8.080221       7.896167      -3.146650       0.117957       7.309992       0.055948       9.034504           0.000007
           85              C      10.302801       3.839245       1.749799      -0.128907      27.503847 0.38664871E+03  0.88581532E+04                                 8.038742                            6.583657      -0.161395       1.960440                    0.997474      28.044245      80.493953       0.635961       0.420387      -1.058007       0.001239      -0.074389       0.014506       0.075800      -0.046754       0.005917      -0.000583       0.025874      -0.022262      -0.045061      -0.007588       0.052648              9.219041      11.621044       0.614522      -0.060024      10.469159      -0.200016       5.566922           0.000012
           86              C       8.976365       3.166071       2.015028      -0.023895      23.480331 0.32824530E+03  0.71804964E+04                                 7.077133                            5.921922       0.197090       2.073903                    0.999747      26.332504      72.592599       0.698863       0.400644      -1.076471       0.034520      -0.033650      -0.073824       0.088170       0.026122       0.011023       0.032230      -0.036303      -0.008134      -0.032569      -0.020892       0.053461              7.956108      10.301018       2.548954       0.550213       7.924408       0.879055       5.642898           0.000008
           87              C       7.675315       1.418275       1.028756       0.192101      33.729481 0.38678441E+03  0.88134119E+04                                 9.112814                            6.640443       0.049764       2.018068                    0.999674      26.133959      73.475637       0.628745       0.427520      -1.059379       0.053420       0.034676       0.001478       0.063705       0.042925       0.001295       0.012760       0.017559      -0.070486      -0.038068      -0.018532       0.056601             10.828901      14.082224       3.958531      -0.441232      10.032106       3.487791       8.372373           0.000006
           88              C       6.652668       1.581587       1.927924      -0.255573      35.534475 0.47577728E+03  0.11462999E+05                                 9.360545                            7.270299       0.101593       1.987341                    0.999774      31.283551      91.629166       0.610210       0.416612      -1.061993      -0.062707      -0.022002       0.019407       0.069231       0.004701      -0.021080       0.041882       0.000413       0.017587      -0.047880       0.000983       0.046897             10.594034      15.051147       3.386571      -1.627884       8.621976       2.132332       8.108978           0.000009
           89              C       5.550662       0.731467       1.879388      -0.042963      31.191969 0.40619769E+03  0.94579908E+04                                 8.814412                            6.871841      -0.022402       1.982554                    0.998884      28.742517      84.226360       0.603399       0.435953      -1.044386       0.034856       0.031870      -0.009290       0.048135      -0.001203      -0.012263       0.017320       0.009418       0.009407      -0.021461      -0.000928       0.022389              9.871088      12.686452       2.548653      -1.548654       8.391985       2.486504       8.534828           0.000010
           90              C       7.612900       0.419542       0.018275      -0.020462      37.569020 0.46732779E+03  0.11173398E+05                                 9.764238                            7.256162      -0.239533       1.915197                    0.999304      28.437417      82.113981       0.606344       0.422497      -1.061657       0.000657      -0.022131      -0.025041       0.033426       0.005737      -0.022295       0.007318       0.025617       0.002173      -0.024262      -0.005376       0.029638             11.333064      13.875449       2.015230      -1.869032      10.104209       4.037642      10.019533           0.000006
           91              C      -0.234266       7.475388      10.927316      -0.193863      35.208079 0.49069929E+03  0.11998450E+05                                 9.484951                            7.515289      -0.243656       1.872397                    0.998891      32.105576      96.941212       0.580349       0.431626      -1.045239      -0.024689      -0.010334       0.011991       0.029328       0.011747      -0.012081       0.003112       0.020543      -0.055869      -0.024010      -0.003058       0.027068             10.427016      12.710322       1.358965      -2.311421       8.947863       3.127770       9.622863           0.000018
           92              C       3.311900       7.795282       9.326567      -0.027196      29.421754 0.40016151E+03  0.92815479E+04                                 8.489848                            6.815248       0.116645       2.029610                    0.998892      28.463966      83.217471       0.606683       0.435271      -1.044918       0.068812      -0.016437       0.020030       0.073529       0.020071       0.023351       0.012418       0.014996      -0.033342      -0.025324      -0.015090       0.040414              9.484672       8.687747       2.983316       0.659476      11.434049      -3.186124       8.332220           0.000003
           93              C       3.086910       8.676473       8.347296      -0.119590      28.058553 0.38833939E+03  0.88817252E+04                                 7.966403                            6.536267       0.484879       2.137314                    0.999716      28.534182      81.086318       0.649144       0.412553      -1.065971       0.043221       0.013694      -0.029748       0.054227       0.055729       0.041887      -0.009899      -0.020231      -0.062224      -0.074977       0.003327       0.071650              8.623925       8.178140       1.801644       2.188704       9.064522      -2.206449       8.629114           0.000015
           94              C       9.250420      -4.057280       9.514660       0.069707      24.566905 0.33307078E+03  0.73729867E+04                                 7.421114                            6.152817       0.339822       2.120699                    0.999533      26.582849      75.722837       0.649167       0.426229      -1.051271      -0.025752      -0.031478      -0.003759       0.040843       0.011506       0.005157       0.016500       0.012382      -0.021424      -0.022027      -0.000983       0.023010              8.080213       7.626389       1.460783       1.561295       8.894719      -2.369813       7.719532           0.000007
           95              C       8.656163      -2.490263       7.653073      -0.128907      27.503844 0.38664859E+03  0.88581499E+04                                 8.038741                            6.583656      -0.161394       1.960440                    0.997474      28.044240      80.493935       0.635961       0.420387      -1.058007      -0.044275      -0.015988       0.059412       0.075800       0.014273       0.012596      -0.036712      -0.051170      -0.027964      -0.045061      -0.007588       0.052648              9.219041       7.446322      -1.720065      -2.171448      10.939333      -0.174077       9.271467           0.000012
           96              C       7.721512      -1.402747       8.129180      -0.023896      23.480340 0.32824537E+03  0.71804983E+04                                 7.077136                            5.921924       0.197091       2.073903                    0.999747      26.332505      72.592602       0.698863       0.400644      -1.076471       0.058435      -0.016990       0.063802       0.088170      -0.004020       0.000178       0.029840      -0.003397       0.123360      -0.032569      -0.020892       0.053461              7.956113       6.299512      -2.009200      -1.193605       9.408491       2.255812       8.160337           0.000008
           97              C       7.381433      -0.144799      10.134714       0.192101      33.729470 0.38678425E+03  0.88134079E+04                                 9.112813                            6.640441       0.049762       2.018067                    0.999674      26.133963      73.475658       0.628745       0.427520      -1.059379       0.030689      -0.046104      -0.031480       0.063705      -0.029483      -0.015438       0.035677      -0.016981       0.023390      -0.038068      -0.018533       0.056601             10.828902       8.010168      -4.224018       0.227558      11.948427       3.566391      12.528112           0.000005
           98              C       6.372655       0.598076       9.576606      -0.255575      35.534581 0.47577886E+03  0.11463047E+05                                 9.360565                            7.270313       0.101590       1.987339                    0.999774      31.283597      91.629347       0.610209       0.416612      -1.061993      -0.045693       0.050912       0.010628       0.069230      -0.024959       0.028195       0.003548       0.002913       0.098821      -0.047880       0.000983       0.046898             10.594059       9.120262      -4.968515       0.259599      12.408056       2.467472      10.253859           0.000009
           99              C       5.696031       1.534711      10.354018      -0.042950      31.191636 0.40619195E+03  0.94578210E+04                                 8.814336                            6.871780      -0.022385       1.982561                    0.998884      28.742334      84.225583       0.603404       0.435952      -1.044388       0.032701      -0.025879      -0.024040       0.048135      -0.013109       0.015256      -0.002001      -0.000574       0.029530      -0.021461      -0.000927       0.022388              9.871001       8.612408      -3.897367       0.930714      10.549421       1.944202      10.451174           0.000010
          100              C      -6.297346       0.052555      11.486017      -0.020464      37.569122 0.46732964E+03  0.11173453E+05                                 9.764258                            7.256178      -0.239534       1.915196                    0.999304      28.437459      82.114141       0.606343       0.422497      -1.061657       0.011669       0.003178       0.031161       0.033426      -0.024155       0.011016      -0.001769       0.010277      -0.012799      -0.024263      -0.005376       0.029638             11.333083       8.994384      -4.204611       1.889003      11.623562       1.607795      13.381302           0.000006
          101              C      -0.812705       5.470966       0.207436      -0.193849      35.207706 0.49069276E+03  0.11998248E+05                                 9.484872                            7.515228      -0.243644       1.872403                    0.998891      32.105379      96.940370       0.580353       0.431624      -1.045240      -0.022386       0.018587       0.003671       0.029328      -0.023992      -0.006671       0.002934      -0.010409      -0.006443      -0.024010      -0.003058       0.027068             10.426924       9.100642      -3.874363       1.931510      10.537434       0.793654      11.642697           0.000018
          102              C       3.421827       4.624043      11.208447      -0.027196      29.421744 0.40016135E+03  0.92815433E+04                                 8.489847                            6.815247       0.116645       2.029610                    0.998892      28.463965      83.217467       0.606683       0.435271      -1.044918       0.002393       0.073291      -0.005399       0.073529      -0.000432      -0.005729       0.028184      -0.039723       0.018770      -0.025324      -0.015090       0.040414              9.484670      11.768452       0.236993      -3.878643       8.506123       1.824732       8.179434           0.000003
          103              C       2.282815       4.009275      11.541318      -0.119590      28.058556 0.38833950E+03  0.88817282E+04                                 7.966403                            6.536268       0.484879       2.137314                    0.999716      28.534178      81.086301       0.649144       0.412553      -1.065971      -0.044656       0.030726      -0.001501       0.054227       0.008046      -0.043036       0.058153      -0.017253       0.011124      -0.074978       0.003327       0.071650              8.623926       9.622252       1.595405      -2.199261       9.077480       2.015931       7.172045           0.000015
          104              C       6.879036      12.027109       0.766850       0.069707      24.566908 0.33307087E+03  0.73729892E+04                                 7.421115                            6.152818       0.339822       2.120699                    0.999533      26.582853      75.722854       0.649167       0.426229      -1.051271       0.018662      -0.020942      -0.029687       0.040843      -0.009353       0.003338       0.014371      -0.022743       0.029671      -0.022027      -0.000984       0.023010              8.080214       9.248309       1.253657      -2.389366       8.279511       1.330260       6.712823           0.000007
          105              C       4.813352      10.715986       1.303598      -0.128907      27.503864 0.38664884E+03  0.88581568E+04                                 8.038744                            6.583657      -0.161395       1.960440                    0.997474      28.044245      80.493952       0.635961       0.420387      -1.058007       0.070997      -0.023101       0.013090       0.075800       0.018627      -0.041276       0.005765       0.034485      -0.024189      -0.045061      -0.007587       0.052648              9.219045      10.216072      -0.220113       0.053460       6.995725      -2.642855      10.445338           0.000012
          106              C       5.034782       9.804713       2.488287      -0.023895      23.480337 0.32824530E+03  0.71804964E+04                                 7.077135                            5.921923       0.197091       2.073903                    0.999747      26.332502      72.592594       0.698863       0.400644      -1.076471       0.042806       0.075760       0.014217       0.088170       0.009486       0.040698       0.009821       0.018748       0.054440      -0.032569      -0.020892       0.053461              7.956111       6.636780      -0.025411       1.488453       6.245569      -1.964296      10.985986           0.000008
          107              C       6.284201       9.860764       4.526931       0.192101      33.729474 0.38678444E+03  0.88134131E+04                                 9.112814                            6.640443       0.049762       2.018067                    0.999674      26.133963      73.475660       0.628745       0.427520      -1.059379      -0.016099       0.026993      -0.055412       0.063705      -0.003005       0.031289      -0.024686      -0.007500       0.103149      -0.038068      -0.018533       0.056601             10.828903       8.068007       2.161683       3.329083       9.437561      -2.738754      14.981141           0.000006
          108              C       5.807291       8.639805       4.930411      -0.255574      35.534554 0.47577838E+03  0.11463033E+05                                 9.360560                            7.270309       0.101591       1.987340                    0.999774      31.283587      91.629313       0.610210       0.416612      -1.061993       0.001145      -0.047761       0.050104       0.069230       0.039530       0.024548      -0.001570      -0.016110      -0.012893      -0.047880       0.000983       0.046898             10.594053       7.235377       1.887880       1.870950      10.579702      -3.903516      13.967081           0.000009
          109              C       6.267317       8.079502       6.119491      -0.042950      31.191644 0.40619219E+03  0.94578276E+04                                 8.814337                            6.871782      -0.022384       1.982561                    0.998884      28.742332      84.225571       0.603404       0.435952      -1.044388      -0.019278       0.028059      -0.034030       0.048135       0.019766       0.005969      -0.002905      -0.012463      -0.009636      -0.021461      -0.000928       0.022389              9.871004       7.294495       2.179964       1.983614      10.203231      -2.538969      12.115285           0.000010
          110              C      11.643113      -2.773408       5.322974      -0.020464      37.569116 0.46732939E+03  0.11173446E+05                                 9.764257                            7.256176      -0.239534       1.915196                    0.999304      28.437459      82.114141       0.606343       0.422497      -1.061657       0.021213       0.019329       0.017138       0.033426       0.013807       0.003702      -0.016046      -0.032836      -0.014144      -0.024263      -0.005376       0.029638             11.333082       9.273674       3.701981       2.465202      11.419042      -2.203006      13.306531           0.000007
          111              C      -1.954723      -1.504472       4.954857      -0.193849      35.207719 0.49069283E+03  0.11998250E+05                                 9.484875                            7.515229      -0.243644       1.872403                    0.998891      32.105383      96.940393       0.580353       0.431624      -1.045240       0.002037      -0.022910       0.018197       0.029328       0.004494       0.006019      -0.023684      -0.004995       0.020685      -0.024010      -0.003058       0.027068             10.426930       8.508556       3.299061       1.667400      11.353892      -2.137955      11.418341           0.000018
          112              C       6.356539       5.713091       9.256076      -0.027196      29.421745 0.40016122E+03  0.92815396E+04                                 8.489846                            6.815245       0.116645       2.029610                    0.998892      28.463967      83.217476       0.606683       0.435271      -1.044918      -0.037261      -0.009835       0.062621       0.073529      -0.001394       0.012353       0.000920       0.012625       0.112566      -0.025324      -0.015090       0.040414              9.484670       9.379292      -4.346379       1.369067       9.148445      -1.201329       9.926273           0.000003
          113              C       7.263757       4.813941       8.862920      -0.119590      28.058543 0.38833920E+03  0.88817198E+04                                 7.966401                            6.536265       0.484879       2.137314                    0.999716      28.534180      81.086313       0.649144       0.412553      -1.065971      -0.000607      -0.047249       0.026603       0.054227      -0.043361       0.034688      -0.001795       0.023944       0.160746      -0.074978       0.003327       0.071650              8.623923       7.900141      -3.257463       0.239882       7.651109       0.508195      10.320520           0.000015
          114              C      -6.762804       5.004701      11.035306       0.069707      24.566908 0.33307077E+03  0.73729865E+04                                 7.421114                            6.152817       0.339822       2.120699                    0.999533      26.582850      75.722845       0.649167       0.426229      -1.051271      -0.021772       0.012441      -0.032239       0.040843       0.009930       0.011358      -0.003371       0.002346       0.056653      -0.022027      -0.000984       0.023010              8.080214       7.896176      -3.146643       0.117974       7.309984       0.055942       9.034484           0.000007
          115              C      -5.088387       3.383674      10.117270      -0.128907      27.503849 0.38664876E+03  0.88581547E+04                                 8.038743                            6.583658      -0.161395       1.960440                    0.997474      28.044246      80.493960       0.635961       0.420387      -1.058007      -0.001239       0.074389      -0.014506       0.075800      -0.046754       0.005917      -0.000583       0.025874      -0.022261      -0.045061      -0.007587       0.052648              9.219042      11.621050       0.614528      -0.060019      10.469155      -0.200016       5.566921           0.000012
          116              C      -3.761951       4.056848       9.852041      -0.023895      23.480338 0.32824541E+03  0.71804994E+04                                 7.077136                            5.921924       0.197091       2.073903                    0.999747      26.332505      72.592602       0.698863       0.400644      -1.076471      -0.034520       0.033650       0.073824       0.088170       0.026122       0.011023       0.032230      -0.036303      -0.008134      -0.032569      -0.020892       0.053461              7.956112      10.301024       2.548958       0.550214       7.924413       0.879056       5.642899           0.000008
          117              C      -2.460901       5.804644      10.838313       0.192101      33.729484 0.38678448E+03  0.88134144E+04                                 9.112815                            6.640444       0.049762       2.018067                    0.999674      26.133967      73.475674       0.628745       0.427520      -1.059379      -0.053420      -0.034676      -0.001478       0.063705       0.042925       0.001295       0.012760       0.017559      -0.070486      -0.038068      -0.018532       0.056601             10.828905      14.082239       3.958539      -0.441228      10.032110       3.487787       8.372365           0.000006
          118              C      -1.438254       5.641332       9.939145      -0.255575      35.534553 0.47577868E+03  0.11463041E+05                                 9.360559                            7.270311       0.101591       1.987339                    0.999774      31.283593      91.629319       0.610210       0.416612      -1.061993       0.062707       0.022002      -0.019407       0.069230       0.004701      -0.021080       0.041883       0.000413       0.017587      -0.047880       0.000983       0.046898             10.594051      15.051176       3.386577      -1.627888       8.621988       2.132334       8.108989           0.000009
          119              C      -0.336248       6.491452       9.987681      -0.042950      31.191634 0.40619212E+03  0.94578251E+04                                 8.814334                            6.871780      -0.022384       1.982561                    0.998884      28.742328      84.225545       0.603404       0.435952      -1.044388      -0.034856      -0.031870       0.009291       0.048135      -0.001202      -0.012263       0.017320       0.009418       0.009405      -0.021461      -0.000928       0.022389              9.870998      12.686336       2.548623      -1.548652       8.391904       2.486476       8.534755           0.000010
          120              C       2.032107      12.940561      -0.018275      -0.020464      37.569121 0.46732932E+03  0.11173444E+05                                 9.764257                            7.256175      -0.239534       1.915196                    0.999304      28.437459      82.114140       0.606343       0.422497      -1.061657      -0.000656       0.022131       0.025041       0.033426       0.005737      -0.022295       0.007318       0.025617       0.002173      -0.024263      -0.005376       0.029638             11.333084      13.875497       2.015243      -1.869038      10.104204       4.037631      10.019550           0.000006
          121              C       5.448680      -0.252469       0.939753      -0.193849      35.207731 0.49069298E+03  0.11998255E+05                                 9.484877                            7.515230      -0.243644       1.872403                    0.998891      32.105383      96.940391       0.580353       0.431624      -1.045240       0.024689       0.010334      -0.011990       0.029328       0.011747      -0.012082       0.003112       0.020544      -0.055868      -0.024010      -0.003058       0.027068             10.426931      12.710183       1.358962      -2.311390       8.947815       3.127765       9.622795           0.000018
          122              N       0.803605      -0.960786       1.799166      -0.262288      38.374395 0.58108773E+03  0.14495225E+05                                 9.653447                            7.922500      -0.283068       1.925174                    0.996861      29.156895      82.675477       0.606190       0.405055      -1.085918       0.060481      -0.028915       0.101678       0.121789       0.046268      -0.002523       0.027147      -0.020956      -0.089724      -0.051804      -0.014742       0.066546             10.966106       9.407110       0.790405       2.058892      12.080557      -4.355823      11.410651           0.000005
          123              N      -3.277465      10.948365       3.403001       0.061985      28.080530 0.34906811E+03  0.76099641E+04                                 7.702494                            5.964106       0.013944       2.090049                    0.998652      23.039678      59.631503       0.735228       0.382131      -1.109942       0.019529      -0.018270       0.020924       0.033955       0.045388       0.049145      -0.071010      -0.079488      -0.043886      -0.114583       0.019733       0.094851              8.977003       6.049045       1.311152       0.526071      12.584827      -4.546429       8.297137          -0.000000
          124              N       1.682834       1.404718      -0.026938      -0.262288      38.374381 0.58108753E+03  0.14495218E+05                                 9.653440                            7.922496      -0.283068       1.925173                    0.996861      29.156885      82.675411       0.606191       0.405055      -1.085918       0.079294       0.090017       0.021024       0.121789      -0.032242      -0.019111       0.035739      -0.007892       0.107725      -0.051804      -0.014742       0.066546             10.966097      13.666077       2.878114      -3.167686      10.847645       0.685617       8.384570           0.000005
          125              N      -0.872955      -3.742486      11.288075       0.061985      28.080529 0.34906820E+03  0.76099665E+04                                 7.702494                            5.964107       0.013944       2.090049                    0.998652      23.039679      59.631507       0.735227       0.382131      -1.109942       0.019459       0.027029      -0.006616       0.033956       0.044805      -0.082642       0.038853       0.043924      -0.071721      -0.114583       0.019733       0.094851              8.977002      12.312759       1.942213      -4.597340       6.648363      -0.043013       7.969883          -0.000000
          126              N      -1.164899       1.386644       1.235362      -0.262288      38.374405 0.58108788E+03  0.14495230E+05                                 9.653449                            7.922502      -0.283068       1.925174                    0.996861      29.156897      82.675489       0.606190       0.405055      -1.085918      -0.046483       0.068126       0.089615       0.121789       0.003675       0.050716      -0.022603       0.017108       0.077071      -0.051804      -0.014742       0.066546             10.966109      11.343372      -4.906085      -0.924477      10.667549       0.853750      10.887406           0.000005
          127              N      11.423485       2.868649       1.861112       0.061985      28.080539 0.34906833E+03  0.76099699E+04                                 7.702496                            5.964109       0.013944       2.090049                    0.998652      23.039678      59.631504       0.735227       0.382131      -1.109942      -0.023488       0.012712       0.020969       0.033956      -0.101236       0.015354       0.007025       0.042888       0.056295      -0.114583       0.019733       0.094851              8.977006      11.153793      -5.360115       0.609934       8.885102      -0.205136       6.892123          -0.000000
          128              N       8.841402      -5.176398      10.067903      -0.262288      38.374395 0.58108770E+03  0.14495225E+05                                 9.653447                            7.922500      -0.283068       1.925174                    0.996861      29.156894      82.675475       0.606190       0.405055      -1.085918      -0.060481       0.028915      -0.101678       0.121789       0.046268      -0.002523       0.027147      -0.020956      -0.089724      -0.051804      -0.014742       0.066546             10.966110       9.407114       0.790399       2.058888      12.080560      -4.355829      11.410656           0.000005
          129              N       8.491879      -3.725446       8.464068       0.061985      28.080529 0.34906813E+03  0.76099647E+04                                 7.702494                            5.964107       0.013944       2.090049                    0.998652      23.039679      59.631510       0.735227       0.382131      -1.109942      -0.019529       0.018270      -0.020924       0.033956       0.045388       0.049145      -0.071010      -0.079488      -0.043887      -0.114583       0.019733       0.094851              8.976994       6.049032       1.311155       0.526067      12.584837      -4.546408       8.297113          -0.000000
          130              N       7.962173      11.955385       0.026938      -0.262288      38.374380 0.58108749E+03  0.14495216E+05                                 9.653440                            7.922495      -0.283068       1.925174                    0.996861      29.156884      82.675407       0.606191       0.405055      -1.085918      -0.079294      -0.090017      -0.021024       0.121789      -0.032242      -0.019111       0.035739      -0.007892       0.107725      -0.051804      -0.014742       0.066546             10.966101      13.666086       2.878114      -3.167687      10.847649       0.685609       8.384569           0.000005
          131              N       6.087369      10.965405       0.578994       0.061985      28.080524 0.34906815E+03  0.76099654E+04                                 7.702493                            5.964107       0.013944       2.090049                    0.998652      23.039678      59.631504       0.735228       0.382131      -1.109942      -0.019459      -0.027028       0.006616       0.033955       0.044805      -0.082642       0.038853       0.043924      -0.071721      -0.114584       0.019733       0.094851              8.976992      12.312728       1.942203      -4.597341       6.648345      -0.043012       7.969902          -0.000000
          132              N      -7.696287       5.836275      10.631707      -0.262288      38.374405 0.58108785E+03  0.14495229E+05                                 9.653449                            7.922501      -0.283068       1.925174                    0.996861      29.156896      82.675484       0.606190       0.405055      -1.085918       0.046483      -0.068126      -0.089615       0.121789       0.003675       0.050716      -0.022603       0.017108       0.077071      -0.051804      -0.014741       0.066546             10.966113      11.343379      -4.906086      -0.924484      10.667557       0.853748      10.887403           0.000005
          133              N      -6.209071       4.354270      10.005957       0.061985      28.080537 0.34906835E+03  0.76099706E+04                                 7.702496                            5.964109       0.013944       2.090049                    0.998652      23.039679      59.631507       0.735227       0.382131      -1.109942       0.023488      -0.012712      -0.020969       0.033956      -0.101236       0.015354       0.007025       0.042888       0.056295      -0.114584       0.019733       0.094851              8.976996      11.153797      -5.360099       0.609952       8.885077      -0.205140       6.892114          -0.000000
          134              N       1.993470       2.761322       4.536780       0.804167      16.041726 0.18240609E+03  0.34811134E+04                                 5.609047                            4.636529      -0.214081       2.050784                    0.998034      19.692164      52.456056       0.726188       0.441955      -1.039525       0.009725       0.013471       0.022133       0.027675       0.023823       0.039141       0.054218      -0.015801       0.127958      -0.046426      -0.046425       0.092851              5.909321       6.522998      -0.500221      -0.821846       6.191226      -1.138410       5.013740          -0.000005
          135              N       3.220944       4.461597       7.330289       0.804167      16.041716 0.18240594E+03  0.34811100E+04                                 5.609045                            4.636528      -0.214081       2.050784                    0.998034      19.692159      52.456043       0.726188       0.441955      -1.039525      -0.009725      -0.013471      -0.022133       0.027675       0.023823       0.039141       0.054218      -0.015801       0.127958      -0.046426      -0.046425       0.092851              5.909319       6.522995      -0.500221      -0.821845       6.191224      -1.138410       5.013739          -0.000005
          136              O      -2.880239       8.330091       2.397741      -0.202711      29.422092 0.35333407E+03  0.76406425E+04                                 7.679356                            5.807371       0.235986       2.192498                    0.999131      22.812674      56.699496       0.791329       0.357936      -1.140904       0.131045      -0.069311       0.095158       0.176159      -0.041024       0.001509       0.113262      -0.046123       0.371447      -0.129042      -0.054029       0.183071              9.324750       5.419560      -2.647273      -1.756537      10.754396       5.834792      11.800293           0.000011
          137              O      -0.703911      -3.267927       8.500619      -0.202711      29.422093 0.35333427E+03  0.76406478E+04                                 7.679357                            5.807373       0.235986       2.192498                    0.999131      22.812673      56.699496       0.791328       0.357936      -1.140904       0.069199       0.161012      -0.017853       0.176159       0.040694       0.136383       0.007568       0.041653       0.263721      -0.129042      -0.054029       0.183071              9.324750       6.885135       0.141854       4.600098       5.352467      -1.801947      15.736649           0.000011
          138              O       8.813269       2.181124       1.002174      -0.202711      29.422089 0.35333415E+03  0.76406445E+04                                 7.679356                            5.807372       0.235986       2.192497                    0.999131      22.812675      56.699501       0.791329       0.357936      -1.140904      -0.107037       0.037408       0.134817       0.176159       0.103849       0.032187       0.114761      -0.064190      -0.079154      -0.129042      -0.054029       0.183071              9.324748      11.807664       5.653311       2.328351      10.093367       3.131199       6.073214           0.000011
          139              O       8.094653      -1.107172       9.469328      -0.202711      29.422113 0.35333434E+03  0.76406498E+04                                 7.679360                            5.807374       0.235985       2.192497                    0.999131      22.812681      56.699527       0.791328       0.357936      -1.140904      -0.131045       0.069311      -0.095158       0.176159      -0.041024       0.001509       0.113262      -0.046123       0.371447      -0.129042      -0.054029       0.183071              9.324762       5.419566      -2.647282      -1.756545      10.754417       5.834801      11.800302           0.000011
          140              O       5.918325      10.490846       3.366450      -0.202711      29.422121 0.35333465E+03  0.76406582E+04                                 7.679362                            5.807377       0.235985       2.192497                    0.999131      22.812684      56.699538       0.791328       0.357936      -1.140904      -0.069199      -0.161012       0.017853       0.176159       0.040694       0.136383       0.007568       0.041653       0.263721      -0.129042      -0.054029       0.183071              9.324763       6.885142       0.141852       4.600103       5.352472      -1.801958      15.736676           0.000011
          141              O      -3.598855       5.041795      10.864895      -0.202711      29.422106 0.35333436E+03  0.76406504E+04                                 7.679359                            5.807374       0.235985       2.192497                    0.999131      22.812681      56.699527       0.791328       0.357936      -1.140904       0.107037      -0.037408      -0.134817       0.176159       0.103849       0.032187       0.114761      -0.064190      -0.079154      -0.129042      -0.054029       0.183071              9.324759      11.807688       5.653321       2.328353      10.093377       3.131198       6.073213           0.000011
          142              O       3.149453       2.601965       4.090579      -0.571540      35.344372 0.58264848E+03  0.14329527E+05                                 8.596478                            7.570778       0.506222       2.172934                    0.998448      29.226642      78.391503       0.675111       0.368897      -1.128232      -0.035175       0.022901       0.047244       0.063196      -0.005168      -0.050529       0.123419       0.266139       0.010659      -0.208479       0.050095       0.158384              9.034240      12.573065      -0.941614      -2.489281       6.384650       1.231801       8.145005          -0.000000
          143              O       1.322892       3.756830       4.190262      -0.571540      35.344383 0.58264857E+03  0.14329530E+05                                 8.596480                            7.570779       0.506221       2.172934                    0.998448      29.226646      78.391521       0.675111       0.368898      -1.128232       0.040918      -0.023489       0.042044       0.063196      -0.111067       0.130057       0.013840      -0.155803      -0.014772      -0.208479       0.050095       0.158384              9.034243       8.406214      -3.160400       1.980726      10.935171      -1.429047       7.761344          -0.000001
          144              O       1.478344       1.884000       5.261858      -0.571540      35.344391 0.58264888E+03  0.14329539E+05                                 8.596481                            7.570781       0.506221       2.172934                    0.998448      29.226650      78.391533       0.675111       0.368898      -1.128232       0.032809       0.053989      -0.001550       0.063196       0.156612      -0.013191      -0.045369      -0.137117       0.220980      -0.208479       0.050095       0.158384              9.034244       7.560459       2.930679      -1.415916      10.443027      -2.468507       9.099246           0.000000
          145              O       2.064961       4.620954       7.776490      -0.571540      35.344414 0.58264932E+03  0.14329553E+05                                 8.596486                            7.570785       0.506220       2.172933                    0.998448      29.226656      78.391564       0.675111       0.368898      -1.128232       0.035175      -0.022901      -0.047244       0.063196      -0.005168      -0.050530       0.123419       0.266139       0.010658      -0.208479       0.050095       0.158384              9.034249      12.573078      -0.941616      -2.489284       6.384656       1.231803       8.145013          -0.000000
          146              O       3.891522       3.466089       7.676807      -0.571540      35.344418 0.58264924E+03  0.14329551E+05                                 8.596487                            7.570784       0.506220       2.172933                    0.998448      29.226656      78.391567       0.675110       0.368898      -1.128231      -0.040918       0.023489      -0.042045       0.063196      -0.111067       0.130057       0.013840      -0.155802      -0.014771      -0.208479       0.050095       0.158383              9.034250       8.406221      -3.160404       1.980728      10.935180      -1.429049       7.761350          -0.000001
          147              O       3.736070       5.338919       6.605211      -0.571541      35.344434 0.58264974E+03  0.14329566E+05                                 8.596490                            7.570789       0.506219       2.172933                    0.998448      29.226659      78.391585       0.675110       0.368898      -1.128231      -0.032809      -0.053990       0.001550       0.063196       0.156611      -0.013191      -0.045369      -0.137117       0.220980      -0.208479       0.050095       0.158384              9.034254       7.560467       2.930683      -1.415918      10.443039      -2.468510       9.099256          -0.000000

******************************************************
Auxiliary information for the entire system
The total spin magnetic moment of the unit cell is   0.001071
The total net atomic charge of the unit cell is   -0.000001
Accuracy of reproducing the electrostatic potential in the unit cell:
  The inner radius (bohr) =    5.0000
  The outer radius (bohr) =   12.0000
  Valid grid points have density less than (e/(bohr^3)) =    0.0001
  The number of valid grid points were=        78777
  The rms potential error without charges in kcal/mol is=     14.61307
  The rms potential error with partial charges in kcal/mol is=      2.01718
  The RRMSE value at monopole order=      0.13804
  The rms potential error with partial charges and cloud penetration in kcal/mol is=      2.02452
  The RRMSE value at monopole order with cloud penetration is=      0.13854
  The rms potential error with partial charges and atomic dipoles in kcal/mol is=      0.31844
  The RRMSE value at dipole order=      0.02179
  The rms potential error with partial charges, atomic dipoles and cloud penetration in kcal/mol is=      0.32318
  The RRMSE value at dipole order with cloud penetration=      0.02212

******************************************************
The electron densities and ab initio electrostatic potential were computed in VASP using the PBE functional and
projector augmented wave method. See the main text of the journal article for a description of computational details.
The atomic charges, dipoles, and quadrupoles were computed with the DDEC6 method as described in
(a) T. A. Manz and N. Gabaldon Limas, RSC Adv. 6 (2016) 47771-47801 DOI: 10.1039/c6ra04656h
(b) N. Gabaldon Limas and T. A. Manz, RSC Adv. 8 (2018) 2678-2707 DOI: 10.1039/c7ra11829e.
For each atom in the material, the electron cloud parameters were fit to the spherically averaged atom-in-material
electron density using radial positions for which this density was between 10^-4 and 10^-2 electrons per cubic bohr.
The polarizabilities, dispersion coefficients, and quantum Drude oscillator (QDO) parameters were fit using the MCLF method.
The magnetic structure of the system was optimized in VASP from the default ferromagnetic initial guess using spin polarization.
The atomic spin moments (ASMs) were computed on this optimized magnetic structure using the DDEC6 partition as inputs
to the method of T. A. Manz and D. S. Sholl, J. Chem. Theory Comput. 7 (2011) 4146-4164 DOI: 10.1021/ct200539n.
The RMSE and RRMSE were computed using a uniform grid with Ewald summation.
