# Supplementary material for: A collection of forcefield precursors for metal–organic frameworks
Source: RSC Adv. 2019 Nov 13;9(63):36492–507. doi: 10.1039/c9ra07327b (PMC9075174; doi:10.1039/c9ra07327b)
Supplement: RA-009-C9RA07327B-s3549 [file RA-009-C9RA07327B-s3549.xyz]

  260
jmolscript: load "" {1 1 1} spacegroup "x,y,z" unitcell [{     11.565000     0.000000     0.000000 }, {      5.782512    16.753445     0.000000 }, {      5.782483    -0.000019    16.753455 }]
Co    11.858742     3.772863    11.238218     1.096359
Co    11.537238     6.905757    11.184607     1.025258
Co    17.641240     4.603831    13.891965     1.097120
Co     5.754731     1.470937    13.945576     1.026576
Co     8.967493     5.515220    12.149606     1.096182
Co     8.645982     5.568828    15.282502     1.024935
Co    14.749990     2.861474    12.980577     1.096829
Co    14.428486     2.807866     9.847681     1.025235
Co    11.271253    12.980563     5.515237     1.096388
Co    11.592757     9.847669     5.568848     1.025326
Co     5.488755    12.149595     2.861490     1.097074
Co    17.375264    15.282489     2.807879     1.026673
Co    14.162502    11.238206     4.603849     1.096261
Co    14.484013    11.184598     1.470953     1.024856
Co     8.380005    13.891952     3.772878     1.096812
Co     8.701509    13.945560     6.905774     1.025251
Co    11.564997     8.376713     8.376727     1.003206
Co     0.000000     0.000000     0.000000     1.005827
Co     2.891256     8.376722     0.000000     1.005033
Co     2.891242    -0.000010     8.376727     1.005095
H     10.206106     5.143296    10.058774     0.444223
H     13.143612     6.537177    15.158526     0.188816
H     14.360251     6.912455    14.237086     0.197836
H     12.926192     7.371500    13.845055     0.174676
H      7.715009     9.274697     9.271362     0.189220
H      8.512994     8.569378     8.137153     0.178575
H      7.253565     7.865732     8.757031     0.187988
H     14.042219     4.967388     7.229116     0.189595
H     12.537613     4.625618     7.034776     0.196008
H     13.022187     6.109974     6.880644     0.183581
H     14.568426    10.045352    11.992123     0.186297
H     13.433900    11.100819    11.864797     0.182943
H     14.458560    10.916533    10.688704     0.185907
H     15.988600     3.233398    15.071408     0.441799
H      7.361114     1.839517     9.971656     0.188395
H      8.577750     1.464239    10.893096     0.198301
H      7.143690     1.005194    11.285127     0.174684
H     19.280007    15.855442    15.858821     0.188206
H     14.295508    16.560780     0.239574     0.177679
H     13.036052     0.510962    16.373152     0.186808
H      2.477224     3.409325     1.147612     0.189674
H     12.537618     3.751095     1.341952     0.195715
H      1.457190     2.266739     1.496084     0.183133
H     14.568428    15.084787    13.138059     0.185497
H     13.433901    14.029320    13.265386     0.182065
H     14.458559    14.213606    14.441478     0.185478
H      7.314854     6.694661    13.520038     0.443169
H     10.252359     1.594911    14.913926     0.187799
H     11.468997     2.516350    15.289203     0.196800
H     10.034937     2.908380    15.748248     0.174222
H     10.606266     7.482088     0.897985     0.188653
H     11.404252     8.616297     0.192665     0.178656
H     15.927307     7.996401    16.242475     0.187522
H     11.150966     9.524318    13.344127     0.189304
H      9.646360     9.718659    13.002356     0.195494
H     10.130932     9.872789    14.486713     0.183310
H      5.894682     4.761327     1.668644     0.186088
H      4.760155     4.888652     2.724112     0.182892
H      5.784815     6.064744     2.539824     0.184839
H     13.097352     1.682033    11.610144     0.443101
H     16.034867     6.781783    10.216257     0.188433
H      5.686505     5.860344     9.840979     0.197445
H     15.817445     5.468314     9.381935     0.173093
H     10.606255     0.894625     7.478742     0.188057
H     17.186750    16.513861     8.184063     0.178353
H     10.144809     0.380293     8.887708     0.186922
H     11.150972    15.605821    11.786056     0.189775
H      9.646365    15.411480    12.127826     0.196690
H     10.130940    15.257350    10.643470     0.183864
H      5.894676     3.615386     6.708083     0.186088
H      4.760151     3.488061     5.652616     0.183053
H      5.784809     2.311969     5.836904     0.185462
H     12.923889    11.610130     6.694681     0.444224
H      9.986383    10.216249     1.594929     0.188819
H      8.769744     9.840971     2.516369     0.197842
H     10.203803     9.381926     2.908400     0.174672
H     15.414986     7.478729     7.482093     0.189230
H     14.617001     8.184048     8.616302     0.178580
H     15.876430     8.887694     7.996424     0.188001
H      9.087776    11.786038     9.524339     0.189596
H     10.592382    12.127808     9.718679     0.195998
H     10.107808    10.643452     9.872811     0.183583
H      8.561569     6.708074     4.761332     0.186296
H      9.696095     5.652607     4.888658     0.182949
H      8.671435     5.836893     6.064751     0.185921
H      7.141395    13.520028     1.682047     0.441803
H     15.768881    14.913909     6.781799     0.188382
H     14.552245    15.289187     5.860359     0.198289
H     15.986305    15.748232     5.468328     0.174677
H      3.849988     0.897984     0.894634     0.188218
H      8.834487     0.192646    16.513881     0.177685
H     10.093943    16.242464     0.380303     0.186823
H     20.652771    13.344101    15.605843     0.189668
H     10.592377    13.002331    15.411503     0.195706
H     21.672805    14.486687    15.257371     0.183125
H      8.561567     1.668639     3.615396     0.185489
H      9.696094     2.724106     3.488069     0.182071
H      8.671436     2.539820     2.311977     0.185482
H     15.815141    10.058765     3.233417     0.443170
H     12.877636    15.158515     1.839529     0.187798
H     11.660998    14.237076     1.464252     0.196803
H     13.095058    13.845046     1.005207     0.174227
H     12.523729     9.271338    15.855470     0.188654
H     11.725743     8.137129    16.560790     0.178649
H      7.202688     8.757025     0.510980     0.187520
H     11.979029     7.229108     3.409328     0.189307
H     13.483635     7.034767     3.751099     0.195499
H     12.999063     6.880637     2.266742     0.183315
H     17.235313    11.992099    15.084811     0.186093
H     18.369840    11.864774    14.029343     0.182895
H     17.345180    10.688682    14.213631     0.184849
H     10.032643    15.071393     5.143311     0.443107
H      7.095128     9.971643     6.537198     0.188438
H     17.443490    10.893082     6.912476     0.197448
H      7.312550    11.285112     7.371520     0.173092
H     12.523740    15.858801     9.274713     0.188048
H      5.943245     0.239565     8.569392     0.178350
H     12.985186    16.373133     7.865747     0.186920
H     11.979023     1.147605     4.967399     0.189785
H     13.483630     1.341946     4.625629     0.196706
H     12.999055     1.496076     6.109985     0.183872
H     17.235319    13.138040    10.045372     0.186106
H     18.369844    13.265365    11.100839     0.183073
H     17.345186    14.441457    10.916551     0.185492
C     13.244228     5.392919    13.458050     0.770473
C     13.438520     6.664504    14.250489    -0.627904
C      8.881915     7.740080     9.968306     0.744297
C      8.014542     8.421947     8.944670    -0.625814
C     12.894970     5.498471     8.835772     0.773369
C     13.149401     5.290730     7.361468    -0.637160
C     13.045316     9.435528    10.819381     0.742641
C     13.958951    10.465864    11.377271    -0.627345
C      7.461728     2.983775    11.672132     0.768671
C      7.656020     1.712190    10.879694    -0.627761
C     14.664405     0.636614    15.161877     0.745825
C     19.579541    16.708192    16.185513    -0.622371
C      7.112461     2.878223    16.294410     0.773434
C      1.584406     3.085983     1.015259    -0.636116
C     13.045317    15.694611    14.310801     0.744495
C     13.958952    14.664275    13.752911    -0.625578
C     10.352976     3.295387    13.769665     0.768442
C     10.547267     2.502948    15.041252    -0.624852
C     17.555659     6.785127    16.116824     0.746075
C     10.905801     7.808781     0.045234    -0.624912
C     10.003717     7.917662    13.875211     0.772144
C     10.258148     9.391966    13.667469    -0.635406
C      4.371573     5.934069     1.058818     0.743479
C      5.285207     5.376178     2.089156    -0.626233
C     16.135480     5.081307    11.360518     0.769770
C     16.329774     5.873746    10.088931    -0.625414
C     11.773162     1.591567     9.013359     0.747712
C     10.905787     0.567932     8.331493    -0.623215
C      4.221214     0.459032    11.254971     0.772869
C     10.258155    15.738173    11.462714    -0.638371
C      4.371564     2.442644     7.317909     0.743781
C      5.285201     3.000535     6.287572    -0.627179
C      9.885767    11.360507     3.295405     0.770492
C      9.691475    10.088922     2.502966    -0.627899
C     14.248080     9.013346     6.785149     0.744308
C     15.115453     8.331479     7.808785    -0.625815
C     10.235025    11.254955     7.917683     0.773376
C      9.980594    11.462696     9.391987    -0.637155
C     10.084679     7.317898     5.934074     0.742646
C      9.171044     6.287562     5.376184    -0.627350
C     15.668267    13.769651     5.081323     0.768670
C     15.473975    15.041236     5.873761    -0.627757
C      8.465590    16.116812     1.591578     0.745825
C      3.550454     0.045234     0.567942    -0.622377
C     16.017534    13.875203     0.459045     0.773432
C     21.545589    13.667443    15.738196    -0.636107
C     10.084678     1.058815     2.442654     0.744500
C      9.171043     2.089151     3.000544    -0.625579
C     12.777019    13.458039     2.983790     0.768439
C     12.582728    14.250478     1.712203    -0.624848
C      5.574336     9.968299     0.636631     0.746073
C     12.224194     8.944645    16.708221    -0.624913
C     13.126278     8.835764     2.878244     0.772147
C     12.871847     7.361460     3.085986    -0.635407
C     18.758422    10.819357    15.694637     0.743471
C     17.844788    11.377248    14.664299    -0.626238
C      6.994515    11.672119     5.392937     0.769770
C      6.800221    10.879680     6.664524    -0.625414
C     11.356833    15.161859     7.740096     0.747717
C     12.224208    16.185494     8.421962    -0.623211
C     18.908781    16.294394     5.498484     0.772882
C     12.871840     1.015253     5.290741    -0.638379
C     18.758431    14.310782     9.435546     0.743787
C     17.844794    13.752891    10.465883    -0.627189
O     10.483665     5.186854    10.859590    -0.955420
O     12.659040     5.463284    12.325517    -0.625848
O      8.268969     7.011305    10.784199    -0.573063
O     10.154066     7.954524     9.961604    -0.642302
O     13.150555     4.540173     9.616483    -0.629408
O     12.446248     6.604198     9.244556    -0.608963
O     12.727277     8.483931    11.579988    -0.601122
O     12.685646     9.532699     9.616483    -0.602167
O     13.640906     4.320698    13.933849    -0.583219
O     16.266160     3.189840    14.270593    -0.952682
O      6.876538     2.913410    12.804666    -0.625319
O     14.051461     1.365389    14.345984    -0.573800
O     15.936555     0.422170    15.168578    -0.644398
O      7.368049     3.836521    15.513699    -0.629464
O      6.663738     1.772496    15.885626    -0.610317
O     12.727281    16.646208    13.550194    -0.601954
O     12.685644    15.597440    15.513699    -0.603670
O      7.858409     4.055996    11.196334    -0.582113
O      7.592413     5.893847    13.563597    -0.954549
O      9.767788     4.427920    13.840029    -0.625002
O     16.942714     5.969235    15.388048    -0.573924
O     18.827808     6.791828    16.331268    -0.644028
O     10.259304     7.136953    12.916914    -0.629191
O      9.554993     7.508877    14.980939    -0.608640
O      4.053536     5.173464     0.107222    -0.600444
O      4.011902     7.136966     1.155988    -0.603645
O     10.749657     2.819590    12.697444    -0.582261
O     13.374913     2.482847    11.566585    -0.954016
O     15.550290     3.948774    11.290153    -0.625614
O     11.160217     2.407459     9.742134    -0.575234
O     13.045312     1.584866     8.798915    -0.644232
O     16.041800     1.239741    12.213269    -0.629238
O      3.772493     0.867817    10.149243    -0.609161
O      4.053526     3.203249     8.269505    -0.600754
O      4.011892     1.239747     7.220739    -0.603674
O     16.532159     5.557104    12.432739    -0.583350
O     12.646330    11.566572     5.893865    -0.955455
O     10.470955    11.290142     4.427938    -0.625874
O     14.861026     9.742121     5.969256    -0.573062
O     12.975929     8.798902     6.791851    -0.642309
O      9.979440    12.213253     7.136972    -0.629408
O     10.683747    10.149228     7.508899    -0.608977
O     10.402718     8.269495     5.173467    -0.601132
O     10.444349     7.220727     7.136972    -0.602159
O      9.489089    12.432728     2.819606    -0.583215
O      6.863835    13.563586     2.482862    -0.952683
O     16.253457    13.840016     3.948789    -0.625373
O      9.078534    15.388037     2.407471    -0.573773
O      7.193440    16.331256     1.584877    -0.644416
O     15.761946    12.916905     1.239756    -0.629465
O     16.466257    14.980930     0.867829    -0.610333
O     10.402714     0.107218     3.203261    -0.601973
O     10.444351     1.155986     1.239756    -0.603673
O     15.271586    12.697430     5.557121    -0.582131
O     15.537582    10.859579     3.189858    -0.954559
O     13.362207    12.325506     2.913426    -0.624975
O      6.187281    10.784191     1.365407    -0.573942
O      4.302187     9.961598     0.422187    -0.644002
O     12.870691     9.616473     3.836541    -0.629203
O     13.575002     9.244549     1.772516    -0.608632
O     19.076459    11.579962    16.646233    -0.600432
O     19.118093     9.616460    15.597467    -0.603663
O     12.380338    13.933836     4.056011    -0.582267
O      9.755082    14.270579     5.186870    -0.954011
O      7.579705    12.804652     5.463302    -0.625618
O     11.969778    14.345967     7.011321    -0.575252
O     10.084683    15.168560     7.954540    -0.644241
O      7.088195    15.513685     4.540186    -0.629264
O      7.792502    15.885609     6.604212    -0.609159
O     19.076469    13.550177     8.483950    -0.600736
O     19.118103    15.513679     9.532716    -0.603660
O      6.597836    11.196322     4.320716    -0.583354

The following XYZ coordinates are in angstroms. Other properties are in atomic units.
The sperically averaged electron density of each atom fit to a function of the form exp(a - br)
eigen_1, eigen_2 and eigen_3 are the three eigenvalues of traceless quadrupole moment tensor
  atom number  atomic symbol              X              Y              Z     net charge C6 coefficient C8 coefficient C10 coefficient fluctuating dipole atomic polarizability isotropic forcefield polarizability              a              b squared Pearson coefficient          <r^3>          <r^4>         wp_QDO          m_QDO          q_QDO       dipole_x       dipole_y       dipole_z         dipole            Qxy            Qxz            Qyz     Q(x^2-y^2)  Q(3z^2 - R^2)        eigen_1        eigen_2        eigen_3 static polarizability      alpha(xx)      alpha(xy)      alpha(xz)      alpha(yy)      alpha(yz)      alpha(zz) atomic spin moment
            1             Co      11.858742       3.772863      11.238218       1.096359      74.763766 0.15326709E+04  0.46168219E+05                                14.811019                           13.029822       0.410950       2.041765                    0.994416      42.904981     112.122593       0.489500       0.415393      -1.138810       0.001918       0.001198      -0.001319       0.002618      -0.033696      -0.005325      -0.064675       0.063840      -0.164135      -0.102491       0.024185       0.078306             16.777765      18.372603      -3.864291      -3.257151      16.462466       1.803342      15.498227           2.847671
            2             Co      11.537238       6.905757      11.184607       1.025258      77.647476 0.15913191E+04  0.48447224E+05                                15.167573                           13.290052       0.532812       2.058372                    0.995327      44.344322     116.976074       0.483356       0.416224      -1.136826      -0.008802      -0.030332       0.023264       0.039227       0.014542      -0.000430       0.003377      -0.052490      -0.152172      -0.050852      -0.004608       0.055460             17.108227      15.649850      -0.310722      -1.680619      17.009511      -2.997656      18.665320           2.804696
            3             Co      17.641240       4.603831      13.891965       1.097120      74.706026 0.15312424E+04  0.46116509E+05                                14.807001                           13.026580       0.411123       2.041975                    0.994524      42.887328     112.082337       0.489379       0.415574      -1.138636       0.002415      -0.001125       0.001120       0.002890       0.034163       0.005034      -0.064684       0.062583      -0.161221      -0.101865       0.023742       0.078122             16.773034      18.364925       3.861616       3.256109      16.458693       1.803515      15.495483           2.847751
            4             Co       5.754731       1.470937      13.945576       1.026576      77.630962 0.15906927E+04  0.48413270E+05                                15.154106                           13.278507       0.539605       2.061067                    0.995357      44.282098     116.714301       0.484155       0.415665      -1.137446      -0.008419       0.029599      -0.023468       0.038700      -0.014470       0.000378       0.003399      -0.051204      -0.149794      -0.050062      -0.004409       0.054471             17.092919      15.635711       0.312300       1.678709      16.992267      -2.994457      18.650779           2.805017
            5             Co       8.967493       5.515220      12.149606       1.096182      74.791367 0.15333133E+04  0.46191869E+05                                14.813802                           13.031955       0.412875       2.042424                    0.994415      42.907925     112.131213       0.489499       0.415355      -1.138850       0.002285       0.001098       0.001758       0.003085       0.004903      -0.033739       0.064350       0.112016      -0.014925      -0.101490       0.023661       0.077829             16.781400      18.375356       3.256657      -3.867200      15.500850      -1.804279      16.467993           2.848223
            6             Co       8.645982       5.568828      15.282502       1.024935      77.678332 0.15921019E+04  0.48476189E+05                                15.170226                           13.292168       0.534884       2.058852                    0.995307      44.353700     117.000499       0.483389       0.416152      -1.136895      -0.009048      -0.023337      -0.029547       0.038724      -0.000166       0.014303      -0.002890       0.049961       0.151517      -0.050317      -0.004017       0.054334             17.111922      15.651366       1.682101      -0.313065      18.674679       2.999777      17.009721           2.804330
            7             Co      14.749990       2.861474      12.980577       1.096829      74.730772 0.15319270E+04  0.46141891E+05                                14.809219                           13.028603       0.410102       2.041597                    0.994490      42.900324     112.118993       0.489395       0.415517      -1.138684       0.002027      -0.001115      -0.001581       0.002802      -0.005217       0.034290       0.063667       0.112211      -0.012082      -0.101079       0.023085       0.077994             16.775308      18.368438      -3.257141       3.863050      15.496825      -1.802862      16.460660           2.848071
            8             Co      14.428486       2.807866       9.847681       1.025235      77.676154 0.15919968E+04  0.48468476E+05                                15.165470                           13.288203       0.535588       2.059480                    0.995345      44.337053     116.921853       0.483690       0.415931      -1.137133      -0.008692       0.023536       0.030088       0.039177      -0.000255      -0.015077      -0.003501       0.049928       0.152555      -0.050523      -0.004534       0.055057             17.105981      15.646358      -1.682352       0.311055      18.668149       2.998190      17.003437           2.804037
            9             Co      11.271253      12.980563       5.515237       1.096388      74.775093 0.15329505E+04  0.46177915E+05                                14.811161                           13.029932       0.411181       2.041838                    0.994413      42.908248     112.126052       0.489567       0.415324      -1.138878      -0.001905      -0.001205       0.001315       0.002610      -0.033371      -0.005487      -0.064672       0.064135      -0.163877      -0.102477       0.024475       0.078002             16.777929      18.372766      -3.864268      -3.257227      16.462623       1.803388      15.498399           2.847923
           10             Co      11.592757       9.847669       5.568848       1.025326      77.651440 0.15914114E+04  0.48450198E+05                                15.167301                           13.289812       0.532865       2.058404                    0.995324      44.344716     116.973056       0.483400       0.416185      -1.136866       0.008819       0.030339      -0.023259       0.039233       0.014510      -0.000378       0.003451      -0.052639      -0.152624      -0.051006      -0.004584       0.055591             17.107915      15.649573      -0.310724      -1.680549      17.009239      -2.997604      18.664934           2.804892
           11             Co       5.488755      12.149595       2.861490       1.097074      74.731207 0.15318613E+04  0.46138217E+05                                14.807638                           13.027052       0.411733       2.042136                    0.994519      42.896315     112.096924       0.489509       0.415436      -1.138769      -0.002438       0.001135      -0.001145       0.002923       0.034635       0.005213      -0.064625       0.061729      -0.160465      -0.101687       0.023523       0.078164             16.773810      18.365814       3.861885       3.256295      16.459486       1.803684      15.496128           2.848349
           12             Co      17.375264      15.282489       2.807879       1.026673      77.641977 0.15909543E+04  0.48422020E+05                                15.153779                           13.278202       0.540072       2.061233                    0.995354      44.283498     116.709460       0.484249       0.415578      -1.137534       0.008399      -0.029596       0.023462       0.038690      -0.014604       0.000406       0.003266      -0.050631      -0.149981      -0.050116      -0.004196       0.054312             17.092557      15.635320       0.312325       1.678564      16.992030      -2.994437      18.650322           2.805420
           13             Co      14.162502      11.238206       4.603849       1.096261      74.790345 0.15332810E+04  0.46190503E+05                                14.813473                           13.031667       0.412841       2.042431                    0.994414      42.907009     112.127153       0.489515       0.415345      -1.138860      -0.002291      -0.001097      -0.001748       0.003083       0.004768      -0.033777       0.064359       0.111382      -0.015209      -0.101279       0.023560       0.077719             16.781029      18.374992       3.256611      -3.867141      15.500501      -1.804228      16.467594           2.848397
           14             Co      14.484013      11.184598       1.470953       1.024856      77.679814 0.15921411E+04  0.48477854E+05                                15.170570                           13.292444       0.534707       2.058781                    0.995306      44.355783     117.007915       0.483376       0.416159      -1.136886       0.009061       0.023346       0.029547       0.038732      -0.000347       0.014168      -0.002891       0.049826       0.151962      -0.050323      -0.004078       0.054401             17.112334      15.651747       1.682237      -0.313021      18.675151       2.999918      17.010104           2.804233
           15             Co       8.380005      13.891952       3.772878       1.096812      74.716637 0.15315745E+04  0.46129567E+05                                14.808924                           13.028358       0.409791       2.041511                    0.994493      42.895747     112.112467       0.489319       0.415597      -1.138606      -0.002029       0.001115       0.001579       0.002802      -0.005041       0.034391       0.063622       0.113049      -0.011908      -0.101272       0.022875       0.078397             16.774980      18.368271      -3.257033       3.863060      15.496429      -1.802747      16.460240           2.847722
           16             Co       8.701509      13.945560       6.905774       1.025251      77.671106 0.15918728E+04  0.48464081E+05                                15.165359                           13.288124       0.535519       2.059462                    0.995347      44.335072     116.918450       0.483665       0.415959      -1.137107       0.008694      -0.023532      -0.030084       0.039171      -0.000379      -0.015157      -0.003537       0.050083       0.152456      -0.050592      -0.004483       0.055074             17.105849      15.646275      -1.682412       0.311041      18.668051       2.998125      17.003222           2.803904
           17             Co      11.564997       8.376713       8.376727       1.003206      87.760188 0.16478413E+04  0.50504351E+05                                16.256445                           13.416373       0.621704       2.080879                    0.995469      44.512714     117.029193       0.487873       0.409625      -1.143713      -0.000001       0.000004      -0.000006       0.000007       0.053845       0.019702      -0.055038      -0.058330       0.158658      -0.101750       0.012144       0.089607             19.343405      15.629136      -0.275024      -0.214164      21.187619      -6.897653      21.213460           2.765747
           18             Co       0.000000       0.000000       0.000000       1.005827      87.561088 0.16429352E+04  0.50319921E+05                                16.238897                           13.401221       0.616232       2.079805                    0.995407      44.460033     116.877357       0.487851       0.409920      -1.143428       0.000001      -0.000005       0.000008       0.000009      -0.053028      -0.019896      -0.054900      -0.060901       0.159337      -0.101565       0.011690       0.089875             19.322845      15.613733       0.274745       0.212896      21.166187      -6.886474      21.188614           2.764548
           19             Co       2.891256       8.376722       0.000000       1.005033      87.610362 0.16441784E+04  0.50367610E+05                                16.244505                           13.406146       0.620046       2.080575                    0.995343      44.474845     116.928152       0.487768       0.409912      -1.143433      -0.000003       0.000001      -0.000003       0.000004      -0.019653       0.053893       0.054948      -0.110441       0.009418      -0.102262       0.012097       0.090165             19.328378      15.619491       0.212691      -0.270853      21.196334       6.885429      21.169309           2.764909
           20             Co       2.891242      -0.000010       8.376727       1.005095      87.668738 0.16453763E+04  0.50406389E+05                                16.242685                           13.404170       0.624434       2.082047                    0.995452      44.459401     116.836238       0.488247       0.409492      -1.143886       0.000004       0.000001      -0.000000       0.000004       0.020446      -0.053324       0.055093      -0.109433       0.008903      -0.101915       0.012135       0.089780             19.327388      15.616170      -0.211157       0.274133      21.194405       6.888486      21.171588           2.765060
           21              H      10.206106       5.143296      10.058774       0.444223       0.403903 0.25469133E+01  0.19675357E+02                                 1.100892                            1.101358      -1.308860       2.481578                    0.999688       2.227451       6.438705       0.443939       1.785969      -0.622623      -0.011728      -0.003177      -0.031315       0.033590       0.000588       0.006590       0.001657       0.002193       0.035623      -0.007181      -0.007123       0.014305              1.103526       1.068301      -0.009809       0.030503       1.049318      -0.012121       1.192961           0.001128
           22              H      13.143612       6.537177      15.158526       0.188816       0.868695 0.62820875E+01  0.57904384E+02                                 1.506520                            1.466215      -0.769280       2.544973                    0.999992       3.016778       8.113921       0.517817       1.283284      -0.710291      -0.005485      -0.003479       0.009140       0.011213       0.001947      -0.004031      -0.002096      -0.000634       0.010078      -0.004392      -0.002109       0.006501              1.515359       1.356078      -0.022612      -0.242212       1.279810       0.033616       1.910187           0.000366
           23              H      14.360251       6.912455      14.237086       0.197836       0.899647 0.64727200E+01  0.60618514E+02                                 1.589644                            1.524571      -0.946062       2.466262                    0.999413       3.159747       8.805779       0.485678       1.346603      -0.695892       0.012723       0.001488      -0.004460       0.013564       0.002552      -0.003410      -0.000516       0.003449      -0.009572      -0.004721      -0.001146       0.005867              1.614416       2.207413       0.136547       0.069741       1.316480       0.054683       1.319356          -0.000127
           24              H      12.926192       7.371500      13.845055       0.174676       0.964544 0.71204330E+01  0.68770774E+02                                 1.688082                            1.613276      -1.459320       2.202480                    0.995290       3.600317      10.423751       0.462665       1.370699      -0.688005      -0.007039       0.003802      -0.008494       0.011668      -0.002889       0.000678       0.001239       0.004351      -0.005267      -0.003742      -0.000753       0.004495              1.718174       1.726651      -0.431011       0.211239       1.837677      -0.228536       1.590194          -0.000109
           25              H       7.715009       9.274697       9.271362       0.189220       0.889300 0.65330943E+01  0.60653794E+02                                 1.516806                            1.485406      -0.736951       2.559860                    0.999995       2.996507       8.020529       0.520912       1.266493      -0.714477      -0.002694       0.010690       0.002921       0.011405      -0.001533      -0.000722       0.002806      -0.006011      -0.001357      -0.003150      -0.001960       0.005109              1.517137       1.362343      -0.193667      -0.031018       1.873923       0.088743       1.315145          -0.000434
           26              H       8.512994       8.569378       8.137153       0.178575       0.904910 0.66082904E+01  0.62747380E+02                                 1.629613                            1.564449      -1.314310       2.275697                    0.996638       3.524828      10.173155       0.464446       1.388880      -0.684617       0.010069      -0.000330      -0.010416       0.014491       0.002650      -0.002035      -0.000226      -0.001688       0.018184      -0.006006      -0.000522       0.006528              1.659900       1.616825       0.068810      -0.373504       1.412480      -0.213400       1.950395           0.000085
           27              H       7.253565       7.865732       8.757031       0.187988       0.862283 0.60465840E+01  0.55052193E+02                                 1.479443                            1.421449      -0.859038       2.501238                    0.999892       2.988810       7.917947       0.536856       1.253094      -0.716499      -0.005737      -0.010725       0.000071       0.012164       0.002813       0.001588       0.000662      -0.003834      -0.003022      -0.003446      -0.000808       0.004254              1.498910       1.800712       0.361239       0.097214       1.458484      -0.015964       1.237534           0.000312
           28              H      14.042219       4.967388       7.229116       0.189595       0.885022 0.64228218E+01  0.59893484E+02                                 1.549777                            1.500239      -1.051891       2.404050                    0.999223       3.202168       8.836507       0.499834       1.314094      -0.701810       0.010001      -0.004494      -0.000572       0.010979      -0.000599      -0.001952       0.000596       0.004507       0.005616      -0.003294      -0.000375       0.003669              1.558565       1.900923      -0.326216      -0.067288       1.477714       0.028282       1.297059          -0.000085
           29              H      12.537613       4.625618       7.034776       0.196008       0.819588 0.58990871E+01  0.53244791E+02                                 1.419570                            1.398029      -0.741189       2.562406                    0.999991       2.880583       7.536075       0.546179       1.242449      -0.719834      -0.007833      -0.008579      -0.001468       0.011710       0.005367      -0.000668      -0.001350      -0.001189      -0.003251      -0.004903      -0.001327       0.006231              1.413626       1.388835       0.256998       0.142373       1.574082       0.152509       1.277962           0.000077
           30              H      13.022187       6.109974       6.880644       0.183581       0.923850 0.65101907E+01  0.61248880E+02                                 1.622649                            1.530021      -1.281809       2.294843                    0.997299       3.371718       9.514800       0.482802       1.348443      -0.693480      -0.001642       0.012267      -0.004255       0.013088       0.001424       0.000544      -0.001936      -0.004902       0.009897      -0.004627       0.000267       0.004359              1.675159       1.327742      -0.138153       0.087274       2.106535      -0.452830       1.591199          -0.000157
           31              H      14.568426      10.045352      11.992123       0.186297       0.913045 0.64960186E+01  0.59471195E+02                                 1.462061                            1.415090      -0.987221       2.435553                    0.999498       2.919478       7.447535       0.578755       1.155984      -0.740223       0.004072      -0.011413       0.004457       0.012911      -0.002520       0.000559      -0.003631      -0.005626      -0.007172      -0.004177      -0.002267       0.006443              1.468563       1.547816      -0.154404       0.317276       1.346203      -0.172973       1.511669           0.000277
           32              H      13.433900      11.100819      11.864797       0.182943       0.910732 0.64990364E+01  0.59638622E+02                                 1.469747                            1.422657      -0.877209       2.482611                    0.999864       2.969884       7.640486       0.571538       1.167838      -0.736692      -0.007525       0.001765       0.003284       0.008398      -0.001892      -0.002757      -0.000156       0.007732      -0.004348      -0.003932      -0.002050       0.005982              1.475631       1.406320      -0.227843      -0.183690       1.610069       0.282845       1.410503          -0.000402
           33              H      14.458560      10.916533      10.688704       0.185907       0.924286 0.65316525E+01  0.59822883E+02                                 1.469034                            1.414987      -1.003157       2.429660                    0.999421       2.914351       7.413194       0.581767       1.149511      -0.741962       0.003279      -0.000801      -0.010581       0.011107       0.000230      -0.001704       0.000018       0.001825       0.015234      -0.003488      -0.001999       0.005486              1.480713       1.454277       0.232102      -0.272660       1.416797      -0.236018       1.571065           0.000397
           34              H      15.988600       3.233398      15.071408       0.441799       0.403689 0.25415282E+01  0.19602910E+02                                 1.096140                            1.096638      -1.301880       2.483355                    0.999750       2.221070       6.393391       0.447525       1.774447      -0.624282      -0.012177       0.003404       0.031930       0.034342      -0.000684      -0.006640       0.001574       0.002168       0.035666      -0.007298      -0.007041       0.014339              1.098740       1.063743       0.009726      -0.030317       1.044915      -0.012022       1.187563           0.001147
           35              H       7.361114       1.839517       9.971656       0.188395       0.869771 0.62878119E+01  0.57931898E+02                                 1.503092                            1.463058      -0.757363       2.548523                    0.999991       3.016530       8.093926       0.520754       1.276601      -0.711691      -0.005569       0.003718      -0.009318       0.011474      -0.001996       0.004058      -0.002045      -0.000383       0.010030      -0.004361      -0.002153       0.006515              1.511844       1.353121       0.022524       0.241151       1.277258       0.033410       1.905153           0.000369
           36              H       8.577750       1.464239      10.893096       0.198301       0.897416 0.64522389E+01  0.60374614E+02                                 1.586616                            1.521875      -0.944260       2.467317                    0.999390       3.154489       8.785324       0.486276       1.346105      -0.696005       0.012586      -0.001625       0.004042       0.013318      -0.002332       0.003608      -0.000449       0.003304      -0.009712      -0.004909      -0.000889       0.005798              1.611250       2.202245      -0.136031      -0.069640       1.314309       0.054524       1.317197          -0.000122
           37              H       7.143690       1.005194      11.285127       0.174684       0.965302 0.71279001E+01  0.68860941E+02                                 1.688825                            1.614013      -1.458488       2.202790                    0.995421       3.602140      10.430399       0.462606       1.370515      -0.688028      -0.007066      -0.003815       0.008497       0.011691       0.002950      -0.000612       0.001087       0.004177      -0.005367      -0.003586      -0.000924       0.004510              1.718914       1.727316       0.431169      -0.211179       1.838622      -0.228483       1.590804          -0.000104
           38              H      19.280007      15.855442      15.858821       0.188206       0.893002 0.65659726E+01  0.61022514E+02                                 1.519407                            1.487785      -0.735375       2.559263                    0.999997       3.002922       8.036257       0.521318       1.264191      -0.714955      -0.002899      -0.010960      -0.003114       0.011757       0.001487       0.000664       0.002780      -0.005817      -0.002124      -0.002913      -0.002129       0.005042              1.519773       1.364316       0.194207       0.031053       1.877980       0.089096       1.317022          -0.000420
           39              H      14.295508      16.560780       0.239574       0.177679       0.904727 0.66039809E+01  0.62679204E+02                                 1.627805                            1.562695      -1.304252       2.279611                    0.996690       3.521047      10.151021       0.465387       1.386672      -0.685076       0.010166       0.000373       0.010748       0.014799      -0.002559       0.002001      -0.000337      -0.001897       0.018040      -0.005917      -0.000566       0.006484              1.658056       1.615295      -0.068840       0.373344       1.410832      -0.213011       1.948041           0.000089
           40              H      13.036052       0.510962      16.373152       0.186808       0.865801 0.60778185E+01  0.55414670E+02                                 1.484306                            1.425786      -0.883294       2.489904                    0.999847       2.995737       7.945068       0.535595       1.254274      -0.716242      -0.005736       0.010802      -0.000194       0.012232      -0.002874      -0.001485       0.000655      -0.003438      -0.003351      -0.003277      -0.000955       0.004232              1.503961       1.807528      -0.363384      -0.097907       1.463319      -0.015967       1.241037           0.000321
           41              H       2.477224       3.409325       1.147612       0.189674       0.886044 0.64321865E+01  0.60003675E+02                                 1.550996                            1.501336      -1.055896       2.402251                    0.999248       3.204175       8.844218       0.499642       1.314100      -0.701797       0.009930       0.004164       0.000485       0.010779       0.000606       0.001867       0.000571       0.004271       0.005577      -0.003172      -0.000360       0.003532              1.559818       1.902674       0.326674       0.067381       1.478851       0.028316       1.297930          -0.000079
           42              H      12.537618       3.751095       1.341952       0.195715       0.818829 0.58934795E+01  0.53194245E+02                                 1.420408                            1.398804      -0.740785       2.563158                    0.999991       2.879878       7.540120       0.545055       1.245011      -0.719292      -0.007603       0.008548       0.001347       0.011519      -0.005425       0.000576      -0.001262      -0.001301      -0.003366      -0.004948      -0.001316       0.006264              1.414476       1.389681      -0.257326      -0.142548       1.575110       0.152691       1.278636           0.000083
           43              H       1.457190       2.266739       1.496084       0.183133       0.924641 0.65165818E+01  0.61320618E+02                                 1.623197                            1.530463      -1.277340       2.296587                    0.997310       3.373191       9.518118       0.482906       1.347898      -0.693589      -0.001887      -0.012221       0.004420       0.013133      -0.001444      -0.000620      -0.001997      -0.005170       0.009865      -0.004767       0.000332       0.004435              1.675772       1.328112       0.138272      -0.087346       2.107533      -0.453146       1.591671          -0.000149
           44              H      14.568428      15.084787      13.138059       0.185497       0.913309 0.64964732E+01  0.59459960E+02                                 1.460388                            1.413545      -0.973764       2.440856                    0.999535       2.920633       7.442794       0.580211       1.153382      -0.740845       0.004121       0.011585      -0.004592       0.013126       0.002384      -0.000795      -0.003608      -0.005784      -0.007532      -0.004119      -0.002379       0.006498              1.466857       1.545986       0.154207      -0.316656       1.344773      -0.172681       1.509811           0.000289
           45              H      13.433901      14.029320      13.265386       0.182065       0.913905 0.65259674E+01  0.59931102E+02                                 1.471057                            1.423870      -0.865765       2.486117                    0.999867       2.975691       7.651400       0.572495       1.165004      -0.737344      -0.007880      -0.002179      -0.003539       0.008908       0.001938       0.002734      -0.000114       0.007934      -0.004234      -0.003999      -0.002060       0.006059              1.476952       1.407467       0.228106       0.183915       1.611618       0.283283       1.411771          -0.000400
           46              H      14.458559      14.213606      14.441478       0.185478       0.924849 0.65354307E+01  0.59855001E+02                                 1.468246                            1.414273      -0.996345       2.431963                    0.999441       2.915731       7.412043       0.582715       1.147687      -0.742395       0.003208       0.000581       0.010638       0.011126      -0.000032       0.001861      -0.000022       0.001893       0.015381      -0.003511      -0.002096       0.005607              1.479900       1.453551      -0.231868       0.272477       1.415974      -0.235746       1.570173           0.000399
           47              H       7.314854       6.694661      13.520038       0.443169       0.403359 0.25412208E+01  0.19613735E+02                                 1.098590                            1.099077      -1.309621       2.481280                    0.999726       2.224166       6.419188       0.445188       1.782564      -0.623131      -0.012052       0.031765      -0.003360       0.034140      -0.006493       0.000544      -0.001602      -0.016738      -0.020941      -0.007117      -0.007101       0.014218              1.101213       1.066125      -0.030384      -0.009777       1.190289       0.012081       1.047225           0.001130
           48              H      10.252359       1.594911      14.913926       0.187799       0.869933 0.62893016E+01  0.57951409E+02                                 1.503648                            1.463555      -0.761372       2.546832                    0.999988       3.017171       8.097125       0.520472       1.277166      -0.711583      -0.005557      -0.009435      -0.003505       0.011497       0.004146       0.002097       0.002179      -0.005370      -0.004459      -0.004493      -0.002234       0.006726              1.512420       1.353606       0.241385      -0.022494       1.906027      -0.033374       1.277627           0.000370
           49              H      11.468997       2.516350      15.289203       0.196800       0.901223 0.64850732E+01  0.60746064E+02                                 1.589484                            1.524428      -0.935805       2.469929                    0.999433       3.161779       8.804205       0.486601       1.343786      -0.696452       0.013179       0.004098       0.001516       0.013885       0.003714       0.002538       0.000519       0.006688      -0.000273      -0.005024      -0.001060       0.006084              1.614252       2.207100      -0.069937       0.136448       1.319280      -0.054726       1.316376          -0.000118
           50              H      10.034937       2.908380      15.748248       0.174222       0.967273 0.71452936E+01  0.69065938E+02                                 1.690488                            1.615467      -1.459881       2.201695                    0.995422       3.605621      10.440750       0.462652       1.369643      -0.688189      -0.007084       0.008687       0.003583       0.011768      -0.000654      -0.003039      -0.001280       0.004939      -0.003284      -0.003806      -0.000825       0.004630              1.720668       1.729259      -0.211614      -0.431972       1.592258       0.228839       1.840487          -0.000106
           51              H      10.606266       7.482088       0.897985       0.188653       0.891798 0.65578856E+01  0.60951586E+02                                 1.520691                            1.489069      -0.738030       2.559296                    0.999997       3.002120       8.044303       0.519742       1.267935      -0.714157      -0.002847      -0.003120       0.011017       0.011799       0.000588      -0.001401      -0.002823      -0.001952       0.009300      -0.002861      -0.002076       0.004937              1.521057       1.365621       0.031071      -0.194466       1.318173      -0.088959       1.879376          -0.000431
           52              H      11.404252       8.616297       0.192665       0.178656       0.903665 0.65968585E+01  0.62613156E+02                                 1.628409                            1.563344      -1.313664       2.276102                    0.996601       3.522167      10.164151       0.464488       1.389322      -0.684547       0.009726       0.010542      -0.000256       0.014345       0.002159       0.002548       0.000109      -0.009838      -0.006475      -0.005927      -0.000573       0.006500              1.658645       1.615756       0.373198       0.068684       1.948740       0.212996       1.411440           0.000082
           53              H      15.927307       7.996401      16.242475       0.187522       0.862915 0.60525876E+01  0.55125230E+02                                 1.480816                            1.422688      -0.881450       2.491382                    0.999865       2.990344       7.925540       0.536275       1.254034      -0.716303      -0.005625      -0.000429      -0.010781       0.012168      -0.001698       0.002837      -0.000792      -0.000056       0.006974      -0.003391      -0.000948       0.004339              1.500337       1.802499      -0.097431       0.361838       1.238558       0.015934       1.459954           0.000311
           54              H      11.150966       9.524318      13.344127       0.189304       0.885327 0.64243113E+01  0.59899275E+02                                 1.548771                            1.499326      -1.047161       2.405806                    0.999204       3.201773       8.829247       0.500627       1.312191      -0.702200       0.010096       0.000355      -0.004516       0.011065       0.002038      -0.000547      -0.000473      -0.000306      -0.009177      -0.003138      -0.000512       0.003651              1.557534       1.899536       0.067228      -0.325776       1.296303      -0.028259       1.476764          -0.000081
           55              H       9.646360       9.718659      13.002356       0.195494       0.821072 0.59116963E+01  0.53378166E+02                                 1.420091                            1.398539      -0.737761       2.563008                    0.999992       2.883229       7.540261       0.546746       1.240705      -0.720207      -0.007615       0.001577      -0.008553       0.011560       0.000557       0.005610       0.001252       0.001317       0.003374      -0.005074      -0.001391       0.006465              1.414144       1.389281      -0.142448       0.257088       1.278458      -0.152612       1.574693           0.000076
           56              H      10.130932       9.872789      14.486713       0.183310       0.924593 0.65154042E+01  0.61295193E+02                                 1.621710                            1.529218      -1.275629       2.297140                    0.997309       3.371508       9.506392       0.483718       1.345949      -0.693971      -0.001993       0.004465       0.012213       0.013155      -0.000463       0.001362       0.001942      -0.007213       0.002621      -0.004517       0.000231       0.004287              1.674147       1.327081      -0.087160      -0.137929       1.590252       0.452350       2.105106          -0.000156
           57              H       5.894682       4.761327       1.668644       0.186088       0.912371 0.64883180E+01  0.59368857E+02                                 1.459624                            1.412851      -0.974262       2.440926                    0.999528       2.918680       7.437680       0.580213       1.153697      -0.740767       0.003774      -0.004379      -0.011600       0.012960      -0.000808      -0.002413       0.003648       0.000854       0.012406      -0.004139      -0.002396       0.006535              1.466081       1.545024      -0.316365      -0.153951       1.509170       0.172533       1.344050           0.000287
           58              H       4.760155       4.888652       2.724112       0.182892       0.910806 0.64974936E+01  0.59600175E+02                                 1.467255                            1.420373      -0.859272       2.489619                    0.999885       2.970169       7.630981       0.573475       1.164368      -0.737497      -0.007796      -0.003420       0.001900       0.008723       0.002775      -0.001697       0.000076       0.006056      -0.009896      -0.003880      -0.002137       0.006017              1.473095       1.404003       0.183242      -0.227163       1.408239      -0.282037       1.607042          -0.000403
           59              H       5.784815       6.064744       2.539824       0.184839       0.925993 0.65458971E+01  0.59975526E+02                                 1.469590                            1.415524      -1.002094       2.429409                    0.999428       2.917795       7.419090       0.582378       1.147880      -0.742355       0.003468       0.011205      -0.000479       0.011739       0.001719      -0.000022      -0.000060      -0.006647      -0.010332      -0.003444      -0.002020       0.005464              1.481269       1.454897       0.272731       0.232274       1.571500       0.236071       1.417410           0.000393
           60              H      13.097352       1.682033      11.610144       0.443101       0.402755 0.25341736E+01  0.19534237E+02                                 1.094855                            1.095374      -1.302163       2.483693                    0.999756       2.218290       6.385796       0.447534       1.775497      -0.624119      -0.012036      -0.031737       0.003685       0.034142       0.006417      -0.000587      -0.001625      -0.016780      -0.021079      -0.007176      -0.007040       0.014216              1.097448       1.062554       0.030208       0.009706       1.186001       0.011996       1.043789           0.001145
           61              H      16.034867       6.781783      10.216257       0.188433       0.868233 0.62756238E+01  0.57811353E+02                                 1.503817                            1.463711      -0.762188       2.547562                    0.999989       3.014857       8.097910       0.519356       1.280221      -0.710943      -0.005501       0.009365       0.003727       0.011483      -0.004026      -0.002002       0.002049      -0.005177      -0.004275      -0.004353      -0.002117       0.006470              1.512595       1.353746      -0.241407       0.022519       1.906253      -0.033350       1.277786           0.000362
           62              H       5.686505       5.860344       9.840979       0.197445       0.900369 0.64779189E+01  0.60666812E+02                                 1.588960                            1.523961      -0.934177       2.470794                    0.999479       3.160374       8.801540       0.486460       1.344446      -0.696315       0.012945      -0.004185      -0.001837       0.013728      -0.003502      -0.002369       0.000604       0.006624      -0.000478      -0.004777      -0.001092       0.005869              1.613707       2.206267       0.069856      -0.136310       1.318864      -0.054656       1.315989          -0.000128
           63              H      15.817445       5.468314       9.381935       0.173093       0.968503 0.71560824E+01  0.69188740E+02                                 1.691228                            1.616142      -1.461437       2.200736                    0.995332       3.608028      10.445381       0.462840       1.368722      -0.688380      -0.007155      -0.008654      -0.004274       0.012015       0.000548       0.002971      -0.001099       0.004597      -0.003729      -0.003581      -0.000885       0.004466              1.721432       1.729994       0.211731       0.432239       1.592940       0.229006       1.841361          -0.000113
           64              H      10.606255       0.894625       7.478742       0.188057       0.893715 0.65733274E+01  0.61111796E+02                                 1.520603                            1.488933      -0.736984       2.558577                    0.999998       3.004759       8.044196       0.520919       1.264725      -0.714835      -0.002904       0.002952      -0.011118       0.011864      -0.000658       0.001457      -0.002869      -0.002069       0.009768      -0.003002      -0.002111       0.005113              1.520970       1.365436      -0.031118       0.194551       1.318040      -0.089098       1.879434          -0.000421
           65              H      17.186750      16.513861       8.184063       0.178353       0.903638 0.65963483E+01  0.62609803E+02                                 1.628794                            1.563627      -1.306807       2.278973                    0.996629       3.522055      10.165380       0.464273       1.389934      -0.684442       0.009887      -0.010659       0.000189       0.014540      -0.001989      -0.002540       0.000369      -0.009858      -0.006371      -0.005853      -0.000613       0.006466              1.659068       1.616155      -0.373574      -0.068786       1.949431       0.213139       1.411616           0.000089
           66              H      10.144809       0.380293       8.887708       0.186922       0.864106 0.60621516E+01  0.55228122E+02                                 1.481487                            1.423249      -0.880144       2.491414                    0.999847       2.992022       7.928301       0.536545       1.253044      -0.716523      -0.005804       0.000188       0.010764       0.012231       0.001559      -0.002960      -0.000717      -0.000162       0.007535      -0.003462      -0.001000       0.004461              1.501034       1.803531       0.097540      -0.362250       1.238962       0.015906       1.460611           0.000320
           67              H      11.150972      15.605821      11.786056       0.189775       0.882834 0.64027351E+01  0.59656133E+02                                 1.546964                            1.497718      -1.049638       2.405608                    0.999203       3.197509       8.818357       0.500369       1.313790      -0.701889       0.010142      -0.000588       0.004373       0.011060      -0.001872       0.000656      -0.000525      -0.000348      -0.009087      -0.003141      -0.000360       0.003500              1.555675       1.896803      -0.067099       0.325025       1.295064      -0.028224       1.475158          -0.000076
           68              H       9.646365      15.411480      12.127826       0.196690       0.817423 0.58799349E+01  0.53033341E+02                                 1.417696                            1.396303      -0.738969       2.563661                    0.999992       2.876229       7.524055       0.546149       1.243421      -0.719632      -0.007398      -0.001411       0.008483       0.011344      -0.000527      -0.005253       0.001444       0.001320       0.003338      -0.004769      -0.001391       0.006160              1.411737       1.386945       0.142018      -0.256244       1.276475      -0.152129       1.571791           0.000085
           69              H      10.130940      15.257350      10.643470       0.183864       0.921457 0.64899808E+01  0.61012105E+02                                 1.620070                            1.527862      -1.281558       2.295463                    0.997313       3.367011       9.498297       0.483034       1.348826      -0.693422      -0.001826      -0.004334      -0.012282       0.013151       0.000590      -0.001326       0.001814      -0.007222       0.002096      -0.004459       0.000256       0.004202              1.672348       1.326022       0.087011       0.137631       1.588717       0.451435       2.102306          -0.000150
           70              H       5.894676       3.615386       6.708083       0.186088       0.911280 0.64788439E+01  0.59261983E+02                                 1.458721                            1.412045      -0.976965       2.439985                    0.999525       2.916855       7.432365       0.580225       1.154067      -0.740690       0.003869       0.004659       0.011364       0.012877       0.000642       0.002374       0.003677       0.000802       0.012267      -0.004174      -0.002295       0.006469              1.465152       1.544142       0.315945       0.153861       1.507988       0.172291       1.343327           0.000284
           71              H       4.760151       3.488061       5.652616       0.183053       0.911726 0.65087328E+01  0.59752942E+02                                 1.470998                            1.423867      -0.878268       2.481859                    0.999856       2.972099       7.649092       0.571176       1.168083      -0.736616      -0.007605       0.003288      -0.001988       0.008520      -0.002708       0.001709       0.000184       0.006026      -0.010026      -0.003970      -0.002006       0.005975              1.476876       1.407361      -0.183818       0.227918       1.411758      -0.283177       1.611508          -0.000401
           72              H       5.784809       2.311969       5.836904       0.185462       0.924065 0.65288108E+01  0.59779492E+02                                 1.467467                            1.413603      -0.997312       2.431802                    0.999442       2.914772       7.408791       0.582822       1.147763      -0.742379       0.003262      -0.011034       0.000660       0.011525      -0.001619      -0.000153      -0.000092      -0.006752      -0.010212      -0.003425      -0.002021       0.005446              1.479086       1.452839      -0.272154      -0.231613       1.569183       0.235407       1.415236           0.000407
           73              H      12.923889      11.610130       6.694681       0.444224       0.403898 0.25468847E+01  0.19675168E+02                                 1.100904                            1.101370      -1.308970       2.481538                    0.999687       2.227458       6.438823       0.443924       1.786028      -0.622615       0.011729       0.003177       0.031317       0.033592       0.000589       0.006589       0.001657       0.002192       0.035618      -0.007181      -0.007123       0.014303              1.103539       1.068313      -0.009809       0.030503       1.049329      -0.012121       1.192974           0.001133
           74              H       9.986383      10.216249       1.594929       0.188819       0.868691 0.62820414E+01  0.57903821E+02                                 1.506512                            1.466207      -0.769271       2.544978                    0.999992       3.016760       8.113848       0.517820       1.283279      -0.710292       0.005484       0.003478      -0.009140       0.011212       0.001947      -0.004031      -0.002096      -0.000634       0.010079      -0.004391      -0.002110       0.006501              1.515350       1.356068      -0.022612      -0.242209       1.279803       0.033614       1.910178           0.000366
           75              H       8.769744       9.840971       2.516369       0.197842       0.899602 0.64723073E+01  0.60613685E+02                                 1.589596                            1.524526      -0.945992       2.466303                    0.999414       3.159644       8.805423       0.485683       1.346611      -0.695891      -0.012726      -0.001487       0.004460       0.013566       0.002551      -0.003410      -0.000516       0.003451      -0.009574      -0.004722      -0.001145       0.005867              1.614367       2.207338       0.136541       0.069737       1.316443       0.054680       1.319319          -0.000122
           76              H      10.203803       9.381926       2.908400       0.174672       0.964558 0.71205612E+01  0.68772274E+02                                 1.688093                            1.613286      -1.459317       2.202477                    0.995291       3.600340      10.423814       0.462665       1.370692      -0.688007       0.007037      -0.003802       0.008494       0.011667      -0.002889       0.000678       0.001239       0.004351      -0.005267      -0.003742      -0.000753       0.004495              1.718186       1.726660      -0.431015       0.211241       1.837691      -0.228539       1.590205          -0.000106
           77              H      15.414986       7.478729       7.482093       0.189230       0.889280 0.65329000E+01  0.60651513E+02                                 1.516780                            1.485382      -0.736954       2.559862                    0.999995       2.996462       8.020366       0.520918       1.266489      -0.714478       0.002695      -0.010690      -0.002920       0.011405      -0.001534      -0.000722       0.002806      -0.006012      -0.001358      -0.003150      -0.001960       0.005109              1.517110       1.362321      -0.193662      -0.031017       1.873886       0.088742       1.315124          -0.000433
           78              H      14.617001       8.184048       8.616302       0.178580       0.904898 0.66081827E+01  0.62746111E+02                                 1.629600                            1.564437      -1.314308       2.275700                    0.996638       3.524797      10.173050       0.464447       1.388882      -0.684617      -0.010068       0.000330       0.010416       0.014490       0.002649      -0.002034      -0.000226      -0.001688       0.018184      -0.006005      -0.000523       0.006528              1.659886       1.616811       0.068809      -0.373498       1.412470      -0.213397       1.950377           0.000083
           79              H      15.876430       8.887694       7.996424       0.188001       0.862264 0.60464157E+01  0.55050263E+02                                 1.479419                            1.421427      -0.859016       2.501252                    0.999892       2.988766       7.917795       0.536862       1.253090      -0.716499       0.005737       0.010725      -0.000070       0.012163       0.002813       0.001589       0.000661      -0.003834      -0.003023      -0.003446      -0.000808       0.004253              1.498885       1.800679       0.361229       0.097211       1.458460      -0.015963       1.237516           0.000314
           80              H       9.087776      11.786038       9.524339       0.189596       0.885021 0.64227980E+01  0.59893127E+02                                 1.549767                            1.500229      -1.051864       2.404061                    0.999223       3.202151       8.836412       0.499840       1.314082      -0.701812      -0.010000       0.004493       0.000573       0.010978      -0.000599      -0.001952       0.000596       0.004506       0.005618      -0.003294      -0.000375       0.003670              1.558555       1.900911      -0.326213      -0.067288       1.477703       0.028282       1.297050          -0.000080
           81              H      10.592382      12.127808       9.718679       0.195998       0.819576 0.58989675E+01  0.53243405E+02                                 1.419556                            1.398015      -0.741192       2.562408                    0.999991       2.880547       7.535942       0.546182       1.242450      -0.719835       0.007834       0.008580       0.001470       0.011711       0.005368      -0.000667      -0.001350      -0.001189      -0.003250      -0.004904      -0.001327       0.006231              1.413612       1.388822       0.256995       0.142371       1.574065       0.152507       1.277950           0.000086
           82              H      10.107808      10.643452       9.872811       0.183583       0.923837 0.65100735E+01  0.61247485E+02                                 1.622634                            1.530008      -1.281794       2.294853                    0.997300       3.371680       9.514662       0.482804       1.348443      -0.693480       0.001642      -0.012267       0.004256       0.013088       0.001423       0.000544      -0.001936      -0.004901       0.009898      -0.004627       0.000267       0.004360              1.675142       1.327731      -0.138151       0.087273       2.106513      -0.452825       1.591184          -0.000157
           83              H       8.561569       6.708074       4.761332       0.186296       0.913028 0.64958760E+01  0.59469605E+02                                 1.462050                            1.415080      -0.987207       2.435565                    0.999498       2.919447       7.447455       0.578753       1.155994      -0.740221      -0.004073       0.011413      -0.004457       0.012911      -0.002519       0.000560      -0.003631      -0.005627      -0.007172      -0.004176      -0.002267       0.006443              1.468552       1.547805      -0.154402       0.317272       1.346194      -0.172970       1.511656           0.000283
           84              H       9.696095       5.652607       4.888658       0.182949       0.910733 0.64990465E+01  0.59638745E+02                                 1.469748                            1.422657      -0.877206       2.482612                    0.999864       2.969887       7.640499       0.571538       1.167837      -0.736693       0.007524      -0.001765      -0.003284       0.008396      -0.001892      -0.002757      -0.000156       0.007731      -0.004348      -0.003932      -0.002050       0.005982              1.475631       1.406319      -0.227842      -0.183688       1.610070       0.282844       1.410503          -0.000401
           85              H       8.671435       5.836893       6.064751       0.185921       0.924259 0.65314113E+01  0.59820154E+02                                 1.469007                            1.414963      -1.003121       2.429682                    0.999422       2.914302       7.413050       0.581770       1.149514      -0.741961      -0.003280       0.000801       0.010581       0.011106       0.000231      -0.001704       0.000018       0.001825       0.015234      -0.003487      -0.001999       0.005486              1.480686       1.454251       0.232095      -0.272652       1.416771      -0.236010       1.571035           0.000394
           86              H       7.141395      13.520028       1.682047       0.441803       0.403635 0.25410825E+01  0.19598619E+02                                 1.096051                            1.096551      -1.301816       2.483405                    0.999750       2.220905       6.392784       0.447538       1.774475      -0.624279       0.012178      -0.003404      -0.031929       0.034342      -0.000684      -0.006641       0.001575       0.002166       0.035674      -0.007298      -0.007043       0.014341              1.098651       1.063662       0.009725      -0.030309       1.044838      -0.012020       1.187454           0.001153
           87              H      15.768881      14.913909       6.781799       0.188382       0.869783 0.62879223E+01  0.57933163E+02                                 1.503107                            1.463072      -0.757363       2.548520                    0.999991       3.016557       8.094013       0.520751       1.276602      -0.711690       0.005568      -0.003718       0.009318       0.011474      -0.001996       0.004057      -0.002045      -0.000384       0.010030      -0.004362      -0.002153       0.006515              1.511860       1.353133       0.022525       0.241155       1.277269       0.033411       1.905177           0.000375
           88              H      14.552245      15.289187       5.860359       0.198289       0.897413 0.64522022E+01  0.60374109E+02                                 1.586608                            1.521867      -0.944238       2.467326                    0.999391       3.154475       8.785237       0.486280       1.346098      -0.696007      -0.012586       0.001626      -0.004042       0.013319      -0.002333       0.003608      -0.000450       0.003306      -0.009710      -0.004908      -0.000890       0.005798              1.611241       2.202232      -0.136031      -0.069639       1.314302       0.054523       1.317190          -0.000114
           89              H      15.986305      15.748232       5.468328       0.174677       0.965309 0.71279599E+01  0.68861629E+02                                 1.688830                            1.614018      -1.458494       2.202786                    0.995421       3.602151      10.430422       0.462606       1.370511      -0.688029       0.007065       0.003815      -0.008498       0.011691       0.002950      -0.000611       0.001087       0.004175      -0.005366      -0.003585      -0.000924       0.004509              1.718920       1.727320       0.431172      -0.211181       1.838630      -0.228485       1.590809          -0.000098
           90              H       3.849988       0.897984       0.894634       0.188218       0.892983 0.65657972E+01  0.61020453E+02                                 1.519382                            1.487762      -0.735374       2.559266                    0.999997       3.002886       8.036122       0.521324       1.264185      -0.714956       0.002900       0.010960       0.003114       0.011757       0.001487       0.000665       0.002780      -0.005816      -0.002124      -0.002913      -0.002129       0.005042              1.519748       1.364296       0.194201       0.031052       1.877943       0.089094       1.317003          -0.000421
           91              H       8.834487       0.192646      16.513881       0.177685       0.904724 0.66039685E+01  0.62679101E+02                                 1.627805                            1.562696      -1.304269       2.279604                    0.996690       3.521051      10.151057       0.465386       1.386677      -0.685075      -0.010166      -0.000373      -0.010748       0.014798      -0.002559       0.002001      -0.000337      -0.001896       0.018039      -0.005917      -0.000566       0.006483              1.658056       1.615295      -0.068840       0.373341       1.410833      -0.213011       1.948039           0.000086
           92              H      10.093943      16.242464       0.380303       0.186823       0.865787 0.60777005E+01  0.55413350E+02                                 1.484290                            1.425773      -0.883273       2.489917                    0.999847       2.995712       7.944996       0.535597       1.254274      -0.716242       0.005736      -0.010800       0.000193       0.012230      -0.002873      -0.001485       0.000656      -0.003437      -0.003351      -0.003277      -0.000955       0.004232              1.503946       1.807508      -0.363377      -0.097905       1.463303      -0.015967       1.241026           0.000320
           93              H      20.652771      13.344101      15.605843       0.189668       0.886050 0.64322349E+01  0.60004174E+02                                 1.550998                            1.501337      -1.055889       2.402251                    0.999248       3.204177       8.844196       0.499644       1.314091      -0.701799      -0.009930      -0.004165      -0.000485       0.010779       0.000606       0.001867       0.000570       0.004271       0.005578      -0.003172      -0.000360       0.003532              1.559820       1.902677       0.326676       0.067382       1.478852       0.028317       1.297930          -0.000077
           94              H      10.592377      13.002331      15.411503       0.195706       0.818823 0.58934169E+01  0.53193468E+02                                 1.420397                            1.398792      -0.740784       2.563158                    0.999991       2.879856       7.540015       0.545060       1.245004      -0.719294       0.007604      -0.008548      -0.001347       0.011520      -0.005425       0.000576      -0.001262      -0.001301      -0.003364      -0.004948      -0.001315       0.006264              1.414464       1.389671      -0.257325      -0.142547       1.575098       0.152690       1.278625           0.000082
           95              H      21.672805      14.486687      15.257371       0.183125       0.924651 0.65166548E+01  0.61321404E+02                                 1.623202                            1.530466      -1.277335       2.296587                    0.997311       3.373195       9.518100       0.482908       1.347888      -0.693591       0.001888       0.012221      -0.004421       0.013132      -0.001444      -0.000621      -0.001997      -0.005169       0.009867      -0.004767       0.000331       0.004435              1.675777       1.328115       0.138273      -0.087347       2.107541      -0.453150       1.591675          -0.000149
           96              H       8.561567       1.668639       3.615396       0.185489       0.913284 0.64962451E+01  0.59457339E+02                                 1.460365                            1.413524      -0.973744       2.440871                    0.999535       2.920582       7.442626       0.580214       1.153387      -0.740844      -0.004122      -0.011586       0.004593       0.013127       0.002383      -0.000796      -0.003609      -0.005784      -0.007534      -0.004120      -0.002379       0.006499              1.466833       1.545961       0.154204      -0.316648       1.344752      -0.172677       1.509786           0.000297
           97              H       9.696094       2.724106       3.488069       0.182071       0.913916 0.65260612E+01  0.59932123E+02                                 1.471059                            1.423873      -0.865765       2.486112                    0.999867       2.975712       7.651441       0.572500       1.164991      -0.737347       0.007877       0.002178       0.003539       0.008906       0.001938       0.002734      -0.000114       0.007934      -0.004235      -0.003999      -0.002060       0.006059              1.476955       1.407469       0.228106       0.183915       1.611621       0.283284       1.411774          -0.000397
           98              H       8.671436       2.539820       2.311977       0.185482       0.924835 0.65353009E+01  0.59853513E+02                                 1.468232                            1.414259      -0.996327       2.431975                    0.999441       2.915702       7.411950       0.582718       1.147687      -0.742394      -0.003209      -0.000582      -0.010637       0.011126      -0.000032       0.001861      -0.000021       0.001894       0.015381      -0.003511      -0.002096       0.005607              1.479885       1.453537      -0.231864       0.272473       1.415959      -0.235742       1.570157           0.000403
           99              H      15.815141      10.058765       3.233417       0.443170       0.403323 0.25409229E+01  0.19610883E+02                                 1.098535                            1.099023      -1.309616       2.481299                    0.999726       2.224053       6.418794       0.445192       1.782597      -0.623128       0.012053      -0.031767       0.003360       0.034142      -0.006494       0.000544      -0.001601      -0.016733      -0.020935      -0.007115      -0.007101       0.014215              1.101158       1.066074      -0.030380      -0.009776       1.190223       0.012080       1.047177           0.001134
          100              H      12.877636      15.158515       1.839529       0.187798       0.869912 0.62891039E+01  0.57949111E+02                                 1.503625                            1.463533      -0.761367       2.546838                    0.999988       3.017120       8.096945       0.520476       1.277167      -0.711583       0.005558       0.009436       0.003505       0.011498       0.004146       0.002098       0.002180      -0.005371      -0.004458      -0.004493      -0.002234       0.006727              1.512396       1.353586       0.241381      -0.022493       1.905993      -0.033372       1.277608           0.000377
          101              H      11.660998      14.237076       1.464252       0.196803       0.901249 0.64853113E+01  0.60748806E+02                                 1.589507                            1.524449      -0.935838       2.469909                    0.999433       3.161825       8.804349       0.486601       1.343773      -0.696454      -0.013177      -0.004098      -0.001517       0.013883       0.003713       0.002539       0.000518       0.006687      -0.000271      -0.005024      -0.001059       0.006084              1.614276       2.207138      -0.069940       0.136453       1.319296      -0.054728       1.316393          -0.000117
          102              H      13.095058      13.845046       1.005207       0.174227       0.967240 0.71449930E+01  0.69062404E+02                                 1.690463                            1.615444      -1.459847       2.201719                    0.995422       3.605555      10.440560       0.462650       1.369662      -0.688185       0.007086      -0.008687      -0.003583       0.011769      -0.000655      -0.003039      -0.001280       0.004938      -0.003286      -0.003806      -0.000824       0.004630              1.720642       1.729234      -0.211609      -0.431964       1.592234       0.228834       1.840458          -0.000103
          103              H      12.523729       9.271338      15.855470       0.188654       0.891798 0.65578802E+01  0.60951503E+02                                 1.520688                            1.489066      -0.738029       2.559295                    0.999997       3.002118       8.044287       0.519744       1.267931      -0.714158       0.002846       0.003120      -0.011017       0.011798       0.000588      -0.001401      -0.002822      -0.001952       0.009300      -0.002861      -0.002075       0.004937              1.521054       1.365618       0.031071      -0.194466       1.318172      -0.088959       1.879373          -0.000434
          104              H      11.725743       8.137129      16.560790       0.178649       0.903676 0.65969580E+01  0.62614317E+02                                 1.628420                            1.563354      -1.313665       2.276099                    0.996601       3.522193      10.164233       0.464487       1.389320      -0.684548      -0.009726      -0.010542       0.000255       0.014345       0.002159       0.002548       0.000109      -0.009838      -0.006474      -0.005927      -0.000573       0.006500              1.658657       1.615767       0.373203       0.068685       1.948756       0.212999       1.411449           0.000082
          105              H       7.202688       8.757025       0.510980       0.187520       0.862920 0.60526265E+01  0.55125607E+02                                 1.480814                            1.422686      -0.881460       2.491374                    0.999865       2.990348       7.925521       0.536280       1.254022      -0.716306       0.005624       0.000430       0.010781       0.012168      -0.001698       0.002837      -0.000791      -0.000057       0.006975      -0.003392      -0.000947       0.004339              1.500335       1.802496      -0.097430       0.361837       1.238556       0.015934       1.459952           0.000313
          106              H      11.979029       7.229108       3.409328       0.189307       0.885326 0.64242986E+01  0.59899151E+02                                 1.548771                            1.499326      -1.047163       2.405806                    0.999204       3.201775       8.829264       0.500626       1.312193      -0.702199      -0.010096      -0.000355       0.004515       0.011065       0.002039      -0.000547      -0.000473      -0.000306      -0.009178      -0.003139      -0.000512       0.003651              1.557534       1.899534       0.067228      -0.325775       1.296304      -0.028259       1.476764          -0.000080
          107              H      13.483635       7.034767       3.751099       0.195499       0.821069 0.59116733E+01  0.53377917E+02                                 1.420088                            1.398537      -0.737761       2.563009                    0.999992       2.883226       7.540255       0.546747       1.240705      -0.720207       0.007615      -0.001577       0.008553       0.011560       0.000557       0.005611       0.001252       0.001317       0.003373      -0.005074      -0.001391       0.006465              1.414141       1.389278      -0.142447       0.257086       1.278456      -0.152611       1.574689           0.000078
          108              H      12.999063       6.880637       2.266742       0.183315       0.924585 0.65153360E+01  0.61294434E+02                                 1.621705                            1.529213      -1.275627       2.297143                    0.997309       3.371498       9.506376       0.483717       1.345955      -0.693970       0.001993      -0.004465      -0.012213       0.013155      -0.000463       0.001362       0.001942      -0.007214       0.002622      -0.004518       0.000230       0.004287              1.674140       1.327077      -0.087160      -0.137928       1.590247       0.452347       2.105097          -0.000156
          109              H      17.235313      11.992099      15.084811       0.186093       0.912377 0.64883709E+01  0.59369471E+02                                 1.459629                            1.412856      -0.974266       2.440923                    0.999528       2.918693       7.437725       0.580213       1.153696      -0.740767      -0.003773       0.004379       0.011600       0.012960      -0.000807      -0.002412       0.003648       0.000854       0.012406      -0.004139      -0.002395       0.006535              1.466086       1.545030      -0.316366      -0.153951       1.509175       0.172533       1.344054           0.000285
          110              H      18.369840      11.864774      14.029343       0.182895       0.910802 0.64974528E+01  0.59599712E+02                                 1.467250                            1.420369      -0.859273       2.489620                    0.999885       2.970161       7.630957       0.573475       1.164368      -0.737497       0.007797       0.003420      -0.001900       0.008723       0.002775      -0.001698       0.000076       0.006056      -0.009897      -0.003881      -0.002137       0.006017              1.473090       1.403998       0.183240      -0.227161       1.408234      -0.282034       1.607036          -0.000405
          111              H      17.345180      10.688682      14.213631       0.184849       0.925978 0.65457721E+01  0.59974106E+02                                 1.469574                            1.415510      -1.002074       2.429420                    0.999428       2.917773       7.419022       0.582381       1.147880      -0.742355      -0.003467      -0.011205       0.000478       0.011739       0.001719      -0.000022      -0.000059      -0.006648      -0.010332      -0.003444      -0.002020       0.005465              1.481253       1.454882       0.272726       0.232270       1.571483       0.236067       1.417395           0.000387
          112              H      10.032643      15.071393       5.143311       0.443107       0.402755 0.25341735E+01  0.19534229E+02                                 1.094853                            1.095372      -1.302176       2.483687                    0.999756       2.218282       6.385765       0.447536       1.775489      -0.624120       0.012034       0.031738      -0.003685       0.034142       0.006418      -0.000587      -0.001625      -0.016780      -0.021083      -0.007178      -0.007040       0.014217              1.097446       1.062551       0.030209       0.009706       1.186000       0.011996       1.043786           0.001149
          113              H       7.095128       9.971643       6.537198       0.188438       0.868229 0.62755814E+01  0.57810800E+02                                 1.503804                            1.463699      -0.762175       2.547567                    0.999989       3.014846       8.097840       0.519362       1.280209      -0.710946       0.005500      -0.009365      -0.003728       0.011483      -0.004027      -0.002001       0.002050      -0.005176      -0.004273      -0.004353      -0.002117       0.006469              1.512582       1.353735      -0.241403       0.022519       1.906233      -0.033349       1.277777           0.000367
          114              H      17.443490      10.893082       6.912476       0.197448       0.900366 0.64778931E+01  0.60666489E+02                                 1.588953                            1.523955      -0.934164       2.470800                    0.999479       3.160369       8.801510       0.486462       1.344441      -0.696316      -0.012945       0.004185       0.001836       0.013728      -0.003501      -0.002368       0.000604       0.006624      -0.000474      -0.004777      -0.001091       0.005868              1.613699       2.206255       0.069855      -0.136307       1.318860      -0.054656       1.315983          -0.000122
          115              H       7.312550      11.285112       7.371520       0.173092       0.968527 0.71562971E+01  0.69191249E+02                                 1.691244                            1.616157      -1.461462       2.200719                    0.995332       3.608072      10.445499       0.462843       1.368705      -0.688383       0.007155       0.008654       0.004273       0.012014       0.000548       0.002972      -0.001099       0.004599      -0.003729      -0.003581      -0.000886       0.004467              1.721448       1.730011       0.211733       0.432245       1.592954       0.229008       1.841379          -0.000105
          116              H      12.523740      15.858801       9.274713       0.188048       0.893723 0.65733996E+01  0.61112617E+02                                 1.520612                            1.488941      -0.736985       2.558575                    0.999998       3.004769       8.044225       0.520917       1.264726      -0.714835       0.002903      -0.002952       0.011118       0.011864      -0.000658       0.001457      -0.002869      -0.002070       0.009768      -0.003002      -0.002111       0.005113              1.520979       1.365443      -0.031118       0.194554       1.318047      -0.089100       1.879448          -0.000418
          117              H       5.943245       0.239565       8.569392       0.178350       0.903637 0.65963288E+01  0.62609564E+02                                 1.628792                            1.563626      -1.306803       2.278976                    0.996629       3.522047      10.165349       0.464273       1.389935      -0.684442      -0.009887       0.010660      -0.000189       0.014540      -0.001989      -0.002541       0.000370      -0.009859      -0.006371      -0.005854      -0.000613       0.006467              1.659066       1.616154      -0.373576      -0.068786       1.949431       0.213139       1.411614           0.000088
          118              H      12.985186      16.373133       7.865747       0.186920       0.864100 0.60620914E+01  0.55227384E+02                                 1.481475                            1.423238      -0.880121       2.491425                    0.999847       2.992002       7.928210       0.536550       1.253038      -0.716524       0.005804      -0.000189      -0.010765       0.012231       0.001559      -0.002960      -0.000717      -0.000162       0.007536      -0.003462      -0.000999       0.004461              1.501023       1.803515       0.097539      -0.362248       1.238953       0.015905       1.460600           0.000323
          119              H      11.979023       1.147605       4.967399       0.189785       0.882841 0.64028130E+01  0.59657155E+02                                 1.546981                            1.497735      -1.049655       2.405601                    0.999203       3.197542       8.818525       0.500362       1.313803      -0.701886      -0.010143       0.000587      -0.004372       0.011060      -0.001871       0.000656      -0.000526      -0.000346      -0.009087      -0.003141      -0.000359       0.003500              1.555692       1.896822      -0.067100       0.325029       1.295078      -0.028224       1.475175          -0.000074
          120              H      13.483630       1.341946       4.625629       0.196706       0.817417 0.58798854E+01  0.53032832E+02                                 1.417691                            1.396299      -0.738970       2.563662                    0.999992       2.876223       7.524057       0.546149       1.243424      -0.719631       0.007399       0.001411      -0.008482       0.011343      -0.000527      -0.005253       0.001444       0.001320       0.003337      -0.004769      -0.001392       0.006161              1.411732       1.386940       0.142017      -0.256241       1.276472      -0.152127       1.571784           0.000087
          121              H      12.999055       1.496076       6.109985       0.183872       0.921451 0.64899389E+01  0.61011672E+02                                 1.620068                            1.527860      -1.281565       2.295461                    0.997313       3.367014       9.498333       0.483032       1.348832      -0.693420       0.001826       0.004333       0.012282       0.013152       0.000590      -0.001326       0.001814      -0.007221       0.002097      -0.004459       0.000257       0.004202              1.672346       1.326023       0.087012       0.137632       1.588715       0.451432       2.102301          -0.000155
          122              H      17.235319      13.138040      10.045372       0.186106       0.911256 0.64786328E+01  0.59259613E+02                                 1.458697                            1.412024      -0.976950       2.439997                    0.999525       2.916812       7.432246       0.580228       1.154070      -0.740689      -0.003870      -0.004659      -0.011364       0.012877       0.000642       0.002374       0.003676       0.000802       0.012266      -0.004174      -0.002294       0.006468              1.465128       1.544116       0.315935       0.153856       1.507963       0.172285       1.343306           0.000289
          123              H      18.369844      13.265365      11.100839       0.183073       0.911687 0.65083947E+01  0.59749110E+02                                 1.470961                            1.423833      -0.878236       2.481883                    0.999856       2.972027       7.648880       0.571180       1.168088      -0.736615       0.007605      -0.003288       0.001988       0.008521      -0.002708       0.001709       0.000184       0.006026      -0.010025      -0.003970      -0.002006       0.005975              1.476838       1.407326      -0.183809       0.227908       1.411723      -0.283163       1.611464          -0.000401
          124              H      17.345186      14.441457      10.916551       0.185492       0.924035 0.65285549E+01  0.59776570E+02                                 1.467431                            1.413571      -0.997271       2.431824                    0.999442       2.914724       7.408636       0.582831       1.147756      -0.742380      -0.003262       0.011033      -0.000660       0.011524      -0.001619      -0.000152      -0.000092      -0.006751      -0.010212      -0.003425      -0.002021       0.005446              1.479049       1.452803      -0.272142      -0.231603       1.569141       0.235396       1.415203           0.000402
          125              C      13.244228       5.392919      13.458050       0.770473      18.132465 0.21457453E+03  0.43118695E+04                                 6.640398                            5.419248      -0.124438       2.053621                    0.999586      20.608652      58.391520       0.593865       0.513253      -0.990427      -0.009426      -0.008322      -0.013918       0.018757       0.026762      -0.056587      -0.009149       0.092701      -0.026078      -0.051707      -0.038969       0.090675              7.251205       5.763612      -1.479522       2.010864       8.793857       0.509034       7.196145           0.000768
          126              C      13.438520       6.664504      14.250489      -0.627904      28.495257 0.47849549E+03  0.11486627E+05                                 7.780885                            6.963422       0.218617       2.031574                    0.996430      32.744332      94.163531       0.671417       0.380013      -1.092203       0.000058      -0.024803      -0.010743       0.027030       0.001216      -0.007120      -0.009225       0.003388       0.013094      -0.010843      -0.002718       0.013561              8.130520       7.876536      -0.577061       0.329989       8.577272       1.938184       7.937754           0.004881
          127              C       8.881915       7.740080       9.968306       0.744297      20.618995 0.22391278E+03  0.45198007E+04                                 7.065314                            5.418971      -0.072445       2.060941                    0.999437      20.678270      57.552234       0.616992       0.491797      -1.007236       0.019844      -0.006835       0.006495       0.021970      -0.016467       0.000772       0.067953      -0.072370       0.018316      -0.056966      -0.033102       0.090068              8.105604       9.052150       0.453319       0.060293       6.890017      -3.833035       8.374646          -0.003048
          128              C       8.014542       8.421947       8.944670      -0.625814      29.783149 0.48155572E+03  0.11572665E+05                                 8.056754                            7.009639       0.215111       2.023067                    0.997782      32.891685      94.482243       0.666106       0.382627      -1.090885       0.012164      -0.011854       0.017918       0.024689       0.005055      -0.005521       0.000514      -0.016070      -0.003844      -0.011710       0.001469       0.010241              8.716305       8.722718      -0.880198       1.256693       8.464147      -2.895499       8.962051           0.004848
          129              C      12.894970       5.498471       8.835772       0.773369      19.313279 0.20999222E+03  0.42071890E+04                                 6.952572                            5.385616      -0.117868       2.062405                    0.999581      20.617046      58.788336       0.590226       0.517963      -0.985793      -0.004614       0.002941       0.026545       0.027103       0.044268       0.018949       0.009748       0.105765      -0.085291      -0.055060      -0.031992       0.087052              7.901833       4.989121      -2.450966      -0.437491       9.970401      -1.252076       8.745978          -0.000053
          130              C      13.149401       5.290730       7.361468      -0.637160      28.213779 0.47977903E+03  0.11520882E+05                                 7.739451                            6.997467       0.221578       2.025998                    0.997788      32.938185      94.620476       0.666484       0.382712      -1.090677      -0.005302      -0.000670       0.016350       0.017201       0.001909      -0.005575       0.000547      -0.020397       0.025662      -0.015934       0.006098       0.009836              8.031441       6.294999      -0.852409      -0.300763       8.326973      -0.634499       9.472351           0.003513
          131              C      13.045316       9.435528      10.819381       0.742641      19.826580 0.21650856E+03  0.43262052E+04                                 6.814132                            5.291263       0.043104       2.097774                    0.999253      20.435743      56.267839       0.632119       0.484925      -1.012550       0.000607      -0.010026      -0.002843       0.010439      -0.049532      -0.025289       0.019157       0.048019      -0.105418      -0.044734      -0.036468       0.081202              7.569542       5.777443       2.355367       1.206988       7.864709      -0.970760       9.066473          -0.007073
          132              C      13.958951      10.465864      11.377271      -0.627345      27.861223 0.44155627E+03  0.10335004E+05                                 7.557141                            6.629561       0.453615       2.093110                    0.999482      32.136972      89.712120       0.701079       0.373263      -1.102850      -0.011935      -0.022528      -0.019391       0.032031      -0.012608      -0.003872      -0.004804      -0.002936       0.014533      -0.016827       0.006314       0.010514              7.874749       7.888844       1.924527       0.851878       8.586890       0.916621       7.148512           0.004317
          133              C       7.461728       2.983775      11.672132       0.768671      18.157425 0.21493019E+03  0.43206225E+04                                 6.644364                            5.422205      -0.125614       2.053090                    0.999630      20.627059      58.446477       0.593980       0.512963      -0.990609      -0.009387       0.008319       0.013269       0.018259      -0.027250       0.056535      -0.008827       0.094308      -0.025740      -0.052662      -0.038596       0.091258              7.255650       5.767398       1.481493      -2.011928       8.799985       0.508640       7.199567           0.000784
          134              C       7.656020       1.712190      10.879694      -0.627761      28.499382 0.47859511E+03  0.11490005E+05                                 7.785103                            6.967834       0.215739       2.030752                    0.996454      32.745279      94.180712       0.670649       0.380416      -1.091877      -0.000777       0.025172       0.010816       0.027408      -0.001337       0.007652      -0.008884       0.003361       0.015576      -0.010679      -0.003423       0.014102              8.134694       7.878849       0.578491      -0.331142       8.584772       1.940530       7.940463           0.004894
          135              C      14.664405       0.636614      15.161877       0.745825      20.600889 0.22370883E+03  0.45147033E+04                                 7.062047                            5.417126      -0.074859       2.060417                    0.999491      20.666528      57.515308       0.616984       0.491910      -1.007167       0.020998       0.007284      -0.006366       0.023119       0.016178      -0.000080       0.067422      -0.070466       0.016193      -0.056048      -0.032923       0.088971              8.101323       9.048758      -0.452923      -0.060458       6.885919      -3.829889       8.369291          -0.003053
          136              C      19.579541      16.708192      16.185513      -0.622371      29.707202 0.47994081E+03  0.11524517E+05                                 8.043712                            6.998246       0.213595       2.023304                    0.997754      32.842362      94.311555       0.666575       0.382668      -1.090824       0.011581       0.011433      -0.016981       0.023520      -0.006024       0.005542       0.000732      -0.015761      -0.004679      -0.012027       0.001220       0.010807              8.701364       8.711024       0.875448      -1.253150       8.451056      -2.884867       8.942012           0.004869
          137              C       7.112461       2.878223      16.294410       0.773434      19.311007 0.20996217E+03  0.42065176E+04                                 6.952506                            5.385457      -0.115270       2.063072                    0.999589      20.617583      58.793090       0.590186       0.518007      -0.985753      -0.004784      -0.003601      -0.026832       0.027492      -0.044029      -0.018511       0.010116       0.105699      -0.085944      -0.054909      -0.031967       0.086875              7.901925       4.989063       2.451012       0.437198       9.970668      -1.252503       8.746043          -0.000130
          138              C       1.584406       3.085983       1.015259      -0.636116      28.192247 0.47927719E+03  0.11506274E+05                                 7.736527                            6.994404       0.222147       2.026220                    0.997804      32.921531      94.574315       0.666518       0.382777      -1.090587      -0.006166       0.000388      -0.016411       0.017536      -0.002153       0.006048       0.001093      -0.020924       0.024189      -0.016257       0.006580       0.009677              8.028541       6.293660       0.852074       0.300413       8.324604      -0.633937       9.467359           0.003539
          139              C      13.045317      15.694611      14.310801       0.744495      19.794968 0.21610149E+03  0.43161931E+04                                 6.808517                            5.287292       0.042485       2.098003                    0.999271      20.415308      56.205843       0.632154       0.485110      -1.012417       0.001046       0.009938       0.003168       0.010483       0.049229       0.024706       0.019297       0.047882      -0.104085      -0.044519      -0.036014       0.080533              7.563147       5.772399      -2.352685      -1.205765       7.858476      -0.969898       9.058566          -0.007096
          140              C      13.958952      14.664275      13.752911      -0.625578      27.834882 0.44098966E+03  0.10319125E+05                                 7.556675                            6.629325       0.450744       2.092542                    0.999427      32.112681      89.652673       0.700407       0.373716      -1.102442      -0.010785       0.022065       0.018316       0.030638       0.012777       0.003882      -0.005546      -0.002071       0.015681      -0.017374       0.006626       0.010748              7.874201       7.887806      -1.923943      -0.851355       8.586794       0.917712       7.148003           0.004333
          141              C      10.352976       3.295387      13.769665       0.768442      18.172700 0.21515328E+03  0.43262434E+04                                 6.647844                            5.424790      -0.122931       2.053644                    0.999629      20.638289      58.486616       0.593873       0.512920      -0.990627      -0.009148       0.013409      -0.008187       0.018180       0.056417       0.026868       0.009022       0.059763      -0.128499      -0.052231      -0.038761       0.090992              7.259584       5.770429      -2.013522      -1.481994       7.203578      -0.509585       8.804746           0.000795
          142              C      10.547267       2.502948      15.041252      -0.624852      28.461246 0.47770448E+03  0.11465110E+05                                 7.784061                            6.966212       0.204626       2.027873                    0.996374      32.720309      94.143463       0.669918       0.380948      -1.091322       0.000223       0.010446      -0.024703       0.026822       0.007660       0.001964       0.009299      -0.005152      -0.013052      -0.010881      -0.003562       0.014442              8.133862       7.880033      -0.331518      -0.578091       7.938581      -1.939350       8.582973           0.004894
          143              C      17.555659       6.785127      16.116824       0.746075      20.588479 0.22352984E+03  0.45102530E+04                                 7.059761                            5.415220      -0.073489       2.060971                    0.999514      20.659146      57.492110       0.617039       0.491958      -1.007128       0.020935      -0.006493      -0.006634       0.022901       0.000070      -0.015594      -0.067636      -0.043462       0.098526      -0.055753      -0.033505       0.089258              8.098929       9.045072      -0.060763       0.452095       8.366947       3.829211       6.884769          -0.003048
          144              C      10.905801       7.808781       0.045234      -0.624912      29.780771 0.48153194E+03  0.11572499E+05                                 8.057039                            7.009801       0.215794       2.023213                    0.997740      32.892843      94.501864       0.666019       0.382664      -1.090807       0.011704      -0.017400      -0.011950       0.024136       0.005677       0.005452      -0.001253      -0.004338       0.026254      -0.011790       0.001268       0.010522              8.716498       8.724040      -1.256926      -0.880825       8.959356       2.893783       8.466098           0.004850
          145              C      10.003717       7.917662      13.875211       0.772144      19.335939 0.21028035E+03  0.42142749E+04                                 6.956433                            5.388186      -0.124052       2.060072                    0.999570      20.632190      58.834714       0.590288       0.517747      -0.985926      -0.004009      -0.026691       0.002733       0.027128      -0.018838       0.044119      -0.009673       0.096540      -0.115722      -0.054839      -0.032459       0.087297              7.906529       4.991639       0.437413      -2.452795       8.751086       1.253720       9.976863          -0.000056
          146              C      10.258148       9.391966      13.667469      -0.635406      28.188634 0.47921522E+03  0.11505332E+05                                 7.740998                            6.999202       0.217396       2.024976                    0.997746      32.916630      94.587103       0.665487       0.383352      -1.090091      -0.005988      -0.016802      -0.000718       0.017851       0.006655       0.002738      -0.001301      -0.022763       0.017546      -0.016507       0.006177       0.010330              8.032884       6.295789       0.301121      -0.852013       9.474537       0.633651       8.328326           0.003515
          147              C       4.371573       5.934069       1.058818       0.743479      19.812535 0.21632407E+03  0.43217905E+04                                 6.812414                            5.289986       0.039316       2.096847                    0.999169      20.427296      56.248034       0.631992       0.485105      -1.012411       0.000808       0.003669      -0.009402       0.010125       0.024721      -0.048784      -0.019925       0.075763      -0.021714      -0.044866      -0.035469       0.080335              7.567637       5.776188      -1.205943       2.354621       9.063746       0.971412       7.862976          -0.007102
          148              C       5.285207       5.376178       2.089156      -0.626233      27.848039 0.44126991E+03  0.10327011E+05                                 7.558430                            6.631011       0.451221       2.092689                    0.999440      32.120818      89.672333       0.700405       0.373668      -1.102510      -0.010297       0.020029      -0.021604       0.031208       0.003300      -0.012290       0.005249      -0.008716      -0.004761      -0.016562       0.006130       0.010432              7.876058       7.890295      -0.852463       1.926742       7.150066      -0.917267       8.587813           0.004323
          149              C      16.135480       5.081307      11.360518       0.769770      18.145623 0.21476436E+03  0.43168364E+04                                 6.644797                            5.422501      -0.127964       2.052472                    0.999612      20.619504      58.438835       0.593519       0.513415      -0.990304      -0.009422      -0.013165       0.008450       0.018262      -0.056235      -0.027062       0.009501       0.058937      -0.128699      -0.052089      -0.038753       0.090842              7.256197       5.767625       2.012275       1.481375       7.200010      -0.508913       8.800955           0.000759
          150              C      16.329774       5.873746      10.088931      -0.625414      28.481412 0.47817355E+03  0.11478657E+05                                 7.785167                            6.967294       0.210395       2.029270                    0.996427      32.736236      94.184566       0.670234       0.380692      -1.091555      -0.001157      -0.011859       0.023893       0.026699      -0.007033      -0.000437       0.008982      -0.004829      -0.012239      -0.011051      -0.002029       0.013079              8.134975       7.880880       0.331481       0.578934       7.939558      -1.939110       8.584486           0.004876
          151              C      11.773162       1.591567       9.013359       0.747712      20.578736 0.22341496E+03  0.45076083E+04                                 7.059916                            5.415553      -0.075609       2.060427                    0.999502      20.651642      57.479669       0.616691       0.492271      -1.006911       0.020324       0.007383       0.007925       0.023030       0.000704       0.015953      -0.066684      -0.044604       0.097902      -0.055738      -0.032694       0.088432              8.098898       9.045081       0.060260      -0.452608       8.367266       3.829132       6.884347          -0.003074
          152              C      10.905787       0.567932       8.331493      -0.623215      29.726506 0.48038323E+03  0.11537884E+05                                 8.047422                            7.001560       0.216930       2.024051                    0.997781      32.854143      94.358876       0.666400       0.382678      -1.090809       0.011382       0.017912       0.011630       0.024200      -0.005228      -0.005611      -0.001366      -0.004363       0.025430      -0.011407       0.001041       0.010366              8.705520       8.713124       1.253363       0.877849       8.947936       2.887821       8.455501           0.004872
          153              C       4.221214       0.459032      11.254971       0.772869      19.319861 0.21006649E+03  0.42090809E+04                                 6.953772                            5.386224      -0.122550       2.060879                    0.999621      20.623798      58.811867       0.590245       0.517897      -0.985817      -0.003950       0.026158      -0.003303       0.026660       0.019210      -0.043802      -0.010180       0.095318      -0.117965      -0.055407      -0.031624       0.087031              7.903376       4.989966      -0.437038       2.451590       8.747328       1.253129       9.972834          -0.000132
          154              C      10.258155      15.738173      11.462714      -0.638371      28.252379 0.48074326E+03  0.11549751E+05                                 7.747607                            7.005881       0.222783       2.025964                    0.997771      32.962177      94.710678       0.665891       0.382863      -1.090577      -0.005126       0.016919       0.000564       0.017688      -0.006024      -0.002027      -0.000843      -0.023044       0.016279      -0.015935       0.005623       0.010313              8.039588       6.299124      -0.302161       0.853415       9.485693       0.634080       8.333946           0.003539
          155              C       4.371564       2.442644       7.317909       0.743781      19.801880 0.21617745E+03  0.43180915E+04                                 6.809982                            5.288138       0.036451       2.096113                    0.999224      20.419800      56.220774       0.632118       0.485095      -1.012425       0.001635      -0.003368       0.009674       0.010373      -0.024513       0.049412      -0.019894       0.075471      -0.022315      -0.044775      -0.035923       0.080698              7.564914       5.773417       1.205744      -2.353554       9.060742       0.970146       7.860582          -0.007069
          156              C       5.285201       3.000535       6.287572      -0.627179      27.875969 0.44188022E+03  0.10345067E+05                                 7.563443                            6.635434       0.450445       2.092182                    0.999439      32.142412      89.754600       0.700184       0.373650      -1.102502      -0.010757      -0.019902       0.022527       0.031926      -0.003170       0.012440       0.005213      -0.007457      -0.004887      -0.016392       0.005676       0.010715              7.881264       7.894806       0.852917      -1.927627       7.153754      -0.920369       8.595232           0.004336
          157              C       9.885767      11.360507       3.295405       0.770492      18.132194 0.21457106E+03  0.43117842E+04                                 6.640354                            5.419221      -0.124468       2.053616                    0.999586      20.608463      58.390967       0.593863       0.513256      -0.990425       0.009422       0.008320       0.013921       0.018756       0.026762      -0.056584      -0.009150       0.092720      -0.026082      -0.051709      -0.038971       0.090679              7.251153       5.763582      -1.479520       2.010842       8.793793       0.509016       7.196083           0.000794
          158              C       9.691475      10.088922       2.502966      -0.627899      28.494859 0.47848730E+03  0.11486369E+05                                 7.780787                            6.963342       0.218670       2.031596                    0.996430      32.743961      94.161888       0.671425       0.380011      -1.092206      -0.000064       0.024805       0.010742       0.027031       0.001209      -0.007119      -0.009224       0.003388       0.013090      -0.010845      -0.002711       0.013556              8.130413       7.876427      -0.577060       0.329992       8.577138       1.938137       7.937673           0.004890
          159              C      14.248080       9.013346       6.785149       0.744308      20.618815 0.22391062E+03  0.45197462E+04                                 7.065278                            5.418949      -0.072442       2.060943                    0.999437      20.678141      57.551810       0.616993       0.491798      -1.007235      -0.019844       0.006835      -0.006490       0.021969      -0.016464       0.000767       0.067957      -0.072377       0.018301      -0.056965      -0.033109       0.090074              8.105560       9.052102       0.453325       0.060282       6.889984      -3.833007       8.374595          -0.003027
          160              C      15.115453       8.331479       7.808785      -0.625815      29.783015 0.48155354E+03  0.11572594E+05                                 8.056730                            7.009627       0.215117       2.023073                    0.997782      32.891500      94.481483       0.666106       0.382628      -1.090885      -0.012164       0.011853      -0.017915       0.024686       0.005051      -0.005515       0.000513      -0.016069      -0.003846      -0.011704       0.001465       0.010239              8.716275       8.722691      -0.880199       1.256692       8.464113      -2.895488       8.962020           0.004850
          161              C      10.235025      11.254955       7.917683       0.773376      19.313067 0.20998990E+03  0.42071325E+04                                 6.952535                            5.385594      -0.117868       2.062407                    0.999581      20.616941      58.788040       0.590226       0.517965      -0.985792       0.004613      -0.002942      -0.026545       0.027103       0.044269       0.018952       0.009746       0.105765      -0.085307      -0.055057      -0.031998       0.087055              7.901787       4.989099      -2.450946      -0.437489       9.970344      -1.252068       8.745919          -0.000035
          162              C       9.980594      11.462696       9.391987      -0.637155      28.213406 0.47977053E+03  0.11520617E+05                                 7.739362                            6.997390       0.221602       2.026010                    0.997788      32.937832      94.618952       0.666491       0.382710      -1.090679       0.005304       0.000669      -0.016346       0.017198       0.001908      -0.005575       0.000550      -0.020396       0.025672      -0.015935       0.006096       0.009839              8.031345       6.294936      -0.852391      -0.300759       8.326866      -0.634488       9.472234           0.003527
          163              C      10.084679       7.317898       5.934074       0.742646      19.826529 0.21650785E+03  0.43261897E+04                                 6.814131                            5.291262       0.043104       2.097774                    0.999253      20.435732      56.267893       0.632118       0.484927      -1.012548      -0.000611       0.010029       0.002840       0.010441      -0.049533      -0.025289       0.019157       0.048019      -0.105415      -0.044734      -0.036470       0.081203              7.569542       5.777440       2.355363       1.206987       7.864709      -0.970758       9.066476          -0.007063
          164              C       9.171044       6.287562       5.376184      -0.627350      27.861286 0.44155773E+03  0.10335047E+05                                 7.557161                            6.629580       0.453620       2.093112                    0.999482      32.136956      89.712111       0.701076       0.373264      -1.102849       0.011931       0.022530       0.019390       0.032030      -0.012604      -0.003872      -0.004801      -0.002940       0.014526      -0.016822       0.006311       0.010510              7.874770       7.888865       1.924540       0.851888       8.586926       0.916640       7.148519           0.004319
          165              C      15.668267      13.769651       5.081323       0.768670      18.157402 0.21492977E+03  0.43206207E+04                                 6.644400                            5.422230      -0.125707       2.053060                    0.999630      20.627203      58.447318       0.593972       0.512968      -0.990604       0.009390      -0.008323      -0.013273       0.018266      -0.027254       0.056540      -0.008829       0.094294      -0.025734      -0.052662      -0.038596       0.091258              7.255690       5.767433       1.481505      -2.011936       8.800040       0.508648       7.199598           0.000784
          166              C      15.473975      15.041236       5.873761      -0.627757      28.499180 0.47858980E+03  0.11489844E+05                                 7.785056                            6.967785       0.215749       2.030756                    0.996455      32.745121      94.180072       0.670653       0.380415      -1.091878       0.000778      -0.025169      -0.010818       0.027406      -0.001341       0.007650      -0.008886       0.003361       0.015596      -0.010677      -0.003429       0.014106              8.134648       7.878783       0.578485      -0.331140       8.584722       1.940522       7.940440           0.004913
          167              C       8.465590      16.116812       1.591578       0.745825      20.600922 0.22370973E+03  0.45147243E+04                                 7.062044                            5.417130      -0.074863       2.060417                    0.999491      20.666552      57.515325       0.616985       0.491909      -1.007168      -0.021001      -0.007285       0.006364       0.023122       0.016179      -0.000078       0.067415      -0.070465       0.016194      -0.056043      -0.032922       0.088965              8.101314       9.048750      -0.452909      -0.060472       6.885908      -3.829879       8.369283          -0.003064
          168              C       3.550454       0.045234       0.567942      -0.622377      29.707452 0.47994660E+03  0.11524692E+05                                 8.043769                            6.998302       0.213586       2.023299                    0.997754      32.842517      94.312178       0.666570       0.382669      -1.090823      -0.011582      -0.011431       0.016979       0.023518      -0.006020       0.005539       0.000733      -0.015749      -0.004684      -0.012019       0.001218       0.010800              8.701424       8.711115       0.875474      -1.253187       8.451090      -2.884887       8.942067           0.004867
          169              C      16.017534      13.875203       0.459045       0.773432      19.310978 0.20996182E+03  0.42065136E+04                                 6.952535                            5.385477      -0.115323       2.063056                    0.999589      20.617627      58.793454       0.590180       0.518011      -0.985749       0.004783       0.003604       0.026832       0.027492      -0.044031      -0.018516       0.010119       0.105700      -0.085952      -0.054909      -0.031971       0.086880              7.901958       4.989079       2.451016       0.437200       9.970707      -1.252522       8.746087          -0.000138
          170              C      21.545589      13.667443      15.738196      -0.636107      28.191830 0.47926693E+03  0.11505961E+05                                 7.736435                            6.994318       0.222167       2.026230                    0.997804      32.921179      94.572883       0.666525       0.382776      -1.090589       0.006168      -0.000390       0.016413       0.017538      -0.002151       0.006048       0.001091      -0.020927       0.024199      -0.016259       0.006580       0.009680              8.028446       6.293597       0.852056       0.300412       8.324498      -0.633932       9.467242           0.003543
          171              C      10.084678       1.058815       2.442654       0.744500      19.794847 0.21609983E+03  0.43161540E+04                                 6.808503                            5.287281       0.042466       2.097999                    0.999272      20.415264      56.205796       0.632153       0.485112      -1.012416      -0.001052      -0.009944      -0.003167       0.010489       0.049231       0.024705       0.019297       0.047881      -0.104077      -0.044517      -0.036016       0.080533              7.563131       5.772380      -2.352673      -1.205755       7.858464      -0.969902       9.058549          -0.007095
          172              C       9.171043       2.089151       3.000544      -0.625579      27.834750 0.44098663E+03  0.10319032E+05                                 7.556647                            6.629300       0.450759       2.092549                    0.999427      32.112519      89.652017       0.700408       0.373716      -1.102442       0.010780      -0.022069      -0.018315       0.030638       0.012773       0.003882      -0.005544      -0.002077       0.015675      -0.017369       0.006624       0.010745              7.874172       7.887773      -1.923940      -0.851342       8.586776       0.917716       7.147968           0.004345
          173              C      12.777019      13.458039       2.983790       0.768439      18.172521 0.21515091E+03  0.43261845E+04                                 6.647807                            5.424764      -0.122857       2.053672                    0.999629      20.638171      58.486226       0.593874       0.512920      -0.990626       0.009153      -0.013404       0.008187       0.018178       0.056419       0.026864       0.009024       0.059763      -0.128502      -0.052228      -0.038765       0.090994              7.259541       5.770405      -2.013514      -1.481982       7.203529      -0.509576       8.804690           0.000808
          174              C      12.582728      14.250478       1.712203      -0.624848      28.460983 0.47769895E+03  0.11464937E+05                                 7.783998                            6.966160       0.204640       2.027881                    0.996374      32.720050      94.142368       0.669923       0.380946      -1.091323      -0.000216      -0.010444       0.024701       0.026819       0.007659       0.001970       0.009298      -0.005149      -0.013043      -0.010877      -0.003566       0.014442              8.133795       7.879992      -0.331517      -0.578068       7.938495      -1.939330       8.582900           0.004905
          175              C       5.574336       9.968299       0.636631       0.746073      20.588225 0.22352622E+03  0.45101624E+04                                 7.059719                            5.415187      -0.073425       2.060996                    0.999514      20.658955      57.491500       0.617039       0.491960      -1.007127      -0.020935       0.006494       0.006633       0.022901       0.000071      -0.015596      -0.067639      -0.043462       0.098528      -0.055756      -0.033506       0.089262              8.098882       9.045004      -0.060768       0.452091       8.366908       3.829194       6.884736          -0.003043
          176              C      12.224194       8.944645      16.708221      -0.624913      29.780731 0.48153020E+03  0.11572445E+05                                 8.057026                            7.009785       0.215799       2.023214                    0.997741      32.892795      94.501626       0.666020       0.382664      -1.090808      -0.011704       0.017402       0.011951       0.024138       0.005678       0.005454      -0.001250      -0.004346       0.026255      -0.011793       0.001270       0.010524              8.716490       8.724004      -1.256917      -0.880822       8.959371       2.893797       8.466095           0.004849
          177              C      13.126278       8.835764       2.878244       0.772147      19.335958 0.21028048E+03  0.42142783E+04                                 6.956435                            5.388186      -0.124050       2.060073                    0.999570      20.632210      58.834778       0.590288       0.517747      -0.985926       0.004006       0.026693      -0.002731       0.027129      -0.018838       0.044118      -0.009673       0.096533      -0.115731      -0.054841      -0.032454       0.087295              7.906531       4.991643       0.437420      -2.452796       8.751097       1.253710       9.976853          -0.000059
          178              C      12.871847       7.361460       3.085986      -0.635407      28.188822 0.47921961E+03  0.11505467E+05                                 7.741042                            6.999243       0.217382       2.024970                    0.997746      32.916761      94.587669       0.665484       0.383353      -1.090091       0.005988       0.016802       0.000716       0.017851       0.006654       0.002739      -0.001302      -0.022765       0.017540      -0.016507       0.006175       0.010332              8.032932       6.295816       0.301128      -0.852021       9.474612       0.633653       8.328366           0.003520
          179              C      18.758422      10.819357      15.694637       0.743471      19.812514 0.21632365E+03  0.43217806E+04                                 6.812415                            5.289985       0.039319       2.096849                    0.999170      20.427277      56.247995       0.631991       0.485105      -1.012410      -0.000804      -0.003668       0.009400       0.010122       0.024720      -0.048782      -0.019925       0.075763      -0.021712      -0.044867      -0.035466       0.080332              7.567641       5.776192      -1.205942       2.354625       9.063750       0.971415       7.862982          -0.007111
          180              C      17.844788      11.377248      14.664299      -0.626238      27.848226 0.44127386E+03  0.10327129E+05                                 7.558472                            6.631048       0.451208       2.092682                    0.999440      32.120949      89.672849       0.700402       0.373669      -1.102509       0.010300      -0.020031       0.021605       0.031211       0.003300      -0.012291       0.005252      -0.008716      -0.004766      -0.016565       0.006131       0.010434              7.876102       7.890343      -0.852487       1.926761       7.150105      -0.917283       8.587858           0.004315
          181              C       6.994515      11.672119       5.392937       0.769770      18.145699 0.21476541E+03  0.43168607E+04                                 6.644804                            5.422507      -0.127945       2.052478                    0.999612      20.619536      58.438853       0.593520       0.513413      -0.990305       0.009419       0.013172      -0.008447       0.018264      -0.056231      -0.027066       0.009497       0.058926      -0.128701      -0.052094      -0.038744       0.090838              7.256202       5.767631       2.012268       1.481389       7.200011      -0.508918       8.800966           0.000763
          182              C       6.800221      10.879680       6.664524      -0.625414      28.481546 0.47817644E+03  0.11478746E+05                                 7.785201                            6.967327       0.210400       2.029269                    0.996427      32.736367      94.185085       0.670231       0.380694      -1.091554       0.001153       0.011859      -0.023900       0.026705      -0.007035      -0.000429       0.008986      -0.004826      -0.012227      -0.011058      -0.002021       0.013078              8.135009       7.880910       0.331473       0.578961       7.939568      -1.939122       8.584550           0.004892
          183              C      11.356833      15.161859       7.740096       0.747717      20.578433 0.22341089E+03  0.45075071E+04                                 7.059869                            5.415520      -0.075637       2.060423                    0.999502      20.651423      57.478996       0.616690       0.492274      -1.006910      -0.020322      -0.007387      -0.007925       0.023030       0.000703       0.015952      -0.066687      -0.044604       0.097894      -0.055738      -0.032695       0.088433              8.098843       9.045016       0.060245      -0.452617       8.367208       3.829103       6.884303          -0.003063
          184              C      12.224208      16.185494       8.421962      -0.623211      29.726155 0.48037599E+03  0.11537660E+05                                 8.047340                            7.001492       0.216951       2.024061                    0.997781      32.853866      94.357694       0.666405       0.382676      -1.090811      -0.011383      -0.017914      -0.011632       0.024203      -0.005230      -0.005613      -0.001364      -0.004369       0.025434      -0.011412       0.001043       0.010368              8.705427       8.713018       1.253323       0.877829       8.947842       2.887775       8.455420           0.004881
          185              C      18.908781      16.294394       5.498484       0.772882      19.319791 0.21006514E+03  0.42090513E+04                                 6.953782                            5.386228      -0.122614       2.060861                    0.999621      20.623769      58.811959       0.590241       0.517901      -0.985814       0.003955      -0.026158       0.003303       0.026661       0.019207      -0.043805      -0.010179       0.095320      -0.117979      -0.055413      -0.031622       0.087035              7.903391       4.989977      -0.437037       2.451602       8.747350       1.253128       9.972846          -0.000115
          186              C      12.871840       1.015253       5.290741      -0.638379      28.252854 0.48075449E+03  0.11550096E+05                                 7.747715                            7.005977       0.222758       2.025951                    0.997770      32.962566      94.712313       0.665884       0.382865      -1.090575       0.005128      -0.016922      -0.000562       0.017691      -0.006023      -0.002029      -0.000844      -0.023033       0.016270      -0.015929       0.005620       0.010309              8.039702       6.299200      -0.302166       0.853443       9.485852       0.634097       8.334055           0.003539
          187              C      18.758431      14.310782       9.435546       0.743787      19.801868 0.21617736E+03  0.43180891E+04                                 6.809981                            5.288139       0.036452       2.096113                    0.999224      20.419770      56.220679       0.632118       0.485095      -1.012425      -0.001635       0.003364      -0.009670       0.010369      -0.024514       0.049415      -0.019895       0.075475      -0.022315      -0.044777      -0.035925       0.080702              7.564912       5.773413       1.205742      -2.353546       9.060751       0.970153       7.860572          -0.007061
          188              C      17.844794      13.752891      10.465883      -0.627189      27.876303 0.44188825E+03  0.10345299E+05                                 7.563516                            6.635509       0.450465       2.092185                    0.999439      32.142577      89.755191       0.700177       0.373652      -1.102501       0.010758       0.019902      -0.022527       0.031927      -0.003168       0.012442       0.005212      -0.007451      -0.004892      -0.016392       0.005674       0.010718              7.881336       7.894879       0.852950      -1.927670       7.153810      -0.920396       8.595319           0.004335
          189              O      10.483665       5.186854      10.859590      -0.955420      47.778603 0.96041300E+03  0.26863879E+05                                10.550085                            9.586710      -0.432549       1.829719                    0.998071      35.012409     101.380636       0.610215       0.358850      -1.131811       0.001330      -0.007847       0.017562       0.019281       0.014183       0.051725       0.020715       0.020390       0.221891      -0.055077      -0.044832       0.099910             11.574102      13.520639      -1.319782      -1.875319      11.085274      -0.223471      10.116394           0.107810
          190              O      12.659040       5.463284      12.325517      -0.625848      41.847364 0.70817670E+03  0.18244206E+05                                 9.539459                            8.261009       0.061983       2.048390                    0.996377      29.371924      80.011291       0.657911       0.361373      -1.136741       0.018159       0.009356       0.018458       0.027531       0.013086      -0.006053      -0.004782       0.121649       0.057957      -0.072062       0.018265       0.053797             10.424636      10.163711      -1.634781       4.779694       8.216032      -0.845442      12.894166           0.055999
          191              O       8.268969       7.011305      10.784199      -0.573063      35.094911 0.49516416E+03  0.11609167E+05                                 8.368690                            6.765207       0.895482       2.345274                    0.999085      26.990032      69.048030       0.753720       0.346612      -1.154178      -0.004062       0.004425      -0.004793       0.007685       0.018366      -0.049417       0.020511      -0.091553       0.053878      -0.085176       0.032782       0.052394              9.643910       7.909418       2.365664      -2.185913      10.000154      -5.632842      11.022157           0.030301
          192              O      10.154066       7.954524       9.961604      -0.642302      44.930144 0.73005658E+03  0.18937385E+05                                 9.977101                            8.361596       0.075248       2.040892                    0.997642      29.849971      81.394666       0.657491       0.359131      -1.139359      -0.032775      -0.002345       0.004188       0.033125       0.002720      -0.002541       0.046871       0.023945      -0.086317      -0.062725       0.026455       0.036270             11.108839      15.688119       0.626509      -1.143806       7.943919      -2.739800       9.694479           0.053150
          193              O      13.150555       4.540173       9.616483      -0.629408      48.421564 0.72922844E+03  0.18932411E+05                                10.584550                            8.399824      -0.047402       2.011144                    0.996884      29.553611      80.926729       0.650213       0.362834      -1.135128       0.014871       0.030494      -0.001947       0.033982       0.018535       0.039352      -0.027048       0.021436      -0.038631      -0.059464       0.015203       0.044260             12.442587       8.869884      -3.969638       0.863230      16.997386      -5.722963      11.460491           0.044264
          194              O      12.446248       6.604198       9.244556      -0.608963      45.830613 0.68410669E+03  0.17465586E+05                                10.156044                            8.090521       0.160916       2.081668                    0.997806      29.054569      78.689610       0.668631       0.358807      -1.139213       0.016570      -0.020837      -0.002775       0.026766       0.011705       0.013209       0.026908       0.040830      -0.166028      -0.065941       0.010875       0.055066             11.854509       9.012814      -5.174399      -1.385799      17.079454      -0.415885       9.471259           0.052486
          195              O      12.727277       8.483931      11.579988      -0.601122      37.071812 0.56509893E+03  0.13699293E+05                                 8.659262                            7.264609       0.575443       2.232637                    0.998166      27.673150      72.085640       0.721441       0.350212      -1.150729       0.017463       0.006798      -0.014282       0.023562      -0.015609      -0.040487      -0.031048      -0.017753      -0.127607      -0.075428       0.033786       0.041642              9.500256       6.881385       2.810509      -1.472409      11.995373      -4.200937       9.624010           0.035145
          196              O      12.685646       9.532699       9.616483      -0.602167      36.483311 0.56467566E+03  0.13708230E+05                                 8.574251                            7.295882       0.538927       2.218437                    0.997777      27.891345      73.083256       0.713733       0.353499      -1.146222       0.006061      -0.002494       0.008207       0.010503      -0.046416       0.010164       0.017821       0.056441       0.111235      -0.076565       0.035780       0.040785              9.261397       6.913122       0.110403       2.783124       6.444227      -0.768635      14.426841           0.033724
          197              O      13.640906       4.320698      13.933849      -0.583219      33.323906 0.51479104E+03  0.12237720E+05                                 8.159125                            6.979554       0.534037       2.226848                    0.996825      27.443819      71.659197       0.726074       0.354859      -1.142675      -0.022533       0.006646       0.011025       0.025951      -0.010099      -0.022679      -0.034194       0.019102      -0.161939      -0.073314       0.031097       0.042217              9.006586       8.908625      -4.438602       0.896414      11.997232      -1.514344       6.113901           0.039210
          198              O      16.266160       3.189840      14.270593      -0.952682      47.720837 0.95893129E+03  0.26811600E+05                                10.546534                            9.584005      -0.433483       1.829695                    0.998083      34.980895     101.262967       0.609864       0.359201      -1.131554       0.000732       0.007720      -0.014399       0.016354      -0.014659      -0.052757       0.020361       0.020112       0.228503      -0.056789      -0.045404       0.102193             11.569987      13.516216       1.318957       1.876237      11.083141      -0.223744      10.110604           0.107850
          199              O       6.876538       2.913410      12.804666      -0.625319      41.837722 0.70793787E+03  0.18236794E+05                                 9.538746                            8.260466       0.057530       2.047270                    0.996356      29.366840      79.998669       0.657821       0.361447      -1.136665       0.018793      -0.009455      -0.019424       0.028633      -0.013613       0.005704      -0.004898       0.121831       0.058303      -0.072332       0.018507       0.053825             10.423790      10.162682       1.634606      -4.778835       8.215670      -0.845398      12.893019           0.055946
          200              O      14.051461       1.365389      14.345984      -0.573800      35.071531 0.49483886E+03  0.11599054E+05                                 8.362937                            6.761317       0.895936       2.345610                    0.999095      26.988659      69.025824       0.754253       0.346442      -1.154378      -0.004367      -0.004269       0.004184       0.007403      -0.018588       0.049448       0.021186      -0.091935       0.052202      -0.085440       0.032493       0.052947              9.636483       7.904463      -2.364179       2.184283       9.992211      -5.627169      11.012776           0.030307
          201              O      15.936555       0.422170      15.168578      -0.644398      45.018259 0.73185899E+03  0.18996507E+05                                 9.991293                            8.372812       0.072702       2.039682                    0.997616      29.883426      81.521707       0.656921       0.359208      -1.139258      -0.032148       0.001957      -0.004688       0.032547      -0.002494       0.002530       0.047231       0.022605      -0.086614      -0.062876       0.025850       0.037027             11.125521      15.709976      -0.626913       1.146687       7.955664      -2.746040       9.710922           0.053182
          202              O       7.368049       3.836521      15.513699      -0.629464      48.437206 0.72946198E+03  0.18939859E+05                                10.586350                            8.400559      -0.049901       2.010363                    0.996892      29.559283      80.943389       0.650260       0.362781      -1.135177       0.014827      -0.030303       0.002051       0.033798      -0.018838      -0.039550      -0.026922       0.021368      -0.038110      -0.059616       0.015196       0.044420             12.445596       8.870896       3.971185      -0.864262      17.003510      -5.725271      11.462384           0.044330
          203              O       6.663738       1.772496      15.885626      -0.610317      45.906434 0.68545919E+03  0.17509283E+05                                10.168098                            8.099093       0.161227       2.081248                    0.997774      29.081866      78.791877       0.668185       0.358858      -1.139138       0.016782       0.021130       0.002672       0.027115      -0.012071      -0.013078       0.026824       0.041372      -0.166009      -0.065876       0.010443       0.055433             11.869886       9.023798       5.182885       1.386779      17.102744      -0.418574       9.483116           0.052567
          204              O      12.727281      16.646208      13.550194      -0.601954      37.090281 0.56548781E+03  0.13710898E+05                                 8.661700                            7.266724       0.579085       2.233726                    0.998220      27.683133      72.114270       0.721403       0.350175      -1.150774       0.016927      -0.006558       0.014308       0.023114       0.016037       0.039874      -0.030937      -0.017843      -0.126553      -0.074842       0.033240       0.041602              9.503001       6.882747      -2.810731       1.472226      11.998745      -4.202649       9.627509           0.035179
          205              O      12.685644      15.597440      15.513699      -0.603670      36.547921 0.56595403E+03  0.13747603E+05                                 8.585775                            7.305271       0.536780       2.217493                    0.997717      27.916335      73.180832       0.713079       0.353609      -1.146086       0.006566       0.001731      -0.007752       0.010306       0.046878      -0.010152       0.017730       0.056366       0.109690      -0.076666       0.036413       0.040253              9.274185       6.922043      -0.110945      -2.787370       6.453500      -0.770481      14.447011           0.033728
          206              O       7.858409       4.055996      11.196334      -0.582113      33.298338 0.51423972E+03  0.12221492E+05                                 8.156077                            6.976642       0.527659       2.225409                    0.996796      27.427604      71.610627       0.726087       0.354943      -1.142593      -0.022522      -0.006916      -0.010330       0.025725       0.010313       0.022888      -0.034187       0.018015      -0.161795      -0.073348       0.031511       0.041837              9.003444       8.905426       4.437181      -0.896391      11.993296      -1.514510       6.111611           0.039162
          207              O       7.592413       5.893847      13.563597      -0.954549      47.794615 0.96083118E+03  0.26878328E+05                                10.553689                            9.590026      -0.432983       1.829376                    0.998026      35.017950     101.399739       0.609996       0.358942      -1.131746       0.001637      -0.016019      -0.007468       0.017750      -0.052481       0.014873      -0.020467      -0.102032      -0.142130      -0.056230      -0.044748       0.100978             11.578276      13.525159       1.877291      -1.320874      10.118314       0.223925      11.091354           0.107890
          208              O       9.767788       4.427920      13.840029      -0.625002      41.794132 0.70697170E+03  0.18205056E+05                                 9.530911                            8.253619       0.057890       2.047756                    0.996370      29.350599      79.930332       0.658261       0.361342      -1.136787       0.018140      -0.018735       0.009370       0.027710       0.005934       0.013165       0.005255       0.031972      -0.211380      -0.072100       0.018264       0.053836             10.415142      10.154404      -4.775518      -1.632316      12.883393       0.844269       8.207629           0.055918
          209              O      16.942714       5.969235      15.388048      -0.573924      35.101001 0.49531545E+03  0.11613320E+05                                 8.368651                            6.765382       0.896288       2.345513                    0.999064      26.996315      69.060453       0.753872       0.346525      -1.154279      -0.004574       0.004367       0.004285       0.007639       0.049089       0.018326      -0.021253      -0.072257       0.111360      -0.085061       0.032068       0.052993              9.643728       7.909551       2.185290       2.365433      11.021297       5.632716      10.000336           0.030294
          210              O      18.827808       6.791828      16.331268      -0.644028      44.998972 0.73147093E+03  0.18983923E+05                                 9.988448                            8.370565       0.073036       2.039905                    0.997655      29.875622      81.495120       0.657012       0.359206      -1.139260      -0.032337      -0.004750      -0.002688       0.032794       0.002998       0.003230      -0.047277       0.055389       0.010837      -0.063245       0.026024       0.037220             11.122329      15.705220       1.145751       0.626425       9.708175       2.745237       7.953593           0.053189
          211              O      10.259304       7.136953      12.916914      -0.629191      48.368391 0.72820294E+03  0.18897858E+05                                10.574300                            8.391742      -0.047010       2.011610                    0.996903      29.536521      80.845110       0.650823       0.362646      -1.135352       0.014694       0.001923       0.030349       0.033774      -0.039536       0.018301       0.026849       0.030243      -0.013963      -0.059316       0.014660       0.044657             12.430364       8.860936      -0.863292      -3.964881      11.449969       5.718498      16.980187           0.044154
          212              O       9.554993       7.508877      14.980939      -0.608640      45.846514 0.68438664E+03  0.17475003E+05                                10.159433                            8.093024       0.164722       2.082643                    0.997766      29.059246      78.714498       0.668404       0.358882      -1.139122       0.016715       0.002503      -0.021577       0.027409      -0.013323       0.012100      -0.026490       0.103103       0.022898      -0.065661       0.010619       0.055042             11.858606       9.016112       1.386604      -5.176349       9.474790       0.416111      17.084915           0.052569
          213              O       4.053536       5.173464       0.107222      -0.600444      37.008502 0.56388384E+03  0.13661368E+05                                 8.646613                            7.254232       0.576592       2.233185                    0.998159      27.653432      71.992778       0.722399       0.349965      -1.151026       0.017302       0.014839       0.007033       0.023854       0.040296      -0.015461       0.031123       0.054920       0.089993      -0.075232       0.033676       0.041556              9.486420       6.871127       1.470261       2.804473       9.612148       4.195599      11.975986           0.035152
          214              O       4.011902       7.136966       1.155988      -0.603645      36.588338 0.56672804E+03  0.13772144E+05                                 8.594928                            7.312707       0.533225       2.216243                    0.997720      27.925566      73.238254       0.712306       0.353845      -1.145808       0.006194      -0.007729      -0.001660       0.010042      -0.009978      -0.046643      -0.017829      -0.026814      -0.139696      -0.076547       0.036170       0.040377              9.284180       6.929592      -2.791054       0.111647      14.462687       0.770846       6.460262           0.033728
          215              O      10.749657       2.819590      12.697444      -0.582261      33.301578 0.51431341E+03  0.12223770E+05                                 8.156711                            6.977222       0.532271       2.226649                    0.996711      27.430165      71.620557       0.726039       0.354951      -1.142578      -0.022818      -0.010143       0.007075       0.025954       0.022752      -0.010279       0.034368       0.090173       0.051950      -0.073318       0.031133       0.042185              9.004020       8.905686      -0.896043      -4.437515       6.111868       1.514141      11.994506           0.039220
          216              O      13.374913       2.482847      11.566585      -0.954016      47.770080 0.96019828E+03  0.26857032E+05                                10.556028                            9.592229      -0.437881       1.828345                    0.998053      34.999194     101.348926       0.609396       0.359343      -1.131395       0.000866       0.016230       0.006740       0.017595       0.052217      -0.014763      -0.020078      -0.101861      -0.143075      -0.056244      -0.044507       0.100750             11.580829      13.530338      -1.880207       1.320359      10.117902       0.224393      11.094249           0.107763
          217              O      15.550290       3.948774      11.290153      -0.625614      41.810779 0.70739432E+03  0.18217903E+05                                 9.531292                            8.254310       0.064197       2.049361                    0.996403      29.359918      79.949154       0.658473       0.361186      -1.136957       0.018837       0.019194      -0.009531       0.028532      -0.005798      -0.013062       0.005382       0.031261      -0.213012      -0.072629       0.018924       0.053705             10.415323      10.154566       4.775241       1.632344      12.883281       0.844519       8.208122           0.056023
          218              O      11.160217       2.407459       9.742134      -0.575234      35.098721 0.49532576E+03  0.11613138E+05                                 8.366468                            6.763874       0.890618       2.343597                    0.999075      27.002018      69.064372       0.754251       0.346363      -1.154462      -0.005516      -0.003269      -0.003790       0.007448      -0.048833      -0.018228      -0.021784      -0.071732       0.111821      -0.084850       0.031464       0.053386              9.640880       7.907286      -2.185139      -2.364955      11.018529       5.630640       9.996824           0.030322
          219              O      13.045312       1.584866       8.798915      -0.644232      44.996320 0.73145602E+03  0.18982756E+05                                 9.986355                            8.369171       0.078789       2.041626                    0.997667      29.876943      81.487466       0.657245       0.359094      -1.139390      -0.031525       0.004475       0.002321       0.031926      -0.002640      -0.002698      -0.047195       0.054522       0.010938      -0.062827       0.025557       0.037271             11.119531      15.701186      -1.145811      -0.626661       9.706041       2.744254       7.951367           0.053183
          220              O      16.041800       1.239741      12.213269      -0.629238      48.396457 0.72868653E+03  0.18913839E+05                                10.579103                            8.395047      -0.048939       2.010867                    0.996929      29.544753      80.879066       0.650624       0.362691      -1.135299       0.013931      -0.002105      -0.030481       0.033580       0.039665      -0.018354       0.026495       0.030370      -0.014982      -0.059155       0.014186       0.044969             12.436617       8.865117       0.863666       3.967841      11.455160       5.720898      16.989573           0.044247
          221              O       3.772493       0.867817      10.149243      -0.609161      45.899199 0.68529301E+03  0.17504762E+05                                10.168921                            8.099735       0.159302       2.080846                    0.997753      29.076462      78.788160       0.667928       0.359002      -1.138973       0.016664      -0.002769       0.021351       0.027226       0.012750      -0.012106      -0.027357       0.102802       0.022076      -0.065902       0.010978       0.054925             11.870569       9.024234      -1.387519       5.182409       9.484707       0.418300      17.102767           0.052477
          222              O       4.053526       3.203249       8.269505      -0.600754      37.045221 0.56459521E+03  0.13683499E+05                                 8.654008                            7.260273       0.577548       2.233426                    0.998178      27.664644      72.044915       0.721849       0.350106      -1.150860       0.016762      -0.014715      -0.006941       0.023360      -0.040249       0.015732       0.031263       0.054107       0.090108      -0.075153       0.033407       0.041746              9.494565       6.876681      -1.471162      -2.807817       9.619385       4.199063      11.987628           0.035125
          223              O       4.011892       1.239747       7.220739      -0.603674      36.562648 0.56622201E+03  0.13756010E+05                                 8.588807                            7.307624       0.533213       2.216124                    0.997717      27.920882      73.202468       0.712859       0.353669      -1.146014       0.005885       0.007645       0.001620       0.009783       0.009626       0.046582      -0.017975      -0.027064      -0.139414      -0.076449       0.035966       0.040483              9.277528       6.924311       2.788796      -0.111519      14.452674       0.769990       6.455600           0.033760
          224              O      16.532159       5.557104      12.432739      -0.583350      33.310894 0.51450309E+03  0.12228906E+05                                 8.156423                            6.976918       0.529461       2.225849                    0.996813      27.438188      71.633768       0.726333       0.354789      -1.142755      -0.022322       0.010819      -0.006096       0.025544      -0.022740       0.009678       0.034094       0.090301       0.050927      -0.072981       0.030733       0.042248              9.003874       8.905658       0.896162       4.437412       6.111574       1.514446      11.994389           0.039151
          225              O      12.646330      11.566572       5.893865      -0.955455      47.780443 0.96045578E+03  0.26865290E+05                                10.550159                            9.586770      -0.432137       1.829823                    0.998073      35.013316     101.382625       0.610230       0.358838      -1.131824      -0.001325       0.007843      -0.017538       0.019258       0.014202       0.051721       0.020705       0.020361       0.221851      -0.055087      -0.044808       0.099895             11.574190      13.520769      -1.319775      -1.875337      11.085342      -0.223477      10.116460           0.107842
          226              O      10.470955      11.290142       4.427938      -0.625874      41.849627 0.70822613E+03  0.18245834E+05                                 9.539864                            8.261355       0.061883       2.048343                    0.996378      29.372871      80.015161       0.657889       0.361378      -1.136734      -0.018161      -0.009351      -0.018462       0.027534       0.013100      -0.006056      -0.004775       0.121649       0.057950      -0.072063       0.018262       0.053802             10.425086      10.164182      -1.634878       4.779906       8.216404      -0.845472      12.894672           0.056021
          227              O      14.861026       9.742121       5.969256      -0.573062      35.094431 0.49515605E+03  0.11608929E+05                                 8.368626                            6.765160       0.895392       2.345253                    0.999085      26.989800      69.047280       0.753721       0.346613      -1.154177       0.004070      -0.004413       0.004795       0.007683       0.018365      -0.049424       0.020508      -0.091577       0.053903      -0.085191       0.032790       0.052402              9.643833       7.909368       2.365654      -2.185906      10.000078      -5.632784      11.022053           0.030297
          228              O      12.975929       8.798902       6.791851      -0.642309      44.930533 0.73006454E+03  0.18937648E+05                                 9.977177                            8.361657       0.075207       2.040878                    0.997642      29.850099      81.395210       0.657486       0.359133      -1.139358       0.032778       0.002340      -0.004179       0.033126       0.002718      -0.002536       0.046872       0.023932      -0.086322      -0.062725       0.026449       0.036276             11.108927      15.688230       0.626509      -1.143819       7.943992      -2.739834       9.694559           0.053160
          229              O       9.979440      12.213253       7.136972      -0.629408      48.421965 0.72923674E+03  0.18932721E+05                                10.584726                            8.399957      -0.047664       2.011068                    0.996882      29.553674      80.927678       0.650197       0.362841      -1.135120      -0.014865      -0.030490       0.001948       0.033977       0.018544       0.039344      -0.027059       0.021448      -0.038637      -0.059471       0.015214       0.044256             12.442804       8.870045      -3.969722       0.863226      16.997703      -5.723045      11.460664           0.044294
          230              O      10.683747      10.149228       7.508899      -0.608977      45.831252 0.68411920E+03  0.17465981E+05                                10.156131                            8.090586       0.160974       2.081678                    0.997807      29.054853      78.690501       0.668629       0.358806      -1.139214      -0.016576       0.020832       0.002781       0.026767       0.011711       0.013212       0.026906       0.040831      -0.166048      -0.065946       0.010872       0.055074             11.854618       9.012888      -5.174448      -1.385796      17.079630      -0.415931       9.471337           0.052497
          231              O      10.402718       8.269495       5.173467      -0.601132      37.072535 0.56511209E+03  0.13699695E+05                                 8.659377                            7.264700       0.575433       2.232627                    0.998166      27.673461      72.086724       0.721436       0.350213      -1.150728      -0.017472      -0.006796       0.014291       0.023573      -0.015607      -0.040482      -0.031046      -0.017747      -0.127634      -0.075428       0.033787       0.041642              9.500388       6.881474       2.810558      -1.472433      11.995552      -4.201001       9.624138           0.035160
          232              O      10.444349       7.220727       7.136972      -0.602159      36.483264 0.56467505E+03  0.13708215E+05                                 8.574255                            7.295885       0.538903       2.218430                    0.997776      27.891302      73.083196       0.713732       0.353499      -1.146221      -0.006065       0.002497      -0.008202       0.010502      -0.046416       0.010164       0.017821       0.056442       0.111230      -0.076564       0.035781       0.040783              9.261403       6.913124       0.110401       2.783117       6.444235      -0.768639      14.426849           0.033721
          233              O       9.489089      12.432728       2.819606      -0.583215      33.322555 0.51476598E+03  0.12236957E+05                                 8.158864                            6.979341       0.534182       2.226905                    0.996824      27.443298      71.656996       0.726093       0.354854      -1.142680       0.022504      -0.006670      -0.011039       0.025939      -0.010091      -0.022656      -0.034196       0.019136      -0.161947      -0.073308       0.031086       0.042223              9.006292       8.908349      -4.438428       0.896402      11.996796      -1.514323       6.113731           0.039211
          234              O       6.863835      13.563586       2.482862      -0.952683      47.723895 0.95900517E+03  0.26814302E+05                                10.547284                            9.584627      -0.433943       1.829549                    0.998084      34.981887     101.268531       0.609817       0.359220      -1.131534      -0.000704      -0.007741       0.014416       0.016378      -0.014623      -0.052761       0.020371       0.020135       0.228637      -0.056776      -0.045453       0.102229             11.570875      13.517396       1.319138       1.876500      11.084061      -0.223773      10.111168           0.107866
          235              O      16.253457      13.840016       3.948789      -0.625373      41.841345 0.70801318E+03  0.18239216E+05                                 9.539222                            8.260854       0.057820       2.047318                    0.996363      29.368592      80.004465       0.657811       0.361443      -1.136668      -0.018809       0.009456       0.019423       0.028644      -0.013627       0.005714      -0.004912       0.121813       0.058269      -0.072322       0.018492       0.053829             10.424333      10.163240       1.634739      -4.779125       8.216119      -0.845457      12.893641           0.055972
          236              O       9.078534      15.388037       2.407471      -0.573773      35.069589 0.49480772E+03  0.11598127E+05                                 8.362604                            6.761076       0.896010       2.345651                    0.999095      26.987953      69.023158       0.754273       0.346439      -1.154382       0.004369       0.004282      -0.004180       0.007410      -0.018583       0.049460       0.021179      -0.091911       0.052194      -0.085437       0.032499       0.052938              9.636072       7.904162      -2.364064       2.184182       9.991770      -5.626866      11.012283           0.030327
          237              O       7.193440      16.331256       1.584877      -0.644416      45.019863 0.73189120E+03  0.18997563E+05                                 9.991541                            8.373013       0.072721       2.039675                    0.997617      29.884080      81.524114       0.656911       0.359210      -1.139256       0.032151      -0.001957       0.004677       0.032549      -0.002492       0.002537       0.047217       0.022597      -0.086649      -0.062868       0.025852       0.037016             11.125803      15.710337      -0.626867       1.146670       7.955878      -2.746145       9.711194           0.053209
          238              O      15.761946      12.916905       1.239756      -0.629465      48.438354 0.72948368E+03  0.18940535E+05                                10.586417                            8.400600      -0.049560       2.010447                    0.996898      29.559884      80.944880       0.650269       0.362774      -1.135184      -0.014824       0.030300      -0.002046       0.033794      -0.018846      -0.039545      -0.026902       0.021340      -0.038107      -0.059602       0.015196       0.044406             12.445683       8.870958       3.971217      -0.864254      17.003621      -5.725312      11.462470           0.044344
          239              O      16.466257      14.980930       0.867829      -0.610333      45.907149 0.68547273E+03  0.17509715E+05                                10.168200                            8.099170       0.161290       2.081259                    0.997775      29.082193      78.792941       0.668183       0.358858      -1.139138      -0.016789      -0.021130      -0.002672       0.027120      -0.012067      -0.013088       0.026831       0.041369      -0.165985      -0.065875       0.010445       0.055430             11.870011       9.023881       5.182937       1.386781      17.102936      -0.418619       9.483215           0.052578
          240              O      10.402714       0.107218       3.203261      -0.601973      37.091554 0.56551084E+03  0.13711599E+05                                 8.661902                            7.266880       0.579134       2.233728                    0.998220      27.683703      72.116201       0.721394       0.350176      -1.150773      -0.016943       0.006551      -0.014315       0.023127       0.016043       0.039868      -0.030924      -0.017873      -0.126553      -0.074834       0.033224       0.041610              9.503232       6.882894      -2.810806       1.472262      11.999056      -4.202768       9.627747           0.035205
          241              O      10.444351       1.155986       1.239756      -0.603673      36.548185 0.56595975E+03  0.13747784E+05                                 8.585839                            7.305323       0.536748       2.217482                    0.997716      27.916416      73.181267       0.713074       0.353610      -1.146084      -0.006571      -0.001736       0.007751       0.010309       0.046878      -0.010152       0.017731       0.056365       0.109676      -0.076663       0.036415       0.040249              9.274257       6.922086      -0.110946      -2.787376       6.453559      -0.770508      14.447127           0.033730
          242              O      15.271586      12.697430       5.557121      -0.582131      33.298847 0.51424936E+03  0.12221783E+05                                 8.156174                            6.976716       0.527651       2.225406                    0.996795      27.427796      71.611392       0.726082       0.354944      -1.142592       0.022543       0.006907       0.010325       0.025739       0.010314       0.022885      -0.034192       0.018014      -0.161810      -0.073353       0.031516       0.041837              9.003562       8.905556       4.437262      -0.896428      11.993437      -1.514547       6.111694           0.039176
          243              O      15.537582      10.859579       3.189858      -0.954559      47.797111 0.96088844E+03  0.26880326E+05                                10.554037                            9.590312      -0.432853       1.829397                    0.998027      35.018992     101.403454       0.609987       0.358942      -1.131746      -0.001621       0.016004       0.007473       0.017737      -0.052476       0.014867      -0.020472      -0.102028      -0.142047      -0.056212      -0.044749       0.100961             11.578687      13.525732       1.877467      -1.320928      10.118594       0.223937      11.091734           0.107918
          244              O      13.362207      12.325506       2.913426      -0.624975      41.793535 0.70696066E+03  0.18204727E+05                                 9.530905                            8.253618       0.057691       2.047704                    0.996369      29.350258      79.929683       0.658252       0.361347      -1.136781      -0.018139       0.018724      -0.009374       0.027704       0.005930       0.013157       0.005254       0.031939      -0.211357      -0.072091       0.018277       0.053814             10.415136      10.154435      -4.775519      -1.632338      12.883353       0.844292       8.207619           0.055931
          245              O       6.187281      10.784191       1.365407      -0.573942      35.102301 0.49533673E+03  0.11613946E+05                                 8.368838                            6.765517       0.896343       2.345510                    0.999065      26.996978      69.062557       0.753866       0.346523      -1.154279       0.004565      -0.004344      -0.004280       0.007617       0.049092       0.018313      -0.021271      -0.072278       0.111354      -0.085066       0.032048       0.053018              9.643959       7.909704       2.185323       2.365472      11.021584       5.632893      10.000587           0.030298
          246              O       4.302187       9.961598       0.422187      -0.644002      44.997481 0.73144142E+03  0.18982974E+05                                 9.988273                            8.370427       0.072919       2.039883                    0.997654      29.874967      81.493045       0.657014       0.359209      -1.139257       0.032339       0.004761       0.002692       0.032799       0.002988       0.003225      -0.047270       0.055380       0.010830      -0.063234       0.026020       0.037214             11.122129      15.704927       1.145732       0.626434       9.707993       2.745182       7.953466           0.053197
          247              O      12.870691       9.616473       3.836541      -0.629203      48.369151 0.72821667E+03  0.18898288E+05                                10.574359                            8.391789      -0.046865       2.011648                    0.996904      29.536841      80.845921       0.650825       0.362643      -1.135355      -0.014702      -0.001919      -0.030362       0.033788      -0.039537       0.018299       0.026844       0.030231      -0.013972      -0.059311       0.014653       0.044658             12.430431       8.861002      -0.863293      -3.964920      11.450045       5.718518      16.980246           0.044164
          248              O      13.575002       9.244549       1.772516      -0.608632      45.846320 0.68438300E+03  0.17474878E+05                                10.159375                            8.092979       0.164779       2.082660                    0.997766      29.059220      78.714231       0.668409       0.358880      -1.139124      -0.016716      -0.002499       0.021575       0.027407      -0.013324       0.012100      -0.026486       0.103112       0.022921      -0.065665       0.010622       0.055043             11.858533       9.016059       1.386617      -5.176301       9.474752       0.416096      17.084789           0.052560
          249              O      19.076459      11.579962      16.646233      -0.600432      37.007967 0.56387320E+03  0.13661040E+05                                 8.646513                            7.254148       0.576649       2.233206                    0.998159      27.653238      71.991999       0.722406       0.349963      -1.151027      -0.017304      -0.014840      -0.007030       0.023855       0.040284      -0.015455       0.031132       0.054919       0.089981      -0.075224       0.033666       0.041558              9.486312       6.871052       1.470250       2.804443       9.612034       4.195555      11.975850           0.035155
          250              O      19.118093       9.616460      15.597467      -0.603663      36.588701 0.56673523E+03  0.13772369E+05                                 8.595009                            7.312773       0.533193       2.216232                    0.997719      27.925664      73.238769       0.712299       0.353847      -1.145806      -0.006189       0.007728       0.001660       0.010039      -0.009979      -0.046639      -0.017829      -0.026819      -0.139702      -0.076546       0.036165       0.040381              9.284271       6.929654      -2.791086       0.111652      14.462835       0.770857       6.460324           0.033711
          251              O      12.380338      13.933836       4.056011      -0.582267      33.302209 0.51432557E+03  0.12224144E+05                                 8.156856                            6.977341       0.532104       2.226594                    0.996710      27.430378      71.621592       0.726027       0.354955      -1.142574       0.022821       0.010132      -0.007073       0.025951       0.022779      -0.010287       0.034357       0.090180       0.051963      -0.073327       0.031128       0.042199              9.004187       8.905873      -0.896058      -4.437623       6.111970       1.514159      11.994719           0.039233
          252              O       9.755082      14.270579       5.186870      -0.954011      47.769145 0.96017437E+03  0.26856182E+05                                10.555877                            9.592100      -0.437891       1.828350                    0.998052      34.998720     101.347037       0.609401       0.359342      -1.131396      -0.000895      -0.016217      -0.006733       0.017582       0.052226      -0.014769      -0.020088      -0.101822      -0.143060      -0.056240      -0.044505       0.100745             11.580657      13.530153      -1.880179       1.320333      10.117784       0.224387      11.094033           0.107795
          253              O       7.579705      12.804652       5.463302      -0.625618      41.809145 0.70736088E+03  0.18216785E+05                                 9.530963                            8.254047       0.064286       2.049402                    0.996401      29.359285      79.946270       0.658493       0.361180      -1.136964      -0.018835      -0.019214       0.009528       0.028543      -0.005788      -0.013054       0.005380       0.031282      -0.213012      -0.072627       0.018918       0.053709             10.414947      10.154200       4.775036       1.632277      12.882831       0.844484       8.207811           0.056042
          254              O      11.969778      14.345967       7.011321      -0.575252      35.099344 0.49533557E+03  0.11613428E+05                                 8.366565                            6.763945       0.890696       2.343615                    0.999075      27.002283      69.065263       0.754247       0.346363      -1.154461       0.005513       0.003280       0.003794       0.007453      -0.048812      -0.018229      -0.021786      -0.071713       0.111813      -0.084829       0.031451       0.053378              9.641000       7.907379      -2.185168      -2.364991      11.018670       5.630726       9.996950           0.030364
          255              O      10.084683      15.168560       7.954540      -0.644241      44.996002 0.73145008E+03  0.18982549E+05                                 9.986275                            8.369110       0.078841       2.041644                    0.997666      29.876845      81.486871       0.657251       0.359091      -1.139392       0.031527      -0.004470      -0.002318       0.031926      -0.002648      -0.002703      -0.047196       0.054521       0.010926      -0.062828       0.025559       0.037270             11.119441      15.701051      -1.145834      -0.626685       9.705974       2.744228       7.951299           0.053201
          256              O       7.088195      15.513685       4.540186      -0.629264      48.397634 0.72870633E+03  0.18914461E+05                                10.579197                            8.395113      -0.048803       2.010897                    0.996931      29.545195      80.880214       0.650628       0.362687      -1.135304      -0.013928       0.002105       0.030478       0.033576       0.039681      -0.018352       0.026509       0.030392      -0.014971      -0.059179       0.014192       0.044987             12.436735       8.865197       0.863707       3.967907      11.455297       5.720977      16.989711           0.044250
          257              O       7.792502      15.885609       6.604212      -0.609159      45.898668 0.68528174E+03  0.17504402E+05                                10.168846                            8.099673       0.159262       2.080841                    0.997753      29.076194      78.787266       0.667930       0.359002      -1.138972      -0.016659       0.002769      -0.021357       0.027227       0.012748      -0.012106      -0.027356       0.102796       0.022075      -0.065899       0.010977       0.054922             11.870484       9.024181      -1.387510       5.182385       9.484632       0.418279      17.102637           0.052512
          258              O      19.076469      13.550177       8.483950      -0.600736      37.044414 0.56458020E+03  0.13683044E+05                                 8.653896                            7.260186       0.577432       2.233400                    0.998177      27.664229      72.043583       0.721852       0.350107      -1.150860      -0.016755       0.014716       0.006946       0.023357      -0.040259       0.015730       0.031257       0.054114       0.090121      -0.075160       0.033414       0.041746              9.494437       6.876597      -1.471143      -2.807769       9.619264       4.199005      11.987451           0.035160
          259              O      19.118103      15.513679       9.532716      -0.603660      36.562335 0.56621608E+03  0.13755826E+05                                 8.588749                            7.307578       0.533222       2.216128                    0.997717      27.920770      73.202003       0.712862       0.353668      -1.146015      -0.005880      -0.007643      -0.001616       0.009777       0.009625       0.046588      -0.017976      -0.027061      -0.139413      -0.076454       0.035972       0.040483              9.277463       6.924267       2.788775      -0.111517      14.452570       0.769976       6.455552           0.033763
          260              O       6.597836      11.196322       4.320716      -0.583354      33.311979 0.51452292E+03  0.12229484E+05                                 8.156521                            6.976998       0.529840       2.225939                    0.996818      27.439014      71.636037       0.726338       0.354784      -1.142760       0.022319      -0.010830       0.006069       0.025539      -0.022721       0.009677       0.034102       0.090237       0.050887      -0.072950       0.030732       0.042218              9.003983       8.905778       0.896148       4.437489       6.111630       1.514436      11.994541           0.039174

******************************************************
Auxiliary information for the entire system
The total spin magnetic moment of the unit cell is   59.974899
The total net atomic charge of the unit cell is   0.000000
Accuracy of reproducing the electrostatic potential in the unit cell:
  The inner radius (bohr) =    5.0000
  The outer radius (bohr) =   12.0000
  Valid grid points have density less than (e/(bohr^3)) =    0.0001
  The number of valid grid points were=         7800
  The rms potential error without charges in kcal/mol is=      5.58217
  The rms potential error with partial charges in kcal/mol is=      0.94310
  The RRMSE value at monopole order=      0.16895
  The rms potential error with partial charges and cloud penetration in kcal/mol is=      0.93778
  The RRMSE value at monopole order with cloud penetration is=      0.16800
  The rms potential error with partial charges and atomic dipoles in kcal/mol is=      0.49047
  The RRMSE value at dipole order=      0.08786
  The rms potential error with partial charges, atomic dipoles and cloud penetration in kcal/mol is=      0.48186
  The RRMSE value at dipole order with cloud penetration=      0.08632

******************************************************
The electron densities and ab initio electrostatic potential were computed in VASP using the PBE functional and
projector augmented wave method. See the main text of the journal article for a description of computational details.
The atomic charges, dipoles, and quadrupoles were computed with the DDEC6 method as described in
(a) T. A. Manz and N. Gabaldon Limas, RSC Adv. 6 (2016) 47771-47801 DOI: 10.1039/c6ra04656h
(b) N. Gabaldon Limas and T. A. Manz, RSC Adv. 8 (2018) 2678-2707 DOI: 10.1039/c7ra11829e.
For each atom in the material, the electron cloud parameters were fit to the spherically averaged atom-in-material
electron density using radial positions for which this density was between 10^-4 and 10^-2 electrons per cubic bohr.
The polarizabilities, dispersion coefficients, and quantum Drude oscillator (QDO) parameters were fit using the MCLF method.
The magnetic structure of the system was optimized in VASP from the default ferromagnetic initial guess using spin polarization.
The atomic spin moments (ASMs) were computed on this optimized magnetic structure using the DDEC6 partition as inputs
to the method of T. A. Manz and D. S. Sholl, J. Chem. Theory Comput. 7 (2011) 4146-4164 DOI: 10.1021/ct200539n.
The RMSE and RRMSE were computed using a uniform grid with Ewald summation.
