# Supplementary material for: A collection of forcefield precursors for metal–organic frameworks
Source: RSC Adv. 2019 Nov 13;9(63):36492–507. doi: 10.1039/c9ra07327b (PMC9075174; doi:10.1039/c9ra07327b)
Supplement: RA-009-C9RA07327B-s3550 [file RA-009-C9RA07327B-s3550.xyz]

   56
jmolscript: load "" {1 1 1} spacegroup "x,y,z" unitcell [{     10.406000     0.000000     0.000000 }, {     -1.678972    10.933842     0.000000 }, {     -3.490545    -3.483344    11.384905 }]
Pr    -2.316928     3.572913     7.772019     2.067339
Pr     7.553411     3.877585     3.612886     2.067339
H      1.319026     3.441771     2.841672     0.401763
H     -3.174554     7.165849     8.091252     0.395863
H     -2.564201    -0.707117     7.585762     0.143429
H      1.358211     5.902062    10.238445     0.155668
H      0.899412     3.885832     7.225999     0.136117
H     -3.044710     6.975408    10.779228     0.401771
H      3.917457     4.008727     8.543233     0.401763
H      8.411037     0.284649     3.293653     0.395863
H     -2.605316     8.157615     3.799143     0.143429
H      3.878272     1.548436     1.146460     0.155669
H      4.337071     3.564666     4.158906     0.136117
H      8.281193     0.475090     0.605677     0.401772
C     -2.231825    -1.124645     6.824112    -0.217718
C     -1.209766     5.461932     9.707908     0.605864
C      1.301169     3.655340     5.259826    -0.149971
C     -2.460964     6.465579     5.791501     0.672941
C      0.834454     6.520096    10.694980    -0.203045
C     -0.126566     3.549988     4.846554     0.661345
C     -0.570936     6.499418    10.573161    -0.147280
C      1.592506     3.816987     6.611214    -0.212517
C     -3.442872     8.514843     6.916330     0.318307
C     -1.356505     7.422863    11.260810     0.301623
C      2.337364     3.573742     4.336510     0.325126
C     -2.949303     7.877893     5.767593    -0.158325
C     -2.937692     8.575143     4.560793    -0.217720
C      6.446249     1.988566     1.676997     0.605864
C      3.935314     3.795158     6.125079    -0.149971
C      7.697447     0.984919     5.593404     0.672941
C      4.402029     0.930402     0.689925    -0.203046
C      5.363049     3.900510     6.538351     0.661345
C      5.807419     0.951080     0.811744    -0.147280
C      3.643977     3.633511     4.773691    -0.212518
C      8.679355    -1.064345     4.468575     0.318307
C      6.592988     0.027635     0.124095     0.301622
C      2.899119     3.876756     7.048395     0.325125
C      8.185786    -0.427395     5.617312    -0.158327
O     -2.466912     5.337295     9.682862    -0.654339
O      2.125375     3.430083     2.994230    -0.491764
O     -3.493171     7.919172     8.141346    -0.498130
O     -0.393516     3.519557     3.598768    -0.631890
O     -1.047841     3.510694     5.700422    -0.726602
O     -2.384999     5.898075     6.920884    -0.637722
O     -0.466548     4.702349     9.010014    -0.662293
O     -2.152142     5.926570     4.687165    -0.700534
O     -1.032612    -3.351577    11.218685    -0.495021
O      7.703395     2.113203     1.702043    -0.654339
O      3.111108     4.020415     8.390675    -0.491764
O      8.729654    -0.468674     3.243559    -0.498130
O      5.629999     3.930941     7.786137    -0.631890
O      6.284324     3.939804     5.684483    -0.726602
O      7.621482     1.552423     4.464021    -0.637722
O      5.703031     2.748149     2.374891    -0.662293
O      7.388625     1.523928     6.697740    -0.700534
O      6.269095    10.802075     0.166220    -0.495021

The following XYZ coordinates are in angstroms. Other properties are in atomic units.
The sperically averaged electron density of each atom fit to a function of the form exp(a - br)
eigen_1, eigen_2 and eigen_3 are the three eigenvalues of traceless quadrupole moment tensor
  atom number  atomic symbol              X              Y              Z     net charge C6 coefficient C8 coefficient C10 coefficient fluctuating dipole atomic polarizability isotropic forcefield polarizability              a              b squared Pearson coefficient          <r^3>          <r^4>         wp_QDO          m_QDO          q_QDO       dipole_x       dipole_y       dipole_z         dipole            Qxy            Qxz            Qyz     Q(x^2-y^2)  Q(3z^2 - R^2)        eigen_1        eigen_2        eigen_3 static polarizability      alpha(xx)      alpha(xy)      alpha(xz)      alpha(yy)      alpha(yz)      alpha(zz) atomic spin moment
            1             Pr      -2.316928       3.572913       7.772019       2.067339     142.308323 0.34088929E+04  0.12005707E+06                                17.879829                           15.529040       2.619861       2.451212                    0.999656      88.283601     216.388152       0.655578       0.265282      -1.330609      -0.012097       0.012370      -0.030978       0.035482      -0.035573      -0.078725      -0.138821      -0.046358       0.061414      -0.170425       0.009038       0.161387             20.976979      19.175727       2.962209       3.237743      24.224457       5.951220      19.530753           0.000005
            2             Pr       7.553411       3.877585       3.612886       2.067339     142.308298 0.34088922E+04  0.12005704E+06                                17.879826                           15.529038       2.619861       2.451212                    0.999656      88.283600     216.388140       0.655578       0.265282      -1.330609       0.012097      -0.012370       0.030978       0.035482      -0.035573      -0.078725      -0.138822      -0.046358       0.061413      -0.170425       0.009038       0.161387             20.976976      19.175723       2.962208       3.237742      24.224453       5.951219      19.530751           0.000005
            3              H       1.319026       3.441771       2.841672       0.401763       0.455235 0.25888484E+01  0.19373288E+02                                 1.015540                            0.968369      -1.208345       2.461446                    0.999984       2.150366       5.441133       0.602564       1.358332      -0.691077      -0.018446      -0.002659      -0.014407       0.023556       0.001162       0.010080       0.003548       0.008629       0.049443      -0.012983      -0.008050       0.021033              1.037049       1.308547      -0.001529       0.083957       0.838143       0.014406       0.964456          -0.000001
            4              H      -3.174554       7.165849       8.091252       0.395863       0.412729 0.23570470E+01  0.17547846E+02                                 1.016403                            0.974454      -1.225702       2.443258                    0.999946       2.356366       6.313152       0.544584       1.510727      -0.660752       0.006081      -0.017804       0.006482       0.019899      -0.000418       0.000275      -0.009142      -0.004624       0.016801      -0.007096      -0.005109       0.012205              1.041755       0.903228      -0.159484       0.033322       1.251280      -0.063580       0.970757           0.000000
            5              H      -2.564201      -0.707117       7.585762       0.143429       1.142489 0.85709341E+01  0.84834568E+02                                 1.754851                            1.675161      -1.091861       2.381752                    0.997266       3.306685       9.024496       0.504017       1.227768      -0.722822      -0.016618       0.010613       0.031090       0.036816      -0.005819      -0.006947      -0.002757       0.005112       0.043048      -0.014867      -0.001781       0.016648              1.771915       1.496459      -0.217726      -0.226013       1.856768       0.218650       1.962518          -0.000004
            6              H       1.358211       5.902062      10.238445       0.155668       1.001170 0.70894279E+01  0.67609069E+02                                 1.662107                            1.564043      -1.172178       2.356917                    0.996091       3.308934       9.166201       0.496358       1.293950      -0.706119       0.021555      -0.023615      -0.018069       0.036725      -0.003395      -0.000097       0.004016       0.007087      -0.011862      -0.007271       0.000128       0.007143              1.706371       1.679338      -0.252604      -0.189001       1.754363       0.418005       1.685411          -0.000001
            7              H       0.899412       3.885832       7.225999       0.136117       1.105312 0.77898538E+01  0.76832973E+02                                 1.830348                            1.675876      -1.414096       2.218144                    0.993132       3.751438      10.923645       0.459306       1.352029      -0.691378      -0.017862       0.009254       0.025279       0.032307      -0.001353       0.001087       0.000005       0.000645       0.027279      -0.005968      -0.003213       0.009182              1.931244       2.372575      -0.137243      -0.506434       1.441503       0.171152       1.979654          -0.000001
            8              H      -3.044710       6.975408      10.779228       0.401771       0.463098 0.26845672E+01  0.20391775E+02                                 1.055130                            1.008560      -1.212953       2.467332                    0.999986       2.191628       5.694946       0.567499       1.420890      -0.679354      -0.019026      -0.013340      -0.011820       0.026071       0.004570       0.005461       0.004274       0.027836      -0.032058      -0.014112      -0.007050       0.021162              1.078368       1.093507       0.135306       0.125694       1.064190       0.167627       1.077406          -0.000000
            9              H       3.917457       4.008727       8.543233       0.401763       0.455234 0.25888481E+01  0.19373286E+02                                 1.015540                            0.968369      -1.208345       2.461446                    0.999984       2.150366       5.441134       0.602564       1.358333      -0.691077       0.018446       0.002659       0.014407       0.023556       0.001163       0.010080       0.003548       0.008629       0.049443      -0.012983      -0.008050       0.021033              1.037049       1.308547      -0.001529       0.083957       0.838143       0.014406       0.964456          -0.000001
           10              H       8.411037       0.284649       3.293653       0.395863       0.412729 0.23570470E+01  0.17547846E+02                                 1.016403                            0.974454      -1.225702       2.443258                    0.999946       2.356366       6.313152       0.544584       1.510727      -0.660752      -0.006081       0.017804      -0.006482       0.019899      -0.000418       0.000275      -0.009142      -0.004624       0.016801      -0.007096      -0.005109       0.012205              1.041755       0.903228      -0.159484       0.033322       1.251280      -0.063580       0.970757           0.000000
           11              H      -2.605316       8.157615       3.799143       0.143429       1.142486 0.85709067E+01  0.84834218E+02                                 1.754847                            1.675158      -1.091859       2.381753                    0.997266       3.306681       9.024477       0.504018       1.227767      -0.722823       0.016618      -0.010613      -0.031090       0.036816      -0.005819      -0.006947      -0.002757       0.005112       0.043048      -0.014867      -0.001781       0.016648              1.771911       1.496456      -0.217725      -0.226012       1.856764       0.218649       1.962514          -0.000004
           12              H       3.878272       1.548436       1.146460       0.155669       1.001169 0.70894195E+01  0.67608969E+02                                 1.662106                            1.564042      -1.172177       2.356918                    0.996091       3.308932       9.166194       0.496358       1.293950      -0.706119      -0.021555       0.023615       0.018069       0.036725      -0.003395      -0.000097       0.004016       0.007087      -0.011862      -0.007271       0.000128       0.007143              1.706369       1.679337      -0.252603      -0.189001       1.754361       0.418004       1.685409          -0.000001
           13              H       4.337071       3.564666       4.158906       0.136117       1.105311 0.77898451E+01  0.76832864E+02                                 1.830347                            1.675875      -1.414095       2.218145                    0.993132       3.751436      10.923637       0.459306       1.352029      -0.691378       0.017862      -0.009254      -0.025279       0.032307      -0.001353       0.001087       0.000005       0.000645       0.027279      -0.005968      -0.003213       0.009182              1.931243       2.372573      -0.137243      -0.506434       1.441502       0.171152       1.979653          -0.000001
           14              H       8.281193       0.475090       0.605677       0.401772       0.463098 0.26845673E+01  0.20391777E+02                                 1.055130                            1.008560      -1.212953       2.467332                    0.999986       2.191628       5.694947       0.567499       1.420890      -0.679354       0.019026       0.013340       0.011820       0.026071       0.004570       0.005461       0.004274       0.027836      -0.032058      -0.014112      -0.007050       0.021162              1.078368       1.093507       0.135306       0.125694       1.064190       0.167627       1.077406          -0.000000
           15              C      -2.231825      -1.124645       6.824112      -0.217718      39.205238 0.46748467E+03  0.11229493E+05                                10.089227                            7.271167      -0.184382       1.899582                    0.999204      31.050852      91.227156       0.601231       0.424104      -1.055794      -0.022603       0.032012      -0.022599       0.045237       0.006577      -0.013571      -0.006437       0.071001       0.110471      -0.054817       0.010307       0.044510             12.441131       6.521953      -4.129655       0.138565      19.902800      -4.074659      10.898639          -0.000009
           16              C      -1.209766       5.461932       9.707908       0.605864      25.193023 0.26633407E+03  0.56116316E+04                                 7.993509                            5.812774      -0.171633       1.987366                    0.999563      22.998284      65.290862       0.611044       0.475742      -1.016131      -0.005346      -0.021137      -0.028776       0.036103      -0.035146      -0.014420      -0.102100       0.010787       0.091307      -0.113316       0.002242       0.111073              9.768061       9.839303       1.416418       1.925594       9.359136       5.117301      10.105745          -0.000000
           17              C       1.301169       3.655340       5.259826      -0.149971      41.632693 0.47287923E+03  0.11242021E+05                                10.249520                            7.107485       0.134385       2.030986                    0.999401      28.486550      79.740209       0.643130       0.400602      -1.085209       0.009292       0.014113       0.057687       0.060110      -0.004766       0.018198       0.005905      -0.039081       0.029956      -0.033301       0.012954       0.020347             13.215263      22.910184       0.517281       0.904404       5.334218       1.156437      11.401387          -0.000004
           18              C      -2.460964       6.465579       5.791501       0.672941      22.398557 0.23899210E+03  0.49080842E+04                                 7.443927                            5.544139      -0.183210       2.005660                    0.999083      21.828293      61.469149       0.618389       0.482298      -1.011199       0.053753      -0.055557      -0.001547       0.077320       0.044995      -0.003802      -0.005952       0.180112      -0.113709      -0.082267      -0.037519       0.119785              9.026426       5.087403      -2.744209      -0.143286      13.744455      -0.354553       8.247421          -0.000002
           19              C       0.834454       6.520096      10.694980      -0.203045      38.456661 0.47755563E+03  0.11530570E+05                                 9.993696                            7.386331      -0.165784       1.911911                    0.998943      30.804444      90.681621       0.592126       0.428415      -1.053322      -0.031953      -0.028266      -0.025687       0.049797      -0.017374      -0.006929      -0.020313       0.038448      -0.000599      -0.037987       0.011936       0.026051             11.853106      13.916400       2.386820       3.544868      10.486884       5.589618      11.156033          -0.000005
           20              C      -0.126566       3.549988       4.846554       0.661345      22.969233 0.24150696E+03  0.49791712E+04                                 7.600846                            5.590705      -0.194382       2.000907                    0.999246      22.046155      62.467907       0.612130       0.485327      -1.008311      -0.058637      -0.010673      -0.006289       0.059931      -0.005580      -0.018089       0.013932      -0.214734      -0.090313      -0.097206      -0.026716       0.123923              9.345232      15.594278       0.556470       0.452243       4.502462       0.450803       7.938957          -0.000001
           21              C      -0.570936       6.499418      10.573161      -0.147280      42.626688 0.49369010E+03  0.11882256E+05                                10.441675                            7.311083       0.059637       2.003448                    0.999280      28.972955      82.017777       0.626789       0.406013      -1.079897       0.063358      -0.002438      -0.002097       0.063439       0.004457       0.002502       0.000350       0.033339      -0.018845      -0.014114      -0.006519       0.020633             13.126942      13.700720       2.224349       3.526230      12.615731       7.458537      13.064375          -0.000001
           22              C       1.592506       3.816987       6.611214      -0.212517      39.160668 0.48059048E+03  0.11648013E+05                                10.167044                            7.434141      -0.256625       1.881947                    0.998592      31.160707      92.572208       0.586019       0.431239      -1.049267      -0.027338       0.015018      -0.030312       0.043494      -0.013775      -0.011815       0.007413      -0.090324       0.068581      -0.060014       0.019303       0.040711             12.215467      19.333510       0.121001       2.105389       5.431689       1.393127      11.881200          -0.000008
           23              C      -3.442872       8.514843       6.916330       0.318307      29.964096 0.33355299E+03  0.73225390E+04                                 8.526700                            6.207552       0.031528       2.034619                    0.999426      24.239202      66.839534       0.644024       0.433219      -1.056126      -0.008697      -0.031323       0.090198       0.095877      -0.007110      -0.009127      -0.027140      -0.014497       0.131052      -0.037548      -0.017237       0.054785             10.330260       5.477695      -3.284735      -0.114757      15.121873      -2.535098      10.391212          -0.000002
           24              C      -1.356505       7.422863      11.260810       0.301623      30.510315 0.34968760E+03  0.77784068E+04                                 8.646412                            6.384248      -0.033068       2.007269                    0.999509      24.802128      69.146597       0.629978       0.437090      -1.052362      -0.096341       0.012999      -0.007370       0.097493      -0.001613       0.006366       0.013935       0.077358      -0.099501      -0.043014      -0.012710       0.055724             10.208900      11.903954       0.706793       1.877107       9.243385       4.785495       9.479362          -0.000001
           25              C       2.337364       3.573742       4.336510       0.325126      29.962715 0.33003942E+03  0.72245785E+04                                 8.538509                            6.186608       0.043922       2.043180                    0.999482      24.033676      66.127524       0.643411       0.434881      -1.055359       0.000561      -0.017980      -0.094434       0.096132      -0.004551       0.001706       0.016564       0.017540       0.150288      -0.038024      -0.015233       0.053257             10.309602      15.926922       0.072079       0.573381       4.468904       0.967524      10.532981          -0.000002
           26              C      -2.949303       7.877893       5.767593      -0.158325      42.425248 0.49217537E+03  0.11820258E+05                                10.391744                            7.262328       0.078090       2.005896                    0.999355      28.975265      81.564599       0.634652       0.401849      -1.084190       0.011718       0.033578      -0.050528       0.061789       0.001356       0.004296      -0.024414       0.022756       0.017767      -0.030956       0.008169       0.022786             13.395304       6.754264      -4.835654      -0.422147      22.164665      -2.261342      11.266982          -0.000003
           27              C      -2.937692       8.575143       4.560793      -0.217720      39.205294 0.46748546E+03  0.11229517E+05                                10.089238                            7.271174      -0.184383       1.899581                    0.999204      31.050873      91.227235       0.601230       0.424104      -1.055794       0.022603      -0.032012       0.022599       0.045237       0.006577      -0.013571      -0.006437       0.071001       0.110471      -0.054817       0.010307       0.044509             12.441145       6.521960      -4.129660       0.138566      19.902826      -4.074666      10.898649          -0.000010
           28              C       6.446249       1.988566       1.676997       0.605864      25.193024 0.26633407E+03  0.56116319E+04                                 7.993509                            5.812774      -0.171633       1.987366                    0.999563      22.998285      65.290868       0.611044       0.475742      -1.016131       0.005346       0.021137       0.028776       0.036103      -0.035146      -0.014420      -0.102100       0.010787       0.091307      -0.113316       0.002242       0.111073              9.768062       9.839303       1.416419       1.925594       9.359137       5.117301      10.105746          -0.000000
           29              C       3.935314       3.795158       6.125079      -0.149971      41.632681 0.47287907E+03  0.11242016E+05                                10.249519                            7.107484       0.134385       2.030986                    0.999401      28.486545      79.740193       0.643130       0.400602      -1.085209      -0.009292      -0.014114      -0.057687       0.060111      -0.004766       0.018198       0.005905      -0.039081       0.029956      -0.033301       0.012955       0.020347             13.215261      22.910180       0.517281       0.904402       5.334217       1.156437      11.401385          -0.000003
           30              C       7.697447       0.984919       5.593404       0.672941      22.398556 0.23899209E+03  0.49080839E+04                                 7.443927                            5.544138      -0.183210       2.005660                    0.999083      21.828294      61.469154       0.618389       0.482298      -1.011199      -0.053753       0.055557       0.001547       0.077320       0.044995      -0.003802      -0.005952       0.180112      -0.113710      -0.082267      -0.037519       0.119785              9.026426       5.087402      -2.744209      -0.143286      13.744454      -0.354554       8.247421          -0.000002
           31              C       4.402029       0.930402       0.689925      -0.203046      38.456687 0.47755603E+03  0.11530583E+05                                 9.993701                            7.386335      -0.165785       1.911910                    0.998943      30.804456      90.681666       0.592126       0.428415      -1.053322       0.031953       0.028266       0.025688       0.049797      -0.017374      -0.006929      -0.020313       0.038448      -0.000598      -0.037987       0.011936       0.026051             11.853111      13.916408       2.386822       3.544871      10.486888       5.589620      11.156038          -0.000006
           32              C       5.363049       3.900510       6.538351       0.661345      22.969230 0.24150692E+03  0.49791702E+04                                 7.600846                            5.590705      -0.194382       2.000907                    0.999246      22.046153      62.467903       0.612130       0.485327      -1.008311       0.058637       0.010673       0.006289       0.059931      -0.005580      -0.018089       0.013932      -0.214734      -0.090313      -0.097206      -0.026716       0.123923              9.345232      15.594278       0.556470       0.452242       4.502462       0.450803       7.938957          -0.000001
           33              C       5.807419       0.951080       0.811744      -0.147280      42.626691 0.49369011E+03  0.11882257E+05                                10.441676                            7.311083       0.059636       2.003448                    0.999280      28.972956      82.017786       0.626789       0.406013      -1.079897      -0.063358       0.002438       0.002097       0.063439       0.004457       0.002502       0.000350       0.033339      -0.018846      -0.014114      -0.006519       0.020633             13.126943      13.700721       2.224350       3.526230      12.615732       7.458538      13.064376          -0.000001
           34              C       3.643977       3.633511       4.773691      -0.212518      39.160684 0.48059074E+03  0.11648020E+05                                10.167047                            7.434143      -0.256625       1.881947                    0.998592      31.160714      92.572231       0.586019       0.431239      -1.049267       0.027338      -0.015018       0.030312       0.043494      -0.013775      -0.011815       0.007413      -0.090325       0.068580      -0.060015       0.019303       0.040711             12.215469      19.333514       0.121001       2.105390       5.431691       1.393127      11.881203          -0.000009
           35              C       8.679355      -1.064345       4.468575       0.318307      29.964079 0.33355278E+03  0.73225331E+04                                 8.526695                            6.207549       0.031529       2.034620                    0.999426      24.239195      66.839505       0.644024       0.433219      -1.056126       0.008697       0.031323      -0.090198       0.095877      -0.007110      -0.009127      -0.027140      -0.014497       0.131052      -0.037548      -0.017237       0.054785             10.330254       5.477693      -3.284732      -0.114758      15.121862      -2.535096      10.391208          -0.000002
           36              C       6.592988       0.027635       0.124095       0.301622      30.510330 0.34968780E+03  0.77784124E+04                                 8.646416                            6.384250      -0.033068       2.007268                    0.999509      24.802136      69.146629       0.629977       0.437090      -1.052362       0.096341      -0.012999       0.007370       0.097493      -0.001613       0.006366       0.013935       0.077358      -0.099502      -0.043014      -0.012710       0.055724             10.208904      11.903958       0.706794       1.877108       9.243389       4.785497       9.479366          -0.000001
           37              C       2.899119       3.876756       7.048395       0.325125      29.962736 0.33003967E+03  0.72245855E+04                                 8.538514                            6.186611       0.043921       2.043180                    0.999482      24.033686      66.127567       0.643411       0.434881      -1.055359      -0.000561       0.017980       0.094434       0.096132      -0.004551       0.001706       0.016564       0.017540       0.150288      -0.038024      -0.015233       0.053257             10.309609      15.926934       0.072079       0.573381       4.468906       0.967525      10.532987          -0.000003
           38              C       8.185786      -0.427395       5.617312      -0.158327      42.425326 0.49217634E+03  0.11820288E+05                                10.391759                            7.262338       0.078087       2.005895                    0.999355      28.975294      81.564727       0.634652       0.401850      -1.084190      -0.011718      -0.033578       0.050528       0.061789       0.001356       0.004296      -0.024414       0.022757       0.017767      -0.030956       0.008169       0.022786             13.395325       6.754273      -4.835662      -0.422147      22.164704      -2.261348      11.266999          -0.000003
           39              O      -2.466912       5.337295       9.682862      -0.654339      34.834264 0.54350286E+03  0.13124163E+05                                 8.472144                            7.206825       0.393535       2.150331                    0.996450      29.094528      77.090920       0.707814       0.358358      -1.137495       0.006229       0.075147       0.033795       0.082632      -0.012113       0.005490      -0.061547       0.127596      -0.022996      -0.100985       0.029743       0.071243              9.456844      12.410536       1.584334       1.957263       7.394723       1.590751       8.565272          -0.000005
           40              O       2.125375       3.430083       2.994230      -0.491764      21.203382 0.29444513E+03  0.61066395E+04                                 5.954631                            5.168727       0.573614       2.287175                    0.999223      24.260772      59.788856       0.867989       0.340247      -1.151073       0.029924      -0.006445       0.095064       0.099871       0.002317       0.101077       0.031948       0.130542       0.251276      -0.114554      -0.047234       0.161788              6.313435       6.676788      -0.080444       0.814566       3.862550       0.744924       8.400968          -0.000009
           41              O      -3.493171       7.919172       8.141346      -0.498130      24.597454 0.34262256E+03  0.73928695E+04                                 6.699521                            5.649320       0.312916       2.191633                    0.998789      24.960700      63.097144       0.812646       0.349307      -1.141572       0.001676       0.053339      -0.081462       0.097386      -0.035627       0.013653      -0.097272      -0.128486       0.068934      -0.087598      -0.054616       0.142214              7.435301       4.610265      -1.272065       0.680704       8.336319      -3.077006       9.359320          -0.000004
           42              O      -0.393516       3.519557       3.598768      -0.631890      32.231797 0.51622381E+03  0.12271757E+05                                 7.973816                            6.978988       0.508178       2.203981                    0.997848      28.082626      73.160419       0.728214       0.353817      -1.144312       0.066021      -0.035590       0.006645       0.075297      -0.006875       0.005090       0.017068      -0.107711       0.154465      -0.080330       0.019832       0.060498              8.644947      10.134214       0.395017       1.616375       5.477681       0.672690      10.322946          -0.000005
           43              O      -1.047841       3.510694       5.700422      -0.726602      51.195759 0.81847238E+03  0.21936513E+05                                11.151895                            9.037233      -0.147562       1.942663                    0.997220      31.887706      89.581117       0.610723       0.374195      -1.123081       0.077064       0.002643      -0.044002       0.088780       0.006858      -0.045564       0.011173      -0.117722      -0.168842      -0.091775       0.003802       0.087973             13.343761      20.678581       0.201766      -4.999633       8.738323       0.698194      10.614379           0.000001
           44              O      -2.384999       5.898075       6.920884      -0.637722      39.770486 0.64532527E+03  0.16245762E+05                                 9.346019                            7.958306       0.096610       2.064499                    0.996321      29.056578      78.284747       0.661075       0.368039      -1.131379       0.020953       0.063425      -0.023956       0.070963       0.036922       0.004627      -0.014073       0.125220       0.054602      -0.083929       0.020331       0.063599             10.519569       6.718822      -1.599670       1.568109      12.660860      -3.541522      12.179025           0.000000
           45              O      -0.466548       4.702349       9.010014      -0.662293      38.117090 0.56672757E+03  0.13818170E+05                                 9.023994                            7.361142       0.442706       2.164650                    0.996571      29.222219      77.608332       0.700620       0.358548      -1.138227       0.073646       0.089437       0.041719       0.123139      -0.052763      -0.039634      -0.008141       0.012072       0.115042      -0.081463       0.016580       0.064883             10.359629       9.129522      -2.176669      -1.772948      10.345560       5.159348      11.603805          -0.000001
           46              O      -2.152142       5.926570       4.687165      -0.700534      39.208133 0.61650298E+03  0.15352684E+05                                 9.176750                            7.680814       0.210440       2.073344                    0.997819      30.053505      80.683309       0.685404       0.358848      -1.137903       0.081194       0.074954       0.078355       0.135463       0.028474      -0.019738       0.034638       0.087448      -0.078373      -0.072233       0.005942       0.066292             10.500534       7.012851      -2.051314      -1.438491      14.425820       4.278657      10.062930          -0.000007
           47              O      -1.032612      -3.351577      11.218685      -0.495021      22.174860 0.30728934E+03  0.64480498E+04                                 6.157969                            5.281811       0.330765       2.200354                    0.998699      24.618631      61.232476       0.857385       0.340447      -1.149720       0.096984       0.003373       0.003771       0.097116       0.048712       0.063740       0.044507       0.177204      -0.233198      -0.113236      -0.049126       0.162362              6.640174       9.621316       0.436165       1.146698       4.810615       1.018988       5.488590          -0.000002
           48              O       7.703395       2.113203       1.702043      -0.654339      34.834282 0.54350321E+03  0.13124174E+05                                 8.472148                            7.206828       0.393535       2.150331                    0.996450      29.094531      77.090941       0.707813       0.358358      -1.137495      -0.006229      -0.075147      -0.033795       0.082632      -0.012113       0.005490      -0.061547       0.127596      -0.022996      -0.100985       0.029743       0.071243              9.456849      12.410542       1.584335       1.957265       7.394727       1.590752       8.565277          -0.000005
           49              O       3.111108       4.020415       8.390675      -0.491764      21.203390 0.29444529E+03  0.61066436E+04                                 5.954633                            5.168728       0.573613       2.287174                    0.999223      24.260774      59.788869       0.867989       0.340247      -1.151073      -0.029924       0.006445      -0.095064       0.099871       0.002318       0.101077       0.031948       0.130542       0.251276      -0.114554      -0.047234       0.161788              6.313438       6.676790      -0.080445       0.814566       3.862551       0.744924       8.400972          -0.000009
           50              O       8.729654      -0.468674       3.243559      -0.498130      24.597438 0.34262230E+03  0.73928621E+04                                 6.699518                            5.649317       0.312917       2.191634                    0.998789      24.960695      63.097119       0.812646       0.349307      -1.141572      -0.001676      -0.053339       0.081462       0.097386      -0.035627       0.013653      -0.097272      -0.128486       0.068934      -0.087599      -0.054616       0.142214              7.435297       4.610263      -1.272064       0.680703       8.336314      -3.077004       9.359315          -0.000004
           51              O       5.629999       3.930941       7.786137      -0.631890      32.231802 0.51622393E+03  0.12271760E+05                                 7.973817                            6.978989       0.508178       2.203981                    0.997848      28.082626      73.160424       0.728214       0.353817      -1.144312      -0.066021       0.035590      -0.006645       0.075297      -0.006876       0.005090       0.017068      -0.107711       0.154465      -0.080330       0.019832       0.060498              8.644949      10.134217       0.395016       1.616375       5.477682       0.672690      10.322947          -0.000006
           52              O       6.284324       3.939804       5.684483      -0.726602      51.195758 0.81847234E+03  0.21936512E+05                                11.151894                            9.037232      -0.147562       1.942663                    0.997220      31.887706      89.581115       0.610723       0.374195      -1.123081      -0.077064      -0.002643       0.044002       0.088780       0.006858      -0.045564       0.011173      -0.117722      -0.168842      -0.091775       0.003802       0.087973             13.343761      20.678580       0.201766      -4.999633       8.738323       0.698194      10.614379           0.000001
           53              O       7.621482       1.552423       4.464021      -0.637722      39.770485 0.64532520E+03  0.16245759E+05                                 9.346019                            7.958305       0.096610       2.064499                    0.996321      29.056576      78.284740       0.661075       0.368039      -1.131379      -0.020953      -0.063425       0.023956       0.070963       0.036922       0.004627      -0.014073       0.125220       0.054602      -0.083929       0.020331       0.063599             10.519569       6.718822      -1.599670       1.568109      12.660860      -3.541523      12.179026           0.000000
           54              O       5.703031       2.748149       2.374891      -0.662293      38.117080 0.56672739E+03  0.13818164E+05                                 9.023992                            7.361141       0.442707       2.164651                    0.996571      29.222216      77.608319       0.700620       0.358548      -1.138227      -0.073646      -0.089437      -0.041719       0.123139      -0.052763      -0.039634      -0.008141       0.012072       0.115042      -0.081463       0.016580       0.064883             10.359627       9.129520      -2.176669      -1.772948      10.345558       5.159346      11.603803          -0.000002
           55              O       7.388625       1.523928       6.697740      -0.700534      39.208146 0.61650321E+03  0.15352691E+05                                 9.176753                            7.680817       0.210440       2.073344                    0.997819      30.053506      80.683320       0.685403       0.358848      -1.137903      -0.081194      -0.074954      -0.078355       0.135463       0.028474      -0.019738       0.034638       0.087448      -0.078373      -0.072234       0.005942       0.066292             10.500538       7.012853      -2.051315      -1.438492      14.425827       4.278659      10.062933          -0.000007
           56              O       6.269095      10.802075       0.166220      -0.495021      22.174866 0.30728946E+03  0.64480530E+04                                 6.157971                            5.281812       0.330765       2.200354                    0.998699      24.618632      61.232485       0.857385       0.340447      -1.149719      -0.096984      -0.003373      -0.003771       0.097116       0.048712       0.063740       0.044507       0.177204      -0.233199      -0.113236      -0.049126       0.162362              6.640175       9.621319       0.436165       1.146698       4.810616       1.018989       5.488591          -0.000002

******************************************************
Auxiliary information for the entire system
The total spin magnetic moment of the unit cell is   -0.000149
The total net atomic charge of the unit cell is   0.000004
Accuracy of reproducing the electrostatic potential in the unit cell:
  The inner radius (bohr) =    5.0000
  The outer radius (bohr) =   12.0000
  Valid grid points have density less than (e/(bohr^3)) =    0.0001
  The number of valid grid points were=       115443
  The rms potential error without charges in kcal/mol is=      9.16585
  The rms potential error with partial charges in kcal/mol is=      2.13150
  The RRMSE value at monopole order=      0.23255
  The rms potential error with partial charges and cloud penetration in kcal/mol is=      2.12237
  The RRMSE value at monopole order with cloud penetration is=      0.23155
  The rms potential error with partial charges and atomic dipoles in kcal/mol is=      0.53878
  The RRMSE value at dipole order=      0.05878
  The rms potential error with partial charges, atomic dipoles and cloud penetration in kcal/mol is=      0.53475
  The RRMSE value at dipole order with cloud penetration=      0.05834

******************************************************
The electron densities and ab initio electrostatic potential were computed in VASP using the PBE functional and
projector augmented wave method. See the main text of the journal article for a description of computational details.
The atomic charges, dipoles, and quadrupoles were computed with the DDEC6 method as described in
(a) T. A. Manz and N. Gabaldon Limas, RSC Adv. 6 (2016) 47771-47801 DOI: 10.1039/c6ra04656h
(b) N. Gabaldon Limas and T. A. Manz, RSC Adv. 8 (2018) 2678-2707 DOI: 10.1039/c7ra11829e.
For each atom in the material, the electron cloud parameters were fit to the spherically averaged atom-in-material
electron density using radial positions for which this density was between 10^-4 and 10^-2 electrons per cubic bohr.
The polarizabilities, dispersion coefficients, and quantum Drude oscillator (QDO) parameters were fit using the MCLF method.
The magnetic structure of the system was optimized in VASP from the default ferromagnetic initial guess using spin polarization.
The atomic spin moments (ASMs) were computed on this optimized magnetic structure using the DDEC6 partition as inputs
to the method of T. A. Manz and D. S. Sholl, J. Chem. Theory Comput. 7 (2011) 4146-4164 DOI: 10.1021/ct200539n.
The RMSE and RRMSE were computed using a uniform grid with Ewald summation.
