# Supplementary material for: A collection of forcefield precursors for metal–organic frameworks
Source: RSC Adv. 2019 Nov 13;9(63):36492–507. doi: 10.1039/c9ra07327b (PMC9075174; doi:10.1039/c9ra07327b)
Supplement: RA-009-C9RA07327B-s3551 [file RA-009-C9RA07327B-s3551.xyz]

  284
jmolscript: load "" {1 1 1} spacegroup "x,y,z" unitcell [{     17.672000     0.000000     0.000000 }, {      6.878874    18.619978     0.000000 }, {      6.827548     4.225799    19.312287 }]
Zn     9.435073    15.794056    10.496614     0.967387
Zn    11.044490    13.067677    10.469191     0.917124
Zn    11.097852    14.896677     7.986789     0.940423
Zn    12.751766    15.801676    10.570580     0.996299
Zn    21.538792     6.869419    18.939367     0.918478
Zn    19.891638     9.526068    19.042108     0.941647
Zn    18.371809     6.758100    18.900356     0.961454
Zn    13.093523     3.454603     2.323268     1.022025
Zn    21.943349     7.051721     8.815673     0.967387
Zn    20.333932     9.778100     8.843096     0.917124
Zn    20.280570     7.949100    11.325498     0.940423
Zn    18.626656     7.044101     8.741707     0.996299
Zn     9.839630    15.976358     0.372920     0.918478
Zn    11.486784    13.319709     0.270179     0.941647
Zn    13.006613    16.087677     0.411931     0.961454
Zn    18.284899    19.391174    16.989019     1.022025
H     11.209664     9.393298     8.337114     0.118552
H     11.547759     7.520130     6.975598     0.123766
H     11.985672     6.618699     4.702542     0.125768
H     12.097244     9.165558     1.492840     0.126362
H     11.628025    10.926835     2.862081     0.121564
H     11.298052    11.856525     5.162174     0.128220
H     22.360767    11.739147    16.539043     0.111873
H     22.973084    13.627504    15.059721     0.104798
H     23.950667    14.451749    13.244366     0.120202
H      8.679533    11.200384    13.174842     0.124453
H      8.261299     9.291519    14.739137     0.125008
H     24.582635     8.378531    16.421238     0.112711
H     17.318434    11.502765    16.513937     0.110277
H     16.709199    13.418287    15.048134     0.110810
H     15.261927    14.359494    13.520532     0.115845
H     12.844868    11.042880    13.705930     0.132234
H     13.468771     9.211730    15.208426     0.123684
H     14.973629     8.267749    16.672297     0.112738
H     16.164602    18.038294     1.562364     0.129031
H     15.003148    16.661405     3.004992     0.117342
H     13.906975    16.356195     5.218180     0.127397
H     14.403172    19.097160     8.145923     0.117191
H      9.019411     1.601301     6.850068     0.110446
H      9.975107     2.088498     4.575081     0.122533
H     24.094352    18.225471     1.413659     0.129084
H      7.685984    16.866186     2.860150     0.121674
H      8.397837    16.274610     5.202730     0.133191
H     23.820494    17.604722     8.294627     0.119322
H     22.514369    18.784648     6.896418     0.115227
H     21.820031    19.434117     4.546112     0.121172
H     25.017595    22.003562    16.322745     0.115266
H     25.059418    20.411660    14.621332     0.116717
H     26.463774    18.852099    13.161324     0.124383
H     12.715429    19.508236    12.773147     0.108929
H     12.645612    21.347677    14.269849     0.115355
H     22.090544     4.159271    15.791657     0.115769
H     20.168758    13.452479    10.975173     0.118552
H     19.830663    15.325647    12.336689     0.123766
H     19.392750    16.227078    14.609745     0.125768
H     19.281178    13.680219    17.819447     0.126362
H     19.750397    11.918942    16.450206     0.121564
H     20.080370    10.989252    14.150113     0.128220
H      9.017655    11.106630     2.773244     0.111873
H      8.405338     9.218273     4.252566     0.104798
H      7.427755     8.394028     6.067921     0.120202
H     22.698889    11.645393     6.137445     0.124453
H     23.117123    13.554258     4.573150     0.125008
H      6.795787    14.467246     2.891049     0.112711
H     14.059988    11.343012     2.798350     0.110277
H     14.669223     9.427490     4.264153     0.110810
H     16.116495     8.486283     5.791755     0.115845
H     18.533554    11.802897     5.606357     0.132234
H     17.909651    13.634047     4.103861     0.123685
H     16.404793    14.578028     2.639990     0.112738
H     15.213820     4.807483    17.749923     0.129031
H     16.375274     6.184372    16.307295     0.117342
H     17.471447     6.489582    14.094107     0.127397
H     16.975250     3.748617    11.166364     0.117191
H     22.359011    21.244476    12.462219     0.110446
H     21.403315    20.757279    14.737206     0.122533
H      7.284070     4.620306    17.898628     0.129084
H     23.692438     5.979591    16.452137     0.121674
H     22.980585     6.571167    14.109557     0.133191
H      7.557928     5.241055    11.017660     0.119322
H      8.864053     4.061129    12.415869     0.115227
H      9.558391     3.411660    14.766175     0.121172
H      6.360827     0.842215     2.989542     0.115265
H      6.319004     2.434117     4.690955     0.116717
H      4.914648     3.993678     6.150963     0.124383
H     18.662993     3.337541     6.539140     0.108929
H     18.732810     1.498100     5.042438     0.115355
H      9.287878    18.686506     3.520630     0.115769
C     11.095322    12.034298     7.761608     0.596101
C     11.271485    10.797615     6.875174    -0.019652
C     11.317396     9.510473     7.400468    -0.100311
C     11.514111     8.391069     6.599008    -0.151882
C     11.662813     8.584388     5.210455     0.083569
C     11.929100     7.498012     4.347196    -0.164348
C     12.106674     7.697920     2.997267    -0.036239
C     11.985485     9.029341     2.427554    -0.110886
C     11.714011    10.056912     3.234808    -0.134557
C     11.547893     9.888302     4.642674     0.081568
C     11.362376    10.977636     5.519452    -0.155811
C     12.426938     6.527344     2.089589     0.611983
C      8.406540    16.279389     7.794439     0.605876
C      8.479923    13.492121    11.956237     0.585189
C     12.883032    13.409625    12.421663     0.607291
C     13.074577    16.710145     7.661184     0.613316
C     10.858710    17.787077    11.944650     0.622904
C     22.395178     9.337684    17.605081     0.609226
C     23.303797     9.945264    16.595048    -0.032425
C     23.054717    11.237636    16.127691    -0.152791
C     23.777845    11.833291    15.088690     0.091270
C     23.609181    13.082586    14.611676    -0.124799
C     24.226289    13.615263    13.599713    -0.095832
C     25.300346    12.922178    13.053175    -0.013989
C     25.613790    11.672117    13.543707    -0.165334
C     24.873136    11.081546    14.563396     0.088331
C     25.191120     9.778834    15.077102    -0.145982
C     24.386809     9.244043    16.079410    -0.103573
C     17.355567     9.136773    17.554869     0.616860
C     16.355402     9.771226    16.676160    -0.029476
C     16.558824    11.025091    16.203009    -0.148940
C     15.725524    11.648042    15.297263     0.086638
C     15.942630    12.929598    14.771968    -0.130536
C     15.080530    13.494233    13.872016    -0.124744
C     13.889399    12.772161    13.456802    -0.033822
C     13.614670    11.524543    13.984027    -0.172575
C     14.509894    10.970974    14.951573     0.092836
C     14.255231     9.683330    15.457555    -0.147245
C     15.158390     9.126751    16.309226    -0.104630
C     10.608892     1.714093     2.047102     0.605043
C      9.771549     0.849413     2.979886    -0.026843
C     16.060879    18.279138     2.475835    -0.105058
C     15.349555    17.490575     3.313988    -0.121749
C     15.112561    17.902921     4.679367     0.079684
C     14.288931    17.171063     5.521383    -0.162474
C     14.020518    17.620926     6.811444    -0.034331
C     14.599850    18.782839     7.271076    -0.103965
C     15.441007    19.474393     6.483135    -0.142436
C     15.667506    19.141506     5.166037     0.086841
C      9.576051     1.279045     4.279603    -0.173499
C     15.059043     1.217561     1.956335     0.606516
C     22.823653    18.928857     2.858218    -0.026933
C     23.896347    18.199707     2.342580    -0.104269
C     24.676756    17.424336     3.215496    -0.127389
C     24.466146    17.463424     4.619499     0.073178
C     25.341630    16.787742     5.531039    -0.140808
C     25.125110    16.883219     6.869380    -0.019922
C     24.002593    17.599850     7.361844    -0.102067
C     23.216509    18.251549     6.544934    -0.145226
C     23.402030    18.167866     5.115825     0.080768
C     22.553861    18.933768     4.208147    -0.185029
C     20.047823     5.094099    17.085580     0.601821
C     20.103648     3.984309    16.123828    -0.029703
C     25.824024    21.832998    15.849594    -0.100374
C     25.862678    20.835601    14.899429    -0.143973
C     27.096707    20.446787    14.339373     0.083453
C     27.237277    19.344604    13.412383    -0.160537
C     10.781669    18.990481    12.883227    -0.020933
C     11.891005    19.737895    13.184498    -0.122836
C     11.860550    20.844317    14.088313    -0.150532
C     28.284018    21.172174    14.710169     0.081716
C     21.315368     3.651434    15.581153    -0.148935
C     20.283100    10.811479    11.550679     0.596101
C     20.106937    12.048162    12.437113    -0.019652
C     20.061026    13.335304    11.911819    -0.100311
C     19.864311    14.454708    12.713279    -0.151881
C     19.715609    14.261389    14.101832     0.083569
C     19.449322    15.347765    14.965091    -0.164348
C     19.271748    15.147857    16.315020    -0.036239
C     19.392937    13.816436    16.884733    -0.110886
C     19.664411    12.788865    16.077479    -0.134557
C     19.830529    12.957475    14.669613     0.081568
C     20.016046    11.868141    13.792835    -0.155811
C     18.951484    16.318433    17.222698     0.611983
C     22.971882     6.566388    11.517848     0.605876
C     22.898499     9.353656     7.356050     0.585189
C     18.495390     9.436152     6.890624     0.607291
C     18.303845     6.135632    11.651103     0.613316
C     20.519712     5.058700     7.367637     0.622904
C      8.983244    13.508093     1.707206     0.609226
C      8.074625    12.900513     2.717239    -0.032425
C      8.323705    11.608141     3.184596    -0.152791
C      7.600577    11.012486     4.223597     0.091270
C      7.769241     9.763191     4.700611    -0.124799
C      7.152133     9.230514     5.712574    -0.095832
C      6.078076     9.923599     6.259112    -0.013989
C      5.764632    11.173660     5.768580    -0.165334
C      6.505286    11.764231     4.748891     0.088331
C      6.187302    13.066943     4.235185    -0.145982
C      6.991613    13.601734     3.232877    -0.103573
C     14.022855    13.709004     1.757418     0.616860
C     15.023020    13.074551     2.636127    -0.029476
C     14.819598    11.820686     3.109278    -0.148940
C     15.652898    11.197735     4.015024     0.086638
C     15.435792     9.916179     4.540319    -0.130536
C     16.297892     9.351544     5.440271    -0.124744
C     17.489023    10.073616     5.855485    -0.033822
C     17.763752    11.321234     5.328260    -0.172575
C     16.868528    11.874803     4.360714     0.092836
C     17.123191    13.162447     3.854732    -0.147245
C     16.220032    13.719026     3.003061    -0.104630
C     20.769530    21.131684    17.265185     0.605043
C     21.606873    21.996364    16.332401    -0.026843
C     15.317543     4.566639    16.836452    -0.105058
C     16.028867     5.355202    15.998299    -0.121749
C     16.265861     4.942856    14.632920     0.079684
C     17.089491     5.674714    13.790904    -0.162474
C     17.357904     5.224851    12.500843    -0.034331
C     16.778572     4.062938    12.041211    -0.103965
C     15.937415     3.371384    12.829152    -0.142436
C     15.710916     3.704271    14.146250     0.086841
C     21.802371    21.566732    15.032684    -0.173499
C     16.319379    21.628216    17.355952     0.606516
C      8.554769     3.916920    16.454069    -0.026933
C      7.482075     4.646070    16.969707    -0.104269
C      6.701666     5.421441    16.096791    -0.127389
C      6.912276     5.382353    14.692788     0.073178
C      6.036792     6.058035    13.781248    -0.140808
C      6.253312     5.962558    12.442907    -0.019922
C      7.375829     5.245927    11.950443    -0.102067
C      8.161913     4.594228    12.767353    -0.145226
C      7.976392     4.677911    14.196462     0.080768
C      8.824561     3.912009    15.104140    -0.185029
C     11.330599    17.751678     2.226707     0.601821
C     11.274774    18.861468     3.188459    -0.029703
C      5.554398     1.012779     3.462693    -0.100374
C      5.515744     2.010176     4.412858    -0.143973
C      4.281715     2.398990     4.972914     0.083453
C      4.141145     3.501173     5.899904    -0.160537
C     20.596753     3.855296     6.429060    -0.020933
C     19.487417     3.107882     6.127789    -0.122836
C     19.517872     2.001460     5.223974    -0.150533
C      3.094404     1.673603     4.602118     0.081716
C     10.063054    19.194343     3.731134    -0.148935
O     11.061848    11.754773     9.028494    -0.548830
O     11.075600    13.127714     7.218933    -0.501305
O     12.293374     5.389082     2.597503    -0.575395
O     12.815254     6.770527     0.928921    -0.517688
O     25.915973    16.385985     9.030425    -0.531955
O      9.458080    15.685742     7.276870    -0.590143
O     25.944822    14.723417    11.660759    -0.540534
O      9.326044    12.717200    11.384593    -0.556241
O     12.302408    12.537907    11.765045    -0.497543
O     12.991227    14.633090    12.269096    -0.543273
O     13.009438    17.057875     8.875927    -0.584571
O     12.495767    15.834755     7.106922    -0.485724
O      9.725634    17.371548    11.560335    -0.545250
O     11.977412    17.379220    11.654965    -0.540954
O     21.445720     9.981143    17.975877    -0.511218
O     22.721056     8.116939    17.991327    -0.574785
O     18.360425     9.780522    17.807860    -0.539843
O     17.124627     7.940142    17.966221    -0.563382
O     11.151700     2.733992     2.487423    -0.574975
O     10.547479     1.434081     0.801460    -0.527490
O     14.005461     1.575183     2.390861    -0.527302
O     15.637754     1.474953     0.826566    -0.526891
O     21.113956     5.617875    17.479551    -0.542703
O     18.872343     5.426577    17.541350    -0.567274
O     11.063272    14.918202     9.912997    -1.026422
O     13.096685     3.469483     0.308997    -1.023818
O     20.316574    11.091004    10.283793    -0.548829
O     20.302822     9.718063    12.093354    -0.501305
O     19.085048    17.456695    16.714784    -0.575395
O     18.563168    16.075250    18.383366    -0.517688
O      5.462449     6.459792    10.281862    -0.531955
O     21.920342     7.160035    12.035417    -0.590143
O      5.433600     8.122360     7.651528    -0.540534
O     22.052378    10.128577     7.927694    -0.556241
O     19.076014    10.307870     7.547242    -0.497543
O     18.387195     8.212687     7.043191    -0.543273
O     18.368984     5.787902    10.436360    -0.584571
O     18.882655     7.011022    12.205365    -0.485724
O     21.652788     5.474229     7.751952    -0.545250
O     19.401010     5.466557     7.657322    -0.540954
O      9.932702    12.864634     1.336410    -0.511218
O      8.657366    14.728838     1.320960    -0.574785
O     13.017997    13.065255     1.504427    -0.539843
O     14.253795    14.905635     1.346066    -0.563382
O     20.226722    20.111785    16.824864    -0.574975
O     20.830943    21.411696    18.510827    -0.527490
O     17.372961    21.270594    16.921426    -0.527302
O     15.740668    21.370824    18.485721    -0.526891
O     10.264466    17.227902     1.832736    -0.542703
O     12.506079    17.419200     1.770937    -0.567274
O     20.315150     7.927575     9.399290    -1.026422
O     18.281737    19.376294    19.003290    -1.023818

The following XYZ coordinates are in angstroms. Other properties are in atomic units.
The sperically averaged electron density of each atom fit to a function of the form exp(a - br)
eigen_1, eigen_2 and eigen_3 are the three eigenvalues of traceless quadrupole moment tensor
  atom number  atomic symbol              X              Y              Z     net charge C6 coefficient C8 coefficient C10 coefficient fluctuating dipole atomic polarizability isotropic forcefield polarizability              a              b squared Pearson coefficient          <r^3>          <r^4>         wp_QDO          m_QDO          q_QDO       dipole_x       dipole_y       dipole_z         dipole            Qxy            Qxz            Qyz     Q(x^2-y^2)  Q(3z^2 - R^2)        eigen_1        eigen_2        eigen_3 static polarizability      alpha(xx)      alpha(xy)      alpha(xz)      alpha(yy)      alpha(yz)      alpha(zz) atomic spin moment
            1             Zn       9.435073      15.794056      10.496614       0.967387      83.501894 0.17224435E+04  0.53893302E+05                                15.979109                           13.855506       0.037031       1.892828                    0.998089      45.015883     123.390595       0.468366       0.417957      -1.127099      -0.019984       0.015240       0.003803       0.025418      -0.066887      -0.041472       0.014560       0.086868      -0.117453      -0.063883      -0.047940       0.111824             18.820844      15.517455       1.696040       0.540956      19.436988      -0.524002      21.508088           0.000000
            2             Zn      11.044490      13.067677      10.469191       0.917124      87.791134 0.17995866E+04  0.56988397E+05                                16.476106                           14.124640       0.049474       1.879074                    0.998849      46.480250     128.623978       0.465242       0.415732      -1.127391      -0.029533      -0.044378       0.018738       0.056504       0.008088       0.003529      -0.030705      -0.167380      -0.160551      -0.063155      -0.053166       0.116320             19.398101      17.714313      -0.398518       1.583526      15.959265       0.342982      24.520725          -0.000000
            3             Zn      11.097852      14.896677       7.986789       0.940423      84.442163 0.17448580E+04  0.54803559E+05                                16.007668                           13.886583       0.040629       1.882275                    0.998824      45.815281     126.063483       0.470539       0.414440      -1.128819      -0.023557       0.010079      -0.050151       0.056317       0.005054       0.000294       0.014663      -0.034350       0.312076      -0.069935      -0.035625       0.105561             18.273970      16.510318       1.102792      -0.508275      20.421826      -1.087603      17.889765           0.000001
            4             Zn      12.751766      15.801676      10.570580       0.996299      77.091063 0.15967732E+04  0.49061737E+05                                15.307085                           13.446218       0.181390       1.931356                    0.999114      44.523486     121.242701       0.469481       0.424608      -1.121792       0.054789       0.050709       0.040967       0.085156       0.047587       0.049695       0.047574       0.136627      -0.219608      -0.105789      -0.032485       0.138274             17.644524      13.146946      -0.804393       0.746609      18.017994      -4.375401      21.768632          -0.000001
            5             Zn      21.538792       6.869419      18.939367       0.918478      88.916496 0.18012856E+04  0.57087683E+05                                16.645116                           14.159393       0.046975       1.877850                    0.998795      46.556295     129.122216       0.463029       0.417386      -1.125640       0.022858      -0.030751      -0.035423       0.052182      -0.053902      -0.060067       0.010117       0.121042      -0.119191      -0.072661      -0.050288       0.122949             20.052300      17.011293      -1.398674       0.046445      21.125591      -3.392792      22.020014           0.000000
            6             Zn      19.891638       9.526068      19.042108       0.941647      89.237308 0.17421023E+04  0.54681387E+05                                16.603322                           13.883926       0.073133       1.893888                    0.998812      45.669417     125.516203       0.470282       0.414937      -1.128769      -0.013528       0.029942      -0.033056       0.046607       0.008136      -0.016538      -0.046964      -0.116538      -0.058474      -0.057815      -0.032073       0.089888             20.238336      18.667146      -1.552405      -2.378135      21.209433       2.571118      20.838428           0.000000
            7             Zn      18.371809       6.758100      18.900356       0.961454      85.459137 0.17512976E+04  0.55037069E+05                                16.210980                           13.954200       0.017810       1.884298                    0.998273      45.275740     124.470671       0.467444       0.416947      -1.127516      -0.017626      -0.012983      -0.005864       0.022663       0.056806       0.058082       0.036276       0.064825      -0.084082      -0.061695      -0.051014       0.112709             19.579992      17.633754       0.019451      -1.263981      19.069007      -1.600823      22.037216           0.000000
            8             Zn      13.093523       3.454603       2.323268       1.022025      79.591598 0.15722177E+04  0.48143011E+05                                15.666543                           13.371977       0.181573       1.931803                    0.999544      44.188280     120.309186       0.469003       0.426491      -1.120027      -0.024477      -0.004835       0.081446       0.085182       0.016578       0.032295       0.023517       0.085027       0.350044      -0.105385      -0.021871       0.127256             19.067567      17.462358      -4.635250      -0.258425      24.836252       0.142529      14.904092          -0.000001
            9             Zn      21.943349       7.051721       8.815673       0.967387      83.501895 0.17224435E+04  0.53893303E+05                                15.979109                           13.855507       0.037031       1.892828                    0.998089      45.015883     123.390596       0.468366       0.417957      -1.127099       0.019984      -0.015240      -0.003803       0.025418      -0.066887      -0.041472       0.014560       0.086868      -0.117453      -0.063883      -0.047940       0.111824             18.820844      15.517455       1.696040       0.540956      19.436988      -0.524002      21.508088           0.000000
           10             Zn      20.333932       9.778100       8.843096       0.917124      87.791130 0.17995865E+04  0.56988395E+05                                16.476106                           14.124640       0.049474       1.879074                    0.998849      46.480249     128.623975       0.465242       0.415732      -1.127391       0.029533       0.044378      -0.018738       0.056504       0.008088       0.003529      -0.030705      -0.167380      -0.160551      -0.063155      -0.053166       0.116320             19.398100      17.714312      -0.398518       1.583525      15.959265       0.342983      24.520724          -0.000000
           11             Zn      20.280570       7.949100      11.325498       0.940423      84.442163 0.17448580E+04  0.54803560E+05                                16.007668                           13.886583       0.040629       1.882275                    0.998824      45.815281     126.063485       0.470539       0.414440      -1.128819       0.023557      -0.010079       0.050151       0.056317       0.005054       0.000294       0.014663      -0.034350       0.312076      -0.069935      -0.035625       0.105561             18.273970      16.510319       1.102792      -0.508275      20.421826      -1.087603      17.889766           0.000001
           12             Zn      18.626656       7.044101       8.741707       0.996299      77.091065 0.15967733E+04  0.49061740E+05                                15.307086                           13.446219       0.181390       1.931356                    0.999114      44.523486     121.242703       0.469481       0.424608      -1.121792      -0.054789      -0.050709      -0.040967       0.085156       0.047587       0.049695       0.047574       0.136627      -0.219608      -0.105789      -0.032485       0.138274             17.644525      13.146947      -0.804393       0.746609      18.017994      -4.375401      21.768633          -0.000001
           13             Zn       9.839630      15.976358       0.372920       0.918478      88.916498 0.18012856E+04  0.57087685E+05                                16.645116                           14.159393       0.046975       1.877850                    0.998795      46.556296     129.122218       0.463029       0.417386      -1.125640      -0.022858       0.030751       0.035423       0.052182      -0.053902      -0.060067       0.010117       0.121042      -0.119191      -0.072661      -0.050288       0.122949             20.052300      17.011293      -1.398673       0.046444      21.125591      -3.392792      22.020014           0.000000
           14             Zn      11.486784      13.319709       0.270179       0.941647      89.237309 0.17421023E+04  0.54681388E+05                                16.603322                           13.883926       0.073133       1.893888                    0.998812      45.669417     125.516205       0.470282       0.414937      -1.128769       0.013528      -0.029942       0.033056       0.046607       0.008136      -0.016538      -0.046964      -0.116538      -0.058474      -0.057815      -0.032073       0.089888             20.238336      18.667147      -1.552405      -2.378136      21.209433       2.571118      20.838429           0.000000
           15             Zn      13.006613      16.087677       0.411931       0.961454      85.459138 0.17512977E+04  0.55037070E+05                                16.210980                           13.954200       0.017810       1.884298                    0.998273      45.275740     124.470672       0.467444       0.416947      -1.127516       0.017626       0.012983       0.005864       0.022663       0.056806       0.058082       0.036276       0.064825      -0.084082      -0.061695      -0.051014       0.112709             19.579993      17.633754       0.019451      -1.263981      19.069007      -1.600822      22.037216           0.000000
           16             Zn      18.284899      19.391174      16.989019       1.022025      79.591603 0.15722178E+04  0.48143016E+05                                15.666544                           13.371978       0.181573       1.931803                    0.999544      44.188280     120.309189       0.469003       0.426491      -1.120027       0.024477       0.004835      -0.081446       0.085182       0.016578       0.032295       0.023517       0.085027       0.350044      -0.105385      -0.021871       0.127256             19.067569      17.462358      -4.635251      -0.258426      24.836254       0.142529      14.904094          -0.000001
           17              H      11.209664       9.393298       8.337114       0.118552       1.233497 0.89767610E+01  0.88857613E+02                                 1.764898                            1.650138      -1.003336       2.401762                    0.998141       3.286060       8.637988       0.543975       1.137502      -0.745273      -0.006376      -0.006759       0.041667       0.042690      -0.000459      -0.003915      -0.010290      -0.019310       0.038875      -0.016847      -0.002877       0.019725              1.818013       1.412865      -0.004840      -0.135922       1.555639      -0.006480       2.485535          -0.000001
           18              H      11.547759       7.520130       6.975598       0.123766       1.149249 0.82416394E+01  0.79432125E+02                                 1.649810                            1.556583      -0.854927       2.476093                    0.999140       3.127491       7.972090       0.576450       1.102458      -0.755142      -0.000439      -0.034172       0.017120       0.038224      -0.001921      -0.004554      -0.002377      -0.030864       0.033908      -0.021869       0.008621       0.013248              1.674237       1.341978      -0.030529      -0.016748       2.100629      -0.269816       1.580104          -0.000001
           19              H      11.985672       6.618699       4.702542       0.125768       1.242160 0.92791284E+01  0.93001280E+02                                 1.798698                            1.697287      -1.151738       2.336040                    0.996487       3.374377       9.047863       0.524916       1.164218      -0.737878      -0.001598      -0.035469       0.014548       0.038369       0.000050      -0.001489      -0.008907      -0.016988       0.009967      -0.010391      -0.003806       0.014196              1.848232       1.434849      -0.074991      -0.037339       2.423869      -0.062500       1.685978           0.000000
           20              H      12.097244       9.165558       1.492840       0.126362       1.089337 0.76344934E+01  0.73721697E+02                                 1.720073                            1.592632      -0.978390       2.421765                    0.998226       3.352729       9.163243       0.509107       1.245896      -0.717146       0.003803       0.010983      -0.039076       0.040768      -0.000330      -0.001527      -0.006454      -0.017721       0.029928      -0.013980      -0.000127       0.014108              1.802037       1.365096      -0.021018      -0.135011       1.563106       0.051604       2.477909           0.000001
           21              H      11.628025      10.926835       2.862081       0.121564       0.989901 0.69845668E+01  0.67132784E+02                                 1.716700                            1.601756      -1.093049       2.365519                    0.995709       3.640510      10.513801       0.462622       1.377478      -0.687174      -0.002562       0.033423      -0.018352       0.038216      -0.004307      -0.002065       0.000456      -0.025337       0.031490      -0.018761       0.007906       0.010855              1.784858       1.540657      -0.090889      -0.006954       2.211665      -0.274539       1.602252           0.000001
           22              H      11.298052      11.856525       5.162174       0.128220       1.112531 0.84802923E+01  0.84314724E+02                                 1.764654                            1.697641      -1.074961       2.375808                    0.997354       3.467550       9.708680       0.483394       1.274419      -0.711017      -0.002606       0.036203      -0.015649       0.039526      -0.000798      -0.001522      -0.010267      -0.021309       0.010626      -0.012770      -0.004054       0.016825              1.793645       1.466448      -0.084953      -0.011997       2.214107      -0.101283       1.700380           0.000001
           23              H      22.360767      11.739147      16.539043       0.111873       1.284706 0.98055383E+01  0.10083017E+03                                 1.909129                            1.795629      -1.318708       2.245916                    0.994048       3.725355      10.517169       0.483052       1.233085      -0.718785      -0.023038       0.020934       0.017995       0.035955      -0.004566      -0.006622       0.003405      -0.009699      -0.002730      -0.009684      -0.000645       0.010328              1.969573       2.237535      -0.357500      -0.418441       1.865644       0.057539       1.805539           0.000001
           24              H      22.973084      13.627504      15.059721       0.104798       1.279560 0.95587944E+01  0.96963598E+02                                 1.873493                            1.752168      -0.906422       2.441367                    0.998163       3.464093       9.486072       0.501327       1.204425      -0.728280      -0.017085       0.023820       0.017620       0.034202      -0.008877      -0.010694      -0.002939      -0.019252       0.003594      -0.019564       0.006875       0.012689              1.926306       2.159935      -0.395433      -0.450190       1.866340       0.206004       1.752644           0.000001
           25              H      23.950667      14.451749      13.244366       0.120202       1.238745 0.91339473E+01  0.91049319E+02                                 1.789441                            1.680696      -0.977646       2.415197                    0.998207       3.315945       8.823691       0.529830       1.159714      -0.739702      -0.014936       0.033328      -0.014592       0.039329      -0.014727      -0.005503      -0.004997      -0.015177      -0.008612      -0.018544       0.000440       0.018104              1.819757       1.585923      -0.134012      -0.041549       2.232606      -0.412648       1.640742           0.000001
           26              H       8.679533      11.200384      13.174842       0.124453       1.206630 0.90991815E+01  0.90929150E+02                                 1.774594                            1.688871      -1.129987       2.343547                    0.996928       3.393899       9.144752       0.521415       1.175498      -0.734671       0.028123      -0.021088      -0.015616       0.038464      -0.011094      -0.005280       0.000889      -0.002717      -0.023801      -0.011334      -0.004554       0.015887              1.798344       2.063289      -0.191291      -0.403813       1.649647      -0.009124       1.682097          -0.000001
           27              H       8.261299       9.291519      14.739137       0.125008       1.156507 0.85189218E+01  0.83365020E+02                                 1.705960                            1.622339      -0.852130       2.479708                    0.999167       3.194797       8.394700       0.540228       1.158590      -0.740650       0.029653      -0.021789      -0.012733       0.038938      -0.010196      -0.012311      -0.008599      -0.004611      -0.015547      -0.021580       0.008413       0.013167              1.718855       1.959249      -0.305582      -0.264417       1.716284       0.067833       1.481033          -0.000002
           28              H      24.582635       8.378531      16.421238       0.112711       1.303043 0.95269190E+01  0.97247685E+02                                 1.933146                            1.774051      -1.208891       2.299740                    0.995381       3.650234      10.262461       0.484360       1.238828      -0.718054       0.009998      -0.035020       0.014789       0.039307      -0.009606      -0.003342      -0.005572      -0.001326      -0.015770      -0.012491       0.000029       0.012461              2.032240       1.624312      -0.165530      -0.033483       2.761710      -0.420093       1.710698          -0.000001
           29              H      17.318434      11.502765      16.513937       0.110277       1.174201 0.86945970E+01  0.87300096E+02                                 1.831907                            1.714287      -1.344107       2.228296                    0.994202       3.795569      10.805781       0.481273       1.267503      -0.709428       0.023929       0.017622       0.014804       0.033201       0.003471       0.005426       0.002883      -0.004390      -0.001862      -0.006776      -0.001136       0.007912              1.899319       2.252142       0.397852       0.340744       1.835798       0.012378       1.610016           0.000001
           30              H      16.709199      13.418287      15.048134       0.110810       1.184127 0.86485231E+01  0.86989866E+02                                 1.874160                            1.735445      -1.233783       2.290478                    0.993402       3.754379      10.806118       0.466303       1.305904      -0.701987       0.027389       0.020074       0.010946       0.035678       0.006228       0.008749      -0.007998      -0.008345      -0.014994      -0.016645       0.005556       0.011089              1.949681       2.452012       0.465227       0.377244       1.807830       0.108995       1.589200           0.000000
           31              H      15.261927      14.359494      13.520532       0.115845       1.276081 0.96816020E+01  0.98208049E+02                                 1.846083                            1.747344      -1.027577       2.387630                    0.997713       3.410616       9.242313       0.510582       1.182608      -0.733964       0.010106       0.038622      -0.011750       0.041616       0.011903       0.007650      -0.007581      -0.012340      -0.027550      -0.019561       0.001295       0.018266              1.867270       1.643108       0.045076       0.109422       2.292317      -0.400052       1.666384           0.000000
           32              H      12.844868      11.042880      13.705930       0.132234       1.178971 0.87570230E+01  0.86645089E+02                                 1.750223                            1.659997      -1.085867       2.372840                    0.997206       3.301520       8.841667       0.524601       1.180020      -0.734222      -0.030785      -0.021046      -0.013765       0.039751       0.009778       0.006507      -0.001208       0.001625      -0.026207      -0.013017      -0.001871       0.014888              1.781662       2.133788       0.230980       0.356810       1.622118      -0.030167       1.589081          -0.000001
           33              H      13.468771       9.211730      15.208426       0.123684       1.150616 0.82950246E+01  0.80289510E+02                                 1.671554                            1.577862      -0.832241       2.487866                    0.999252       3.138455       8.087278       0.562229       1.125515      -0.749245      -0.030359      -0.021337      -0.009093       0.038205       0.008524       0.010817      -0.009379      -0.003976      -0.026146      -0.021027       0.007879       0.013148              1.696099       2.059198       0.322786       0.243037       1.625897       0.016252       1.403201          -0.000003
           34              H      14.973629       8.267749      16.672297       0.112738       1.281526 0.93048223E+01  0.93830141E+02                                 1.874296                            1.725707      -1.060222       2.371714                    0.997159       3.485483       9.541693       0.506075       1.200210      -0.728327      -0.012179      -0.035334       0.016119       0.040702       0.011813       0.003061      -0.009720      -0.002952      -0.022506      -0.016979       0.000032       0.016948              1.962035       1.618653       0.069980       0.031195       2.619714      -0.444291       1.647738          -0.000001
           35              H      16.164602      18.038294       1.562364       0.129031       1.204417 0.87220419E+01  0.86939104E+02                                 1.834683                            1.700903      -0.997095       2.414854                    0.997922       3.403398       9.402452       0.494011       1.243862      -0.718560      -0.001850      -0.013149      -0.040471       0.042594       0.004935      -0.002012       0.011334      -0.010579       0.024709      -0.013610      -0.003034       0.016644              1.918256       1.587550       0.104759      -0.237417       1.628941       0.124262       2.538276          -0.000000
           36              H      15.003148      16.661405       3.004992       0.117342       1.030133 0.72301711E+01  0.70165118E+02                                 1.761322                            1.626279      -1.301489       2.262480                    0.993269       3.791368      11.037512       0.460109       1.371743      -0.687218      -0.014517      -0.030313      -0.015590       0.037049       0.008967      -0.007540      -0.001264      -0.010974       0.021916      -0.015774       0.003159       0.012616              1.851594       1.583112       0.307913       0.074142       2.377829       0.283378       1.593841           0.000000
           37              H      13.906975      16.356195       5.218180       0.127397       1.101733 0.83053860E+01  0.82139005E+02                                 1.751793                            1.678779      -1.060101       2.383674                    0.997501       3.453981       9.642163       0.486696       1.272503      -0.711351      -0.016802      -0.032574      -0.016080       0.040024       0.007668       0.001399       0.009455      -0.014734       0.006806      -0.012316      -0.003565       0.015880              1.783472       1.603504       0.321232      -0.055201       2.096499       0.126724       1.650412           0.000000
           38              H      14.403172      19.097160       8.145923       0.117191       1.222873 0.87795023E+01  0.86518299E+02                                 1.762912                            1.637706      -0.959378       2.421435                    0.998287       3.277757       8.627774       0.542544       1.145600      -0.743138      -0.011806       0.016935       0.035747       0.041279       0.008523      -0.006132       0.013754      -0.006907       0.021039      -0.019502       0.001814       0.017688              1.831167       1.499980       0.002310      -0.295256       1.560043       0.252497       2.433479           0.000000
           39              H       9.019411       1.601301       6.850068       0.110446       1.197504 0.86532099E+01  0.84432614E+02                                 1.695537                            1.593776      -0.853182       2.466161                    0.998984       3.211235       8.239822       0.570249       1.100800      -0.755323       0.017887       0.025027       0.016225       0.034778       0.013674      -0.005994       0.006935      -0.003859       0.027663      -0.021137       0.008719       0.012418              1.731154       1.635684       0.388632       0.116971       1.929746       0.271764       1.628032          -0.000001
           40              H       9.975107       2.088498       4.575081       0.122533       1.275346 0.95668646E+01  0.96690543E+02                                 1.832812                            1.724637      -1.194679       2.310928                    0.996103       3.440403       9.285677       0.519798       1.165889      -0.737076       0.013069       0.033073       0.012070       0.037554       0.005900       0.001360       0.008422      -0.017459       0.009912      -0.012300      -0.002712       0.015012              1.892837       1.812747       0.476430      -0.059475       2.180946       0.097405       1.684817          -0.000000
           41              H      24.094352      18.225471       1.413659       0.129084       1.114485 0.78918178E+01  0.76767111E+02                                 1.743015                            1.617734      -0.910933       2.455413                    0.998753       3.337579       9.126715       0.506337       1.243565      -0.718170       0.012063       0.001127      -0.040476       0.042250      -0.008282      -0.006511       0.001875       0.007913       0.032504      -0.014748      -0.000046       0.014794              1.817420       1.527974      -0.118542      -0.080631       1.446662      -0.120877       2.477624          -0.000000
           42              H       7.685984      16.866186       2.860150       0.121674       0.997186 0.69688674E+01  0.67017746E+02                                 1.727703                            1.600917      -1.238709       2.296012                    0.994214       3.704047      10.738596       0.461819       1.379136      -0.686214       0.027971      -0.023530      -0.017481       0.040517      -0.012637      -0.000449      -0.001978       0.001938       0.034668      -0.018555       0.006690       0.011865              1.808792       1.931883      -0.395006      -0.215312       1.880051       0.176418       1.614443           0.000000
           43              H       8.397837      16.274610       5.202730       0.133191       1.121177 0.85593743E+01  0.85712896E+02                                 1.806410                            1.730978      -1.109674       2.365199                    0.996757       3.539862      10.105351       0.465939       1.312721      -0.702363       0.031287      -0.022090      -0.014490       0.040949      -0.010763      -0.009543       0.005498       0.007546       0.010109      -0.013185      -0.004789       0.017973              1.842050       1.963951      -0.379970      -0.088892       1.818289       0.066974       1.743911           0.000001
           44              H      23.820494      17.604722       8.294627       0.119322       1.224542 0.88058514E+01  0.86604331E+02                                 1.743775                            1.623820      -0.984753       2.409501                    0.998185       3.261404       8.499388       0.554629       1.122886      -0.748926      -0.012345       0.000692       0.038256       0.040205      -0.009980      -0.011764       0.002196       0.006829       0.033179      -0.017191      -0.002566       0.019757              1.803984       1.496029      -0.060308      -0.100175       1.424818      -0.089652       2.491105          -0.000000
           45              H      22.514369      18.784648       6.896418       0.115227       1.180441 0.84687904E+01  0.82167797E+02                                 1.678432                            1.576244      -0.843207       2.474645                    0.999150       3.172526       8.110599       0.573811       1.100162      -0.755630      -0.023480       0.020660       0.017513       0.035845      -0.014336      -0.002511       0.000387       0.005002       0.035567      -0.020535       0.007547       0.012988              1.710559       1.933083      -0.405953      -0.194769       1.622920       0.126246       1.575674          -0.000002
           46              H      21.820031      19.434117       4.546112       0.121172       1.278691 0.96371588E+01  0.97705886E+02                                 1.845941                            1.739311      -1.166388       2.322705                    0.996436       3.457163       9.385127       0.513213       1.177163      -0.734353      -0.031392       0.017504       0.014112       0.038613      -0.009889      -0.008084       0.003239       0.007820       0.013554      -0.013136      -0.002081       0.015217              1.902203       2.227721      -0.481542      -0.058390       1.747587       0.001708       1.731302          -0.000001
           47              H      25.017595      22.003562      16.322745       0.115266       1.286493 0.96228772E+01  0.98967249E+02                                 1.948794                            1.807730      -1.351658       2.237202                    0.992884       3.759835      10.785073       0.467656       1.273484      -0.709561      -0.033954       0.002175       0.023574       0.041393       0.008641      -0.008053       0.004009       0.018271       0.000738      -0.015750       0.000592       0.015158              2.049068       2.593984      -0.249247      -0.488805       1.680436       0.228293       1.872784          -0.000000
           48              H      25.059418      20.411660      14.621332       0.116717       1.247106 0.95195124E+01  0.96581568E+02                                 1.845019                            1.753567      -1.027897       2.391236                    0.997122       3.467084       9.532355       0.498385       1.211327      -0.726369      -0.031650      -0.014768      -0.012591       0.037126       0.006374      -0.002498       0.014095       0.010130      -0.013484      -0.019235       0.006641       0.012594              1.865122       2.316301       0.261785       0.166514       1.727829       0.185373       1.551235           0.000000
           49              H      26.463774      18.852099      13.161324       0.124383       1.204113 0.91345210E+01  0.91457933E+02                                 1.778973                            1.697929      -1.110068       2.353008                    0.997102       3.403775       9.208807       0.516875       1.183544      -0.732720      -0.032617      -0.020622      -0.011517       0.040271       0.006681       0.000009       0.003820       0.019166      -0.030205      -0.012414      -0.004353       0.016767              1.802080       1.917334       0.283547       0.101375       1.892841       0.333787       1.596064           0.000000
           50              H      12.715429      19.508236      12.773147       0.108929       1.322339 0.10152727E+02  0.10418508E+03                                 1.884025                            1.783299      -1.089444       2.352709                    0.997186       3.499687       9.528941       0.508144       1.174618      -0.735439       0.034409      -0.008124      -0.017987       0.039667       0.004418      -0.005794       0.007334       0.025605      -0.022485      -0.017176      -0.000986       0.018162              1.911547       2.203837      -0.200012      -0.350212       1.773952       0.288281       1.756850           0.000000
           51              H      12.645612      21.347677      14.269849       0.115355       1.142280 0.83598544E+01  0.83892683E+02                                 1.870405                            1.737692      -1.300276       2.262572                    0.992918       3.836062      11.253440       0.450612       1.354497      -0.691318       0.030713       0.019626       0.006519       0.037027       0.001648      -0.005399       0.012555       0.013165      -0.008814      -0.017563       0.005961       0.011602              1.939414       2.290253       0.559583       0.181969       1.978081       0.234365       1.549907           0.000000
           52              H      22.090544       4.159271      15.791657       0.115769       1.104354 0.80998924E+01  0.80608128E+02                                 1.813427                            1.696421      -1.492353       2.164034                    0.992037       3.922541      11.442326       0.461942       1.332353      -0.694486       0.026442       0.017315       0.008224       0.032659       0.001211      -0.000821       0.002116       0.000319      -0.016189      -0.006060       0.002060       0.004000              1.879819       2.256604       0.453696       0.101723       1.818279       0.244976       1.564573           0.000000
           53              H      20.168758      13.452479      10.975173       0.118552       1.233497 0.89767642E+01  0.88857650E+02                                 1.764898                            1.650138      -1.003336       2.401762                    0.998141       3.286061       8.637990       0.543975       1.137501      -0.745273       0.006376       0.006759      -0.041667       0.042690      -0.000459      -0.003915      -0.010290      -0.019310       0.038875      -0.016847      -0.002877       0.019725              1.818013       1.412865      -0.004840      -0.135922       1.555639      -0.006480       2.485535          -0.000001
           54              H      19.830663      15.325647      12.336689       0.123766       1.149249 0.82416388E+01  0.79432112E+02                                 1.649809                            1.556582      -0.854927       2.476093                    0.999140       3.127492       7.972090       0.576450       1.102457      -0.755142       0.000439       0.034172      -0.017120       0.038224      -0.001921      -0.004554      -0.002377      -0.030864       0.033908      -0.021869       0.008621       0.013248              1.674236       1.341977      -0.030529      -0.016748       2.100628      -0.269816       1.580103          -0.000001
           55              H      19.392750      16.227078      14.609745       0.125768       1.242161 0.92791325E+01  0.93001330E+02                                 1.798698                            1.697287      -1.151738       2.336040                    0.996487       3.374378       9.047866       0.524916       1.164218      -0.737878       0.001598       0.035469      -0.014548       0.038369       0.000050      -0.001489      -0.008907      -0.016988       0.009967      -0.010390      -0.003806       0.014196              1.848233       1.434850      -0.074991      -0.037339       2.423870      -0.062500       1.685979           0.000000
           56              H      19.281178      13.680219      17.819447       0.126362       1.089337 0.76344924E+01  0.73721683E+02                                 1.720073                            1.592632      -0.978390       2.421765                    0.998226       3.352729       9.163242       0.509107       1.245896      -0.717146      -0.003803      -0.010983       0.039076       0.040768      -0.000330      -0.001527      -0.006454      -0.017721       0.029928      -0.013980      -0.000127       0.014108              1.802037       1.365096      -0.021018      -0.135011       1.563106       0.051604       2.477909           0.000001
           57              H      19.750397      11.918942      16.450206       0.121564       0.989901 0.69845668E+01  0.67132784E+02                                 1.716700                            1.601756      -1.093049       2.365519                    0.995709       3.640510      10.513801       0.462622       1.377478      -0.687174       0.002562      -0.033423       0.018352       0.038216      -0.004307      -0.002065       0.000456      -0.025337       0.031490      -0.018761       0.007906       0.010855              1.784858       1.540657      -0.090889      -0.006954       2.211665      -0.274539       1.602252           0.000001
           58              H      20.080370      10.989252      14.150113       0.128220       1.112531 0.84802925E+01  0.84314724E+02                                 1.764654                            1.697641      -1.074960       2.375808                    0.997354       3.467550       9.708679       0.483394       1.274419      -0.711018       0.002606      -0.036203       0.015649       0.039526      -0.000798      -0.001522      -0.010267      -0.021309       0.010626      -0.012770      -0.004054       0.016825              1.793645       1.466448      -0.084953      -0.011997       2.214107      -0.101283       1.700380           0.000001
           59              H       9.017655      11.106630       2.773244       0.111873       1.284706 0.98055369E+01  0.10083015E+03                                 1.909129                            1.795629      -1.318707       2.245916                    0.994048       3.725355      10.517169       0.483052       1.233085      -0.718785       0.023038      -0.020934      -0.017995       0.035955      -0.004566      -0.006622       0.003405      -0.009699      -0.002730      -0.009684      -0.000645       0.010328              1.969573       2.237535      -0.357500      -0.418441       1.865644       0.057539       1.805539           0.000001
           60              H       8.405338       9.218273       4.252566       0.104798       1.279560 0.95587980E+01  0.96963637E+02                                 1.873493                            1.752168      -0.906422       2.441367                    0.998163       3.464094       9.486073       0.501327       1.204424      -0.728280       0.017085      -0.023820      -0.017620       0.034202      -0.008877      -0.010694      -0.002939      -0.019252       0.003594      -0.019565       0.006875       0.012689              1.926306       2.159934      -0.395433      -0.450190       1.866339       0.206004       1.752644           0.000001
           61              H       7.427755       8.394028       6.067921       0.120202       1.238745 0.91339506E+01  0.91049358E+02                                 1.789441                            1.680696      -0.977646       2.415197                    0.998207       3.315946       8.823693       0.529831       1.159714      -0.739702       0.014936      -0.033328       0.014592       0.039329      -0.014727      -0.005503      -0.004997      -0.015177      -0.008612      -0.018544       0.000440       0.018104              1.819757       1.585923      -0.134012      -0.041549       2.232606      -0.412648       1.640742           0.000000
           62              H      22.698889      11.645393       6.137445       0.124453       1.206630 0.90991819E+01  0.90929157E+02                                 1.774594                            1.688871      -1.129987       2.343547                    0.996928       3.393899       9.144753       0.521415       1.175498      -0.734670      -0.028123       0.021088       0.015616       0.038464      -0.011094      -0.005280       0.000889      -0.002717      -0.023801      -0.011334      -0.004554       0.015887              1.798344       2.063289      -0.191291      -0.403813       1.649647      -0.009124       1.682097          -0.000001
           63              H      23.117123      13.554258       4.573150       0.125008       1.156508 0.85189262E+01  0.83365082E+02                                 1.705961                            1.622340      -0.852130       2.479708                    0.999167       3.194797       8.394704       0.540228       1.158591      -0.740649      -0.029653       0.021789       0.012733       0.038938      -0.010197      -0.012311      -0.008599      -0.004611      -0.015547      -0.021580       0.008413       0.013167              1.718857       1.959250      -0.305582      -0.264417       1.716286       0.067833       1.481034          -0.000002
           64              H       6.795787      14.467246       2.891049       0.112711       1.303043 0.95269232E+01  0.97247743E+02                                 1.933146                            1.774052      -1.208891       2.299740                    0.995381       3.650235      10.262466       0.484360       1.238829      -0.718053      -0.009998       0.035020      -0.014789       0.039307      -0.009606      -0.003342      -0.005572      -0.001326      -0.015770      -0.012491       0.000029       0.012461              2.032241       1.624312      -0.165530      -0.033483       2.761711      -0.420093       1.710698          -0.000001
           65              H      14.059988      11.343012       2.798350       0.110277       1.174201 0.86945958E+01  0.87300080E+02                                 1.831907                            1.714287      -1.344107       2.228296                    0.994202       3.795569      10.805781       0.481273       1.267503      -0.709428      -0.023929      -0.017622      -0.014804       0.033201       0.003471       0.005426       0.002883      -0.004390      -0.001862      -0.006776      -0.001136       0.007912              1.899319       2.252142       0.397852       0.340744       1.835798       0.012378       1.610016           0.000001
           66              H      14.669223       9.427490       4.264153       0.110810       1.184127 0.86485226E+01  0.86989861E+02                                 1.874160                            1.735445      -1.233783       2.290478                    0.993402       3.754379      10.806119       0.466303       1.305904      -0.701987      -0.027389      -0.020074      -0.010946       0.035678       0.006228       0.008749      -0.007998      -0.008345      -0.014994      -0.016645       0.005556       0.011089              1.949681       2.452012       0.465227       0.377244       1.807830       0.108995       1.589200           0.000000
           67              H      16.116495       8.486283       5.791755       0.115845       1.276081 0.96816020E+01  0.98208049E+02                                 1.846083                            1.747344      -1.027578       2.387630                    0.997713       3.410616       9.242313       0.510582       1.182608      -0.733964      -0.010106      -0.038622       0.011750       0.041616       0.011903       0.007650      -0.007581      -0.012340      -0.027550      -0.019561       0.001295       0.018266              1.867270       1.643108       0.045076       0.109422       2.292317      -0.400052       1.666384           0.000000
           68              H      18.533554      11.802897       5.606357       0.132234       1.178971 0.87570230E+01  0.86645089E+02                                 1.750224                            1.659997      -1.085867       2.372840                    0.997206       3.301520       8.841667       0.524601       1.180020      -0.734222       0.030785       0.021046       0.013766       0.039751       0.009778       0.006507      -0.001208       0.001625      -0.026207      -0.013017      -0.001871       0.014888              1.781662       2.133788       0.230980       0.356810       1.622118      -0.030167       1.589081          -0.000001
           69              H      17.909651      13.634047       4.103861       0.123685       1.150617 0.82950302E+01  0.80289542E+02                                 1.671550                            1.577858      -0.832241       2.487866                    0.999252       3.138462       8.087283       0.562232       1.125510      -0.749246       0.030359       0.021337       0.009093       0.038205       0.008524       0.010817      -0.009379      -0.003976      -0.026146      -0.021027       0.007879       0.013148              1.696095       2.059193       0.322785       0.243036       1.625893       0.016252       1.403198          -0.000003
           70              H      16.404793      14.578028       2.639990       0.112738       1.281526 0.93048265E+01  0.93830193E+02                                 1.874297                            1.725707      -1.060222       2.371714                    0.997159       3.485484       9.541696       0.506075       1.200210      -0.728327       0.012179       0.035334      -0.016119       0.040702       0.011813       0.003061      -0.009720      -0.002952      -0.022506      -0.016979       0.000032       0.016948              1.962035       1.618653       0.069980       0.031195       2.619715      -0.444291       1.647738          -0.000001
           71              H      15.213820       4.807483      17.749923       0.129031       1.204418 0.87220433E+01  0.86939124E+02                                 1.834684                            1.700903      -0.997096       2.414854                    0.997922       3.403398       9.402453       0.494011       1.243862      -0.718560       0.001850       0.013149       0.040471       0.042594       0.004935      -0.002012       0.011334      -0.010579       0.024709      -0.013610      -0.003034       0.016644              1.918256       1.587550       0.104759      -0.237417       1.628941       0.124262       2.538277          -0.000000
           72              H      16.375274       6.184372      16.307295       0.117342       1.030134 0.72301771E+01  0.70165183E+02                                 1.761322                            1.626279      -1.301489       2.262480                    0.993269       3.791369      11.037512       0.460109       1.371742      -0.687218       0.014517       0.030313       0.015590       0.037049       0.008967      -0.007540      -0.001264      -0.010974       0.021916      -0.015774       0.003159       0.012616              1.851594       1.583112       0.307913       0.074142       2.377829       0.283378       1.593841           0.000000
           73              H      17.471447       6.489582      14.094107       0.127397       1.101733 0.83053849E+01  0.82138989E+02                                 1.751792                            1.678779      -1.060101       2.383674                    0.997501       3.453981       9.642162       0.486696       1.272502      -0.711351       0.016802       0.032574       0.016080       0.040024       0.007668       0.001399       0.009455      -0.014734       0.006806      -0.012316      -0.003565       0.015880              1.783471       1.603503       0.321232      -0.055201       2.096499       0.126724       1.650412           0.000000
           74              H      16.975250       3.748617      11.166364       0.117191       1.222873 0.87795016E+01  0.86518288E+02                                 1.762912                            1.637706      -0.959378       2.421435                    0.998287       3.277757       8.627773       0.542544       1.145600      -0.743138       0.011806      -0.016935      -0.035747       0.041279       0.008523      -0.006132       0.013754      -0.006907       0.021039      -0.019502       0.001814       0.017688              1.831167       1.499980       0.002310      -0.295256       1.560043       0.252497       2.433478           0.000000
           75              H      22.359011      21.244476      12.462219       0.110446       1.197502 0.86531973E+01  0.84432457E+02                                 1.695535                            1.593775      -0.853181       2.466161                    0.998984       3.211233       8.239814       0.570249       1.100800      -0.755323      -0.017887      -0.025027      -0.016225       0.034778       0.013674      -0.005994       0.006935      -0.003859       0.027663      -0.021137       0.008719       0.012418              1.731152       1.635683       0.388631       0.116971       1.929744       0.271764       1.628031          -0.000001
           76              H      21.403315      20.757279      14.737206       0.122533       1.275347 0.95668660E+01  0.96690559E+02                                 1.832812                            1.724637      -1.194679       2.310928                    0.996103       3.440403       9.285677       0.519798       1.165889      -0.737076      -0.013069      -0.033073      -0.012070       0.037554       0.005900       0.001360       0.008422      -0.017459       0.009912      -0.012300      -0.002712       0.015012              1.892837       1.812748       0.476430      -0.059475       2.180946       0.097405       1.684817          -0.000000
           77              H       7.284070       4.620306      17.898628       0.129084       1.114485 0.78918180E+01  0.76767109E+02                                 1.743015                            1.617734      -0.910933       2.455413                    0.998753       3.337579       9.126713       0.506337       1.243565      -0.718170      -0.012063      -0.001127       0.040476       0.042250      -0.008282      -0.006511       0.001875       0.007913       0.032504      -0.014748      -0.000046       0.014794              1.817419       1.527974      -0.118542      -0.080631       1.446662      -0.120877       2.477623          -0.000000
           78              H      23.692438       5.979591      16.452137       0.121674       0.997186 0.69688674E+01  0.67017746E+02                                 1.727703                            1.600917      -1.238709       2.296012                    0.994214       3.704047      10.738596       0.461819       1.379136      -0.686214      -0.027971       0.023530       0.017481       0.040517      -0.012637      -0.000449      -0.001978       0.001938       0.034668      -0.018555       0.006690       0.011865              1.808792       1.931883      -0.395006      -0.215312       1.880051       0.176419       1.614443           0.000000
           79              H      22.980585       6.571167      14.109557       0.133191       1.121177 0.85593746E+01  0.85712898E+02                                 1.806410                            1.730978      -1.109674       2.365199                    0.996757       3.539862      10.105350       0.465939       1.312721      -0.702363      -0.031287       0.022090       0.014490       0.040949      -0.010763      -0.009543       0.005498       0.007546       0.010109      -0.013185      -0.004789       0.017973              1.842050       1.963951      -0.379970      -0.088892       1.818288       0.066974       1.743911           0.000001
           80              H       7.557928       5.241055      11.017660       0.119322       1.224542 0.88058514E+01  0.86604331E+02                                 1.743775                            1.623820      -0.984753       2.409501                    0.998185       3.261404       8.499388       0.554629       1.122886      -0.748926       0.012345      -0.000692      -0.038256       0.040205      -0.009980      -0.011764       0.002196       0.006829       0.033179      -0.017191      -0.002566       0.019757              1.803984       1.496029      -0.060308      -0.100175       1.424818      -0.089652       2.491105          -0.000000
           81              H       8.864053       4.061129      12.415869       0.115227       1.180442 0.84688000E+01  0.82167921E+02                                 1.678434                            1.576245      -0.843207       2.474644                    0.999150       3.172527       8.110605       0.573811       1.100163      -0.755630       0.023480      -0.020660      -0.017513       0.035845      -0.014336      -0.002511       0.000387       0.005002       0.035567      -0.020535       0.007547       0.012988              1.710561       1.933085      -0.405954      -0.194769       1.622922       0.126246       1.575676          -0.000002
           82              H       9.558391       3.411660      14.766175       0.121172       1.278691 0.96371570E+01  0.97705860E+02                                 1.845941                            1.739311      -1.166388       2.322705                    0.996436       3.457163       9.385126       0.513213       1.177163      -0.734353       0.031392      -0.017504      -0.014112       0.038613      -0.009889      -0.008084       0.003239       0.007820       0.013554      -0.013136      -0.002081       0.015217              1.902203       2.227721      -0.481542      -0.058390       1.747586       0.001708       1.731302          -0.000001
           83              H       6.360827       0.842215       2.989542       0.115265       1.286493 0.96228812E+01  0.98967300E+02                                 1.948795                            1.807730      -1.351659       2.237202                    0.992884       3.759836      10.785076       0.467655       1.273484      -0.709561       0.033954      -0.002175      -0.023574       0.041393       0.008641      -0.008053       0.004009       0.018271       0.000738      -0.015751       0.000592       0.015158              2.049069       2.593985      -0.249247      -0.488805       1.680437       0.228293       1.872784          -0.000000
           84              H       6.319004       2.434117       4.690955       0.116717       1.247107 0.95195183E+01  0.96581644E+02                                 1.845019                            1.753568      -1.027897       2.391236                    0.997122       3.467085       9.532359       0.498385       1.211327      -0.726369       0.031650       0.014768       0.012591       0.037126       0.006374      -0.002498       0.014095       0.010130      -0.013484      -0.019235       0.006641       0.012594              1.865122       2.316302       0.261786       0.166515       1.727829       0.185374       1.551236           0.000000
           85              H       4.914648       3.993678       6.150963       0.124383       1.204113 0.91345163E+01  0.91457880E+02                                 1.778973                            1.697929      -1.110067       2.353008                    0.997102       3.403774       9.208806       0.516875       1.183545      -0.732720       0.032617       0.020622       0.011517       0.040271       0.006681       0.000009       0.003820       0.019166      -0.030204      -0.012414      -0.004353       0.016767              1.802080       1.917334       0.283547       0.101375       1.892841       0.333787       1.596064           0.000001
           86              H      18.662993       3.337541       6.539140       0.108929       1.322338 0.10152720E+02  0.10418499E+03                                 1.884024                            1.783298      -1.089443       2.352709                    0.997186       3.499686       9.528936       0.508144       1.174618      -0.735440      -0.034409       0.008124       0.017987       0.039667       0.004418      -0.005794       0.007334       0.025605      -0.022485      -0.017176      -0.000986       0.018162              1.911546       2.203836      -0.200011      -0.350211       1.773951       0.288281       1.756849           0.000000
           87              H      18.732810       1.498100       5.042438       0.115355       1.142280 0.83598544E+01  0.83892683E+02                                 1.870405                            1.737692      -1.300276       2.262572                    0.992918       3.836062      11.253440       0.450612       1.354497      -0.691318      -0.030713      -0.019626      -0.006519       0.037027       0.001648      -0.005399       0.012555       0.013165      -0.008814      -0.017563       0.005961       0.011602              1.939414       2.290253       0.559583       0.181969       1.978081       0.234365       1.549907           0.000000
           88              H       9.287878      18.686506       3.520630       0.115769       1.104354 0.80998932E+01  0.80608137E+02                                 1.813427                            1.696421      -1.492353       2.164034                    0.992037       3.922541      11.442325       0.461942       1.332353      -0.694486      -0.026442      -0.017315      -0.008224       0.032659       0.001211      -0.000821       0.002116       0.000319      -0.016189      -0.006060       0.002060       0.004000              1.879818       2.256604       0.453696       0.101723       1.818279       0.244976       1.564573           0.000000
           89              C      11.095322      12.034298       7.761608       0.596101      24.731977 0.25795834E+03  0.53505134E+04                                 7.764075                            5.644763       0.107024       2.087819                    0.999492      22.080867      60.650036       0.637510       0.463205      -1.030852      -0.018515       0.045526       0.036029       0.060939       0.008448       0.006014      -0.030480       0.176013      -0.126559      -0.087987      -0.021659       0.109645              9.590689       4.268975      -0.723006      -0.668659      12.424253       3.133512      12.078839           0.000000
           90              C      11.271485      10.797615       6.875174      -0.019652      37.992767 0.43737829E+03  0.10217639E+05                                 9.791367                            6.928432       0.006330       2.005828                    0.999258      27.239640      76.083100       0.637043       0.411570      -1.075742       0.003177      -0.040940      -0.013669       0.043278       0.001163      -0.001677      -0.010370       0.010206       0.015689      -0.013472       0.002030       0.011441             12.575839       5.406871      -1.278492      -1.396975      16.063545       5.813499      16.257101          -0.000000
           91              C      11.317396       9.510473       7.400468      -0.100311      33.258040 0.43328827E+03  0.10191984E+05                                 9.016027                            6.991710      -0.044285       1.953157                    0.999606      29.525689      85.285467       0.615465       0.423079      -1.058535      -0.004777       0.010531      -0.025847       0.028316       0.006066      -0.006097      -0.016069       0.011533       0.076004      -0.024598      -0.007525       0.032124             10.299685       5.212393      -1.066680      -1.208242      13.383585       2.951886      12.303076          -0.000001
           92              C      11.514111       8.391069       6.599008      -0.151882      34.223478 0.43600456E+03  0.10224133E+05                                 9.041002                            6.900080       0.210819       2.030703                    0.999774      29.477507      83.729467       0.637855       0.409495      -1.072194      -0.006875       0.010146      -0.002449       0.012498      -0.000722      -0.007526      -0.011187      -0.050904       0.001182      -0.027929      -0.001695       0.029624             10.454448       5.414097      -1.011034      -1.630718      11.785301       2.898040      14.163946          -0.000001
           93              C      11.662813       8.584388       5.210455       0.083569      36.021090 0.41433503E+03  0.95911452E+04                                 9.575792                            6.847292      -0.134250       1.970028                    0.999427      26.504036      74.752212       0.623548       0.424343      -1.062889       0.000398      -0.011867       0.005869       0.013245       0.001420      -0.005986       0.018977      -0.020504       0.038465      -0.019700      -0.008461       0.028161             12.266678       5.932890      -1.888164      -2.478905      13.943753       5.347942      16.923392           0.000000
           94              C      11.929100       7.498012       4.347196      -0.164348      38.514626 0.45419573E+03  0.10802887E+05                                 9.930895                            7.112298       0.027848       1.966603                    0.999604      30.309110      87.835608       0.616597       0.417646      -1.062699      -0.012953       0.009331       0.002308       0.016130       0.014636       0.012515      -0.025599       0.013455      -0.080870      -0.045701       0.015782       0.029919             12.844433       6.124576      -1.987286      -2.544363      15.502815       6.825513      16.905907           0.000001
           95              C      12.106674       7.697920       2.997267      -0.036239      43.570727 0.46169981E+03  0.10900532E+05                                10.681788                            7.070042       0.025609       2.003255                    0.999324      27.599506      76.754051       0.639003       0.405990      -1.082608      -0.018206       0.046342       0.019040       0.053306       0.009334      -0.006738      -0.007744      -0.025914      -0.013070      -0.015666      -0.005970       0.021636             15.431517       6.492298      -2.890796      -2.733417      21.709326       8.850842      18.092928           0.000001
           96              C      11.985485       9.029341       2.427554      -0.110886      35.174995 0.42910242E+03  0.10055494E+05                                 9.330221                            6.913253       0.181941       2.029785                    0.999745      29.202960      83.824309       0.625790       0.417672      -1.063377       0.001225      -0.016863       0.019077       0.025491       0.008663       0.001830      -0.023191       0.005088       0.020441      -0.026178       0.001109       0.025070             11.570381       5.686711      -1.783683      -1.516374      15.960506       4.304068      13.063926           0.000003
           97              C      11.714011      10.056912       3.234808      -0.134557      36.587753 0.45301067E+03  0.10785296E+05                                 9.644191                            7.159716       0.113095       2.015336                    0.999059      29.529320      86.076598       0.606273       0.424340      -1.056752       0.003091      -0.010354       0.011207       0.015568       0.005277       0.005669      -0.016800      -0.000567      -0.024026      -0.022037       0.005900       0.016137             11.834657       6.626661      -1.714300      -2.121032      13.573793       3.670017      15.303517           0.000001
           98              C      11.547893       9.888302       4.642674       0.081568      35.690827 0.42676165E+03  0.99759279E+04                                 9.609817                            7.019005      -0.130462       1.975663                    0.999487      26.698995      76.265969       0.605259       0.432909      -1.055061      -0.001014       0.011771      -0.010253       0.015643      -0.004081      -0.007274       0.010554      -0.023451       0.063065      -0.023670      -0.003320       0.026990             12.174943       6.216829      -1.754709      -2.387938      13.311892       4.952177      16.996107           0.000001
           99              C      11.362376      10.977636       5.519452      -0.155811      36.836903 0.46739735E+03  0.11226461E+05                                 9.732758                            7.291101       0.004947       1.967946                    0.999610      30.329304      89.092883       0.597886       0.426512      -1.054339       0.000342      -0.012513       0.004007       0.013143       0.005322       0.002656      -0.026550       0.017502      -0.089991      -0.044364       0.018232       0.026132             12.082355       6.057559      -1.547208      -1.889593      12.996934       5.523526      17.192573           0.000001
          100              C      12.426938       6.527344       2.089589       0.611983      26.422917 0.25083651E+03  0.51761875E+04                                 8.177648                            5.581156      -0.027410       2.045663                    0.999463      22.022278      60.704340       0.637379       0.465681      -1.027554      -0.007375      -0.050910      -0.041652       0.066190       0.029189       0.048380      -0.024164       0.159456      -0.103701      -0.090263      -0.025002       0.115265             11.203342       5.147191      -1.407967      -2.367735      15.370585       5.088930      13.092250           0.000002
          101              C       8.406540      16.279389       7.794439       0.605876      25.510698 0.25835064E+03  0.53659599E+04                                 7.947337                            5.654991       0.030305       2.061506                    0.999300      22.082637      60.891498       0.635306       0.464179      -1.029299       0.043686      -0.024662       0.037304       0.062516       0.065523      -0.028929       0.015262      -0.080570      -0.147886      -0.083516      -0.018053       0.101569              9.984059       9.702198      -3.511882       3.466115       6.598378      -2.533438      13.651601           0.000001
          102              C       8.479923      13.492121      11.956237       0.585189      26.581152 0.27175120E+03  0.57067044E+04                                 8.162262                            5.782876       0.076586       2.071505                    0.999497      22.416632      61.820192       0.632040       0.461474      -1.032501       0.028378       0.020361      -0.054911       0.065078       0.006349       0.086630       0.040576       0.043317       0.017557      -0.086127      -0.021145       0.107272             10.549615      10.219147       1.860375      -5.869953      10.382782      -3.838373      11.046916           0.000000
          103              C      12.883032      13.409625      12.421663       0.607291      24.212974 0.25308849E+03  0.52353222E+04                                 7.731284                            5.628237       0.048715       2.072675                    0.999571      22.070479      60.948198       0.630858       0.469357      -1.025344      -0.054263       0.030399      -0.028733       0.068514      -0.005635      -0.095496       0.032098       0.078444      -0.038717      -0.092365      -0.027617       0.119982              9.737488       9.241842      -1.583563       5.289018      10.156262      -2.450315       9.814361          -0.000000
          104              C      13.074577      16.710145       7.661184       0.613316      23.241375 0.24363555E+03  0.49976676E+04                                 7.505903                            5.524614      -0.000321       2.057125                    0.999499      21.950286      60.584734       0.635602       0.469780      -1.023960      -0.054305      -0.019504       0.032151       0.066054      -0.099655       0.024906       0.017989       0.020651      -0.143678      -0.095336      -0.029046       0.124382              9.180595       7.912348       3.897603      -2.788768       8.360904      -1.489977      11.268534           0.000001
          105              C      10.858710      17.787077      11.944650       0.622904      24.038435 0.24429192E+03  0.50104262E+04                                 7.708950                            5.533172       0.086262       2.091885                    0.999563      21.692527      59.710233       0.635433       0.469970      -1.024690       0.001821      -0.047338      -0.041171       0.062764       0.009006      -0.007073      -0.093233      -0.023068       0.111434      -0.080905      -0.030838       0.111742              9.865603       8.486932      -0.767569      -0.442270      12.257871       6.106612       8.852005           0.000002
          106              C      22.395178       9.337684      17.605081       0.609226      25.103789 0.24991729E+03  0.51491055E+04                                 7.826052                            5.558102       0.050229       2.070481                    0.999374      21.939585      60.299350       0.641331       0.463541      -1.029413      -0.033501      -0.027992       0.042043       0.060609       0.010877       0.080002       0.056258       0.000588       0.062386      -0.088085      -0.020678       0.108763              9.788963      10.054414       0.155427      -4.493775      10.306125      -3.030459       9.006351           0.000002
          107              C      23.303797       9.945264      16.595048      -0.032425      39.348743 0.43214063E+03  0.10051353E+05                                 9.926792                            6.839599       0.021713       2.007784                    0.999188      27.177853      75.412149       0.648693       0.405945      -1.080907       0.033535       0.009871      -0.031994       0.047388      -0.009152       0.003762       0.002255      -0.012368      -0.004068      -0.012146       0.000418       0.011727             12.770803      12.391341       1.254465      -6.288894      13.601205      -5.171404      12.319864          -0.000000
          108              C      23.054717      11.237636      16.127691      -0.152791      38.909336 0.45991522E+03  0.10994013E+05                                10.048952                            7.210021      -0.006797       1.961811                    0.999608      30.290364      88.548471       0.604507       0.423864      -1.056775       0.018867      -0.009754      -0.007026       0.022371      -0.006423       0.014062       0.037062       0.017968      -0.015941      -0.046500       0.013619       0.032881             12.533469      10.489690       1.598098      -5.092784      14.490155      -6.246772      12.620563           0.000000
          109              C      23.777845      11.833291      15.088690       0.091270      33.930041 0.37624236E+03  0.85087320E+04                                 9.193877                            6.528626      -0.076481       1.999112                    0.999410      25.782974      72.065147       0.637532       0.424822      -1.061735      -0.012744       0.007210       0.000020       0.014642       0.008472      -0.004929      -0.006196      -0.009488       0.034314      -0.015481      -0.000938       0.016420             11.454216       9.694485       1.564465      -4.779819      13.300476      -5.807416      11.367688           0.000000
          110              C      23.609181      13.082586      14.611676      -0.124799      32.849767 0.37882087E+03  0.86434019E+04                                 8.930992                            6.508358       0.118047       2.017770                    0.999829      28.741714      82.603297       0.640199       0.419315      -1.057599       0.025065      -0.012851      -0.004687       0.028555      -0.014536       0.006472       0.026684       0.016051       0.000213      -0.036278       0.011614       0.024663             10.676261       9.465332       0.922079      -4.627403      11.773022      -4.318900      10.790430           0.000001
          111              C      24.226289      13.615263      13.599713      -0.095832      32.321639 0.38530432E+03  0.88146679E+04                                 8.857373                            6.583424       0.060336       2.000054                    0.999733      28.558439      81.759254       0.634706       0.421824      -1.057705       0.012803      -0.019915      -0.004110       0.024029      -0.007044       0.017372       0.010521      -0.026682      -0.014947      -0.028872       0.008646       0.020226             10.513448      11.074875       0.752415      -5.539972       9.463391      -3.468789      11.002079           0.000001
          112              C      25.300346      12.922178      13.053175      -0.013989      39.570168 0.42392278E+03  0.98107348E+04                                10.038610                            6.784834       0.018428       2.011288                    0.999251      26.889362      74.368242       0.649933       0.407214      -1.080313      -0.034973      -0.007942       0.032877       0.048653      -0.002083       0.003291       0.005090      -0.016595       0.004997      -0.010736       0.000311       0.010425             13.622164      13.882181       2.743902      -8.292494      12.257021      -5.949753      14.727289          -0.000000
          113              C      25.613790      11.672117      13.543707      -0.165334      37.166003 0.44745550E+03  0.10607561E+05                                 9.717133                            7.074906       0.000544       1.961251                    0.999630      30.148862      87.353558       0.615911       0.419491      -1.061059      -0.015050       0.003238       0.001751       0.015494      -0.015606       0.012083       0.038686       0.019415      -0.016619      -0.050990       0.018188       0.032802             12.110647      10.618088       2.571797      -5.569122      13.052241      -6.365597      12.661612          -0.000001
          114              C      24.873136      11.081546      14.563396       0.088331      35.411798 0.40022226E+03  0.91656964E+04                                 9.427340                            6.695894      -0.092216       1.985934                    0.999280      26.109579      72.756364       0.636641       0.420095      -1.067757       0.006258      -0.008025      -0.001269       0.010255       0.006277      -0.006725      -0.013616      -0.021108       0.010806      -0.014926      -0.007505       0.022431             11.867516       9.945363       1.516627      -4.840012      13.956882      -6.107445      11.700302          -0.000000
          115              C      25.191120       9.778834      15.077102      -0.145982      34.910307 0.44353653E+03  0.10447103E+05                                 9.189672                            6.967029       0.213963       2.033382                    0.999762      29.508980      84.050551       0.633640       0.410390      -1.071433      -0.011416       0.004841       0.001208       0.012458      -0.019910      -0.019343       0.001790       0.009437      -0.026945      -0.025722      -0.006121       0.031843             10.681958       9.267064       0.680264      -3.545523      12.996039      -4.639704       9.782771          -0.000003
          116              C      24.386809       9.244043      16.079410      -0.103573      34.887928 0.44107335E+03  0.10445680E+05                                 9.371678                            7.084462      -0.022033       1.961533                    0.999673      29.805819      87.046086       0.606102       0.426711      -1.053820      -0.013477       0.024245      -0.003288       0.027933      -0.008085       0.017887      -0.003397      -0.022459      -0.020480      -0.025522       0.004431       0.021091             10.927985      10.760616       0.004423      -4.588861      11.992540      -3.282565      10.030800          -0.000002
          117              C      17.355567       9.136773      17.554869       0.616860      24.325821 0.23995127E+03  0.48941280E+04                                 7.660407                            5.437642       0.077161       2.083025                    0.999140      21.664789      59.260009       0.649867       0.462093      -1.030136       0.040542      -0.027273       0.036820       0.061182      -0.004316      -0.072092       0.051674      -0.009796       0.132859      -0.082373      -0.024327       0.106700              9.607837       9.988320      -0.925307       4.030804      10.916496      -3.249671       7.918696           0.000001
          118              C      16.355402       9.771226      16.676160      -0.029476      38.700243 0.41581516E+03  0.95781986E+04                                 9.812221                            6.703032       0.036197       2.017304                    0.999282      26.820785      74.041687       0.656219       0.405204      -1.081487      -0.035093       0.011698      -0.025311       0.044822       0.008747      -0.004101       0.005624      -0.002230      -0.007149      -0.012320       0.002083       0.010237             12.727246      13.559692      -2.293729       6.025280      13.862482      -5.313543      10.759564           0.000000
          119              C      16.558824      11.025091      16.203009      -0.148940      38.362410 0.44113355E+03  0.10454502E+05                                 9.992355                            7.086730      -0.058172       1.949319                    0.999587      30.048466      87.979135       0.605369       0.426926      -1.052978      -0.020275      -0.006616      -0.002980       0.021535       0.005995      -0.024862       0.038442       0.025523       0.021424      -0.051470       0.007132       0.044339             12.533941      11.582851      -2.161213       5.133348      14.843098      -6.059885      11.175874           0.000001
          120              C      15.725524      11.648042      15.297263       0.086638      34.696555 0.38895151E+03  0.88662223E+04                                 9.324755                            6.632198      -0.086959       1.992501                    0.999218      26.048308      73.007768       0.633596       0.424083      -1.062591       0.013047       0.006552      -0.000813       0.014622      -0.004145       0.008808      -0.009631      -0.017665       0.010722      -0.014844      -0.003059       0.017903             11.582306      11.193460      -1.820433       4.834948      13.262255      -5.582982      10.291204           0.000000
          121              C      15.942630      12.929598      14.771968      -0.130536      36.286784 0.44283905E+03  0.10493653E+05                                 9.592447                            7.067342       0.062095       1.991169                    0.999565      29.815710      86.983404       0.611122       0.422958      -1.056585      -0.016230      -0.011864      -0.000436       0.020109       0.013314       0.004540       0.010461       0.007822      -0.016455      -0.015632      -0.004907       0.020539             11.426617      12.205990      -0.831561       4.880215      12.154616      -4.169828       9.919246           0.000001
          122              C      15.080530      13.494233      13.872016      -0.124744      35.900215 0.45498640E+03  0.10835645E+05                                 9.488248                            7.139368       0.022953       1.966850                    0.999676      30.195698      87.807832       0.612206       0.420100      -1.060238      -0.020978      -0.021335       0.006543       0.030628       0.019606       0.001079      -0.007910      -0.044405      -0.065328      -0.024885      -0.016406       0.041291             11.282637      13.561346      -1.264873       6.144196       9.957771      -3.302378      10.328794           0.000000
          123              C      13.889399      12.772161      13.456802      -0.033822      42.659326 0.48334516E+03  0.11547412E+05                                10.572567                            7.257613       0.005394       1.992003                    0.999226      28.038888      78.536043       0.627361       0.408659      -1.080426       0.043262      -0.009036       0.028406       0.052536       0.004719       0.012979       0.013133      -0.030793       0.002334      -0.023049      -0.002699       0.025747             14.321242      15.705050      -3.060290       8.633787      12.799704      -6.129655      14.458971          -0.000001
          124              C      13.614670      11.524543      13.984027      -0.172575      38.814087 0.46837580E+03  0.11228729E+05                                10.012018                            7.248930      -0.000818       1.956497                    0.999586      30.599776      89.097806       0.607275       0.420712      -1.060509       0.011469      -0.007882       0.000669       0.013933       0.020198      -0.007279       0.025916       0.020867      -0.007237      -0.039869       0.012611       0.027258             12.527000      12.329949      -2.934845       6.094443      12.908464      -6.260070      12.342587          -0.000003
          125              C      14.509894      10.970974      14.951573       0.092836      36.372419 0.40653252E+03  0.93517101E+04                                 9.625550                            6.764381      -0.129397       1.973056                    0.999297      26.261007      73.469881       0.630839       0.422077      -1.065929      -0.009379       0.002140       0.000399       0.009628      -0.010295       0.010992      -0.015932      -0.019467       0.011139      -0.017581      -0.010022       0.027603             12.234504      12.016099      -2.170293       5.498309      13.509696      -5.987345      11.177716          -0.000001
          126              C      14.255231       9.683330      15.457555      -0.147245      34.478585 0.41954214E+03  0.97547403E+04                                 9.110437                            6.773287       0.183918       2.026318                    0.999819      29.229989      82.975136       0.642409       0.410067      -1.070627       0.007128       0.001678       0.001204       0.007422       0.020430       0.012401       0.001322       0.013492      -0.030139      -0.021007      -0.008553       0.029560             10.690782      10.640884      -1.349678       3.850008      12.460368      -4.621999       8.971093          -0.000004
          127              C      15.158390       9.126751      16.309226      -0.104630      34.847922 0.42977124E+03  0.10096328E+05                                 9.317250                            6.960767       0.028930       1.977211                    0.999716      29.497464      85.360505       0.616697       0.422774      -1.057924       0.012374       0.030136      -0.003435       0.032758       0.017544      -0.016058      -0.003105      -0.031006      -0.016299      -0.028877      -0.000135       0.029011             10.976000      12.273238      -0.989641       4.555759      11.735010      -3.591369       8.919752          -0.000001
          128              C      10.608892       1.714093       2.047102       0.605043      26.308849 0.25676917E+03  0.53327143E+04                                 8.179571                            5.661525      -0.021786       2.048175                    0.999633      22.172060      61.428122       0.630007       0.468118      -1.025628       0.023201       0.046800      -0.044012       0.068305      -0.086665       0.025596       0.013912       0.037573      -0.161231      -0.085240      -0.031064       0.116304             11.097606      10.299127       5.446479      -4.250133      10.187356      -2.916742      12.806333           0.000000
          129              C       9.771549       0.849413       2.979886      -0.026843      42.578109 0.45126767E+03  0.10599361E+05                                10.513691                            6.989860       0.057516       2.015845                    0.999317      27.405208      76.153868       0.642283       0.406007      -1.082002      -0.040556      -0.035294       0.020473       0.057529       0.001155       0.008820       0.000790      -0.011328       0.004279      -0.012137       0.004372       0.007765             14.958980      14.099659       7.506902      -7.551671      13.747282      -4.149506      17.030001          -0.000001
          130              C      16.060879      18.279138       2.475835      -0.105058      35.194325 0.42554948E+03  0.99795382E+04                                 9.406901                            6.932557       0.048214       1.992266                    0.999591      29.294314      84.893160       0.616705       0.423514      -1.056716      -0.012663       0.024936       0.007996       0.029088      -0.010413       0.014252       0.019648       0.006630       0.005787      -0.030219       0.009963       0.020256             11.684917      10.550381       5.534735      -3.999986      12.072495      -2.059486      12.431875          -0.000001
          131              C      15.349555      17.490575       3.313988      -0.121749      37.447200 0.46568639E+03  0.11175952E+05                                 9.871520                            7.305442      -0.067503       1.954775                    0.998775      29.843979      87.651791       0.593860       0.429765      -1.052260      -0.014219       0.020401      -0.000505       0.024872       0.000877       0.011563       0.006889      -0.000293      -0.006362      -0.013788       0.000355       0.013433             12.109754       9.759779       3.709982      -4.399947      11.806643      -0.911609      14.762841          -0.000001
          132              C      15.112561      17.902921       4.679367       0.079684      35.111498 0.41956389E+03  0.97633407E+04                                 9.490875                            6.941883      -0.178781       1.957677                    0.999216      26.736865      76.132162       0.611108       0.430713      -1.056697      -0.010636      -0.003471      -0.010069       0.015052       0.009742      -0.008863      -0.002213       0.004735       0.059672      -0.020350      -0.002868       0.023218             11.950309       9.787736       3.572736      -5.500208       9.886766      -1.630458      16.176425          -0.000000
          133              C      14.288931      17.171063       5.521383      -0.162474      36.857614 0.46747367E+03  0.11234655E+05                                 9.738189                            7.293665      -0.033319       1.951648                    0.999569      30.574159      89.991946       0.597225       0.426742      -1.053643      -0.007343       0.016245      -0.004225       0.018321      -0.002010       0.034871       0.020590      -0.007182      -0.059065      -0.049232       0.013228       0.036004             12.031915       9.787752       3.466054      -5.870992       9.887334      -2.288205      16.420660           0.000000
          134              C      14.020518      17.620926       6.811444      -0.034331      39.139644 0.45803967E+03  0.10820723E+05                                 9.995193                            7.093291       0.028181       2.006190                    0.999340      27.687226      77.678533       0.629403       0.411930      -1.075883       0.021377       0.045341      -0.019407       0.053754       0.001573      -0.006160       0.010672       0.012517       0.047563      -0.018307      -0.002276       0.020583             12.869772      10.965982       5.510797      -5.832077      12.089567      -2.957875      15.553767          -0.000000
          135              C      14.599850      18.782839       7.271076      -0.103965      32.799894 0.41135269E+03  0.95675996E+04                                 8.940756                            6.818134      -0.029706       1.961580                    0.999624      29.295055      84.618308       0.621397       0.423787      -1.056273      -0.011132      -0.006005      -0.024752       0.027796      -0.009788      -0.005557       0.023153       0.007781       0.045301      -0.026394      -0.004870       0.031264             10.375583       8.965540       3.880094      -3.712890      10.038746      -1.000007      12.122462          -0.000000
          136              C      15.441007      19.474393       6.483135      -0.142436      34.303177 0.41118927E+03  0.95370400E+04                                 9.124410                            6.746992       0.149163       2.016121                    0.999835      29.273975      83.696927       0.636098       0.415155      -1.064595      -0.011788      -0.017368      -0.005545       0.021710       0.014765       0.005140       0.014981      -0.022610      -0.043228      -0.020233      -0.010987       0.031220             10.845459       9.284933       3.351009      -4.249795       8.653464      -0.921441      14.597980          -0.000001
          137              C      15.667506      19.141506       5.166037       0.086841      36.287816 0.40080005E+03  0.92106515E+04                                 9.644384                            6.750559      -0.153916       1.968407                    0.999355      26.344506      74.283614       0.625116       0.426366      -1.060527      -0.003309       0.012623      -0.001609       0.013149       0.007015      -0.010423      -0.008139       0.009147       0.025723      -0.013071      -0.006580       0.019651             12.546221      10.676693       4.140611      -6.327899       9.751643      -2.367577      17.210329          -0.000001
          138              C       9.576051       1.279045       4.279603      -0.173499      39.664290 0.46095492E+03  0.11008205E+05                                10.134127                            7.175333       0.063511       1.977077                    0.999706      30.500282      88.673955       0.612338       0.418849      -1.061550      -0.017914      -0.006467      -0.001009       0.019073      -0.007090       0.025788       0.012097      -0.018301      -0.061381      -0.040889       0.018120       0.022768             13.191676      12.214567       4.929977      -7.120540      10.432027      -3.129181      16.928433          -0.000001
          139              C      15.059043       1.217561       1.956335       0.606516      25.301857 0.25157496E+03  0.51954351E+04                                 7.943846                            5.599055       0.036520       2.067764                    0.999573      22.041835      60.789069       0.634685       0.467297      -1.026626      -0.050003       0.015309      -0.048200       0.071119       0.078941       0.015631       0.066222      -0.035086      -0.051495      -0.089115      -0.029158       0.118273             10.549108      11.845624      -4.695479       2.185052       8.305021      -3.969626      11.496680           0.000000
          140              C      22.823653      18.928857       2.858218      -0.026933      41.212650 0.45061426E+03  0.10591142E+05                                10.322231                            7.001378      -0.014844       1.990590                    0.999327      27.599865      76.980559       0.638815       0.407937      -1.079601       0.033236      -0.036712       0.015187       0.051798       0.009718      -0.006543      -0.005332       0.029426       0.005338      -0.019065      -0.001047       0.020112             14.474404      15.224890      -7.668163       5.445815      11.651128      -5.451495      16.547193          -0.000001
          141              C      23.896347      18.199707       2.342580      -0.104269      35.502738 0.43052457E+03  0.10096402E+05                                 9.396626                            6.924354       0.143944       2.018047                    0.999657      29.180427      83.770311       0.625382       0.417630      -1.063484      -0.003969       0.009254       0.020764       0.023077       0.006080      -0.013681       0.007062       0.005666       0.037152      -0.019124      -0.001519       0.020642             11.706698      12.531783      -5.674031       2.908019       9.543928      -3.069104      13.044382          -0.000001
          142              C      24.676756      17.424336       3.215496      -0.127389      37.943250 0.47366905E+03  0.11383115E+05                                 9.893633                            7.323428       0.113265       2.014651                    0.998982      29.582181      86.128710       0.600254       0.424605      -1.058485      -0.012719       0.013780       0.003176       0.019020      -0.001103      -0.011553       0.007378       0.011915      -0.034971      -0.018660       0.001244       0.017416             12.209876      11.088252      -4.417320       2.642319       9.796443      -2.645973      15.744933          -0.000000
          143              C      24.466146      17.463424       4.619499       0.073178      34.442172 0.40376407E+03  0.93091175E+04                                 9.350277                            6.795937      -0.080999       1.991735                    0.999363      26.489262      75.162565       0.619331       0.428946      -1.057423       0.020356      -0.007747      -0.002422       0.021914      -0.002839       0.010148      -0.010550      -0.000429       0.054683      -0.013115      -0.011952       0.025066             11.815440      10.488112      -3.941669       3.327111       8.451362      -3.244277      16.506844           0.000000
          144              C      25.341630      16.787742       5.531039      -0.140808      37.306759 0.46869863E+03  0.11267984E+05                                 9.851346                            7.323690      -0.038806       1.959227                    0.999356      30.112271      88.558311       0.593685       0.429138      -1.052494      -0.008458       0.016069      -0.008381       0.019999       0.013911      -0.015501       0.012929       0.002367      -0.095766      -0.041273       0.011201       0.030072             12.303028      10.205080      -3.784340       4.041983       8.935267      -3.724280      17.768738           0.000000
          145              C      25.125110      16.883219       6.869380      -0.019922      38.309962 0.42200084E+03  0.97779261E+04                                 9.841714                            6.808869       0.002554       2.009825                    0.999281      26.936165      75.111739       0.641660       0.411972      -1.074673      -0.039570       0.033047      -0.015935       0.053962      -0.000485      -0.009978       0.002162       0.001001      -0.009393      -0.011011       0.000907       0.010104             12.768694      12.514945      -5.055562       4.837318       8.694913      -3.806573      17.096224           0.000000
          146              C      24.002593      17.599850       7.361844      -0.102067      32.510550 0.40436683E+03  0.93533785E+04                                 8.863078                            6.745573      -0.001152       1.973227                    0.999707      29.007658      83.221235       0.627509       0.421981      -1.058707       0.023875      -0.012928      -0.019262       0.033289       0.007008      -0.021820       0.013904      -0.007599       0.031278      -0.029814       0.002746       0.027068             10.229965      10.486809      -4.017801       2.114379       7.788270      -2.480276      12.414816          -0.000000
          147              C      23.216509      18.251549       6.544934      -0.145226      33.730573 0.41256122E+03  0.95601251E+04                                 8.979906                            6.733914       0.200260       2.031948                    0.999833      29.182694      82.923540       0.641288       0.412172      -1.068380       0.012612       0.000833      -0.016182       0.020533      -0.014134      -0.019312       0.013577       0.003917      -0.009257      -0.019552      -0.012163       0.031715             10.491137       9.536534      -3.356910       2.263963       7.486491      -2.468703      14.450387          -0.000002
          148              C      23.402030      18.167866       5.115825       0.080768      36.105775 0.41220493E+03  0.95238755E+04                                 9.597292                            6.824216      -0.123959       1.972768                    0.999327      26.496017      74.514117       0.625723       0.423666      -1.063947      -0.015415       0.005440       0.006740       0.017682      -0.005196       0.013995      -0.011691      -0.001278       0.083103      -0.019516      -0.015733       0.035249             12.338815      11.377884      -4.453127       3.991128       8.558331      -3.799407      17.080230          -0.000001
          149              C      22.553861      18.933768       4.208147      -0.185029      39.840009 0.48488697E+03  0.11720167E+05                                10.171563                            7.357170       0.035316       1.961484                    0.999671      31.012864      90.531874       0.605342       0.418613      -1.062336       0.006209      -0.017781       0.003466       0.019150      -0.002414      -0.017381       0.022215       0.024560      -0.066500      -0.039228       0.006706       0.032522             13.058225      12.654929      -5.087800       5.087471       9.325036      -4.797528      17.194711          -0.000002
          150              C      20.047823       5.094099      17.085580       0.601821      24.572708 0.25284351E+03  0.52208500E+04                                 7.677323                            5.561718       0.107998       2.086152                    0.999015      22.012264      60.424549       0.646576       0.458773      -1.032815      -0.003878       0.044127       0.040247       0.059850      -0.000280       0.002824      -0.094677      -0.021791       0.052141      -0.085232      -0.019582       0.104815              9.467562       9.618243      -0.242561      -0.652323       9.684668       5.268483       9.099774           0.000001
          151              C      20.103648       3.984309      16.123828      -0.029703      37.831830 0.42712846E+03  0.99137785E+04                                 9.682425                            6.806842       0.048507       2.019655                    0.999221      27.066927      75.221543       0.648726       0.406784      -1.079484      -0.013435      -0.040255      -0.032870       0.053679      -0.001567       0.002139      -0.006275       0.013863       0.006648      -0.011030       0.002892       0.008138             12.286329      12.166683      -0.482952      -1.995378      13.068519       7.288746      11.623785           0.000000
          152              C      25.824024      21.832998      15.849594      -0.100374      34.149428 0.45190874E+03  0.10781066E+05                                 9.294864                            7.203004      -0.133050       1.928237                    0.999317      29.999521      88.298195       0.596331       0.430534      -1.050142       0.031402       0.002769      -0.002266       0.031605      -0.002484      -0.006045      -0.012768       0.029879       0.021346      -0.024377       0.007585       0.016792             10.793165      11.750395       0.245820      -1.294051      10.874396       5.197403       9.754704          -0.000000
          153              C      25.862678      20.835601      14.899429      -0.143973      34.784867 0.44362665E+03  0.10503202E+05                                 9.282182                            7.040878       0.073882       1.990825                    0.999465      29.948707      86.960162       0.617355       0.419051      -1.060429       0.010123       0.011322      -0.003367       0.015556       0.021495       0.007327       0.001817       0.005140      -0.019075      -0.019483      -0.006729       0.026211             10.890545      12.195829      -2.149356      -2.618452      10.795671       5.332245       9.680136          -0.000000
          154              C      27.096707      20.446787      14.339373       0.083453      37.345941 0.41728291E+03  0.96568983E+04                                 9.775220                            6.839435      -0.095148       1.981262                    0.999267      26.467928      74.147538       0.629590       0.420379      -1.067551      -0.007569      -0.004463      -0.003226       0.009361      -0.006316      -0.010157       0.018696      -0.000880       0.001509      -0.018839      -0.005640       0.024479             12.585658      12.260347      -2.869279      -3.579462      14.072291       7.662235      11.424335           0.000000
          155              C      27.237277      19.344604      13.412383      -0.160537      39.438079 0.46915719E+03  0.11252827E+05                                10.142327                            7.266427      -0.002056       1.957722                    0.999571      30.477025      88.778978       0.605073       0.422041      -1.059610       0.011504       0.014353       0.003815       0.018786       0.023539       0.020322      -0.021226       0.019978      -0.015007      -0.044464       0.014925       0.029539             12.963266      10.791502      -2.952259      -3.406738      15.709788       8.590337      12.388509           0.000001
          156              C      10.781669      18.990481      12.883227      -0.020933      39.971646 0.42688599E+03  0.99095235E+04                                10.122055                            6.817600      -0.026081       1.994755                    0.999300      27.174897      75.596071       0.646224       0.408303      -1.078176       0.006205       0.036395       0.023802       0.043928      -0.004962       0.005207      -0.009409       0.018355       0.008226      -0.015611       0.000925       0.014686             13.826900      10.626026      -0.537717      -1.554987      18.190000       9.759122      12.664674           0.000001
          157              C      11.891005      19.737895      13.184498      -0.122836      35.994433 0.45179703E+03  0.10755989E+05                                 9.539995                            7.129799      -0.026275       1.949396                    0.999651      30.333246      88.601119       0.609757       0.421932      -1.057588      -0.031425       0.005966       0.006297       0.032600      -0.011109      -0.020524      -0.001218       0.037372      -0.021845      -0.023363      -0.011246       0.034609             11.423328       9.634819       1.293069      -0.172277      14.485823       6.901203      10.149343           0.000002
          158              C      11.860550      20.844317      14.088313      -0.150532      38.371238 0.49570775E+03  0.12061163E+05                                 9.958432                            7.470694       0.060525       1.980765                    0.999352      30.696328      90.225471       0.596232       0.422209      -1.058911      -0.013621      -0.004349      -0.007981       0.016375       0.018868       0.004317       0.016549       0.015422      -0.022995      -0.025430      -0.003626       0.029055             11.852078      11.657518       0.228476      -1.563602      13.633050       6.315714      10.265666          -0.000000
          159              C      28.284018      21.172174      14.710169       0.081716      34.227841 0.41309384E+03  0.95569189E+04                                 9.254596                            6.835375      -0.102745       1.979730                    0.999244      26.572539      74.966782       0.624208       0.424138      -1.062832       0.003615       0.003289       0.003854       0.006224      -0.009917      -0.011532       0.014546      -0.006627       0.013084      -0.013142      -0.011830       0.024972             11.293099      11.091455      -1.335406      -2.550623      12.408261       6.542930      10.379582           0.000000
          160              C      21.315368       3.651434      15.581153      -0.148935      38.080971 0.46631016E+03  0.11207437E+05                                 9.983594                            7.311192      -0.118560       1.929165                    0.999264      30.412893      89.722069       0.592846       0.429866      -1.050999      -0.008008      -0.009546      -0.002977       0.012811       0.006053       0.021204      -0.035560      -0.002758       0.037246      -0.042500      -0.001412       0.043912             12.269444      12.433859      -1.568818      -3.151376      13.004965       6.805242      11.369509          -0.000000
          161              C      20.283100      10.811479      11.550679       0.596101      24.731978 0.25795836E+03  0.53505139E+04                                 7.764075                            5.644763       0.107024       2.087819                    0.999492      22.080868      60.650037       0.637510       0.463205      -1.030853       0.018515      -0.045526      -0.036029       0.060939       0.008448       0.006014      -0.030480       0.176013      -0.126559      -0.087987      -0.021659       0.109645              9.590689       4.268975      -0.723006      -0.668659      12.424253       3.133512      12.078839           0.000000
          162              C      20.106937      12.048162      12.437113      -0.019652      37.992766 0.43737828E+03  0.10217638E+05                                 9.791366                            6.928432       0.006330       2.005828                    0.999258      27.239640      76.083099       0.637043       0.411570      -1.075742      -0.003177       0.040940       0.013669       0.043278       0.001163      -0.001677      -0.010370       0.010206       0.015689      -0.013472       0.002030       0.011441             12.575838       5.406871      -1.278492      -1.396975      16.063544       5.813499      16.257100          -0.000000
          163              C      20.061026      13.335304      11.911819      -0.100311      33.258045 0.43328834E+03  0.10191987E+05                                 9.016028                            6.991711      -0.044285       1.953157                    0.999606      29.525692      85.285479       0.615465       0.423079      -1.058535       0.004777      -0.010531       0.025847       0.028316       0.006066      -0.006097      -0.016069       0.011532       0.076004      -0.024598      -0.007526       0.032124             10.299686       5.212394      -1.066680      -1.208243      13.383586       2.951886      12.303077          -0.000001
          164              C      19.864311      14.454708      12.713279      -0.151881      34.223479 0.43600458E+03  0.10224134E+05                                 9.041002                            6.900080       0.210819       2.030703                    0.999774      29.477507      83.729467       0.637855       0.409495      -1.072194       0.006875      -0.010146       0.002449       0.012498      -0.000722      -0.007526      -0.011187      -0.050904       0.001183      -0.027929      -0.001695       0.029624             10.454448       5.414098      -1.011034      -1.630718      11.785300       2.898041      14.163946          -0.000001
          165              C      19.715609      14.261389      14.101832       0.083569      36.021090 0.41433503E+03  0.95911452E+04                                 9.575792                            6.847292      -0.134250       1.970028                    0.999427      26.504036      74.752214       0.623548       0.424343      -1.062889      -0.000398       0.011867      -0.005869       0.013245       0.001420      -0.005986       0.018977      -0.020504       0.038465      -0.019700      -0.008461       0.028161             12.266679       5.932890      -1.888165      -2.478905      13.943754       5.347943      16.923392           0.000000
          166              C      19.449322      15.347765      14.965091      -0.164348      38.514629 0.45419577E+03  0.10802888E+05                                 9.930895                            7.112298       0.027848       1.966603                    0.999604      30.309112      87.835617       0.616597       0.417646      -1.062699       0.012953      -0.009331      -0.002308       0.016130       0.014636       0.012515      -0.025599       0.013455      -0.080870      -0.045701       0.015782       0.029919             12.844434       6.124576      -1.987286      -2.544364      15.502817       6.825514      16.905909           0.000001
          167              C      19.271748      15.147857      16.315020      -0.036239      43.570727 0.46169981E+03  0.10900532E+05                                10.681788                            7.070042       0.025609       2.003255                    0.999324      27.599506      76.754051       0.639003       0.405990      -1.082608       0.018206      -0.046342      -0.019041       0.053306       0.009334      -0.006738      -0.007744      -0.025914      -0.013070      -0.015666      -0.005970       0.021636             15.431517       6.492298      -2.890796      -2.733418      21.709326       8.850842      18.092928           0.000001
          168              C      19.392937      13.816436      16.884733      -0.110886      35.174996 0.42910243E+03  0.10055494E+05                                 9.330221                            6.913253       0.181941       2.029785                    0.999745      29.202960      83.824310       0.625790       0.417672      -1.063377      -0.001225       0.016863      -0.019077       0.025491       0.008663       0.001830      -0.023191       0.005088       0.020441      -0.026178       0.001109       0.025070             11.570381       5.686711      -1.783683      -1.516374      15.960507       4.304069      13.063927           0.000003
          169              C      19.664411      12.788865      16.077479      -0.134557      36.587753 0.45301067E+03  0.10785296E+05                                 9.644190                            7.159716       0.113095       2.015336                    0.999059      29.529320      86.076598       0.606273       0.424340      -1.056752      -0.003091       0.010354      -0.011207       0.015568       0.005277       0.005669      -0.016800      -0.000567      -0.024026      -0.022037       0.005900       0.016137             11.834657       6.626661      -1.714300      -2.121032      13.573793       3.670017      15.303516           0.000001
          170              C      19.830529      12.957475      14.669613       0.081568      35.690827 0.42676165E+03  0.99759278E+04                                 9.609817                            7.019005      -0.130462       1.975663                    0.999487      26.698995      76.265971       0.605259       0.432909      -1.055061       0.001014      -0.011771       0.010253       0.015643      -0.004081      -0.007274       0.010554      -0.023451       0.063065      -0.023670      -0.003320       0.026990             12.174943       6.216829      -1.754709      -2.387938      13.311892       4.952177      16.996107           0.000001
          171              C      20.016046      11.868141      13.792835      -0.155811      36.836905 0.46739738E+03  0.11226461E+05                                 9.732758                            7.291101       0.004947       1.967946                    0.999610      30.329305      89.092885       0.597886       0.426512      -1.054339      -0.000342       0.012513      -0.004007       0.013143       0.005322       0.002656      -0.026550       0.017502      -0.089991      -0.044364       0.018232       0.026132             12.082355       6.057559      -1.547208      -1.889593      12.996934       5.523526      17.192573           0.000001
          172              C      18.951484      16.318433      17.222698       0.611983      26.422917 0.25083651E+03  0.51761875E+04                                 8.177648                            5.581156      -0.027410       2.045663                    0.999463      22.022278      60.704341       0.637379       0.465681      -1.027554       0.007375       0.050910       0.041652       0.066190       0.029189       0.048380      -0.024164       0.159456      -0.103701      -0.090263      -0.025002       0.115265             11.203342       5.147191      -1.407967      -2.367735      15.370585       5.088931      13.092250           0.000002
          173              C      22.971882       6.566388      11.517848       0.605876      25.510698 0.25835064E+03  0.53659599E+04                                 7.947336                            5.654991       0.030305       2.061506                    0.999300      22.082637      60.891496       0.635306       0.464179      -1.029299      -0.043686       0.024662      -0.037304       0.062516       0.065523      -0.028929       0.015262      -0.080570      -0.147886      -0.083515      -0.018053       0.101569              9.984058       9.702197      -3.511882       3.466115       6.598378      -2.533438      13.651600           0.000001
          174              C      22.898499       9.353656       7.356050       0.585189      26.581150 0.27175119E+03  0.57067040E+04                                 8.162262                            5.782876       0.076586       2.071505                    0.999497      22.416631      61.820191       0.632040       0.461474      -1.032501      -0.028378      -0.020361       0.054911       0.065078       0.006349       0.086630       0.040576       0.043317       0.017557      -0.086127      -0.021145       0.107272             10.549615      10.219147       1.860375      -5.869953      10.382783      -3.838373      11.046916           0.000000
          175              C      18.495390       9.436152       6.890624       0.607291      24.212974 0.25308850E+03  0.52353222E+04                                 7.731284                            5.628237       0.048715       2.072675                    0.999571      22.070479      60.948195       0.630858       0.469357      -1.025344       0.054263      -0.030399       0.028733       0.068514      -0.005635      -0.095496       0.032098       0.078444      -0.038717      -0.092365      -0.027617       0.119982              9.737488       9.241842      -1.583563       5.289017      10.156261      -2.450314       9.814360          -0.000000
          176              C      18.303845       6.135632      11.651103       0.613316      23.241375 0.24363555E+03  0.49976675E+04                                 7.505902                            5.524614      -0.000321       2.057125                    0.999499      21.950286      60.584732       0.635602       0.469780      -1.023960       0.054305       0.019504      -0.032151       0.066054      -0.099655       0.024906       0.017989       0.020650      -0.143678      -0.095336      -0.029046       0.124382              9.180595       7.912348       3.897603      -2.788768       8.360903      -1.489977      11.268533           0.000001
          177              C      20.519712       5.058700       7.367637       0.622904      24.038434 0.24429190E+03  0.50104259E+04                                 7.708950                            5.533172       0.086263       2.091885                    0.999563      21.692526      59.710230       0.635433       0.469970      -1.024690      -0.001821       0.047338       0.041171       0.062764       0.009006      -0.007073      -0.093233      -0.023068       0.111434      -0.080905      -0.030838       0.111742              9.865603       8.486932      -0.767569      -0.442270      12.257871       6.106612       8.852004           0.000002
          178              C       8.983244      13.508093       1.707206       0.609226      25.103791 0.24991730E+03  0.51491060E+04                                 7.826053                            5.558103       0.050229       2.070481                    0.999374      21.939586      60.299356       0.641331       0.463541      -1.029413       0.033501       0.027992      -0.042043       0.060609       0.010877       0.080001       0.056258       0.000588       0.062386      -0.088085      -0.020678       0.108763              9.788964      10.054415       0.155428      -4.493775      10.306125      -3.030460       9.006352           0.000002
          179              C       8.074625      12.900513       2.717239      -0.032425      39.348753 0.43214074E+03  0.10051356E+05                                 9.926794                            6.839600       0.021713       2.007784                    0.999188      27.177857      75.412166       0.648693       0.405945      -1.080907      -0.033535      -0.009871       0.031994       0.047388      -0.009152       0.003762       0.002255      -0.012368      -0.004069      -0.012146       0.000418       0.011728             12.770806      12.391344       1.254466      -6.288896      13.601208      -5.171406      12.319867          -0.000000
          180              C       8.323705      11.608141       3.184596      -0.152791      38.909339 0.45991525E+03  0.10994014E+05                                10.048953                            7.210021      -0.006797       1.961811                    0.999608      30.290365      88.548476       0.604507       0.423864      -1.056775      -0.018867       0.009754       0.007026       0.022371      -0.006423       0.014062       0.037062       0.017968      -0.015940      -0.046500       0.013619       0.032881             12.533470      10.489691       1.598099      -5.092785      14.490156      -6.246773      12.620564           0.000001
          181              C       7.600577      11.012486       4.223597       0.091270      33.930041 0.37624236E+03  0.85087319E+04                                 9.193877                            6.528626      -0.076480       1.999112                    0.999410      25.782974      72.065146       0.637532       0.424822      -1.061735       0.012744      -0.007210      -0.000020       0.014642       0.008472      -0.004929      -0.006196      -0.009488       0.034313      -0.015481      -0.000938       0.016419             11.454216       9.694485       1.564465      -4.779819      13.300476      -5.807416      11.367688          -0.000000
          182              C       7.769241       9.763191       4.700611      -0.124799      32.849769 0.37882088E+03  0.86434025E+04                                 8.930993                            6.508359       0.118047       2.017770                    0.999829      28.741715      82.603303       0.640199       0.419315      -1.057599      -0.025065       0.012851       0.004687       0.028555      -0.014536       0.006472       0.026684       0.016051       0.000213      -0.036277       0.011614       0.024663             10.676263       9.465333       0.922079      -4.627403      11.773024      -4.318901      10.790431           0.000001
          183              C       7.152133       9.230514       5.712574      -0.095832      32.321641 0.38530434E+03  0.88146686E+04                                 8.857373                            6.583425       0.060336       2.000054                    0.999733      28.558440      81.759260       0.634706       0.421824      -1.057705      -0.012803       0.019915       0.004110       0.024029      -0.007044       0.017372       0.010521      -0.026682      -0.014947      -0.028872       0.008646       0.020226             10.513449      11.074876       0.752416      -5.539973       9.463392      -3.468790      11.002080           0.000001
          184              C       6.078076       9.923599       6.259112      -0.013989      39.570165 0.42392275E+03  0.98107340E+04                                10.038610                            6.784833       0.018428       2.011288                    0.999251      26.889361      74.368238       0.649933       0.407214      -1.080313       0.034973       0.007942      -0.032877       0.048653      -0.002083       0.003291       0.005090      -0.016595       0.004997      -0.010736       0.000311       0.010425             13.622163      13.882180       2.743901      -8.292493      12.257021      -5.949753      14.727288          -0.000000
          185              C       5.764632      11.173660       5.768580      -0.165334      37.166002 0.44745549E+03  0.10607561E+05                                 9.717132                            7.074905       0.000544       1.961251                    0.999630      30.148862      87.353556       0.615911       0.419491      -1.061059       0.015050      -0.003238      -0.001751       0.015494      -0.015606       0.012083       0.038686       0.019415      -0.016619      -0.050990       0.018188       0.032802             12.110646      10.618088       2.571796      -5.569122      13.052241      -6.365597      12.661611          -0.000001
          186              C       6.505286      11.764231       4.748891       0.088331      35.411799 0.40022226E+03  0.91656967E+04                                 9.427340                            6.695894      -0.092216       1.985934                    0.999280      26.109579      72.756366       0.636641       0.420095      -1.067757      -0.006258       0.008025       0.001269       0.010255       0.006277      -0.006725      -0.013616      -0.021108       0.010806      -0.014926      -0.007505       0.022431             11.867517       9.945364       1.516627      -4.840012      13.956884      -6.107446      11.700302          -0.000000
          187              C       6.187302      13.066943       4.235185      -0.145982      34.910306 0.44353652E+03  0.10447103E+05                                 9.189672                            6.967028       0.213963       2.033382                    0.999762      29.508980      84.050554       0.633640       0.410390      -1.071433       0.011416      -0.004841      -0.001208       0.012459      -0.019910      -0.019343       0.001790       0.009437      -0.026945      -0.025722      -0.006121       0.031843             10.681958       9.267064       0.680264      -3.545524      12.996039      -4.639703       9.782771          -0.000003
          188              C       6.991613      13.601734       3.232877      -0.103573      34.887932 0.44107339E+03  0.10445682E+05                                 9.371679                            7.084462      -0.022033       1.961533                    0.999673      29.805821      87.046099       0.606102       0.426711      -1.053820       0.013477      -0.024245       0.003288       0.027933      -0.008085       0.017888      -0.003397      -0.022459      -0.020480      -0.025522       0.004431       0.021091             10.927987      10.760618       0.004423      -4.588862      11.992542      -3.282565      10.030801          -0.000003
          189              C      14.022855      13.709004       1.757418       0.616860      24.325822 0.23995127E+03  0.48941281E+04                                 7.660407                            5.437643       0.077161       2.083025                    0.999140      21.664789      59.260011       0.649867       0.462093      -1.030136      -0.040542       0.027273      -0.036820       0.061182      -0.004316      -0.072092       0.051674      -0.009796       0.132859      -0.082373      -0.024327       0.106700              9.607837       9.988320      -0.925307       4.030804      10.916496      -3.249671       7.918696           0.000001
          190              C      15.023020      13.074551       2.636127      -0.029476      38.700245 0.41581517E+03  0.95781989E+04                                 9.812221                            6.703032       0.036197       2.017304                    0.999282      26.820786      74.041692       0.656219       0.405204      -1.081487       0.035093      -0.011698       0.025311       0.044822       0.008747      -0.004101       0.005624      -0.002230      -0.007149      -0.012320       0.002083       0.010237             12.727246      13.559690      -2.293729       6.025279      13.862483      -5.313544      10.759564           0.000000
          191              C      14.819598      11.820686       3.109278      -0.148940      38.362414 0.44113359E+03  0.10454503E+05                                 9.992357                            7.086731      -0.058173       1.949319                    0.999587      30.048467      87.979143       0.605368       0.426926      -1.052978       0.020275       0.006616       0.002980       0.021535       0.005995      -0.024862       0.038442       0.025523       0.021424      -0.051470       0.007132       0.044339             12.533944      11.582853      -2.161215       5.133349      14.843102      -6.059887      11.175877           0.000001
          192              C      15.652898      11.197735       4.015024       0.086638      34.696556 0.38895153E+03  0.88662228E+04                                 9.324756                            6.632199      -0.086959       1.992501                    0.999218      26.048309      73.007772       0.633596       0.424083      -1.062591      -0.013047      -0.006552       0.000813       0.014622      -0.004145       0.008808      -0.009631      -0.017665       0.010722      -0.014844      -0.003059       0.017903             11.582307      11.193461      -1.820435       4.834948      13.262256      -5.582983      10.291205           0.000000
          193              C      15.435792       9.916179       4.540319      -0.130536      36.286784 0.44283905E+03  0.10493653E+05                                 9.592447                            7.067342       0.062095       1.991169                    0.999565      29.815710      86.983404       0.611122       0.422958      -1.056585       0.016230       0.011864       0.000436       0.020109       0.013314       0.004540       0.010461       0.007822      -0.016455      -0.015632      -0.004907       0.020539             11.426617      12.205990      -0.831561       4.880215      12.154616      -4.169828       9.919246           0.000000
          194              C      16.297892       9.351544       5.440271      -0.124744      35.900216 0.45498642E+03  0.10835646E+05                                 9.488248                            7.139368       0.022952       1.966850                    0.999676      30.195699      87.807834       0.612206       0.420100      -1.060238       0.020978       0.021335      -0.006543       0.030628       0.019606       0.001079      -0.007910      -0.044405      -0.065328      -0.024885      -0.016406       0.041291             11.282637      13.561346      -1.264873       6.144196       9.957771      -3.302379      10.328794           0.000001
          195              C      17.489023      10.073616       5.855485      -0.033822      42.659328 0.48334518E+03  0.11547413E+05                                10.572567                            7.257613       0.005394       1.992003                    0.999226      28.038889      78.536045       0.627361       0.408659      -1.080426      -0.043262       0.009036      -0.028405       0.052536       0.004719       0.012979       0.013133      -0.030793       0.002334      -0.023049      -0.002699       0.025747             14.321241      15.705050      -3.060290       8.633787      12.799703      -6.129654      14.458970          -0.000001
          196              C      17.763752      11.321234       5.328260      -0.172575      38.814086 0.46837577E+03  0.11228729E+05                                10.012018                            7.248930      -0.000818       1.956497                    0.999586      30.599775      89.097805       0.607275       0.420712      -1.060509      -0.011469       0.007882      -0.000669       0.013933       0.020198      -0.007279       0.025916       0.020867      -0.007237      -0.039869       0.012611       0.027258             12.526999      12.329950      -2.934844       6.094443      12.908461      -6.260068      12.342586          -0.000003
          197              C      16.868528      11.874803       4.360714       0.092836      36.372432 0.40653265E+03  0.93517140E+04                                 9.625553                            6.764383      -0.129397       1.973056                    0.999297      26.261012      73.469901       0.630838       0.422078      -1.065929       0.009379      -0.002140      -0.000399       0.009628      -0.010295       0.010992      -0.015932      -0.019467       0.011139      -0.017581      -0.010022       0.027603             12.234508      12.016105      -2.170296       5.498312      13.509699      -5.987347      11.177721          -0.000001
          198              C      17.123191      13.162447       3.854732      -0.147245      34.478658 0.41954343E+03  0.97547722E+04                                 9.110420                            6.773276       0.183918       2.026318                    0.999819      29.230078      82.975235       0.642413       0.410064      -1.070630      -0.007129      -0.001678      -0.001204       0.007422       0.020430       0.012401       0.001322       0.013492      -0.030139      -0.021007      -0.008553       0.029560             10.690760      10.640862      -1.349675       3.849999      12.460343      -4.621989       8.971076          -0.000004
          199              C      16.220032      13.719026       3.003061      -0.104630      34.847952 0.42977167E+03  0.10096340E+05                                 9.317254                            6.960771       0.028930       1.977211                    0.999716      29.497483      85.360564       0.616697       0.422774      -1.057924      -0.012374      -0.030136       0.003435       0.032758       0.017544      -0.016058      -0.003105      -0.031006      -0.016299      -0.028877      -0.000135       0.029012             10.976004      12.273242      -0.989641       4.555760      11.735016      -3.591371       8.919755          -0.000002
          200              C      20.769530      21.131684      17.265185       0.605043      26.308849 0.25676917E+03  0.53327143E+04                                 8.179571                            5.661525      -0.021786       2.048175                    0.999633      22.172060      61.428121       0.630007       0.468118      -1.025628      -0.023201      -0.046800       0.044012       0.068305      -0.086665       0.025596       0.013912       0.037573      -0.161231      -0.085240      -0.031065       0.116304             11.097605      10.299127       5.446479      -4.250133      10.187356      -2.916742      12.806332           0.000000
          201              C      21.606873      21.996364      16.332401      -0.026843      42.578106 0.45126764E+03  0.10599360E+05                                10.513691                            6.989860       0.057517       2.015845                    0.999317      27.405207      76.153864       0.642283       0.406007      -1.082002       0.040556       0.035294      -0.020473       0.057529       0.001155       0.008820       0.000790      -0.011328       0.004279      -0.012137       0.004372       0.007765             14.958980      14.099657       7.506902      -7.551670      13.747281      -4.149506      17.030000          -0.000001
          202              C      15.317543       4.566639      16.836452      -0.105058      35.194327 0.42554950E+03  0.99795389E+04                                 9.406902                            6.932557       0.048214       1.992266                    0.999591      29.294315      84.893165       0.616705       0.423514      -1.056716       0.012663      -0.024936      -0.007996       0.029088      -0.010413       0.014252       0.019648       0.006630       0.005787      -0.030219       0.009963       0.020256             11.684918      10.550381       5.534735      -3.999986      12.072496      -2.059487      12.431876          -0.000001
          203              C      16.028867       5.355202      15.998299      -0.121749      37.447199 0.46568636E+03  0.11175951E+05                                 9.871520                            7.305442      -0.067503       1.954775                    0.998775      29.843979      87.651791       0.593860       0.429765      -1.052260       0.014219      -0.020401       0.000505       0.024872       0.000877       0.011563       0.006889      -0.000293      -0.006362      -0.013788       0.000355       0.013433             12.109755       9.759779       3.709982      -4.399948      11.806643      -0.911609      14.762841          -0.000001
          204              C      16.265861       4.942856      14.632920       0.079684      35.111498 0.41956389E+03  0.97633407E+04                                 9.490875                            6.941883      -0.178781       1.957677                    0.999216      26.736865      76.132161       0.611108       0.430713      -1.056697       0.010636       0.003471       0.010069       0.015052       0.009742      -0.008863      -0.002213       0.004735       0.059672      -0.020350      -0.002868       0.023217             11.950309       9.787736       3.572736      -5.500208       9.886766      -1.630458      16.176424          -0.000000
          205              C      17.089491       5.674714      13.790904      -0.162474      36.857615 0.46747368E+03  0.11234655E+05                                 9.738190                            7.293665      -0.033319       1.951648                    0.999569      30.574159      89.991947       0.597225       0.426742      -1.053643       0.007343      -0.016245       0.004225       0.018321      -0.002010       0.034871       0.020590      -0.007182      -0.059065      -0.049232       0.013228       0.036004             12.031916       9.787752       3.466054      -5.870992       9.887334      -2.288206      16.420661          -0.000000
          206              C      17.357904       5.224851      12.500843      -0.034331      39.139646 0.45803969E+03  0.10820724E+05                                 9.995193                            7.093292       0.028181       2.006190                    0.999340      27.687227      77.678536       0.629403       0.411930      -1.075883      -0.021377      -0.045341       0.019407       0.053754       0.001573      -0.006160       0.010672       0.012517       0.047563      -0.018307      -0.002276       0.020583             12.869772      10.965982       5.510797      -5.832078      12.089566      -2.957875      15.553768          -0.000000
          207              C      16.778572       4.062938      12.041211      -0.103965      32.799892 0.41135267E+03  0.95675992E+04                                 8.940756                            6.818134      -0.029706       1.961580                    0.999624      29.295054      84.618306       0.621397       0.423787      -1.056273       0.011132       0.006005       0.024752       0.027796      -0.009788      -0.005557       0.023153       0.007781       0.045301      -0.026394      -0.004870       0.031264             10.375583       8.965540       3.880093      -3.712890      10.038746      -1.000007      12.122463          -0.000000
          208              C      15.937415       3.371384      12.829152      -0.142436      34.303175 0.41118926E+03  0.95370398E+04                                 9.124410                            6.746992       0.149163       2.016121                    0.999835      29.273973      83.696916       0.636098       0.415155      -1.064595       0.011788       0.017368       0.005545       0.021710       0.014765       0.005140       0.014981      -0.022610      -0.043228      -0.020233      -0.010987       0.031220             10.845458       9.284933       3.351008      -4.249795       8.653463      -0.921442      14.597979          -0.000001
          209              C      15.710916       3.704271      14.146250       0.086841      36.287814 0.40080003E+03  0.92106508E+04                                 9.644383                            6.750559      -0.153916       1.968407                    0.999355      26.344505      74.283609       0.625116       0.426366      -1.060527       0.003309      -0.012623       0.001609       0.013149       0.007015      -0.010423      -0.008139       0.009147       0.025723      -0.013071      -0.006580       0.019651             12.546221      10.676692       4.140611      -6.327898       9.751643      -2.367577      17.210327          -0.000000
          210              C      21.802371      21.566732      15.032684      -0.173499      39.664286 0.46095487E+03  0.11008203E+05                                10.134125                            7.175332       0.063511       1.977077                    0.999706      30.500281      88.673947       0.612338       0.418848      -1.061550       0.017914       0.006467       0.001009       0.019073      -0.007090       0.025788       0.012097      -0.018301      -0.061381      -0.040889       0.018120       0.022768             13.191674      12.214565       4.929977      -7.120538      10.432026      -3.129180      16.928430          -0.000001
          211              C      16.319379      21.628216      17.355952       0.606516      25.301856 0.25157494E+03  0.51954348E+04                                 7.943845                            5.599055       0.036520       2.067764                    0.999573      22.041834      60.789065       0.634685       0.467297      -1.026626       0.050003      -0.015309       0.048200       0.071119       0.078941       0.015631       0.066222      -0.035086      -0.051495      -0.089115      -0.029158       0.118273             10.549108      11.845623      -4.695479       2.185052       8.305020      -3.969626      11.496680           0.000000
          212              C       8.554769       3.916920      16.454069      -0.026933      41.212647 0.45061423E+03  0.10591141E+05                                10.322230                            7.001378      -0.014844       1.990590                    0.999327      27.599864      76.980555       0.638815       0.407937      -1.079601      -0.033236       0.036712      -0.015187       0.051798       0.009718      -0.006543      -0.005331       0.029426       0.005338      -0.019065      -0.001047       0.020112             14.474403      15.224888      -7.668162       5.445815      11.651128      -5.451494      16.547192          -0.000001
          213              C       7.482075       4.646070      16.969707      -0.104269      35.502736 0.43052455E+03  0.10096401E+05                                 9.396625                            6.924354       0.143944       2.018047                    0.999657      29.180427      83.770306       0.625382       0.417630      -1.063484       0.003969      -0.009254      -0.020764       0.023077       0.006080      -0.013681       0.007062       0.005666       0.037152      -0.019124      -0.001519       0.020642             11.706696      12.531782      -5.674030       2.908019       9.543927      -3.069104      13.044380          -0.000001
          214              C       6.701666       5.421441      16.096791      -0.127389      37.943248 0.47366902E+03  0.11383114E+05                                 9.893633                            7.323428       0.113265       2.014651                    0.998982      29.582180      86.128704       0.600254       0.424605      -1.058485       0.012719      -0.013780      -0.003176       0.019020      -0.001103      -0.011553       0.007378       0.011915      -0.034971      -0.018660       0.001244       0.017416             12.209875      11.088251      -4.417319       2.642318       9.796443      -2.645973      15.744931          -0.000000
          215              C       6.912276       5.382353      14.692788       0.073178      34.442172 0.40376407E+03  0.93091175E+04                                 9.350277                            6.795936      -0.080999       1.991735                    0.999363      26.489262      75.162564       0.619331       0.428946      -1.057423      -0.020356       0.007747       0.002422       0.021914      -0.002839       0.010148      -0.010550      -0.000430       0.054683      -0.013115      -0.011952       0.025066             11.815439      10.488112      -3.941669       3.327110       8.451362      -3.244277      16.506843          -0.000000
          216              C       6.036792       6.058035      13.781248      -0.140808      37.306760 0.46869863E+03  0.11267984E+05                                 9.851346                            7.323690      -0.038806       1.959227                    0.999356      30.112271      88.558312       0.593685       0.429139      -1.052494       0.008458      -0.016068       0.008381       0.019999       0.013911      -0.015501       0.012929       0.002367      -0.095766      -0.041273       0.011201       0.030072             12.303028      10.205080      -3.784340       4.041983       8.935267      -3.724280      17.768738           0.000000
          217              C       6.253312       5.962558      12.442907      -0.019922      38.309959 0.42200081E+03  0.97779253E+04                                 9.841713                            6.808868       0.002554       2.009825                    0.999281      26.936164      75.111734       0.641660       0.411972      -1.074673       0.039570      -0.033047       0.015935       0.053962      -0.000485      -0.009978       0.002162       0.001001      -0.009393      -0.011011       0.000907       0.010104             12.768693      12.514944      -5.055561       4.837318       8.694913      -3.806573      17.096223           0.000001
          218              C       7.375829       5.245927      11.950443      -0.102067      32.510545 0.40436674E+03  0.93533761E+04                                 8.863076                            6.745572      -0.001152       1.973228                    0.999707      29.007655      83.221222       0.627509       0.421981      -1.058707      -0.023875       0.012928       0.019262       0.033289       0.007008      -0.021820       0.013904      -0.007599       0.031278      -0.029814       0.002746       0.027067             10.229964      10.486808      -4.017800       2.114379       7.788269      -2.480276      12.414814           0.000000
          219              C       8.161913       4.594228      12.767353      -0.145226      33.730575 0.41256124E+03  0.95601259E+04                                 8.979907                            6.733914       0.200259       2.031948                    0.999833      29.182696      82.923551       0.641288       0.412172      -1.068380      -0.012612      -0.000833       0.016182       0.020533      -0.014134      -0.019312       0.013577       0.003917      -0.009257      -0.019552      -0.012163       0.031715             10.491138       9.536535      -3.356911       2.263962       7.486492      -2.468703      14.450387          -0.000002
          220              C       7.976392       4.677911      14.196462       0.080768      36.105775 0.41220493E+03  0.95238754E+04                                 9.597292                            6.824216      -0.123959       1.972768                    0.999327      26.496017      74.514117       0.625723       0.423666      -1.063947       0.015415      -0.005440      -0.006740       0.017682      -0.005196       0.013995      -0.011691      -0.001278       0.083103      -0.019516      -0.015733       0.035249             12.338815      11.377883      -4.453126       3.991127       8.558331      -3.799406      17.080230          -0.000001
          221              C       8.824561       3.912009      15.104140      -0.185029      39.840009 0.48488696E+03  0.11720167E+05                                10.171563                            7.357170       0.035316       1.961484                    0.999671      31.012863      90.531872       0.605341       0.418613      -1.062336      -0.006209       0.017781      -0.003466       0.019150      -0.002414      -0.017381       0.022215       0.024560      -0.066500      -0.039228       0.006706       0.032522             13.058225      12.654929      -5.087800       5.087471       9.325036      -4.797528      17.194712          -0.000002
          222              C      11.330599      17.751678       2.226707       0.601821      24.572708 0.25284351E+03  0.52208500E+04                                 7.677323                            5.561718       0.107998       2.086152                    0.999015      22.012264      60.424549       0.646576       0.458773      -1.032815       0.003878      -0.044127      -0.040247       0.059850      -0.000280       0.002824      -0.094677      -0.021791       0.052141      -0.085232      -0.019582       0.104815              9.467562       9.618243      -0.242561      -0.652323       9.684668       5.268483       9.099774           0.000001
          223              C      11.274774      18.861468       3.188459      -0.029703      37.831829 0.42712846E+03  0.99137784E+04                                 9.682425                            6.806842       0.048507       2.019655                    0.999221      27.066927      75.221542       0.648726       0.406784      -1.079484       0.013435       0.040255       0.032870       0.053679      -0.001567       0.002139      -0.006275       0.013863       0.006648      -0.011030       0.002892       0.008138             12.286328      12.166683      -0.482952      -1.995377      13.068518       7.288746      11.623784          -0.000000
          224              C       5.554398       1.012779       3.462693      -0.100374      34.149432 0.45190881E+03  0.10781068E+05                                 9.294865                            7.203005      -0.133050       1.928237                    0.999317      29.999524      88.298210       0.596331       0.430534      -1.050142      -0.031402      -0.002769       0.002266       0.031605      -0.002484      -0.006045      -0.012768       0.029879       0.021346      -0.024377       0.007585       0.016792             10.793167      11.750397       0.245820      -1.294051      10.874398       5.197404       9.754706          -0.000000
          225              C       5.515744       2.010176       4.412858      -0.143973      34.784872 0.44362672E+03  0.10503205E+05                                 9.282184                            7.040879       0.073882       1.990825                    0.999465      29.948710      86.960179       0.617354       0.419051      -1.060429      -0.010123      -0.011322       0.003367       0.015556       0.021495       0.007327       0.001817       0.005140      -0.019075      -0.019482      -0.006729       0.026211             10.890547      12.195831      -2.149356      -2.618453      10.795673       5.332246       9.680138           0.000000
          226              C       4.281715       2.398990       4.972914       0.083453      37.345941 0.41728290E+03  0.96568981E+04                                 9.775220                            6.839435      -0.095148       1.981262                    0.999267      26.467928      74.147538       0.629590       0.420379      -1.067551       0.007569       0.004463       0.003226       0.009361      -0.006316      -0.010157       0.018696      -0.000880       0.001509      -0.018839      -0.005640       0.024479             12.585658      12.260348      -2.869279      -3.579462      14.072290       7.662235      11.424335           0.000000
          227              C       4.141145       3.501173       5.899904      -0.160537      39.438081 0.46915722E+03  0.11252828E+05                                10.142327                            7.266427      -0.002056       1.957722                    0.999571      30.477025      88.778980       0.605073       0.422041      -1.059610      -0.011504      -0.014353      -0.003815       0.018786       0.023539       0.020322      -0.021226       0.019978      -0.015007      -0.044464       0.014925       0.029539             12.963267      10.791502      -2.952259      -3.406738      15.709789       8.590338      12.388509           0.000001
          228              C      20.596753       3.855296       6.429060      -0.020933      39.971644 0.42688596E+03  0.99095227E+04                                10.122054                            6.817599      -0.026080       1.994755                    0.999300      27.174896      75.596067       0.646224       0.408303      -1.078176      -0.006205      -0.036395      -0.023803       0.043928      -0.004962       0.005207      -0.009409       0.018355       0.008226      -0.015611       0.000925       0.014686             13.826899      10.626026      -0.537717      -1.554988      18.189999       9.759122      12.664674           0.000001
          229              C      19.487417       3.107882       6.127789      -0.122836      35.994433 0.45179705E+03  0.10755989E+05                                 9.539995                            7.129799      -0.026275       1.949396                    0.999651      30.333246      88.601115       0.609757       0.421932      -1.057588       0.031425      -0.005966      -0.006297       0.032600      -0.011109      -0.020524      -0.001218       0.037372      -0.021845      -0.023363      -0.011246       0.034609             11.423328       9.634819       1.293070      -0.172276      14.485822       6.901203      10.149342           0.000002
          230              C      19.517872       2.001460       5.223974      -0.150533      38.371238 0.49570777E+03  0.12061164E+05                                 9.958432                            7.470694       0.060525       1.980764                    0.999352      30.696329      90.225473       0.596232       0.422209      -1.058911       0.013621       0.004349       0.007981       0.016375       0.018868       0.004317       0.016549       0.015422      -0.022995      -0.025430      -0.003626       0.029055             11.852078      11.657518       0.228476      -1.563602      13.633050       6.315713      10.265665           0.000000
          231              C       3.094404       1.673603       4.602118       0.081716      34.227841 0.41309384E+03  0.95569189E+04                                 9.254596                            6.835375      -0.102745       1.979730                    0.999244      26.572539      74.966781       0.624208       0.424138      -1.062832      -0.003615      -0.003289      -0.003854       0.006224      -0.009917      -0.011532       0.014546      -0.006627       0.013083      -0.013142      -0.011830       0.024972             11.293099      11.091455      -1.335406      -2.550622      12.408261       6.542929      10.379582           0.000000
          232              C      10.063054      19.194343       3.731134      -0.148935      38.080969 0.46631012E+03  0.11207436E+05                                 9.983594                            7.311192      -0.118560       1.929165                    0.999264      30.412892      89.722064       0.592846       0.429866      -1.050999       0.008008       0.009546       0.002977       0.012811       0.006053       0.021204      -0.035560      -0.002758       0.037246      -0.042500      -0.001412       0.043912             12.269443      12.433858      -1.568817      -3.151376      13.004964       6.805241      11.369508          -0.000000
          233              O      11.061848      11.754773       9.028494      -0.548830      33.477375 0.45998590E+03  0.10585400E+05                                 8.121338                            6.475036       0.621792       2.260783                    0.998414      26.601940      67.379738       0.778704       0.341799      -1.158454      -0.013625      -0.019158      -0.010066       0.025573       0.002533      -0.001901      -0.014879       0.074954       0.227231      -0.076871      -0.000382       0.077254              9.726154       4.996823      -0.183794      -0.628429       7.218627       3.072798      16.963013          -0.000000
          234              O      11.075600      13.127714       7.218933      -0.501305      31.110030 0.42576613E+03  0.96329569E+04                                 7.729562                            6.275580       0.534438       2.251882                    0.998289      25.699915      65.041350       0.780458       0.346871      -1.151491      -0.010704      -0.017228      -0.011323       0.023229       0.003677       0.002086      -0.036988       0.013168      -0.184516      -0.075357       0.034950       0.040408              8.850503       4.681967      -0.494588      -0.061185      15.462090       0.721530       6.407452           0.000001
          235              O      12.293374       5.389082       2.597503      -0.575395      37.910168 0.50061452E+03  0.11779983E+05                                 8.898042                            6.796325       0.499523       2.200793                    0.998537      27.504066      70.704767       0.752296       0.346000      -1.153623      -0.055827       0.029978      -0.013575       0.064804       0.025615       0.029916      -0.033913      -0.006085      -0.154027      -0.077587       0.025655       0.051933             11.408007       5.690526      -0.667788      -0.652068      21.280430       1.378888       7.253064           0.000001
          236              O      12.815254       6.770527       0.928921      -0.517688      32.005809 0.41914408E+03  0.94458508E+04                                 7.920371                            6.203993       0.652583       2.284172                    0.998729      25.927734      65.484455       0.789256       0.344358      -1.153609      -0.011380       0.006767       0.011038       0.017238       0.009635      -0.009667       0.002687       0.102104       0.150726      -0.077175       0.023555       0.053620              9.850271       5.569411      -0.877631      -2.688417       8.533802       3.806215      15.447601           0.000002
          237              O      25.915973      16.385985       9.030425      -0.531955      32.706224 0.44005885E+03  0.10032069E+05                                 8.029663                            6.358503       0.560771       2.245186                    0.998481      26.319899      66.715765       0.779823       0.344533      -1.154220       0.001673       0.002583      -0.020733       0.020960       0.050092       0.003757       0.000385      -0.056971       0.154717      -0.083480       0.031593       0.051887              9.736986       6.369503      -0.889648       2.654108       5.590556      -1.919909      17.250897           0.000001
          238              O       9.458080      15.685742       7.276870      -0.590143      34.208790 0.51911741E+03  0.12300317E+05                                 8.173905                            6.880407       0.627799       2.246538                    0.999010      27.384722      70.149347       0.755895       0.341975      -1.159486      -0.023224       0.012317      -0.000824       0.026301      -0.023360      -0.038676       0.022833       0.030510      -0.199261      -0.080661       0.005336       0.075325              9.103043      12.666862      -4.590550       0.995544       7.852014      -0.627536       6.790253           0.000001
          239              O      25.944822      14.723417      11.660759      -0.540534      32.512343 0.45474641E+03  0.10446134E+05                                 7.981107                            6.453140       0.560551       2.238566                    0.998479      26.628457      67.623939       0.776454       0.343403      -1.155855      -0.015698      -0.018248       0.003213       0.024285       0.013237       0.045353      -0.027903      -0.087219      -0.083644      -0.080285       0.014429       0.065857              9.550821       6.761209       2.534569      -2.328098      13.425856      -4.872248       8.465400          -0.000000
          240              O       9.326044      12.717200      11.384593      -0.556241      32.532941 0.46774750E+03  0.10830112E+05                                 7.982184                            6.562722       0.513313       2.217481                    0.998587      26.965579      68.945432       0.766120       0.345293      -1.153275      -0.027552      -0.004342       0.002794       0.028031      -0.035715      -0.001565       0.054190       0.072534      -0.016053      -0.081879       0.018065       0.063814              9.249376      12.246550      -0.725637      -5.489693       6.192966       0.384191       9.308611          -0.000000
          241              O      12.302408      12.537907      11.765045      -0.497543      29.419244 0.40569205E+03  0.90819203E+04                                 7.482156                            6.119216       0.450262       2.224449                    0.997877      25.699654      65.006989       0.790494       0.346120      -1.150429       0.007302      -0.014059       0.011844       0.019780       0.025968      -0.007451       0.046973       0.038409       0.008883      -0.064984       0.020472       0.044512              8.727251       9.777315       0.668951       5.317651       6.219021       0.569797      10.185417          -0.000001
          242              O      12.991227      14.633090      12.269096      -0.543273      32.518837 0.45160058E+03  0.10376704E+05                                 8.020532                            6.477443       0.592107       2.244878                    0.998892      26.794068      68.501777       0.765098       0.348405      -1.149373      -0.016114      -0.011171       0.041080       0.045520      -0.003609      -0.048471      -0.010909      -0.033501      -0.094990      -0.068328       0.030631       0.037697              9.425188       6.394561      -2.359376       2.222423      13.774848      -4.068308       8.106156          -0.000001
          243              O      13.009438      17.057875       8.875927      -0.584571      35.294032 0.50022214E+03  0.11771389E+05                                 8.445161                            6.794147       0.616904       2.234303                    0.999008      27.672966      71.199093       0.752148       0.346049      -1.153293      -0.034077       0.050978      -0.035913       0.071061      -0.047784       0.005397       0.008974      -0.007638       0.159924      -0.075376       0.021024       0.054352             10.098752       6.267806       1.029421      -3.035529       6.637506      -1.247949      17.390945           0.000001
          244              O      12.495767      15.834755       7.106922      -0.485724      28.035682 0.38891851E+03  0.86199093E+04                                 7.203943                            6.001710       0.471402       2.238221                    0.998174      25.296486      63.787036       0.795682       0.347314      -1.148783      -0.001148       0.019785      -0.013633       0.024054      -0.014768       0.026674       0.015680       0.015695      -0.164850      -0.066489       0.019605       0.046884              8.039878       8.494493       4.347505      -0.787207       9.389193      -0.161241       6.235947           0.000001
          245              O       9.725634      17.371548      11.560335      -0.545250      32.290972 0.45108015E+03  0.10342720E+05                                 7.937954                            6.430378       0.563520       2.247475                    0.998250      26.400767      67.020689       0.777096       0.343756      -1.155362       0.004123       0.020154       0.011866       0.023748       0.044954       0.030885      -0.014077       0.042808      -0.013074      -0.062293       0.004034       0.058258              9.380177       8.274486       3.221642       2.517629      11.229005       4.819691       8.637041           0.000001
          246              O      11.977412      17.379220      11.654965      -0.540954      33.091810 0.46199757E+03  0.10673447E+05                                 8.132374                            6.579948       0.492527       2.226568                    0.997463      26.509852      67.902743       0.754405       0.351428      -1.147187      -0.023513       0.015353      -0.001750       0.028136      -0.037815      -0.032301      -0.051402      -0.000920       0.030078      -0.081648       0.026990       0.054658              9.551431       9.613365      -4.119009      -2.817115      10.932899       4.046206       8.108028          -0.000000
          247              O      21.445720       9.981143      17.975877      -0.511218      33.312551 0.43293762E+03  0.98591661E+04                                 8.170691                            6.379581       0.449512       2.223700                    0.997464      25.949969      66.392058       0.762959       0.352525      -1.144174       0.021132       0.002401      -0.010942       0.023917      -0.005709       0.020484       0.054385       0.064855       0.003233      -0.075573       0.024408       0.051164              9.734032      13.476636      -1.747248      -5.300232       7.083925       0.178539       8.641536           0.000001
          248              O      22.721056       8.116939      17.991327      -0.574785      35.051728 0.49126367E+03  0.11512161E+05                                 8.422510                            6.742499       0.614457       2.249542                    0.998087      27.287680      70.134142       0.753192       0.347023      -1.152113       0.013956       0.009493      -0.019724       0.025960      -0.003485       0.036126      -0.029080      -0.125401      -0.094586      -0.077810      -0.009043       0.086853             10.071161       6.972637       0.847801      -1.603473      15.008074      -4.547938       8.232771          -0.000001
          249              O      18.360425       9.780522      17.807860      -0.539843      33.672823 0.46585050E+03  0.10774677E+05                                 8.161141                            6.581968       0.543155       2.244302                    0.998237      26.304216      67.207153       0.759368       0.348736      -1.150478      -0.023852      -0.006689      -0.010635       0.026959       0.017898      -0.017661       0.048063       0.060031       0.035030      -0.071978       0.028250       0.043728              9.463573      13.009111       1.871897       4.435809       7.412275      -0.015667       7.969334           0.000001
          250              O      17.124627       7.940142      17.966221      -0.563382      34.465811 0.47257585E+03  0.10962725E+05                                 8.317312                            6.603979       0.636190       2.265924                    0.998100      26.796748      68.429766       0.762936       0.346076      -1.153390      -0.007651       0.015676      -0.011583       0.020939      -0.002808      -0.030405      -0.016132      -0.126986      -0.011575      -0.075205       0.006087       0.069118             10.111280       6.875513      -1.496338       1.781632      15.429709      -4.418023       8.028620          -0.000000
          251              O      11.151700       2.733992       2.487423      -0.574975      35.453140 0.49250416E+03  0.11583204E+05                                 8.551003                            6.814166       0.341709       2.157746                    0.997362      27.495453      71.493682       0.736615       0.353547      -1.143326      -0.054595       0.002038      -0.019970       0.058169      -0.014675       0.022627       0.022706       0.001206      -0.257037      -0.094084       0.036554       0.057530             10.488271      11.897217       6.253256      -1.024798      12.689019      -0.169383       6.878576           0.000000
          252              O      10.547479       1.434081       0.801460      -0.527490      33.261944 0.45278179E+03  0.10387930E+05                                 8.120622                            6.449084       0.721514       2.305387                    0.998594      26.184626      66.416944       0.775046       0.344460      -1.155170      -0.017087       0.006148       0.014171       0.023034      -0.038565       0.002149       0.001000       0.031446       0.179561      -0.071605       0.011689       0.059916             10.049355       7.319289       1.853607      -3.479979       6.681033      -1.828069      16.147743          -0.000000
          253              O      14.005461       1.575183       2.390861      -0.527302      34.237566 0.45577627E+03  0.10522017E+05                                 8.395252                            6.580823       0.470778       2.213929                    0.998135      26.638386      68.801752       0.744593       0.356320      -1.140194      -0.004454      -0.060193      -0.024682       0.065209       0.020116       0.008569       0.048726       0.001587      -0.098350      -0.063138       0.005700       0.057438             10.453178      15.537624      -5.773327       0.370943       9.141196      -1.142755       6.680716          -0.000001
          254              O      15.637754       1.474953       0.826566      -0.526891      32.082569 0.44268303E+03  0.10100100E+05                                 7.911086                            6.370937       0.751010       2.313055                    0.998820      26.197730      66.287113       0.780779       0.343831      -1.155586       0.005724      -0.027694      -0.005603       0.028829       0.039033      -0.029917      -0.016133      -0.012554       0.157621      -0.067217      -0.003809       0.071026              9.588828       6.908699      -1.548000       0.947262       7.320047      -4.280204      14.537737          -0.000001
          255              O      21.113956       5.617875      17.479551      -0.542703      34.913230 0.49389312E+03  0.11588056E+05                                 8.369911                            6.783729       0.480115       2.217608                    0.998220      26.665810      68.555322       0.747125       0.349410      -1.150258      -0.015631      -0.017514      -0.010038       0.025530       0.039894       0.044085      -0.028171       0.002753       0.015148      -0.075236       0.027401       0.047835              9.718370      10.287193       3.254960       2.545748       9.483524       4.266246       9.384393           0.000000
          256              O      18.872343       5.426577      17.541350      -0.567274      37.183496 0.53603121E+03  0.12820883E+05                                 8.749141                            7.062798       0.540694       2.227952                    0.997804      27.278390      70.521158       0.733810       0.348975      -1.152045       0.010401      -0.024520      -0.011978       0.029204      -0.044217      -0.047420      -0.023971       0.048560      -0.022175      -0.077918       0.009710       0.068208             10.491931      12.355004      -3.544035      -3.725223       9.160964       4.236654       9.959825           0.000000
          257              O      11.063272      14.918202       9.912997      -1.026422      57.191993 0.13149840E+04  0.39275809E+05                                11.191729                           10.631017      -0.063706       1.895930                    0.998426      37.747397     108.269003       0.636269       0.322300      -1.177765      -0.023371       0.017699       0.016191       0.033490       0.005067       0.003941      -0.004767      -0.029391       0.034779      -0.022001       0.006801       0.015200             12.158888      10.834585      -0.192783      -0.067267      11.984279      -0.754086      13.657800          -0.000000
          258              O      13.096685       3.469483       0.308997      -1.023818      60.213163 0.13219791E+04  0.39548538E+05                                11.622791                           10.673314      -0.078032       1.891475                    0.998543      37.803040     108.618348       0.633571       0.323151      -1.176650      -0.023409      -0.021339      -0.015299       0.035176      -0.011806      -0.014357      -0.008551      -0.021942      -0.011013      -0.026416       0.008137       0.018279             13.275219      12.750967      -0.806471      -0.306397      14.555726      -0.312492      12.518965           0.000000
          259              O      20.316574      11.091004      10.283793      -0.548829      33.477372 0.45998586E+03  0.10585398E+05                                 8.121337                            6.475036       0.621792       2.260783                    0.998414      26.601939      67.379735       0.778704       0.341799      -1.158454       0.013625       0.019158       0.010066       0.025573       0.002533      -0.001901      -0.014879       0.074954       0.227231      -0.076871      -0.000382       0.077254              9.726154       4.996822      -0.183795      -0.628429       7.218627       3.072798      16.963012          -0.000000
          260              O      20.302822       9.718063      12.093354      -0.501305      31.110029 0.42576611E+03  0.96329562E+04                                 7.729562                            6.275580       0.534439       2.251882                    0.998289      25.699915      65.041349       0.780458       0.346871      -1.151491       0.010704       0.017228       0.011323       0.023229       0.003677       0.002086      -0.036988       0.013168      -0.184516      -0.075357       0.034950       0.040408              8.850502       4.681967      -0.494589      -0.061185      15.462089       0.721530       6.407451           0.000001
          261              O      19.085048      17.456695      16.714784      -0.575395      37.910174 0.50061460E+03  0.11779986E+05                                 8.898043                            6.796325       0.499523       2.200793                    0.998537      27.504068      70.704774       0.752296       0.346000      -1.153623       0.055827      -0.029978       0.013575       0.064804       0.025615       0.029916      -0.033913      -0.006085      -0.154027      -0.077587       0.025655       0.051933             11.408008       5.690527      -0.667788      -0.652068      21.280433       1.378888       7.253065           0.000001
          262              O      18.563168      16.075250      18.383366      -0.517688      32.005806 0.41914405E+03  0.94458499E+04                                 7.920370                            6.203993       0.652583       2.284172                    0.998729      25.927734      65.484453       0.789256       0.344358      -1.153609       0.011380      -0.006767      -0.011038       0.017238       0.009635      -0.009667       0.002687       0.102104       0.150726      -0.077175       0.023555       0.053620              9.850271       5.569411      -0.877631      -2.688417       8.533801       3.806214      15.447600           0.000002
          263              O       5.462449       6.459792      10.281862      -0.531955      32.706223 0.44005883E+03  0.10032069E+05                                 8.029663                            6.358503       0.560771       2.245186                    0.998481      26.319899      66.715764       0.779823       0.344533      -1.154220      -0.001673      -0.002583       0.020733       0.020960       0.050092       0.003757       0.000385      -0.056971       0.154717      -0.083480       0.031593       0.051887              9.736985       6.369503      -0.889648       2.654108       5.590556      -1.919909      17.250896           0.000001
          264              O      21.920342       7.160035      12.035417      -0.590143      34.208789 0.51911739E+03  0.12300317E+05                                 8.173904                            6.880407       0.627799       2.246538                    0.999010      27.384722      70.149347       0.755895       0.341975      -1.159486       0.023224      -0.012317       0.000824       0.026301      -0.023360      -0.038676       0.022833       0.030510      -0.199261      -0.080661       0.005336       0.075325              9.103043      12.666862      -4.590550       0.995544       7.852014      -0.627536       6.790253           0.000001
          265              O       5.433600       8.122360       7.651528      -0.540534      32.512344 0.45474643E+03  0.10446134E+05                                 7.981107                            6.453140       0.560551       2.238566                    0.998479      26.628458      67.623941       0.776454       0.343403      -1.155855       0.015698       0.018248      -0.003213       0.024285       0.013237       0.045353      -0.027903      -0.087219      -0.083644      -0.080285       0.014429       0.065857              9.550821       6.761209       2.534569      -2.328098      13.425856      -4.872248       8.465400          -0.000000
          266              O      22.052378      10.128577       7.927694      -0.556241      32.532939 0.46774747E+03  0.10830111E+05                                 7.982183                            6.562722       0.513313       2.217481                    0.998587      26.965579      68.945430       0.766120       0.345293      -1.153275       0.027552       0.004342      -0.002794       0.028031      -0.035715      -0.001565       0.054190       0.072534      -0.016053      -0.081879       0.018065       0.063814              9.249375      12.246549      -0.725637      -5.489692       6.192965       0.384191       9.308610          -0.000000
          267              O      19.076014      10.307870       7.547242      -0.497543      29.419239 0.40569196E+03  0.90819177E+04                                 7.482155                            6.119215       0.450262       2.224449                    0.997877      25.699653      65.006982       0.790494       0.346120      -1.150429      -0.007302       0.014059      -0.011844       0.019780       0.025968      -0.007451       0.046973       0.038409       0.008883      -0.064984       0.020472       0.044512              8.727249       9.777313       0.668951       5.317650       6.219020       0.569797      10.185415          -0.000001
          268              O      18.387195       8.212687       7.043191      -0.543273      32.518835 0.45160054E+03  0.10376702E+05                                 8.020532                            6.477443       0.592107       2.244878                    0.998892      26.794067      68.501774       0.765098       0.348405      -1.149373       0.016114       0.011171      -0.041081       0.045520      -0.003609      -0.048471      -0.010909      -0.033501      -0.094990      -0.068328       0.030631       0.037697              9.425188       6.394560      -2.359376       2.222423      13.774847      -4.068308       8.106156          -0.000001
          269              O      18.368984       5.787902      10.436360      -0.584571      35.294034 0.50022217E+03  0.11771390E+05                                 8.445161                            6.794147       0.616904       2.234303                    0.999008      27.672966      71.199095       0.752148       0.346050      -1.153293       0.034077      -0.050978       0.035913       0.071061      -0.047784       0.005397       0.008974      -0.007638       0.159924      -0.075376       0.021024       0.054352             10.098753       6.267806       1.029421      -3.035529       6.637506      -1.247949      17.390946           0.000001
          270              O      18.882655       7.011022      12.205365      -0.485724      28.035680 0.38891847E+03  0.86199081E+04                                 7.203942                            6.001710       0.471402       2.238221                    0.998174      25.296486      63.787033       0.795682       0.347314      -1.148783       0.001148      -0.019785       0.013633       0.024054      -0.014768       0.026674       0.015680       0.015695      -0.164850      -0.066489       0.019605       0.046884              8.039877       8.494492       4.347504      -0.787207       9.389192      -0.161240       6.235946           0.000001
          271              O      21.652788       5.474229       7.751952      -0.545250      32.290972 0.45108016E+03  0.10342720E+05                                 7.937954                            6.430378       0.563520       2.247475                    0.998250      26.400767      67.020689       0.777096       0.343756      -1.155362      -0.004123      -0.020154      -0.011866       0.023748       0.044954       0.030885      -0.014077       0.042808      -0.013074      -0.062293       0.004034       0.058258              9.380177       8.274486       3.221642       2.517629      11.229005       4.819691       8.637041           0.000001
          272              O      19.401010       5.466557       7.657322      -0.540954      33.091804 0.46199747E+03  0.10673445E+05                                 8.132373                            6.579948       0.492528       2.226568                    0.997463      26.509850      67.902735       0.754405       0.351428      -1.147187       0.023513      -0.015353       0.001750       0.028136      -0.037815      -0.032301      -0.051402      -0.000920       0.030079      -0.081648       0.026990       0.054658              9.551429       9.613364      -4.119008      -2.817114      10.932897       4.046205       8.108027          -0.000000
          273              O       9.932702      12.864634       1.336410      -0.511218      33.312552 0.43293763E+03  0.98591663E+04                                 8.170691                            6.379581       0.449512       2.223700                    0.997464      25.949969      66.392058       0.762959       0.352525      -1.144174      -0.021132      -0.002401       0.010942       0.023917      -0.005709       0.020484       0.054385       0.064855       0.003233      -0.075573       0.024408       0.051164              9.734032      13.476636      -1.747248      -5.300232       7.083925       0.178539       8.641536           0.000001
          274              O       8.657366      14.728838       1.320960      -0.574785      35.051733 0.49126375E+03  0.11512163E+05                                 8.422511                            6.742500       0.614457       2.249542                    0.998087      27.287680      70.134146       0.753192       0.347023      -1.152113      -0.013956      -0.009493       0.019724       0.025960      -0.003485       0.036126      -0.029080      -0.125401      -0.094586      -0.077810      -0.009043       0.086853             10.071162       6.972638       0.847802      -1.603474      15.008076      -4.547939       8.232773          -0.000001
          275              O      13.017997      13.065255       1.504427      -0.539843      33.672824 0.46585051E+03  0.10774677E+05                                 8.161141                            6.581968       0.543155       2.244302                    0.998237      26.304216      67.207153       0.759368       0.348736      -1.150478       0.023852       0.006689       0.010635       0.026959       0.017898      -0.017661       0.048063       0.060031       0.035030      -0.071978       0.028250       0.043728              9.463573      13.009111       1.871897       4.435809       7.412275      -0.015667       7.969334           0.000001
          276              O      14.253795      14.905635       1.346066      -0.563382      34.465813 0.47257587E+03  0.10962726E+05                                 8.317312                            6.603979       0.636190       2.265924                    0.998100      26.796748      68.429767       0.762936       0.346076      -1.153390       0.007651      -0.015676       0.011583       0.020939      -0.002808      -0.030405      -0.016132      -0.126986      -0.011575      -0.075205       0.006087       0.069118             10.111281       6.875513      -1.496338       1.781632      15.429709      -4.418023       8.028620          -0.000000
          277              O      20.226722      20.111785      16.824864      -0.574975      35.453139 0.49250414E+03  0.11583204E+05                                 8.551003                            6.814166       0.341709       2.157746                    0.997362      27.495453      71.493681       0.736615       0.353547      -1.143326       0.054595      -0.002038       0.019970       0.058169      -0.014675       0.022627       0.022706       0.001206      -0.257037      -0.094084       0.036554       0.057530             10.488270      11.897217       6.253256      -1.024798      12.689018      -0.169383       6.878575           0.000000
          278              O      20.830943      21.411696      18.510827      -0.527490      33.261943 0.45278179E+03  0.10387929E+05                                 8.120622                            6.449084       0.721514       2.305387                    0.998594      26.184626      66.416944       0.775046       0.344460      -1.155170       0.017087      -0.006148      -0.014171       0.023034      -0.038565       0.002149       0.001000       0.031446       0.179561      -0.071605       0.011689       0.059916             10.049355       7.319289       1.853607      -3.479979       6.681033      -1.828069      16.147743          -0.000000
          279              O      17.372961      21.270594      16.921426      -0.527302      34.237563 0.45577622E+03  0.10522016E+05                                 8.395252                            6.580823       0.470778       2.213929                    0.998135      26.638385      68.801748       0.744593       0.356320      -1.140194       0.004454       0.060193       0.024682       0.065209       0.020116       0.008569       0.048726       0.001587      -0.098350      -0.063138       0.005700       0.057439             10.453177      15.537622      -5.773326       0.370943       9.141195      -1.142755       6.680715          -0.000001
          280              O      15.740668      21.370824      18.485721      -0.526891      32.082565 0.44268296E+03  0.10100098E+05                                 7.911085                            6.370936       0.751010       2.313055                    0.998820      26.197730      66.287109       0.780779       0.343831      -1.155586      -0.005724       0.027694       0.005603       0.028829       0.039033      -0.029917      -0.016133      -0.012554       0.157621      -0.067217      -0.003809       0.071026              9.588826       6.908698      -1.547999       0.947262       7.320046      -4.280203      14.537735          -0.000001
          281              O      10.264466      17.227902       1.832736      -0.542703      34.913230 0.49389313E+03  0.11588057E+05                                 8.369911                            6.783728       0.480115       2.217608                    0.998220      26.665811      68.555323       0.747125       0.349410      -1.150258       0.015631       0.017513       0.010038       0.025530       0.039894       0.044085      -0.028171       0.002753       0.015148      -0.075236       0.027401       0.047835              9.718369      10.287192       3.254960       2.545748       9.483524       4.266246       9.384392           0.000000
          282              O      12.506079      17.419200       1.770937      -0.567274      37.183495 0.53603121E+03  0.12820883E+05                                 8.749141                            7.062798       0.540694       2.227952                    0.997804      27.278390      70.521158       0.733810       0.348975      -1.152045      -0.010401       0.024520       0.011978       0.029204      -0.044217      -0.047420      -0.023971       0.048560      -0.022175      -0.077918       0.009710       0.068208             10.491931      12.355004      -3.544035      -3.725223       9.160964       4.236654       9.959825           0.000000
          283              O      20.315150       7.927575       9.399290      -1.026422      57.191994 0.13149840E+04  0.39275809E+05                                11.191729                           10.631017      -0.063706       1.895930                    0.998426      37.747397     108.269001       0.636269       0.322300      -1.177765       0.023371      -0.017699      -0.016191       0.033490       0.005067       0.003941      -0.004767      -0.029391       0.034779      -0.022001       0.006801       0.015200             12.158888      10.834585      -0.192783      -0.067267      11.984278      -0.754086      13.657799          -0.000000
          284              O      18.281737      19.376294      19.003290      -1.023818      60.213165 0.13219792E+04  0.39548540E+05                                11.622791                           10.673314      -0.078032       1.891475                    0.998543      37.803041     108.618350       0.633571       0.323151      -1.176650       0.023409       0.021339       0.015299       0.035176      -0.011806      -0.014357      -0.008551      -0.021942      -0.011013      -0.026416       0.008137       0.018279             13.275219      12.750967      -0.806471      -0.306397      14.555726      -0.312492      12.518965           0.000000

******************************************************
Auxiliary information for the entire system
The total spin magnetic moment of the unit cell is   -0.000007
The total net atomic charge of the unit cell is   0.000001
Accuracy of reproducing the electrostatic potential in the unit cell:
  The inner radius (bohr) =    5.0000
  The outer radius (bohr) =   12.0000
  Valid grid points have density less than (e/(bohr^3)) =    0.0001
  The number of valid grid points were=       616223
  The rms potential error without charges in kcal/mol is=      7.21841
  The rms potential error with partial charges in kcal/mol is=      1.85883
  The RRMSE value at monopole order=      0.25751
  The rms potential error with partial charges and cloud penetration in kcal/mol is=      1.86064
  The RRMSE value at monopole order with cloud penetration is=      0.25776
  The rms potential error with partial charges and atomic dipoles in kcal/mol is=      0.40734
  The RRMSE value at dipole order=      0.05643
  The rms potential error with partial charges, atomic dipoles and cloud penetration in kcal/mol is=      0.39285
  The RRMSE value at dipole order with cloud penetration=      0.05442

******************************************************
The electron densities and ab initio electrostatic potential were computed in VASP using the PBE functional and
projector augmented wave method. See the main text of the journal article for a description of computational details.
The atomic charges, dipoles, and quadrupoles were computed with the DDEC6 method as described in
(a) T. A. Manz and N. Gabaldon Limas, RSC Adv. 6 (2016) 47771-47801 DOI: 10.1039/c6ra04656h
(b) N. Gabaldon Limas and T. A. Manz, RSC Adv. 8 (2018) 2678-2707 DOI: 10.1039/c7ra11829e.
For each atom in the material, the electron cloud parameters were fit to the spherically averaged atom-in-material
electron density using radial positions for which this density was between 10^-4 and 10^-2 electrons per cubic bohr.
The polarizabilities, dispersion coefficients, and quantum Drude oscillator (QDO) parameters were fit using the MCLF method.
The magnetic structure of the system was optimized in VASP from the default ferromagnetic initial guess using spin polarization.
The atomic spin moments (ASMs) were computed on this optimized magnetic structure using the DDEC6 partition as inputs
to the method of T. A. Manz and D. S. Sholl, J. Chem. Theory Comput. 7 (2011) 4146-4164 DOI: 10.1021/ct200539n.
The RMSE and RRMSE were computed using a uniform grid with Ewald summation.
