# Supplementary material for: A collection of forcefield precursors for metal–organic frameworks
Source: RSC Adv. 2019 Nov 13;9(63):36492–507. doi: 10.1039/c9ra07327b (PMC9075174; doi:10.1039/c9ra07327b)
Supplement: RA-009-C9RA07327B-s3552 [file RA-009-C9RA07327B-s3552.xyz]

  212
jmolscript: load "" {1 1 1} spacegroup "x,y,z" unitcell [{      7.027500     0.000000     0.000000 }, {     -3.106146    17.871071     0.000000 }, {      0.000000     0.000000    24.704000 }]
Nd     0.452589     8.649598    14.800908     2.126063
Nd     3.468765     9.221473     2.448908     2.126065
Nd     3.468765     9.221473     9.903092     2.126060
Nd     0.452589     8.649598    22.255092     2.126057
Cu    -2.120219    17.084029    12.539009     0.172023
Cu     1.810496    16.790765    14.343389     0.197242
Cu     5.102031     0.953422    16.902971     0.163592
Cu     6.041573     0.787042     0.187009     0.172023
Cu     2.110858     1.080306     1.991389     0.197239
Cu    -1.180677    16.917649     4.550971     0.163594
Cu     6.041573     0.787042    12.164991     0.172023
Cu     2.110858     1.080306    10.360611     0.197238
Cu    -1.180677    16.917649     7.801029     0.163595
Cu    -2.120219    17.084029    24.516991     0.172024
Cu     1.810496    16.790765    22.712611     0.197242
Cu     5.102031     0.953422    20.153029     0.163593
Cu     2.216494    16.697656    18.528000     0.125106
Cu     1.704860     1.173415     6.176000     0.125101
H     -2.069762    15.336953    14.938509     0.089950
H     -1.576264    13.156682    15.523994     0.140203
H     -0.738122    12.422181    11.665229     0.127982
H     -1.287529    14.600665    11.173619     0.088666
H      1.792125    14.162824    15.746330     0.091162
H      2.104186    11.930727    15.343654     0.133143
H      2.650386    12.831429    11.467597     0.122333
H      2.255451    15.034932    11.971558     0.085144
H      2.433635     1.880037    16.139123     0.085433
H      1.257846     3.817261    15.771034     0.127216
H      4.642488     5.890305    16.349107     0.133228
H      5.688762     3.897681    16.788838     0.087111
H      5.991116     2.534118     2.586509     0.089948
H      5.497618     4.714389     3.171994     0.140199
H      4.659476     5.448890    24.017229     0.127985
H      5.208883     3.270406    23.525619     0.088669
H      2.129229     3.708247     3.394330     0.091159
H      1.817168     5.940344     2.991654     0.133140
H      1.270968     5.039642    23.819597     0.122337
H      1.665903     2.836139    24.323558     0.085147
H      1.487719    15.991034     3.787123     0.085433
H      2.663508    14.053810     3.419034     0.127218
H     -0.721134    11.980766     3.997107     0.133227
H     -1.767408    13.973390     4.436838     0.087111
H      5.991116     2.534118     9.765491     0.089948
H      5.497618     4.714389     9.180006     0.140199
H      4.659476     5.448890    13.038771     0.127985
H      5.208883     3.270406    13.530381     0.088669
H      2.129229     3.708247     8.957670     0.091159
H      1.817168     5.940344     9.360346     0.133140
H      1.270968     5.039642    13.236403     0.122337
H      1.665903     2.836139    12.732442     0.085147
H      1.487719    15.991034     8.564877     0.085433
H      2.663508    14.053810     8.932966     0.127219
H     -0.721134    11.980766     8.354893     0.133228
H     -1.767408    13.973390     7.915162     0.087114
H     -2.069762    15.336953    22.117491     0.089949
H     -1.576264    13.156682    21.532006     0.140202
H     -0.738122    12.422181     0.686771     0.127982
H     -1.287529    14.600665     1.178381     0.088666
H      1.792125    14.162824    21.309670     0.091161
H      2.104186    11.930727    21.712346     0.133142
H      2.650386    12.831429     0.884403     0.122333
H      2.255451    15.034932     0.380442     0.085144
H      2.433635     1.880037    20.916877     0.085433
H      1.257846     3.817261    21.284966     0.127216
H      4.642488     5.890305    20.706893     0.133227
H      5.688762     3.897681    20.267162     0.087112
H     -1.956704    15.980312    18.528000     0.076856
H     -0.560305    14.148527    18.528000     0.116997
H      3.222677    11.794907    18.528000     0.139458
H      1.937915    13.683879    18.528000     0.091660
H      5.878058     1.890759     6.176000     0.076861
H      4.481659     3.722544     6.176000     0.117001
H      0.698677     6.076164     6.176000     0.139464
H      1.983439     4.187192     6.176000     0.091665
C     -1.812196    14.736485    14.275453     0.080098
C     -1.508145    13.431897    14.638849    -0.131157
C     -1.101009    12.549066    13.652419     0.027242
C     -1.015232    12.997630    12.340636    -0.147524
C     -1.344583    14.302218    12.053082     0.062299
C     -0.733656    11.139039    14.024461     0.565705
C      1.957940    13.884035    14.875020     0.081442
C      2.154358    12.543705    14.645766    -0.143978
C      2.428650    12.121947    13.347818    -0.009140
C      2.468769    13.079837    12.345824    -0.145018
C      2.238293    14.405870    12.656847     0.072476
C      2.664542    10.663668    13.035313     0.696293
C      2.878791     2.694958    16.195942     0.084527
C      2.166385     3.858364    15.967183    -0.150063
C      2.804333     5.084320    16.029932     0.032442
C      4.164710     5.093255    16.319462    -0.148224
C      4.787118     3.881597    16.561562     0.074329
C      2.040963     6.354953    15.763375     0.591133
C      5.733550     3.134586     1.923453     0.080098
C      5.429499     4.439174     2.286849    -0.131157
C      5.022363     5.322005     1.300419     0.027243
C      4.936586     4.873441    -0.011364    -0.147524
C      5.265937     3.568853    24.405082     0.062300
C      4.655010     6.732032     1.672461     0.565706
C      1.963414     3.987036     2.523020     0.081441
C      1.766996     5.327366     2.293766    -0.143979
C      1.492704     5.749124     0.995818    -0.009140
C      1.452585     4.791234    -0.006176    -0.145017
C      1.683061     3.465201     0.304847     0.072475
C      1.256812     7.207403     0.683313     0.696292
C      1.042563    15.176113     3.843942     0.084531
C      1.754969    14.012707     3.615183    -0.150061
C      1.117021    12.786751     3.677932     0.032441
C     -0.243356    12.777816     3.967462    -0.148222
C     -0.865764    13.989474     4.209562     0.074331
C      1.880391    11.516118     3.411375     0.591133
C      5.733550     3.134586    10.428547     0.080098
C      5.429499     4.439174    10.065151    -0.131157
C      5.022363     5.322005    11.051581     0.027242
C      4.936586     4.873441    12.363364    -0.147524
C      5.265937     3.568853    12.650918     0.062300
C      4.655010     6.732032    10.679539     0.565706
C      1.963414     3.987036     9.828980     0.081441
C      1.766996     5.327366    10.058234    -0.143978
C      1.492704     5.749124    11.356182    -0.009140
C      1.452585     4.791234    12.358176    -0.145018
C      1.683061     3.465201    12.047153     0.072476
C      1.256812     7.207403    11.668687     0.696293
C      1.042563    15.176113     8.508058     0.084535
C      1.754969    14.012707     8.736817    -0.150058
C      1.117021    12.786751     8.674068     0.032441
C     -0.243356    12.777816     8.384538    -0.148220
C     -0.865764    13.989474     8.142438     0.074333
C      1.880391    11.516118     8.940625     0.591133
C     -1.812196    14.736485    22.780547     0.080097
C     -1.508145    13.431897    22.417151    -0.131157
C     -1.101009    12.549066    23.403581     0.027242
C     -1.015232    12.997630     0.011364    -0.147524
C     -1.344583    14.302218     0.298918     0.062299
C     -0.733656    11.139039    23.031539     0.565705
C      1.957940    13.884035    22.180980     0.081441
C      2.154358    12.543705    22.410234    -0.143978
C      2.428650    12.121947    23.708182    -0.009139
C      2.468769    13.079837     0.006176    -0.145017
C      2.238293    14.405870    24.399153     0.072475
C      2.664542    10.663668    24.020687     0.696292
C      2.878791     2.694958    20.860058     0.084527
C      2.166385     3.858364    21.088817    -0.150063
C      2.804333     5.084320    21.026068     0.032442
C      4.164710     5.093255    20.736538    -0.148225
C      4.787118     3.881597    20.494438     0.074329
C      2.040963     6.354953    21.292625     0.591132
C     -2.333103    15.129649    18.528000     0.057921
C     -1.481963    14.025217    18.528000    -0.172924
C     -2.010885    12.742074    18.528000     0.045982
C      3.628265    12.631273    18.528000    -0.144053
C      2.862826    13.780383    18.528000     0.058171
C     -1.088010    11.532202    18.528000     0.563107
C      6.254457     2.741422     6.176000     0.057924
C      5.403317     3.845854     6.176000    -0.172918
C      5.932239     5.128997     6.176000     0.045974
C      0.293089     5.239798     6.176000    -0.144047
C      1.058528     4.090688     6.176000     0.058172
C      5.009364     6.338869     6.176000     0.563130
I     -0.019405     0.526482    14.573631    -0.269255
I      0.419026    16.846701    16.556621    -0.247721
I      3.940759    17.344589     2.221631    -0.269264
I      3.502328     1.024370     4.204621    -0.247725
I      3.940759    17.344589    10.130369    -0.269266
I      3.502328     1.024370     8.147379    -0.247725
I     -0.019405     0.526482    22.482369    -0.269255
I      0.419026    16.846701    20.499379    -0.247720
I      3.513750     0.000000    12.352000    -0.339683
I      3.513750     0.000000     0.000000    -0.339679
I      0.036357     1.040990    18.528000    -0.250301
I      3.884997    16.830081     6.176000    -0.250305
N     -1.749832    15.166106    13.014314    -0.158193
N      1.992041    14.819943    13.905388    -0.166322
N      4.186217     2.693170    16.494861    -0.154570
N      5.671186     2.704965     0.662314    -0.158192
N      1.929313     3.051128     1.553388    -0.166323
N     -0.264863    15.177901     4.142861    -0.154572
N      5.671186     2.704965    11.689686    -0.158192
N      1.929313     3.051128    10.798612    -0.166324
N     -0.264863    15.177901     8.209139    -0.154571
N     -1.749832    15.166106    24.041686    -0.158193
N      1.992041    14.819943    23.150612    -0.166322
N      4.186217     2.693170    20.561139    -0.154570
N      3.364457    15.022422    18.528000    -0.170060
N      0.556897     2.848649     6.176000    -0.170051
O     -0.394484    10.335913    13.101766    -0.643628
O     -0.709512    10.814142    15.236439    -0.628062
O      2.358985     9.817830    13.904646    -0.648910
O      3.180471    10.420443    11.913751    -0.674831
O      2.664139     7.435438    15.587977    -0.628225
O      0.794903     6.298838    15.710756    -0.683265
O      4.315838     7.535158     0.749766    -0.643623
O      4.630866     7.056929     2.884439    -0.628068
O      1.562369     8.053241     1.552646    -0.648912
O      0.740883     7.450628    24.265751    -0.674828
O      1.257215    10.435633     3.235977    -0.628226
O      3.126451    11.572233     3.358756    -0.683267
O      4.315838     7.535158    11.602234    -0.643624
O      4.630866     7.056929     9.467561    -0.628068
O      1.562369     8.053241    10.799354    -0.648912
O      0.740883     7.450628    12.790249    -0.674828
O      1.257215    10.435633     9.116023    -0.628224
O      3.126451    11.572233     8.993244    -0.683265
O     -0.394484    10.335913    23.954234    -0.643628
O     -0.709512    10.814142    21.819561    -0.628063
O      2.358985     9.817830    23.151354    -0.648910
O      3.180471    10.420443     0.438249    -0.674830
O      2.664139     7.435438    21.468023    -0.628225
O      0.794903     6.298838    21.345244    -0.683266
O      0.143083    11.726997    18.528000    -0.637708
O     -1.648024    10.395602    18.528000    -0.681325
O      3.778271     6.144074     6.176000    -0.637715
O      5.569378     7.475469     6.176000    -0.681336

The following XYZ coordinates are in angstroms. Other properties are in atomic units.
The sperically averaged electron density of each atom fit to a function of the form exp(a - br)
eigen_1, eigen_2 and eigen_3 are the three eigenvalues of traceless quadrupole moment tensor
  atom number  atomic symbol              X              Y              Z     net charge C6 coefficient C8 coefficient C10 coefficient fluctuating dipole atomic polarizability isotropic forcefield polarizability              a              b squared Pearson coefficient          <r^3>          <r^4>         wp_QDO          m_QDO          q_QDO       dipole_x       dipole_y       dipole_z         dipole            Qxy            Qxz            Qyz     Q(x^2-y^2)  Q(3z^2 - R^2)        eigen_1        eigen_2        eigen_3 static polarizability      alpha(xx)      alpha(xy)      alpha(xz)      alpha(yy)      alpha(yz)      alpha(zz) atomic spin moment
            1             Nd       0.452589       8.649598      14.800908       2.126063     105.600362 0.25130388E+04  0.81655736E+05                                14.305826                           13.070276       3.322564       2.702284                    0.997646      81.702517     189.645927       0.739464       0.254919      -1.349771       0.004093      -0.006657      -0.025473       0.026645       0.174928       0.009688       0.121944       0.276415       0.118116      -0.278547       0.051887       0.226661             15.386769      12.178865      -3.943423      -0.401685      22.410069      -0.717769      11.571372          -0.000056
            2             Nd       3.468765       9.221473       2.448908       2.126065     105.600203 0.25130341E+04  0.81655542E+05                                14.305813                           13.070265       3.322559       2.702283                    0.997646      81.702441     189.645703       0.739464       0.254919      -1.349771      -0.004094       0.006656      -0.025475       0.026647       0.174927      -0.009689      -0.121944       0.276412       0.118109      -0.278544       0.051884       0.226660             15.386754      12.178857      -3.943417       0.401685      22.410049       0.717772      11.571356          -0.000093
            3             Nd       3.468765       9.221473       9.903092       2.126060     105.600299 0.25130371E+04  0.81655667E+05                                14.305823                           13.070274       3.322555       2.702282                    0.997646      81.702465     189.645802       0.739464       0.254919      -1.349771      -0.004094       0.006656       0.025475       0.026646       0.174927       0.009690       0.121944       0.276413       0.118108      -0.278544       0.051883       0.226661             15.386765      12.178863      -3.943418      -0.401686      22.410065      -0.717770      11.571365          -0.000048
            4             Nd       0.452589       8.649598      22.255092       2.126057     105.600551 0.25130445E+04  0.81655968E+05                                14.305846                           13.070293       3.322557       2.702282                    0.997646      81.702561     189.646102       0.739463       0.254919      -1.349771       0.004093      -0.006657       0.025473       0.026645       0.174928      -0.009688      -0.121945       0.276415       0.118119      -0.278548       0.051888       0.226661             15.386791      12.178882      -3.943431       0.401685      22.410103       0.717770      11.571387          -0.000097
            5             Cu      -2.120219      17.084029      12.539009       0.172023      90.669075 0.20073265E+04  0.66288727E+05                                20.106227                           17.625398       0.416495       1.873550                    0.998976      61.471882     182.207023       0.319590       0.580352      -1.022135       0.055132       0.003859       0.013655       0.056928       0.022854      -0.004125       0.038039       0.059933       0.205522      -0.081307       0.002626       0.078681             22.796213      23.635829      -4.714833       0.824557      27.155861      -5.362212      17.596950          -0.000046
            6             Cu       1.810496      16.790765      14.343389       0.197242      97.506540 0.24925539E+04  0.86206108E+05                                19.951916                           18.712260       0.456803       1.887520                    0.999175      60.712426     179.466077       0.336181       0.526792      -1.055495      -0.015603       0.036203      -0.003435       0.039571      -0.001556       0.026122      -0.020081       0.064214       0.031153      -0.045527      -0.002637       0.048164             21.327605      18.574648       0.406463      -0.911910      25.249561       1.032635      20.158606          -0.000009
            7             Cu       5.102031       0.953422      16.902971       0.163592     110.281607 0.26080875E+04  0.91278899E+05                                21.453275                           19.028061       0.405456       1.863363                    0.999508      62.079813     184.927435       0.336171       0.520593      -1.058050       0.029155      -0.010985      -0.043977       0.053895       0.009054      -0.041168       0.025558       0.120869       0.012929      -0.075227      -0.005420       0.080647             23.825640      19.497405      -4.114636       3.876245      25.710310      -3.797235      26.269205           0.000007
            8             Cu       6.041573       0.787042       0.187009       0.172023      90.668445 0.20073101E+04  0.66288092E+05                                20.106196                           17.625375       0.416464       1.873542                    0.998976      61.471731     182.206824       0.319589       0.580355      -1.022133      -0.055131      -0.003858       0.013658       0.056929       0.022857       0.004124      -0.038038       0.059931       0.205533      -0.081308       0.002624       0.078684             22.796175      23.635803      -4.714825      -0.824556      27.155802       5.362196      17.596920          -0.000055
            9             Cu       2.110858       1.080306       1.991389       0.197239      97.507960 0.24925971E+04  0.86207899E+05                                19.951995                           18.712325       0.456867       1.887534                    0.999175      60.713161     179.468034       0.336184       0.526787      -1.055499       0.015609      -0.036208      -0.003430       0.039578      -0.001552      -0.026123       0.020078       0.064202       0.031133      -0.045520      -0.002640       0.048160             21.327696      18.574721       0.406467       0.911917      25.249678      -1.032644      20.158688          -0.000019
           10             Cu      -1.180677      16.917649       4.550971       0.163594     110.281097 0.26080726E+04  0.91278274E+05                                21.453247                           19.028039       0.405446       1.863362                    0.999508      62.079661     184.927024       0.336170       0.520595      -1.058048      -0.029156       0.010984      -0.043976       0.053895       0.009054       0.041170      -0.025556       0.120871       0.012929      -0.075227      -0.005423       0.080650             23.825607      19.497375      -4.114629      -3.876235      25.710292       3.797229      26.269155           0.000000
           11             Cu       6.041573       0.787042      12.164991       0.172023      90.668159 0.20073025E+04  0.66287792E+05                                20.106179                           17.625362       0.416452       1.873540                    0.998977      61.471587     182.206452       0.319588       0.580356      -1.022132      -0.055131      -0.003858      -0.013658       0.056928       0.022858      -0.004125       0.038037       0.059931       0.205533      -0.081309       0.002625       0.078684             22.796154      23.635779      -4.714821       0.824555      27.155782      -5.362190      17.596903          -0.000050
           12             Cu       2.110858       1.080306      10.360611       0.197238      97.508039 0.24925993E+04  0.86207988E+05                                19.951990                           18.712319       0.456873       1.887535                    0.999175      60.713175     179.468025       0.336184       0.526786      -1.055499       0.015609      -0.036208       0.003431       0.039579      -0.001552       0.026123      -0.020077       0.064202       0.031132      -0.045519      -0.002640       0.048159             21.327689      18.574712       0.406467      -0.911916      25.249675       1.032642      20.158680          -0.000010
           13             Cu      -1.180677      16.917649       7.801029       0.163595     110.280650 0.26080605E+04  0.91277771E+05                                21.453237                           19.028033       0.405427       1.863357                    0.999508      62.079478     184.926609       0.336169       0.520597      -1.058047      -0.029156       0.010983       0.043976       0.053894       0.009054      -0.041172       0.025556       0.120871       0.012932      -0.075228      -0.005424       0.080651             23.825593      19.497363      -4.114620       3.876230      25.710271      -3.797223      26.269147          -0.000000
           14             Cu      -2.120219      17.084029      24.516991       0.172024      90.669070 0.20073264E+04  0.66288723E+05                                20.106224                           17.625396       0.416495       1.873550                    0.998976      61.471903     182.207080       0.319590       0.580351      -1.022135       0.055132       0.003858      -0.013654       0.056928       0.022854       0.004125      -0.038040       0.059933       0.205524      -0.081307       0.002625       0.078682             22.796210      23.635829      -4.714831      -0.824556      27.155852       5.362211      17.596949          -0.000053
           15             Cu       1.810496      16.790765      22.712611       0.197242      97.506777 0.24925612E+04  0.86206413E+05                                19.951930                           18.712272       0.456813       1.887522                    0.999175      60.712551     179.466413       0.336182       0.526791      -1.055495      -0.015604       0.036203       0.003434       0.039572      -0.001556      -0.026123       0.020080       0.064212       0.031151      -0.045527      -0.002637       0.048164             21.327621      18.574663       0.406464       0.911911      25.249578      -1.032635      20.158622          -0.000019
           16             Cu       5.102031       0.953422      20.153029       0.163593     110.281544 0.26080854E+04  0.91278813E+05                                21.453270                           19.028057       0.405455       1.863363                    0.999508      62.079793     184.927370       0.336170       0.520593      -1.058049       0.029156      -0.010985       0.043976       0.053895       0.009054       0.041168      -0.025557       0.120869       0.012928      -0.075227      -0.005420       0.080647             23.825636      19.497402      -4.114637      -3.876244      25.710306       3.797235      26.269198           0.000003
           17             Cu       2.216494      16.697656      18.528000       0.125106     115.497507 0.27201424E+04  0.96068734E+05                                21.784831                           19.143385       0.476739       1.875612                    0.999499      62.922242     187.406236       0.343272       0.505216      -1.067546      -0.002185      -0.014121      -0.000000       0.014289       0.064266       0.000000      -0.000000       0.145462      -0.081750      -0.083431      -0.027250       0.110682             24.390789      20.792117      -5.978036      -0.000000      26.010594       0.000001      26.369656           0.000005
           18             Cu       1.704860       1.173415       6.176000       0.125101     115.498000 0.27201574E+04  0.96069389E+05                                21.784894                           19.143438       0.476750       1.875613                    0.999499      62.922532     187.407200       0.343272       0.505216      -1.067546       0.002186       0.014116       0.000001       0.014284       0.064260      -0.000001      -0.000001       0.145461      -0.081752      -0.083427      -0.027251       0.110677             24.390862      20.792178      -5.978041      -0.000001      26.010653       0.000002      26.369754          -0.000003
           19              H      -2.069762      15.336953      14.938509       0.089950       1.021162 0.75801012E+01  0.74696740E+02                                 1.771677                            1.684381      -1.283968       2.262620                    0.993126       3.939927      11.691309       0.442835       1.403580      -0.680897      -0.010967       0.026738       0.036237       0.046350      -0.002955      -0.007612       0.001383      -0.014198       0.039092      -0.016016       0.000662       0.015353              1.799330       1.542807      -0.185179      -0.177421       1.904588       0.432368       1.950596           0.000007
           20              H      -1.576264      13.156682      15.523994       0.140203       0.831601 0.59513398E+01  0.55137994E+02                                 1.548870                            1.497528      -1.072621       2.391879                    0.997121       3.462265       9.922565       0.467847       1.413079      -0.680572      -0.000980      -0.015097       0.036553       0.039560      -0.002551      -0.001937      -0.003279      -0.011460       0.018433      -0.009778       0.001655       0.008122              1.560773       1.300111      -0.020313      -0.070431       1.333472      -0.167614       2.048736           0.000008
           21              H      -0.738122      12.422181      11.665229       0.127982       0.956535 0.72274163E+01  0.70000778E+02                                 1.672368                            1.629647      -1.097675       2.370649                    0.996494       3.584449      10.361448       0.458935       1.377957      -0.687726       0.011870      -0.025338      -0.024034       0.036886      -0.006724      -0.004920       0.004311      -0.011835       0.021144      -0.012889       0.000470       0.012419              1.663335       1.495627      -0.170734      -0.186024       1.682907       0.298073       1.811470          -0.000001
           22              H      -1.287529      14.600665      11.173619       0.088666       1.034598 0.76018230E+01  0.74846660E+02                                 1.776474                            1.678304      -1.258815       2.272078                    0.993760       3.919788      11.567025       0.447710       1.389488      -0.683690       0.006402       0.012341      -0.041276       0.043555      -0.002493      -0.005824       0.000127      -0.012132       0.028047      -0.012708       0.001729       0.010979              1.802328       1.450457      -0.001595      -0.099964       1.562055      -0.347908       2.394471           0.000001
           23              H       1.792125      14.162824      15.746330       0.091162       1.016357 0.73373839E+01  0.71611108E+02                                 1.757938                            1.649399      -1.233905       2.285050                    0.994346       3.875323      11.388137       0.451362       1.390406      -0.683532      -0.008110       0.007122       0.043003       0.044337       0.003192      -0.005398      -0.004325      -0.013570       0.029242      -0.013256       0.000029       0.013227              1.808408       1.462874      -0.063197      -0.138315       1.518995       0.336195       2.443354           0.000009
           24              H       2.104186      11.930727      15.343654       0.133143       1.002048 0.76594815E+01  0.75133811E+02                                 1.717194                            1.671917      -1.111642       2.366545                    0.996662       3.561333      10.299007       0.456256       1.368552      -0.690155      -0.000134      -0.020476       0.032969       0.038810      -0.008896      -0.002840      -0.006595      -0.003551       0.037222      -0.016700       0.002015       0.014685              1.707589       1.443417       0.043512      -0.021549       1.768670      -0.305888       1.910680           0.000010
           25              H       2.650386      12.831429      11.467597       0.122333       0.912392 0.67837050E+01  0.65151221E+02                                 1.658947                            1.606820      -1.287863       2.274111                    0.993748       3.775584      11.134001       0.446840       1.427245      -0.676682       0.007766      -0.009604      -0.033805       0.035990       0.003321      -0.004852      -0.001134      -0.011077       0.033759      -0.012890       0.000372       0.012518              1.657845       1.381736      -0.047814      -0.085255       1.468645       0.207961       2.123155          -0.000000
           26              H       2.255451      15.034932      11.971558       0.085144       1.045308 0.78504334E+01  0.78191214E+02                                 1.806572                            1.718711      -1.451793       2.178524                    0.991585       4.095858      12.295883       0.435811       1.411052      -0.678690       0.000740       0.027519      -0.034290       0.043974      -0.004877      -0.004630      -0.003104      -0.015891       0.038639      -0.016716       0.002629       0.014087              1.831997       1.496353       0.009372       0.009928       2.015052      -0.500254       1.984587           0.000002
           27              H       2.433635       1.880037      16.139123       0.085433       1.052203 0.76032325E+01  0.75301176E+02                                 1.827272                            1.699401      -1.466777       2.165597                    0.992026       4.162976      12.557329       0.434188       1.424376      -0.675520      -0.023972      -0.037525      -0.002917       0.044624       0.005882       0.004424       0.000353       0.004999      -0.032039      -0.011752      -0.000642       0.012394              1.881118       1.768149       0.423171       0.047965       2.398421       0.004737       1.476784           0.000000
           28              H       1.257846       3.817261      15.771034       0.127216       0.977889 0.70166364E+01  0.67662548E+02                                 1.715738                            1.616647      -1.228306       2.307792                    0.994781       3.651474      10.636660       0.454730       1.396795      -0.683326      -0.035923       0.000826      -0.008298       0.036878       0.001011       0.005847      -0.000091       0.008667      -0.028298      -0.011139       0.000309       0.010830              1.758752       2.346481       0.022668       0.197239       1.450685      -0.033703       1.479091          -0.000003
           29              H       4.642488       5.890305      16.349107       0.133228       1.108637 0.82137585E+01  0.81392395E+02                                 1.793440                            1.697618      -1.077195       2.383212                    0.997242       3.462582       9.826505       0.469780       1.315737      -0.702101       0.017074       0.031309       0.002937       0.035783       0.003029       0.004556       0.002994       0.002374      -0.031339      -0.011905       0.001970       0.009935              1.810840       1.814222       0.384734       0.026700       2.135420       0.002494       1.482878          -0.000007
           30              H       5.688762       3.897681      16.788838       0.087111       1.235313 0.90254542E+01  0.91894034E+02                                 1.940771                            1.784349      -1.209478       2.296509                    0.994543       3.827540      11.139154       0.454743       1.322884      -0.698662       0.042692       0.005850       0.010531       0.044359       0.007481       0.004749       0.002921       0.003412      -0.045926      -0.016305       0.000008       0.016297              2.014004       2.827389       0.001052       0.274863       1.541370      -0.036021       1.673253          -0.000009
           31              H       5.991116       2.534118       2.586509       0.089948       1.021159 0.75800760E+01  0.74696433E+02                                 1.771675                            1.684379      -1.283967       2.262621                    0.993126       3.939922      11.691291       0.442835       1.403581      -0.680896       0.010967      -0.026738       0.036237       0.046350      -0.002955       0.007612      -0.001383      -0.014198       0.039092      -0.016016       0.000663       0.015353              1.799328       1.542805      -0.185178       0.177421       1.904586      -0.432367       1.950593           0.000001
           32              H       5.497618       4.714389       3.171994       0.140199       0.831603 0.59513622E+01  0.55138252E+02                                 1.548874                            1.497531      -1.072619       2.391879                    0.997121       3.462273       9.922592       0.467846       1.413080      -0.680572       0.000980       0.015097       0.036552       0.039559      -0.002551       0.001937       0.003279      -0.011459       0.018433      -0.009778       0.001655       0.008122              1.560777       1.300114      -0.020313       0.070431       1.333474       0.167614       2.048742           0.000004
           33              H       4.659476       5.448890      24.017229       0.127985       0.956535 0.72274117E+01  0.70000723E+02                                 1.672366                            1.629646      -1.097676       2.370649                    0.996494       3.584448      10.361444       0.458935       1.377955      -0.687726      -0.011869       0.025338      -0.024035       0.036886      -0.006724       0.004920      -0.004311      -0.011835       0.021144      -0.012889       0.000470       0.012419              1.663333       1.495626      -0.170734       0.186024       1.682905      -0.298072       1.811468          -0.000007
           34              H       5.208883       3.270406      23.525619       0.088669       1.034595 0.76017964E+01  0.74846330E+02                                 1.776470                            1.678300      -1.258814       2.272079                    0.993760       3.919780      11.566994       0.447711       1.389487      -0.683690      -0.006402      -0.012341      -0.041277       0.043555      -0.002493       0.005824      -0.000127      -0.012132       0.028047      -0.012707       0.001729       0.010979              1.802323       1.450454      -0.001595       0.099964       1.562052       0.347906       2.394464          -0.000006
           35              H       2.129229       3.708247       3.394330       0.091159       1.016364 0.73374484E+01  0.71611912E+02                                 1.757947                            1.649407      -1.233914       2.285044                    0.994345       3.875346      11.388227       0.451361       1.390408      -0.683532       0.008111      -0.007123       0.043003       0.044337       0.003192       0.005398       0.004325      -0.013570       0.029242      -0.013255       0.000029       0.013227              1.808418       1.462881      -0.063198       0.138316       1.519003      -0.336198       2.443369           0.000004
           36              H       1.817168       5.940344       2.991654       0.133140       1.002052 0.76595257E+01  0.75134363E+02                                 1.717200                            1.671923      -1.111648       2.366541                    0.996662       3.561346      10.299057       0.456255       1.368553      -0.690155       0.000134       0.020476       0.032968       0.038810      -0.008896       0.002840       0.006595      -0.003550       0.037221      -0.016700       0.002015       0.014685              1.707595       1.443421       0.043512       0.021549       1.768676       0.305890       1.910687           0.000005
           37              H       1.270968       5.039642      23.819597       0.122337       0.912390 0.67836836E+01  0.65150967E+02                                 1.658944                            1.606817      -1.287865       2.274111                    0.993748       3.775578      11.133981       0.446840       1.427245      -0.676682      -0.007766       0.009604      -0.033805       0.035991       0.003321       0.004852       0.001134      -0.011077       0.033759      -0.012890       0.000372       0.012518              1.657842       1.381734      -0.047814       0.085255       1.468642      -0.207960       2.123150          -0.000005
           38              H       1.665903       2.836139      24.323558       0.085147       1.045313 0.78504735E+01  0.78191711E+02                                 1.806576                            1.718714      -1.451798       2.178521                    0.991585       4.095869      12.295923       0.435812       1.411050      -0.678690      -0.000740      -0.027519      -0.034291       0.043974      -0.004877       0.004630       0.003104      -0.015891       0.038639      -0.016717       0.002629       0.014087              1.832001       1.496355       0.009372      -0.009928       2.015056       0.500255       1.984591          -0.000005
           39              H       1.487719      15.991034       3.787123       0.085433       1.052200 0.76032088E+01  0.75300890E+02                                 1.827271                            1.699399      -1.466778       2.165597                    0.992026       4.162971      12.557314       0.434188       1.424377      -0.675520       0.023972       0.037525      -0.002917       0.044624       0.005882      -0.004423      -0.000353       0.004999      -0.032039      -0.011753      -0.000642       0.012394              1.881116       1.768147       0.423171      -0.047965       2.398419      -0.004737       1.476782          -0.000002
           40              H       2.663508      14.053810       3.419034       0.127218       0.977888 0.70166207E+01  0.67662356E+02                                 1.715735                            1.616645      -1.228305       2.307793                    0.994781       3.651469      10.636640       0.454731       1.396794      -0.683326       0.035923      -0.000826      -0.008298       0.036878       0.001012      -0.005847       0.000091       0.008667      -0.028298      -0.011139       0.000309       0.010830              1.758749       2.346476       0.022668      -0.197239       1.450683       0.033703       1.479089          -0.000008
           41              H      -0.721134      11.980766       3.997107       0.133227       1.108642 0.82138035E+01  0.81392941E+02                                 1.793445                            1.697621      -1.077206       2.383207                    0.997242       3.462590       9.826529       0.469780       1.315736      -0.702101      -0.017075      -0.031309       0.002937       0.035783       0.003029      -0.004556      -0.002994       0.002375      -0.031339      -0.011905       0.001970       0.009935              1.810844       1.814227       0.384736      -0.026701       2.135425      -0.002494       1.482881          -0.000015
           42              H      -1.767408      13.973390       4.436838       0.087111       1.235317 0.90254931E+01  0.91894528E+02                                 1.940775                            1.784352      -1.209484       2.296506                    0.994543       3.827547      11.139180       0.454743       1.322883      -0.698662      -0.042692      -0.005850       0.010531       0.044359       0.007481      -0.004749      -0.002921       0.003412      -0.045926      -0.016305       0.000008       0.016297              2.014008       2.827396       0.001051      -0.274865       1.541373       0.036021       1.673256          -0.000013
           43              H       5.991116       2.534118       9.765491       0.089948       1.021159 0.75800741E+01  0.74696405E+02                                 1.771675                            1.684379      -1.283966       2.262621                    0.993126       3.939921      11.691285       0.442836       1.403581      -0.680896       0.010967      -0.026739      -0.036237       0.046350      -0.002954      -0.007612       0.001383      -0.014199       0.039092      -0.016016       0.000663       0.015353              1.799327       1.542805      -0.185178      -0.177421       1.904585       0.432367       1.950593           0.000006
           44              H       5.497618       4.714389       9.180006       0.140199       0.831604 0.59513675E+01  0.55138315E+02                                 1.548874                            1.497532      -1.072620       2.391878                    0.997121       3.462275       9.922600       0.467846       1.413080      -0.680572       0.000980       0.015097      -0.036552       0.039559      -0.002551      -0.001937      -0.003279      -0.011460       0.018433      -0.009778       0.001655       0.008122              1.560777       1.300115      -0.020313      -0.070431       1.333475      -0.167614       2.048743           0.000008
           45              H       4.659476       5.448890      13.038771       0.127985       0.956537 0.72274329E+01  0.70000976E+02                                 1.672368                            1.629648      -1.097677       2.370648                    0.996494       3.584453      10.361461       0.458935       1.377955      -0.687726      -0.011870       0.025338       0.024035       0.036886      -0.006724      -0.004920       0.004311      -0.011835       0.021144      -0.012889       0.000470       0.012419              1.663335       1.495628      -0.170734      -0.186024       1.682907       0.298073       1.811471           0.000000
           46              H       5.208883       3.270406      13.530381       0.088669       1.034597 0.76018080E+01  0.74846470E+02                                 1.776471                            1.678301      -1.258815       2.272079                    0.993760       3.919783      11.567004       0.447711       1.389486      -0.683690      -0.006402      -0.012341       0.041276       0.043555      -0.002493      -0.005824       0.000127      -0.012132       0.028047      -0.012708       0.001729       0.010979              1.802325       1.450455      -0.001595      -0.099964       1.562053      -0.347907       2.394466           0.000001
           47              H       2.129229       3.708247       8.957670       0.091159       1.016365 0.73374580E+01  0.71612032E+02                                 1.757949                            1.649409      -1.233916       2.285043                    0.994345       3.875349      11.388239       0.451361       1.390408      -0.683532       0.008111      -0.007123      -0.043003       0.044337       0.003192      -0.005398      -0.004325      -0.013570       0.029242      -0.013255       0.000029       0.013227              1.808419       1.462882      -0.063198      -0.138317       1.519004       0.336198       2.443371           0.000008
           48              H       1.817168       5.940344       9.360346       0.133140       1.002052 0.76595309E+01  0.75134431E+02                                 1.717201                            1.671924      -1.111649       2.366540                    0.996662       3.561347      10.299063       0.456255       1.368554      -0.690155       0.000134       0.020476      -0.032968       0.038810      -0.008896      -0.002840      -0.006594      -0.003551       0.037221      -0.016700       0.002015       0.014685              1.707596       1.443422       0.043512      -0.021550       1.768677      -0.305890       1.910688           0.000011
           49              H       1.270968       5.039642      13.236403       0.122337       0.912391 0.67836905E+01  0.65151051E+02                                 1.658945                            1.606818      -1.287866       2.274110                    0.993748       3.775580      11.133989       0.446840       1.427245      -0.676682      -0.007766       0.009604       0.033805       0.035991       0.003321      -0.004852      -0.001134      -0.011077       0.033759      -0.012890       0.000372       0.012518              1.657843       1.381735      -0.047814      -0.085255       1.468643       0.207960       2.123151           0.000000
           50              H       1.665903       2.836139      12.732442       0.085147       1.045313 0.78504747E+01  0.78191726E+02                                 1.806576                            1.718714      -1.451798       2.178521                    0.991585       4.095869      12.295923       0.435812       1.411050      -0.678690      -0.000740      -0.027519       0.034291       0.043974      -0.004877      -0.004630      -0.003104      -0.015891       0.038639      -0.016716       0.002629       0.014087              1.832001       1.496355       0.009372       0.009928       2.015056      -0.500255       1.984591           0.000001
           51              H       1.487719      15.991034       8.564877       0.085433       1.052201 0.76032154E+01  0.75300976E+02                                 1.827272                            1.699400      -1.466782       2.165596                    0.992026       4.162973      12.557324       0.434188       1.424378      -0.675520       0.023972       0.037525       0.002917       0.044624       0.005882       0.004423       0.000353       0.004999      -0.032039      -0.011753      -0.000642       0.012394              1.881117       1.768148       0.423172       0.047965       2.398421       0.004737       1.476783           0.000002
           52              H       2.663508      14.053810       8.932966       0.127219       0.977890 0.70166456E+01  0.67662662E+02                                 1.715739                            1.616648      -1.228310       2.307790                    0.994781       3.651476      10.636669       0.454731       1.396794      -0.683326       0.035922      -0.000826       0.008298       0.036878       0.001011       0.005847      -0.000091       0.008667      -0.028298      -0.011139       0.000309       0.010830              1.758753       2.346482       0.022668       0.197239       1.450685      -0.033703       1.479091          -0.000003
           53              H      -0.721134      11.980766       8.354893       0.133228       1.108639 0.82137821E+01  0.81392679E+02                                 1.793442                            1.697620      -1.077204       2.383208                    0.997242       3.462585       9.826513       0.469781       1.315736      -0.702101      -0.017075      -0.031309      -0.002937       0.035783       0.003029       0.004556       0.002994       0.002375      -0.031339      -0.011905       0.001970       0.009935              1.810842       1.814224       0.384735       0.026700       2.135422       0.002494       1.482879          -0.000010
           54              H      -1.767408      13.973390       7.915162       0.087114       1.235315 0.90254747E+01  0.91894287E+02                                 1.940772                            1.784349      -1.209481       2.296507                    0.994543       3.827542      11.139159       0.454744       1.322881      -0.698662      -0.042691      -0.005850      -0.010531       0.044358       0.007481       0.004749       0.002922       0.003411      -0.045926      -0.016305       0.000008       0.016297              2.014005       2.827391       0.001052       0.274864       1.541370      -0.036021       1.673253          -0.000010
           55              H      -2.069762      15.336953      22.117491       0.089949       1.021163 0.75801084E+01  0.74696823E+02                                 1.771678                            1.684382      -1.283968       2.262620                    0.993126       3.939929      11.691313       0.442836       1.403579      -0.680897      -0.010967       0.026738      -0.036237       0.046350      -0.002955       0.007612      -0.001383      -0.014198       0.039092      -0.016016       0.000662       0.015353              1.799331       1.542807      -0.185179       0.177421       1.904589      -0.432368       1.950596           0.000002
           56              H      -1.576264      13.156682      21.532006       0.140202       0.831600 0.59513361E+01  0.55137946E+02                                 1.548869                            1.497527      -1.072618       2.391881                    0.997121       3.462263       9.922555       0.467847       1.413079      -0.680572      -0.000980      -0.015097      -0.036553       0.039560      -0.002551       0.001937       0.003279      -0.011459       0.018433      -0.009778       0.001655       0.008122              1.560772       1.300111      -0.020313       0.070431       1.333471       0.167614       2.048735           0.000004
           57              H      -0.738122      12.422181       0.686771       0.127982       0.956533 0.72273928E+01  0.70000495E+02                                 1.672365                            1.629645      -1.097673       2.370650                    0.996494       3.584443      10.361427       0.458935       1.377957      -0.687726       0.011870      -0.025338       0.024034       0.036886      -0.006724       0.004920      -0.004311      -0.011835       0.021144      -0.012889       0.000470       0.012419              1.663332       1.495625      -0.170734       0.186024       1.682904      -0.298072       1.811467          -0.000008
           58              H      -1.287529      14.600665       1.178381       0.088666       1.034596 0.76017997E+01  0.74846369E+02                                 1.776471                            1.678301      -1.258812       2.272080                    0.993760       3.919781      11.566997       0.447710       1.389488      -0.683690       0.006402       0.012341       0.041276       0.043555      -0.002493       0.005824      -0.000127      -0.012132       0.028047      -0.012708       0.001729       0.010979              1.802325       1.450455      -0.001595       0.099964       1.562053       0.347907       2.394466          -0.000005
           59              H       1.792125      14.162824      21.309670       0.091161       1.016357 0.73373838E+01  0.71611099E+02                                 1.757937                            1.649399      -1.233902       2.285051                    0.994346       3.875322      11.388129       0.451363       1.390405      -0.683532      -0.008111       0.007122      -0.043003       0.044337       0.003192       0.005398       0.004325      -0.013570       0.029242      -0.013255       0.000029       0.013227              1.808407       1.462873      -0.063197       0.138315       1.518995      -0.336195       2.443353           0.000005
           60              H       2.104186      11.930727      21.712346       0.133142       1.002046 0.76594684E+01  0.75133648E+02                                 1.717193                            1.671916      -1.111640       2.366546                    0.996662       3.561330      10.298995       0.456256       1.368552      -0.690155      -0.000134      -0.020476      -0.032969       0.038810      -0.008896       0.002840       0.006595      -0.003551       0.037222      -0.016700       0.002015       0.014685              1.707587       1.443416       0.043512       0.021549       1.768668       0.305888       1.910678           0.000004
           61              H       2.650386      12.831429       0.884403       0.122333       0.912390 0.67836824E+01  0.65150949E+02                                 1.658944                            1.606817      -1.287862       2.274112                    0.993748       3.775577      11.133975       0.446840       1.427246      -0.676682       0.007766      -0.009604       0.033805       0.035991       0.003321       0.004852       0.001134      -0.011077       0.033759      -0.012890       0.000372       0.012518              1.657843       1.381734      -0.047814       0.085255       1.468643      -0.207960       2.123151          -0.000005
           62              H       2.255451      15.034932       0.380442       0.085144       1.045308 0.78504268E+01  0.78191129E+02                                 1.806571                            1.718710      -1.451791       2.178525                    0.991585       4.095856      12.295874       0.435812       1.411052      -0.678690       0.000740       0.027519       0.034291       0.043974      -0.004877       0.004630       0.003104      -0.015891       0.038639      -0.016716       0.002629       0.014087              1.831996       1.496352       0.009372      -0.009928       2.015051       0.500253       1.984585          -0.000004
           63              H       2.433635       1.880037      20.916877       0.085433       1.052203 0.76032349E+01  0.75301204E+02                                 1.827272                            1.699401      -1.466777       2.165597                    0.992026       4.162977      12.557332       0.434188       1.424376      -0.675520      -0.023972      -0.037525       0.002917       0.044624       0.005882      -0.004424      -0.000353       0.004999      -0.032039      -0.011753      -0.000642       0.012394              1.881118       1.768149       0.423171      -0.047965       2.398421      -0.004737       1.476784          -0.000003
           64              H       1.257846       3.817261      21.284966       0.127216       0.977890 0.70166372E+01  0.67662556E+02                                 1.715738                            1.616647      -1.228305       2.307792                    0.994781       3.651474      10.636659       0.454731       1.396795      -0.683326      -0.035923       0.000826       0.008298       0.036878       0.001011      -0.005847       0.000091       0.008666      -0.028298      -0.011139       0.000309       0.010830              1.758752       2.346481       0.022668      -0.197239       1.450685       0.033703       1.479091          -0.000007
           65              H       4.642488       5.890305      20.706893       0.133227       1.108638 0.82137757E+01  0.81392606E+02                                 1.793442                            1.697620      -1.077196       2.383211                    0.997242       3.462586       9.826518       0.469780       1.315737      -0.702101       0.017074       0.031309      -0.002937       0.035783       0.003029      -0.004556      -0.002994       0.002375      -0.031339      -0.011905       0.001970       0.009935              1.810842       1.814224       0.384735      -0.026700       2.135422      -0.002494       1.482880          -0.000013
           66              H       5.688762       3.897681      20.267162       0.087112       1.235312 0.90254428E+01  0.91893882E+02                                 1.940769                            1.784347      -1.209476       2.296510                    0.994543       3.827537      11.139140       0.454744       1.322883      -0.698662       0.042692       0.005850      -0.010531       0.044359       0.007481      -0.004749      -0.002921       0.003412      -0.045926      -0.016305       0.000008       0.016297              2.014001       2.827385       0.001051      -0.274863       1.541368       0.036021       1.673251          -0.000012
           67              H      -1.956704      15.980312      18.528000       0.076856       1.088476 0.79949433E+01  0.80199676E+02                                 1.866261                            1.740005      -1.515401       2.135389                    0.991617       4.290312      13.034189       0.429964       1.420093      -0.675874       0.019950       0.037468       0.000000       0.042448       0.003570      -0.000000      -0.000000       0.004633      -0.038026      -0.012675       0.002082       0.010594              1.910875       1.764160       0.367644       0.000000       2.435916       0.000000       1.532549           0.000005
           68              H      -0.560305      14.148527      18.528000       0.116997       1.055828 0.76630650E+01  0.75900837E+02                                 1.822054                            1.698659      -1.559853       2.134968                    0.991921       4.030999      12.085897       0.437946       1.412021      -0.678257       0.034704       0.001613       0.000000       0.034741       0.004274       0.000000      -0.000000       0.010919      -0.023726      -0.007909      -0.002979       0.010888              1.892174       2.630031       0.094783      -0.000000       1.506073       0.000000       1.540419           0.000008
           69              H       3.222677      11.794907      18.528000       0.139458       1.139614 0.86837390E+01  0.87778825E+02                                 1.866734                            1.776554      -1.296678       2.285210                    0.994954       3.609370      10.549781       0.444572       1.362955      -0.691786      -0.015455      -0.034489       0.000000       0.037794       0.004710      -0.000000       0.000000      -0.000708      -0.015752      -0.005251      -0.002098       0.007349              1.875510       1.873356       0.340687       0.000000       2.169169      -0.000000       1.584005           0.000010
           70              H       1.937915      13.683879      18.528000       0.091660       1.071293 0.73860851E+01  0.72194515E+02                                 1.820511                            1.651888      -1.270832       2.264159                    0.994266       3.903308      11.473143       0.452312       1.385409      -0.684254      -0.041832      -0.010163       0.000000       0.043049      -0.002105      -0.000000      -0.000000       0.001464      -0.031467      -0.010489       0.003016       0.007473              1.923595       2.790892       0.119664       0.000000       1.421790       0.000000       1.558102           0.000008
           71              H       5.878058       1.890759       6.176000       0.076861       1.088474 0.79949274E+01  0.80199474E+02                                 1.866258                            1.740002      -1.515398       2.135390                    0.991618       4.290306      13.034165       0.429965       1.420091      -0.675874      -0.019950      -0.037468      -0.000000       0.042448       0.003570       0.000000       0.000000       0.004633      -0.038024      -0.012675       0.002081       0.010593              1.910871       1.764157       0.367642       0.000000       2.435911       0.000000       1.532547           0.000005
           72              H       4.481659       3.722544       6.176000       0.117001       1.055836 0.76631382E+01  0.75901711E+02                                 1.822058                            1.698662      -1.559853       2.134967                    0.991921       4.031014      12.085937       0.437948       1.412013      -0.678259      -0.034703      -0.001613      -0.000000       0.034741       0.004273      -0.000000       0.000000       0.010919      -0.023726      -0.007909      -0.002979       0.010888              1.892179       2.630039       0.094783      -0.000000       1.506076       0.000000       1.540422           0.000006
           73              H       0.698677       6.076164       6.176000       0.139464       1.139615 0.86837513E+01  0.87778936E+02                                 1.866729                            1.776550      -1.296670       2.285211                    0.994954       3.609373      10.549771       0.444574       1.362946      -0.691787       0.015455       0.034489       0.000000       0.037793       0.004710      -0.000000       0.000000      -0.000708      -0.015752      -0.005251      -0.002098       0.007349              1.875505       1.873352       0.340685       0.000000       2.169162      -0.000000       1.584001           0.000010
           74              H       1.983439       4.187192       6.176000       0.091665       1.071300 0.73861417E+01  0.72195188E+02                                 1.820515                            1.651891      -1.270830       2.264158                    0.994266       3.903321      11.473181       0.452313       1.385403      -0.684255       0.041832       0.010162      -0.000000       0.043049      -0.002105      -0.000000       0.000000       0.001464      -0.031466      -0.010489       0.003016       0.007473              1.923599       2.790899       0.119665       0.000000       1.421793      -0.000000       1.558105           0.000008
           75              C      -1.812196      14.736485      14.275453       0.080098      24.480678 0.36635100E+03  0.83566797E+04                                 7.656931                            6.657905      -0.263478       1.932888                    0.997434      27.352053      80.707595       0.591781       0.453742      -1.028570       0.012317       0.002460      -0.038032       0.040052       0.018443      -0.005543       0.012484       0.051531      -0.005439      -0.036155       0.003495       0.032660              7.991852       5.373709      -1.543405      -0.404195       9.860740      -0.620046       8.741106           0.000015
           76              C      -1.508145      13.431897      14.638849      -0.131157      28.481880 0.45172024E+03  0.10769262E+05                                 8.251162                            7.236020      -0.072296       1.968305                    0.998023      29.270426      85.961687       0.591056       0.434672      -1.048236       0.007665      -0.006484      -0.004693       0.011082       0.012120       0.007592      -0.009415       0.031857      -0.008952      -0.024590       0.002290       0.022299              8.610575       5.964947      -2.201313      -0.736468      10.935447       0.056144       8.931332           0.000012
           77              C      -1.101009      12.549066      13.652419       0.027242      30.237231 0.44235669E+03  0.10425004E+05                                 8.565685                            7.123071      -0.148915       1.974457                    0.998543      26.933837      77.041099       0.604240       0.430124      -1.057644      -0.007734       0.033215      -0.012326       0.036262       0.017652      -0.003221       0.009334       0.016786       0.039168      -0.028314       0.011679       0.016634              9.294796       6.163430      -2.862206      -0.378341      13.141080      -0.874796       8.579877           0.000004
           78              C      -1.015232      12.997630      12.340636      -0.147524      28.386350 0.45952779E+03  0.11022152E+05                                 8.225616                            7.300657      -0.103231       1.946871                    0.998341      30.020593      88.951765       0.587095       0.434954      -1.046190      -0.002420      -0.005395       0.020294       0.021138       0.008363       0.004232       0.016301       0.014850      -0.018618      -0.021830       0.001959       0.019870              8.403531       5.807646      -1.828319      -0.341339      10.631004      -1.330988       8.771944           0.000004
           79              C      -1.344583      14.302218      12.053082       0.062299      24.914303 0.36765097E+03  0.83656126E+04                                 7.623895                            6.579501      -0.007061       2.009950                    0.998514      27.262995      79.468553       0.609625       0.441552      -1.039082      -0.006421       0.026916       0.042189       0.050454       0.019587       0.005834       0.004453       0.042675       0.019376      -0.032303       0.004257       0.028046              7.909435       5.295860      -1.718589      -0.688272       9.781871      -0.696277       8.650573           0.000007
           80              C      -0.733656      11.139039      14.024461       0.565705      21.214311 0.26588988E+03  0.56138489E+04                                 7.102931                            5.812117      -0.109364       2.007599                    0.999526      23.374196      66.967203       0.608904       0.476429      -1.013247      -0.011398      -0.037177       0.011743       0.040619       0.059384      -0.009130       0.030900       0.173543      -0.020177      -0.111674       0.003163       0.108511              7.716629       5.200310      -2.253419      -0.164582      10.718126      -0.155360       7.231452           0.000003
           81              C       1.957940      13.884035      14.875020       0.081442      24.366102 0.35842009E+03  0.81091221E+04                                 7.553472                            6.523618      -0.076439       1.994004                    0.998483      26.918226      78.404957       0.608007       0.445262      -1.036241       0.002032       0.015956      -0.038263       0.041507       0.013869       0.003706      -0.008415       0.061195       0.023583      -0.039248       0.009421       0.029827              7.900165       4.759556      -0.550716      -0.666513       9.878680       0.541982       9.062260           0.000017
           82              C       2.154358      12.543705      14.645766      -0.143978      28.425964 0.45519911E+03  0.10898746E+05                                 8.253565                            7.273422      -0.154516       1.931844                    0.998400      29.975801      88.905127       0.586980       0.435820      -1.045073       0.004384       0.003077      -0.005111       0.007403      -0.008873       0.006714      -0.013160       0.068565       0.033558      -0.043764       0.010495       0.033269              8.549356       5.334220      -0.599806      -0.822076      11.167571       1.550892       9.146277           0.000013
           83              C       2.428650      12.121947      13.347818      -0.009140      32.139371 0.46488480E+03  0.11083109E+05                                 8.893953                            7.258535      -0.108978       1.975772                    0.998678      27.588589      79.143820       0.604513       0.424995      -1.061750      -0.008772       0.052963       0.009018       0.054437       0.005138       0.004339      -0.004656       0.059880       0.023228      -0.034841       0.007530       0.027311              9.919916       5.466985      -1.117045      -0.998832      15.296492       1.538776       8.996270           0.000000
           84              C       2.468769      13.079837      12.345824      -0.145018      28.872843 0.46519890E+03  0.11201847E+05                                 8.356093                            7.359020      -0.167063       1.927646                    0.997911      30.125930      89.683994       0.582670       0.436549      -1.044357       0.002355      -0.009198       0.016900       0.019385       0.016902       0.001466       0.007092       0.043047       0.019960      -0.031710       0.006885       0.024825              8.645124       5.259777      -0.743543      -0.506279      12.101010       0.111982       8.574585          -0.000002
           85              C       2.238293      14.405870      12.656847       0.072476      24.629979 0.37398022E+03  0.85869967E+04                                 7.701986                            6.738607      -0.320958       1.907222                    0.997653      27.848486      82.827480       0.585856       0.455326      -1.026212      -0.004773      -0.000224       0.044848       0.045102      -0.000679      -0.000587      -0.013300       0.057167       0.003686      -0.034203       0.006218       0.027985              8.001466       5.054396      -0.690860      -0.591851      10.466236       0.262114       8.483766           0.000011
           86              C       2.664542      10.663668      13.035313       0.696293      19.627429 0.22660445E+03  0.46221733E+04                                 6.949273                            5.523006      -0.326170       1.977691                    0.998417      21.635647      62.025453       0.594859       0.504794      -0.993251       0.033106      -0.088171      -0.021163       0.096530      -0.005744       0.077695      -0.006396       0.132839      -0.055364      -0.063507      -0.056295       0.119802              7.644266       4.986280      -0.341714      -1.681369      10.991979       0.702761       6.954538          -0.000009
           87              C       2.878791       2.694958      16.195942       0.084527      27.275109 0.36468370E+03  0.82972803E+04                                 8.199104                            6.612129      -0.143046       1.969182                    0.998732      27.181516      79.727632       0.598810       0.449570      -1.032425       0.042279       0.012885       0.012360       0.045895       0.017000      -0.010194       0.006903       0.004583       0.126120      -0.039909      -0.004062       0.043971              8.902929      10.622262      -0.798789       1.717583      10.773673      -1.051529       5.312853          -0.000002
           88              C       2.166385       3.858364      15.967183      -0.150063      31.493954 0.44993834E+03  0.10711383E+05                                 8.773317                            7.173399       0.004106       1.981988                    0.999105      29.629864      86.827571       0.599909       0.428873      -1.052233       0.007069       0.011365       0.004078       0.013992      -0.006088       0.003016       0.007984       0.028995       0.068647      -0.028546       0.004192       0.024354              9.435307      10.309664      -0.836370       1.520616      12.305816      -1.325847       5.690441          -0.000009
           89              C       2.804333       5.084320      16.029932       0.032442      32.062402 0.41196961E+03  0.94852186E+04                                 8.759942                            6.772172       0.158854       2.073430                    0.999298      26.102474      72.480851       0.637238       0.417467      -1.071462       0.016851      -0.029461       0.013079       0.036373       0.013269      -0.013732       0.006199       0.020251       0.048254      -0.027995       0.003422       0.024573              9.820180      11.010279      -2.255801       1.909545      12.929571      -1.580238       5.520690          -0.000014
           90              C       4.164710       5.093255      16.319462      -0.148224      30.126191 0.42597496E+03  0.99638165E+04                                 8.365384                            6.872152       0.249715       2.060187                    0.999686      28.989411      83.130551       0.629842       0.415750      -1.064620      -0.013672      -0.000520      -0.000147       0.013682       0.009520      -0.004997       0.012586      -0.006473       0.034620      -0.020214       0.001280       0.018934              8.889615      10.855404      -1.204058       1.620855      10.304799      -1.114076       5.508643          -0.000014
           91              C       4.787118       3.881597      16.561562       0.074329      25.732934 0.34372028E+03  0.76679963E+04                                 7.706106                            6.289919       0.189347       2.076125                    0.999553      26.529446      75.837476       0.636082       0.431635      -1.048078      -0.038496      -0.029005      -0.002386       0.048259       0.018755      -0.009095       0.005502       0.039426       0.074792      -0.040783       0.011902       0.028881              8.216002       9.569829      -0.336687       1.328455       9.901435      -0.935389       5.176741          -0.000009
           92              C       2.040963       6.354953      15.763375       0.591133      22.553765 0.25789518E+03  0.53928176E+04                                 7.393928                            5.731739      -0.142084       2.004385                    0.999461      22.793481      64.564735       0.613158       0.477706      -1.014603      -0.026362       0.029325       0.004066       0.039641       0.044409      -0.011558       0.038136       0.035868       0.350393      -0.112649      -0.011467       0.124116              8.227192       8.818893      -1.353470       0.698820      11.080046      -1.604731       4.782639          -0.000006
           93              C       5.733550       3.134586       1.923453       0.080098      24.480612 0.36634996E+03  0.83566508E+04                                 7.656924                            6.657900      -0.263483       1.932887                    0.997434      27.352003      80.707444       0.591780       0.453743      -1.028570      -0.012316      -0.002460      -0.038031       0.040051       0.018444       0.005543      -0.012484       0.051532      -0.005443      -0.036156       0.003494       0.032662              7.991843       5.373705      -1.543403       0.404194       9.860726       0.620046       8.741097           0.000002
           94              C       5.429499       4.439174       2.286849      -0.131157      28.481823 0.45171930E+03  0.10769235E+05                                 8.251155                            7.236016      -0.072300       1.968304                    0.998023      29.270396      85.961611       0.591055       0.434672      -1.048235      -0.007664       0.006484      -0.004692       0.011081       0.012120      -0.007592       0.009414       0.031859      -0.008957      -0.024590       0.002289       0.022301              8.610567       5.964944      -2.201309       0.736468      10.935430      -0.056143       8.931329           0.000000
           95              C       5.022363       5.322005       1.300419       0.027243      30.237210 0.44235650E+03  0.10424999E+05                                 8.565684                            7.123072      -0.148919       1.974456                    0.998543      26.933834      77.041116       0.604239       0.430124      -1.057644       0.007733      -0.033215      -0.012325       0.036262       0.017653       0.003220      -0.009333       0.016788       0.039166      -0.028314       0.011680       0.016634              9.294793       6.163429      -2.862204       0.378340      13.141071       0.874798       8.579879          -0.000007
           96              C       4.936586       4.873441      -0.011364      -0.147524      28.386388 0.45952878E+03  0.11022183E+05                                 8.225625                            7.300667      -0.103235       1.946869                    0.998341      30.020630      88.951928       0.587094       0.434954      -1.046190       0.002420       0.005394       0.020294       0.021138       0.008363      -0.004233      -0.016301       0.014850      -0.018613      -0.021829       0.001959       0.019871              8.403540       5.807654      -1.828319       0.341338      10.631010       1.330992       8.771956          -0.000012
           97              C       5.265937       3.568853      24.405082       0.062300      24.914316 0.36765138E+03  0.83656244E+04                                 7.623899                            6.579506      -0.007061       2.009950                    0.998514      27.263006      79.468602       0.609624       0.441552      -1.039082       0.006421      -0.026915       0.042189       0.050453       0.019586      -0.005834      -0.004454       0.042675       0.019379      -0.032303       0.004257       0.028046              7.909438       5.295865      -1.718590       0.688273       9.781873       0.696277       8.650576          -0.000008
           98              C       4.655010       6.732032       1.672461       0.565706      21.214298 0.26588977E+03  0.56138472E+04                                 7.102936                            5.812121      -0.109375       2.007595                    0.999526      23.374199      66.967266       0.608903       0.476430      -1.013246       0.011398       0.037177       0.011743       0.040619       0.059384       0.009130      -0.030900       0.173543      -0.020181      -0.111674       0.003162       0.108511              7.716633       5.200314      -2.253420       0.164582      10.718129       0.155360       7.231457          -0.000007
           99              C       1.963414       3.987036       2.523020       0.081441      24.366130 0.35842052E+03  0.81091370E+04                                 7.553484                            6.523626      -0.076454       1.993999                    0.998483      26.918281      78.405234       0.608006       0.445263      -1.036241      -0.002032      -0.015957      -0.038264       0.041508       0.013868      -0.003705       0.008414       0.061195       0.023584      -0.039248       0.009421       0.029827              7.900179       4.759562      -0.550717       0.666515       9.878696      -0.541985       9.062280           0.000004
          100              C       1.766996       5.327366       2.293766      -0.143979      28.425989 0.45519950E+03  0.10898760E+05                                 8.253573                            7.273427      -0.154520       1.931843                    0.998400      29.975834      88.905292       0.586980       0.435821      -1.045073      -0.004384      -0.003076      -0.005113       0.007404      -0.008872      -0.006714       0.013161       0.068566       0.033554      -0.043764       0.010495       0.033269              8.549366       5.334224      -0.599807       0.822077      11.167588      -1.550893       9.146286           0.000001
          101              C       1.492704       5.749124       0.995818      -0.009140      32.139461 0.46488616E+03  0.11083148E+05                                 8.893959                            7.258538      -0.108971       1.975774                    0.998678      27.588639      79.143944       0.604514       0.424994      -1.061751       0.008772      -0.052965       0.009019       0.054439       0.005137      -0.004338       0.004656       0.059873       0.023233      -0.034839       0.007532       0.027307              9.919924       5.466988      -1.117048       0.998834      15.296510      -1.538781       8.996276          -0.000013
          102              C       1.452585       4.791234      -0.006176      -0.145017      28.872960 0.46520123E+03  0.11201918E+05                                 8.356116                            7.359040      -0.167065       1.927644                    0.997911      30.126022      89.684360       0.582669       0.436549      -1.044356      -0.002354       0.009198       0.016901       0.019386       0.016902      -0.001466      -0.007093       0.043047       0.019967      -0.031711       0.006887       0.024823              8.645149       5.259791      -0.743546       0.506280      12.101051      -0.111984       8.574605          -0.000017
          103              C       1.683061       3.465201       0.304847       0.072475      24.630083 0.37398212E+03  0.85870527E+04                                 7.702005                            6.738622      -0.320962       1.907220                    0.997653      27.848600      82.827919       0.585855       0.455326      -1.026212       0.004773       0.000225       0.044850       0.045103      -0.000679       0.000587       0.013301       0.057164       0.003691      -0.034203       0.006221       0.027982              8.001486       5.054407      -0.690862       0.591852      10.466263      -0.262115       8.483789          -0.000005
          104              C       1.256812       7.207403       0.683313       0.696292      19.627492 0.22660525E+03  0.46221934E+04                                 6.949281                            5.523011      -0.326162       1.977692                    0.998417      21.635696      62.025598       0.594860       0.504793      -0.993252      -0.033106       0.088172      -0.021163       0.096531      -0.005744      -0.077695       0.006395       0.132837      -0.055362      -0.063506      -0.056295       0.119801              7.644275       4.986285      -0.341715       1.681371      10.991996      -0.702764       6.954545          -0.000022
          105              C       1.042563      15.176113       3.843942       0.084531      27.275019 0.36468220E+03  0.82972351E+04                                 8.199075                            6.612107      -0.143035       1.969187                    0.998732      27.181440      79.727269       0.598812       0.449569      -1.032426      -0.042279      -0.012884       0.012358       0.045894       0.016999       0.010193      -0.006902       0.004583       0.126118      -0.039908      -0.004062       0.043970              8.902899      10.622222      -0.798783      -1.717575      10.773640       1.051524       5.312834          -0.000006
          106              C       1.754969      14.012707       3.615183      -0.150061      31.493944 0.44993813E+03  0.10711375E+05                                 8.773313                            7.173396       0.004107       1.981988                    0.999105      29.629849      86.827489       0.599909       0.428872      -1.052233      -0.007068      -0.011365       0.004076       0.013991      -0.006088      -0.003016      -0.007984       0.028993       0.068647      -0.028545       0.004191       0.024354              9.435303      10.309657      -0.836368      -1.520613      12.305815       1.325846       5.690436          -0.000017
          107              C       1.117021      12.786751       3.677932       0.032441      32.062447 0.41197021E+03  0.94852361E+04                                 8.759951                            6.772177       0.158849       2.073429                    0.999298      26.102495      72.480927       0.637238       0.417467      -1.071462      -0.016851       0.029460       0.013077       0.036371       0.013270       0.013732      -0.006199       0.020252       0.048257      -0.027996       0.003422       0.024574              9.820191      11.010291      -2.255804      -1.909546      12.929588       1.580240       5.520694          -0.000021
          108              C      -0.243356      12.777816       3.967462      -0.148222      30.126191 0.42597481E+03  0.99638112E+04                                 8.365380                            6.872147       0.249715       2.060187                    0.999686      28.989414      83.130530       0.629843       0.415750      -1.064620       0.013671       0.000520      -0.000149       0.013681       0.009520       0.004996      -0.012587      -0.006472       0.034619      -0.020214       0.001280       0.018934              8.889612      10.855399      -1.204057      -1.620854      10.304799       1.114075       5.508638          -0.000026
          109              C      -0.865764      13.989474       4.209562       0.074331      25.732907 0.34371971E+03  0.76679791E+04                                 7.706094                            6.289907       0.189354       2.076128                    0.999553      26.529425      75.837346       0.636084       0.431634      -1.048079       0.038495       0.029006      -0.002388       0.048258       0.018754       0.009095      -0.005502       0.039424       0.074791      -0.040781       0.011901       0.028880              8.215989       9.569815      -0.336688      -1.328453       9.901421       0.935387       5.176731          -0.000015
          110              C       1.880391      11.516118       3.411375       0.591133      22.553743 0.25789484E+03  0.53928089E+04                                 7.393923                            5.731735      -0.142089       2.004384                    0.999461      22.793469      64.564691       0.613159       0.477706      -1.014604       0.026362      -0.029324       0.004066       0.039641       0.044408       0.011558      -0.038136       0.035867       0.350393      -0.112648      -0.011468       0.124116              8.227188       8.818888      -1.353469      -0.698819      11.080040       1.604730       4.782635          -0.000013
          111              C       5.733550       3.134586      10.428547       0.080098      24.480600 0.36634972E+03  0.83566436E+04                                 7.656920                            6.657897      -0.263480       1.932888                    0.997434      27.351989      80.707378       0.591780       0.453743      -1.028570      -0.012316      -0.002460       0.038031       0.040051       0.018444      -0.005543       0.012484       0.051532      -0.005443      -0.036156       0.003493       0.032662              7.991838       5.373703      -1.543402      -0.404194       9.860720      -0.620045       8.741093           0.000012
          112              C       5.429499       4.439174      10.065151      -0.131157      28.481835 0.45171955E+03  0.10769242E+05                                 8.251156                            7.236017      -0.072299       1.968305                    0.998023      29.270406      85.961639       0.591056       0.434672      -1.048236      -0.007664       0.006484       0.004692       0.011081       0.012120       0.007592      -0.009414       0.031859      -0.008956      -0.024589       0.002289       0.022300              8.610568       5.964944      -2.201309      -0.736469      10.935429       0.056143       8.931331           0.000011
          113              C       5.022363       5.322005      11.051581       0.027242      30.237219 0.44235667E+03  0.10425005E+05                                 8.565689                            7.123075      -0.148921       1.974455                    0.998543      26.933843      77.041165       0.604239       0.430124      -1.057643       0.007733      -0.033215       0.012325       0.036262       0.017653      -0.003220       0.009333       0.016789       0.039165      -0.028314       0.011680       0.016634              9.294797       6.163432      -2.862205      -0.378341      13.141077      -0.874798       8.579883           0.000002
          114              C       4.936586       4.873441      12.363364      -0.147524      28.386394 0.45952887E+03  0.11022185E+05                                 8.225625                            7.300667      -0.103233       1.946870                    0.998341      30.020639      88.951956       0.587094       0.434954      -1.046190       0.002420       0.005394      -0.020294       0.021138       0.008363       0.004233       0.016301       0.014850      -0.018613      -0.021829       0.001959       0.019870              8.403540       5.807654      -1.828319      -0.341339      10.631010      -1.330991       8.771956           0.000001
          115              C       5.265937       3.568853      12.650918       0.062300      24.914325 0.36765153E+03  0.83656287E+04                                 7.623900                            6.579507      -0.007060       2.009950                    0.998514      27.263013      79.468626       0.609624       0.441552      -1.039082       0.006420      -0.026915      -0.042189       0.050453       0.019586       0.005834       0.004454       0.042675       0.019378      -0.032303       0.004257       0.028046              7.909440       5.295865      -1.718590      -0.688273       9.781876      -0.696278       8.650578           0.000004
          116              C       4.655010       6.732032      10.679539       0.565706      21.214297 0.26588975E+03  0.56138466E+04                                 7.102935                            5.812121      -0.109376       2.007595                    0.999526      23.374197      66.967258       0.608903       0.476430      -1.013246       0.011398       0.037177      -0.011743       0.040619       0.059384      -0.009130       0.030900       0.173543      -0.020181      -0.111674       0.003162       0.108511              7.716633       5.200313      -2.253420      -0.164582      10.718129      -0.155360       7.231456           0.000003
          117              C       1.963414       3.987036       9.828980       0.081441      24.366138 0.35842063E+03  0.81091400E+04                                 7.553484                            6.523625      -0.076453       1.993999                    0.998483      26.918288      78.405246       0.608006       0.445263      -1.036241      -0.002032      -0.015957       0.038264       0.041508       0.013868       0.003705      -0.008414       0.061194       0.023585      -0.039248       0.009422       0.029826              7.900179       4.759561      -0.550717      -0.666515       9.878695       0.541985       9.062280           0.000015
          118              C       1.766996       5.327366      10.058234      -0.143978      28.425990 0.45519947E+03  0.10898759E+05                                 8.253571                            7.273425      -0.154518       1.931843                    0.998400      29.975834      88.905277       0.586980       0.435820      -1.045073      -0.004384      -0.003076       0.005113       0.007404      -0.008872       0.006714      -0.013161       0.068565       0.033554      -0.043764       0.010495       0.033269              8.549364       5.334222      -0.599807      -0.822077      11.167585       1.550892       9.146285           0.000012
          119              C       1.492704       5.749124      11.356182      -0.009140      32.139473 0.46488638E+03  0.11083154E+05                                 8.893961                            7.258539      -0.108971       1.975774                    0.998678      27.588647      79.143973       0.604514       0.424994      -1.061751       0.008772      -0.052965      -0.009019       0.054439       0.005137       0.004338      -0.004656       0.059873       0.023233      -0.034839       0.007532       0.027307              9.919927       5.466989      -1.117048      -0.998834      15.296513       1.538782       8.996278          -0.000003
          120              C       1.452585       4.791234      12.358176      -0.145018      28.872976 0.46520155E+03  0.11201928E+05                                 8.356119                            7.359042      -0.167065       1.927644                    0.997911      30.126035      89.684408       0.582669       0.436549      -1.044356      -0.002355       0.009199      -0.016901       0.019386       0.016902       0.001466       0.007093       0.043047       0.019967      -0.031711       0.006887       0.024823              8.645152       5.259792      -0.743547      -0.506280      12.101056       0.111985       8.574608          -0.000004
          121              C       1.683061       3.465201      12.047153       0.072476      24.630062 0.37398169E+03  0.85870399E+04                                 7.701999                            6.738616      -0.320962       1.907220                    0.997653      27.848582      82.827840       0.585856       0.455326      -1.026212       0.004773       0.000224      -0.044850       0.045104      -0.000679      -0.000587      -0.013301       0.057163       0.003690      -0.034203       0.006220       0.027982              8.001480       5.054403      -0.690862      -0.591852      10.466255       0.262114       8.483783           0.000007
          122              C       1.256812       7.207403      11.668687       0.696293      19.627484 0.22660515E+03  0.46221910E+04                                 6.949280                            5.523011      -0.326164       1.977692                    0.998417      21.635692      62.025591       0.594860       0.504793      -0.993252      -0.033107       0.088172       0.021163       0.096531      -0.005744       0.077694      -0.006395       0.132838      -0.055362      -0.063506      -0.056295       0.119801              7.644275       4.986285      -0.341715      -1.681371      10.991995       0.702764       6.954544          -0.000011
          123              C       1.042563      15.176113       8.508058       0.084535      27.274931 0.36468076E+03  0.82971927E+04                                 8.199054                            6.612090      -0.143031       1.969189                    0.998732      27.181371      79.726979       0.598814       0.449569      -1.032427      -0.042279      -0.012884      -0.012359       0.045894       0.016998      -0.010193       0.006902       0.004583       0.126120      -0.039907      -0.004063       0.043970              8.902874      10.622191      -0.798778       1.717569      10.773612      -1.051520       5.312820           0.000001
          124              C       1.754969      14.012707       8.736817      -0.150058      31.493909 0.44993757E+03  0.10711358E+05                                 8.773304                            7.173389       0.004109       1.981989                    0.999105      29.629829      86.827396       0.599910       0.428872      -1.052233      -0.007068      -0.011365      -0.004076       0.013990      -0.006088       0.003016       0.007984       0.028992       0.068648      -0.028545       0.004190       0.024355              9.435293      10.309648      -0.836364       1.520612      12.305799      -1.325843       5.690431          -0.000009
          125              C       1.117021      12.786751       8.674068       0.032441      32.062442 0.41197024E+03  0.94852372E+04                                 8.759951                            6.772179       0.158852       2.073429                    0.999298      26.102494      72.480931       0.637238       0.417467      -1.071462      -0.016850       0.029459      -0.013078       0.036371       0.013270      -0.013732       0.006200       0.020252       0.048261      -0.027997       0.003422       0.024575              9.820190      11.010291      -2.255801       1.909546      12.929584      -1.580239       5.520695          -0.000015
          126              C      -0.243356      12.777816       8.384538      -0.148220      30.126168 0.42597452E+03  0.99638017E+04                                 8.365373                            6.872142       0.249719       2.060188                    0.999686      28.989398      83.130448       0.629844       0.415750      -1.064620       0.013671       0.000519       0.000147       0.013681       0.009519      -0.004996       0.012587      -0.006472       0.034620      -0.020213       0.001279       0.018934              8.889604      10.855390      -1.204054       1.620853      10.304787      -1.114073       5.508635          -0.000019
          127              C      -0.865764      13.989474       8.142438       0.074333      25.732861 0.34371900E+03  0.76679580E+04                                 7.706081                            6.289898       0.189362       2.076131                    0.999553      26.529385      75.837163       0.636085       0.431633      -1.048080       0.038495       0.029006       0.002386       0.048258       0.018754      -0.009095       0.005502       0.039423       0.074791      -0.040781       0.011900       0.028880              8.215974       9.569798      -0.336687       1.328450       9.901402      -0.935385       5.176723          -0.000009
          128              C       1.880391      11.516118       8.940625       0.591133      22.553745 0.25789492E+03  0.53928105E+04                                 7.393923                            5.731735      -0.142086       2.004385                    0.999461      22.793465      64.564665       0.613159       0.477706      -1.014604       0.026362      -0.029324      -0.004066       0.039641       0.044407      -0.011558       0.038136       0.035867       0.350393      -0.112647      -0.011468       0.124116              8.227186       8.818886      -1.353467       0.698819      11.080037      -1.604729       4.782635          -0.000008
          129              C      -1.812196      14.736485      22.780547       0.080097      24.480689 0.36635122E+03  0.83566867E+04                                 7.656936                            6.657909      -0.263480       1.932887                    0.997434      27.352066      80.707659       0.591780       0.453742      -1.028570       0.012317       0.002459       0.038032       0.040052       0.018443       0.005543      -0.012484       0.051531      -0.005439      -0.036156       0.003495       0.032661              7.991856       5.373712      -1.543406       0.404195       9.860746       0.620048       8.741111           0.000005
          130              C      -1.508145      13.431897      22.417151      -0.131157      28.481860 0.45171982E+03  0.10769249E+05                                 8.251159                            7.236018      -0.072296       1.968305                    0.998023      29.270410      85.961635       0.591056       0.434672      -1.048236       0.007664      -0.006484       0.004693       0.011082       0.012120      -0.007592       0.009415       0.031858      -0.008953      -0.024590       0.002290       0.022300              8.610573       5.964946      -2.201313       0.736468      10.935445      -0.056144       8.931329           0.000001
          131              C      -1.101009      12.549066      23.403581       0.027242      30.237208 0.44235632E+03  0.10424992E+05                                 8.565680                            7.123067      -0.148914       1.974458                    0.998543      26.933820      77.041028       0.604240       0.430123      -1.057644      -0.007733       0.033215       0.012326       0.036262       0.017653       0.003221      -0.009334       0.016787       0.039168      -0.028314       0.011679       0.016634              9.294790       6.163426      -2.862204       0.378341      13.141072       0.874794       8.579871          -0.000005
          132              C      -1.015232      12.997630       0.011364      -0.147524      28.386315 0.45952714E+03  0.11022132E+05                                 8.225609                            7.300652      -0.103231       1.946871                    0.998341      30.020560      88.951638       0.587095       0.434954      -1.046190      -0.002420      -0.005395      -0.020294       0.021138       0.008363      -0.004233      -0.016301       0.014851      -0.018617      -0.021830       0.001959       0.019871              8.403524       5.807642      -1.828316       0.341339      10.630993       1.330986       8.771938          -0.000010
          133              C      -1.344583      14.302218       0.298918       0.062299      24.914265 0.36765030E+03  0.83655928E+04                                 7.623887                            6.579495      -0.007058       2.009951                    0.998514      27.262959      79.468407       0.609625       0.441552      -1.039082      -0.006421       0.026915      -0.042189       0.050454       0.019587      -0.005834      -0.004454       0.042676       0.019377      -0.032303       0.004257       0.028046              7.909426       5.295855      -1.718586       0.688272       9.781858       0.696275       8.650564          -0.000006
          134              C      -0.733656      11.139039      23.031539       0.565705      21.214306 0.26588981E+03  0.56138470E+04                                 7.102931                            5.812117      -0.109366       2.007598                    0.999526      23.374189      66.967180       0.608904       0.476429      -1.013247      -0.011398      -0.037177      -0.011743       0.040619       0.059384       0.009130      -0.030900       0.173543      -0.020177      -0.111674       0.003163       0.108511              7.716629       5.200310      -2.253419       0.164582      10.718125       0.155359       7.231452          -0.000006
          135              C       1.957940      13.884035      22.180980       0.081441      24.366095 0.35841997E+03  0.81091192E+04                                 7.553473                            6.523619      -0.076441       1.994004                    0.998483      26.918224      78.404966       0.608007       0.445263      -1.036241       0.002032       0.015956       0.038263       0.041507       0.013869      -0.003706       0.008415       0.061195       0.023584      -0.039249       0.009421       0.029827              7.900166       4.759557      -0.550716       0.666513       9.878681      -0.541981       9.062261           0.000007
          136              C       2.154358      12.543705      22.410234      -0.143978      28.425950 0.45519885E+03  0.10898739E+05                                 8.253564                            7.273422      -0.154517       1.931844                    0.998400      29.975788      88.905091       0.586980       0.435820      -1.045073       0.004384       0.003077       0.005112       0.007404      -0.008872      -0.006714       0.013160       0.068566       0.033557      -0.043764       0.010495       0.033269              8.549356       5.334220      -0.599806       0.822075      11.167571      -1.550892       9.146276           0.000001
          137              C       2.428650      12.121947      23.708182      -0.009139      32.139358 0.46488459E+03  0.11083102E+05                                 8.893948                            7.258532      -0.108976       1.975773                    0.998678      27.588577      79.143755       0.604514       0.424995      -1.061750      -0.008772       0.052963      -0.009018       0.054437       0.005138      -0.004339       0.004656       0.059879       0.023229      -0.034841       0.007530       0.027311              9.919909       5.466982      -1.117044       0.998831      15.296482      -1.538776       8.996264          -0.000009
          138              C       2.468769      13.079837       0.006176      -0.145017      28.872815 0.46519832E+03  0.11201829E+05                                 8.356089                            7.359017      -0.167064       1.927646                    0.997911      30.125903      89.683895       0.582670       0.436549      -1.044357       0.002355      -0.009198      -0.016900       0.019385       0.016902      -0.001466      -0.007093       0.043048       0.019960      -0.031710       0.006885       0.024825              8.645119       5.259774      -0.743542       0.506278      12.101003      -0.111982       8.574580          -0.000014
          139              C       2.238293      14.405870      24.399153       0.072475      24.629988 0.37398041E+03  0.85870024E+04                                 7.701988                            6.738609      -0.320957       1.907222                    0.997653      27.848494      82.827509       0.585855       0.455326      -1.026212      -0.004773      -0.000225      -0.044848       0.045102      -0.000679       0.000587       0.013300       0.057167       0.003687      -0.034204       0.006219       0.027985              8.001467       5.054397      -0.690860       0.591851      10.466237      -0.262115       8.483768          -0.000001
          140              C       2.664542      10.663668      24.020687       0.696292      19.627433 0.22660451E+03  0.46221745E+04                                 6.949272                            5.523006      -0.326168       1.977692                    0.998417      21.635646      62.025438       0.594860       0.504794      -0.993251       0.033106      -0.088171       0.021163       0.096530      -0.005744      -0.077695       0.006396       0.132839      -0.055364      -0.063507      -0.056295       0.119802              7.644265       4.986280      -0.341713       1.681369      10.991978      -0.702761       6.954538          -0.000019
          141              C       2.878791       2.694958      20.860058       0.084527      27.275132 0.36468409E+03  0.82972917E+04                                 8.199109                            6.612133      -0.143047       1.969182                    0.998732      27.181534      79.727708       0.598810       0.449570      -1.032425       0.042279       0.012885      -0.012360       0.045895       0.017000       0.010194      -0.006903       0.004583       0.126120      -0.039910      -0.004061       0.043971              8.902935      10.622269      -0.798791      -1.717585      10.773681       1.051530       5.312857          -0.000009
          142              C       2.166385       3.858364      21.088817      -0.150063      31.493956 0.44993835E+03  0.10711383E+05                                 8.773317                            7.173399       0.004106       1.981987                    0.999105      29.629866      86.827580       0.599909       0.428873      -1.052233       0.007069       0.011365      -0.004078       0.013992      -0.006088      -0.003016      -0.007984       0.028995       0.068646      -0.028546       0.004192       0.024354              9.435308      10.309665      -0.836370      -1.520616      12.305817       1.325847       5.690441          -0.000016
          143              C       2.804333       5.084320      21.026068       0.032442      32.062409 0.41196967E+03  0.94852206E+04                                 8.759944                            6.772173       0.158852       2.073430                    0.999298      26.102477      72.480864       0.637238       0.417467      -1.071462       0.016851      -0.029461      -0.013079       0.036372       0.013269       0.013732      -0.006199       0.020251       0.048253      -0.027995       0.003422       0.024573              9.820182      11.010281      -2.255801      -1.909545      12.929574       1.580238       5.520691          -0.000019
          144              C       4.164710       5.093255      20.736538      -0.148225      30.126207 0.42597523E+03  0.99638250E+04                                 8.365389                            6.872155       0.249712       2.060185                    0.999686      28.989423      83.130615       0.629842       0.415751      -1.064619      -0.013671      -0.000520       0.000147       0.013682       0.009520       0.004997      -0.012586      -0.006473       0.034620      -0.020214       0.001280       0.018934              8.889621      10.855411      -1.204058      -1.620856      10.304807       1.114076       5.508646          -0.000021
          145              C       4.787118       3.881597      20.494438       0.074329      25.732936 0.34372032E+03  0.76679975E+04                                 7.706108                            6.289920       0.189347       2.076125                    0.999553      26.529447      75.837484       0.636082       0.431635      -1.048078      -0.038496      -0.029005       0.002386       0.048259       0.018755       0.009095      -0.005502       0.039426       0.074792      -0.040783       0.011902       0.028881              8.216003       9.569829      -0.336687      -1.328454       9.901439       0.935389       5.176742          -0.000014
          146              C       2.040963       6.354953      21.292625       0.591132      22.553774 0.25789529E+03  0.53928207E+04                                 7.393930                            5.731741      -0.142086       2.004384                    0.999461      22.793489      64.564766       0.613158       0.477706      -1.014603      -0.026362       0.029324      -0.004066       0.039641       0.044409       0.011558      -0.038136       0.035868       0.350393      -0.112649      -0.011467       0.124116              8.227195       8.818896      -1.353471      -0.698820      11.080050       1.604732       4.782640          -0.000012
          147              C      -2.333103      15.129649      18.528000       0.057921      27.400194 0.37143668E+03  0.84724431E+04                                 8.114642                            6.589949       0.020800       2.010091                    0.999475      27.516604      80.275459       0.612451       0.438440      -1.041041      -0.041535      -0.019881       0.000000       0.046047       0.022004       0.000000      -0.000000      -0.010621       0.126324      -0.043690       0.001582       0.042108              8.747816      11.665992      -0.729363      -0.000000       9.624319       0.000000       4.953137           0.000012
          148              C      -1.481963      14.025217      18.528000      -0.172924      32.294087 0.48388000E+03  0.11741438E+05                                 8.910972                            7.430408      -0.043442       1.951143                    0.999526      30.710223      91.126882       0.589934       0.427877      -1.051888      -0.005951      -0.009196       0.000000       0.010954      -0.002629       0.000000      -0.000000       0.028373       0.111220      -0.032965      -0.004109       0.037073              9.421061      11.628343      -0.876720      -0.000000      10.936408       0.000000       5.698434           0.000004
          149              C      -2.010885      12.742074      18.528000       0.045982      31.863503 0.43306847E+03  0.10112612E+05                                 8.741662                            6.958558       0.088952       2.042997                    0.999403      26.567321      74.686828       0.625585       0.419289      -1.068568      -0.026309       0.024607       0.000000       0.036023       0.028942       0.000000      -0.000000       0.009518       0.162383      -0.056394       0.002267       0.054128              9.518469      12.456700      -2.029022      -0.000000      10.802988       0.000000       5.295719          -0.000015
          150              C       3.628265      12.631273      18.528000      -0.144053      29.924937 0.42786198E+03  0.10034617E+05                                 8.351881                            6.892313       0.219879       2.051274                    0.999761      29.101138      83.987700       0.627266       0.416349      -1.062583       0.011678      -0.003915       0.000001       0.012317       0.007539      -0.000000       0.000000      -0.007406       0.087709      -0.023018      -0.006218       0.029236              8.894890      12.428775      -1.191025      -0.000000       8.975526       0.000000       5.280368           0.000007
          151              C       2.862826      13.780383      18.528000       0.058171      26.478086 0.36105611E+03  0.81498658E+04                                 7.882102                            6.463839       0.139877       2.057725                    0.999184      26.805400      76.936517       0.625306       0.433948      -1.047265       0.038237       0.028876       0.000000       0.047916       0.025225      -0.000000      -0.000000       0.024268       0.073457      -0.040235       0.015749       0.024486              8.418984      11.008128      -0.301326       0.000000       9.098559       0.000000       5.150265           0.000016
          152              C      -1.088010      11.532202      18.528000       0.563107      22.929340 0.27498111E+03  0.59079520E+04                                 7.671230                            6.078304      -0.508876       1.878882                    0.996833      24.484495      72.882776       0.565821       0.503841      -0.990186       0.030761      -0.039870       0.000000       0.050358       0.009128       0.000000       0.000000       0.010258       0.384178      -0.074500      -0.053559       0.128059              8.251926      10.333991      -0.545398      -0.000000       9.266920      -0.000000       5.154867          -0.000011
          153              C       6.254457       2.741422       6.176000       0.057924      27.400206 0.37143685E+03  0.84724491E+04                                 8.114650                            6.589955       0.020794       2.010090                    0.999475      27.516605      80.275503       0.612450       0.438441      -1.041041       0.041534       0.019881      -0.000000       0.046047       0.022004       0.000000      -0.000000      -0.010621       0.126332      -0.043691       0.001580       0.042111              8.747825      11.666010      -0.729366       0.000000       9.624324       0.000000       4.953141           0.000010
          154              C       5.403317       3.845854       6.176000      -0.172918      32.294058 0.48387933E+03  0.11741420E+05                                 8.910971                            7.430406      -0.043448       1.951141                    0.999526      30.710227      91.126939       0.589934       0.427877      -1.051887       0.005952       0.009196      -0.000000       0.010954      -0.002628       0.000000       0.000000       0.028372       0.111221      -0.032965      -0.004109       0.037074              9.421060      11.628352      -0.876716       0.000000      10.936395       0.000000       5.698432           0.000003
          155              C       5.932239       5.128997       6.176000       0.045974      31.863797 0.43307322E+03  0.10112750E+05                                 8.741703                            6.958588       0.088958       2.042996                    0.999403      26.567487      74.687361       0.625584       0.419288      -1.068569       0.026311      -0.024609      -0.000000       0.036026       0.028942       0.000000      -0.000000       0.009518       0.162379      -0.056394       0.002267       0.054126              9.518515      12.456769      -2.029035       0.000000      10.803035      -0.000000       5.295741          -0.000016
          156              C       0.293089       5.239798       6.176000      -0.144047      29.924985 0.42786266E+03  0.10034639E+05                                 8.351896                            6.892324       0.219875       2.051272                    0.999761      29.101176      83.987895       0.627264       0.416350      -1.062582      -0.011680       0.003914      -0.000000       0.012318       0.007539      -0.000000       0.000000      -0.007407       0.087714      -0.023019      -0.006219       0.029238              8.894907      12.428808      -1.191032       0.000000       8.975535      -0.000000       5.280378           0.000012
          157              C       1.058528       4.090688       6.176000       0.058172      26.478181 0.36105760E+03  0.81499087E+04                                 7.882122                            6.463854       0.139876       2.057723                    0.999184      26.805472      76.936800       0.625305       0.433948      -1.047265      -0.038238      -0.028876      -0.000000       0.047916       0.025225      -0.000000       0.000000       0.024270       0.073462      -0.040236       0.015748       0.024487              8.419007      11.008166      -0.301328       0.000000       9.098576       0.000000       5.150278           0.000018
          158              C       5.009364       6.338869       6.176000       0.563130      22.929194 0.27497892E+03  0.59078869E+04                                 7.671154                            6.078248      -0.508843       1.878895                    0.996833      24.484359      72.882001       0.565828       0.503835      -0.990189      -0.030765       0.039872      -0.000000       0.050361       0.009126      -0.000000       0.000000       0.010255       0.384143      -0.074492      -0.053556       0.128048              8.251844      10.333892      -0.545391       0.000000       9.266821      -0.000000       5.154819          -0.000018
          159              I      -0.019405       0.526482      14.573631      -0.269255     500.585883 0.21648598E+05  0.12276322E+07                                37.653179                           35.541037       1.452864       1.842951                    0.999700     162.068915     527.966802       0.493635       0.218807      -1.376581       0.108097       0.037382       0.127189       0.171054       0.035901       0.041457       0.020987       0.094589       0.126248      -0.080841      -0.005531       0.086372             40.573980      43.668518       2.657329      -3.631147      27.798858       2.569295      50.254564          -0.000058
          160              I       0.419026      16.846701      16.556621      -0.247721     492.407104 0.20833438E+05  0.11678694E+07                                37.063244                           34.835313       1.582915       1.884590                    0.999624     158.646960     510.621279       0.500222       0.218429      -1.379837      -0.150605      -0.060162       0.032596       0.165420       0.075707       0.007077       0.010578       0.052768       0.136804      -0.103112       0.038319       0.064793             40.276305      39.336427       5.185895       1.771748      28.507465       2.745552      52.985022          -0.000011
          161              I       3.940759      17.344589       2.221631      -0.269264     500.589011 0.21648774E+05  0.12276448E+07                                37.653345                           35.541188       1.452855       1.842947                    0.999700     162.069428     527.969265       0.493634       0.218807      -1.376581      -0.108094      -0.037379       0.127193       0.171054       0.035892      -0.041458      -0.020986       0.094596       0.126251      -0.080839      -0.005532       0.086371             40.574166      43.668766       2.657357       3.631152      27.798966      -2.569295      50.254768          -0.000091
          162              I       3.502328       1.024370       4.204621      -0.247725     492.411452 0.20833670E+05  0.11678857E+07                                37.063465                           34.835506       1.582908       1.884586                    0.999625     158.647654     510.624440       0.500221       0.218429      -1.379837       0.150604       0.060161       0.032589       0.165418       0.075705      -0.007082      -0.010583       0.052777       0.136811      -0.103113       0.038314       0.064799             40.276561      39.336697       5.185918      -1.771752      28.507592      -2.745570      52.985395          -0.000034
          163              I       3.940759      17.344589      10.130369      -0.269266     500.589037 0.21648777E+05  0.12276450E+07                                37.653348                           35.541192       1.452857       1.842947                    0.999700     162.069424     527.969260       0.493634       0.218807      -1.376581      -0.108093      -0.037375      -0.127192       0.171052       0.035889       0.041456       0.020985       0.094603       0.126258      -0.080842      -0.005529       0.086371             40.574168      43.668759       2.657357      -3.631147      27.798969       2.569288      50.254775          -0.000055
          164              I       3.502328       1.024370       8.147379      -0.247725     492.410671 0.20833627E+05  0.11678827E+07                                37.063426                           34.835471       1.582910       1.884587                    0.999625     158.647515     510.623829       0.500221       0.218429      -1.379837       0.150604       0.060163      -0.032588       0.165418       0.075707       0.007085       0.010583       0.052778       0.136813      -0.103115       0.038313       0.064802             40.276517      39.336651       5.185911       1.771750      28.507562       2.745569      52.985339          -0.000011
          165              I      -0.019405       0.526482      22.482369      -0.269255     500.586687 0.21648642E+05  0.12276353E+07                                37.653220                           35.541073       1.452860       1.842949                    0.999700     162.069049     527.967424       0.493635       0.218807      -1.376581       0.108097       0.037383      -0.127190       0.171055       0.035900      -0.041458      -0.020987       0.094586       0.126244      -0.080839      -0.005533       0.086372             40.574028      43.668578       2.657335       3.631149      27.798882      -2.569296      50.254623          -0.000095
          166              I       0.419026      16.846701      20.499379      -0.247720     492.407385 0.20833453E+05  0.11678704E+07                                37.063258                           34.835325       1.582914       1.884589                    0.999624     158.647007     510.621488       0.500222       0.218429      -1.379837      -0.150606      -0.060163      -0.032595       0.165421       0.075707      -0.007077      -0.010579       0.052766       0.136800      -0.103110       0.038317       0.064793             40.276321      39.336447       5.185897      -1.771746      28.507472      -2.745549      52.985044          -0.000034
          167              I       3.513750       0.000000      12.352000      -0.339683     554.730478 0.23151730E+05  0.13363744E+07                                40.710088                           36.563605       1.328775       1.802103                    0.999971     166.406123     548.648368       0.490022       0.216544      -1.378837      -0.000002      -0.000001      -0.000004       0.000005       0.034255      -0.037169      -0.053467      -0.019096      -0.056350      -0.059522      -0.026026       0.085549             46.236570      70.128783       0.350937      11.322030      30.456445      -9.613418      38.124482          -0.000026
          168              I       3.513750       0.000000       0.000000      -0.339679     554.730580 0.23151732E+05  0.13363746E+07                                40.710089                           36.563604       1.328774       1.802103                    0.999971     166.406153     548.648460       0.490022       0.216544      -1.378837      -0.000001      -0.000002       0.000004       0.000004       0.034254       0.037169       0.053465      -0.019102      -0.056350      -0.059521      -0.026027       0.085547             46.236576      70.128801       0.350936     -11.322032      30.456441       9.613417      38.124485          -0.000065
          169              I       0.036357       1.040990      18.528000      -0.250301     465.532187 0.18619378E+05  0.10190058E+07                                36.050485                           33.127980       1.646469       1.895796                    0.999677     159.476413     513.993546       0.506336       0.221032      -1.370137       0.185706      -0.056306       0.000002       0.194054       0.038198       0.000000       0.000001       0.284312       0.274757      -0.192992       0.091586       0.101406             39.512125      46.597143       3.626398       0.000001      24.665105       0.000000      47.274127          -0.000068
          170              I       3.884997      16.830081       6.176000      -0.250305     465.532725 0.18619411E+05  0.10190082E+07                                36.050520                           33.128015       1.646465       1.895795                    0.999677     159.476484     513.993967       0.506335       0.221032      -1.370137      -0.185704       0.056313      -0.000003       0.194054       0.038195       0.000002       0.000002       0.284323       0.274805      -0.193004       0.091602       0.101403             39.512156      46.597189       3.626408      -0.000001      24.665133       0.000002      47.274146          -0.000060
          171              N      -1.749832      15.166106      13.014314      -0.158193      32.227624 0.52776407E+03  0.12907858E+05                                 8.649775                            7.602774      -0.377928       1.910502                    0.997493      28.162659      80.199323       0.609756       0.410710      -1.077482       0.041452      -0.096235       0.025494       0.107839       0.017688      -0.015028       0.022166       0.039561       0.125363      -0.054531       0.004888       0.049643              9.087328       6.138294      -1.585183      -0.804975      11.095699      -0.737316      10.027992          -0.000007
          172              N       1.992041      14.819943      13.905388      -0.166322      31.672174 0.53217783E+03  0.13025805E+05                                 8.465518                            7.581966      -0.370854       1.910961                    0.997299      28.184846      79.949347       0.617761       0.405078      -1.082630       0.012257      -0.107302      -0.023394       0.110505       0.009733       0.001263      -0.024477       0.053137       0.144167      -0.057913       0.004099       0.053814              8.745945       5.579879      -0.538694      -0.854014      10.734277       0.026048       9.923680          -0.000007
          173              N       4.186217       2.693170      16.494861      -0.154570      33.869570 0.50166455E+03  0.12072199E+05                                 8.823473                            7.322584      -0.126740       1.994201                    0.998758      27.474079      76.716034       0.635019       0.400817      -1.087908      -0.056806       0.087215      -0.011415       0.104708       0.044815      -0.001586       0.010731       0.039671       0.029524      -0.055423       0.010730       0.044693              9.499695      11.196715      -0.061168       1.682843      11.317986      -1.041652       5.984385          -0.000010
          174              N       5.671186       2.704965       0.662314      -0.158192      32.227537 0.52776252E+03  0.12907809E+05                                 8.649757                            7.602761      -0.377929       1.910503                    0.997493      28.162603      80.199102       0.609757       0.410710      -1.077482      -0.041452       0.096234       0.025495       0.107839       0.017687       0.015029      -0.022167       0.039558       0.125364      -0.054530       0.004886       0.049644              9.087308       6.138284      -1.585179       0.804974      11.095668       0.737312      10.027971          -0.000017
          175              N       1.929313       3.051128       1.553388      -0.166323      31.672472 0.53218412E+03  0.13026002E+05                                 8.465573                            7.582012      -0.370860       1.910954                    0.997300      28.185062      79.950186       0.617758       0.405078      -1.082630      -0.012257       0.107304      -0.023394       0.110507       0.009733      -0.001263       0.024476       0.053138       0.144168      -0.057913       0.004099       0.053814              8.746005       5.579912      -0.538699       0.854021      10.734360      -0.026051       9.923742          -0.000018
          176              N      -0.264863      15.177901       4.142861      -0.154572      33.869576 0.50166464E+03  0.12072203E+05                                 8.823480                            7.322590      -0.126741       1.994201                    0.998758      27.474075      76.716048       0.635018       0.400818      -1.087907       0.056805      -0.087214      -0.011417       0.104707       0.044816       0.001586      -0.010730       0.039673       0.029528      -0.055425       0.010732       0.044693              9.499703      11.196720      -0.061169      -1.682843      11.318002       1.041654       5.984388          -0.000009
          177              N       5.671186       2.704965      11.689686      -0.158192      32.227496 0.52776169E+03  0.12907784E+05                                 8.649752                            7.602757      -0.377931       1.910503                    0.997493      28.162576      80.199019       0.609757       0.410710      -1.077482      -0.041451       0.096234      -0.025495       0.107839       0.017687      -0.015029       0.022167       0.039559       0.125363      -0.054530       0.004887       0.049644              9.087303       6.138281      -1.585178      -0.804974      11.095662      -0.737311      10.027966          -0.000009
          178              N       1.929313       3.051128      10.798612      -0.166324      31.672506 0.53218484E+03  0.13026025E+05                                 8.465582                            7.582019      -0.370862       1.910953                    0.997300      28.185085      79.950284       0.617758       0.405078      -1.082629      -0.012257       0.107304       0.023394       0.110507       0.009733       0.001263      -0.024477       0.053139       0.144168      -0.057913       0.004099       0.053814              8.746014       5.579917      -0.538700      -0.854022      10.734373       0.026052       9.923751          -0.000011
          179              N      -0.264863      15.177901       8.209139      -0.154571      33.869493 0.50166326E+03  0.12072161E+05                                 8.823472                            7.322585      -0.126745       1.994201                    0.998757      27.474023      76.715887       0.635017       0.400819      -1.087907       0.056804      -0.087214       0.011416       0.104706       0.044816      -0.001586       0.010731       0.039673       0.029531      -0.055426       0.010733       0.044693              9.499693      11.196708      -0.061168       1.682841      11.317988      -1.041652       5.984383          -0.000005
          180              N      -1.749832      15.166106      24.041686      -0.158193      32.227628 0.52776419E+03  0.12907861E+05                                 8.649772                            7.602773      -0.377925       1.910502                    0.997493      28.162658      80.199300       0.609756       0.410710      -1.077482       0.041452      -0.096235      -0.025494       0.107840       0.017688       0.015028      -0.022166       0.039560       0.125363      -0.054531       0.004888       0.049643              9.087326       6.138292      -1.585182       0.804975      11.095695       0.737316      10.027990          -0.000014
          181              N       1.992041      14.819943      23.150612      -0.166322      31.672214 0.53217870E+03  0.13025831E+05                                 8.465523                            7.581970      -0.370853       1.910961                    0.997299      28.184873      79.949435       0.617761       0.405077      -1.082630       0.012257      -0.107303       0.023394       0.110505       0.009733      -0.001263       0.024477       0.053137       0.144167      -0.057913       0.004098       0.053814              8.745950       5.579882      -0.538694       0.854015      10.734285      -0.026048       9.923685          -0.000015
          182              N       4.186217       2.693170      20.561139      -0.154570      33.869579 0.50166469E+03  0.12072203E+05                                 8.823473                            7.322584      -0.126739       1.994201                    0.998758      27.474084      76.716044       0.635019       0.400817      -1.087908      -0.056806       0.087216       0.011415       0.104708       0.044815       0.001586      -0.010730       0.039672       0.029524      -0.055423       0.010730       0.044693              9.499695      11.196714      -0.061169      -1.682843      11.317987       1.041653       5.984385          -0.000014
          183              N       3.364457      15.022422      18.528000      -0.170060      33.855562 0.50105730E+03  0.12024586E+05                                 8.729458                            7.246728       0.038554       2.039817                    0.999480      27.508763      76.099294       0.649375       0.393032      -1.095924       0.063544      -0.083856       0.000000       0.105213       0.043694      -0.000000      -0.000000       0.018610      -0.023447      -0.040766      -0.007816       0.048581              9.374984      12.260539      -0.054491      -0.000000      10.354532       0.000000       5.509880          -0.000019
          184              N       0.556897       2.848649       6.176000      -0.170051      33.855454 0.50105530E+03  0.12024524E+05                                 8.729435                            7.246710       0.038560       2.039819                    0.999480      27.508706      76.099070       0.649376       0.393032      -1.095924      -0.063544       0.083856      -0.000000       0.105213       0.043694      -0.000000      -0.000000       0.018609      -0.023444      -0.040766      -0.007815       0.048581              9.374959      12.260509      -0.054485       0.000000      10.354501       0.000000       5.509867          -0.000021
          185              O      -0.394484      10.335913      13.101766      -0.643628      37.874964 0.65920443E+03  0.16683684E+05                                 8.980972                            8.015035       0.383906       2.139627                    0.996985      29.693993      80.215217       0.662235       0.365445      -1.133381      -0.018274       0.060318      -0.057660       0.085422       0.005967      -0.040478       0.076770       0.086982      -0.033695      -0.108595       0.027669       0.080927              9.620791       7.839602      -2.616353      -1.093644      12.945853       3.517098       8.076919           0.000010
          186              O      -0.709512      10.814142      15.236439      -0.628062      35.416748 0.63067659E+03  0.15800028E+05                                 8.552040                            7.861300       0.368300       2.144489                    0.996157      29.254327      78.852929       0.665337       0.367463      -1.130825      -0.060815       0.106211       0.019468       0.123928       0.028992       0.001647      -0.000155       0.117675       0.157515      -0.091847       0.039156       0.052691              8.637078       6.143892      -0.887843      -0.226150       8.069344      -1.320551      11.697997           0.000028
          187              O       2.358985       9.817830      13.904646      -0.648910      38.738484 0.64532024E+03  0.16250934E+05                                 9.114274                            7.940177       0.313595       2.127304                    0.997053      29.296111      79.027610       0.663876       0.366367      -1.132296       0.107707       0.011741      -0.043271       0.116666       0.009903       0.048933      -0.039231       0.091749      -0.004523      -0.078216      -0.000256       0.078472              9.613392       7.245577       2.065561      -1.447603      13.773747      -3.229729       7.820851           0.000012
          188              O       3.180471      10.420443      11.913751      -0.674831      41.229662 0.70220475E+03  0.18045835E+05                                 9.482923                            8.283070       0.162137       2.073650                    0.995642      29.770974      80.906746       0.650493       0.366396      -1.133218      -0.019852       0.019196       0.098420       0.102221      -0.007229       0.024703      -0.006335       0.105655       0.060345      -0.063654       0.004296       0.059358              9.994426       7.418164      -1.482186      -2.643145      10.406921       4.119367      12.158194           0.000004
          189              O       2.664139       7.435438      15.587977      -0.628225      35.751034 0.56594439E+03  0.13788213E+05                                 8.578514                            7.357440       0.561840       2.196831                    0.998528      29.095967      77.131263       0.700908       0.358683      -1.138622       0.060949      -0.036088       0.011694       0.071790       0.086634      -0.006615      -0.011385      -0.099814       0.180187      -0.130012       0.050941       0.079071              9.199896       7.238028       1.835191      -0.001207      14.082124      -1.853599       6.279534           0.000003
          190              O       0.794903       6.298838      15.710756      -0.683265      35.569526 0.58693347E+03  0.14423541E+05                                 8.471760                            7.460239       0.622237       2.209650                    0.998873      29.660651      78.846625       0.700931       0.355589      -1.141630       0.043252      -0.090631       0.024659       0.103406       0.030741       0.003278       0.007137       0.134408       0.130630      -0.095956       0.041693       0.054262              8.843828      12.803922      -0.478594       0.400156       7.430544      -0.652289       6.297017          -0.000015
          191              O       4.315838       7.535158       0.749766      -0.643623      37.874867 0.65920239E+03  0.16683618E+05                                 8.980950                            8.015017       0.383911       2.139629                    0.996985      29.693966      80.215076       0.662237       0.365444      -1.133382       0.018273      -0.060317      -0.057659       0.085420       0.005967       0.040478      -0.076771       0.086982      -0.033692      -0.108596       0.027669       0.080927              9.620766       7.839583      -2.616343       1.093642      12.945810      -3.517089       8.076903          -0.000013
          192              O       4.630866       7.056929       2.884439      -0.628068      35.416898 0.63068017E+03  0.15800141E+05                                 8.552064                            7.861322       0.368304       2.144489                    0.996158      29.254401      78.853196       0.665336       0.367463      -1.130825       0.060814      -0.106211       0.019466       0.123927       0.028992      -0.001647       0.000156       0.117676       0.157508      -0.091847       0.039158       0.052689              8.637102       6.143909      -0.887847       0.226151       8.069367       1.320555      11.698029           0.000003
          193              O       1.562369       8.053241       1.552646      -0.648912      38.738575 0.64532198E+03  0.16250990E+05                                 9.114294                            7.940193       0.313587       2.127301                    0.997053      29.296133      79.027734       0.663874       0.366367      -1.132295      -0.107706      -0.011742      -0.043271       0.116666       0.009904      -0.048932       0.039230       0.091748      -0.004524      -0.078215      -0.000256       0.078470              9.613414       7.245592       2.065566       1.447607      13.773783       3.229738       7.820867          -0.000005
          194              O       0.740883       7.450628      24.265751      -0.674828      41.229741 0.70220616E+03  0.18045881E+05                                 9.482937                            8.283080       0.162130       2.073647                    0.995642      29.771000      80.906857       0.650493       0.366396      -1.133218       0.019853      -0.019195       0.098421       0.102221      -0.007229      -0.024702       0.006335       0.105653       0.060348      -0.063654       0.004297       0.059357              9.994442       7.418174      -1.482191       2.643151      10.406937      -4.119376      12.158216          -0.000011
          195              O       1.257215      10.435633       3.235977      -0.628226      35.751103 0.56594565E+03  0.13788252E+05                                 8.578527                            7.357450       0.561834       2.196829                    0.998528      29.095987      77.131347       0.700907       0.358683      -1.138622      -0.060947       0.036087       0.011692       0.071788       0.086633       0.006616       0.011385      -0.099816       0.180191      -0.130013       0.050941       0.079071              9.199911       7.238039       1.835194       0.001207      14.082151       1.853603       6.279541          -0.000015
          196              O       3.126451      11.572233       3.358756      -0.683267      35.569579 0.58693453E+03  0.14423574E+05                                 8.471770                            7.460247       0.622232       2.209648                    0.998873      29.660670      78.846701       0.700930       0.355589      -1.141630      -0.043252       0.090630       0.024657       0.103405       0.030741      -0.003279      -0.007138       0.134408       0.130635      -0.095956       0.041694       0.054262              8.843838      12.803938      -0.478594      -0.400156       7.430555       0.652290       6.297022          -0.000032
          197              O       4.315838       7.535158      11.602234      -0.643624      37.874883 0.65920275E+03  0.16683629E+05                                 8.980952                            8.015019       0.383913       2.139629                    0.996985      29.693975      80.215104       0.662237       0.365444      -1.133382       0.018273      -0.060317       0.057659       0.085420       0.005967      -0.040478       0.076771       0.086981      -0.033693      -0.108595       0.027669       0.080927              9.620768       7.839585      -2.616344      -1.093642      12.945815       3.517090       8.076904           0.000008
          198              O       4.630866       7.056929       9.467561      -0.628068      35.416862 0.63067932E+03  0.15800113E+05                                 8.552057                            7.861316       0.368305       2.144490                    0.996158      29.254386      78.853134       0.665336       0.367463      -1.130825       0.060814      -0.106210      -0.019466       0.123927       0.028992       0.001647      -0.000156       0.117676       0.157508      -0.091846       0.039157       0.052689              8.637095       6.143904      -0.887846      -0.226150       8.069360      -1.320554      11.698020           0.000019
          199              O       1.562369       8.053241      10.799354      -0.648912      38.738558 0.64532167E+03  0.16250981E+05                                 9.114290                            7.940190       0.313588       2.127301                    0.997053      29.296130      79.027716       0.663874       0.366367      -1.132296      -0.107706      -0.011742       0.043271       0.116665       0.009904       0.048932      -0.039230       0.091749      -0.004524      -0.078215      -0.000256       0.078471              9.613409       7.245590       2.065565      -1.447607      13.773775      -3.229735       7.820863           0.000012
          200              O       0.740883       7.450628      12.790249      -0.674828      41.229776 0.70220694E+03  0.18045906E+05                                 9.482942                            8.283084       0.162129       2.073647                    0.995642      29.771016      80.906913       0.650492       0.366396      -1.133218       0.019853      -0.019195      -0.098421       0.102222      -0.007229       0.024702      -0.006335       0.105653       0.060347      -0.063654       0.004297       0.059357              9.994448       7.418177      -1.482192      -2.643152      10.406945       4.119380      12.158220           0.000006
          201              O       1.257215      10.435633       9.116023      -0.628224      35.750982 0.56594331E+03  0.13788179E+05                                 8.578504                            7.357432       0.561839       2.196831                    0.998528      29.095948      77.131179       0.700908       0.358683      -1.138623      -0.060947       0.036086      -0.011692       0.071787       0.086634      -0.006616      -0.011385      -0.099817       0.180190      -0.130013       0.050942       0.079071              9.199885       7.238020       1.835190      -0.001208      14.082108      -1.853596       6.279526           0.000004
          202              O       3.126451      11.572233       8.993244      -0.683265      35.569522 0.58693340E+03  0.14423538E+05                                 8.471758                            7.460237       0.622236       2.209650                    0.998873      29.660656      78.846627       0.700931       0.355589      -1.141631      -0.043253       0.090628      -0.024657       0.103404       0.030740       0.003279       0.007138       0.134408       0.130636      -0.095956       0.041694       0.054262              8.843825      12.803917      -0.478594       0.400156       7.430543      -0.652288       6.297014          -0.000019
          203              O      -0.394484      10.335913      23.954234      -0.643628      37.874921 0.65920347E+03  0.16683653E+05                                 8.980964                            8.015028       0.383907       2.139628                    0.996985      29.693975      80.215146       0.662236       0.365445      -1.133381      -0.018274       0.060318       0.057660       0.085422       0.005967       0.040478      -0.076770       0.086982      -0.033694      -0.108595       0.027668       0.080927              9.620783       7.839595      -2.616350       1.093643      12.945839      -3.517095       8.076914          -0.000012
          204              O      -0.709512      10.814142      21.819561      -0.628063      35.416730 0.63067617E+03  0.15800014E+05                                 8.552036                            7.861297       0.368303       2.144490                    0.996158      29.254321      78.852898       0.665337       0.367463      -1.130825      -0.060815       0.106211      -0.019468       0.123928       0.028992      -0.001647       0.000155       0.117675       0.157515      -0.091847       0.039156       0.052691              8.637074       6.143889      -0.887843       0.226150       8.069341       1.320549      11.697992           0.000011
          205              O       2.358985       9.817830      23.151354      -0.648910      38.738461 0.64531973E+03  0.16250917E+05                                 9.114271                            7.940174       0.313595       2.127304                    0.997053      29.296100      79.027571       0.663876       0.366367      -1.132296       0.107707       0.011741       0.043271       0.116666       0.009904      -0.048933       0.039231       0.091749      -0.004522      -0.078216      -0.000255       0.078471              9.613388       7.245575       2.065560       1.447603      13.773741       3.229729       7.820849          -0.000005
          206              O       3.180471      10.420443       0.438249      -0.674830      41.229632 0.70220411E+03  0.18045814E+05                                 9.482919                            8.283066       0.162137       2.073650                    0.995642      29.770962      80.906702       0.650493       0.366396      -1.133218      -0.019852       0.019196      -0.098420       0.102221      -0.007229      -0.024703       0.006335       0.105655       0.060346      -0.063654       0.004296       0.059358              9.994421       7.418161      -1.482185       2.643144      10.406913      -4.119363      12.158189          -0.000011
          207              O       2.664139       7.435438      21.468023      -0.628225      35.751058 0.56594485E+03  0.13788227E+05                                 8.578519                            7.357444       0.561838       2.196830                    0.998528      29.095975      77.131298       0.700908       0.358683      -1.138622       0.060948      -0.036088      -0.011693       0.071790       0.086634       0.006615       0.011385      -0.099815       0.180187      -0.130012       0.050941       0.079070              9.199900       7.238032       1.835191       0.001207      14.082132       1.853600       6.279537          -0.000016
          208              O       0.794903       6.298838      21.345244      -0.683266      35.569533 0.58693357E+03  0.14423544E+05                                 8.471762                            7.460241       0.622235       2.209650                    0.998873      29.660649      78.846628       0.700931       0.355589      -1.141630       0.043252      -0.090631      -0.024658       0.103406       0.030741      -0.003278      -0.007137       0.134408       0.130630      -0.095956       0.041693       0.054262              8.843830      12.803927      -0.478594      -0.400156       7.430546       0.652289       6.297018          -0.000029
          209              O       0.143083      11.726997      18.528000      -0.637708      40.050002 0.63251018E+03  0.15878479E+05                                 9.296528                            7.825961       0.551669       2.176673                    0.998349      30.165236      81.744377       0.671932       0.363111      -1.132698      -0.053222      -0.001957       0.000001       0.053258       0.080725       0.000000       0.000000       0.217638       0.209392      -0.170391       0.069797       0.100593             10.039361      16.127349       1.182339      -0.000000       6.421973      -0.000000       7.568762           0.000001
          210              O      -1.648024      10.395602      18.528000      -0.681325      45.998849 0.80898692E+03  0.21727287E+05                                10.402182                            9.060037      -0.108775       1.934289                    0.997775      33.133721      94.708517       0.599366       0.380496      -1.112839      -0.005659       0.075177       0.000000       0.075390       0.152119       0.000000      -0.000000      -0.068550       0.278322      -0.202319       0.092774       0.109545             10.752316       8.501273       2.701320      -0.000000      15.234583      -0.000000       8.521092          -0.000010
          211              O       3.778271       6.144074       6.176000      -0.637715      40.050468 0.63251919E+03  0.15878763E+05                                 9.296601                            7.826020       0.551672       2.176670                    0.998349      30.165430      81.745077       0.671929       0.363111      -1.132697       0.053221       0.001959      -0.000000       0.053257       0.080726       0.000000       0.000000       0.217632       0.209385      -0.170388       0.069795       0.100593             10.039443      16.127486       1.182351      -0.000000       6.422022      -0.000000       7.568821           0.000015
          212              O       5.569378       7.475469       6.176000      -0.681336      45.999269 0.80899627E+03  0.21727609E+05                                10.402270                            9.060113      -0.108777       1.934286                    0.997775      33.133808      94.709025       0.599361       0.380498      -1.112837       0.005658      -0.075172       0.000000       0.075384       0.152117       0.000000       0.000000      -0.068543       0.278344      -0.202320       0.092781       0.109539             10.752406       8.501345       2.701341       0.000000      15.234710      -0.000000       8.521164          -0.000015

******************************************************
Auxiliary information for the entire system
The total spin magnetic moment of the unit cell is   -0.001695
The total net atomic charge of the unit cell is   -0.000002
Accuracy of reproducing the electrostatic potential in the unit cell:
  The inner radius (bohr) =    5.0000
  The outer radius (bohr) =   12.0000
  Valid grid points have density less than (e/(bohr^3)) =    0.0001
  The number of valid grid points were=         7880
  The rms potential error without charges in kcal/mol is=      8.92407
  The rms potential error with partial charges in kcal/mol is=      2.33695
  The RRMSE value at monopole order=      0.26187
  The rms potential error with partial charges and cloud penetration in kcal/mol is=      2.30655
  The RRMSE value at monopole order with cloud penetration is=      0.25846
  The rms potential error with partial charges and atomic dipoles in kcal/mol is=      1.34476
  The RRMSE value at dipole order=      0.15069
  The rms potential error with partial charges, atomic dipoles and cloud penetration in kcal/mol is=      1.31441
  The RRMSE value at dipole order with cloud penetration=      0.14729

******************************************************
The electron densities and ab initio electrostatic potential were computed in VASP using the PBE functional and
projector augmented wave method. See the main text of the journal article for a description of computational details.
The atomic charges, dipoles, and quadrupoles were computed with the DDEC6 method as described in
(a) T. A. Manz and N. Gabaldon Limas, RSC Adv. 6 (2016) 47771-47801 DOI: 10.1039/c6ra04656h
(b) N. Gabaldon Limas and T. A. Manz, RSC Adv. 8 (2018) 2678-2707 DOI: 10.1039/c7ra11829e.
For each atom in the material, the electron cloud parameters were fit to the spherically averaged atom-in-material
electron density using radial positions for which this density was between 10^-4 and 10^-2 electrons per cubic bohr.
The polarizabilities, dispersion coefficients, and quantum Drude oscillator (QDO) parameters were fit using the MCLF method.
The magnetic structure of the system was optimized in VASP from the default ferromagnetic initial guess using spin polarization.
The atomic spin moments (ASMs) were computed on this optimized magnetic structure using the DDEC6 partition as inputs
to the method of T. A. Manz and D. S. Sholl, J. Chem. Theory Comput. 7 (2011) 4146-4164 DOI: 10.1021/ct200539n.
The RMSE and RRMSE were computed using a uniform grid with Ewald summation.
