# Supplementary material for: A collection of forcefield precursors for metal–organic frameworks
Source: RSC Adv. 2019 Nov 13;9(63):36492–507. doi: 10.1039/c9ra07327b (PMC9075174; doi:10.1039/c9ra07327b)
Supplement: RA-009-C9RA07327B-s3553 [file RA-009-C9RA07327B-s3553.xyz]

  156
jmolscript: load "" {1 1 1} spacegroup "x,y,z" unitcell [{     10.188300     0.000000     0.000000 }, {      0.000000    12.015800     0.000000 }, {      0.000000    -0.934856    19.183134 }]
Ag     5.898516     2.372961    11.552275     0.184114
Ag     3.017061     5.051488    16.568089     0.270970
Ag     4.323099     8.224678    11.327449     0.250082
Ag     0.804366     2.232655    17.222426     0.184115
Ag     8.111211    -0.445872    12.206612     0.270969
Ag     9.417249     8.396738    17.447252     0.250083
Ag     4.289784     8.707983     7.630859     0.184123
Ag     7.171239     6.029456     2.615045     0.270977
Ag     5.865201     2.856266     7.855685     0.250076
Ag     9.383934     8.848289     1.960708     0.184124
Ag     2.077089    11.526816     6.976522     0.270976
Ag     0.771051     2.684206     1.735882     0.250077
P      3.319450     1.351246     9.508504     1.512254
P      4.733484    -0.585594    13.074073     1.523948
P      8.413600     4.189226     0.083063     1.512254
P      9.827634     5.191210    15.700628     1.523948
P      6.868850     9.729698     9.674630     1.512253
P      5.454816    11.666538     6.109061     1.523947
P      1.774700     6.891718    19.100071     1.512253
P      0.360666     5.889734     3.482506     1.523947
H      7.464967     5.112105    10.688842     0.145328
H      8.289201     5.958255    11.768853     0.182669
H      7.261201     6.696841    10.790513     0.179948
H      4.904648     2.580016    15.874043     0.157972
H      6.476702     2.806664    15.686049     0.180408
H      5.660619     1.937030    14.619466     0.171386
H      5.781860     8.092450    15.956531     0.166995
H      4.210824     7.861544    16.157954     0.184847
H      4.735522     8.812732    14.983946     0.177415
H      1.462021     4.962814    12.568789     0.180811
H      2.235313     4.347651    11.310376     0.179625
H      2.003020     5.928781    11.412046     0.158972
H      2.370817    -0.506489    18.085859     0.145328
H      3.195051    10.663161    17.005848     0.182669
H      2.167051     9.924575    17.984188     0.179948
H      9.998798     2.025600    12.900658     0.157972
H      1.382552     1.798952    13.088652     0.180408
H      0.566469     2.668586    14.155235     0.171386
H      0.687710     8.528966    12.818170     0.166995
H      9.304974     8.759872    12.616747     0.184848
H      9.829672     7.808684    13.790755     0.177415
H      6.556171    -0.357198    16.205912     0.180811
H      7.329463     0.257965    17.464325     0.179626
H      7.097170    10.692635    17.362655     0.158973
H      2.723333     5.968839     8.494292     0.145329
H      1.899099     5.122689     7.414281     0.182669
H      2.927099     4.384103     8.392621     0.179948
H      5.283652     8.500928     3.309091     0.157973
H      3.711598     8.274280     3.497085     0.180408
H      4.527681     9.143914     4.563668     0.171385
H      4.406440     2.988494     3.226603     0.166995
H      5.977476     3.219400     3.025180     0.184847
H      5.452778     2.268212     4.199188     0.177415
H      8.726279     6.118130     6.614345     0.180811
H      7.952987     6.733293     7.872758     0.179626
H      8.185280     5.152163     7.771088     0.158972
H      7.817483    11.587433     1.097275     0.145329
H      6.993249     0.417783     2.177286     0.182669
H      8.021249     1.156369     1.198946     0.179948
H      0.189502     9.055344     6.282476     0.157973
H      8.805748     9.281992     6.094482     0.180408
H      9.621831     8.412358     5.027899     0.171385
H      9.500590     2.551978     6.364964     0.166995
H      0.883326     2.321072     6.566387     0.184847
H      0.358628     3.272260     5.392379     0.177415
H      3.632129    11.438142     2.977222     0.180811
H      2.858837    10.822979     1.718809     0.179626
H      3.091130     0.388309     1.820479     0.158973
C      7.432365     5.877729    11.300784    -0.478538
C      6.311652     5.669386    12.321327     0.106826
C      5.620885     2.710518    15.217980    -0.484462
C      5.339688     3.975955    14.400779     0.108784
C      4.920949     7.999535    15.496136    -0.485516
C      4.975966     6.794966    14.546571     0.111531
C      2.183353     5.110871    11.922318    -0.473583
C      3.511907     5.257239    12.666623     0.112472
C      2.338215    10.743687    17.473917    -0.478538
C      1.217502    10.952030    16.453374     0.106826
C      0.526735     1.895098    13.556721    -0.484462
C      0.245538     0.629661    14.373922     0.108784
C     10.015099     8.621881    13.278565    -0.485517
C     10.070116     9.826450    14.228130     0.111531
C      7.277503    -0.505255    16.852383    -0.473583
C      8.606057    -0.651623    16.108078     0.112471
C      2.755935     5.203215     7.882350    -0.478538
C      3.876648     5.411558     6.861807     0.106826
C      4.567415     8.370426     3.965154    -0.484462
C      4.848612     7.104989     4.782355     0.108784
C      5.267351     3.081409     3.686998    -0.485517
C      5.212334     4.285978     4.636563     0.111531
C      8.004947     5.970073     7.260816    -0.473583
C      6.676393     5.823705     6.516511     0.112472
C      7.850085     0.337257     1.709217    -0.478538
C      8.970798     0.128914     2.729760     0.106826
C      9.661565     9.185846     5.626413    -0.484462
C      9.942762    10.451283     4.809212     0.108784
C      0.173201     2.459063     5.904569    -0.485517
C      0.118184     1.254494     4.955004     0.111531
C      2.910797    11.586199     2.330751    -0.473583
C      1.582243    11.732567     3.075056     0.112472
S      6.335492     7.130830    13.397117     0.019383
S      4.767819     5.527285    11.366199    -0.033865
S      3.341457     6.705349    13.752197    -0.034548
S      6.718573     4.134819    13.214494     0.000671
S      5.323183     5.350086    15.601451     0.009682
S      3.755815     3.708947    13.575137    -0.018492
S      1.241342     9.490586    15.377584     0.019383
S      9.861969    11.094131    17.408502    -0.033865
S      8.435607     9.916067    15.022504    -0.034548
S      1.624423     0.470797    15.560207     0.000671
S      0.229033    11.271330    13.173250     0.009682
S      8.849965     0.896669    15.199564    -0.018492
S      3.852808     3.950114     5.786017     0.019385
S      5.420481     5.553659     7.816935    -0.033865
S      6.846843     4.375595     5.430937    -0.034548
S      3.469727     6.946125     5.968640     0.000671
S      4.865117     5.730858     3.581683     0.009681
S      6.432485     7.371997     5.607997    -0.018494
S      8.946958     1.590358     3.805550     0.019385
S      0.326331    -0.013187     1.774632    -0.033866
S      1.752693     1.164877     4.160630    -0.034548
S      8.563877    10.610147     3.622927     0.000670
S      9.959267    -0.190386     6.009884     0.009681
S      1.338335    10.184275     3.983570    -0.018494
O      4.528699     2.161229     9.747718    -0.737464
O      2.628581     1.415114     8.217671    -0.756344
O      4.491003    10.067257    12.664705    -0.756205
O      5.885781     0.204866    12.611760    -0.747195
O      9.622849     2.444387    19.026983    -0.737464
O      7.722731     4.125358     1.373896    -0.756345
O      9.585153     6.554159    16.109996    -0.756205
O      0.791631     4.400750    16.162941    -0.747196
O      5.659601     8.919715     9.435416    -0.737465
O      7.559719     9.665830    10.965463    -0.756343
O      5.697297     1.013687     6.518429    -0.756203
O      4.302519    10.876078     6.571374    -0.747197
O      0.565451     8.636557     0.156151    -0.737465
O      2.465569     6.955586    17.809238    -0.756343
O      0.603147     4.526785     3.073138    -0.756204
O      9.396669     6.680194     3.020193    -0.747197
F      3.617865    -0.106848     9.885261    -0.308615
F      2.317838     1.674543    10.636280    -0.313856
F      4.736541    -0.545836    14.627715    -0.325616
F      3.479304     0.273761    12.850014    -0.322796
F      8.712015     4.712464    18.889440    -0.308615
F      7.411988     2.931073    18.138421    -0.313856
F      9.830691     5.151452    14.146986    -0.325616
F      8.573454     4.331855    15.924687    -0.322796
F      6.570435    11.187792     9.297873    -0.308616
F      7.870462     9.406401     8.546854    -0.313856
F      5.451759    11.626780     4.555419    -0.325616
F      6.708996    10.807183     6.333120    -0.322796
F      1.476285     6.368480     0.293694    -0.308616
F      2.776312     8.149871     1.044713    -0.313856
F      0.357609     5.929492     5.036148    -0.325616
F      1.614846     6.749089     3.258447    -0.322796

The following XYZ coordinates are in angstroms. Other properties are in atomic units.
The sperically averaged electron density of each atom fit to a function of the form exp(a - br)
eigen_1, eigen_2 and eigen_3 are the three eigenvalues of traceless quadrupole moment tensor
  atom number  atomic symbol              X              Y              Z     net charge C6 coefficient C8 coefficient C10 coefficient fluctuating dipole atomic polarizability isotropic forcefield polarizability              a              b squared Pearson coefficient          <r^3>          <r^4>         wp_QDO          m_QDO          q_QDO       dipole_x       dipole_y       dipole_z         dipole            Qxy            Qxz            Qyz     Q(x^2-y^2)  Q(3z^2 - R^2)        eigen_1        eigen_2        eigen_3 static polarizability      alpha(xx)      alpha(xy)      alpha(xz)      alpha(yy)      alpha(yz)      alpha(zz) atomic spin moment
            1             Ag       5.898516       2.372961      11.552275       0.184114     261.021646 0.87166654E+04  0.39819828E+06                                34.602597                           32.275359       0.241096       1.701180                    0.999956     101.594798     308.159276       0.299181       0.448150      -1.137840      -0.251628      -0.204980      -0.021604       0.325270       0.037597       0.304138      -0.010093      -0.485381       0.303688      -0.460745       0.193150       0.267595             36.755242      23.421779      -0.457395       6.456319      46.796624       6.293248      40.047322           0.000940
            2             Ag       3.017061       5.051488      16.568089       0.270970     236.626875 0.75238833E+04  0.33055340E+06                                32.329922                           29.900126       0.365360       1.759676                    0.999846      96.149751     283.923340       0.312875       0.445590      -1.142024      -0.244991       0.156186       0.058723       0.296417       0.080295      -0.049612       0.162829       0.216703      -0.393093      -0.273154       0.072709       0.200445             34.826556      45.435504       1.094768     -16.215103      24.508035       3.529042      34.536128           0.000402
            3             Ag       4.323099       8.224678      11.327449       0.250082     241.301630 0.79331120E+04  0.35336976E+06                                32.748650                           30.757254       0.340936       1.743374                    0.999879      97.696757     291.002372       0.307495       0.447180      -1.140388       0.173081       0.255948       0.037843       0.311286       0.006086      -0.244899       0.053748      -0.334034       0.035511      -0.344812       0.130819       0.213993             34.599518      21.352957       2.090309      -4.718680      45.259246      -6.303383      37.186350           0.000781
            4             Ag       0.804366       2.232655      17.222426       0.184115     261.020698 0.87166246E+04  0.39819592E+06                                34.602502                           32.275273       0.241098       1.701181                    0.999956     101.594584     308.158340       0.299182       0.448149      -1.137840      -0.251624       0.204980       0.021607       0.325267      -0.037596      -0.304133      -0.010092      -0.485375       0.303688      -0.460738       0.193147       0.267591             36.755138      23.421717       0.457386      -6.456303      46.796472       6.293231      40.047226           0.000905
            5             Ag       8.111211      -0.445872      12.206612       0.270969     236.627612 0.75239132E+04  0.33055507E+06                                32.329998                           29.900192       0.365356       1.759674                    0.999846      96.149886     283.923966       0.312875       0.445590      -1.142024      -0.244991      -0.156189      -0.058721       0.296418      -0.080296       0.049612       0.162832       0.216706      -0.393094      -0.273158       0.072711       0.200447             34.826640      45.435624      -1.094774      16.215153      24.508093       3.529046      34.536204           0.000419
            6             Ag       9.417249       8.396738      17.447252       0.250083     241.300474 0.79330630E+04  0.35336699E+06                                32.748535                           30.757150       0.340943       1.743377                    0.999879      97.696540     291.001378       0.307495       0.447180      -1.140388       0.173078      -0.255949      -0.037841       0.311284      -0.006084       0.244893       0.053747      -0.334028       0.035511      -0.344805       0.130815       0.213989             34.599392      21.352886      -2.090299       4.718662      45.259070      -6.303344      37.186220           0.000807
            7             Ag       4.289784       8.707983       7.630859       0.184123     261.015106 0.87163862E+04  0.39818208E+06                                34.601938                           32.274767       0.241113       1.701190                    0.999956     101.593344     308.152872       0.299185       0.448148      -1.137842       0.251600       0.204983       0.021620       0.325251       0.037592       0.304112      -0.010090      -0.485337       0.303679      -0.460704       0.193129       0.267575             36.754525      23.421355      -0.457302       6.456214      46.795712       6.293157      40.046507           0.000956
            8             Ag       7.171239       6.029456       2.615045       0.270977     236.621471 0.75236629E+04  0.33054112E+06                                32.329378                           29.899642       0.365388       1.759688                    0.999846      96.148737     283.918724       0.312879       0.445588      -1.142026       0.244989      -0.156168      -0.058732       0.296408       0.080291      -0.049611       0.162810       0.216672      -0.393089      -0.273129       0.072699       0.200430             34.825949      45.434697       1.094707     -16.214752      24.507628       3.529024      34.535524           0.000445
            9             Ag       5.865201       2.856266       7.855685       0.250076     241.306831 0.79333330E+04  0.35338224E+06                                32.749162                           30.757718       0.340912       1.743364                    0.999879      97.697750     291.006884       0.307492       0.447181      -1.140387      -0.173099      -0.255948      -0.037857       0.311297       0.006090      -0.244922       0.053750      -0.334058       0.035506      -0.344842       0.130835       0.214008             34.600071      21.353258       2.090335      -4.718760      45.259888      -6.303559      37.187067           0.000767
           10             Ag       9.383934       8.848289       1.960708       0.184124     261.013995 0.87163385E+04  0.39817930E+06                                34.601822                           32.274662       0.241117       1.701192                    0.999956     101.593106     308.151792       0.299186       0.448147      -1.137842       0.251595      -0.204983      -0.021624       0.325247      -0.037591      -0.304106      -0.010089      -0.485328       0.303678      -0.460696       0.193125       0.267571             36.754398      23.421279       0.457291      -6.456194      46.795531       6.293136      40.046384           0.000991
           11             Ag       2.077089      11.526816       6.976522       0.270976     236.622201 0.75236928E+04  0.33054279E+06                                32.329455                           29.899711       0.365383       1.759686                    0.999846      96.148860     283.919325       0.312878       0.445589      -1.142026       0.244989       0.156171       0.058730       0.296409      -0.080292       0.049611       0.162813       0.216676      -0.393089      -0.273133       0.072701       0.200432             34.826036      45.434818      -1.094716      16.214803      24.507688       3.529027      34.535603           0.000427
           12             Ag       0.771051       2.684206       1.735882       0.250077     241.305885 0.79332929E+04  0.35337998E+06                                32.749070                           30.757635       0.340916       1.743365                    0.999879      97.697563     291.006055       0.307492       0.447181      -1.140387      -0.173095       0.255947       0.037854       0.311294      -0.006090       0.244918       0.053749      -0.334054       0.035507      -0.344837       0.130832       0.214005             34.599971      21.353202      -2.090326       4.718746      45.259746      -6.303525      37.186966           0.000741
           13              P       3.319450       1.351246       9.508504       1.512254      58.539701 0.10252214E+04  0.29580782E+05                                12.224784                           10.162612       0.553506       1.983048                    0.999243      45.277030     139.710405       0.561940       0.377767      -1.101044       0.009884      -0.022919       0.019302       0.031553      -0.047594      -0.051441       0.006468      -0.017218       0.035763      -0.071864       0.000427       0.071437             13.309080      11.930582       1.568897       2.386384      11.515940       0.577213      16.480720           0.000020
           14              P       4.733484      -0.585594      13.074073       1.523948      56.811632 0.97545774E+03  0.27854298E+05                                12.181694                           10.134503       0.476042       1.961511                    0.999147      45.250781     139.843852       0.543244       0.394846      -1.086700      -0.012886       0.021110       0.004940       0.025221      -0.047267       0.019724      -0.014412       0.037301       0.174915      -0.079971       0.009460       0.070512             13.183816      12.698726       1.373450      -0.821069      16.791110       0.462552      10.061610           0.000013
           15              P       8.413600       4.189226       0.083063       1.512254      58.539739 0.10252224E+04  0.29580816E+05                                12.224788                           10.162617       0.553505       1.983048                    0.999243      45.277037     139.710418       0.561940       0.377767      -1.101044       0.009884       0.022919      -0.019302       0.031553       0.047594       0.051442       0.006468      -0.017218       0.035762      -0.071864       0.000427       0.071437             13.309085      11.930586      -1.568898      -2.386387      11.515937       0.577215      16.480731           0.000019
           16              P       9.827634       5.191210      15.700628       1.523948      56.811655 0.97545826E+03  0.27854317E+05                                12.181697                           10.134506       0.476041       1.961510                    0.999147      45.250796     139.843911       0.543244       0.394846      -1.086700      -0.012886      -0.021110      -0.004940       0.025221       0.047267      -0.019724      -0.014412       0.037300       0.174916      -0.079971       0.009460       0.070512             13.183819      12.698728      -1.373450       0.821069      16.791114       0.462553      10.061613           0.000012
           17              P       6.868850       9.729698       9.674630       1.512253      58.539746 0.10252224E+04  0.29580817E+05                                12.224792                           10.162618       0.553502       1.983047                    0.999243      45.277077     139.710613       0.561940       0.377767      -1.101044      -0.009884       0.022919      -0.019302       0.031553      -0.047594      -0.051441       0.006468      -0.017216       0.035762      -0.071864       0.000426       0.071438             13.309089      11.930575       1.568895       2.386392      11.515978       0.577203      16.480713           0.000020
           18              P       5.454816      11.666538       6.109061       1.523947      56.811696 0.97545925E+03  0.27854353E+05                                12.181704                           10.134512       0.476040       1.961510                    0.999147      45.250820     139.844016       0.543243       0.394846      -1.086700       0.012886      -0.021110      -0.004940       0.025221      -0.047267       0.019724      -0.014412       0.037301       0.174916      -0.079971       0.009460       0.070512             13.183825      12.698732       1.373447      -0.821065      16.791120       0.462555      10.061622           0.000013
           19              P       1.774700       6.891718      19.100071       1.512253      58.539782 0.10252233E+04  0.29580850E+05                                12.224796                           10.162622       0.553501       1.983047                    0.999243      45.277085     139.710629       0.561940       0.377767      -1.101044      -0.009884      -0.022919       0.019302       0.031553       0.047594       0.051441       0.006468      -0.017216       0.035762      -0.071864       0.000426       0.071438             13.309092      11.930577      -1.568896      -2.386395      11.515978       0.577204      16.480722           0.000021
           20              P       0.360666       5.889734       3.482506       1.523947      56.811706 0.97545945E+03  0.27854361E+05                                12.181706                           10.134513       0.476039       1.961509                    0.999147      45.250829     139.844056       0.543243       0.394846      -1.086700       0.012886       0.021110       0.004940       0.025221       0.047267      -0.019724      -0.014412       0.037301       0.174916      -0.079971       0.009460       0.070512             13.183826      12.698733      -1.373447       0.821065      16.791122       0.462556      10.061624           0.000013
           21              H       7.464967       5.112105      10.688842       0.145328       1.634468 0.14062626E+02  0.16149969E+03                                 2.413155                            2.277494      -1.823773       2.004078                    0.990892       4.551730      14.513361       0.385586       1.383182      -0.684368       0.000504       0.003974      -0.004806       0.006256       0.010417      -0.004058      -0.016208       0.043312       0.028411      -0.034002       0.009465       0.024537              2.455247       1.928923      -0.018154      -0.078968       2.704853       0.707525       2.731965           0.000077
           22              H       8.289201       5.958255      11.768853       0.182669       0.840510 0.59087461E+01  0.54069112E+02                                 1.523574                            1.460348      -0.743685       2.562456                    0.999864       3.080554       8.475544       0.494542       1.353471      -0.695274       0.018759       0.002183       0.008867       0.020863       0.002740      -0.000687      -0.000964       0.017032      -0.005512      -0.008141      -0.001782       0.009923              1.549914       1.894512       0.079632       0.373174       1.265198       0.043221       1.490033          -0.000003
           23              H       7.261201       6.696841      10.790513       0.179948       0.903561 0.66134853E+01  0.63183538E+02                                 1.679188                            1.606997      -1.217779       2.335325                    0.994955       3.519296      10.388199       0.437826       1.464303      -0.671622      -0.003488       0.017313      -0.010983       0.020797      -0.001519      -0.003494      -0.005258       0.006601      -0.000199      -0.008139       0.002229       0.005909              1.704498       1.379329      -0.112807       0.062345       2.040809      -0.411216       1.693357          -0.000005
           24              H       4.904648       2.580016      15.874043       0.157972       1.424096 0.12060800E+02  0.13349356E+03                                 2.235263                            2.137719      -1.627647       2.113750                    0.992059       4.211913      13.249167       0.389462       1.420876      -0.678764      -0.002947      -0.007910       0.004961       0.009791       0.002500       0.014571      -0.007675      -0.017976      -0.029142      -0.023289       0.006926       0.016363              2.257685       2.554462       0.097719      -0.575868       1.915424      -0.143473       2.303169           0.000035
           25              H       6.476702       2.806664      15.686049       0.180408       0.874272 0.62148905E+01  0.59022002E+02                                 1.700719                            1.599732      -1.447138       2.228895                    0.991792       3.709219      11.262798       0.417670       1.544159      -0.656452       0.017245       0.003699       0.011157       0.020870       0.003081       0.005362      -0.004053      -0.003338      -0.004979      -0.008886       0.003894       0.004992              1.756883       2.202736       0.057697       0.468715       1.450924       0.009127       1.616988           0.000001
           26              H       5.660619       1.937030      14.619466       0.171386       0.914774 0.67217528E+01  0.65173684E+02                                 1.749322                            1.659525      -1.625052       2.131313                    0.990937       3.943741      12.145078       0.411150       1.536443      -0.656523       0.000518      -0.015025      -0.012050       0.019268      -0.000799       0.001897      -0.000434      -0.008410       0.008024      -0.006013       0.002406       0.003606              1.790702       1.426516      -0.037084       0.024145       2.192876       0.465522       1.752714          -0.000004
           27              H       5.781860       8.092450      15.956531       0.166995       1.141804 0.89500116E+01  0.91918300E+02                                 1.939100                            1.850097      -1.312446       2.274456                    0.994540       3.771759      11.418677       0.415845       1.434157      -0.677371       0.010911       0.001054       0.004964       0.012034      -0.002254      -0.003167       0.005338      -0.005199      -0.028182      -0.011400       0.001331       0.010068              1.969161       2.494556       0.153283       0.431827       1.653857       0.100580       1.759071           0.000018
           28              H       4.210824       7.861544      16.157954       0.184847       0.930920 0.67269332E+01  0.64673462E+02                                 1.730430                            1.632439      -1.230718       2.330733                    0.995537       3.539711      10.551717       0.428853       1.485553      -0.667839      -0.016620      -0.003371       0.015497       0.022972       0.002925      -0.006862       0.004743      -0.001104       0.003327      -0.009855       0.002372       0.007483              1.777355       1.998127       0.094409      -0.558749       1.471509      -0.076119       1.862428          -0.000001
           29              H       4.735522       8.812732      14.983946       0.177415       0.900469 0.66251343E+01  0.63786105E+02                                 1.712357                            1.634640      -1.481730       2.204188                    0.992259       3.780415      11.472209       0.420624       1.512450      -0.661371      -0.003033       0.014368      -0.011395       0.018587       0.001017       0.000811       0.001863      -0.011427       0.015553      -0.008427       0.002044       0.006383              1.743507       1.435485      -0.145437       0.061718       2.166607      -0.402764       1.628429          -0.000003
           30              H       1.462021       4.962814      12.568789       0.180811       0.841352 0.58749713E+01  0.54167739E+02                                 1.569644                            1.489714      -0.977724       2.448100                    0.998460       3.284527       9.341198       0.468964       1.416548      -0.681251      -0.014319      -0.004643       0.012650       0.019663       0.003276       0.002639      -0.001202       0.006630      -0.001336      -0.005413      -0.000175       0.005588              1.609946       1.824851       0.102426      -0.476303       1.333426      -0.099163       1.671560          -0.000001
           31              H       2.235313       4.347651      11.310376       0.179625       0.900399 0.65286716E+01  0.61475510E+02                                 1.612820                            1.549632      -0.929809       2.471080                    0.998613       3.242633       9.158942       0.471591       1.379315      -0.689463       0.001367      -0.015779      -0.012328       0.020070      -0.001549       0.002919       0.003905       0.007768       0.004330      -0.007233       0.001726       0.005507              1.635665       1.326392      -0.036855      -0.056287       1.859589       0.412491       1.721013          -0.000001
           32              H       2.003020       5.928781      11.412046       0.158972       1.280620 0.10389148E+02  0.10993346E+03                                 2.029645                            1.945497      -1.350701       2.241600                    0.996223       3.832735      11.496262       0.423685       1.366195      -0.690741      -0.006953       0.006116      -0.005988       0.011027      -0.002764       0.007301       0.010760       0.024944       0.001563      -0.019889       0.003960       0.015929              2.047878       1.744695      -0.183119       0.088519       2.374400      -0.457744       2.024540           0.000039
           33              H       2.370817      -0.506489      18.085859       0.145328       1.634461 0.14062558E+02  0.16149871E+03                                 2.413150                            2.277489      -1.823770       2.004080                    0.990892       4.551718      14.513314       0.385586       1.383183      -0.684368       0.000504      -0.003974       0.004806       0.006256      -0.010416       0.004058      -0.016207       0.043312       0.028410      -0.034002       0.009465       0.024537              2.455241       1.928919       0.018154       0.078967       2.704846       0.707523       2.731958           0.000075
           34              H       3.195051      10.663161      17.005848       0.182669       0.840510 0.59087450E+01  0.54069098E+02                                 1.523574                            1.460348      -0.743685       2.562456                    0.999864       3.080553       8.475540       0.494542       1.353471      -0.695274       0.018759      -0.002183      -0.008867       0.020863      -0.002740       0.000687      -0.000964       0.017032      -0.005512      -0.008141      -0.001782       0.009923              1.549914       1.894511      -0.079632      -0.373174       1.265198       0.043221       1.490033          -0.000003
           35              H       2.167051       9.924575      17.984188       0.179948       0.903562 0.66134903E+01  0.63183595E+02                                 1.679188                            1.606997      -1.217780       2.335324                    0.994955       3.519297      10.388201       0.437826       1.464302      -0.671622      -0.003488      -0.017313       0.010983       0.020797       0.001519       0.003494      -0.005258       0.006601      -0.000199      -0.008139       0.002229       0.005909              1.704499       1.379329       0.112807      -0.062345       2.040809      -0.411216       1.693358          -0.000005
           36              H       9.998798       2.025600      12.900658       0.157972       1.424101 0.12060860E+02  0.13349440E+03                                 2.235269                            2.137724      -1.627651       2.113748                    0.992059       4.211924      13.249211       0.389462       1.420876      -0.678764      -0.002947       0.007910      -0.004961       0.009791      -0.002500      -0.014571      -0.007675      -0.017977      -0.029143      -0.023289       0.006926       0.016363              2.257690       2.554469      -0.097719       0.575870       1.915428      -0.143474       2.303174           0.000036
           37              H       1.382552       1.798952      13.088652       0.180408       0.874273 0.62148948E+01  0.59022050E+02                                 1.700720                            1.599732      -1.447138       2.228895                    0.991792       3.709220      11.262800       0.417670       1.544158      -0.656452       0.017245      -0.003699      -0.011157       0.020870      -0.003081      -0.005362      -0.004053      -0.003339      -0.004979      -0.008886       0.003894       0.004992              1.756883       2.202737      -0.057698      -0.468715       1.450924       0.009127       1.616989           0.000001
           38              H       0.566469       2.668586      14.155235       0.171386       0.914775 0.67217547E+01  0.65173710E+02                                 1.749323                            1.659526      -1.625052       2.131312                    0.990937       3.943742      12.145084       0.411149       1.536444      -0.656523       0.000518       0.015025       0.012050       0.019268       0.000799      -0.001897      -0.000434      -0.008410       0.008024      -0.006013       0.002406       0.003606              1.790703       1.426516       0.037084      -0.024145       2.192877       0.465522       1.752715          -0.000004
           39              H       0.687710       8.528966      12.818170       0.166995       1.141806 0.89500369E+01  0.91918642E+02                                 1.939104                            1.850101      -1.312449       2.274455                    0.994540       3.771766      11.418710       0.415844       1.434158      -0.677371       0.010911      -0.001054      -0.004964       0.012034       0.002254       0.003167       0.005338      -0.005199      -0.028184      -0.011400       0.001332       0.010068              1.969165       2.494561      -0.153283      -0.431829       1.653861       0.100580       1.759074           0.000017
           40              H       9.304974       8.759872      12.616747       0.184848       0.930920 0.67269299E+01  0.64673431E+02                                 1.730430                            1.632439      -1.230718       2.330733                    0.995537       3.539711      10.551721       0.428853       1.485554      -0.667838      -0.016620       0.003371      -0.015497       0.022972      -0.002925       0.006862       0.004743      -0.001104       0.003327      -0.009855       0.002372       0.007483              1.777355       1.998127      -0.094409       0.558749       1.471510      -0.076119       1.862428          -0.000002
           41              H       9.829672       7.808684      13.790755       0.177415       0.900469 0.66251322E+01  0.63786082E+02                                 1.712357                            1.634640      -1.481730       2.204188                    0.992259       3.780415      11.472210       0.420623       1.512451      -0.661371      -0.003033      -0.014368       0.011395       0.018587      -0.001017      -0.000811       0.001863      -0.011427       0.015553      -0.008427       0.002044       0.006383              1.743507       1.435485       0.145437      -0.061718       2.166607      -0.402764       1.628429          -0.000003
           42              H       6.556171      -0.357198      16.205912       0.180811       0.841352 0.58749738E+01  0.54167763E+02                                 1.569644                            1.489714      -0.977724       2.448099                    0.998460       3.284527       9.341196       0.468965       1.416547      -0.681251      -0.014319       0.004643      -0.012650       0.019663      -0.003276      -0.002639      -0.001202       0.006630      -0.001336      -0.005413      -0.000175       0.005588              1.609946       1.824851      -0.102426       0.476303       1.333426      -0.099163       1.671560          -0.000001
           43              H       7.329463       0.257965      17.464325       0.179626       0.900398 0.65286652E+01  0.61475436E+02                                 1.612819                            1.549631      -0.929809       2.471080                    0.998613       3.242631       9.158936       0.471591       1.379315      -0.689463       0.001367       0.015779       0.012328       0.020070       0.001549      -0.002919       0.003905       0.007768       0.004330      -0.007233       0.001726       0.005507              1.635664       1.326392       0.036854       0.056287       1.859587       0.412491       1.721012          -0.000001
           44              H       7.097170      10.692635      17.362655       0.158973       1.280614 0.10389076E+02  0.10993250E+03                                 2.029637                            1.945490      -1.350695       2.241603                    0.996223       3.832721      11.496203       0.423687       1.366193      -0.690741      -0.006953      -0.006116       0.005988       0.011027       0.002764      -0.007301       0.010760       0.024943       0.001563      -0.019888       0.003959       0.015929              2.047870       1.744688       0.183118      -0.088518       2.374390      -0.457741       2.024532           0.000040
           45              H       2.723333       5.968839       8.494292       0.145329       1.634428 0.14062195E+02  0.16149346E+03                                 2.413118                            2.277461      -1.823752       2.004091                    0.990892       4.551655      14.513054       0.385589       1.383185      -0.684368      -0.000504      -0.003973       0.004806       0.006256       0.010415      -0.004058      -0.016206       0.043309       0.028407      -0.033999       0.009464       0.024535              2.455208       1.928897      -0.018153      -0.078965       2.704810       0.707509       2.731918           0.000078
           46              H       1.899099       5.122689       7.414281       0.182669       0.840511 0.59087491E+01  0.54069132E+02                                 1.523573                            1.460347      -0.743686       2.562455                    0.999864       3.080553       8.475533       0.494543       1.353468      -0.695275      -0.018759      -0.002183      -0.008867       0.020863       0.002740      -0.000687      -0.000964       0.017032      -0.005512      -0.008141      -0.001782       0.009923              1.549913       1.894510       0.079632       0.373173       1.265197       0.043220       1.490031          -0.000003
           47              H       2.927099       4.384103       8.392621       0.179948       0.903560 0.66134791E+01  0.63183464E+02                                 1.679187                            1.606996      -1.217777       2.335325                    0.994955       3.519294      10.388192       0.437826       1.464303      -0.671622       0.003488      -0.017313       0.010983       0.020797      -0.001519      -0.003494      -0.005258       0.006601      -0.000200      -0.008139       0.002230       0.005909              1.704497       1.379328      -0.112807       0.062345       2.040806      -0.411216       1.693358          -0.000005
           48              H       5.283652       8.500928       3.309091       0.157973       1.424055 0.12060355E+02  0.13348732E+03                                 2.235219                            2.137679      -1.627612       2.113769                    0.992059       4.211831      13.248819       0.389466       1.420876      -0.678765       0.002948       0.007910      -0.004962       0.009792       0.002500       0.014569      -0.007675      -0.017975      -0.029137      -0.023286       0.006924       0.016362              2.257639       2.554408       0.097715      -0.575851       1.915388      -0.143468       2.303122           0.000038
           49              H       3.711598       8.274280       3.497085       0.180408       0.874273 0.62148984E+01  0.59022083E+02                                 1.700719                            1.599731      -1.447138       2.228895                    0.991792       3.709218      11.262787       0.417671       1.544156      -0.656453      -0.017245      -0.003699      -0.011157       0.020870       0.003081       0.005362      -0.004053      -0.003338      -0.004979      -0.008886       0.003894       0.004992              1.756882       2.202733       0.057697       0.468715       1.450924       0.009127       1.616989           0.000001
           50              H       4.527681       9.143914       4.563668       0.171385       0.914778 0.67217870E+01  0.65174090E+02                                 1.749326                            1.659529      -1.625054       2.131311                    0.990937       3.943749      12.145105       0.411150       1.536441      -0.656523      -0.000518       0.015025       0.012050       0.019268      -0.000799       0.001897      -0.000434      -0.008410       0.008024      -0.006013       0.002406       0.003606              1.790706       1.426519      -0.037083       0.024146       2.192882       0.465522       1.752717          -0.000005
           51              H       4.406440       2.988494       3.226603       0.166995       1.141815 0.89501283E+01  0.91919862E+02                                 1.939117                            1.850112      -1.312460       2.274449                    0.994539       3.771791      11.418822       0.415842       1.434162      -0.677370      -0.010911      -0.001054      -0.004964       0.012033      -0.002254      -0.003168       0.005338      -0.005199      -0.028187      -0.011401       0.001332       0.010069              1.969179       2.494581       0.153285       0.431833       1.653871       0.100581       1.759086           0.000016
           52              H       5.977476       3.219400       3.025180       0.184847       0.930923 0.67269595E+01  0.64673804E+02                                 1.730435                            1.632444      -1.230721       2.330731                    0.995537       3.539722      10.551770       0.428852       1.485556      -0.667838       0.016620       0.003371      -0.015497       0.022972       0.002925      -0.006863       0.004743      -0.001104       0.003327      -0.009855       0.002372       0.007484              1.777361       1.998135       0.094410      -0.558752       1.471514      -0.076119       1.862434          -0.000002
           53              H       5.452778       2.268212       4.199188       0.177415       0.900467 0.66251190E+01  0.63785927E+02                                 1.712356                            1.634639      -1.481728       2.204189                    0.992259       3.780412      11.472201       0.420623       1.512452      -0.661371       0.003033      -0.014368       0.011395       0.018588       0.001017       0.000811       0.001863      -0.011427       0.015553      -0.008427       0.002044       0.006383              1.743506       1.435484      -0.145437       0.061718       2.166605      -0.402764       1.628429          -0.000003
           54              H       8.726279       6.118130       6.614345       0.180811       0.841351 0.58749644E+01  0.54167659E+02                                 1.569644                            1.489713      -0.977723       2.448100                    0.998460       3.284525       9.341191       0.468964       1.416549      -0.681251       0.014319       0.004643      -0.012650       0.019663       0.003275       0.002639      -0.001202       0.006630      -0.001336      -0.005413      -0.000175       0.005588              1.609945       1.824850       0.102426      -0.476303       1.333426      -0.099164       1.671560          -0.000001
           55              H       7.952987       6.733293       7.872758       0.179626       0.900397 0.65286585E+01  0.61475348E+02                                 1.612817                            1.549630      -0.929807       2.471081                    0.998613       3.242629       9.158924       0.471591       1.379314      -0.689464      -0.001367       0.015779       0.012328       0.020070      -0.001549       0.002919       0.003905       0.007769       0.004330      -0.007233       0.001726       0.005507              1.635662       1.326390      -0.036855      -0.056287       1.859587       0.412490       1.721009          -0.000001
           56              H       8.185280       5.152163       7.771088       0.158972       1.280643 0.10389391E+02  0.10993675E+03                                 2.029673                            1.945523      -1.350724       2.241588                    0.996223       3.832783      11.496470       0.423681       1.366198      -0.690740       0.006953      -0.006115       0.005987       0.011026      -0.002764       0.007301       0.010762       0.024946       0.001563      -0.019890       0.003961       0.015930              2.047907       1.744718      -0.183123       0.088522       2.374435      -0.457754       2.024569           0.000038
           57              H       7.817483      11.587433       1.097275       0.145329       1.634420 0.14062106E+02  0.16149217E+03                                 2.413110                            2.277455      -1.823748       2.004093                    0.990892       4.551639      14.512990       0.385589       1.383186      -0.684368      -0.000504       0.003972      -0.004806       0.006256      -0.010415       0.004058      -0.016205       0.043308       0.028407      -0.033998       0.009463       0.024535              2.455201       1.928891       0.018153       0.078964       2.704801       0.707506       2.731909           0.000081
           58              H       6.993249       0.417783       2.177286       0.182669       0.840510 0.59087440E+01  0.54069073E+02                                 1.523572                            1.460347      -0.743686       2.562455                    0.999864       3.080551       8.475526       0.494543       1.353468      -0.695275      -0.018759       0.002183       0.008867       0.020863      -0.002740       0.000687      -0.000964       0.017032      -0.005512      -0.008141      -0.001782       0.009923              1.549912       1.894509      -0.079632      -0.373172       1.265197       0.043220       1.490030          -0.000003
           59              H       8.021249       1.156369       1.198946       0.179948       0.903561 0.66134869E+01  0.63183550E+02                                 1.679187                            1.606996      -1.217777       2.335325                    0.994955       3.519295      10.388192       0.437827       1.464301      -0.671622       0.003488       0.017313      -0.010983       0.020797       0.001519       0.003494      -0.005258       0.006601      -0.000200      -0.008139       0.002230       0.005909              1.704498       1.379329       0.112807      -0.062345       2.040806      -0.411216       1.693358          -0.000004
           60              H       0.189502       9.055344       6.282476       0.157973       1.424061 0.12060422E+02  0.13348827E+03                                 2.235226                            2.137685      -1.627617       2.113767                    0.992059       4.211844      13.248874       0.389466       1.420876      -0.678765       0.002948      -0.007910       0.004962       0.009792      -0.002500      -0.014569      -0.007675      -0.017975      -0.029138      -0.023286       0.006924       0.016362              2.257646       2.554416      -0.097716       0.575854       1.915393      -0.143468       2.303129           0.000036
           61              H       8.805748       9.281992       6.094482       0.180408       0.874273 0.62149000E+01  0.59022104E+02                                 1.700719                            1.599732      -1.447138       2.228895                    0.991792       3.709219      11.262792       0.417671       1.544157      -0.656453      -0.017245       0.003699       0.011157       0.020870      -0.003081      -0.005362      -0.004053      -0.003338      -0.004979      -0.008886       0.003894       0.004992              1.756883       2.202734      -0.057697      -0.468715       1.450925       0.009127       1.616989           0.000001
           62              H       9.621831       8.412358       5.027899       0.171385       0.914779 0.67217921E+01  0.65174154E+02                                 1.749327                            1.659529      -1.625055       2.131310                    0.990937       3.943751      12.145113       0.411149       1.536441      -0.656523      -0.000518      -0.015025      -0.012050       0.019267       0.000799      -0.001897      -0.000434      -0.008410       0.008023      -0.006013       0.002406       0.003606              1.790707       1.426519       0.037083      -0.024146       2.192883       0.465523       1.752718          -0.000005
           63              H       9.500590       2.551978       6.364964       0.166995       1.141817 0.89501477E+01  0.91920123E+02                                 1.939120                            1.850115      -1.312463       2.274447                    0.994539       3.771796      11.418846       0.415841       1.434163      -0.677370      -0.010911       0.001054       0.004964       0.012033       0.002254       0.003168       0.005338      -0.005199      -0.028187      -0.011401       0.001332       0.010069              1.969182       2.494585      -0.153286      -0.431834       1.653873       0.100582       1.759088           0.000017
           64              H       0.883326       2.321072       6.566387       0.184847       0.930922 0.67269531E+01  0.64673730E+02                                 1.730435                            1.632444      -1.230721       2.330732                    0.995537       3.539721      10.551768       0.428852       1.485557      -0.667838       0.016620      -0.003371       0.015497       0.022972      -0.002925       0.006863       0.004743      -0.001104       0.003327      -0.009855       0.002372       0.007484              1.777361       1.998135      -0.094410       0.558752       1.471513      -0.076119       1.862434          -0.000002
           65              H       0.358628       3.272260       5.392379       0.177415       0.900468 0.66251214E+01  0.63785957E+02                                 1.712356                            1.634640      -1.481729       2.204188                    0.992259       3.780413      11.472205       0.420623       1.512452      -0.661371       0.003033       0.014368      -0.011395       0.018587      -0.001017      -0.000811       0.001863      -0.011427       0.015553      -0.008427       0.002044       0.006383              1.743506       1.435485       0.145437      -0.061718       2.166605      -0.402764       1.628429          -0.000003
           66              H       3.632129      11.438142       2.977222       0.180811       0.841351 0.58749669E+01  0.54167684E+02                                 1.569643                            1.489713      -0.977723       2.448100                    0.998460       3.284525       9.341189       0.468965       1.416548      -0.681251       0.014319      -0.004643       0.012650       0.019663      -0.003276      -0.002639      -0.001202       0.006630      -0.001336      -0.005413      -0.000175       0.005588              1.609945       1.824850      -0.102426       0.476302       1.333426      -0.099164       1.671560          -0.000001
           67              H       2.858837      10.822979       1.718809       0.179626       0.900398 0.65286620E+01  0.61475384E+02                                 1.612817                            1.549630      -0.929808       2.471081                    0.998613       3.242629       9.158922       0.471592       1.379313      -0.689464      -0.001367      -0.015779      -0.012328       0.020070       0.001549      -0.002919       0.003905       0.007769       0.004330      -0.007233       0.001726       0.005507              1.635662       1.326390       0.036855       0.056287       1.859586       0.412490       1.721009          -0.000001
           68              H       3.091130       0.388309       1.820479       0.158973       1.280637 0.10389324E+02  0.10993585E+03                                 2.029666                            1.945516      -1.350717       2.241592                    0.996223       3.832770      11.496416       0.423682       1.366198      -0.690740       0.006953       0.006115      -0.005987       0.011026       0.002764      -0.007301       0.010761       0.024945       0.001563      -0.019890       0.003960       0.015930              2.047899       1.744711       0.183122      -0.088521       2.374425      -0.457751       2.024561           0.000037
           69              C       7.432365       5.877729      11.300784      -0.478538      27.589881 0.46281733E+03  0.11150197E+05                                 7.819793                            6.956139      -0.215611       1.897047                    0.995681      33.132596      99.239878       0.648448       0.392065      -1.070874      -0.047340       0.000520       0.044726       0.065129       0.016744      -0.052249      -0.027747       0.111831       0.023327      -0.069775      -0.022564       0.092340              8.140746       8.063842       0.378686      -1.076265       7.415284      -0.158154       8.943111           0.000053
           70              C       6.311652       5.669386      12.321327       0.106826      23.310148 0.39224696E+03  0.91701153E+04                                 8.955324                            8.221067      -0.703288       1.775939                    0.996501      29.765072      91.123465       0.405474       0.646142      -0.934525       0.040433       0.006192      -0.043564       0.059758       0.009903      -0.034981      -0.018568       0.037480       0.017183      -0.033128      -0.018353       0.051481              9.428634       9.503538       0.364636      -1.973334       8.959226      -0.493312       9.823138           0.000052
           71              C       5.620885       2.710518      15.217980      -0.484462      29.053281 0.48047835E+03  0.11694043E+05                                 8.123723                            7.068021      -0.339794       1.858729                    0.994570      33.482794     101.067346       0.645449       0.389900      -1.071489      -0.009034       0.055166      -0.037655       0.067400       0.001188       0.029507      -0.050462      -0.087992      -0.005061      -0.065400      -0.013651       0.079051              8.667863       8.124021      -0.990125       0.753171      10.030904      -1.104248       7.848663           0.000032
           72              C       5.339688       3.975955      14.400779       0.108784      22.409078 0.37037110E+03  0.85532775E+04                                 8.824118                            8.055622      -0.701034       1.776350                    0.996587      29.773235      91.214702       0.403662       0.657041      -0.928676       0.018419      -0.047316       0.029774       0.058861      -0.009507       0.014921      -0.025235      -0.053198      -0.019780      -0.032543      -0.013657       0.046199              9.376267       8.067007      -1.156139       0.416219      11.263330      -1.637507       8.798463           0.000059
           73              C       4.920949       7.999535      15.496136      -0.485516      28.302708 0.47382594E+03  0.11462661E+05                                 7.956677                            7.023952      -0.216673       1.902424                    0.994790      32.907739      98.208193       0.648431       0.390459      -1.073847      -0.000483      -0.057726      -0.045333       0.073400       0.003274      -0.013465       0.052931      -0.070394       0.047023      -0.051085      -0.024051       0.075136              8.355034       7.821670       0.065256      -0.436277       9.453040       1.139280       7.790392           0.000021
           74              C       4.975966       6.794966      14.546571       0.111531      23.769868 0.40206311E+03  0.94458067E+04                                 9.020130                            8.277819      -0.691704       1.781651                    0.996435      29.605085      90.478342       0.407936       0.639100      -0.938285      -0.007896       0.048370       0.035866       0.060731      -0.007904       0.000869       0.027103      -0.059355       0.014092      -0.033772      -0.012091       0.045864              9.507641       8.014675       0.031422      -0.633994      11.199574       1.699461       9.308674           0.000039
           75              C       2.183353       5.110871      11.922318      -0.473583      27.229230 0.45752996E+03  0.10952585E+05                                 7.702868                            6.904377      -0.019372       1.962934                    0.996343      32.446412      95.767336       0.654860       0.390716      -1.075575       0.054176      -0.000456       0.032242       0.063046       0.005015       0.048090       0.016776       0.101771      -0.023975      -0.055228      -0.026873       0.082101              7.985440       9.009304       0.308789       0.410964       7.196638       0.064584       7.750379           0.000035
           76              C       3.511907       5.257239      12.666623       0.112472      23.300150 0.39297639E+03  0.91856936E+04                                 8.913072                            8.206040      -0.702328       1.777351                    0.996409      29.638054      90.542294       0.407782       0.642587      -0.936400      -0.047863      -0.010154      -0.027776       0.056262       0.007997       0.025785       0.013243       0.068478      -0.025616      -0.036568      -0.015306       0.051874              9.363086      10.561618       0.483709       1.151841       8.671684       0.061647       8.855956           0.000030
           77              C       2.338215      10.743687      17.473917      -0.478538      27.589879 0.46281729E+03  0.11150195E+05                                 7.819791                            6.956138      -0.215610       1.897048                    0.995681      33.132587      99.239829       0.648448       0.392065      -1.070874      -0.047340      -0.000520      -0.044726       0.065129      -0.016744       0.052249      -0.027747       0.111831       0.023327      -0.069775      -0.022564       0.092339              8.140744       8.063841      -0.378686       1.076265       7.415282      -0.158156       8.943110           0.000052
           78              C       1.217502      10.952030      16.453374       0.106826      23.310153 0.39224709E+03  0.91701189E+04                                 8.955325                            8.221068      -0.703288       1.775939                    0.996501      29.765070      91.123459       0.405474       0.646142      -0.934525       0.040433      -0.006192       0.043564       0.059758      -0.009903       0.034981      -0.018568       0.037480       0.017183      -0.033128      -0.018353       0.051481              9.428635       9.503538      -0.364637       1.973333       8.959227      -0.493313       9.823139           0.000053
           79              C       0.526735       1.895098      13.556721      -0.484462      29.053280 0.48047828E+03  0.11694041E+05                                 8.123724                            7.068021      -0.339795       1.858729                    0.994570      33.482802     101.067390       0.645449       0.389900      -1.071489      -0.009034      -0.055166       0.037655       0.067400      -0.001188      -0.029507      -0.050463      -0.087992      -0.005062      -0.065400      -0.013651       0.079051              8.667863       8.124022       0.990124      -0.753170      10.030904      -1.104248       7.848664           0.000033
           80              C       0.245538       0.629661      14.373922       0.108784      22.409077 0.37037105E+03  0.85532762E+04                                 8.824118                            8.055621      -0.701035       1.776350                    0.996587      29.773236      91.214708       0.403662       0.657041      -0.928675       0.018419       0.047316      -0.029774       0.058861       0.009507      -0.014921      -0.025235      -0.053198      -0.019780      -0.032543      -0.013657       0.046199              9.376267       8.067006       1.156139      -0.416218      11.263331      -1.637509       8.798464           0.000058
           81              C      10.015099       8.621881      13.278565      -0.485517      28.302713 0.47382606E+03  0.11462665E+05                                 7.956679                            7.023954      -0.216673       1.902423                    0.994790      32.907747      98.208241       0.648431       0.390459      -1.073847      -0.000483       0.057726       0.045333       0.073401      -0.003274       0.013465       0.052931      -0.070394       0.047021      -0.051085      -0.024051       0.075136              8.355037       7.821674      -0.065257       0.436276       9.453042       1.139281       7.790394           0.000020
           82              C      10.070116       9.826450      14.228130       0.111531      23.769865 0.40206302E+03  0.94458040E+04                                 9.020129                            8.277818      -0.691704       1.781651                    0.996435      29.605085      90.478345       0.407936       0.639100      -0.938285      -0.007896      -0.048369      -0.035866       0.060731       0.007904      -0.000869       0.027103      -0.059355       0.014092      -0.033772      -0.012091       0.045864              9.507641       8.014674      -0.031423       0.633993      11.199574       1.699462       9.308674           0.000039
           83              C       7.277503      -0.505255      16.852383      -0.473583      27.229235 0.45753010E+03  0.10952589E+05                                 7.702868                            6.904379      -0.019371       1.962934                    0.996343      32.446407      95.767300       0.654860       0.390716      -1.075575       0.054176       0.000455      -0.032242       0.063046      -0.005015      -0.048090       0.016776       0.101771      -0.023975      -0.055228      -0.026873       0.082101              7.985441       9.009307      -0.308791      -0.410964       7.196636       0.064586       7.750380           0.000036
           84              C       8.606057      -0.651623      16.108078       0.112471      23.300156 0.39297651E+03  0.91856969E+04                                 8.913073                            8.206041      -0.702328       1.777351                    0.996409      29.638054      90.542292       0.407782       0.642587      -0.936400      -0.047863       0.010154       0.027776       0.056262      -0.007997      -0.025785       0.013243       0.068478      -0.025616      -0.036568      -0.015306       0.051874              9.363087      10.561618      -0.483710      -1.151840       8.671685       0.061647       8.855957           0.000030
           85              C       2.755935       5.203215       7.882350      -0.478538      27.589868 0.46281728E+03  0.11150191E+05                                 7.819784                            6.956136      -0.215600       1.897051                    0.995681      33.132540      99.239570       0.648449       0.392065      -1.070874       0.047340      -0.000520      -0.044726       0.065129       0.016743      -0.052249      -0.027746       0.111827       0.023323      -0.069772      -0.022565       0.092337              8.140735       8.063841       0.378687      -1.076262       7.415269      -0.158166       8.943096           0.000054
           86              C       3.876648       5.411558       6.861807       0.106826      23.310179 0.39224773E+03  0.91701365E+04                                 8.955326                            8.221071      -0.703287       1.775940                    0.996501      29.765064      91.123417       0.405474       0.646141      -0.934525      -0.040433      -0.006193       0.043564       0.059758       0.009902      -0.034981      -0.018568       0.037480       0.017184      -0.033128      -0.018353       0.051481              9.428634       9.503538       0.364638      -1.973324       8.959231      -0.493317       9.823133           0.000053
           87              C       4.567415       8.370426       3.965154      -0.484462      29.053301 0.48047882E+03  0.11694053E+05                                 8.123725                            7.068025      -0.339788       1.858731                    0.994571      33.482754     101.067112       0.645449       0.389900      -1.071489       0.009034      -0.055166       0.037654       0.067400       0.001188       0.029505      -0.050463      -0.087990      -0.005060      -0.065398      -0.013652       0.079050              8.667864       8.124012      -0.990132       0.753187      10.030923      -1.104246       7.848657           0.000034
           88              C       4.848612       7.104989       4.782355       0.108784      22.409112 0.37037180E+03  0.85532970E+04                                 8.824124                            8.055627      -0.701035       1.776350                    0.996587      29.773229      91.214674       0.403663       0.657040      -0.928676      -0.018420       0.047315      -0.029774       0.058860      -0.009507       0.014921      -0.025236      -0.053197      -0.019781      -0.032542      -0.013657       0.046199              9.376272       8.067016      -1.156146       0.416224      11.263338      -1.637501       8.798461           0.000059
           89              C       5.267351       3.081409       3.686998      -0.485517      28.302728 0.47382635E+03  0.11462676E+05                                 7.956684                            7.023957      -0.216676       1.902422                    0.994790      32.907776      98.208402       0.648431       0.390459      -1.073847       0.000483       0.057726       0.045333       0.073401       0.003274      -0.013466       0.052931      -0.070395       0.047018      -0.051086      -0.024051       0.075136              8.355043       7.821686       0.065259      -0.436273       9.453039       1.139283       7.790403           0.000020
           90              C       5.212334       4.285978       4.636563       0.111531      23.769857 0.40206286E+03  0.94457997E+04                                 9.020129                            8.277818      -0.691704       1.781652                    0.996435      29.605080      90.478337       0.407936       0.639100      -0.938285       0.007895      -0.048369      -0.035865       0.060731      -0.007904       0.000869       0.027103      -0.059356       0.014092      -0.033773      -0.012091       0.045864              9.507640       8.014671       0.031423      -0.633989      11.199570       1.699466       9.308680           0.000040
           91              C       8.004947       5.970073       7.260816      -0.473583      27.229224 0.45752970E+03  0.10952579E+05                                 7.702867                            6.904374      -0.019376       1.962932                    0.996343      32.446433      95.767455       0.654860       0.390716      -1.075575      -0.054176       0.000456      -0.032242       0.063046       0.005015       0.048091       0.016778       0.101773      -0.023975      -0.055230      -0.026873       0.082103              7.985441       9.009295       0.308785       0.410966       7.196646       0.064573       7.750381           0.000034
           92              C       6.676393       5.823705       6.516511       0.112472      23.300133 0.39297599E+03  0.91856828E+04                                 8.913072                            8.206039      -0.702329       1.777351                    0.996409      29.638058      90.542325       0.407782       0.642588      -0.936400       0.047863       0.010154       0.027776       0.056262       0.007998       0.025785       0.013243       0.068478      -0.025617      -0.036568      -0.015306       0.051874              9.363086      10.561617       0.483705       1.151848       8.671682       0.061642       8.855959           0.000030
           93              C       7.850085       0.337257       1.709217      -0.478538      27.589865 0.46281725E+03  0.11150189E+05                                 7.819782                            6.956134      -0.215599       1.897052                    0.995681      33.132528      99.239497       0.648449       0.392065      -1.070874       0.047340       0.000520       0.044726       0.065129      -0.016742       0.052249      -0.027746       0.111827       0.023323      -0.069772      -0.022565       0.092337              8.140732       8.063839      -0.378687       1.076262       7.415265      -0.158168       8.943093           0.000055
           94              C       8.970798       0.128914       2.729760       0.106826      23.310186 0.39224789E+03  0.91701410E+04                                 8.955327                            8.221072      -0.703287       1.775940                    0.996501      29.765062      91.123408       0.405474       0.646141      -0.934525      -0.040433       0.006193      -0.043564       0.059758      -0.009902       0.034981      -0.018568       0.037480       0.017184      -0.033128      -0.018353       0.051481              9.428634       9.503538      -0.364640       1.973323       8.959232      -0.493318       9.823133           0.000052
           95              C       9.661565       9.185846       5.626413      -0.484462      29.053302 0.48047881E+03  0.11694054E+05                                 8.123726                            7.068026      -0.339790       1.858731                    0.994571      33.482766     101.067179       0.645449       0.389900      -1.071489       0.009034       0.055166      -0.037654       0.067400      -0.001188      -0.029505      -0.050463      -0.087990      -0.005061      -0.065398      -0.013652       0.079050              8.667866       8.124015       0.990132      -0.753185      10.030924      -1.104246       7.848659           0.000032
           96              C       9.942762      10.451283       4.809212       0.108784      22.409110 0.37037174E+03  0.85532953E+04                                 8.824124                            8.055627      -0.701035       1.776349                    0.996587      29.773229      91.214676       0.403662       0.657040      -0.928676      -0.018420      -0.047315       0.029774       0.058860       0.009507      -0.014921      -0.025236      -0.053197      -0.019781      -0.032542      -0.013657       0.046199              9.376272       8.067015       1.156145      -0.416224      11.263339      -1.637503       8.798461           0.000060
           97              C       0.173201       2.459063       5.904569      -0.485517      28.302734 0.47382649E+03  0.11462681E+05                                 7.956686                            7.023958      -0.216677       1.902422                    0.994790      32.907784      98.208443       0.648431       0.390459      -1.073847       0.000483      -0.057726      -0.045334       0.073401      -0.003274       0.013466       0.052931      -0.070395       0.047017      -0.051086      -0.024050       0.075136              8.355045       7.821689      -0.065260       0.436272       9.453041       1.139284       7.790404           0.000020
           98              C       0.118184       1.254494       4.955004       0.111531      23.769854 0.40206278E+03  0.94457974E+04                                 9.020129                            8.277817      -0.691704       1.781652                    0.996435      29.605079      90.478334       0.407936       0.639100      -0.938285       0.007895       0.048369       0.035865       0.060731       0.007904      -0.000869       0.027103      -0.059356       0.014092      -0.033773      -0.012091       0.045864              9.507640       8.014670      -0.031424       0.633988      11.199571       1.699466       9.308680           0.000040
           99              C       2.910797      11.586199       2.330751      -0.473583      27.229224 0.45752971E+03  0.10952579E+05                                 7.702867                            6.904375      -0.019375       1.962933                    0.996343      32.446425      95.767408       0.654860       0.390716      -1.075575      -0.054176      -0.000456       0.032242       0.063046      -0.005015      -0.048091       0.016777       0.101772      -0.023975      -0.055230      -0.026873       0.082102              7.985440       9.009296      -0.308786      -0.410966       7.196643       0.064575       7.750381           0.000034
          100              C       1.582243      11.732567       3.075056       0.112472      23.300140 0.39297614E+03  0.91856868E+04                                 8.913072                            8.206039      -0.702329       1.777351                    0.996409      29.638056      90.542314       0.407782       0.642588      -0.936400       0.047863      -0.010154      -0.027776       0.056262      -0.007998      -0.025785       0.013243       0.068478      -0.025617      -0.036568      -0.015306       0.051874              9.363086      10.561616      -0.483706      -1.151846       8.671683       0.061643       8.855960           0.000029
          101              S       6.335492       7.130830      13.397117       0.019383     127.315383 0.38387865E+04  0.14685032E+06                                17.550549                           17.090203       0.833354       1.963807                    0.997837      67.824914     205.997527       0.561169       0.285320      -1.239176      -0.029746       0.035972      -0.024747       0.052832       0.078199      -0.348596       0.219689      -0.160056       0.156813      -0.463268       0.078702       0.384566             17.947294      16.875019       1.897224      -2.835677      19.248742       2.662670      17.718121           0.000020
          102              S       4.767819       5.527285      11.366199      -0.033865     145.692009 0.45671097E+04  0.18293162E+06                                19.187650                           18.594250       0.542279       1.857939                    0.998372      72.117231     225.997134       0.538656       0.283888      -1.237583       0.012360      -0.015164      -0.000705       0.019576       0.148880      -0.032447      -0.048910       0.651446       0.181153      -0.392043       0.057575       0.334467             19.897061      19.829333       1.210975      -1.510510      17.870751      -0.756904      21.991101           0.000208
          103              S       3.341457       6.705349      13.752197      -0.034548     136.496076 0.42344429E+04  0.16621692E+06                                18.348006                           17.927582       0.781505       1.929466                    0.998638      70.757800     218.592008       0.548212       0.284629      -1.238365       0.016480       0.013626       0.008529       0.023021       0.013607       0.207404       0.332659       0.082757      -0.300550      -0.428224       0.054199       0.374025             18.832108      19.043967      -0.323229      -0.400760      19.387404       3.293996      18.064953           0.000067
          104              S       6.718573       4.134819      13.214494       0.000671     134.803134 0.40847758E+04  0.15962329E+06                                18.375435                           17.672269       0.488062       1.850826                    0.998211      71.068920     222.307292       0.546677       0.286713      -1.230553      -0.016086       0.000570       0.010641       0.019296      -0.051621      -0.210318      -0.284605      -0.107241       0.051390      -0.373679       0.024769       0.348910             18.971366      17.309414      -0.380040      -0.620441      21.516986      -2.822252      18.087698           0.000262
          105              S       5.323183       5.350086      15.601451       0.009682     124.559836 0.36647316E+04  0.13961041E+06                                17.509505                           16.763474       0.653949       1.900385                    0.998864      70.208603     218.031784       0.559131       0.287552      -1.227592       0.013104       0.003630       0.000483       0.013607      -0.133331       0.014803       0.026109      -0.666927       0.121281      -0.380247       0.039589       0.340658             18.072958      16.154269      -2.195700      -1.322607      21.663915       0.056570      16.400691           0.000192
          106              S       3.755815       3.708947      13.575137      -0.018492     133.924911 0.41317252E+04  0.16104074E+06                                18.099285                           17.710297       0.812608       1.945627                    0.998156      69.630838     213.692933       0.552014       0.284676      -1.239478       0.009615      -0.004720      -0.016225       0.019442      -0.001617       0.322702      -0.242048       0.010558      -0.462959      -0.457166       0.074100       0.383066             18.581238      19.013378      -0.004113       1.722797      20.690748      -2.359558      16.039589           0.000014
          107              S       1.241342       9.490586      15.377584       0.019383     127.315399 0.38387872E+04  0.14685035E+06                                17.550550                           17.090204       0.833354       1.963807                    0.997837      67.824919     205.997542       0.561169       0.285320      -1.239176      -0.029746      -0.035972       0.024747       0.052832      -0.078199       0.348596       0.219689      -0.160056       0.156813      -0.463268       0.078702       0.384566             17.947295      16.875020      -1.897225       2.835678      19.248741       2.662670      17.718124           0.000020
          108              S       9.861969      11.094131      17.408502      -0.033865     145.691968 0.45671078E+04  0.18293152E+06                                19.187646                           18.594247       0.542280       1.857939                    0.998372      72.117213     225.997057       0.538656       0.283888      -1.237583       0.012360       0.015164       0.000706       0.019576      -0.148880       0.032447      -0.048910       0.651448       0.181154      -0.392044       0.057576       0.334468             19.897058      19.829327      -1.210977       1.510511      17.870740      -0.756903      21.991107           0.000211
          109              S       8.435607       9.916067      15.022504      -0.034548     136.496044 0.42344415E+04  0.16621685E+06                                18.348003                           17.927579       0.781506       1.929467                    0.998638      70.757793     218.591971       0.548212       0.284629      -1.238365       0.016479      -0.013626      -0.008529       0.023021      -0.013607      -0.207404       0.332660       0.082757      -0.300550      -0.428224       0.054199       0.374025             18.832104      19.043962       0.323228       0.400758      19.387400       3.293997      18.064950           0.000067
          110              S       1.624423       0.470797      15.560207       0.000671     134.803065 0.40847730E+04  0.15962314E+06                                18.375428                           17.672263       0.488063       1.850827                    0.998211      71.068901     222.307198       0.546677       0.286713      -1.230553      -0.016086      -0.000570      -0.010641       0.019295       0.051621       0.210319      -0.284605      -0.107241       0.051391      -0.373680       0.024769       0.348911             18.971359      17.309408       0.380039       0.620442      21.516976      -2.822252      18.087694           0.000258
          111              S       0.229033      11.271330      13.173250       0.009682     124.559926 0.36647351E+04  0.13961059E+06                                17.509516                           16.763484       0.653946       1.900384                    0.998864      70.208619     218.031891       0.559130       0.287553      -1.227591       0.013104      -0.003630      -0.000483       0.013606       0.133331      -0.014803       0.026109      -0.666927       0.121279      -0.380247       0.039588       0.340658             18.072970      16.154282       2.195701       1.322608      21.663930       0.056570      16.400698           0.000191
          112              S       8.849965       0.896669      15.199564      -0.018492     133.924942 0.41317266E+04  0.16104080E+06                                18.099287                           17.710300       0.812608       1.945627                    0.998156      69.630847     213.692971       0.552014       0.284676      -1.239478       0.009615       0.004719       0.016225       0.019442       0.001617      -0.322702      -0.242048       0.010558      -0.462959      -0.457166       0.074100       0.383066             18.581240      19.013379       0.004112      -1.722797      20.690748      -2.359558      16.039594           0.000016
          113              S       3.852808       3.950114       5.786017       0.019385     127.315068 0.38387758E+04  0.14684981E+06                                17.550519                           17.090179       0.833353       1.963807                    0.997837      67.824820     205.997168       0.561169       0.285320      -1.239176       0.029747      -0.035972       0.024748       0.052833       0.078198      -0.348595       0.219688      -0.160057       0.156816      -0.463266       0.078701       0.384565             17.947259      16.874991       1.897214      -2.835662      19.248681       2.662661      17.718105           0.000024
          114              S       5.420481       5.553659       7.816935      -0.033865     145.692209 0.45671181E+04  0.18293205E+06                                19.187668                           18.594268       0.542276       1.857937                    0.998372      72.117300     225.997451       0.538656       0.283888      -1.237583      -0.012359       0.015163       0.000705       0.019574       0.148881      -0.032447      -0.048908       0.651449       0.181154      -0.392044       0.057575       0.334469             19.897079      19.829342       1.210982      -1.510499      17.870763      -0.756909      21.991133           0.000207
          115              S       6.846843       4.375595       5.430937      -0.034548     136.496263 0.42344499E+04  0.16621727E+06                                18.348025                           17.927598       0.781502       1.929465                    0.998638      70.757841     218.592215       0.548212       0.284629      -1.238365      -0.016480      -0.013627      -0.008527       0.023021       0.013607       0.207405       0.332660       0.082758      -0.300554      -0.428224       0.054199       0.374025             18.832129      19.043989      -0.323225      -0.400755      19.387408       3.293998      18.064992           0.000065
          116              S       3.469727       6.946125       5.968640       0.000671     134.802516 0.40847514E+04  0.15962206E+06                                18.375373                           17.672213       0.488079       1.850832                    0.998211      71.068767     222.306487       0.546678       0.286713      -1.230554       0.016086      -0.000570      -0.010642       0.019296      -0.051623      -0.210321      -0.284603      -0.107243       0.051392      -0.373681       0.024772       0.348909             18.971299      17.309350      -0.380040      -0.620428      21.516916      -2.822246      18.087630           0.000262
          117              S       4.865117       5.730858       3.581683       0.009681     124.559958 0.36647371E+04  0.13961068E+06                                17.509526                           16.763496       0.653947       1.900384                    0.998864      70.208609     218.031868       0.559130       0.287553      -1.227591      -0.013105      -0.003630      -0.000482       0.013607      -0.133332       0.014801       0.026107      -0.666930       0.121275      -0.380248       0.039587       0.340660             18.072978      16.154282      -2.195708      -1.322598      21.663936       0.056573      16.400715           0.000197
          118              S       6.432485       7.371997       5.607997      -0.018494     133.925065 0.41317296E+04  0.16104095E+06                                18.099303                           17.710308       0.812610       1.945627                    0.998156      69.630886     213.693112       0.552014       0.284677      -1.239478      -0.009614       0.004719       0.016224       0.019440      -0.001615       0.322704      -0.242051       0.010558      -0.462960      -0.457170       0.074102       0.383068             18.581258      19.013390      -0.004106       1.722808      20.690790      -2.359572      16.039594           0.000014
          119              S       8.946958       1.590358       3.805550       0.019385     127.315109 0.38387775E+04  0.14684989E+06                                17.550522                           17.090183       0.833354       1.963807                    0.997837      67.824834     205.997220       0.561169       0.285320      -1.239176       0.029747       0.035972      -0.024748       0.052833      -0.078198       0.348595       0.219688      -0.160056       0.156816      -0.463266       0.078701       0.384565             17.947262      16.874994      -1.897216       2.835662      19.248683       2.662660      17.718109           0.000024
          120              S       0.326331      -0.013187       1.774632      -0.033866     145.692160 0.45671159E+04  0.18293194E+06                                19.187664                           18.594264       0.542276       1.857937                    0.998372      72.117279     225.997364       0.538656       0.283888      -1.237583      -0.012359      -0.015163      -0.000705       0.019574      -0.148881       0.032447      -0.048908       0.651450       0.181155      -0.392045       0.057576       0.334469             19.897075      19.829335      -1.210984       1.510499      17.870752      -0.756909      21.991138           0.000204
          121              S       1.752693       1.164877       4.160630      -0.034548     136.496195 0.42344471E+04  0.16621713E+06                                18.348019                           17.927592       0.781503       1.929465                    0.998638      70.757822     218.592130       0.548212       0.284629      -1.238365      -0.016480       0.013626       0.008527       0.023021      -0.013607      -0.207405       0.332660       0.082758      -0.300553      -0.428224       0.054199       0.374025             18.832123      19.043981       0.323224       0.400753      19.387402       3.293998      18.064985           0.000065
          122              S       8.563877      10.610147       3.622927       0.000670     134.802457 0.40847489E+04  0.15962194E+06                                18.375368                           17.672208       0.488080       1.850832                    0.998211      71.068750     222.306405       0.546678       0.286713      -1.230554       0.016085       0.000570       0.010642       0.019295       0.051624       0.210322      -0.284603      -0.107243       0.051393      -0.373682       0.024773       0.348909             18.971294      17.309346       0.380039       0.620429      21.516909      -2.822246      18.087627           0.000266
          123              S       9.959267      -0.190386       6.009884       0.009681     124.559974 0.36647377E+04  0.13961071E+06                                17.509528                           16.763498       0.653947       1.900384                    0.998864      70.208609     218.031881       0.559130       0.287553      -1.227591      -0.013105       0.003630       0.000482       0.013607       0.133332      -0.014801       0.026107      -0.666930       0.121274      -0.380247       0.039587       0.340660             18.072980      16.154286       2.195707       1.322598      21.663941       0.056572      16.400714           0.000196
          124              S       1.338335      10.184275       3.983570      -0.018494     133.925102 0.41317312E+04  0.16104103E+06                                18.099306                           17.710312       0.812610       1.945627                    0.998156      69.630896     213.693157       0.552014       0.284677      -1.239478      -0.009614      -0.004719      -0.016224       0.019440       0.001615      -0.322704      -0.242051       0.010558      -0.462961      -0.457170       0.074103       0.383068             18.581261      19.013391       0.004105      -1.722809      20.690792      -2.359573      16.039600           0.000012
          125              O       4.528699       2.161229       9.747718      -0.737464      47.313283 0.90931744E+03  0.25068323E+05                                10.496259                            9.446736      -0.499797       1.846705                    0.995359      32.116524      92.069939       0.603694       0.368027      -1.125635       0.125140       0.057080       0.022112       0.139310      -0.009798       0.000934      -0.002603      -0.016800       0.123758      -0.033533      -0.007875       0.041408             11.025562      11.466019       3.801134       1.785258      10.132371       0.814080      11.478297           0.000106
          126              O       2.628581       1.415114       8.217671      -0.756344      44.814047 0.76457976E+03  0.20075884E+05                                10.069457                            8.615041       0.048601       2.034600                    0.994993      30.662709      84.293610       0.640813       0.364018      -1.134805      -0.049947      -0.007084      -0.149317       0.157609      -0.006401       0.013208       0.022459      -0.003370       0.015451      -0.028320       0.002285       0.026035             11.077190       9.166918       0.715126       4.944153       7.797139       1.105544      16.267512           0.000004
          127              O       4.491003      10.067257      12.664705      -0.756205      48.234670 0.81973390E+03  0.21938265E+05                                10.576233                            8.967690      -0.244415       1.940118                    0.993925      31.051865      86.645496       0.622096       0.367891      -1.129945      -0.017019      -0.149998      -0.072239       0.167354      -0.000276       0.002419       0.003621      -0.013370       0.041994      -0.013920      -0.001125       0.015045             11.539751       7.097369       0.981814      -0.096613      19.308246       3.066862       8.213637           0.000009
          128              O       5.885781       0.204866      12.611760      -0.747195      47.438529 0.90782646E+03  0.24973592E+05                                10.477941                            9.420870      -0.440710       1.868855                    0.994356      31.882801      90.786014       0.607320       0.366615      -1.128673       0.110096       0.068632      -0.068889       0.146892      -0.024861       0.000492      -0.003715      -0.019245      -0.017716      -0.023867      -0.006056       0.029923             11.035392      13.547277       2.438764      -1.359476      11.841844      -1.474508       7.717055           0.000053
          129              O       9.622849       2.444387      19.026983      -0.737464      47.313252 0.90931668E+03  0.25068296E+05                                10.496254                            9.446731      -0.499795       1.846705                    0.995359      32.116510      92.069869       0.603695       0.368027      -1.125635       0.125141      -0.057080      -0.022112       0.139310       0.009798      -0.000934      -0.002603      -0.016799       0.123756      -0.033533      -0.007875       0.041407             11.025556      11.466012      -3.801130      -1.785259      10.132360       0.814080      11.478295           0.000102
          130              O       7.722731       4.125358       1.373896      -0.756345      44.814068 0.76458018E+03  0.20075898E+05                                10.069460                            8.615043       0.048599       2.034599                    0.994993      30.662718      84.293642       0.640813       0.364018      -1.134805      -0.049947       0.007084       0.149317       0.157609       0.006401      -0.013208       0.022459      -0.003370       0.015450      -0.028321       0.002285       0.026035             11.077194       9.166920      -0.715128      -4.944154       7.797141       1.105547      16.267520           0.000004
          131              O       9.585153       6.554159      16.109996      -0.756205      48.234678 0.81973406E+03  0.21938270E+05                                10.576235                            8.967691      -0.244414       1.940119                    0.993925      31.051870      86.645508       0.622096       0.367891      -1.129945      -0.017019       0.149998       0.072239       0.167354       0.000276      -0.002419       0.003621      -0.013369       0.041995      -0.013920      -0.001125       0.015045             11.539752       7.097369      -0.981814       0.096613      19.308248       3.066864       8.213639           0.000009
          132              O       0.791631       4.400750      16.162941      -0.747196      47.438529 0.90782646E+03  0.24973591E+05                                10.477941                            9.420870      -0.440708       1.868856                    0.994356      31.882801      90.786004       0.607320       0.366615      -1.128673       0.110097      -0.068632       0.068889       0.146892       0.024860      -0.000492      -0.003715      -0.019245      -0.017716      -0.023867      -0.006056       0.029922             11.035391      13.547275      -2.438764       1.359476      11.841843      -1.474509       7.717055           0.000051
          133              O       5.659601       8.919715       9.435416      -0.737465      47.313132 0.90931365E+03  0.25068184E+05                                10.496230                            9.446711      -0.499785       1.846709                    0.995359      32.116450      92.069555       0.603696       0.368026      -1.125636      -0.125143      -0.057079      -0.022112       0.139311      -0.009798       0.000934      -0.002603      -0.016793       0.123747      -0.033529      -0.007876       0.041404             11.025530      11.465979       3.801130       1.785255      10.132354       0.814081      11.478257           0.000108
          134              O       7.559719       9.665830      10.965463      -0.756343      44.813968 0.76457820E+03  0.20075833E+05                                10.069442                            8.615030       0.048597       2.034599                    0.994993      30.662685      84.293525       0.640813       0.364018      -1.134805       0.049947       0.007085       0.149318       0.157609      -0.006401       0.013208       0.022460      -0.003368       0.015452      -0.028321       0.002286       0.026036             11.077171       9.166904       0.715117       4.944142       7.797131       1.105526      16.267479           0.000004
          135              O       5.697297       1.013687       6.518429      -0.756203      48.234669 0.81973397E+03  0.21938270E+05                                10.576234                            8.967693      -0.244422       1.940117                    0.993925      31.051858      86.645515       0.622095       0.367892      -1.129945       0.017019       0.149999       0.072239       0.167355      -0.000276       0.002418       0.003621      -0.013371       0.041993      -0.013920      -0.001124       0.015044             11.539748       7.097370       0.981809      -0.096613      19.308234       3.066856       8.213641           0.000009
          136              O       4.302519      10.876078       6.571374      -0.747197      47.438420 0.90782382E+03  0.24973494E+05                                10.477920                            9.420853      -0.440698       1.868859                    0.994356      31.882750      90.785736       0.607321       0.366615      -1.128674      -0.110098      -0.068632       0.068889       0.146893      -0.024858       0.000490      -0.003716      -0.019242      -0.017715      -0.023865      -0.006055       0.029920             11.035368      13.547248       2.438757      -1.359473      11.841818      -1.474505       7.717039           0.000054
          137              O       0.565451       8.636557       0.156151      -0.737465      47.313102 0.90931295E+03  0.25068158E+05                                10.496224                            9.446706      -0.499781       1.846710                    0.995359      32.116437      92.069482       0.603696       0.368026      -1.125636      -0.125143       0.057079       0.022112       0.139312       0.009798      -0.000934      -0.002603      -0.016792       0.123746      -0.033528      -0.007876       0.041404             11.025523      11.465971      -3.801125      -1.785256      10.132344       0.814081      11.478254           0.000112
          138              O       2.465569       6.955586      17.809238      -0.756343      44.813974 0.76457833E+03  0.20075837E+05                                10.069442                            8.615030       0.048597       2.034599                    0.994993      30.662691      84.293539       0.640813       0.364018      -1.134805       0.049948      -0.007085      -0.149317       0.157609       0.006402      -0.013208       0.022460      -0.003368       0.015451      -0.028321       0.002286       0.026036             11.077171       9.166903      -0.715118      -4.944142       7.797131       1.105527      16.267480           0.000005
          139              O       0.603147       4.526785       3.073138      -0.756204      48.234695 0.81973448E+03  0.21938286E+05                                10.576238                            8.967696      -0.244421       1.940117                    0.993925      31.051868      86.645551       0.622095       0.367892      -1.129945       0.017019      -0.149998      -0.072239       0.167355       0.000276      -0.002418       0.003621      -0.013371       0.041994      -0.013920      -0.001124       0.015044             11.539753       7.097372      -0.981809       0.096613      19.308242       3.066860       8.213645           0.000009
          140              O       9.396669       6.680194       3.020193      -0.747197      47.438427 0.90782397E+03  0.24973498E+05                                10.477921                            9.420853      -0.440697       1.868860                    0.994356      31.882752      90.785732       0.607321       0.366615      -1.128674      -0.110098       0.068632      -0.068890       0.146893       0.024858      -0.000490      -0.003716      -0.019242      -0.017715      -0.023864      -0.006055       0.029919             11.035368      13.547247      -2.438757       1.359473      11.841818      -1.474506       7.717039           0.000056
          141              F       3.617865      -0.106848       9.885261      -0.308615      21.879109 0.36775823E+03  0.79956011E+04                                 6.377504                            6.130600       0.118771       2.238873                    0.992388      21.188173      52.015909       0.735094       0.383243      -1.126760       0.035877      -0.039192       0.013427       0.054804      -0.041081      -0.001471      -0.020165      -0.029659       0.028322      -0.051220       0.005225       0.045996              6.484082       4.914866      -1.087211       0.391076       8.417300      -1.050693       6.120079           0.000054
          142              F       2.317838       1.674543      10.636280      -0.313856      18.685467 0.28555138E+03  0.57910453E+04                                 5.540839                            5.219799       0.923913       2.523012                    0.998704      20.175560      46.858566       0.844071       0.357812      -1.153541      -0.018322       0.001483       0.037812       0.042044      -0.008285      -0.036545       0.006340       0.009185       0.066022      -0.032107      -0.016435       0.048543              5.734484       5.449469      -0.399450      -1.959771       4.472860       0.535792       7.281124           0.000010
          143              F       4.736541      -0.545836      14.627715      -0.325616      18.513065 0.29606360E+03  0.60180171E+04                                 5.329305                            5.204647       0.946869       2.528008                    0.998312      20.049989      45.604354       0.878231       0.343106      -1.173597       0.002327       0.000931       0.034316       0.034407       0.002062       0.004680       0.003148      -0.014501       0.139074      -0.030948      -0.015864       0.046812              5.350319       4.760082       0.084318       0.098934       4.589472      -0.003868       6.701404           0.000007
          144              F       3.479304       0.273761      12.850014      -0.322796      23.103955 0.37600248E+03  0.81528601E+04                                 6.404026                            6.016338      -0.048729       2.167036                    0.993907      21.058003      50.256541       0.782495       0.360998      -1.153189      -0.035125       0.023965      -0.020926       0.047392      -0.031671       0.008001      -0.002146       0.026714      -0.056538      -0.026048      -0.018718       0.044766              6.655901       8.365932      -2.100624      -0.085001       6.380600      -0.451907       5.221170          -0.000002
          145              F       8.712015       4.712464      18.889440      -0.308615      21.879019 0.36775630E+03  0.79955471E+04                                 6.377481                            6.130578       0.118779       2.238877                    0.992388      21.188147      52.015778       0.735096       0.383243      -1.126761       0.035876       0.039192      -0.013427       0.054804       0.041081       0.001471      -0.020165      -0.029660       0.028321      -0.051220       0.005224       0.045995              6.484057       4.914849       1.087205      -0.391073       8.417265      -1.050688       6.120057           0.000057
          146              F       7.411988       2.931073      18.138421      -0.313856      18.685442 0.28555090E+03  0.57910330E+04                                 5.540833                            5.219794       0.923914       2.523013                    0.998704      20.175555      46.858537       0.844071       0.357812      -1.153541      -0.018322      -0.001483      -0.037812       0.042044       0.008285       0.036545       0.006340       0.009185       0.066022      -0.032107      -0.016435       0.048543              5.734478       5.449461       0.399449       1.959767       4.472855       0.535790       7.281116           0.000010
          147              F       9.830691       5.151452      14.146986      -0.325616      18.513067 0.29606364E+03  0.60180183E+04                                 5.329306                            5.204648       0.946869       2.528008                    0.998312      20.049988      45.604354       0.878231       0.343106      -1.173597       0.002327      -0.000931      -0.034316       0.034407      -0.002062      -0.004680       0.003148      -0.014501       0.139074      -0.030948      -0.015864       0.046812              5.350320       4.760082      -0.084318      -0.098934       4.589473      -0.003868       6.701405           0.000006
          148              F       8.573454       4.331855      15.924687      -0.322796      23.103953 0.37600245E+03  0.81528593E+04                                 6.404026                            6.016338      -0.048730       2.167035                    0.993907      21.058003      50.256542       0.782495       0.360998      -1.153189      -0.035125      -0.023965       0.020926       0.047392       0.031671      -0.008001      -0.002146       0.026714      -0.056538      -0.026049      -0.018718       0.044766              6.655901       8.365932       2.100624       0.085001       6.380600      -0.451907       5.221170          -0.000002
          149              F       6.570435      11.187792       9.297873      -0.308616      21.879532 0.36776738E+03  0.79958555E+04                                 6.377611                            6.130696       0.118726       2.238856                    0.992388      21.188312      52.016553       0.735084       0.383246      -1.126757      -0.035878       0.039190      -0.013428       0.054803      -0.041084      -0.001472      -0.020166      -0.029656       0.028329      -0.051224       0.005227       0.045997              6.484194       4.914937      -1.087233       0.391088       8.417459      -1.050721       6.120187           0.000054
          150              F       7.870462       9.406401       8.546854      -0.313856      18.685333 0.28554882E+03  0.57909790E+04                                 5.540804                            5.219769       0.923917       2.523014                    0.998704      20.175528      46.858398       0.844075       0.357811      -1.153542       0.018323      -0.001483      -0.037812       0.042044      -0.008285      -0.036545       0.006340       0.009186       0.066020      -0.032107      -0.016436       0.048542              5.734446       5.449432      -0.399450      -1.959751       4.472839       0.535790       7.281068           0.000010
          151              F       5.451759      11.626780       4.555419      -0.325616      18.513054 0.29606335E+03  0.60180106E+04                                 5.329302                            5.204644       0.946868       2.528008                    0.998312      20.049988      45.604344       0.878232       0.343106      -1.173597      -0.002327      -0.000931      -0.034316       0.034407       0.002062       0.004680       0.003148      -0.014501       0.139074      -0.030948      -0.015865       0.046812              5.350317       4.760079       0.084317       0.098935       4.589470      -0.003868       6.701401           0.000007
          152              F       6.708996      10.807183       6.333120      -0.322796      23.103997 0.37600338E+03  0.81528851E+04                                 6.404036                            6.016348      -0.048732       2.167034                    0.993907      21.058015      50.256599       0.782494       0.360998      -1.153188       0.035126      -0.023965       0.020926       0.047392      -0.031671       0.008002      -0.002146       0.026714      -0.056537      -0.026049      -0.018717       0.044766              6.655912       8.365944      -2.100627      -0.085002       6.380610      -0.451907       5.221180          -0.000003
          153              F       1.476285       6.368480       0.293694      -0.308616      21.879477 0.36776620E+03  0.79958225E+04                                 6.377597                            6.130683       0.118732       2.238858                    0.992388      21.188296      52.016473       0.735085       0.383246      -1.126758      -0.035877      -0.039191       0.013428       0.054803       0.041084       0.001472      -0.020166      -0.029657       0.028329      -0.051223       0.005227       0.045997              6.484179       4.914927       1.087230      -0.391087       8.417436      -1.050718       6.120174           0.000052
          154              F       2.776312       8.149871       1.044713      -0.313856      18.685301 0.28554820E+03  0.57909629E+04                                 5.540795                            5.219761       0.923917       2.523014                    0.998704      20.175523      46.858362       0.844076       0.357811      -1.153542       0.018323       0.001483       0.037812       0.042044       0.008285       0.036544       0.006340       0.009187       0.066020      -0.032107      -0.016436       0.048542              5.734437       5.449423       0.399449       1.959746       4.472832       0.535788       7.281056           0.000011
          155              F       0.357609       5.929492       5.036148      -0.325616      18.513058 0.29606343E+03  0.60180128E+04                                 5.329303                            5.204645       0.946867       2.528007                    0.998312      20.049987      45.604346       0.878231       0.343106      -1.173597      -0.002327       0.000931       0.034316       0.034407      -0.002062      -0.004680       0.003148      -0.014501       0.139074      -0.030948      -0.015865       0.046812              5.350318       4.760080      -0.084317      -0.098935       4.589471      -0.003868       6.701403           0.000007
          156              F       1.614846       6.749089       3.258447      -0.322796      23.103999 0.37600342E+03  0.81528862E+04                                 6.404037                            6.016348      -0.048733       2.167034                    0.993907      21.058016      50.256603       0.782494       0.360998      -1.153188       0.035126       0.023964      -0.020926       0.047392       0.031671      -0.008002      -0.002146       0.026714      -0.056537      -0.026049      -0.018717       0.044767              6.655912       8.365945       2.100628       0.085002       6.380611      -0.451907       5.221180          -0.000002

******************************************************
Auxiliary information for the entire system
The total spin magnetic moment of the unit cell is   0.014645
The total net atomic charge of the unit cell is   0.000005
Accuracy of reproducing the electrostatic potential in the unit cell:
  The inner radius (bohr) =    5.0000
  The outer radius (bohr) =   12.0000
  Valid grid points have density less than (e/(bohr^3)) =    0.0001
  The number of valid grid points were=         3202
  The rms potential error without charges in kcal/mol is=      6.35521
  The rms potential error with partial charges in kcal/mol is=      1.70667
  The RRMSE value at monopole order=      0.26855
  The rms potential error with partial charges and cloud penetration in kcal/mol is=      1.69630
  The RRMSE value at monopole order with cloud penetration is=      0.26691
  The rms potential error with partial charges and atomic dipoles in kcal/mol is=      2.52823
  The RRMSE value at dipole order=      0.39782
  The rms potential error with partial charges, atomic dipoles and cloud penetration in kcal/mol is=      2.52444
  The RRMSE value at dipole order with cloud penetration=      0.39722

******************************************************
The electron densities and ab initio electrostatic potential were computed in VASP using the PBE functional and
projector augmented wave method. See the main text of the journal article for a description of computational details.
The atomic charges, dipoles, and quadrupoles were computed with the DDEC6 method as described in
(a) T. A. Manz and N. Gabaldon Limas, RSC Adv. 6 (2016) 47771-47801 DOI: 10.1039/c6ra04656h
(b) N. Gabaldon Limas and T. A. Manz, RSC Adv. 8 (2018) 2678-2707 DOI: 10.1039/c7ra11829e.
For each atom in the material, the electron cloud parameters were fit to the spherically averaged atom-in-material
electron density using radial positions for which this density was between 10^-4 and 10^-2 electrons per cubic bohr.
The polarizabilities, dispersion coefficients, and quantum Drude oscillator (QDO) parameters were fit using the MCLF method.
The magnetic structure of the system was optimized in VASP from the default ferromagnetic initial guess using spin polarization.
The atomic spin moments (ASMs) were computed on this optimized magnetic structure using the DDEC6 partition as inputs
to the method of T. A. Manz and D. S. Sholl, J. Chem. Theory Comput. 7 (2011) 4146-4164 DOI: 10.1021/ct200539n.
The RMSE and RRMSE were computed using a uniform grid with Ewald summation.
