# Supplementary material for: A collection of forcefield precursors for metal–organic frameworks
Source: RSC Adv. 2019 Nov 13;9(63):36492–507. doi: 10.1039/c9ra07327b (PMC9075174; doi:10.1039/c9ra07327b)
Supplement: RA-009-C9RA07327B-s3554 [file RA-009-C9RA07327B-s3554.xyz]

  176
jmolscript: load "" {1 1 1} spacegroup "x,y,z" unitcell [{      9.863600     0.000000     0.000000 }, {      0.000000     9.863600     0.000000 }, {      0.000000     0.000000    30.352900 }]
Fe     7.597931     5.714970    27.596857     1.464313
Fe     5.847142     0.492194     0.342988     1.452338
Fe     2.265669     4.148630    12.420407     1.464293
Fe     4.016458     9.371406    15.519438     1.452293
Fe     9.080430     2.666131     4.832182     1.464286
Fe     4.439606     0.915342     7.931213     1.452290
Fe     0.783170     7.197469    20.008632     1.464294
Fe     5.423994     8.948258    23.107663     1.452331
Fe     7.197469     0.783170    10.344268     1.464257
Fe     8.948258     5.423994     7.245237     1.452277
Fe     2.666131     9.080430    25.520718     1.464308
Fe     0.915342     4.439606    22.421687     1.452311
Fe     5.714970     7.597931     2.756043     1.464309
Fe     0.492194     5.847142    30.009912     1.452376
Fe     4.148630     2.265669    17.932493     1.464297
Fe     9.371406     4.016458    14.833462     1.452332
Fe     3.069552     3.069552     0.000000     1.448848
Fe     6.794048     6.794048    15.176450     1.448810
Fe     1.862248     8.001352     7.588225     1.448797
Fe     8.001352     1.862248    22.764675     1.448822
P      5.480216     7.674867    26.097423     1.452206
P      0.293935     3.197779     1.690657     1.484755
P      6.133186     3.400969    29.424101     1.473119
P      4.383384     2.188733    10.920973     1.452176
P      9.569665     6.665821    16.867107     1.484766
P      3.730414     6.462631    14.247651     1.473101
P      7.120533     0.548416     3.332748     1.452191
P      1.734021     5.225735     9.278882     1.484754
P      1.530831     1.201386     6.659426     1.473095
P      2.743067     9.315184    18.509198     1.452185
P      8.129579     4.637865    24.455332     1.484771
P      8.332769     8.662214    21.835876     1.473092
P      9.315184     2.743067    11.843702     1.452177
P      4.637865     8.129579     5.897568     1.484779
P      8.662214     8.332769     8.517024     1.473101
P      0.548416     7.120533    27.020152     1.452189
P      5.225735     1.734021    21.074018     1.484766
P      1.201386     1.530831    23.693474     1.473104
P      7.674867     5.480216     4.255477     1.452189
P      3.197779     0.293935    28.662243     1.484788
P      3.400969     6.133186     0.928799     1.473107
P      2.188733     4.383384    19.431927     1.452183
P      6.665821     9.569665    13.485793     1.484749
P      6.462631     3.730414    16.105249     1.473098
P      7.525927     7.525927     0.000000     1.577662
P      2.337673     2.337673    15.176450     1.577660
P      7.269473     2.594127     7.588225     1.577659
P      2.594127     7.269473    22.764675     1.577662
O      6.961729     6.762484    29.144855    -0.666473
O      6.797993     4.009553    28.206950    -0.600751
O      5.994110     6.338349    26.625564    -0.607671
O      0.217986     3.241179     3.202231    -0.623223
O      3.948399     7.610754    26.042788    -0.635366
O      6.598748     1.948061    29.624430    -0.579238
O     -0.007891     4.602356     1.132163    -0.643356
O      9.049853     7.263555     0.142659    -0.644072
O      6.137132     7.963871    24.725472    -0.578845
O      1.625521     2.601031     1.235363    -0.582500
O      4.618138     3.505523    29.232878    -0.627136
O      5.963533     8.860472    27.008010    -0.356296
O      9.113966     2.180842     1.089669    -0.359295
O      6.564226     4.144685     0.400658    -0.389655
O      2.901871     3.101116    13.968405    -0.666466
O      3.065607     5.854047    13.030500    -0.600737
O      3.869490     3.525251    11.449114    -0.607659
O      9.645614     6.622421    18.378681    -0.623225
O      5.915201     2.252846    10.866338    -0.635353
O      3.264852     7.915539    14.447980    -0.579226
O      0.007891     5.261244    16.308613    -0.643346
O      0.813747     2.600045    15.319109    -0.644049
O      3.726468     1.899729     9.549022    -0.578831
O      8.238079     7.262569    16.411813    -0.582481
O      5.245462     6.358077    14.056428    -0.627123
O      3.900067     1.003128    11.831560    -0.356293
O      0.749634     7.682758    16.266119    -0.359283
O      3.299374     5.718915    15.577108    -0.389685
O      8.032916     2.029929     6.380180    -0.666471
O      0.922247     1.866193     5.442275    -0.600741
O      8.457051     1.062310     3.860889    -0.607649
O      1.690621     5.149786    10.790456    -0.623225
O      7.184646     8.880199     3.278113    -0.635362
O      2.983739     1.666948     6.859755    -0.579235
O      0.329444     4.923909     8.720388    -0.643336
O      7.531845     4.118053     7.730884    -0.644033
O      6.831529     1.205332     1.960797    -0.578837
O      2.330769     6.557321     8.823588    -0.582487
O      1.426277     9.549938     6.468203    -0.627115
O      5.934928     1.031733     4.243335    -0.356304
O      2.750958     4.182166     8.677894    -0.359283
O      0.787115     1.632426     7.988883    -0.389642
O      1.830684     7.833671    21.556630    -0.666462
O      8.941353     7.997407    20.618725    -0.600729
O      1.406549     8.801290    19.037339    -0.607665
O      8.172979     4.713814    25.966906    -0.623222
O      2.678954     0.983401    18.454563    -0.635355
O      6.879861     8.196652    22.036205    -0.579223
O      9.534156     4.939691    23.896838    -0.643341
O      2.331755     5.745547    22.907334    -0.644040
O      3.032071     8.658268    17.137247    -0.578837
O      7.532831     3.306279    24.000038    -0.582492
O      8.437323     0.313662    21.644653    -0.627131
O      3.928672     8.831867    19.419785    -0.356278
O      7.112642     5.681434    23.854344    -0.359296
O      9.076485     8.231174    23.165333    -0.389649
O      7.833671     1.830684     8.796270    -0.666457
O      7.997407     8.941353     9.734175    -0.600736
O      8.801290     1.406549    11.315561    -0.607644
O      4.713814     8.172979     4.385994    -0.623227
O      0.983401     2.678954    11.898337    -0.635361
O      8.196652     6.879861     8.316695    -0.579231
O      4.939691     9.534156     6.456062    -0.643348
O      5.745547     2.331755     7.445566    -0.644034
O      8.658268     3.032071    13.215653    -0.578829
O      3.306279     7.532831     6.352862    -0.582495
O      0.313662     8.437323     8.708247    -0.627117
O      8.831867     3.928672    10.933115    -0.356290
O      5.681434     7.112642     6.498556    -0.359298
O      8.231174     9.076485     7.187567    -0.389680
O      2.029929     8.032916    23.972720    -0.666467
O      1.866193     0.922247    24.910625    -0.600741
O      1.062310     8.457051    26.492011    -0.607663
O      5.149786     1.690621    19.562444    -0.623229
O      8.880199     7.184646    27.074787    -0.635362
O      1.666948     2.983739    23.493145    -0.579225
O      4.923909     0.329444    21.632512    -0.643351
O      4.118053     7.531845    22.622016    -0.644051
O      1.205332     6.831529    28.392103    -0.578859
O      6.557321     2.330769    21.529312    -0.582489
O      9.549938     1.426277    23.884697    -0.627123
O      1.031733     5.934928    26.109565    -0.356282
O      4.182166     2.750958    21.675006    -0.359290
O      1.632426     0.787115    22.364017    -0.389672
O      6.762484     6.961729     1.208045    -0.666475
O      4.009553     6.797993     2.145950    -0.600741
O      6.338349     5.994110     3.727336    -0.607657
O      3.241179     0.217986    27.150669    -0.623241
O      7.610754     3.948399     4.310112    -0.635357
O      1.948061     6.598748     0.728470    -0.579244
O      4.602356    -0.007891    29.220737    -0.643364
O      7.263555     9.049853    30.210241    -0.644060
O      7.963871     6.137132     5.627428    -0.578825
O      2.601031     1.625521    29.117537    -0.582501
O      3.505523     4.618138     1.120022    -0.627135
O      8.860472     5.963533     3.344890    -0.356288
O      2.180842     9.113966    29.263231    -0.359301
O      4.144685     6.564226    29.952242    -0.389677
O      3.101116     2.901871    16.384495    -0.666462
O      5.854047     3.065607    17.322400    -0.600742
O      3.525251     3.869490    18.903786    -0.607662
O      6.622421     9.645614    11.974219    -0.623209
O      2.252846     5.915201    19.486562    -0.635360
O      7.915539     3.264852    15.904920    -0.579226
O      5.261244     0.007891    14.044287    -0.643342
O      2.600045     0.813747    15.033791    -0.644040
O      1.899729     3.726468    20.803878    -0.578826
O      7.262569     8.238079    13.941087    -0.582481
O      6.358077     5.245462    16.296472    -0.627123
O      1.003128     3.900067    18.521340    -0.356285
O      7.682758     0.749634    14.086781    -0.359269
O      5.718915     3.299374    14.775792    -0.389665
F      9.142571     5.001832    28.729020    -0.475943
F      1.805039     4.290666    29.372501    -0.470208
F      0.721029     4.861768    13.552570    -0.475937
F      8.058561     5.572934    14.196051    -0.470206
F      9.793568     4.210771     5.964345    -0.475925
F      0.641134     6.736839     6.607826    -0.470191
F      0.070032     5.652829    21.140795    -0.475929
F      9.222466     3.126761    21.784276    -0.470204
F      5.652829     0.070032     9.212105    -0.475924
F      3.126761     9.222466     8.568624    -0.470195
F      4.210771     9.793568    24.388555    -0.475933
F      6.736839     0.641134    23.745074    -0.470209
F      5.001832     9.142571     1.623880    -0.475939
F      4.290666     1.805039     0.980399    -0.470206
F      4.861768     0.721029    16.800330    -0.475934
F      5.572934     8.058561    16.156849    -0.470202

The following XYZ coordinates are in angstroms. Other properties are in atomic units.
The sperically averaged electron density of each atom fit to a function of the form exp(a - br)
eigen_1, eigen_2 and eigen_3 are the three eigenvalues of traceless quadrupole moment tensor
  atom number  atomic symbol              X              Y              Z     net charge C6 coefficient C8 coefficient C10 coefficient fluctuating dipole atomic polarizability isotropic forcefield polarizability              a              b squared Pearson coefficient          <r^3>          <r^4>         wp_QDO          m_QDO          q_QDO       dipole_x       dipole_y       dipole_z         dipole            Qxy            Qxz            Qyz     Q(x^2-y^2)  Q(3z^2 - R^2)        eigen_1        eigen_2        eigen_3 static polarizability      alpha(xx)      alpha(xy)      alpha(xz)      alpha(yy)      alpha(yz)      alpha(zz) atomic spin moment
            1             Fe       7.597931       5.714970      27.596857       1.464313      82.951380 0.14388662E+04  0.42973775E+05                                16.226800                           12.984124       0.123638       1.943853                    0.997817      42.613687     113.541654       0.466753       0.439376      -1.114837      -0.011694      -0.036637      -0.007182       0.039123      -0.026502      -0.007405       0.006547      -0.029508      -0.162626      -0.055174      -0.003049       0.058223             19.055116      17.807866       0.401240      -1.589579      15.761894       0.216674      23.595588           4.308753
            2             Fe       5.847142       0.492194       0.342988       1.452338      81.854308 0.15063086E+04  0.45551066E+05                                16.176510                           13.337019       0.115271       1.939447                    0.998085      43.112087     115.958954       0.457390       0.442828      -1.111561       0.010635      -0.001991      -0.010239       0.014897       0.037690      -0.074802       0.047228       0.081642       0.004472      -0.109893       0.011854       0.098039             18.615160      15.936933      -1.622817       4.442759      21.488161      -1.696680      18.420385           4.491224
            3             Fe       2.265669       4.148630      12.420407       1.464293      82.952464 0.14388877E+04  0.42974564E+05                                16.226919                           12.984203       0.123657       1.943857                    0.997817      42.613945     113.542438       0.466752       0.439375      -1.114838       0.011690       0.036637      -0.007184       0.039122      -0.026499       0.007406      -0.006542      -0.029514      -0.162606      -0.055167      -0.003051       0.058218             19.055273      17.808035       0.401269       1.589614      15.762044      -0.216622      23.595740           4.308631
            4             Fe       4.016458       9.371406      15.519438       1.452293      81.859232 0.15064175E+04  0.45555006E+05                                16.176800                           13.337229       0.115373       1.939467                    0.998085      43.113953     115.963336       0.457402       0.442810      -1.111577      -0.010635       0.001988      -0.010230       0.014890       0.037669       0.074825      -0.047239       0.081649       0.004438      -0.109903       0.011840       0.098063             18.615519      15.937203      -1.622869      -4.442849      21.488644       1.696767      18.420709           4.491096
            5             Fe       9.080430       2.666131       4.832182       1.464286      82.953823 0.14389199E+04  0.42975681E+05                                16.226940                           12.984234       0.123675       1.943862                    0.997817      42.614277     113.542794       0.466759       0.439367      -1.114845       0.036634      -0.011687      -0.007186       0.039119       0.026501      -0.006535      -0.007406       0.029505      -0.162611      -0.055168      -0.003049       0.058217             19.055281      15.762055      -0.401274      -0.216661      17.808016      -1.589634      23.595771           4.308574
            6             Fe       4.439606       0.915342       7.931213       1.452290      81.857427 0.15063793E+04  0.45553704E+05                                16.176814                           13.337251       0.115293       1.939443                    0.998085      43.113428     115.962927       0.457390       0.442822      -1.111566       0.001991       0.010637      -0.010234       0.014895      -0.037678      -0.047233      -0.074813      -0.081644       0.004457      -0.109896       0.011846       0.098050             18.615528      21.488633       1.622868       1.696747      15.937232       4.442857      18.420718           4.490678
            7             Fe       0.783170       7.197469      20.008632       1.464294      82.955718 0.14389554E+04  0.42976888E+05                                16.226951                           12.984215       0.123739       1.943879                    0.997817      42.615051     113.544015       0.466770       0.439355      -1.114856      -0.036637       0.011692      -0.007184       0.039123       0.026503       0.006534       0.007399       0.029499      -0.162662      -0.055183      -0.003042       0.058225             19.055316      15.762063      -0.401238       0.216667      17.808072       1.589601      23.595814           4.308822
            8             Fe       5.423994       8.948258      23.107663       1.452331      81.854980 0.15063217E+04  0.45551547E+05                                16.176565                           13.337051       0.115291       1.939451                    0.998085      43.112385     115.959754       0.457391       0.442826      -1.111563      -0.001987      -0.010635      -0.010234       0.014892      -0.037694       0.047230       0.074805      -0.081634       0.004480      -0.109898       0.011857       0.098040             18.615240      21.488261       1.622848      -1.696693      15.937020      -4.442796      18.420438           4.491009
            9             Fe       7.197469       0.783170      10.344268       1.464257      82.953770 0.14389176E+04  0.42975725E+05                                16.227132                           12.984375       0.123633       1.943843                    0.997817      42.614595     113.544901       0.466747       0.439377      -1.114835       0.011690      -0.036636       0.007185       0.039122       0.026508      -0.007406      -0.006546      -0.029507      -0.162615      -0.055170      -0.003056       0.058226             19.055517      17.808252      -0.401281      -1.589651      15.762245      -0.216639      23.596055           4.308469
           10             Fe       8.948258       5.423994       7.245237       1.452277      81.859214 0.15064198E+04  0.45555159E+05                                16.176900                           13.337318       0.115325       1.939450                    0.998085      43.114063     115.964289       0.457396       0.442815      -1.111572      -0.010635      -0.001991       0.010233       0.014892      -0.037668      -0.074820      -0.047238       0.081649       0.004433      -0.109899       0.011840       0.098058             18.615628      15.937313       1.622889       4.442876      21.488774       1.696762      18.420796           4.490766
           11             Fe       2.666131       9.080430      25.520718       1.464308      82.951757 0.14388738E+04  0.42974044E+05                                16.226823                           12.984138       0.123643       1.943854                    0.997817      42.613805     113.541908       0.466754       0.439374      -1.114838      -0.011692       0.036637       0.007185       0.039123       0.026502       0.007404       0.006545      -0.029509      -0.162622      -0.055172      -0.003050       0.058222             19.055148      17.807885      -0.401258       1.589610      15.761928       0.216676      23.595630           4.308719
           12             Fe       0.915342       4.439606      22.421687       1.452311      81.856419 0.15063552E+04  0.45552792E+05                                16.176692                           13.337153       0.115300       1.939449                    0.998085      43.113033     115.961615       0.457392       0.442823      -1.111565       0.010632       0.001989       0.010232       0.014889      -0.037684       0.074809       0.047229       0.081639       0.004459      -0.109894       0.011849       0.098045             18.615385      15.937144       1.622871      -4.442832      21.488444      -1.696717      18.420567           4.490904
           13             Fe       5.714970       7.597931       2.756043       1.464309      82.950913 0.14388560E+04  0.42973429E+05                                16.226819                           12.984137       0.123620       1.943849                    0.997817      42.613365     113.541050       0.466749       0.439380      -1.114833      -0.036634      -0.011689       0.007187       0.039119      -0.026503      -0.006546       0.007404       0.029515      -0.162584      -0.055160      -0.003059       0.058219             19.055144      15.761939       0.401257      -0.216668      17.807868       1.589620      23.595625           4.308518
           14             Fe       0.492194       5.847142      30.009912       1.452376      81.853596 0.15062897E+04  0.45550254E+05                                16.176294                           13.336837       0.115312       1.939467                    0.998085      43.111488     115.956241       0.457399       0.442821      -1.111568      -0.001991       0.010636       0.010233       0.014893       0.037683      -0.047227       0.074802      -0.081648       0.004456      -0.109889       0.011848       0.098041             18.614916      21.487875      -1.622778       1.696666      15.936711      -4.442690      18.420163           4.491251
           15             Fe       4.148630       2.265669      17.932493       1.464297      82.952994 0.14388972E+04  0.42974886E+05                                16.226916                           12.984191       0.123680       1.943862                    0.997817      42.614206     113.542881       0.466756       0.439371      -1.114841       0.036638       0.011692       0.007182       0.039123      -0.026501       0.006540      -0.007404       0.029506      -0.162623      -0.055172      -0.003048       0.058220             19.055276      15.762034       0.401263       0.216636      17.808059      -1.589595      23.595733           4.308806
           16             Fe       9.371406       4.016458      14.833462       1.452332      81.854929 0.15063209E+04  0.45551529E+05                                16.176579                           13.337063       0.115287       1.939449                    0.998085      43.112387     115.959879       0.457390       0.442827      -1.111562       0.001989      -0.010636       0.010236       0.014895       0.037690       0.047232      -0.074806      -0.081641       0.004489      -0.109898       0.011855       0.098043             18.615255      21.488317      -1.622838      -1.696736      15.937000       4.442774      18.420448           4.490910
           17             Fe       3.069552       3.069552       0.000000       1.448848      90.348948 0.16492370E+04  0.50722132E+05                                16.705463                           13.584307       0.057607       1.925239                    0.997871      42.873998     114.118864       0.474645       0.419588      -1.133180      -0.007002      -0.007001      -0.000001       0.009902       0.029225       0.051819      -0.051819       0.000011       0.257223      -0.100874      -0.013645       0.114519             19.277371      22.107681      -1.998685      -3.518822      22.107749       3.518843      13.616681           3.992595
           18             Fe       6.794048       6.794048      15.176450       1.448810      90.349185 0.16492389E+04  0.50722457E+05                                16.705895                           13.584627       0.057536       1.925204                    0.997871      42.874548     114.122459       0.474620       0.419607      -1.133161       0.007002       0.007003       0.000000       0.009903       0.029234      -0.051816       0.051814      -0.000005       0.257255      -0.100880      -0.013642       0.114522             19.277908      22.108403      -1.998802       3.518962      22.108330      -3.518932      13.616992           3.992419
           19             Fe       1.862248       8.001352       7.588225       1.448797      90.347048 0.16491946E+04  0.50720956E+05                                16.705960                           13.584694       0.057486       1.925189                    0.997872      42.873787     114.121774       0.474604       0.419623      -1.133146       0.007003      -0.007002      -0.000001       0.009903      -0.029221       0.051824       0.051823      -0.000001       0.257220      -0.100874      -0.013649       0.114523             19.277975      22.108462       1.998817      -3.518958      22.108419      -3.518944      13.617044           3.992269
           20             Fe       8.001352       1.862248      22.764675       1.448822      90.351105 0.16492815E+04  0.50723853E+05                                16.705737                           13.584499       0.057598       1.925227                    0.997871      42.874978     114.121948       0.474641       0.419589      -1.133179      -0.007002       0.006999      -0.000004       0.009900      -0.029222      -0.051821      -0.051820      -0.000005       0.257225      -0.100873      -0.013649       0.114522             19.277721      22.108142       1.998754       3.518915      22.108139       3.518907      13.616881           3.992657
           21              P       5.480216       7.674867      26.097423       1.452206      64.190291 0.11198665E+04  0.32844462E+05                                12.899327                           10.555434       0.435501       1.946138                    0.999851      45.500973     138.935172       0.559749       0.373093      -1.110810      -0.018232      -0.081748      -0.009734       0.084320       0.069531      -0.056676       0.024797      -0.010422       0.009312      -0.103900       0.027464       0.076435             14.376530      15.924012      -3.026430       1.269437      12.133144      -2.246391      15.072435          -0.003227
           22              P       0.293935       3.197779       1.690657       1.484755      65.809620 0.10909897E+04  0.31738225E+05                                13.001501                           10.344676       0.443728       1.956144                    0.999779      44.500444     134.620266       0.572400       0.367828      -1.116556       0.036138       0.031844       0.047218       0.067450      -0.038286       0.046435       0.027280       0.002949      -0.137811      -0.085632       0.021570       0.064062             14.689145      14.572916      -0.109984      -3.609468      12.931433      -1.706043      16.563087          -0.007141
           23              P       6.133186       3.400969      29.424101       1.473119      64.875078 0.11198197E+04  0.32781528E+05                                12.889361                           10.483860       0.449940       1.952263                    0.999890      44.926615     136.220025       0.568459       0.368066      -1.116665       0.005386      -0.021200      -0.085586       0.088337      -0.066025       0.033372       0.047099       0.019741       0.044229      -0.102371       0.041599       0.060772             14.448007      14.443730       2.115903      -1.584087      16.517540      -3.224646      12.382750          -0.001420
           24              P       4.383384       2.188733      10.920973       1.452176      64.189590 0.11198514E+04  0.32843919E+05                                12.899255                           10.555371       0.435450       1.946129                    0.999851      45.500574     138.933872       0.559749       0.373094      -1.110809       0.018224       0.081753      -0.009740       0.084324       0.069524       0.056678      -0.024806      -0.010407       0.009271      -0.103898       0.027466       0.076432             14.376455      15.923921      -3.026413      -1.269442      12.133107       2.246371      15.072337          -0.003367
           25              P       9.569665       6.665821      16.867107       1.484766      65.812016 0.10910384E+04  0.31740005E+05                                13.001780                           10.344887       0.443770       1.956141                    0.999779      44.501708     134.625012       0.572396       0.367826      -1.116556      -0.036135      -0.031838       0.047220       0.067447      -0.038288      -0.046443      -0.027280       0.002967      -0.137778      -0.085633       0.021570       0.064063             14.689470      14.573261      -0.109985       3.609618      12.931680       1.706118      16.563469          -0.007198
           26              P       3.730414       6.462631      14.247651       1.473101      64.875585 0.11198271E+04  0.32781837E+05                                12.889467                           10.483916       0.449894       1.952247                    0.999890      44.927019     136.221999       0.568455       0.368067      -1.116662      -0.005383       0.021203      -0.085585       0.088336      -0.066020      -0.033369      -0.047097       0.019726       0.044245      -0.102365       0.041599       0.060766             14.448153      14.443882       2.115946       1.584122      16.517711       3.224700      12.382867          -0.001514
           27              P       7.120533       0.548416       3.332748       1.452191      64.189328 0.11198476E+04  0.32843769E+05                                12.899211                           10.555350       0.435450       1.946130                    0.999851      45.500397     138.933096       0.559750       0.373093      -1.110809       0.081755      -0.018223      -0.009740       0.084326      -0.069517      -0.024811      -0.056680       0.010402       0.009273      -0.103897       0.027470       0.076427             14.376394      12.133045       3.026369       2.246332      15.923847       1.269429      15.072292          -0.003305
           28              P       1.734021       5.225735       9.278882       1.484754      65.810185 0.10910013E+04  0.31738646E+05                                13.001567                           10.344724       0.443742       1.956145                    0.999779      44.500732     134.621328       0.572399       0.367827      -1.116556      -0.031840       0.036142       0.047221       0.067453       0.038283      -0.027274       0.046447      -0.002943      -0.137812      -0.085637       0.021574       0.064063             14.689228      12.931485       0.109985       1.706061      14.573004      -3.609523      16.563194          -0.007273
           29              P       1.530831       1.201386       6.659426       1.473095      64.874387 0.11198034E+04  0.32780945E+05                                12.889313                           10.483806       0.449877       1.952252                    0.999890      44.926231     136.218876       0.568459       0.368068      -1.116663       0.021205       0.005388      -0.085589       0.088341       0.066029      -0.047104       0.033375      -0.019769       0.044210      -0.102379       0.041601       0.060778             14.447970      16.517518      -2.115899       3.224660      14.443683      -1.584094      12.382709          -0.001542
           30              P       2.743067       9.315184      18.509198       1.452185      64.190836 0.11198767E+04  0.32844856E+05                                12.899419                           10.555497       0.435489       1.946132                    0.999851      45.501317     138.936692       0.559745       0.373094      -1.110808      -0.081750       0.018230      -0.009735       0.084322      -0.069536       0.024801       0.056677       0.010398       0.009294      -0.103905       0.027462       0.076443             14.376644      12.133252       3.026487      -2.246433      15.924153      -1.269463      15.072526          -0.003310
           31              P       8.129579       4.637865      24.455332       1.484771      65.811335 0.10910244E+04  0.31739491E+05                                13.001694                           10.344820       0.443763       1.956143                    0.999779      44.501355     134.623655       0.572398       0.367826      -1.116556       0.031840      -0.036140       0.047226       0.067454       0.038292       0.027274      -0.046449      -0.002947      -0.137830      -0.085644       0.021570       0.064075             14.689371      12.931622       0.109980      -1.706086      14.573162       3.609561      16.563330          -0.007144
           32              P       8.332769       8.662214      21.835876       1.473092      64.874949 0.11198150E+04  0.32781371E+05                                12.889369                           10.483850       0.449888       1.952251                    0.999890      44.926562     136.220071       0.568458       0.368067      -1.116664      -0.021204      -0.005383      -0.085587       0.088339       0.066023       0.047089      -0.033371      -0.019717       0.044248      -0.102362       0.041597       0.060764             14.448033      16.517568      -2.115915      -3.224666      14.443772       1.584095      12.382758          -0.001503
           33              P       9.315184       2.743067      11.843702       1.452177      64.190249 0.11198666E+04  0.32844474E+05                                12.899334                           10.555440       0.435467       1.946130                    0.999851      45.500935     138.935192       0.559748       0.373093      -1.110809       0.018227      -0.081750       0.009738       0.084321      -0.069527      -0.056679      -0.024801      -0.010418       0.009291      -0.103899       0.027465       0.076435             14.376540      15.924036       3.026436       1.269457      12.133165       2.246384      15.072418          -0.003353
           34              P       4.637865       8.129579       5.897568       1.484779      65.809381 0.10909842E+04  0.31738024E+05                                13.001473                           10.344648       0.443740       1.956147                    0.999779      44.500332     134.619839       0.572401       0.367828      -1.116556      -0.036135       0.031844      -0.047220       0.067450       0.038286       0.046439      -0.027284       0.002958      -0.137794      -0.085635       0.021574       0.064061             14.689122      14.572913       0.109988      -3.609474      12.931400       1.706029      16.563053          -0.007216
           35              P       8.662214       8.332769       8.517024       1.473101      64.873947 0.11197923E+04  0.32780548E+05                                12.889259                           10.483753       0.449871       1.952252                    0.999890      44.926079     136.218365       0.568460       0.368067      -1.116663      -0.005387      -0.021207       0.085590       0.088343       0.066028       0.033375      -0.047101       0.019773       0.044209      -0.102377       0.041602       0.060775             14.447917      14.443626      -2.115899      -1.584078      16.517440       3.224632      12.382685          -0.001560
           36              P       0.548416       7.120533      27.020152       1.452189      64.190119 0.11198635E+04  0.32844363E+05                                12.899327                           10.555437       0.435465       1.946129                    0.999851      45.500870     138.934986       0.559747       0.373094      -1.110808      -0.018226       0.081749       0.009735       0.084320      -0.069530       0.056678       0.024806      -0.010397       0.009286      -0.103902       0.027465       0.076437             14.376528      15.924012       3.026419      -1.269431      12.133129      -2.246386      15.072444          -0.003224
           37              P       5.225735       1.734021      21.074018       1.484766      65.810996 0.10910158E+04  0.31739185E+05                                13.001661                           10.344785       0.443765       1.956146                    0.999779      44.501198     134.623127       0.572398       0.367827      -1.116556       0.036133      -0.031842      -0.047224       0.067451       0.038293      -0.046442       0.027283       0.002972      -0.137837      -0.085645       0.021568       0.064077             14.689341      14.573133       0.109993       3.609564      12.931578      -1.706079      16.563311          -0.007179
           38              P       1.201386       1.530831      23.693474       1.473104      64.875171 0.11198210E+04  0.32781593E+05                                12.889400                           10.483883       0.449873       1.952245                    0.999890      44.926702     136.220626       0.568457       0.368067      -1.116663       0.005388       0.021207       0.085587       0.088340       0.066022      -0.033372       0.047099       0.019764       0.044218      -0.102370       0.041600       0.060770             14.448060      14.443795      -2.115926       1.584095      16.517597      -3.224655      12.382790          -0.001480
           39              P       7.674867       5.480216       4.255477       1.452189      64.189437 0.11198493E+04  0.32843833E+05                                12.899225                           10.555358       0.435473       1.946137                    0.999851      45.500443     138.933291       0.559750       0.373093      -1.110809      -0.081753      -0.018223       0.009738       0.084323       0.069521      -0.024811       0.056681       0.010393       0.009279      -0.103900       0.027469       0.076430             14.376413      12.133063      -3.026384       2.246357      15.923862      -1.269429      15.072315          -0.003329
           40              P       3.197779       0.293935      28.662243       1.484788      65.810165 0.10910004E+04  0.31738595E+05                                13.001524                           10.344692       0.443792       1.956157                    0.999779      44.500715     134.620951       0.572403       0.367825      -1.116558       0.031839       0.036138      -0.047223       0.067452      -0.038290      -0.027274      -0.046448      -0.002957      -0.137839      -0.085644       0.021568       0.064076             14.689172      12.931452      -0.109987       1.706058      14.572930       3.609484      16.563134          -0.007079
           41              P       3.400969       6.133186       0.928799       1.473107      64.875394 0.11198242E+04  0.32781719E+05                                12.889435                           10.483901       0.449908       1.952252                    0.999890      44.926868     136.221320       0.568456       0.368067      -1.116663      -0.021203       0.005394       0.085580       0.088333      -0.066025      -0.047101      -0.033371      -0.019777       0.044223      -0.102374       0.041601       0.060772             14.448104      16.517656       2.115919       3.224680      14.443834       1.584098      12.382824          -0.001437
           42              P       2.188733       4.383384      19.431927       1.452183      64.190462 0.11198697E+04  0.32844587E+05                                12.899354                           10.555450       0.435478       1.946132                    0.999851      45.501070     138.935616       0.559748       0.373093      -1.110809       0.081750       0.018233       0.009736       0.084322       0.069533       0.024796      -0.056676       0.010420       0.009308      -0.103901       0.027463       0.076438             14.376566      12.133193      -3.026461      -2.246401      15.924074       1.269451      15.072432          -0.003308
           43              P       6.665821       9.569665      13.485793       1.484749      65.810817 0.10910153E+04  0.31739151E+05                                13.001633                           10.344782       0.443763       1.956147                    0.999779      44.501030     134.622353       0.572399       0.367827      -1.116557      -0.031842      -0.036142      -0.047220       0.067453      -0.038281       0.027282       0.046444      -0.002951      -0.137814      -0.085639       0.021579       0.064060             14.689299      12.931544      -0.109990      -1.706088      14.573078      -3.609551      16.563274          -0.007259
           44              P       6.462631       3.730414      16.105249       1.473098      64.875457 0.11198255E+04  0.32781775E+05                                12.889454                           10.483913       0.449882       1.952245                    0.999890      44.926906     136.221562       0.568455       0.368068      -1.116662       0.021199      -0.005384       0.085585       0.088335      -0.066024       0.047095       0.033372      -0.019721       0.044236      -0.102367       0.041598       0.060769             14.448134      16.517690       2.115947      -3.224695      14.443868      -1.584126      12.382844          -0.001500
           45              P       7.525927       7.525927       0.000000       1.577662      61.428684 0.98963853E+03  0.28373886E+05                                12.923316                           10.205493       0.214286       1.890083                    0.999286      44.622664     138.381271       0.541304       0.394660      -1.086349       0.011009       0.011009       0.000002       0.015569       0.077665       0.061077      -0.061075      -0.000000      -0.030991      -0.133213       0.050383       0.082830             14.789712      14.862390      -2.900814      -2.002533      14.862353       2.002524      14.644393           0.027791
           46              P       2.337673       2.337673      15.176450       1.577660      61.428599 0.98963809E+03  0.28373852E+05                                12.923279                           10.205470       0.214316       1.890094                    0.999286      44.622485     138.380364       0.541307       0.394658      -1.086351      -0.011006      -0.011008       0.000000       0.015566       0.077667      -0.061079       0.061079       0.000000      -0.031008      -0.133218       0.050383       0.082835             14.789670      14.862337      -2.900821       2.002520      14.862359      -2.002527      14.644315           0.027731
           47              P       7.269473       2.594127       7.588225       1.577659      61.428611 0.98963781E+03  0.28373863E+05                                12.923319                           10.205498       0.214268       1.890080                    0.999286      44.622538     138.380913       0.541303       0.394660      -1.086349      -0.011006       0.011007      -0.000001       0.015566      -0.077662       0.061077       0.061076       0.000002      -0.031012      -0.133211       0.050380       0.082831             14.789720      14.862381       2.900834      -2.002533      14.862405      -2.002532      14.644372           0.027687
           48              P       2.594127       7.269473      22.764675       1.577662      61.428818 0.98964065E+03  0.28373963E+05                                12.923333                           10.205502       0.214279       1.890082                    0.999286      44.622726     138.381518       0.541304       0.394659      -1.086349       0.011004      -0.011008      -0.000001       0.015565      -0.077663      -0.061077      -0.061075       0.000009      -0.031009      -0.133211       0.050380       0.082832             14.789739      14.862418       2.900835       2.002539      14.862403       2.002535      14.644395           0.027748
           49              O       6.961729       6.762484      29.144855      -0.666473      47.976844 0.83726591E+03  0.22470041E+05                                10.682831                            9.085930      -0.319110       1.921481                    0.996021      30.315196      84.018519       0.617247       0.369749      -1.131350      -0.099527       0.001886      -0.012779       0.100361       0.009010      -0.009009      -0.025547       0.025133      -0.053183      -0.037259       0.005689       0.031569             11.933358       8.486690      -0.083613      -0.068602      10.077783       4.941905      17.235599           0.051419
           50              O       6.797993       4.009553      28.206950      -0.600751      36.346739 0.52560850E+03  0.12480877E+05                                 8.650583                            6.996330       0.340106       2.179147                    0.997510      26.790195      68.484849       0.738608       0.349228      -1.154526       0.019364      -0.044989      -0.076805       0.091093      -0.027056       0.016452       0.022098       0.046908      -0.088108      -0.052681       0.001713       0.050968              9.912319       8.382459       3.573939      -3.743607      10.417888      -4.501868      10.936611           0.032488
           51              O       5.994110       6.338349      26.625564      -0.607671      36.745321 0.57181896E+03  0.13915048E+05                                 8.822510                            7.391966       0.166453       2.112710                    0.996902      27.596681      72.223504       0.702405       0.358338      -1.143177      -0.064128      -0.070849      -0.004683       0.095676       0.035568      -0.011435       0.004371       0.032922      -0.000625      -0.041473       0.000839       0.040634              9.863336       9.864720      -4.157938       2.909435      10.562786      -3.341082       9.162502           0.050005
           52              O       0.217986       3.241179       3.202231      -0.623223      40.410103 0.58950238E+03  0.14441044E+05                                 9.390822                            7.480019       0.148449       2.097938                    0.997692      27.879646      72.976127       0.702493       0.355919      -1.146222       0.066552       0.028257       0.047307       0.086404       0.002854       0.029342      -0.003805       0.013201      -0.117174      -0.050649       0.013188       0.037461             10.934375       7.343396       0.411845      -3.674632       6.629550      -2.044918      18.830180           0.077325
           53              O       3.948399       7.610754      26.042788      -0.635366      39.214054 0.67196020E+03  0.17041758E+05                                 9.239181                            8.076185       0.101241       2.072863                    0.996753      28.848615      77.321823       0.663491       0.363999      -1.137597      -0.048561      -0.103945       0.033042       0.119392       0.001915      -0.001288       0.003234      -0.071281       0.007479      -0.036986       0.002224       0.034763             10.120995      16.069962      -2.001857       1.391707       6.979730      -0.676637       7.313295           0.059469
           54              O       6.598748       1.948061      29.624430      -0.579238      35.467380 0.55843921E+03  0.13516665E+05                                 8.618130                            7.317379       0.111034       2.098616                    0.996560      27.398005      71.639449       0.703795       0.359556      -1.141582       0.098131      -0.041813      -0.050946       0.118209      -0.010951       0.009045       0.019199       0.011874       0.119561      -0.038117      -0.007534       0.045651              9.604764       6.409471      -0.175768       0.085594      15.550550      -2.810363       6.854269           0.136240
           55              O      -0.007891       4.602356       1.132163      -0.643356      44.844048 0.77446889E+03  0.20347577E+05                                10.132305                            8.699820      -0.140949       1.985671                    0.995803      29.587681      80.668651       0.636135       0.366478      -1.135870      -0.061351       0.053021       0.047522       0.093986      -0.004739       0.019585       0.030735       0.024526       0.027638      -0.041864       0.005111       0.036753             11.110459       7.777253      -0.464174      -0.734610      14.203895      -5.559090      11.350229           0.119136
           56              O       9.049853       7.263555       0.142659      -0.644072      38.673088 0.61785354E+03  0.15320072E+05                                 9.127491                            7.687080       0.200749       2.122182                    0.995067      28.151222      74.225283       0.688751       0.358648      -1.143608       0.069553       0.066786       0.064857       0.116208       0.029841       0.011908      -0.015145      -0.032633       0.010715      -0.042849       0.008757       0.034092             10.273051      16.146373      -4.200508      -0.925916       8.183048       0.434168       6.489730           0.089081
           57              O       6.137132       7.963871      24.725472      -0.578845      42.168675 0.72396385E+03  0.18724788E+05                                 9.787145                            8.466145      -0.198616       1.979384                    0.995533      28.842139      78.323643       0.637853       0.371267      -1.130853       0.088286      -0.030639      -0.028579       0.097724       0.025140       0.007236       0.037644      -0.056323      -0.070094      -0.041800      -0.023749       0.065549             10.686360       8.341314      -0.648672      -1.709864       8.077847      -3.350482      15.639918           0.162117
           58              O       1.625521       2.601031       1.235363      -0.582500      35.786754 0.53839455E+03  0.12886848E+05                                 8.587457                            7.116392       0.287409       2.149814                    0.998135      27.225090      70.324779       0.725454       0.352736      -1.149383       0.036355      -0.083479       0.042395       0.100438       0.012982       0.038546       0.015094      -0.040090       0.052580      -0.050872       0.001490       0.049382              9.683428      14.562747      -1.569421      -4.854730       6.435769       0.618390       8.051768           0.121056
           59              O       4.618138       3.505523      29.232878      -0.627136      35.732840 0.61637610E+03  0.15307633E+05                                 8.616953                            7.694852       0.092678       2.066833                    0.998043      28.598916      76.004769       0.684633       0.360235      -1.139859      -0.040090       0.041629      -0.095567       0.111684      -0.004358       0.010589      -0.000044      -0.016918       0.147874      -0.035414      -0.015222       0.050636              9.183631      14.602057       0.730186      -1.373269       6.798485      -0.218249       6.150349           0.061065
           60              O       5.963533       8.860472      27.008010      -0.356296      23.303923 0.41956731E+03  0.94132379E+04                                 6.402796                            6.351377       0.864419       2.392468                    0.998049      24.333426      60.382447       0.757187       0.360550      -1.145829       0.025624       0.063485       0.068156       0.096603       0.060728      -0.121105      -0.030478       0.050303       0.188706      -0.117053      -0.053755       0.170808              6.377824       5.431352       0.088431       0.530857       6.322707       1.750958       7.379412           0.320956
           61              O       9.113966       2.180842       1.089669      -0.359295      24.970902 0.43012906E+03  0.96906451E+04                                 6.700859                            6.399738       0.937268       2.412477                    0.998880      24.320704      60.077008       0.761369       0.357073      -1.150946      -0.069091      -0.057790      -0.024774       0.093418      -0.050747      -0.060429       0.037380       0.074381      -0.095000      -0.067663      -0.045702       0.113366              6.830277       8.208017       2.544720       0.610976       6.951148       0.512857       5.331665           0.334761
           62              O       6.564226       4.144685       0.400658      -0.389655      27.841259 0.53079238E+03  0.12617838E+05                                 7.280117                            7.211561       0.642071       2.309172                    0.995060      25.248905      64.295290       0.701263       0.367422      -1.141505       0.025935       0.051758       0.082506       0.100791      -0.102964       0.043436      -0.020467      -0.096479      -0.123987      -0.104708      -0.038710       0.143418              7.308353       6.484117       0.851806       1.241065       7.750690       1.520583       7.690253           0.309399
           63              O       2.901871       3.101116      13.968405      -0.666466      47.976068 0.83725009E+03  0.22469520E+05                                10.682750                            9.085873      -0.319089       1.921491                    0.996021      30.314897      84.017630       0.617246       0.369751      -1.131348       0.099526      -0.001884      -0.012773       0.100360       0.009010       0.009020       0.025552       0.025130      -0.053188      -0.037265       0.005687       0.031578             11.933260       8.486632      -0.083612       0.068603      10.077735      -4.941860      17.235411           0.051377
           64              O       3.065607       5.854047      13.030500      -0.600737      36.347238 0.52561487E+03  0.12481084E+05                                 8.650733                            6.996426       0.340095       2.179145                    0.997510      26.790092      68.485047       0.738593       0.349234      -1.154520      -0.019363       0.044989      -0.076800       0.091089      -0.027053      -0.016454      -0.022105       0.046904      -0.088117      -0.052688       0.001722       0.050966              9.912518       8.382622       3.574037       3.743711      10.418097       4.501993      10.936834           0.032373
           65              O       3.869490       3.525251      11.449114      -0.607659      36.745072 0.57181355E+03  0.13914901E+05                                 8.822548                            7.391992       0.166455       2.112715                    0.996902      27.596316      72.222808       0.702394       0.358344      -1.143171       0.064125       0.070845      -0.004697       0.095672       0.035577       0.011430      -0.004380       0.032935      -0.000610      -0.041488       0.000848       0.040640              9.863385       9.864767      -4.157973      -2.909450      10.562859       3.341108       9.162530           0.049897
           66              O       9.645614       6.622421      18.378681      -0.623225      40.411201 0.58952053E+03  0.14441594E+05                                 9.390945                            7.480100       0.148413       2.097923                    0.997691      27.880157      72.977635       0.702494       0.355916      -1.146225      -0.066571      -0.028254       0.047312       0.086420       0.002844      -0.029353       0.003802       0.013223      -0.117130      -0.050643       0.013170       0.037473             10.934527       7.343508       0.411863       3.674726       6.629635       2.044968      18.830439           0.077371
           67              O       5.915201       2.252846      10.866338      -0.635353      39.213757 0.67195375E+03  0.17041567E+05                                 9.239185                            8.076184       0.101257       2.072869                    0.996753      28.848365      77.321302       0.663486       0.364002      -1.137593       0.048558       0.103942       0.033040       0.119388       0.001912       0.001284      -0.003246      -0.071307       0.007471      -0.036998       0.002219       0.034779             10.121006      16.069985      -2.001860      -1.391723       6.979738       0.676642       7.313294           0.059319
           68              O       3.264852       7.915539      14.447980      -0.579226      35.467843 0.55844645E+03  0.13516891E+05                                 8.618227                            7.317444       0.111028       2.098615                    0.996560      27.398075      71.639899       0.703789       0.359558      -1.141580      -0.098136       0.041810      -0.050951       0.118215      -0.010958      -0.009050      -0.019206       0.011877       0.119586      -0.038130      -0.007532       0.045662              9.604890       6.409532      -0.175772      -0.085593      15.550792       2.810419       6.854346           0.136101
           69              O       0.007891       5.261244      16.308613      -0.643346      44.844610 0.77448034E+03  0.20347937E+05                                10.132322                            8.699831      -0.140959       1.985666                    0.995803      29.587991      80.669398       0.636141       0.366473      -1.135874       0.061356      -0.053022       0.047516       0.093988      -0.004750      -0.019573      -0.030722       0.024524       0.027609      -0.041852       0.005126       0.036727             11.110475       7.777272      -0.464174       0.734612      14.203904       5.559104      11.350251           0.119062
           70              O       0.813747       2.600045      15.319109      -0.644049      38.672602 0.61784467E+03  0.15319793E+05                                 9.127406                            7.687017       0.200771       2.122192                    0.995067      28.151057      74.224656       0.688755       0.358647      -1.143609      -0.069551      -0.066781       0.064859       0.116206       0.029839      -0.011911       0.015144      -0.032628       0.010722      -0.042848       0.008761       0.034087             10.272952      16.146198      -4.200470       0.925894       8.182990      -0.434161       6.489669           0.089010
           71              O       3.726468       1.899729       9.549022      -0.578831      42.168188 0.72395362E+03  0.18724464E+05                                 9.787095                            8.466104      -0.198600       1.979389                    0.995533      28.841918      78.323014       0.637852       0.371268      -1.130851      -0.088289       0.030647      -0.028568       0.097726       0.025120      -0.007249      -0.037630      -0.056319      -0.070103      -0.041782      -0.023749       0.065531             10.686303       8.341262      -0.648665       1.709856       8.077805       3.350459      15.639841           0.162059
           72              O       8.238079       7.262569      16.411813      -0.582481      35.786869 0.53839580E+03  0.12886887E+05                                 8.587472                            7.116396       0.287334       2.149794                    0.998134      27.225096      70.324845       0.725454       0.352736      -1.149383      -0.036359       0.083477       0.042402       0.100441       0.012981      -0.038543      -0.015098      -0.040081       0.052587      -0.050866       0.001482       0.049383              9.683452      14.562790      -1.569429       4.854756       6.435776      -0.618394       8.051790           0.121010
           73              O       5.245462       6.358077      14.056428      -0.627123      35.733197 0.61638287E+03  0.15307859E+05                                 8.617057                            7.694928       0.092635       2.066820                    0.998043      28.598885      76.005072       0.684624       0.360238      -1.139855       0.040084      -0.041621      -0.095560       0.111672      -0.004354      -0.010581       0.000046      -0.016918       0.147885      -0.035412      -0.015225       0.050637              9.183758      14.602300       0.730205       1.373298       6.798561       0.218255       6.150414           0.060961
           74              O       3.900067       1.003128      11.831560      -0.356293      23.303709 0.41956364E+03  0.94131648E+04                                 6.402913                            6.351489       0.864325       2.392445                    0.998049      24.332652      60.381181       0.757153       0.360566      -1.145813      -0.025622      -0.063473       0.068141       0.096584       0.060689       0.121105       0.030490       0.050372       0.188612      -0.117000      -0.053800       0.170800              6.377943       5.431446       0.088432      -0.530871       6.322827      -1.751006       7.379555           0.320804
           75              O       0.749634       7.682758      16.266119      -0.359283      24.971681 0.43014499E+03  0.96910451E+04                                 6.700746                            6.399638       0.937458       2.412527                    0.998880      24.322027      60.079421       0.761418       0.357048      -1.150971       0.069111       0.057803      -0.024802       0.093449      -0.050641       0.060491      -0.037464       0.074463      -0.094796      -0.067737      -0.045637       0.113374              6.830157       8.207869       2.544655      -0.610961       6.951021      -0.512841       5.331580           0.334714
           76              O       3.299374       5.718915      15.577108      -0.389685      27.842283 0.53081756E+03  0.12618584E+05                                 7.280273                            7.211710       0.642095       2.309168                    0.995061      25.249484      64.297099       0.701259       0.367420      -1.141507      -0.025935      -0.051762       0.082511       0.100797      -0.102922      -0.043432       0.020481      -0.096533      -0.123932      -0.104688      -0.038698       0.143386              7.308515       6.484258       0.851835      -1.241103       7.750870      -1.520628       7.690416           0.309305
           77              O       8.032916       2.029929       6.380180      -0.666471      47.976613 0.83726100E+03  0.22469887E+05                                10.682821                            9.085926      -0.319107       1.921481                    0.996021      30.315097      84.018333       0.617245       0.369751      -1.131348      -0.001882      -0.099528      -0.012771       0.100362      -0.009013       0.025552      -0.009015      -0.025133      -0.053189      -0.037265       0.005687       0.031578             11.933342      10.077793       0.083619      -4.941900       8.486697      -0.068608      17.235537           0.051321
           78              O       0.922247       1.866193       5.442275      -0.600741      36.346906 0.52561012E+03  0.12480944E+05                                 8.650686                            6.996399       0.340120       2.179149                    0.997510      26.790014      68.484788       0.738594       0.349234      -1.154520       0.044993       0.019359      -0.076799       0.091090       0.027052      -0.022108       0.016465      -0.046904      -0.088128      -0.052697       0.001729       0.050968              9.912453      10.418043      -3.574008       4.501952       8.382564      -3.743670      10.936751           0.032369
           79              O       8.457051       1.062310       3.860889      -0.607649      36.744301 0.57180035E+03  0.13914486E+05                                 8.822378                            7.391872       0.166470       2.112722                    0.996902      27.596182      72.221976       0.702405       0.358340      -1.143175       0.070848      -0.064119      -0.004701       0.095670      -0.035573      -0.004379      -0.011432      -0.032925      -0.000614      -0.041482       0.000846       0.040636              9.863176      10.562636       4.157854       3.341010       9.864552       2.909364       9.162340           0.049964
           80              O       1.690621       5.149786      10.790456      -0.623225      40.410562 0.58950995E+03  0.14441280E+05                                 9.390903                            7.480074       0.148428       2.097930                    0.997692      27.879765      72.976635       0.702489       0.355920      -1.146221      -0.028250       0.066561       0.047310       0.086410      -0.002860       0.003805       0.029342      -0.013204      -0.117160      -0.050645       0.013184       0.037461             10.934478       6.629606      -0.411853       2.044944       7.343464      -3.674687      18.830363           0.077308
           81              O       7.184646       8.880199       3.278113      -0.635362      39.213555 0.67195023E+03  0.17041449E+05                                 9.239138                            8.076154       0.101247       2.072868                    0.996753      28.848327      77.321041       0.663488       0.364002      -1.137594       0.103939      -0.048561       0.033039       0.119386      -0.001915      -0.003250      -0.001284       0.071300       0.007463      -0.036993       0.002215       0.034777             10.120944       6.979697       2.001826       0.676633      16.069869       1.391715       7.313266           0.059365
           82              O       2.983739       1.666948       6.859755      -0.579235      35.467960 0.55844921E+03  0.13516980E+05                                 8.618265                            7.317476       0.111055       2.098619                    0.996561      27.398087      71.640077       0.703785       0.359559      -1.141578       0.041802       0.098128      -0.050941       0.118201       0.010944      -0.019191       0.009038      -0.011888       0.119559      -0.038109      -0.007536       0.045645              9.604930      15.550853       0.175766       2.810437       6.409561       0.085594       6.854377           0.136096
           83              O       0.329444       4.923909       8.720388      -0.643336      44.843551 0.77445748E+03  0.20347199E+05                                10.132214                            8.699745      -0.140914       1.985684                    0.995803      29.587522      80.668018       0.636139       0.366477      -1.135871      -0.053021      -0.061354       0.047523       0.093989       0.004737      -0.030742       0.019597      -0.024529       0.027626      -0.041874       0.005109       0.036765             11.110355      14.203762       0.464166       5.559027       7.777183      -0.734607      11.350120           0.119045
           84              O       7.531845       4.118053       7.730884      -0.644033      38.672455 0.61784114E+03  0.15319694E+05                                 9.127417                            7.687021       0.200721       2.122180                    0.995067      28.150889      74.224336       0.688751       0.358650      -1.143606      -0.066782       0.069553       0.064857       0.116206      -0.029842       0.015149       0.011909       0.032624       0.010739      -0.042852       0.008764       0.034088             10.272967       8.182990       4.200472      -0.434161      16.146236      -0.925897       6.489676           0.088948
           85              O       6.831529       1.205332       1.960797      -0.578837      42.167955 0.72394934E+03  0.18724315E+05                                 9.787038                            8.466063      -0.198588       1.979395                    0.995533      28.841860      78.322632       0.637855       0.371267      -1.130853       0.030656       0.088293      -0.028569       0.097732      -0.025126      -0.037635       0.007249       0.056314      -0.070099      -0.041788      -0.023748       0.065536             10.686237       8.077750       0.648664       3.350415       8.341223      -1.709844      15.639737           0.162154
           86              O       2.330769       6.557321       8.823588      -0.582487      35.786681 0.53839340E+03  0.12886821E+05                                 8.587477                            7.116405       0.287367       2.149806                    0.998135      27.224925      70.324486       0.725449       0.352738      -1.149381       0.083473       0.036357       0.042395       0.100433      -0.012987      -0.015095       0.038535       0.040087       0.052580      -0.050862       0.001485       0.049377              9.683457       6.435780       1.569431      -0.618396      14.562791      -4.854757       8.051800           0.120956
           87              O       1.426277       9.549938       6.468203      -0.627115      35.732041 0.61635926E+03  0.15307123E+05                                 8.616885                            7.694791       0.092696       2.066848                    0.998043      28.598346      76.003225       0.684629       0.360239      -1.139854      -0.041615      -0.040085      -0.095557       0.111668       0.004345       0.000033       0.010584       0.016917       0.147913      -0.035413      -0.015234       0.050647              9.183563       6.798435      -0.730177       0.218249      14.601954      -1.373253       6.150300           0.061030
           88              O       5.934928       1.031733       4.243335      -0.356304      23.304074 0.41957221E+03  0.94134057E+04                                 6.402978                            6.351550       0.864311       2.392435                    0.998049      24.332886      60.381931       0.757150       0.360565      -1.145813      -0.063473       0.025618       0.068144       0.096585      -0.060683       0.030491      -0.121102      -0.050364       0.188621      -0.116995      -0.053801       0.170796              6.378008       6.322885      -0.088433      -1.751028       5.431500       0.530881       7.379639           0.320822
           89              O       2.750958       4.182166       8.677894      -0.359283      24.971014 0.43013141E+03  0.96907019E+04                                 6.700831                            6.399714       0.937339       2.412499                    0.998880      24.320925      60.077375       0.761379       0.357068      -1.150951       0.057792      -0.069096      -0.024775       0.093424       0.050712      -0.037380      -0.060442      -0.074396      -0.094905      -0.067657      -0.045691       0.113348              6.830246       6.951110      -2.544703      -0.512853       8.207983       0.610973       5.331645           0.334650
           90              O       0.787115       1.632426       7.988883      -0.389642      27.840293 0.53077034E+03  0.12617224E+05                                 7.280112                            7.211556       0.641999       2.309157                    0.995061      25.247993      64.293417       0.701239       0.367437      -1.141490      -0.051751       0.025933       0.082486       0.100770       0.103018       0.020416       0.043383       0.096212      -0.124178      -0.104650      -0.038763       0.143413              7.308350       7.750693      -0.851805      -1.520584       6.484112       1.241062       7.690245           0.309264
           91              O       1.830684       7.833671      21.556630      -0.666462      47.976716 0.83726171E+03  0.22469903E+05                                10.682817                            9.085915      -0.319080       1.921490                    0.996021      30.315138      84.018349       0.617247       0.369749      -1.131349       0.001885       0.099534      -0.012773       0.100368      -0.009022      -0.025562       0.009009      -0.025123      -0.053181      -0.037271       0.005690       0.031582             11.933345      10.077788       0.083613       4.941908       8.486683       0.068605      17.235564           0.051367
           92              O       8.941353       7.997407      20.618725      -0.600729      36.346879 0.52560911E+03  0.12480908E+05                                 8.650659                            6.996376       0.340132       2.179156                    0.997510      26.790031      68.484701       0.738598       0.349233      -1.154521      -0.044998      -0.019360      -0.076807       0.091099       0.027050       0.022112      -0.016460      -0.046917      -0.088077      -0.052693       0.001731       0.050962              9.912421      10.418000      -3.573990      -4.501936       8.382543       3.743660      10.936720           0.032405
           93              O       1.406549       8.801290      19.037339      -0.607665      36.745918 0.57182868E+03  0.13915353E+05                                 8.822629                            7.392048       0.166442       2.112704                    0.996902      27.596821      72.224194       0.702397       0.358340      -1.143175      -0.070850       0.064134      -0.004685       0.095681      -0.035575       0.004367       0.011438      -0.032931      -0.000656      -0.041476       0.000827       0.040649              9.863482      10.562949       4.158028      -3.341146       9.864879      -2.909492       9.162619           0.049925
           94              O       8.172979       4.713814      25.966906      -0.623222      40.410369 0.58950763E+03  0.14441191E+05                                 9.390802                            7.480004       0.148439       2.097933                    0.997692      27.879935      72.976707       0.702501       0.355914      -1.146227       0.028251      -0.066562       0.047308       0.086409      -0.002847      -0.003807      -0.029340      -0.013212      -0.117130      -0.050636       0.013176       0.037459             10.934351       6.629537      -0.411848      -2.044908       7.343391       3.674639      18.830126           0.077432
           95              O       2.678954       0.983401      18.454563      -0.635355      39.213991 0.67195796E+03  0.17041699E+05                                 9.239213                            8.076205       0.101212       2.072857                    0.996753      28.848459      77.321589       0.663486       0.364002      -1.137593      -0.103949       0.048558       0.033041       0.119394      -0.001916       0.003245       0.001282       0.071294       0.007488      -0.036994       0.002224       0.034770             10.121041       6.979762       2.001883      -0.676642      16.070051      -1.391716       7.313311           0.059434
           96              O       6.879861       8.196652      22.036205      -0.579223      35.467504 0.55844094E+03  0.13516725E+05                                 8.618183                            7.317415       0.111025       2.098616                    0.996560      27.397916      71.639399       0.703789       0.359558      -1.141579      -0.041810      -0.098125      -0.050943       0.118202       0.010951       0.019205      -0.009043      -0.011861       0.119575      -0.038118      -0.007540       0.045658              9.604833      15.550681       0.175775      -2.810397       6.409509      -0.085598       6.854310           0.136149
           97              O       9.534156       4.939691      23.896838      -0.643341      44.844288 0.77447318E+03  0.20347717E+05                                10.132321                            8.699829      -0.141002       1.985655                    0.995802      29.587797      80.669010       0.636137       0.366477      -1.135871       0.053021       0.061360       0.047518       0.093991       0.004740       0.030728      -0.019586      -0.024531       0.027602      -0.041859       0.005116       0.036743             11.110477      14.203930       0.464178      -5.559101       7.777263       0.734610      11.350238           0.119083
           98              O       2.331755       5.745547      22.907334      -0.644040      38.672597 0.61784409E+03  0.15319783E+05                                 9.127431                            7.687033       0.200748       2.122185                    0.995067      28.150984      74.224599       0.688751       0.358649      -1.143607       0.066783      -0.069550       0.064859       0.116205      -0.029846      -0.015147      -0.011911       0.032638       0.010718      -0.042856       0.008759       0.034096             10.272984       8.183015       4.200488       0.434164      16.146250       0.925904       6.489686           0.089045
           99              O       3.032071       8.658268      17.137247      -0.578837      42.168997 0.72397026E+03  0.18724975E+05                                 9.787127                            8.466129      -0.198600       1.979389                    0.995533      28.842374      78.324053       0.637860       0.371262      -1.130857      -0.030638      -0.088295      -0.028577       0.097731      -0.025150       0.037641      -0.007231       0.056313      -0.070084      -0.041800      -0.023746       0.065546             10.686336       8.077832       0.648665      -3.350484       8.341297       1.709863      15.639880           0.162083
          100              O       7.532831       3.306279      24.000038      -0.582492      35.787067 0.53839932E+03  0.12886994E+05                                 8.587506                            7.116423       0.287369       2.149800                    0.998135      27.225207      70.325218       0.725452       0.352736      -1.149383      -0.083487      -0.036353       0.042405       0.100448      -0.012987       0.015097      -0.038542       0.040107       0.052565      -0.050874       0.001493       0.049382              9.683491       6.435800       1.569439       0.618397      14.562856       4.854773       8.051818           0.121048
          101              O       8.437323       0.313662      21.644653      -0.627131      35.733116 0.61638103E+03  0.15307795E+05                                 8.617024                            7.694904       0.092700       2.066839                    0.998044      28.598919      76.005011       0.684628       0.360237      -1.139856       0.041627       0.040086      -0.095564       0.111679       0.004357      -0.000047      -0.010584       0.016924       0.147883      -0.035416      -0.015221       0.050638              9.183719       6.798542      -0.730207      -0.218254      14.602228       1.373285       6.150387           0.060963
          102              O       3.928672       8.831867      19.419785      -0.356278      23.303787 0.41956461E+03  0.94131673E+04                                 6.402798                            6.351381       0.864424       2.392472                    0.998049      24.333223      60.382021       0.757182       0.360553      -1.145827       0.063480      -0.025630       0.068146       0.096595      -0.060712      -0.030420       0.121150      -0.050455       0.188487      -0.117055      -0.053763       0.170819              6.377825       6.322712      -0.088429       1.750957       5.431357      -0.530855       7.379405           0.320874
          103              O       7.112642       5.681434      23.854344      -0.359296      24.972008 0.43015228E+03  0.96912660E+04                                 6.700878                            6.399754       0.937405       2.412506                    0.998880      24.321930      60.079671       0.761399       0.357055      -1.150964      -0.057805       0.069110      -0.024787       0.093445       0.050708       0.037395       0.060398      -0.074381      -0.095034      -0.067676      -0.045651       0.113326              6.830296       6.951166      -2.544732       0.512852       8.208048      -0.610972       5.331672           0.334713
          104              O       9.076485       8.231174      23.165333      -0.389649      27.840568 0.53077725E+03  0.12617429E+05                                 7.280156                            7.211598       0.642004       2.309155                    0.995061      25.248146      64.293906       0.701238       0.367436      -1.141490       0.051747      -0.025928       0.082491       0.100771       0.102926      -0.020549      -0.043427       0.096633      -0.123996      -0.104681      -0.038759       0.143439              7.308396       7.750739      -0.851815       1.520593       6.484157      -1.241077       7.690292           0.309330
          105              O       7.833671       1.830684       8.796270      -0.666457      47.975999 0.83724795E+03  0.22469452E+05                                10.682745                            9.085865      -0.319120       1.921481                    0.996021      30.314863      84.017573       0.617246       0.369751      -1.131347       0.099522       0.001881       0.012775       0.100356      -0.009007      -0.009019       0.025546       0.025138      -0.053186      -0.037260       0.005686       0.031574             11.933255       8.486622       0.083617      -0.068605      10.077730      -4.941861      17.235413           0.051315
          106              O       7.997407       8.941353       9.734175      -0.600736      36.346989 0.52561092E+03  0.12480974E+05                                 8.650726                            6.996424       0.340117       2.179150                    0.997510      26.789928      68.484710       0.738589       0.349236      -1.154517      -0.019357      -0.044990       0.076797       0.091085       0.027050       0.016466      -0.022110       0.046900      -0.088129      -0.052698       0.001732       0.050966              9.912506       8.382601      -3.574028      -3.743699      10.418091       4.501988      10.936824           0.032310
          107              O       8.801290       1.406549      11.315561      -0.607644      36.744719 0.57180734E+03  0.13914705E+05                                 8.822462                            7.391928       0.166453       2.112717                    0.996902      27.596268      72.222439       0.702400       0.358341      -1.143174       0.064123      -0.070846       0.004689       0.095671      -0.035571      -0.011430      -0.004376       0.032933      -0.000617      -0.041480       0.000844       0.040636              9.863281       9.864668       4.157919       2.909413      10.562746       3.341059       9.162429           0.049874
          108              O       4.713814       8.172979       4.385994      -0.623227      40.410277 0.58950561E+03  0.14441145E+05                                 9.390860                            7.480045       0.148414       2.097928                    0.997692      27.879682      72.976315       0.702491       0.355919      -1.146222      -0.066553       0.028253      -0.047312       0.086405      -0.002861       0.029343       0.003808       0.013215      -0.117153      -0.050644       0.013178       0.037466             10.934426       7.343430      -0.411847      -3.674660       6.629576       2.044925      18.830272           0.077357
          109              O       0.983401       2.678954      11.898337      -0.635361      39.213981 0.67195852E+03  0.17041716E+05                                 9.239208                            8.076205       0.101245       2.072865                    0.996753      28.848487      77.321655       0.663486       0.364002      -1.137594       0.048559      -0.103945      -0.033041       0.119391      -0.001914      -0.001286      -0.003239      -0.071302       0.007456      -0.036993       0.002215       0.034778             10.121030      16.070026       2.001863       1.391725       6.979754       0.676641       7.313311           0.059351
          110              O       8.196652       6.879861       8.316695      -0.579231      35.467968 0.55844905E+03  0.13516972E+05                                 8.618254                            7.317465       0.111080       2.098627                    0.996561      27.398114      71.640075       0.703787       0.359558      -1.141579      -0.098132      -0.041801       0.050942       0.118204       0.010948       0.009040      -0.019192       0.011891       0.119557      -0.038114      -0.007532       0.045645              9.604922       6.409551       0.175766       0.085594      15.550851       2.810426       6.854363           0.136048
          111              O       4.939691       9.534156       6.456062      -0.643348      44.843725 0.77446164E+03  0.20347333E+05                                10.132236                            8.699763      -0.140896       1.985688                    0.995803      29.587591      80.668220       0.636139       0.366477      -1.135871       0.061354       0.053020      -0.047523       0.093989       0.004738       0.019584      -0.030736       0.024531       0.027643      -0.041865       0.005112       0.036753             11.110381       7.777206       0.464169      -0.734609      14.203799       5.559034      11.350138           0.119065
          112              O       5.745547       2.331755       7.445566      -0.644034      38.672338 0.61783930E+03  0.15319629E+05                                 9.127374                            7.686990       0.200742       2.122186                    0.995067      28.150914      74.224242       0.688755       0.358648      -1.143608      -0.069552       0.066779      -0.064854       0.116202      -0.029838       0.011909       0.015143      -0.032622       0.010729      -0.042845       0.008762       0.034083             10.272916      16.146140       4.200446      -0.925894       8.182956      -0.434158       6.489652           0.088967
          113              O       8.658268       3.032071      13.215653      -0.578829      42.168023 0.72395073E+03  0.18724357E+05                                 9.787035                            8.466060      -0.198591       1.979395                    0.995533      28.841906      78.322729       0.637857       0.371266      -1.130854      -0.088289      -0.030642       0.028572       0.097725      -0.025124       0.007242      -0.037631      -0.056311      -0.070092      -0.041786      -0.023743       0.065529             10.686231       8.341222       0.648656      -1.709850       8.077751       3.350426      15.639722           0.162048
          114              O       3.306279       7.532831       6.352862      -0.582495      35.786918 0.53839746E+03  0.12886943E+05                                 8.587511                            7.116428       0.287358       2.149800                    0.998135      27.225044      70.324855       0.725449       0.352738      -1.149381      -0.036358      -0.083471      -0.042391       0.100430      -0.012987       0.038541      -0.015098      -0.040079       0.052587      -0.050864       0.001480       0.049384              9.683500      14.562871       1.569441      -4.854782       6.435801      -0.618398       8.051827           0.121002
          115              O       0.313662       8.437323       8.708247      -0.627117      35.732222 0.61636273E+03  0.15307237E+05                                 8.616938                            7.694831       0.092691       2.066846                    0.998043      28.598333      76.003360       0.684625       0.360241      -1.139853       0.040085       0.041615       0.095559       0.111670       0.004345       0.010586       0.000031      -0.016918       0.147926      -0.035416      -0.015235       0.050651              9.183627      14.602075      -0.730196      -1.373260       6.798471       0.218252       6.150335           0.060986
          116              O       8.831867       3.928672      10.933115      -0.356290      23.303943 0.41956875E+03  0.94132985E+04                                 6.402902                            6.351479       0.864360       2.392452                    0.998049      24.333003      60.381912       0.757163       0.360560      -1.145819      -0.025620       0.063478      -0.068144       0.096589      -0.060708      -0.121102       0.030499       0.050318       0.188683      -0.117023      -0.053784       0.170807              6.377930       5.431441      -0.088432       0.530872       6.322812      -1.750997       7.379538           0.320785
          117              O       5.681434       7.112642       6.498556      -0.359298      24.971280 0.43013715E+03  0.96908669E+04                                 6.700895                            6.399770       0.937319       2.412491                    0.998880      24.320995      60.077730       0.761373       0.357070      -1.150949       0.069097      -0.057786       0.024779       0.093422       0.050696      -0.060488      -0.037408       0.074439      -0.094827      -0.067688      -0.045696       0.113384              6.830315       8.208076      -2.544740       0.610982       6.951180      -0.512859       5.331689           0.334601
          118              O       8.231174       9.076485       7.187567      -0.389680      27.841244 0.53079445E+03  0.12617957E+05                                 7.280327                            7.211761       0.641967       2.309136                    0.995061      25.248352      64.295001       0.701223       0.367441      -1.141485      -0.025934       0.051750      -0.082486       0.100770       0.103010       0.043368       0.020407      -0.096159      -0.124203      -0.104624      -0.038770       0.143394              7.308571       6.484300      -0.851845       1.241114       7.750937      -1.520645       7.690477           0.309226
          119              O       2.029929       8.032916      23.972720      -0.666467      47.976675 0.83726202E+03  0.22469922E+05                                10.682833                            9.085932      -0.319106       1.921482                    0.996021      30.315113      84.018405       0.617244       0.369751      -1.131348      -0.099527      -0.001885       0.012773       0.100361      -0.009010       0.009021      -0.025545       0.025149      -0.053186      -0.037261       0.005682       0.031579             11.933361       8.486695       0.083613       0.068604      10.077801       4.941910      17.235588           0.051382
          120              O       1.866193       0.922247      24.910625      -0.600741      36.346682 0.52560690E+03  0.12480837E+05                                 8.650605                            6.996343       0.340123       2.179151                    0.997510      26.790069      68.484651       0.738603       0.349231      -1.154524       0.019360       0.044990       0.076800       0.091088       0.027054      -0.016460       0.022102       0.046903      -0.088110      -0.052688       0.001722       0.050966              9.912350       8.382486      -3.573955       3.743627      10.417915      -4.501887      10.936649           0.032439
          121              O       1.062310       8.457051      26.492011      -0.607663      36.744908 0.57181160E+03  0.13914821E+05                                 8.822437                            7.391912       0.166466       2.112715                    0.996902      27.596548      72.222976       0.702408       0.358337      -1.143178      -0.064124       0.070847       0.004687       0.095672      -0.035571       0.011433       0.004369       0.032927      -0.000634      -0.041474       0.000835       0.040640              9.863247       9.864629       4.157889      -2.909401      10.562693      -3.341048       9.162420           0.050005
          122              O       5.149786       1.690621      19.562444      -0.623229      40.411187 0.58952036E+03  0.14441591E+05                                 9.390960                            7.480109       0.148432       2.097928                    0.997692      27.880097      72.977527       0.702492       0.355917      -1.146224       0.066565      -0.028248      -0.047307       0.086411      -0.002843      -0.029346      -0.003813       0.013225      -0.117141      -0.050642       0.013173       0.037469             10.934550       7.343514      -0.411858       3.674729       6.629642      -2.044962      18.830495           0.077374
          123              O       8.880199       7.184646      27.074787      -0.635362      39.213914 0.67195752E+03  0.17041675E+05                                 9.239168                            8.076177       0.101228       2.072860                    0.996753      28.848536      77.321618       0.663490       0.364000      -1.137596      -0.048559       0.103944      -0.033039       0.119390      -0.001916       0.001282       0.003246      -0.071287       0.007494      -0.036991       0.002226       0.034765             10.120978      16.069933       2.001845      -1.391699       6.979716      -0.676633       7.313286           0.059462
          124              O       1.666948       2.983739      23.493145      -0.579225      35.467397 0.55843937E+03  0.13516669E+05                                 8.618127                            7.317374       0.111057       2.098623                    0.996561      27.398023      71.639485       0.703796       0.359555      -1.141582       0.098129       0.041804       0.050939       0.118202       0.010950      -0.009041       0.019190       0.011886       0.119547      -0.038112      -0.007529       0.045642              9.604763       6.409470       0.175770      -0.085593      15.550555      -2.810360       6.854264           0.136148
          125              O       4.923909       0.329444      21.632512      -0.643351      44.844420 0.77447600E+03  0.20347797E+05                                10.132311                            8.699818      -0.140941       1.985673                    0.995802      29.587888      80.669102       0.636140       0.366474      -1.135873      -0.061360      -0.053020      -0.047517       0.093990       0.004744      -0.019575       0.030720       0.024536       0.027606      -0.041852       0.005123       0.036729             11.110468       7.777257       0.464182       0.734605      14.203917      -5.559103      11.350232           0.119068
          126              O       4.118053       7.531845      22.622016      -0.644051      38.673001 0.61785165E+03  0.15320019E+05                                 9.127497                            7.687082       0.200750       2.122184                    0.995067      28.151120      74.225102       0.688749       0.358649      -1.143607       0.069549      -0.066782      -0.064860       0.116205      -0.029844      -0.011911      -0.015146      -0.032638       0.010721      -0.042854       0.008760       0.034094             10.273063      16.146392       4.200523       0.925915       8.183067       0.434168       6.489729           0.089035
          127              O       1.205332       6.831529      28.392103      -0.578859      42.169073 0.72397252E+03  0.18725074E+05                                 9.787221                            8.466207      -0.198636       1.979374                    0.995533      28.842278      78.324226       0.637849       0.371268      -1.130852       0.088287       0.030642       0.028572       0.097724      -0.025141      -0.007248       0.037644      -0.056319      -0.070090      -0.041796      -0.023754       0.065550             10.686445       8.341382       0.648675       1.709880       8.077894      -3.350511      15.640059           0.162166
          128              O       6.557321       2.330769      21.529312      -0.582489      35.787324 0.53840321E+03  0.12887116E+05                                 8.587573                            7.116469       0.287344       2.149795                    0.998134      27.225183      70.325342       0.725446       0.352738      -1.149381       0.036357       0.083483      -0.042400       0.100444      -0.012988      -0.038549       0.015102      -0.040085       0.052573      -0.050872       0.001481       0.049391              9.683576      14.562994       1.569456       4.854836       6.435846       0.618407       8.051888           0.121013
          129              O       9.549938       1.426277      23.884697      -0.627123      35.732769 0.61637389E+03  0.15307574E+05                                 8.616973                            7.694863       0.092653       2.066825                    0.998044      28.598781      76.004554       0.684629       0.360237      -1.139856      -0.040087      -0.041621       0.095570       0.111682       0.004354      -0.010595      -0.000033      -0.016923       0.147915      -0.035422      -0.015228       0.050650              9.183661      14.602121      -0.730201       1.373271       6.798502      -0.218253       6.150360           0.061036
          130              O       1.031733       5.934928      26.109565      -0.356282      23.303566 0.41955939E+03  0.94130254E+04                                 6.402785                            6.351365       0.864393       2.392465                    0.998049      24.333000      60.381484       0.757179       0.360555      -1.145824       0.025624      -0.063475      -0.068146       0.096589      -0.060711       0.121144      -0.030444       0.050423       0.188568      -0.117051      -0.053775       0.170827              6.377813       5.431344      -0.088431      -0.530857       6.322692       1.750956       7.379403           0.320979
          131              O       4.182166       2.750958      21.675006      -0.359290      24.971529 0.43014206E+03  0.96909852E+04                                 6.700835                            6.399716       0.937378       2.412506                    0.998880      24.321515      60.078631       0.761394       0.357060      -1.150960      -0.069109       0.057792       0.024786       0.093436       0.050737       0.060473       0.037482       0.074473      -0.095100      -0.067785      -0.045669       0.113455              6.830251       8.207993      -2.544707      -0.610972       6.951118       0.512851       5.331643           0.334705
          132              O       1.632426       0.787115      22.364017      -0.389672      27.841461 0.53079839E+03  0.12618039E+05                                 7.280230                            7.211669       0.642071       2.309167                    0.995061      25.248814      64.295568       0.701246       0.367429      -1.141498       0.025942      -0.051751      -0.082500       0.100784       0.102982      -0.043399      -0.020429      -0.096277      -0.124090      -0.104653      -0.038736       0.143389              7.308470       6.484221      -0.851829      -1.241093       7.750822       1.520615       7.690368           0.309285
          133              O       6.762484       6.961729       1.208045      -0.666475      47.976961 0.83726814E+03  0.22470119E+05                                10.682856                            9.085948      -0.319108       1.921480                    0.996021      30.315232      84.018701       0.617246       0.369749      -1.131350       0.001886      -0.099516       0.012777       0.100351       0.009006       0.025542       0.009017      -0.025137      -0.053185      -0.037256       0.005686       0.031570             11.933391      10.077835      -0.083616      -4.941935       8.486700       0.068605      17.235636           0.051385
          134              O       4.009553       6.797993       2.145950      -0.600741      36.347002 0.52561195E+03  0.12480989E+05                                 8.650664                            6.996381       0.340112       2.179149                    0.997510      26.790137      68.484950       0.738600       0.349231      -1.154523      -0.044988       0.019366       0.076799       0.091088      -0.027059      -0.022094      -0.016456      -0.046908      -0.088116      -0.052682       0.001710       0.050973              9.912426      10.418006       3.573993       4.501935       8.382547       3.743662      10.936727           0.032441
          135              O       6.338349       5.994110       3.727336      -0.607657      36.744763 0.57180881E+03  0.13914744E+05                                 8.822448                            7.391923       0.166479       2.112723                    0.996902      27.596355      72.222570       0.702403       0.358340      -1.143175      -0.070844      -0.064118       0.004697       0.095666       0.035575      -0.004374       0.011427      -0.032933      -0.000639      -0.041479       0.000836       0.040642              9.863261      10.562723      -4.157898       3.341052       9.864632      -2.909401       9.162427           0.049933
          136              O       3.241179       0.217986      27.150669      -0.623241      40.410908 0.58951666E+03  0.14441471E+05                                 9.390896                            7.480069       0.148420       2.097923                    0.997692      27.880115      72.977390       0.702497       0.355915      -1.146226       0.028248       0.066561      -0.047312       0.086410       0.002845       0.003808      -0.029341      -0.013220      -0.117135      -0.050637       0.013173       0.037464             10.934468       6.629598       0.411853       2.044944       7.343457       3.674680      18.830350           0.077415
          137              O       7.610754       3.948399       4.310112      -0.635357      39.213622 0.67195142E+03  0.17041492E+05                                 9.239162                            8.076171       0.101238       2.072865                    0.996753      28.848321      77.321117       0.663486       0.364003      -1.137593      -0.103942      -0.048563      -0.033043       0.119391       0.001917      -0.003254       0.001284       0.071298       0.007477      -0.036994       0.002219       0.034775             10.120972       6.979717      -2.001841       0.676639      16.069918      -1.391716       7.313282           0.059350
          138              O       1.948061       6.598748       0.728470      -0.579244      35.467910 0.55844828E+03  0.13516944E+05                                 8.618232                            7.317450       0.111059       2.098622                    0.996560      27.398145      71.640051       0.703789       0.359557      -1.141580      -0.041803       0.098137       0.050942       0.118210      -0.010947      -0.019195      -0.009049      -0.011890       0.119549      -0.038115      -0.007531       0.045646              9.604891      15.550784      -0.175779       2.810421       6.409536      -0.085598       6.854354           0.136206
          139              O       4.602356      -0.007891      29.220737      -0.643364      44.844576 0.77447983E+03  0.20347929E+05                                10.132353                            8.699856      -0.140969       1.985663                    0.995802      29.587926      80.669350       0.636137       0.366476      -1.135872       0.053024      -0.061358      -0.047513       0.093988      -0.004741      -0.030724      -0.019584      -0.024532       0.027597      -0.041856       0.005118       0.036738             11.110512      14.203958      -0.464173       5.559129       7.777286       0.734616      11.350294           0.119146
          140              O       7.263555       9.049853      30.210241      -0.644060      38.672501 0.61784278E+03  0.15319733E+05                                 9.127384                            7.687001       0.200752       2.122187                    0.995067      28.151042      74.224550       0.688757       0.358647      -1.143610       0.066782       0.069552      -0.064857       0.116206       0.029840       0.015147      -0.011911       0.032634       0.010708      -0.042849       0.008757       0.034092             10.272921       8.182966      -4.200448      -0.434159      16.146140       0.925892       6.489656           0.089100
          141              O       7.963871       6.137132       5.627428      -0.578825      42.168188 0.72395370E+03  0.18724452E+05                                 9.787051                            8.466071      -0.198602       1.979390                    0.995533      28.841984      78.322961       0.637857       0.371265      -1.130854      -0.030650       0.088298       0.028572       0.097736       0.025126      -0.037632      -0.007243       0.056310      -0.070091      -0.041786      -0.023744       0.065530             10.686252       8.077767      -0.648663       3.350430       8.341232       1.709854      15.639758           0.162073
          142              O       2.601031       1.625521      29.117537      -0.582501      35.786596 0.53839155E+03  0.12886756E+05                                 8.587420                            7.116364       0.287383       2.149808                    0.998135      27.225076      70.324633       0.725457       0.352736      -1.149384      -0.083486       0.036360      -0.042403       0.100449       0.012982      -0.015097      -0.038544       0.040099       0.052572      -0.050872       0.001492       0.049381              9.683385       6.435743      -1.569419      -0.618390      14.562672       4.854708       8.051740           0.121102
          143              O       3.505523       4.618138       1.120022      -0.627135      35.733337 0.61638587E+03  0.15307952E+05                                 8.617083                            7.694953       0.092639       2.066820                    0.998043      28.598954      76.005317       0.684622       0.360239      -1.139854       0.041623      -0.040089       0.095569       0.111683      -0.004353       0.000036      -0.010595       0.016922       0.147896      -0.035419      -0.015225       0.050644              9.183780       6.798580       0.730205       0.218256      14.602330       1.373298       6.150429           0.061046
          144              O       8.860472       5.963533       3.344890      -0.356288      23.303581 0.41956083E+03  0.94130891E+04                                 6.402905                            6.351481       0.864300       2.392439                    0.998049      24.332530      60.380899       0.757151       0.360567      -1.145812       0.063464       0.025620      -0.068141       0.096578       0.060689       0.030472       0.121130      -0.050436       0.188557      -0.117011      -0.053808       0.170819              6.377934       6.322815       0.088433      -1.751000       5.431439      -0.530872       7.379549           0.320864
          145              O       2.180842       9.113966      29.263231      -0.359301      24.971367 0.43013852E+03  0.96908839E+04                                 6.700802                            6.399686       0.937350       2.412499                    0.998879      24.321458      60.078387       0.761396       0.357059      -1.150960      -0.057802      -0.069110       0.024786       0.093443      -0.050736      -0.037423       0.060412      -0.074395      -0.095110      -0.067713      -0.045660       0.113374              6.830215       6.951087       2.544688      -0.512851       8.207936      -0.610969       5.331622           0.334752
          146              O       4.144685       6.564226      29.952242      -0.389677      27.841642 0.53080115E+03  0.12618089E+05                                 7.280143                            7.211583       0.642124       2.309184                    0.995061      25.249208      64.296002       0.701267       0.367418      -1.141509       0.051755       0.025945      -0.082512       0.100796      -0.102956       0.020414      -0.043406       0.096302      -0.124010      -0.104658      -0.038698       0.143356              7.308382       7.750724       0.851813      -1.520593       6.484139      -1.241075       7.690282           0.309439
          147              O       3.101116       2.901871      16.384495      -0.666462      47.975976 0.83724810E+03  0.22469450E+05                                10.682732                            9.085859      -0.319096       1.921490                    0.996021      30.314860      84.017462       0.617247       0.369751      -1.131348      -0.001883       0.099533       0.012773       0.100367       0.009015      -0.025554      -0.009016      -0.025134      -0.053186      -0.037267       0.005687       0.031580             11.933238      10.077707      -0.083612       4.941847       8.486630      -0.068604      17.235377           0.051391
          148              O       5.854047       3.065607      17.322400      -0.600742      36.347281 0.52561595E+03  0.12481112E+05                                 8.650723                            6.996419       0.340097       2.179144                    0.997510      26.790175      68.485197       0.738596       0.349232      -1.154522       0.044990      -0.019361       0.076802       0.091091      -0.027056       0.022104       0.016452      -0.046904      -0.088116      -0.052688       0.001720       0.050967              9.912503      10.418083       3.574032      -4.501982       8.382615      -3.743704      10.936812           0.032397
          149              O       3.525251       3.869490      18.903786      -0.607662      36.745467 0.57182067E+03  0.13915113E+05                                 8.822580                            7.392014       0.166438       2.112705                    0.996902      27.596575      72.223494       0.702396       0.358341      -1.143173       0.070846       0.064130       0.004687       0.095675       0.035576       0.004375      -0.011431      -0.032936      -0.000640      -0.041481       0.000836       0.040644              9.863423      10.562891      -4.158000      -3.341118       9.864821       2.909465       9.162557           0.049945
          150              O       6.622421       9.645614      11.974219      -0.623209      40.410108 0.58950254E+03  0.14441048E+05                                 9.390815                            7.480013       0.148437       2.097937                    0.997692      27.879655      72.976134       0.702494       0.355918      -1.146223      -0.028252      -0.066557      -0.047312       0.086409       0.002857      -0.003807       0.029340      -0.013210      -0.117143      -0.050639       0.013179       0.037460             10.934366       6.629550       0.411849      -2.044926       7.343400      -3.674642      18.830147           0.077289
          151              O       2.252846       5.915201      19.486562      -0.635360      39.214137 0.67196116E+03  0.17041796E+05                                 9.239218                            8.076210       0.101256       2.072867                    0.996753      28.848586      77.321892       0.663487       0.364001      -1.137595       0.103955       0.048559      -0.033043       0.119400       0.001920       0.003235      -0.001288       0.071293       0.007490      -0.036995       0.002227       0.034767             10.121045       6.979761      -2.001878      -0.676640      16.070057       1.391720       7.313317           0.059418
          152              O       7.915539       3.264852      15.904920      -0.579226      35.467693 0.55844421E+03  0.13516826E+05                                 8.618217                            7.317440       0.111014       2.098611                    0.996560      27.397977      71.639657       0.703787       0.359559      -1.141579       0.041811      -0.098124       0.050944       0.118203      -0.010949       0.019201       0.009044      -0.011866       0.119583      -0.038117      -0.007542       0.045659              9.604875      15.550763      -0.175764      -2.810413       6.409529       0.085591       6.854335           0.136112
          153              O       5.261244       0.007891      14.044287      -0.643342      44.844023 0.77446761E+03  0.20347527E+05                                10.132263                            8.699786      -0.140951       1.985671                    0.995803      29.587732      80.668646       0.636140       0.366476      -1.135872      -0.053024       0.061358      -0.047529       0.093997      -0.004743       0.030742       0.019596      -0.024527       0.027614      -0.041875       0.005115       0.036760             11.110408      14.203812      -0.464174      -5.559056       7.777228      -0.734609      11.350184           0.119052
          154              O       2.600045       0.813747      15.033791      -0.644040      38.672465 0.61784121E+03  0.15319694E+05                                 9.127412                            7.687019       0.200746       2.122187                    0.995067      28.150916      74.224374       0.688752       0.358650      -1.143607      -0.066788      -0.069553      -0.064863       0.116213       0.029845      -0.015153       0.011911       0.032625       0.010748      -0.042858       0.008767       0.034091             10.272962       8.182988      -4.200471       0.434163      16.146222      -0.925903       6.489676           0.089009
          155              O       1.899729       3.726468      20.803878      -0.578826      42.168338 0.72395722E+03  0.18724568E+05                                 9.787081                            8.466096      -0.198624       1.979384                    0.995533      28.842036      78.323195       0.637856       0.371266      -1.130854       0.030640      -0.088289       0.028576       0.097726       0.025133       0.037641       0.007238       0.056314      -0.070091      -0.041796      -0.023745       0.065541             10.686283       8.077801      -0.648665      -3.350456       8.341262      -1.709850      15.639786           0.162070
          156              O       7.262569       8.238079      13.941087      -0.582481      35.786619 0.53839230E+03  0.12886783E+05                                 8.587443                            7.116381       0.287363       2.149804                    0.998135      27.224987      70.324527       0.725453       0.352737      -1.149383       0.083475      -0.036359      -0.042398       0.100437       0.012984       0.015097       0.038540       0.040084       0.052571      -0.050864       0.001485       0.049379              9.683414       6.435761      -1.569422       0.618391      14.562719      -4.854725       8.051761           0.120968
          157              O       6.358077       5.245462      16.296472      -0.627123      35.733006 0.61637920E+03  0.15307738E+05                                 8.617006                            7.694889       0.092645       2.066823                    0.998043      28.598875      76.004872       0.684629       0.360237      -1.139857      -0.041622       0.040085       0.095559       0.111672      -0.004353      -0.000046       0.010580       0.016917       0.147875      -0.035409      -0.015225       0.050634              9.183698       6.798526       0.730199      -0.218250      14.602191      -1.373287       6.150379           0.060993
          158              O       1.003128       3.900067      18.521340      -0.356285      23.303729 0.41956357E+03  0.94131448E+04                                 6.402824                            6.351405       0.864397       2.392466                    0.998049      24.333046      60.381723       0.757174       0.360556      -1.145823      -0.063481      -0.025624      -0.068149       0.096596       0.060723      -0.030495      -0.121107      -0.050310       0.188703      -0.117042      -0.053773       0.170816              6.377851       6.322741       0.088430       1.750969       5.431378       0.530858       7.379435           0.320861
          159              O       7.682758       0.749634      14.086781      -0.359269      24.970751 0.43012551E+03  0.96905267E+04                                 6.700742                            6.399634       0.937350       2.412506                    0.998879      24.320945      60.077112       0.761391       0.357064      -1.150955       0.057795       0.069097       0.024782       0.093428      -0.050713       0.037420      -0.060463      -0.074419      -0.094938      -0.067704      -0.045681       0.113386              6.830152       6.951017       2.544652       0.512841       8.207861       0.610960       5.331578           0.334723
          160              O       5.718915       3.299374      14.775792      -0.389665      27.841522 0.53079926E+03  0.12618051E+05                                 7.280189                            7.211630       0.642052       2.309163                    0.995061      25.248969      64.295713       0.701256       0.367424      -1.141503      -0.051759      -0.025931      -0.082503       0.100787      -0.102967      -0.020492       0.043451       0.096566      -0.123975      -0.104731      -0.038715       0.143446              7.308428       7.750772       0.851820       1.520605       6.484184       1.241082       7.690329           0.309287
          161              F       9.142571       5.001832      28.729020      -0.475943      23.743877 0.40231019E+03  0.88570148E+04                                 6.396643                            6.101437       0.470677       2.278751                    0.996870      23.183435      55.443950       0.801762       0.347004      -1.166618       0.011591      -0.106030      -0.020647       0.108642      -0.003204       0.004379       0.016028      -0.010250      -0.005005      -0.016700      -0.001923       0.018623              6.656674       7.805797       0.260082       1.746693       5.353766      -0.373738       6.810458           0.069265
          162              F       1.805039       4.290666      29.372501      -0.470208      22.428372 0.37303615E+03  0.80398953E+04                                 6.107628                            5.832910       0.660894       2.357177                    0.997845      22.768524      53.462818       0.830913       0.342019      -1.173610      -0.011086      -0.011608      -0.106244       0.107450      -0.002184       0.000785      -0.002713       0.012580      -0.011898      -0.006932      -0.001832       0.008764              6.352115       7.088732      -2.027975       0.496780       6.857825      -0.475262       5.109787           0.082925
          163              F       0.721029       4.861768      13.552570      -0.475937      23.743887 0.40231027E+03  0.88570194E+04                                 6.396659                            6.101448       0.470693       2.278758                    0.996870      23.183355      55.443817       0.801758       0.347005      -1.166616      -0.011591       0.106032      -0.020647       0.108643      -0.003204      -0.004381      -0.016027      -0.010244      -0.004999      -0.016700      -0.001920       0.018620              6.656694       7.805832       0.260083      -1.746704       5.353775       0.373742       6.810476           0.069184
          164              F       8.058561       5.572934      14.196051      -0.470206      22.428695 0.37304298E+03  0.80400821E+04                                 6.107697                            5.832970       0.660923       2.357183                    0.997845      22.768623      53.463243       0.830907       0.342020      -1.173609       0.011087       0.011605      -0.106248       0.107453      -0.002196      -0.000790       0.002717       0.012581      -0.011911      -0.006937      -0.001835       0.008772              6.352193       7.088833      -2.028016      -0.496787       6.857908       0.475269       5.109838           0.082835
          165              F       9.793568       4.210771       5.964345      -0.475925      23.743665 0.40230543E+03  0.88568843E+04                                 6.396604                            6.101402       0.470711       2.278765                    0.996871      23.183312      55.443584       0.801764       0.347004      -1.166618       0.106028       0.011588      -0.020644       0.108639       0.003206      -0.016026       0.004378       0.010245      -0.005004      -0.016699      -0.001920       0.018619              6.656633       5.353736      -0.260080       0.373735       7.805753       1.746678       6.810411           0.069169
          166              F       0.641134       6.736839       6.607826      -0.470191      22.428435 0.37303756E+03  0.80399391E+04                                 6.107664                            5.832941       0.660877       2.357170                    0.997845      22.768422      53.462748       0.830906       0.342022      -1.173607       0.011604      -0.011087      -0.106242       0.107447       0.002214       0.002726       0.000802      -0.012583      -0.011929      -0.006949      -0.001836       0.008785              6.352158       6.857882       2.028001       0.475265       7.088781       0.496782       5.109811           0.082873
          167              F       0.070032       5.652829      21.140795      -0.475929      23.743880 0.40230984E+03  0.88570055E+04                                 6.396643                            6.101434       0.470676       2.278752                    0.996870      23.183407      55.443881       0.801762       0.347004      -1.166618      -0.106026      -0.011593      -0.020643       0.108638       0.003205       0.016028      -0.004374       0.010253      -0.005004      -0.016697      -0.001927       0.018623              6.656676       5.353766      -0.260078      -0.373742       7.805804      -1.746696       6.810457           0.069189
          168              F       9.222466       3.126761      21.784276      -0.470204      22.428763 0.37304414E+03  0.80401115E+04                                 6.107698                            5.832970       0.660891       2.357172                    0.997845      22.768704      53.463405       0.830910       0.342019      -1.173610      -0.011603       0.011087      -0.106242       0.107448       0.002186      -0.002713      -0.000787      -0.012580      -0.011887      -0.006931      -0.001832       0.008763              6.352195       6.857921       2.028020      -0.475269       7.088831      -0.496785       5.109834           0.082855
          169              F       5.652829       0.070032       9.212105      -0.475924      23.743515 0.40230228E+03  0.88567986E+04                                 6.396585                            6.101384       0.470723       2.278772                    0.996870      23.183191      55.443261       0.801764       0.347005      -1.166617      -0.011588      -0.106029       0.020646       0.108640       0.003203       0.004383      -0.016029      -0.010237      -0.004998      -0.016703      -0.001917       0.018620              6.656613       7.805728      -0.260079       1.746669       5.353722       0.373735       6.810388           0.069162
          170              F       3.126761       9.222466       8.568624      -0.470195      22.428414 0.37303723E+03  0.80399308E+04                                 6.107666                            5.832942       0.660891       2.357175                    0.997845      22.768389      53.462683       0.830905       0.342022      -1.173607       0.011088      -0.011605       0.106246       0.107452       0.002216       0.000801       0.002727       0.012582      -0.011933      -0.006950      -0.001836       0.008786              6.352159       7.088783       2.028002       0.496782       6.857882       0.475266       5.109812           0.082851
          171              F       4.210771       9.793568      24.388555      -0.475933      23.743686 0.40230608E+03  0.88569018E+04                                 6.396609                            6.101407       0.470688       2.278758                    0.996870      23.183320      55.443605       0.801763       0.347004      -1.166618       0.011592       0.106028       0.020645       0.108640       0.003203      -0.004378       0.016027      -0.010243      -0.004998      -0.016698      -0.001922       0.018619              6.656638       7.805753      -0.260079      -1.746678       5.353742      -0.373737       6.810421           0.069225
          172              F       6.736839       0.641134      23.745074      -0.470209      22.428619 0.37304116E+03  0.80400295E+04                                 6.107662                            5.832939       0.660924       2.357182                    0.997845      22.768690      53.463276       0.830914       0.342018      -1.173611      -0.011087       0.011603       0.106242       0.107448       0.002185      -0.000787      -0.002715       0.012580      -0.011890      -0.006933      -0.001830       0.008763              6.352155       7.088778       2.027998      -0.496782       6.857876      -0.475267       5.109812           0.082899
          173              F       5.001832       9.142571       1.623880      -0.475939      23.743672 0.40230577E+03  0.88568925E+04                                 6.396606                            6.101403       0.470722       2.278769                    0.996870      23.183314      55.443568       0.801764       0.347004      -1.166618      -0.106030       0.011587       0.020644       0.108640      -0.003205      -0.016026      -0.004381       0.010244      -0.004996      -0.016699      -0.001920       0.018620              6.656634       5.353735       0.260078       0.373736       7.805751      -1.746677       6.810417           0.069248
          174              F       4.290666       1.805039       0.980399      -0.470206      22.428573 0.37304037E+03  0.80400100E+04                                 6.107667                            5.832944       0.660878       2.357170                    0.997845      22.768604      53.463104       0.830911       0.342020      -1.173610      -0.011607      -0.011086       0.106243       0.107449      -0.002185       0.002711      -0.000784      -0.012581      -0.011893      -0.006930      -0.001833       0.008764              6.352158       6.857870      -2.027999       0.475264       7.088790      -0.496782       5.109815           0.082903
          175              F       4.861768       0.721029      16.800330      -0.475934      23.744131 0.40231519E+03  0.88571540E+04                                 6.396693                            6.101478       0.470637       2.278737                    0.996870      23.183512      55.444260       0.801758       0.347004      -1.166617       0.106028      -0.011593       0.020643       0.108639      -0.003210       0.016022       0.004373       0.010249      -0.005016      -0.016695      -0.001921       0.018616              6.656732       5.353803       0.260087      -0.373744       7.805881       1.746720       6.810513           0.069197
          176              F       5.572934       8.058561      16.156849      -0.470202      22.428712 0.37304315E+03  0.80400855E+04                                 6.107693                            5.832966       0.660897       2.357175                    0.997845      22.768650      53.463282       0.830909       0.342020      -1.173610       0.011603       0.011087       0.106243       0.107448      -0.002190      -0.002717       0.000791      -0.012583      -0.011897      -0.006936      -0.001832       0.008769              6.352190       6.857911      -2.028017      -0.475268       7.088828       0.496789       5.109831           0.082863

******************************************************
Auxiliary information for the entire system
The total spin magnetic moment of the unit cell is   102.988630
The total net atomic charge of the unit cell is   -0.000002
Accuracy of reproducing the electrostatic potential in the unit cell:
  The inner radius (bohr) =    5.0000
  The outer radius (bohr) =   12.0000
  Valid grid points have density less than (e/(bohr^3)) =    0.0001
  The number of valid grid points were=        27280
  The rms potential error without charges in kcal/mol is=      1.67328
  The rms potential error with partial charges in kcal/mol is=      0.77483
  The RRMSE value at monopole order=      0.46306
  The rms potential error with partial charges and cloud penetration in kcal/mol is=      0.77652
  The RRMSE value at monopole order with cloud penetration is=      0.46407
  The rms potential error with partial charges and atomic dipoles in kcal/mol is=      0.27342
  The RRMSE value at dipole order=      0.16341
  The rms potential error with partial charges, atomic dipoles and cloud penetration in kcal/mol is=      0.26477
  The RRMSE value at dipole order with cloud penetration=      0.15824

******************************************************
The electron densities and ab initio electrostatic potential were computed in VASP using the PBE functional and
projector augmented wave method. See the main text of the journal article for a description of computational details.
The atomic charges, dipoles, and quadrupoles were computed with the DDEC6 method as described in
(a) T. A. Manz and N. Gabaldon Limas, RSC Adv. 6 (2016) 47771-47801 DOI: 10.1039/c6ra04656h
(b) N. Gabaldon Limas and T. A. Manz, RSC Adv. 8 (2018) 2678-2707 DOI: 10.1039/c7ra11829e.
For each atom in the material, the electron cloud parameters were fit to the spherically averaged atom-in-material
electron density using radial positions for which this density was between 10^-4 and 10^-2 electrons per cubic bohr.
The polarizabilities, dispersion coefficients, and quantum Drude oscillator (QDO) parameters were fit using the MCLF method.
The magnetic structure of the system was optimized in VASP from the default ferromagnetic initial guess using spin polarization.
The atomic spin moments (ASMs) were computed on this optimized magnetic structure using the DDEC6 partition as inputs
to the method of T. A. Manz and D. S. Sholl, J. Chem. Theory Comput. 7 (2011) 4146-4164 DOI: 10.1021/ct200539n.
The RMSE and RRMSE were computed using a uniform grid with Ewald summation.
