# Supplementary material for: A collection of forcefield precursors for metal–organic frameworks
Source: RSC Adv. 2019 Nov 13;9(63):36492–507. doi: 10.1039/c9ra07327b (PMC9075174; doi:10.1039/c9ra07327b)
Supplement: RA-009-C9RA07327B-s3555 [file RA-009-C9RA07327B-s3555.xyz]

  176
jmolscript: load "" {1 1 1} spacegroup "x,y,z" unitcell [{     18.348900     0.000000     0.000000 }, {     -1.260761    18.305635     0.000000 }, {      8.544036     9.152791    15.423998 }]
Cu    12.777188     5.201165     8.671680     0.865093
Cu     4.310913    13.104440     8.671680     0.837031
Cu    21.321262    14.353986     6.752318     0.837033
Cu    12.854987    22.257261     6.752318     0.864997
Cu    20.699702    22.174519     6.795197     0.851702
Cu    13.476546    14.436727     6.795197     0.874910
Cu     4.932473     5.283907     8.628801     0.851763
Cu    12.155629    13.021699     8.628801     0.874831
H     18.760502    24.661332    11.253349     0.146942
H     14.818233    24.754691    11.151551     0.128028
H     16.756964    22.794163     8.202482     0.137108
H     15.036253    25.452132    13.159755     0.085752
H     16.627761     8.471827    12.308350     0.088652
H     15.415727    11.949899    11.253349     0.147164
H     19.357996    11.856541    11.151551     0.128261
H     17.419278    13.817079     8.202482     0.137552
H     19.139968    11.159092    13.159755     0.087095
H     18.809224     9.833766    12.308350     0.089249
H      2.318310     7.047662     4.170649     0.146840
H      1.954297    10.974221     4.272447     0.128308
H      4.043391     9.174772     7.221516     0.137394
H      1.273489    10.708793     2.264243     0.085901
H     18.322925    10.287762     3.115648     0.088727
H     14.769811    11.257958     4.170649     0.147283
H     15.133823     7.331399     4.272447     0.127973
H     13.044717     9.130838     7.221516     0.137264
H     15.814640     7.596835     2.264243     0.086929
H     17.114101     8.017863     3.115648     0.089163
H      6.871673     2.797094     4.170649     0.146946
H     10.813942     2.703735     4.272447     0.128026
H      8.875211     4.664263     7.221516     0.137112
H     10.595922     2.006294     2.264243     0.085746
H      9.004414    18.986599     3.115648     0.088652
H     10.216448    15.508527     4.170649     0.147175
H      6.274179    15.601885     4.272447     0.128260
H      8.212897    13.641347     7.221516     0.137546
H      6.492207    16.299334     2.264243     0.087092
H      6.822951    17.624660     3.115648     0.089248
H     23.313865    20.410764    11.253349     0.146838
H     23.677878    16.484205    11.151551     0.128309
H     21.588784    18.283654     8.202482     0.137395
H     24.358686    16.749633    13.159755     0.085903
H      7.309250    17.170664    12.308350     0.088726
H     10.862364    16.200468    11.253349     0.147271
H     10.498352    20.127027    11.151551     0.127975
H     12.587458    18.327588     8.202482     0.137265
H      9.817535    19.861591    13.159755     0.086937
H      8.518074    19.440563    12.308350     0.089164
H      6.885999    16.229776     0.000000     0.120756
H     10.202140     2.075859     0.000000     0.120757
H      1.369948    10.320717     0.000000     0.120769
H     15.718191     7.984918     0.000000     0.120768
C     19.292216    23.308550     8.952088     0.590417
C     17.972380    23.636219     9.593110    -0.004924
C     17.949483    24.421529    10.818392    -0.203882
C     16.756268    24.802285    11.328618     0.279989
C     15.634244    24.469124    10.760089    -0.240562
C     15.593997    23.694797     9.577686     0.009822
C     16.767911    23.301227     9.006072    -0.136769
C     16.987740     7.827467    12.965413    -0.049859
C     17.403677     8.528571    14.220309     0.058346
C     14.291902    23.365297     8.921240     0.604387
C     14.884023    13.302690     8.952088     0.591557
C     16.203857    12.975018     9.593110    -0.005471
C     16.226748    12.189704    10.818392    -0.206318
C     17.419960    11.808946    11.328618     0.280370
C     18.541987    12.142109    10.760089    -0.242175
C     18.582239    12.916440     9.577686     0.013957
C     17.408328    13.310012     9.006072    -0.139190
C     18.449243    10.478123    12.965413    -0.053241
C     18.033300     9.777015    14.220309     0.060114
C     19.884337    13.245942     8.921240     0.598919
C      3.704421     6.610154     6.471910     0.590457
C      3.286841     7.904363     5.830888    -0.004790
C      2.501819     7.873246     4.605606    -0.204400
C      2.039979     9.037485     4.095380     0.280194
C      2.295256    10.179756     4.663909    -0.241198
C      3.064982    10.273112     5.846312     0.013573
C      3.538280     9.129009     6.417926    -0.137598
C     18.990492     9.972906     2.458585    -0.049802
C     18.319630     9.509775     1.203689     0.058398
C      3.304234    11.594778     6.502758     0.600957
C     13.383690    11.695459     6.471910     0.591539
C     13.801273    10.401252     5.830888    -0.005593
C     14.586300    10.432373     4.605606    -0.205849
C     15.048142     9.268136     4.095380     0.280205
C     14.792863     8.125863     4.663909    -0.241599
C     14.023132     8.032503     5.846312     0.010224
C     13.549831     9.176604     6.417926    -0.138397
C     16.446536     8.332721     2.458585    -0.053214
C     17.117404     8.795856     1.203689     0.060045
C     13.783877     6.710835     6.502758     0.602467
C      6.339959     4.149876     6.471910     0.590420
C      7.659795     3.822207     5.830888    -0.004924
C      7.682692     3.036897     4.605606    -0.203877
C      8.875907     2.656141     4.095380     0.279990
C      9.997931     2.989302     4.663909    -0.240560
C     10.038178     3.763629     5.846312     0.009824
C      8.864264     4.157199     6.417926    -0.136772
C      8.644435    19.630959     2.458585    -0.049857
C      8.228498    18.929855     1.203689     0.058347
C     11.340273     4.093129     6.502758     0.604388
C     10.748152    14.155736     6.471910     0.591556
C      9.428318    14.483408     5.830888    -0.005470
C      9.405427    15.268722     4.605606    -0.206321
C      8.212215    15.649480     4.095380     0.280368
C      7.090188    15.316317     4.663909    -0.242173
C      7.049936    14.541986     5.846312     0.013955
C      8.223847    14.148414     6.417926    -0.139193
C      7.182932    16.980303     2.458585    -0.053240
C      7.598875    17.681411     1.203689     0.060113
C      5.747838    14.212484     6.502758     0.598920
C     21.927754    20.848272     8.952088     0.590455
C     22.345334    19.554063     9.593110    -0.004791
C     23.130356    19.585180    10.818392    -0.204406
C     23.592196    18.420941    11.328618     0.280195
C     23.336919    17.278670    10.760089    -0.241200
C     22.567193    17.185314     9.577686     0.013574
C     22.093895    18.329417     9.006072    -0.137594
C      6.641683    17.485520    12.965413    -0.049801
C      7.312545    17.948651    14.220309     0.058399
C     22.327941    15.863648     8.921240     0.600957
C     12.248485    15.762967     8.952088     0.591539
C     11.830902    17.057174     9.593110    -0.005593
C     11.045875    17.026053    10.818392    -0.205845
C     10.584033    18.190290    11.328618     0.280204
C     10.839312    19.332563    10.760089    -0.241601
C     11.609043    19.425923     9.577686     0.010224
C     12.082344    18.281822     9.006072    -0.138395
C      9.185639    19.125705    12.965413    -0.053218
C      8.514771    18.662570    14.220309     0.060044
C     11.848298    20.747591     8.921240     0.602466
C      7.304319    17.082819     0.000000    -0.207581
C      9.783820     1.222816     0.000000    -0.207581
C      0.547669     9.844771     0.000000    -0.207589
C     16.540470     8.460864     0.000000    -0.207588
O     19.199177    22.544108     7.923616    -0.529383
O     13.255955    23.743125     9.473111    -0.524280
O     20.320153    23.734338     9.493779    -0.506333
O     14.396569    22.695496     7.854517    -0.535063
O     16.873623    25.544028    12.494672    -0.208414
O     14.977066    14.067135     7.923616    -0.535887
O     20.920282    12.868113     9.473111    -0.519169
O     13.856084    12.876900     9.493779    -0.513307
O     19.779675    13.915747     7.854517    -0.528383
O     17.302601    11.067199    12.494672    -0.208479
O      4.460658     6.755499     7.500382    -0.529163
O      2.856122    12.602321     5.950887    -0.518977
O      3.350272     5.555384     5.930219    -0.506534
O      3.979640    11.536381     7.569481    -0.529974
O      1.308058     8.869441     2.929326    -0.208511
O     12.627448    11.550111     7.500382    -0.536100
O     14.231992     5.703293     5.950887    -0.524598
O     13.737842    12.750231     5.930219    -0.513200
O     13.108466     6.769228     7.569481    -0.533541
O     15.780069     9.436184     2.929326    -0.208436
O      6.432998     4.914318     7.500382    -0.529392
O     12.376220     3.715301     5.950887    -0.524269
O      5.312022     3.724088     5.930219    -0.506324
O     11.235606     4.762930     7.569481    -0.535073
O      8.758552     1.914398     2.929326    -0.208414
O     10.655109    13.391291     7.500382    -0.535873
O      4.711893    14.590313     5.950887    -0.519170
O     11.776091    14.581526     5.930219    -0.513319
O      5.852500    13.542679     7.569481    -0.528380
O      8.329574    16.391227     2.929326    -0.208480
O     21.171517    20.702927     7.923616    -0.529155
O     22.776053    14.856105     9.473111    -0.518978
O     22.281903    21.903042     9.493779    -0.506544
O     21.652535    15.922045     7.854517    -0.529973
O     24.324117    18.588985    12.494672    -0.208513
O     13.004727    15.908315     7.923616    -0.536112
O     11.400183    21.755133     9.473111    -0.524609
O     11.894333    14.708195     9.493779    -0.513187
O     12.523709    20.689198     7.854517    -0.533531
O      9.852106    18.022242    12.494672    -0.208433

The following XYZ coordinates are in angstroms. Other properties are in atomic units.
The sperically averaged electron density of each atom fit to a function of the form exp(a - br)
eigen_1, eigen_2 and eigen_3 are the three eigenvalues of traceless quadrupole moment tensor
  atom number  atomic symbol              X              Y              Z     net charge C6 coefficient C8 coefficient C10 coefficient fluctuating dipole atomic polarizability isotropic forcefield polarizability              a              b squared Pearson coefficient          <r^3>          <r^4>         wp_QDO          m_QDO          q_QDO       dipole_x       dipole_y       dipole_z         dipole            Qxy            Qxz            Qyz     Q(x^2-y^2)  Q(3z^2 - R^2)        eigen_1        eigen_2        eigen_3 static polarizability      alpha(xx)      alpha(xy)      alpha(xz)      alpha(yy)      alpha(yz)      alpha(zz) atomic spin moment
            1             Cu      12.777188       5.201165       8.671680       0.865093      49.621202 0.72379873E+03  0.18113485E+05                                11.755685                            9.270463       1.024135       2.265045                    0.996233      39.584478      94.962282       0.549674       0.445263      -1.116772      -0.073885       0.068722       0.103657       0.144660       0.039199       0.066371      -0.061938      -0.005741      -0.109329      -0.119869       0.057522       0.062346             15.486259      16.975936       4.731362       3.731294      17.629834      -3.486573      11.853008          -0.645597
            2             Cu       4.310913      13.104440       8.671680       0.837031      51.880121 0.76280845E+03  0.19367294E+05                                12.162221                            9.569192       0.928294       2.229174                    0.995869      40.190274      97.531107       0.535903       0.450159      -1.112262       0.070951      -0.066438       0.099527       0.139118       0.039148      -0.066865       0.062477      -0.005074      -0.111669      -0.120808       0.057840       0.062968             16.059100      17.615597       4.934633      -3.879383      18.293050       3.617788      12.268652           0.000004
            3             Cu      21.321262      14.353986       6.752318       0.837033      51.881729 0.76282989E+03  0.19368027E+05                                12.162664                            9.569476       0.928189       2.229135                    0.995869      40.189903      97.531544       0.535881       0.450173      -1.112250      -0.070947       0.066433      -0.099522       0.139109       0.039200      -0.066945       0.062552      -0.005080      -0.111781      -0.120952       0.057910       0.063042             16.059783      17.616370       4.934896      -3.879569      18.293857       3.617969      12.269121           0.000072
            4             Cu      12.854987      22.257261       6.752318       0.864997      49.630856 0.72395188E+03  0.18118391E+05                                11.757526                            9.271717       1.023909       2.264956                    0.996232      39.586404      94.971677       0.549610       0.445289      -1.116748       0.073891      -0.068728      -0.103667       0.144673       0.039207       0.066384      -0.061951      -0.005742      -0.109348      -0.119893       0.057534       0.062359             15.488981      16.978992       4.732400       3.732036      17.633020      -3.487252      11.854932           0.645546
            5             Cu      20.699702      22.174519       6.795197       0.851702      50.943218 0.73690404E+03  0.18542237E+05                                11.985997                            9.373397       0.919147       2.231687                    0.996000      39.815870      96.080131       0.544428       0.447110      -1.114541      -0.069268      -0.074209      -0.091826       0.136883      -0.043988      -0.066376      -0.071049       0.006041      -0.071621      -0.125333       0.056029       0.069304             16.027348      18.394881      -5.786850      -3.357491      17.607317      -3.598581      12.079845          -0.000700
            6             Cu      13.476546      14.436727       6.795197       0.874910      49.361142 0.70940524E+03  0.17663980E+05                                11.698925                            9.158562       1.070396       2.282862                    0.996461      39.372515      94.209427       0.554780       0.443396      -1.117969       0.070032       0.075003      -0.094852       0.139738      -0.044573       0.066835       0.071684       0.006179      -0.070737      -0.126353       0.056470       0.069884             15.626521      17.933557      -5.620892       3.275957      17.150013       3.507441      11.795994           0.655445
            7             Cu       4.932473       5.283907       8.628801       0.851763      50.937457 0.73681511E+03  0.18539344E+05                                11.984800                            9.372587       0.919330       2.231755                    0.996001      39.815175      96.075134       0.544476       0.447087      -1.114562       0.069265       0.074206       0.091820       0.136876      -0.043944      -0.066322      -0.070991       0.006036      -0.071576      -0.125228       0.055977       0.069250             16.025543      18.392730      -5.786032      -3.357062      17.605303      -3.598161      12.078597           0.000904
            8             Cu      12.155629      13.021699       8.628801       0.874831      49.368093 0.70951498E+03  0.17667476E+05                                11.700238                            9.159459       1.070191       2.282784                    0.996461      39.374032      94.216495       0.554733       0.443414      -1.117953      -0.070037      -0.075009       0.094860       0.139750      -0.044567       0.066830       0.071678       0.006177      -0.070730      -0.126341       0.056462       0.069879             15.628483      17.935895      -5.621769       3.276422      17.152208       3.507901      11.797345          -0.655526
            9              H      18.760502      24.661332      11.253349       0.146942       1.220515 0.92301364E+01  0.92469461E+02                                 1.794909                            1.708877      -1.145444       2.356672                    0.996655       3.265368       8.778910       0.515313       1.186437      -0.733751       0.034293       0.009595       0.020114       0.040898       0.004841       0.011031       0.004277       0.015037      -0.003831      -0.009444      -0.007698       0.017142              1.812814       2.212681       0.044902       0.168949       1.521234       0.179845       1.704528          -0.000006
           10              H      14.818233      24.754691      11.151551       0.128028       1.163389 0.87611130E+01  0.87067616E+02                                 1.745380                            1.663280      -1.289678       2.262162                    0.995915       3.514920       9.566734       0.520482       1.184140      -0.730449      -0.031889       0.008385       0.011123       0.034799      -0.006115      -0.005701       0.005273       0.018973      -0.012663      -0.011435      -0.004431       0.015866              1.782822       2.004367      -0.091667      -0.131652       1.551829       0.319443       1.792270          -0.000223
           11              H      16.756964      22.794163       8.202482       0.137108       1.135984 0.85559040E+01  0.84487138E+02                                 1.724803                            1.653181      -1.205679       2.317801                    0.996320       3.368040       9.124058       0.517816       1.197860      -0.728683      -0.000385      -0.024236      -0.035545       0.043023       0.000258      -0.000263       0.010528      -0.010085       0.027899      -0.009734      -0.006544       0.016278              1.743590       1.760411      -0.003235       0.002157       1.591253       0.349445       1.879105           0.000260
           12              H      15.036253      25.452132      13.159755       0.085752       1.368501 0.10823337E+02  0.11209779E+03                                 1.894359                            1.809123      -0.938929       2.414996                    0.997990       3.496450       9.355635       0.521512       1.133982      -0.746967      -0.019217      -0.026544       0.009831       0.034212      -0.002417      -0.002045      -0.000321      -0.003673      -0.026171      -0.009120       0.001698       0.007422              1.940093       1.849479       0.448317      -0.095631       2.012037       0.058278       1.958762          -0.000000
           13              H      16.627761       8.471827      12.308350       0.088652       1.415331 0.11436678E+02  0.12104337E+03                                 1.988970                            1.898380      -1.154291       2.316173                    0.996020       3.697737      10.262611       0.489742       1.181674      -0.733513      -0.008607       0.026442      -0.023219       0.036227      -0.004375      -0.005262      -0.007366       0.014228       0.009427      -0.014215       0.004360       0.009855              2.069085       1.627777      -0.163607       0.269592       2.295549      -0.355457       2.283929          -0.000001
           14              H      15.415727      11.949899      11.253349       0.147164       1.221689 0.92421414E+01  0.92628301E+02                                 1.796616                            1.710387      -1.142884       2.357555                    0.996668       3.268024       8.790509       0.514858       1.186991      -0.733599      -0.033836      -0.009212       0.019768       0.040256       0.004900      -0.011041      -0.004420       0.015364      -0.003954      -0.009645      -0.007668       0.017313              1.814686       2.215302       0.044833      -0.169027       1.522589      -0.180111       1.706167          -0.000213
           15              H      19.357996      11.856541      11.151551       0.128261       1.171125 0.88399245E+01  0.88105733E+02                                 1.758155                            1.674734      -1.326351       2.246746                    0.995641       3.528668       9.638781       0.516507       1.189802      -0.729098       0.031572      -0.008336       0.010798       0.034393      -0.006390       0.005960      -0.005322       0.018842      -0.012088      -0.011465      -0.004613       0.016078              1.796271       2.020125      -0.092366       0.132661       1.562657      -0.323409       1.806030          -0.000003
           16              H      17.419278      13.817079       8.202482       0.137552       1.131955 0.85171745E+01  0.83991966E+02                                 1.718785                            1.647862      -1.191369       2.323320                    0.996444       3.364095       9.101105       0.519501       1.195576      -0.729182      -0.000041       0.023933      -0.035466       0.042786       0.000400       0.000240      -0.010589      -0.010257       0.028139      -0.009884      -0.006519       0.016403              1.737457       1.754732      -0.003262      -0.002092       1.585919      -0.346973       1.871719           0.000249
           17              H      19.139968      11.159092      13.159755       0.087095       1.360559 0.10745432E+02  0.11108120E+03                                 1.885951                            1.801691      -0.926033       2.420679                    0.998129       3.488580       9.323335       0.523024       1.132838      -0.747215       0.018926       0.026340       0.009591       0.033822      -0.002573       0.002216       0.000394      -0.003506      -0.026611      -0.009329       0.001751       0.007579              1.931306       1.840898       0.444825       0.094762       2.002682      -0.057919       1.950337          -0.000005
           18              H      18.809224       9.833766      12.308350       0.089249       1.414872 0.11437366E+02  0.12109248E+03                                 1.991585                            1.900919      -1.174833       2.308486                    0.995886       3.697488      10.274776       0.488295       1.184766      -0.732792       0.008714      -0.026119      -0.023142       0.035968      -0.004064       0.005341       0.007248       0.014339       0.009255      -0.014013       0.004032       0.009981              2.071903       1.630065      -0.163770      -0.270247       2.298363       0.355002       2.287281          -0.000004
           19              H       2.318310       7.047662       4.170649       0.146840       1.221766 0.92419725E+01  0.92619599E+02                                 1.796253                            1.710049      -1.146104       2.356223                    0.996647       3.267339       8.786293       0.515091       1.186543      -0.733720      -0.007182      -0.034855      -0.020115       0.040879       0.003745       0.003527       0.011295      -0.016245      -0.003805      -0.009469      -0.007674       0.017143              1.814274       1.519372      -0.002932       0.168047       2.217616       0.181149       1.705835           0.000009
           20              H       1.954297      10.974221       4.272447       0.128308       1.164618 0.87733399E+01  0.87224619E+02                                 1.746953                            1.664699      -1.294552       2.259955                    0.995889       3.517021       9.576225       0.520109       1.184507      -0.730350      -0.010615       0.031224      -0.011174       0.034821      -0.007448       0.005556      -0.005457      -0.016870      -0.012546      -0.011271      -0.004618       0.015889              1.784493       1.567881      -0.121843       0.328249       1.991570      -0.109315       1.794030           0.000000
           21              H       4.043391       9.174772       7.221516       0.137394       1.137107 0.85671970E+01  0.84631087E+02                                 1.726237                            1.654493      -1.210834       2.315429                    0.996288       3.369993       9.132696       0.517479       1.198181      -0.728595       0.024153       0.001959       0.035565       0.043035       0.000889       0.010457       0.000353       0.010270       0.028183      -0.009942      -0.006374       0.016316              1.745086       1.593666      -0.014828       0.348798       1.761031       0.026239       1.880561          -0.000008
           22              H       1.273489      10.708793       2.264243       0.085901       1.367416 0.10812730E+02  0.11196310E+03                                 1.893649                            1.808484      -0.937618       2.415762                    0.998000       3.494617       9.350408       0.521484       1.134293      -0.746898       0.025180       0.021038      -0.009783       0.034240      -0.002121      -0.000168      -0.002042       0.004303      -0.026194      -0.009119       0.001708       0.007411              1.939366       1.949053       0.454994       0.064782       1.910984      -0.091231       1.958060          -0.000001
           23              H      18.322925      10.287762       3.115648       0.088727       1.414203 0.11425327E+02  0.12089321E+03                                 1.987978                            1.897502      -1.153254       2.316738                    0.996030       3.696018      10.256563       0.489831       1.181753      -0.733501      -0.026935       0.006813       0.023248       0.036227      -0.005301      -0.006979      -0.005723      -0.012900       0.009463      -0.014198       0.004372       0.009826              2.068005       2.313495      -0.116182      -0.372738       1.607817       0.244426       2.282703           0.000001
           24              H      14.769811      11.257958       4.170649       0.147283       1.220298 0.92289864E+01  0.92461315E+02                                 1.795099                            1.709065      -1.141933       2.358135                    0.996681       3.265906       8.782457       0.515117       1.186846      -0.733638       0.006895       0.034410      -0.019764       0.040276       0.003820      -0.003635      -0.011322      -0.016532      -0.003977      -0.009619      -0.007691       0.017310              1.813049       1.518558      -0.003066      -0.167805       2.215888      -0.180723       1.704700           0.000206
           25              H      15.133823       7.331399       4.272447       0.127973       1.169912 0.88279093E+01  0.87951390E+02                                 1.756636                            1.673368      -1.321538       2.248924                    0.995669       3.526647       9.629694       0.516850       1.189478      -0.729187       0.010434      -0.030949      -0.010738       0.034381      -0.007528      -0.005822       0.005448      -0.017164      -0.012188      -0.011635      -0.004417       0.016052              1.794655       1.576177      -0.122827      -0.331257       2.003459       0.110198       1.804329           0.000227
           26              H      13.044717       9.130838       7.221516       0.137264       1.130722 0.85048341E+01  0.83835024E+02                                 1.717211                            1.646425      -1.185972       2.325808                    0.996475       3.361966       9.091715       0.519873       1.195224      -0.729277      -0.023876      -0.001694       0.035449       0.042773       0.001165      -0.010654      -0.000600       0.009706       0.027863      -0.009690      -0.006689       0.016379              1.735815       1.585868      -0.014772      -0.345626       1.751480      -0.025848       1.870098          -0.000504
           27              H      15.814640       7.596835       2.264243       0.086929       1.361798 0.10757535E+02  0.11123545E+03                                 1.886845                            1.802491      -0.927330       2.419912                    0.998120       3.490569       9.329281       0.523011       1.132570      -0.747274      -0.024951      -0.020651      -0.009638       0.033792      -0.002331       0.000252       0.002258       0.004187      -0.026592      -0.009333       0.001737       0.007596              1.932227       1.941879       0.452031      -0.064227       1.903572       0.090742       1.951231           0.000004
           28              H      17.114101       8.017863       3.115648       0.089163       1.416044 0.11449142E+02  0.12124886E+03                                 1.992662                            1.901868      -1.175849       2.307935                    0.995874       3.699251      10.281161       0.488183       1.184729      -0.732794       0.026689      -0.006857       0.023116       0.035968      -0.005022       0.006872       0.005857      -0.013081       0.009215      -0.014032       0.004026       0.010006              2.073079       2.319104      -0.116529       0.373180       1.611507      -0.245343       2.288625           0.000005
           29              H       6.871673       2.797094       4.170649       0.146946       1.220507 0.92300624E+01  0.92468607E+02                                 1.794911                            1.708878      -1.145424       2.356684                    0.996655       3.265340       8.778852       0.515309       1.186448      -0.733749      -0.034293      -0.009595      -0.020113       0.040898       0.004840       0.011030       0.004277       0.015037      -0.003832      -0.009444      -0.007698       0.017141              1.812816       2.212687       0.044903       0.168951       1.521234       0.179845       1.704528           0.000002
           30              H      10.813942       2.703735       4.272447       0.128026       1.163390 0.87611458E+01  0.87068251E+02                                 1.745403                            1.663300      -1.289675       2.262165                    0.995915       3.514936       9.566876       0.520470       1.184164      -0.730444       0.031889      -0.008385      -0.011123       0.034799      -0.006115      -0.005701       0.005273       0.018972      -0.012663      -0.011435      -0.004431       0.015865              1.782847       2.004396      -0.091668      -0.131654       1.551848       0.319451       1.792296           0.000226
           31              H       8.875211       4.664263       7.221516       0.137112       1.135982 0.85558498E+01  0.84486048E+02                                 1.724759                            1.653141      -1.205698       2.317788                    0.996319       3.368025       9.123839       0.517841       1.197810      -0.728694       0.000386       0.024236       0.035545       0.043023       0.000258      -0.000263       0.010529      -0.010086       0.027900      -0.009735      -0.006544       0.016279              1.743544       1.760362      -0.003236       0.002156       1.591215       0.349429       1.879054          -0.000258
           32              H      10.595922       2.006294       2.264243       0.085746       1.368580 0.10824152E+02  0.11210886E+03                                 1.894477                            1.809229      -0.938939       2.414992                    0.997990       3.496524       9.356088       0.521477       1.134030      -0.746955       0.019217       0.026544      -0.009831       0.034212      -0.002417      -0.002044      -0.000321      -0.003676      -0.026168      -0.009119       0.001696       0.007423              1.940218       1.849595       0.448362      -0.095639       2.012169       0.058288       1.958890           0.000003
           33              H       9.004414      18.986599       3.115648       0.088652       1.415336 0.11436730E+02  0.12104419E+03                                 1.988985                            1.898392      -1.154286       2.316175                    0.996020       3.697745      10.262678       0.489737       1.181684      -0.733511       0.008607      -0.026442       0.023219       0.036227      -0.004375      -0.005262      -0.007366       0.014228       0.009427      -0.014215       0.004360       0.009855              2.069102       1.627785      -0.163608       0.269594       2.295572      -0.355466       2.283948           0.000004
           34              H      10.216448      15.508527       4.170649       0.147175       1.221611 0.92413693E+01  0.92618250E+02                                 1.796500                            1.710284      -1.142862       2.357567                    0.996668       3.267940       8.790056       0.514890       1.186947      -0.733608       0.033836       0.009212      -0.019767       0.040255       0.004900      -0.011042      -0.004420       0.015365      -0.003952      -0.009645      -0.007669       0.017314              1.814567       2.215139       0.044830      -0.169011       1.522502      -0.180092       1.706060           0.000213
           35              H       6.274179      15.601885       4.272447       0.128260       1.171101 0.88397062E+01  0.88103118E+02                                 1.758143                            1.674723      -1.326331       2.246759                    0.995641       3.528632       9.638696       0.516503       1.189816      -0.729095      -0.031573       0.008336      -0.010797       0.034394      -0.006390       0.005959      -0.005322       0.018843      -0.012089      -0.011465      -0.004613       0.016078              1.796259       2.020110      -0.092365       0.132659       1.562648      -0.323407       1.806018           0.000001
           36              H       8.212897      13.641347       7.221516       0.137546       1.132008 0.85177095E+01  0.83998851E+02                                 1.718864                            1.647933      -1.191393       2.323305                    0.996444       3.364196       9.101568       0.519479       1.195605      -0.729175       0.000043      -0.023932       0.035466       0.042786       0.000400       0.000241      -0.010588      -0.010257       0.028139      -0.009884      -0.006518       0.016402              1.737538       1.754819      -0.003263      -0.002091       1.585988      -0.346997       1.871808          -0.000253
           37              H       6.492207      16.299334       2.264243       0.087092       1.360580 0.10745649E+02  0.11108418E+03                                 1.885986                            1.801722      -0.926034       2.420679                    0.998129       3.488595       9.323454       0.523013       1.132855      -0.747211      -0.018926      -0.026340      -0.009590       0.033822      -0.002573       0.002216       0.000394      -0.003506      -0.026610      -0.009329       0.001750       0.007579              1.931343       1.840933       0.444839       0.094764       2.002722      -0.057922       1.950375           0.000000
           38              H       6.822951      17.624660       3.115648       0.089248       1.414873 0.11437383E+02  0.12109279E+03                                 1.991594                            1.900927      -1.174828       2.308489                    0.995886       3.697488      10.274808       0.488291       1.184774      -0.732790      -0.008714       0.026118       0.023142       0.035968      -0.004064       0.005341       0.007248       0.014339       0.009255      -0.014013       0.004033       0.009980              2.071913       1.630071      -0.163770      -0.270249       2.298376       0.355006       2.287293           0.000003
           39              H      23.313865      20.410764      11.253349       0.146838       1.221769 0.92419959E+01  0.92619775E+02                                 1.796242                            1.710040      -1.146125       2.356211                    0.996646       3.267362       8.786316       0.515099       1.186528      -0.733723       0.007182       0.034855       0.020116       0.040879       0.003746       0.003528       0.011296      -0.016245      -0.003806      -0.009470      -0.007674       0.017144              1.814262       1.519364      -0.002933       0.168045       2.217598       0.181145       1.705825          -0.000009
           40              H      23.677878      16.484205      11.151551       0.128309       1.164640 0.87735514E+01  0.87227224E+02                                 1.746971                            1.664715      -1.294568       2.259943                    0.995889       3.517060       9.576350       0.520108       1.184502      -0.730351       0.010615      -0.031223       0.011174       0.034820      -0.007448       0.005556      -0.005458      -0.016869      -0.012544      -0.011270      -0.004618       0.015888              1.784512       1.567896      -0.121845       0.328254       1.991590      -0.109316       1.794049          -0.000002
           41              H      21.588784      18.283654       8.202482       0.137395       1.137059 0.85667368E+01  0.84625425E+02                                 1.726194                            1.654453      -1.210798       2.315453                    0.996288       3.369910       9.132418       0.517483       1.198188      -0.728594      -0.024153      -0.001960      -0.035565       0.043036       0.000888       0.010458       0.000353       0.010269       0.028183      -0.009941      -0.006375       0.016316              1.745042       1.593629      -0.014827       0.348786       1.760984       0.026238       1.880514           0.000005
           42              H      24.358686      16.749633      13.159755       0.085903       1.367411 0.10812694E+02  0.11196268E+03                                 1.893648                            1.808484      -0.937608       2.415767                    0.998000       3.494613       9.350407       0.521483       1.134296      -0.746897      -0.025180      -0.021038       0.009783       0.034240      -0.002120      -0.000168      -0.002042       0.004304      -0.026194      -0.009119       0.001708       0.007411              1.939365       1.949052       0.454993       0.064781       1.910981      -0.091232       1.958061          -0.000004
           43              H       7.309250      17.170664      12.308350       0.088726       1.414215 0.11425464E+02  0.12089524E+03                                 1.988006                            1.897527      -1.153253       2.316739                    0.996030       3.696038      10.256705       0.489821       1.181771      -0.733497       0.026935      -0.006813      -0.023248       0.036227      -0.005301      -0.006979      -0.005723      -0.012899       0.009464      -0.014198       0.004371       0.009826              2.068035       2.313531      -0.116186      -0.372746       1.607836       0.244431       2.282739          -0.000002
           44              H      10.862364      16.200468      11.253349       0.147271       1.220383 0.92298261E+01  0.92472278E+02                                 1.795229                            1.709181      -1.141952       2.358125                    0.996680       3.265994       8.782954       0.515080       1.186899      -0.733627      -0.006895      -0.034410       0.019764       0.040276       0.003820      -0.003635      -0.011322      -0.016531      -0.003976      -0.009618      -0.007690       0.017308              1.813182       1.518656      -0.003068      -0.167826       2.216070      -0.180743       1.704821          -0.000210
           45              H      10.498352      20.127027      11.151551       0.127975       1.169913 0.88278938E+01  0.87950893E+02                                 1.756609                            1.673344      -1.321546       2.248918                    0.995669       3.526631       9.629523       0.516866       1.189446      -0.729194      -0.010434       0.030949       0.010738       0.034380      -0.007528      -0.005822       0.005448      -0.017165      -0.012188      -0.011636      -0.004417       0.016053              1.794626       1.576154      -0.122825      -0.331246       2.003427       0.110197       1.804297          -0.000223
           46              H      12.587458      18.327588       8.202482       0.137265       1.130718 0.85048052E+01  0.83834793E+02                                 1.717220                            1.646432      -1.185966       2.325813                    0.996475       3.361961       9.091749       0.519866       1.195238      -0.729274       0.023876       0.001694      -0.035449       0.042773       0.001164      -0.010653      -0.000599       0.009705       0.027862      -0.009690      -0.006689       0.016379              1.735824       1.585875      -0.014771      -0.345630       1.751489      -0.025850       1.870109           0.000506
           47              H       9.817535      19.861591      13.159755       0.086937       1.361708 0.10756594E+02  0.11122260E+03                                 1.886701                            1.802362      -0.927325       2.419913                    0.998120       3.490487       9.328739       0.523055       1.132506      -0.747289       0.024951       0.020650       0.009638       0.033792      -0.002331       0.000252       0.002258       0.004185      -0.026595      -0.009334       0.001739       0.007595              1.932075       1.941725       0.451976      -0.064215       1.903425       0.090733       1.951074          -0.000001
           48              H       8.518074      19.440563      12.308350       0.089164       1.416029 0.11448973E+02  0.12124624E+03                                 1.992618                            1.901830      -1.175859       2.307930                    0.995874       3.699227      10.280951       0.488199       1.184699      -0.732801      -0.026689       0.006856      -0.023116       0.035968      -0.005022       0.006872       0.005857      -0.013082       0.009214      -0.014032       0.004026       0.010006              2.073029       2.319042      -0.116526       0.373162       1.611479      -0.245336       2.288568          -0.000002
           49              H       6.885999      16.229776       0.000000       0.120756       1.234832 0.93883914E+01  0.94275063E+02                                 1.792739                            1.709888      -1.001658       2.400903                    0.998458       3.331731       8.911973       0.522306       1.167819      -0.738068      -0.009360      -0.032765       0.000036       0.034076       0.007674       0.000068      -0.000051      -0.021390       0.009219      -0.014700       0.003073       0.011627              1.824338       1.491767       0.349585      -0.000021       2.073723      -0.000053       1.907523          -0.000003
           50              H      10.202140       2.075859       0.000000       0.120757       1.234830 0.93883789E+01  0.94274939E+02                                 1.792740                            1.709889      -1.001655       2.400905                    0.998458       3.331729       8.911978       0.522305       1.167822      -0.738068       0.009360       0.032765      -0.000036       0.034076       0.007674       0.000067      -0.000051      -0.021391       0.009219      -0.014700       0.003073       0.011627              1.824339       1.491768       0.349585      -0.000020       2.073724      -0.000053       1.907526           0.000004
           51              H       1.369948      10.320717       0.000000       0.120769       1.234820 0.93882672E+01  0.94273419E+02                                 1.792712                            1.709865      -1.001565       2.400943                    0.998458       3.331734       8.911936       0.522316       1.167802      -0.738072       0.032047       0.011585      -0.000013       0.034077       0.009069      -0.000053       0.000069       0.019091       0.009234      -0.014706       0.003078       0.011628              1.824311       2.023012       0.386168       0.000058       1.542424       0.000050       1.907497          -0.000001
           52              H      15.718191       7.984918       0.000000       0.120768       1.234825 0.93883330E+01  0.94274381E+02                                 1.792731                            1.709881      -1.001559       2.400946                    0.998458       3.331739       8.912006       0.522307       1.167817      -0.738068      -0.032047      -0.011585       0.000013       0.034077       0.009069      -0.000053       0.000069       0.019091       0.009234      -0.014706       0.003078       0.011628              1.824330       2.023032       0.386173       0.000058       1.542437       0.000049       1.907521           0.000003
           53              C      19.292216      23.308550       8.952088       0.590417      23.690614 0.26001865E+03  0.54256616E+04                                 7.715645                            5.732833      -0.021058       2.052057                    0.999553      22.293431      62.226024       0.619288       0.473986      -1.020845       0.047346      -0.020834      -0.022108       0.056253      -0.001163       0.035980      -0.074152      -0.144723       0.023203      -0.094564      -0.025990       0.120554              9.972109      16.030271      -2.333014      -3.887032       6.126727       2.184412       7.759330          -0.000103
           54              C      17.972380      23.636219       9.593110      -0.004924      41.954393 0.43980218E+03  0.10252590E+05                                10.396317                            6.884288       0.066606       2.021897                    0.999259      27.002318      74.485814       0.650187       0.404103      -1.084460      -0.034431       0.004296       0.018800       0.039463      -0.001788       0.006463       0.018981      -0.003368       0.012852      -0.019300      -0.002287       0.021587             14.565276      23.807403      -3.288378      -5.081488       8.094674       4.101670      11.793750          -0.000456
           55              C      17.949483      24.421529      10.818392      -0.203882      37.783246 0.46421141E+03  0.11085774E+05                                 9.775883                            7.178498      -0.052971       1.944006                    0.999401      30.403099      87.878730       0.616131       0.416277      -1.065078       0.016945      -0.019601      -0.016891       0.030930       0.025319       0.033233      -0.025485      -0.025803       0.002053      -0.058288       0.025444       0.032844             12.114383      14.411372      -3.266749      -4.297826       8.782838       5.396827      13.148940          -0.000106
           56              C      16.756268      24.802285      11.328618       0.279989      32.143078 0.31237357E+03  0.67602339E+04                                 8.950726                            5.996955       0.000696       2.028385                    0.999534      24.172653      66.637356       0.655541       0.431736      -1.054811      -0.000203       0.027439       0.048921       0.056092      -0.012102      -0.014228       0.016120      -0.026260       0.046807      -0.027360      -0.006377       0.033737             12.140227      11.397593      -1.115364      -1.323461       9.708072       7.373237      15.315016           0.000320
           57              C      15.634244      24.469124      10.760089      -0.240562      37.331416 0.45570335E+03  0.10874352E+05                                 9.766898                            7.175133      -0.087967       1.931784                    0.999392      30.857044      90.290339       0.605865       0.423652      -1.056320      -0.015974      -0.028206      -0.036938       0.049145      -0.018381      -0.028460      -0.021028      -0.020792      -0.004514      -0.047434       0.020206       0.027228             12.054335      12.290506       2.169263       3.431320       9.257069       6.403642      14.615429           0.000947
           58              C      15.593997      23.694797       9.577686       0.009822      40.471382 0.41220483E+03  0.94686914E+04                                10.155232                            6.675195       0.046908       2.023273                    0.999250      26.488700      72.880853       0.657784       0.405365      -1.082027       0.032896       0.016015       0.032390       0.048865      -0.001644      -0.006457       0.011815      -0.009006       0.026325      -0.011764      -0.006697       0.018461             13.980784      21.519181       2.554330       4.458291       8.180393       4.554298      12.242778           0.000007
           59              C      16.767911      23.301227       9.006072      -0.136769      35.725513 0.43379424E+03  0.10221991E+05                                 9.522719                            7.015605      -0.140974       1.922917                    0.999458      29.824419      86.642873       0.610909       0.425479      -1.055475       0.005702       0.004301       0.014801       0.016434       0.001552      -0.000765      -0.008733      -0.086974       0.057472      -0.053099       0.015102       0.037997             11.813170      20.709236      -0.390624      -0.240234       6.490358       2.189076       8.239916          -0.000705
           60              C      16.987740       7.827467      12.965413      -0.049859      27.867840 0.34233882E+03  0.76139404E+04                                 8.122685                            6.114635      -0.151463       1.956641                    0.998781      27.459676      77.856478       0.672414       0.409559      -1.064094       0.074685      -0.025146       0.002083       0.078832      -0.019339      -0.027942       0.006186      -0.002523      -0.011264      -0.032101      -0.004742       0.036843             10.895659       6.233730      -0.113646      -0.194802       9.989234       5.137166      16.464013           0.000008
           61              C      17.403677       8.528571      14.220309       0.058346      42.915294 0.42576457E+03  0.99164091E+04                                10.811133                            6.937741      -0.227325       1.934954                    0.999320      26.864919      75.838318       0.620331       0.423934      -1.063852      -0.011072      -0.037612      -0.015499       0.042160      -0.011100       0.013939       0.022256       0.002615       0.067086      -0.034307      -0.000364       0.034671             16.379078       6.349863       2.481012       0.278607      13.403285       3.500043      29.384085           0.000018
           62              C      14.291902      23.365297       8.921240       0.604387      22.618062 0.24656297E+03  0.50796836E+04                                 7.476129                            5.583516       0.000204       2.064858                    0.999621      21.917868      60.893974       0.627016       0.474153      -1.020215      -0.049194      -0.017769      -0.025600       0.058234      -0.006309      -0.030957      -0.070905      -0.158697      -0.006637      -0.095733      -0.025970       0.121704              9.475800      14.835104       2.162187       3.654401       5.756701       2.144550       7.835594           0.000012
           63              C      14.884023      13.302690       8.952088       0.591557      23.631786 0.25934685E+03  0.54087240E+04                                 7.703963                            5.725984      -0.022115       2.052232                    0.999524      22.278251      62.188638       0.619501       0.474079      -1.020686      -0.047379       0.020455      -0.021739       0.055998       0.000465      -0.037081       0.074385      -0.147696       0.027012      -0.097355      -0.024221       0.121576              9.954581      15.999818      -2.325490       3.873962       6.118233      -2.177768       7.745691           0.000037
           64              C      16.203857      12.975018       9.593110      -0.005471      41.923322 0.43924860E+03  0.10236839E+05                                10.393473                            6.880926       0.061815       2.020972                    0.999178      26.983772      74.433288       0.650184       0.404217      -1.084343       0.036976      -0.004137       0.018974       0.041765      -0.000751      -0.007499      -0.020117      -0.006349       0.014283      -0.019739      -0.004143       0.023882             14.565536      23.816645      -3.286512       5.078015       8.091565      -4.098778      11.788398           0.000310
           65              C      16.226748      12.189704      10.818392      -0.206318      37.855755 0.46515261E+03  0.11114116E+05                                 9.788026                            7.185411      -0.055858       1.942788                    0.999396      30.437979      88.008982       0.615868       0.416235      -1.065082      -0.017870       0.020333      -0.017254       0.032101       0.024991      -0.032783       0.025066      -0.024580      -0.000857      -0.057365       0.025416       0.031948             12.132020      14.436345      -3.271053       4.302651       8.793391      -5.404848      13.166323           0.001145
           66              C      17.419960      11.808946      11.328618       0.280370      32.144983 0.31222195E+03  0.67564908E+04                                 8.952880                            5.996348      -0.000869       2.027972                    0.999523      24.169859      66.638922       0.655401       0.431859      -1.054681      -0.001052      -0.026902       0.048866       0.055792      -0.011777       0.014314      -0.016327      -0.026157       0.047127      -0.027233      -0.006634       0.033866             12.147325      11.405811      -1.112503       1.318499       9.712777      -7.378765      15.323387           0.000357
           67              C      18.541987      12.142109      10.760089      -0.242175      37.412616 0.45661603E+03  0.10902558E+05                                 9.779260                            7.179886      -0.088255       1.930940                    0.999392      30.906940      90.489472       0.605918       0.423365      -1.056404       0.014873       0.027285      -0.036006       0.047561      -0.018558       0.029452       0.020498      -0.019252      -0.002624      -0.047827       0.020818       0.027009             12.077131      12.316453       2.174488      -3.440144       9.271906      -6.418927      14.643034           0.000005
           68              C      18.582239      12.916440       9.577686       0.013957      40.513025 0.41219861E+03  0.94698455E+04                                10.166754                            6.677319       0.047190       2.022882                    0.999292      26.492063      72.928618       0.657265       0.405629      -1.081699      -0.030392      -0.015296       0.031714       0.046513      -0.001161       0.004713      -0.010754      -0.006746       0.023622      -0.009718      -0.006377       0.016095             14.009314      21.570082       2.566968      -4.479643       8.192611      -4.564872      12.265248          -0.000389
           69              C      17.408328      13.310012       9.006072      -0.139190      35.882238 0.43576631E+03  0.10281627E+05                                 9.558246                            7.037285      -0.151836       1.919077                    0.999441      29.884297      86.914306       0.609130       0.426175      -1.054888      -0.006576      -0.004299       0.014360       0.016368       0.001015       0.001071       0.009167      -0.088953       0.054971      -0.053663       0.014326       0.039338             11.867121      20.825695      -0.391053       0.238540       6.511241      -2.193736       8.264426          -0.000684
           70              C      18.449243      10.478123      12.965413      -0.053241      27.989829 0.34398827E+03  0.76601629E+04                                 8.147291                            6.129673      -0.152229       1.955466                    0.998788      27.531380      78.119687       0.671505       0.409602      -1.064019      -0.075485       0.024808       0.002181       0.079487      -0.020029       0.027439      -0.005812      -0.002740      -0.009371      -0.032059      -0.004615       0.036674             10.938855       6.248194      -0.115876       0.191681      10.023966      -5.172618      16.544405           0.000039
           71              C      18.033300       9.777015      14.220309       0.060114      42.890817 0.42526325E+03  0.99027339E+04                                10.812004                            6.936472      -0.228183       1.935109                    0.999250      26.848434      75.807081       0.619952       0.424278      -1.063538       0.010734       0.036327      -0.016821       0.041446      -0.010259      -0.013187      -0.022574       0.002474       0.064302      -0.033249      -0.000860       0.034109             16.385774       6.350574       2.480285      -0.284020      13.404979      -3.518968      29.401770          -0.000002
           72              C      19.884337      13.245942       8.921240       0.598919      22.736785 0.24781037E+03  0.51114581E+04                                 7.500093                            5.595181      -0.002741       2.063071                    0.999607      21.977420      61.081324       0.626817       0.473740      -1.020511       0.050450       0.016980      -0.025037       0.058825      -0.004461       0.028999       0.071812      -0.155114      -0.008607      -0.092301      -0.029012       0.121313              9.519721      14.917286       2.181668      -3.687633       5.774877      -2.157611       7.867002          -0.000104
           73              C       3.704421       6.610154       6.471910       0.590457      23.691956 0.26001358E+03  0.54255066E+04                                 7.715940                            5.732675      -0.020875       2.052104                    0.999554      22.293107      62.223987       0.619316       0.473969      -1.020859       0.024057      -0.045803       0.022095       0.056257       0.008807      -0.076418       0.030866       0.143572       0.023338      -0.094599      -0.025891       0.120490              9.974518       6.492641      -2.990345       2.445742      15.671946      -3.728366       7.758967          -0.000001
           74              C       3.286841       7.904363       5.830888      -0.004790      41.956385 0.43973513E+03  0.10250679E+05                                10.397055                            6.883803       0.066197       2.021781                    0.999257      27.000622      74.480904       0.650201       0.404108      -1.084452      -0.006572       0.034235      -0.018737       0.039576      -0.001558       0.018577       0.007782       0.003680       0.013024      -0.019410      -0.002256       0.021666             14.570222       8.618891      -4.333744       4.440045      23.298504      -4.785307      11.793270          -0.000008
           75              C       2.501819       7.873246       4.605606      -0.204400      37.808032 0.46453142E+03  0.11095448E+05                                 9.779911                            7.180739      -0.053613       1.943640                    0.999399      30.416308      87.928081       0.616058       0.416250      -1.065084       0.020840      -0.015499       0.016868       0.030969       0.026807      -0.027578       0.031534       0.018127       0.002097      -0.058242       0.025656       0.032586             12.120319       9.259723      -3.622238       5.681430      13.947298      -3.916111      13.153936           0.000011
           76              C       2.039979       9.037485       4.095380       0.280194      32.142089 0.31230653E+03  0.67584747E+04                                 8.950996                            5.996451       0.000234       2.028265                    0.999533      24.170425      66.631444       0.655541       0.431756      -1.054790      -0.027324      -0.001502      -0.048949       0.056079      -0.010207       0.017106      -0.013057       0.029226       0.046792      -0.027302      -0.006455       0.033757             12.142596       9.869547      -1.218067       7.448103      11.240535      -0.809193      15.317708           0.000002
           77              C       2.295256      10.179756       4.663909      -0.241198      37.360276 0.45596494E+03  0.10882357E+05                                 9.772398                            7.177141      -0.088406       1.931557                    0.999393      30.868445      90.336492       0.605776       0.423646      -1.056304       0.026807       0.017566       0.036511       0.048582      -0.017022      -0.019727      -0.030300       0.026920      -0.004176      -0.048491       0.020232       0.028259             12.066180       8.980109       1.946486       6.159587      12.588893       3.873794      14.629538           0.000002
           78              C       3.064982      10.273112       5.846312       0.013573      40.481662 0.41200126E+03  0.94634675E+04                                10.160226                            6.675020       0.046892       2.023115                    0.999269      26.480884      72.872859       0.657531       0.405544      -1.081837      -0.013424      -0.032180      -0.031574       0.047039      -0.000573       0.011467      -0.004656       0.008622       0.024712      -0.010792      -0.006250       0.017042             13.997691       7.897240       1.622694       4.240863      21.842388       4.776321      12.253445          -0.000002
           79              C       3.538280       9.129009       6.417926      -0.137598      35.760399 0.43413966E+03  0.10232340E+05                                 9.529242                            7.018247      -0.141533       1.922596                    0.999460      29.839177      86.699904       0.610803       0.425460      -1.055469      -0.003806      -0.006656      -0.014807       0.016675       0.007379      -0.009233      -0.001712       0.087383       0.058280      -0.054036       0.014987       0.039048             11.826977       6.614298      -1.361479       2.201416      20.621601      -0.085072       8.245033          -0.000012
           80              C      18.990492       9.972906       2.458585      -0.049802      27.862786 0.34225734E+03  0.76115225E+04                                 8.121517                            6.113724      -0.150638       1.956996                    0.998781      27.453526      77.830847       0.672508       0.409534      -1.064131       0.030245      -0.072749      -0.002009       0.078811      -0.018973       0.008184      -0.027345       0.007692      -0.011178      -0.031941      -0.004880       0.036821             10.895430       9.986674       0.146021       5.140512       6.235264       0.161149      16.464352           0.000001
           81              C      18.319630       9.509775       1.203689       0.058398      42.913830 0.42574304E+03  0.99157599E+04                                10.810910                            6.937560      -0.227306       1.934963                    0.999320      26.864049      75.834738       0.620341       0.423933      -1.063855       0.036750       0.013656       0.015489       0.042154      -0.011194       0.021240       0.015447       0.000453       0.067010      -0.034320      -0.000330       0.034650             16.379762      13.030704       2.941580       3.477511       6.723539       0.522485      29.385044          -0.000023
           82              C       3.304234      11.594778       6.502758       0.600957      22.688969 0.24726649E+03  0.50974671E+04                                 7.490651                            5.589917       0.002556       2.065143                    0.999613      21.949174      60.987334       0.626961       0.473889      -1.020425       0.014237       0.050870       0.026159       0.058947       0.005875      -0.069144      -0.033389       0.155948      -0.009930      -0.092264      -0.028927       0.121191              9.504725       5.511680       1.529401       1.895051      15.147636       3.816654       7.854859          -0.000006
           83              C      13.383690      11.695459       6.471910       0.591539      23.630524 0.25935337E+03  0.54089139E+04                                 7.703678                            5.726145      -0.022342       2.052165                    0.999523      22.278598      62.190666       0.619475       0.474094      -1.020674      -0.023652       0.045886       0.021736       0.056012       0.010530       0.076760      -0.031819       0.146328       0.026930      -0.097329      -0.024303       0.121632              9.952212       6.484384      -2.980414      -2.439393      15.626155       3.714613       7.746098           0.000072
           84              C      13.801273      10.401252       5.830888      -0.005593      41.920953 0.43931328E+03  0.10238683E+05                                10.392681                            6.881388       0.062121       2.021059                    0.999180      26.985418      74.438085       0.650171       0.404212      -1.084351       0.006757      -0.036427      -0.019058       0.041663      -0.000316      -0.019474      -0.008833       0.006702       0.014194      -0.019643      -0.004179       0.023821             14.560526       8.617091      -4.334081      -4.439025      23.275670       4.786835      11.788818           0.000164
           85              C      14.586300      10.432373       4.605606      -0.205849      37.833841 0.46487552E+03  0.11105722E+05                                 9.784539                            7.183549      -0.055351       1.943100                    0.999397      30.425877      87.963887       0.615919       0.416268      -1.065072      -0.021363       0.016488       0.017272       0.032039       0.026489       0.027416      -0.030868       0.017941      -0.000920      -0.057437       0.025198       0.032239             12.126839       9.266579      -3.626829      -5.686057      13.951731       3.922366      13.162206          -0.001052
           86              C      15.048142       9.268136       4.095380       0.280205      32.145209 0.31228096E+03  0.67580374E+04                                 8.952489                            5.996785      -0.000428       2.028090                    0.999526      24.171716      66.643763       0.655403       0.431840      -1.054700       0.026819       0.003064      -0.048837       0.055801      -0.009867      -0.017214       0.013196       0.029199       0.047072      -0.027271      -0.006559       0.033830             12.144767       9.872480      -1.220591      -7.450387      11.241336       0.812889      15.320485          -0.000675
           87              C      14.792863       8.125863       4.663909      -0.241599      37.386339 0.45639477E+03  0.10895765E+05                                 9.774212                            7.178201      -0.087746       1.931178                    0.999391      30.896853      90.448513       0.605992       0.423372      -1.056418      -0.026444      -0.017041       0.036428       0.048132      -0.016804       0.017737       0.030340       0.022887      -0.002988      -0.046781       0.020578       0.026202             12.065854       8.982388       1.939714      -6.160792      12.585568      -3.862692      14.629604          -0.000959
           88              C      14.023132       8.032503       5.846312       0.010224      40.501730 0.41239238E+03  0.94748156E+04                                10.161754                            6.677521       0.046904       2.022953                    0.999274      26.499310      72.935613       0.657499       0.405463      -1.081877       0.013464       0.033143      -0.032545       0.048363      -0.001130      -0.011835       0.004952       0.007780       0.025252      -0.010650      -0.006885       0.017535             13.992361       7.899735       1.618864      -4.242572      21.822807      -4.767005      12.254540           0.000404
           89              C      13.549831       9.176604       6.417926      -0.138397      35.850249 0.43546795E+03  0.10272659E+05                                 9.552266                            7.035059      -0.151245       1.919389                    0.999438      29.870934      86.862596       0.609213       0.426197      -1.054892       0.003919       0.006179      -0.014365       0.016121       0.007202       0.008455       0.001350       0.086165       0.054262      -0.052730       0.014478       0.038252             11.853970       6.629506      -1.368832      -2.203995      20.672714       0.091511       8.259691           0.001430
           90              C      16.446536       8.332721       2.458585      -0.053214      27.991754 0.34402652E+03  0.76613816E+04                                 8.147815                            6.130160      -0.153078       1.955128                    0.998788      27.535815      78.139272       0.671441       0.409622      -1.063985      -0.029883       0.073690      -0.002222       0.079550      -0.019646      -0.007601       0.027127       0.008277      -0.009452      -0.032242      -0.004482       0.036725             10.938047      10.021424       0.142931      -5.170550       6.250419      -0.161687      16.542297          -0.000047
           91              C      17.117404       8.795856       1.203689       0.060045      42.891856 0.42528088E+03  0.99032505E+04                                10.812083                            6.936572      -0.228143       1.935118                    0.999250      26.849208      75.809758       0.619953       0.424273      -1.063540      -0.035508      -0.013179       0.016833       0.041447      -0.010326      -0.021629      -0.014699       0.000400       0.064374      -0.033252      -0.000884       0.034136             16.384889      13.030438       2.939904      -3.486198       6.723644      -0.521145      29.400585           0.000010
           92              C      13.783877       6.710835       6.502758       0.602467      22.663345 0.24707774E+03  0.50929161E+04                                 7.485053                            5.588466      -0.004826       2.062892                    0.999613      21.944793      60.983431       0.626888       0.474005      -1.020300      -0.013592      -0.050964       0.024532       0.058172       0.004947       0.069051       0.036244       0.157865      -0.005135      -0.095793      -0.025971       0.121765              9.490016       5.510013       1.524223      -1.892278      15.112892      -3.803144       7.847143           0.000086
           93              C       6.339959       4.149876       6.471910       0.590420      23.690679 0.26001935E+03  0.54256777E+04                                 7.715655                            5.732837      -0.021060       2.052056                    0.999553      22.293426      62.225937       0.619288       0.473985      -1.020846      -0.047344       0.020836       0.022110       0.056254      -0.001166       0.035979      -0.074151      -0.144727       0.023218      -0.094564      -0.025990       0.120554              9.972129      16.030350      -2.333006      -3.887029       6.126721       2.184398       7.759316           0.000103
           94              C       7.659795       3.822207       5.830888      -0.004924      41.954340 0.43980212E+03  0.10252584E+05                                10.396293                            6.884278       0.066604       2.021895                    0.999259      27.002330      74.485743       0.650189       0.404102      -1.084461       0.034431      -0.004297      -0.018799       0.039463      -0.001788       0.006463       0.018980      -0.003368       0.012851      -0.019299      -0.002287       0.021585             14.565239      23.807409      -3.288359      -5.081467       8.094635       4.101623      11.793674           0.000438
           95              C       7.682692       3.036897       4.605606      -0.203877      37.782779 0.46420531E+03  0.11085584E+05                                 9.775775                            7.178428      -0.052958       1.944012                    0.999401      30.402913      87.877814       0.616138       0.416275      -1.065080      -0.016947       0.019600       0.016891       0.030930       0.025319       0.033232      -0.025487      -0.025803       0.002049      -0.058287       0.025442       0.032845             12.114235      14.411251      -3.266698      -4.297759       8.782713       5.396725      13.148739           0.000108
           96              C       8.875907       2.656141       4.095380       0.279990      32.143032 0.31237365E+03  0.67602333E+04                                 8.950703                            5.996949       0.000701       2.028386                    0.999534      24.172643      66.637228       0.655543       0.431735      -1.054812       0.000203      -0.027440      -0.048921       0.056091      -0.012101      -0.014228       0.016121      -0.026259       0.046807      -0.027359      -0.006378       0.033737             12.140179      11.397600      -1.115362      -1.323459       9.708014       7.373179      15.314924          -0.000316
           97              C       9.997931       2.989302       4.663909      -0.240560      37.331291 0.45570181E+03  0.10874307E+05                                 9.766873                            7.175118      -0.087962       1.931787                    0.999392      30.856984      90.290157       0.605866       0.423651      -1.056320       0.015974       0.028206       0.036938       0.049144      -0.018382      -0.028460      -0.021028      -0.020793      -0.004514      -0.047434       0.020206       0.027228             12.054298      12.290510       2.169250       3.431302       9.257025       6.403604      14.615359          -0.000935
           98              C      10.038178       3.763629       5.846312       0.009824      40.471350 0.41220449E+03  0.94686812E+04                                10.155226                            6.675191       0.046906       2.023272                    0.999250      26.488692      72.880817       0.657784       0.405365      -1.082027      -0.032897      -0.016014      -0.032389       0.048864      -0.001644      -0.006457       0.011815      -0.009009       0.026327      -0.011765      -0.006697       0.018462             13.980775      21.519242       2.554312       4.458261       8.180366       4.554260      12.242717          -0.000005
           99              C       8.864264       4.157199       6.417926      -0.136772      35.725785 0.43379820E+03  0.10222104E+05                                 9.522764                            7.015640      -0.140982       1.922911                    0.999458      29.824576      86.643311       0.610908       0.425479      -1.055475      -0.005701      -0.004302      -0.014802       0.016435       0.001554      -0.000763      -0.008734      -0.086976       0.057471      -0.053099       0.015101       0.037998             11.813226      20.709390      -0.390636      -0.240255       6.490375       2.189057       8.239915           0.000711
          100              C       8.644435      19.630959       2.458585      -0.049857      27.867604 0.34233573E+03  0.76138601E+04                                 8.122629                            6.114597      -0.151459       1.956644                    0.998781      27.459649      77.856529       0.672417       0.409557      -1.064094      -0.074685       0.025146      -0.002083       0.078832      -0.019339      -0.027942       0.006186      -0.002523      -0.011263      -0.032101      -0.004742       0.036843             10.895554       6.233710      -0.113601      -0.194788       9.989168       5.137063      16.463782          -0.000004
          101              C       8.228498      18.929855       1.203689       0.058347      42.915279 0.42576465E+03  0.99164110E+04                                10.811128                            6.937741      -0.227322       1.934955                    0.999320      26.864918      75.838301       0.620331       0.423934      -1.063852       0.011071       0.037613       0.015498       0.042160      -0.011100       0.013939       0.022256       0.002616       0.067086      -0.034307      -0.000364       0.034671             16.379057       6.349868       2.481035       0.278645      13.403299       3.500062      29.384005          -0.000016
          102              C      11.340273       4.093129       6.502758       0.604388      22.618080 0.24656304E+03  0.50796855E+04                                 7.476135                            5.583517       0.000203       2.064858                    0.999621      21.917867      60.893972       0.627016       0.474153      -1.020215       0.049193       0.017770       0.025601       0.058234      -0.006309      -0.030957      -0.070905      -0.158696      -0.006639      -0.095733      -0.025971       0.121704              9.475813      14.835181       2.162179       3.654386       5.756692       2.144530       7.835566          -0.000008
          103              C      10.748152      14.155736       6.471910       0.591556      23.631776 0.25934669E+03  0.54087207E+04                                 7.703964                            5.725984      -0.022111       2.052233                    0.999524      22.278251      62.188664       0.619500       0.474079      -1.020685       0.047379      -0.020455       0.021739       0.055998       0.000464      -0.037081       0.074384      -0.147699       0.027018      -0.097356      -0.024221       0.121577              9.954583      15.999801      -2.325496       3.873973       6.118241      -2.177778       7.745707          -0.000035
          104              C       9.428318      14.483408       5.830888      -0.005470      41.923315 0.43924805E+03  0.10236826E+05                                10.393483                            6.880928       0.061814       2.020973                    0.999178      26.983752      74.433295       0.650182       0.404218      -1.084342      -0.036976       0.004138      -0.018976       0.041766      -0.000750      -0.007500      -0.020116      -0.006347       0.014279      -0.019738      -0.004143       0.023881             14.565557      23.816668      -3.286527       5.078043       8.091579      -4.098791      11.788423          -0.000310
          105              C       9.405427      15.268722       4.605606      -0.206321      37.855952 0.46515608E+03  0.11114213E+05                                 9.788069                            7.185451      -0.055864       1.942785                    0.999396      30.437985      88.008877       0.615865       0.416237      -1.065081       0.017871      -0.020333       0.017255       0.032102       0.024991      -0.032783       0.025067      -0.024579      -0.000858      -0.057365       0.025416       0.031949             12.132078      14.436328      -3.271099       4.302728       8.793465      -5.404908      13.166441          -0.001144
          106              C       8.212215      15.649480       4.095380       0.280368      32.144973 0.31222196E+03  0.67564911E+04                                 8.952876                            5.996347      -0.000866       2.027973                    0.999523      24.169858      66.638910       0.655401       0.431858      -1.054681       0.001052       0.026902      -0.048866       0.055792      -0.011776       0.014314      -0.016328      -0.026156       0.047127      -0.027232      -0.006634       0.033867             12.147326      11.405740      -1.112496       1.318494       9.712801      -7.378797      15.323437          -0.000356
          107              C       7.090188      15.316317       4.663909      -0.242173      37.412427 0.45661341E+03  0.10902482E+05                                 9.779241                            7.179875      -0.088257       1.930943                    0.999392      30.906786      90.488999       0.605917       0.423366      -1.056403      -0.014876      -0.027285       0.036007       0.047563      -0.018556       0.029450       0.020498      -0.019248      -0.002632      -0.047825       0.020817       0.027008             12.077111      12.316409       2.174480      -3.440129       9.271899      -6.418928      14.643024          -0.000009
          108              C       7.049936      14.541986       5.846312       0.013955      40.513080 0.41219887E+03  0.94698551E+04                                10.166773                            6.677327       0.047194       2.022884                    0.999292      26.492067      72.928702       0.657264       0.405630      -1.081698       0.030391       0.015297      -0.031716       0.046513      -0.001162       0.004714      -0.010752      -0.006743       0.023616      -0.009717      -0.006375       0.016092             14.009343      21.570158       2.566940      -4.479596       8.192619      -4.564874      12.265252           0.000388
          109              C       8.223847      14.148414       6.417926      -0.139193      35.882527 0.43576993E+03  0.10281744E+05                                 9.558307                            7.037318      -0.151824       1.919078                    0.999441      29.884501      86.915305       0.609128       0.426175      -1.054887       0.006578       0.004301      -0.014361       0.016371       0.001014       0.001074       0.009168      -0.088955       0.054974      -0.053664       0.014326       0.039338             11.867204      20.825810      -0.391077       0.238580       6.511292      -2.193778       8.264511           0.000677
          110              C       7.182932      16.980303       2.458585      -0.053240      27.989736 0.34398697E+03  0.76601289E+04                                 8.147271                            6.129659      -0.152226       1.955468                    0.998788      27.531352      78.119652       0.671506       0.409602      -1.064019       0.075485      -0.024808      -0.002181       0.079487      -0.020029       0.027438      -0.005813      -0.002740      -0.009370      -0.032059      -0.004615       0.036674             10.938824       6.248186      -0.115856       0.191666      10.023948      -5.172588      16.544337          -0.000041
          111              C       7.598875      17.681411       1.203689       0.060113      42.890831 0.42526336E+03  0.99027379E+04                                10.812010                            6.936475      -0.228181       1.935110                    0.999250      26.848436      75.807109       0.619952       0.424278      -1.063537      -0.010735      -0.036326       0.016821       0.041446      -0.010259      -0.013187      -0.022574       0.002474       0.064301      -0.033249      -0.000860       0.034109             16.385784       6.350585       2.480302      -0.284042      13.404999      -3.518983      29.401768           0.000003
          112              C       5.747838      14.212484       6.502758       0.598920      22.736704 0.24780946E+03  0.51114359E+04                                 7.500076                            5.595171      -0.002732       2.063074                    0.999607      21.977411      61.081329       0.626817       0.473740      -1.020511      -0.050447      -0.016984       0.025041       0.058825      -0.004459       0.028997       0.071810      -0.155121      -0.008590      -0.092302      -0.029012       0.121313              9.519696      14.917272       2.181650      -3.687601       5.774856      -2.157591       7.866960           0.000095
          113              C      21.927754      20.848272       8.952088       0.590455      23.691991 0.26001387E+03  0.54255151E+04                                 7.715956                            5.732683      -0.020879       2.052103                    0.999554      22.293112      62.224048       0.619314       0.473970      -1.020858      -0.024056       0.045805      -0.022092       0.056257       0.008810      -0.076419       0.030867       0.143568       0.023324      -0.094598      -0.025891       0.120490              9.974543       6.492680      -2.990379       2.445777      15.671934      -3.728401       7.759016           0.000000
          114              C      22.345334      19.554063       9.593110      -0.004791      41.956450 0.43973569E+03  0.10250697E+05                                10.397073                            6.883811       0.066197       2.021781                    0.999257      27.000636      74.481005       0.650200       0.404108      -1.084452       0.006571      -0.034234       0.018738       0.039576      -0.001559       0.018579       0.007781       0.003680       0.013025      -0.019411      -0.002256       0.021667             14.570254       8.618935      -4.333796       4.440085      23.298498      -4.785368      11.793329          -0.000012
          115              C      23.130356      19.585180      10.818392      -0.204406      37.808573 0.46453851E+03  0.11095666E+05                                 9.780033                            7.180817      -0.053628       1.943633                    0.999399      30.416524      87.929088       0.616052       0.416253      -1.065081      -0.020841       0.015498      -0.016867       0.030968       0.026807      -0.027577       0.031536       0.018127       0.002101      -0.058242       0.025658       0.032585             12.120492       9.259866      -3.622319       5.681538      13.947467      -3.916209      13.154143          -0.000008
          116              C      23.592196      18.420941      11.328618       0.280195      32.142074 0.31230587E+03  0.67584601E+04                                 8.951007                            5.996453       0.000226       2.028263                    0.999533      24.170415      66.631516       0.655539       0.431758      -1.054789       0.027324       0.001502       0.048949       0.056079      -0.010208       0.017106      -0.013057       0.029227       0.046792      -0.027302      -0.006454       0.033757             12.142620       9.869567      -1.218083       7.448125      11.240547      -0.809211      15.317745          -0.000000
          117              C      23.336919      17.278670      10.760089      -0.241200      37.360485 0.45596792E+03  0.10882447E+05                                 9.772428                            7.177161      -0.088406       1.931554                    0.999393      30.868596      90.337051       0.605775       0.423645      -1.056304      -0.026807      -0.017563      -0.036510       0.048581      -0.017023      -0.019727      -0.030301       0.026925      -0.004168      -0.048493       0.020233       0.028260             12.066217       8.980135       1.946481       6.159610      12.588924       3.873797      14.629590          -0.000005
          118              C      22.567193      17.185314       9.577686       0.013574      40.481613 0.41200100E+03  0.94634582E+04                                10.160212                            6.675014       0.046890       2.023115                    0.999269      26.480874      72.872777       0.657532       0.405543      -1.081837       0.013424       0.032180       0.031572       0.047038      -0.000573       0.011469      -0.004654       0.008624       0.024718      -0.010793      -0.006252       0.017044             13.997664       7.897236       1.622702       4.240871      21.842299       4.776339      12.253458           0.000001
          119              C      22.093895      18.329417       9.006072      -0.137594      35.759962 0.43413398E+03  0.10232167E+05                                 9.529162                            7.018199      -0.141537       1.922600                    0.999460      29.838890      86.698750       0.610806       0.425460      -1.055469       0.003804       0.006654       0.014805       0.016671       0.007379      -0.009231      -0.001709       0.087380       0.058280      -0.054034       0.014988       0.039046             11.826871       6.614247      -1.361477       2.201393      20.621403      -0.085073       8.244963           0.000005
          120              C       6.641683      17.485520      12.965413      -0.049801      27.862769 0.34225693E+03  0.76115140E+04                                 8.121519                            6.113721      -0.150635       1.956998                    0.998781      27.453534      77.830972       0.672507       0.409534      -1.064131      -0.030245       0.072749       0.002009       0.078811      -0.018973       0.008185      -0.027345       0.007693      -0.011177      -0.031941      -0.004880       0.036821             10.895440       9.986674       0.146005       5.140506       6.235260       0.161140      16.464386          -0.000003
          121              C       7.312545      17.948651      14.220309       0.058399      42.913836 0.42574275E+03  0.99157525E+04                                10.810919                            6.937561      -0.227304       1.934964                    0.999320      26.864037      75.834729       0.620340       0.423933      -1.063855      -0.036750      -0.013656      -0.015489       0.042154      -0.011194       0.021240       0.015447       0.000453       0.067010      -0.034320      -0.000330       0.034650             16.379793      13.030698       2.941566       3.477516       6.723537       0.522475      29.385144           0.000024
          122              C      22.327941      15.863648       8.921240       0.600957      22.688971 0.24726660E+03  0.50974693E+04                                 7.490647                            5.589916       0.002550       2.065141                    0.999613      21.949174      60.987308       0.626961       0.473889      -1.020426      -0.014233      -0.050873      -0.026154       0.058947       0.005872      -0.069145      -0.033392       0.155942      -0.009946      -0.092264      -0.028927       0.121191              9.504714       5.511681       1.529402       1.895058      15.147586       3.816662       7.854874          -0.000004
          123              C      12.248485      15.762967       8.952088       0.591539      23.630424 0.25935244E+03  0.54088902E+04                                 7.703648                            5.726130      -0.022337       2.052166                    0.999523      22.278596      62.190655       0.619477       0.474093      -1.020674       0.023652      -0.045885      -0.021736       0.056011       0.010531       0.076761      -0.031820       0.146325       0.026924      -0.097328      -0.024303       0.121631              9.952160       6.484341      -2.980374      -2.439360      15.626096       3.714567       7.746042          -0.000069
          124              C      11.830902      17.057174       9.593110      -0.005593      41.920937 0.43931322E+03  0.10238680E+05                                10.392675                            6.881386       0.062125       2.021060                    0.999180      26.985409      74.438027       0.650171       0.404212      -1.084351      -0.006756       0.036428       0.019056       0.041663      -0.000316      -0.019475      -0.008832       0.006704       0.014197      -0.019643      -0.004180       0.023823             14.560504       8.617070      -4.334026      -4.439016      23.275636       4.786761      11.788805          -0.000162
          125              C      11.045875      17.026053      10.818392      -0.205845      37.833539 0.46487065E+03  0.11105584E+05                                 9.784475                            7.183495      -0.055341       1.943104                    0.999397      30.425831      87.963855       0.615923       0.416266      -1.065073       0.021362      -0.016487      -0.017271       0.032038       0.026490       0.027415      -0.030868       0.017942      -0.000919      -0.057437       0.025199       0.032238             12.126746       9.266478      -3.626754      -5.685982      13.951694       3.922247      13.162065           0.001053
          126              C      10.584033      18.190290      11.328618       0.280204      32.145258 0.31228131E+03  0.67580466E+04                                 8.952500                            5.996789      -0.000428       2.028089                    0.999526      24.171727      66.643794       0.655403       0.431840      -1.054700      -0.026820      -0.003064       0.048837       0.055801      -0.009867      -0.017215       0.013196       0.029199       0.047072      -0.027271      -0.006559       0.033831             12.144784       9.872490      -1.220587      -7.450385      11.241385       0.812876      15.320476           0.000678
          127              C      10.839312      19.332563      10.760089      -0.241601      37.386486 0.45639652E+03  0.10895814E+05                                 9.774233                            7.178213      -0.087753       1.931174                    0.999391      30.896937      90.448697       0.605992       0.423372      -1.056419       0.026444       0.017041      -0.036428       0.048132      -0.016804       0.017737       0.030340       0.022886      -0.002987      -0.046780       0.020578       0.026202             12.065885       8.982417       1.939744      -6.160811      12.585592      -3.862730      14.629645           0.000970
          128              C      11.609043      19.425923       9.577686       0.010224      40.501748 0.41239266E+03  0.94748233E+04                                10.161755                            6.677522       0.046904       2.022952                    0.999274      26.499322      72.935636       0.657499       0.405463      -1.081877      -0.013465      -0.033142       0.032547       0.048363      -0.001131      -0.011835       0.004953       0.007779       0.025251      -0.010650      -0.006884       0.017534             13.992364       7.899749       1.618911      -4.242594      21.822763      -4.767063      12.254580          -0.000403
          129              C      12.082344      18.281822       9.006072      -0.138395      35.850117 0.43546594E+03  0.10272599E+05                                 9.552240                            7.035039      -0.151244       1.919391                    0.999438      29.870854      86.862298       0.609214       0.426197      -1.054892      -0.003918      -0.006181       0.014365       0.016121       0.007201       0.008455       0.001352       0.086165       0.054261      -0.052730       0.014477       0.038252             11.853936       6.629485      -1.368785      -2.203992      20.672647       0.091453       8.259678          -0.001425
          130              C       9.185639      19.125705      12.965413      -0.053218      27.992075 0.34403100E+03  0.76614960E+04                                 8.147881                            6.130209      -0.153087       1.955123                    0.998788      27.535858      78.139127       0.671438       0.409623      -1.063985       0.029883      -0.073690       0.002222       0.079550      -0.019645      -0.007601       0.027127       0.008276      -0.009454      -0.032243      -0.004482       0.036724             10.938160      10.021506       0.142890      -5.170677       6.250438      -0.161677      16.542536           0.000050
          131              C       8.514771      18.662570      14.220309       0.060044      42.891847 0.42528092E+03  0.99032506E+04                                10.812074                            6.936569      -0.228148       1.935116                    0.999250      26.849216      75.809754       0.619954       0.424272      -1.063541       0.035509       0.013178      -0.016834       0.041447      -0.010326      -0.021629      -0.014699       0.000400       0.064375      -0.033252      -0.000884       0.034136             16.384869      13.030414       2.939879      -3.486164       6.723627      -0.521096      29.400567          -0.000008
          132              C      11.848298      20.747591       8.921240       0.602466      22.663390 0.24707825E+03  0.50929291E+04                                 7.485066                            5.588475      -0.004831       2.062890                    0.999613      21.944796      60.983443       0.626887       0.474006      -1.020300       0.013591       0.050966      -0.024531       0.058172       0.004947       0.069051       0.036243       0.157866      -0.005134      -0.095793      -0.025971       0.121765              9.490036       5.510037       1.524253      -1.892306      15.112877      -3.803184       7.847195          -0.000081
          133              C       7.304319      17.082819       0.000000      -0.207581      42.823050 0.45506564E+03  0.10851405E+05                                10.706579                            7.133444       0.066351       1.980968                    0.999665      30.789805      89.955118       0.612546       0.419330      -1.059415       0.020305      -0.004834       0.000443       0.020877      -0.006478       0.000377      -0.000017      -0.023221      -0.088526      -0.029513       0.001463       0.028050             15.591916       6.230667       1.864151      -0.002023      10.002156      -0.006058      30.542925          -0.000013
          134              C       9.783820       1.222816       0.000000      -0.207581      42.823012 0.45506543E+03  0.10851398E+05                                10.706566                            7.133438       0.066354       1.980969                    0.999665      30.789799      89.955060       0.612546       0.419329      -1.059415      -0.020306       0.004835      -0.000443       0.020878      -0.006478       0.000378      -0.000017      -0.023222      -0.088527      -0.029513       0.001463       0.028050             15.591892       6.230658       1.864147      -0.002001      10.002141      -0.006045      30.542876           0.000015
          135              C       0.547669       9.844771       0.000000      -0.207589      42.823488 0.45506990E+03  0.10851535E+05                                10.706666                            7.133493       0.066374       1.980972                    0.999665      30.790009      89.955929       0.612541       0.419332      -1.059413       0.006188      -0.019936      -0.000431       0.020879      -0.004842      -0.000049       0.000415       0.024753      -0.088516      -0.029511       0.001468       0.028043             15.592066       9.728814       2.105086      -0.001689       6.504101       0.001799      30.543283           0.000019
          136              C      16.540470       8.460864       0.000000      -0.207588      42.823486 0.45506966E+03  0.10851532E+05                                10.706678                            7.133498       0.066379       1.980975                    0.999665      30.789991      89.955991       0.612540       0.419332      -1.059412      -0.006188       0.019935       0.000431       0.020878      -0.004842      -0.000049       0.000415       0.024752      -0.088517      -0.029511       0.001468       0.028043             15.592095       9.728820       2.105084      -0.001700       6.504103       0.001777      30.543363          -0.000017
          137              O      19.199177      22.544108       7.923616      -0.529383      31.261914 0.48395796E+03  0.11329316E+05                                 7.888998                            6.755642       0.409957       2.174592                    0.999111      27.272966      70.685216       0.739866       0.353636      -1.143576      -0.009922      -0.007468       0.022600       0.025787      -0.018953      -0.010834       0.004719      -0.095320       0.097369      -0.068465       0.027538       0.040927              9.180853      11.065205      -2.553147      -3.763402       7.576776       2.427334       8.900578          -0.000076
          138              O      13.255955      23.743125       9.473111      -0.524280      30.932719 0.46483712E+03  0.10791464E+05                                 7.853388                            6.647099       0.376832       2.167569                    0.999195      27.072955      70.275980       0.740171       0.356447      -1.139319       0.019660      -0.010125      -0.002190       0.022222      -0.011009      -0.020766      -0.049220      -0.003510      -0.114774      -0.072265       0.023517       0.048748              9.151303      14.969341       1.143217       1.721201       5.998995       0.570786       6.485574          -0.050302
          139              O      20.320153      23.734338       9.493779      -0.506333      30.435102 0.45204573E+03  0.10420239E+05                                 7.770032                            6.544462       0.347700       2.162285                    0.999102      26.815301      69.331932       0.747849       0.355301      -1.140379      -0.012941      -0.016963       0.007460       0.022602       0.011989       0.023473      -0.051861       0.001829      -0.082736      -0.071002       0.022287       0.048715              9.175701      15.229760      -1.008339      -1.760748       5.907622       0.492316       6.389723           0.000014
          140              O      14.396569      22.695496       7.854517      -0.535063      31.079145 0.47819379E+03  0.11159251E+05                                 7.848203                            6.711954       0.407591       2.174341                    0.999161      27.205059      70.364610       0.742933       0.353285      -1.144028       0.012888       0.000445       0.019565       0.023433       0.010343       0.011434      -0.002388      -0.094359       0.089567      -0.064658       0.030788       0.033870              9.076783      10.687145       2.343851       3.723356       7.221330       2.404550       9.321875           0.055752
          141              O      16.873623      25.544028      12.494672      -0.208414      28.887601 0.31242961E+03  0.65508266E+04                                 7.655250                            5.405100       0.367369       2.235475                    0.999432      22.558815      55.192690       0.833059       0.350660      -1.146887      -0.181458       0.002144      -0.056002       0.189916      -0.073733      -0.079259       0.119625       0.018862       0.085436      -0.120894      -0.065110       0.186004             10.756952       6.178362      -2.207632      -2.807799      10.293088       7.976455      15.799408           0.000232
          142              O      14.977066      14.067135       7.923616      -0.535887      31.445204 0.48763937E+03  0.11438412E+05                                 7.923735                            6.784822       0.403801       2.171109                    0.999166      27.368216      71.028969       0.737615       0.354005      -1.143151       0.011879       0.006409       0.024471       0.027946      -0.017025       0.010493      -0.002816      -0.095738       0.096179      -0.067812       0.029286       0.038525              9.224592      11.122305      -2.568226       3.782520       7.612426      -2.436004       8.939045           0.057874
          143              O      20.920282      12.868113       9.473111      -0.519169      30.871788 0.46327438E+03  0.10745734E+05                                 7.842032                            6.634120       0.375390       2.168378                    0.999140      27.010535      70.074647       0.741223       0.356254      -1.139515      -0.016515       0.011008      -0.004631       0.020380      -0.010395       0.020700       0.048677      -0.001683      -0.117348      -0.072294       0.024554       0.047740              9.143075      14.963617       1.146729      -1.731263       5.986393      -0.575129       6.479216           0.000013
          144              O      13.856084      12.876900       9.493779      -0.513307      30.693445 0.45684748E+03  0.10560738E+05                                 7.820424                            6.584540       0.342018       2.158350                    0.999144      26.936975      69.787273       0.744513       0.355886      -1.139699       0.016812       0.017487       0.008379       0.025664       0.013618      -0.024772       0.052693       0.000426      -0.079463      -0.072238       0.022400       0.049837              9.242157      15.347307      -1.021789       1.778079       5.947727      -0.494501       6.431437          -0.049480
          145              O      19.779675      13.915747       7.854517      -0.528383      30.976913 0.47579986E+03  0.11088949E+05                                 7.830355                            6.693475       0.409771       2.176487                    0.999148      27.122282      70.094285       0.744269       0.353110      -1.144223      -0.009676      -0.000496       0.019616       0.021878       0.012473      -0.013138       0.000875      -0.095079       0.093700      -0.066532       0.032417       0.034115              9.060737      10.676811       2.342792      -3.724284       7.201347      -2.404498       9.304052           0.000007
          146              O      17.302601      11.067199      12.494672      -0.208479      28.944941 0.31299103E+03  0.65660533E+04                                 7.667365                            5.411456       0.360273       2.232962                    0.999380      22.570057      55.248715       0.832158       0.350855      -1.146639       0.181907      -0.002146      -0.056349       0.190447      -0.073319       0.078959      -0.119510       0.018427       0.084333      -0.120620      -0.064825       0.185444             10.779237       6.185173      -2.209717       2.809164      10.315959      -7.998514      15.836580           0.000141
          147              O       4.460658       6.755499       7.500382      -0.529163      31.246281 0.48365252E+03  0.11320250E+05                                 7.886175                            6.753316       0.410981       2.175051                    0.999111      27.265953      70.658452       0.740034       0.353616      -1.143605       0.006758       0.010626      -0.022543       0.025821      -0.012229       0.005458      -0.010407       0.099356       0.097261      -0.068304       0.027463       0.040841              9.178036       7.938692      -2.767421       2.678518      10.698894      -3.586687       8.896522           0.000039
          148              O       2.856122      12.602321       5.950887      -0.518977      30.868880 0.46327710E+03  0.10745854E+05                                 7.841564                            6.634228       0.377893       2.169082                    0.999171      27.011424      70.078012       0.741199       0.356263      -1.139503       0.012285      -0.016127       0.004444       0.020754      -0.010382      -0.047315      -0.024091       0.004464      -0.118754      -0.072798       0.024891       0.047907              9.141583       5.871509       0.519556       0.454356      15.074902       1.763517       6.478339           0.000001
          149              O       3.350272       5.555384       5.930219      -0.506534      30.452864 0.45231783E+03  0.10428217E+05                                 7.773765                            6.546815       0.347052       2.161998                    0.999101      26.820552      69.354164       0.747639       0.355343      -1.140331       0.016090       0.014115      -0.007482       0.022674       0.011727      -0.053360       0.019787      -0.005235      -0.082538      -0.070963       0.022286       0.048677              9.182599       6.091746      -1.639485       0.612636      15.063002      -1.725128       6.393049          -0.000061
          150              O       3.979640      11.536381       7.569481      -0.529974      31.014063 0.47656837E+03  0.11111355E+05                                 7.836084                            6.698679       0.408429       2.175845                    0.999134      27.142401      70.160742       0.744012       0.353089      -1.144239       0.000687      -0.009424      -0.018205       0.020511       0.018287      -0.002213       0.012172       0.090275       0.091399      -0.065528       0.032044       0.033485              9.066911       6.900341       2.082921       2.142637      10.991649       3.882611       9.308744          -0.000028
          151              O       1.308058       8.869441       2.929326      -0.208511      28.894560 0.31249475E+03  0.65525394E+04                                 7.656581                            5.405681       0.367203       2.235373                    0.999433      22.560658      55.198809       0.833009       0.350662      -1.146885      -0.014543       0.180931       0.056021       0.189963      -0.074333       0.124804      -0.070803       0.001440       0.085312      -0.120948      -0.065027       0.185975             10.760342      10.579639      -1.903459       8.154498       5.895555      -2.251141      15.805831           0.000003
          152              O      12.627448      11.550111       7.500382      -0.536100      31.460076 0.48793291E+03  0.11447129E+05                                 7.926341                            6.786988       0.402699       2.170626                    0.999163      27.375273      71.055192       0.737470       0.354018      -1.143130      -0.005579      -0.012091      -0.024532       0.027913      -0.010307      -0.003539       0.010350       0.099819       0.096314      -0.068003       0.029362       0.038642              9.227116       7.985436      -2.785150      -2.691732      10.753015       3.607072       8.942895          -0.057818
          153              O      14.231992       5.703293       5.950887      -0.524598      30.940633 0.46492474E+03  0.10794003E+05                                 7.854857                            6.647745       0.374493       2.166892                    0.999164      27.073741      70.279576       0.740132       0.356449      -1.139317      -0.011274       0.018479       0.002363       0.021775      -0.010445       0.047512       0.024007       0.006647      -0.113282      -0.071747       0.023123       0.048624              9.154114       5.885369       0.518759      -0.451719      15.089686      -1.760025       6.487286           0.050432
          154              O      13.737842      12.750231       5.930219      -0.513200      30.677752 0.45661546E+03  0.10553911E+05                                 7.817108                            6.582530       0.342510       2.158570                    0.999144      26.932643      69.768565       0.744692       0.355849      -1.139742      -0.016228      -0.017909      -0.008345       0.025568       0.013465       0.054287      -0.021136      -0.004036      -0.079676      -0.072288       0.022396       0.049893              9.235774       6.130654      -1.654957      -0.615039      15.148212       1.737711       6.428455           0.049555
          155              O      13.108466       6.769228       7.569481      -0.533541      31.043992 0.47746807E+03  0.11138067E+05                                 7.842740                            6.707009       0.408935       2.174961                    0.999176      27.186514      70.302864       0.743183       0.353301      -1.144018       0.000017       0.013171      -0.020928       0.024728       0.017284       0.002778      -0.012101       0.091075       0.091837      -0.065612       0.031999       0.033613              9.070869       6.912776       2.083646      -2.143372      10.982354      -3.877896       9.317478          -0.055736
          156              O      15.780069       9.436184       2.929326      -0.208436      28.940609 0.31295742E+03  0.65651756E+04                                 7.666524                            5.411172       0.360419       2.233031                    0.999378      22.569152      55.245874       0.832178       0.350856      -1.146638       0.014656      -0.181266       0.056321       0.190379      -0.073875      -0.124616       0.070621       0.001843       0.084534      -0.120571      -0.064884       0.185455             10.776616      10.596723      -1.907089      -8.169284       5.901699       2.255075      15.831427          -0.000372
          157              O       6.432998       4.914318       7.500382      -0.529392      31.261181 0.48394698E+03  0.11328966E+05                                 7.888743                            6.755465       0.409963       2.174589                    0.999111      27.273260      70.685109       0.739894       0.353626      -1.143587       0.009936       0.007470      -0.022599       0.025792      -0.018949      -0.010817       0.004722      -0.095368       0.097405      -0.068489       0.027551       0.040937              9.180493      11.064681      -2.552987      -3.763171       7.576530       2.427226       8.900268           0.000048
          158              O      12.376220       3.715301       5.950887      -0.524269      30.933465 0.46484684E+03  0.10791761E+05                                 7.853592                            6.647221       0.376849       2.167581                    0.999195      27.072797      70.276114       0.740154       0.356452      -1.139313      -0.019655       0.010126       0.002192       0.022219      -0.011009      -0.020764      -0.049221      -0.003506      -0.114784      -0.072268       0.023519       0.048748              9.151614      14.969961       1.143327       1.721357       5.999140       0.570814       6.485743           0.050296
          159              O       5.312022       3.724088       5.930219      -0.506324      30.435087 0.45204311E+03  0.10420175E+05                                 7.770095                            6.544488       0.347697       2.162287                    0.999102      26.814965      69.331306       0.747839       0.355306      -1.140374       0.012934       0.016970      -0.007448       0.022599       0.011981       0.023453      -0.051855       0.001847      -0.082731      -0.070986       0.022283       0.048703              9.175818      15.230015      -1.008385      -1.760821       5.907663       0.492324       6.389778          -0.000042
          160              O      11.235606       4.762930       7.569481      -0.535073      31.078293 0.47818183E+03  0.11158885E+05                                 7.847973                            6.711810       0.407572       2.174328                    0.999161      27.205217      70.364399       0.742952       0.353279      -1.144035      -0.012890      -0.000446      -0.019568       0.023437       0.010340       0.011431      -0.002387      -0.094358       0.089564      -0.064656       0.030786       0.033869              9.076443      10.686643       2.343694       3.723102       7.221119       2.404443       9.321566          -0.055763
          161              O       8.758552       1.914398       2.929326      -0.208414      28.887468 0.31242863E+03  0.65508002E+04                                 7.655217                            5.405089       0.367375       2.235477                    0.999432      22.558801      55.192605       0.833060       0.350660      -1.146888       0.181458      -0.002144       0.056002       0.189915      -0.073733      -0.079259       0.119625       0.018862       0.085437      -0.120894      -0.065110       0.186003             10.756879       6.178355      -2.207620      -2.807791      10.293000       7.976373      15.799281          -0.000231
          162              O      10.655109      13.391291       7.500382      -0.535873      31.445649 0.48764498E+03  0.11438586E+05                                 7.923858                            6.784893       0.403816       2.171120                    0.999166      27.368073      71.028914       0.737605       0.354008      -1.143147      -0.011879      -0.006408      -0.024469       0.027945      -0.017027       0.010494      -0.002817      -0.095740       0.096186      -0.067815       0.029286       0.038529              9.224785      11.122611      -2.568322       3.782675       7.612537      -2.436062       8.939207          -0.057889
          163              O       4.711893      14.590313       5.950887      -0.519170      30.872500 0.46328600E+03  0.10746096E+05                                 7.842265                            6.634290       0.375355       2.168366                    0.999140      27.010441      70.075240       0.741197       0.356263      -1.139505       0.016500      -0.011015       0.004643       0.020375      -0.010382       0.020676       0.048670      -0.001674      -0.117333      -0.072274       0.024544       0.047730              9.143389      14.964190       1.146810      -1.731377       5.986567      -0.575156       6.479409          -0.000026
          164              O      11.776091      14.581526       5.930219      -0.513319      30.693171 0.45684503E+03  0.10560662E+05                                 7.820344                            6.584502       0.341996       2.158337                    0.999144      26.937131      69.787500       0.744519       0.355884      -1.139702      -0.016813      -0.017487      -0.008379       0.025665       0.013616      -0.024772       0.052694       0.000422      -0.079454      -0.072236       0.022396       0.049840              9.242018      15.347011      -1.021725       1.777991       5.947674      -0.494484       6.431369           0.049475
          165              O       5.852500      13.542679       7.569481      -0.528380      30.976924 0.47580122E+03  0.11088974E+05                                 7.830293                            6.693437       0.409815       2.176504                    0.999148      27.122490      70.094513       0.744280       0.353105      -1.144229       0.009696       0.000498      -0.019620       0.021891       0.012470      -0.013125       0.000872      -0.095126       0.093751      -0.066558       0.032430       0.034128              9.060641      10.676682       2.342746      -3.724209       7.201281      -2.404467       9.303959          -0.000022
          166              O       8.329574      16.391227       2.929326      -0.208480      28.944876 0.31299027E+03  0.65660322E+04                                 7.667347                            5.411444       0.360270       2.232960                    0.999380      22.570068      55.248688       0.832161       0.350854      -1.146640      -0.181908       0.002146       0.056349       0.190448      -0.073319       0.078959      -0.119510       0.018427       0.084333      -0.120620      -0.064825       0.185445             10.779212       6.185156      -2.209700       2.809143      10.315935      -7.998493      15.836546          -0.000140
          167              O      21.171517      20.702927       7.923616      -0.529155      31.246358 0.48365134E+03  0.11320232E+05                                 7.886272                            6.753368       0.410974       2.175052                    0.999112      27.265571      70.657831       0.740020       0.353622      -1.143598      -0.006758      -0.010610       0.022543       0.025816      -0.012234       0.005458      -0.010422       0.099310       0.097228      -0.068281       0.027449       0.040832              9.178195       7.938814      -2.767525       2.678586      10.699114      -3.586803       8.896656          -0.000073
          168              O      22.776053      14.856105       9.473111      -0.518978      30.868489 0.46327133E+03  0.10745667E+05                                 7.841408                            6.634119       0.377926       2.169093                    0.999171      27.011574      70.077811       0.741218       0.356256      -1.139511      -0.012278       0.016142      -0.004432       0.020760      -0.010393      -0.047320      -0.024115       0.004476      -0.118770      -0.072818       0.024901       0.047918              9.141364       5.871397       0.519507       0.454343      15.074481       1.763431       6.478212          -0.000014
          169              O      22.281903      21.903042       9.493779      -0.506544      30.452600 0.45231536E+03  0.10428129E+05                                 7.773632                            6.546732       0.347054       2.161996                    0.999101      26.820851      69.354455       0.747656       0.355336      -1.140339      -0.016083      -0.014122       0.007494       0.022677       0.011738      -0.053367       0.019808      -0.005220      -0.082543      -0.070979       0.022290       0.048689              9.182400       6.091649      -1.639419       0.612620      15.062612      -1.725040       6.392937           0.000037
          170              O      21.652535      15.922045       7.854517      -0.529973      31.014325 0.47657211E+03  0.11111484E+05                                 7.836219                            6.698776       0.408391       2.175833                    0.999134      27.142190      70.160748       0.743993       0.353097      -1.144231      -0.000686       0.009403       0.018200       0.020497       0.018287      -0.002217       0.012185       0.090227       0.091347      -0.065501       0.032031       0.033471              9.067097       6.900456       2.082978       2.142680      10.991911       3.882736       9.308923           0.000013
          171              O      24.324117      18.588985      12.494672      -0.208513      28.894799 0.31249714E+03  0.65526042E+04                                 7.656635                            5.405709       0.367198       2.235371                    0.999433      22.560694      55.199011       0.833005       0.350663      -1.146883       0.014543      -0.180931      -0.056021       0.189963      -0.074333       0.124804      -0.070804       0.001440       0.085311      -0.120948      -0.065027       0.185975             10.760438      10.579729      -1.903488       8.154586       5.895599      -2.251173      15.805987          -0.000002
          172              O      13.004727      15.908315       7.923616      -0.536112      31.460302 0.48793978E+03  0.11447334E+05                                 7.926380                            6.787046       0.402685       2.170616                    0.999163      27.375500      71.055982       0.737465       0.354019      -1.143128       0.005579       0.012092       0.024533       0.027915      -0.010307      -0.003535       0.010351       0.099817       0.096303      -0.068001       0.029363       0.038638              9.227128       7.985462      -2.785115      -2.691720      10.753010       3.607032       8.942914           0.057809
          173              O      11.400183      21.755133       9.473111      -0.524609      30.939690 0.46491139E+03  0.10793596E+05                                 7.854602                            6.647582       0.374474       2.166879                    0.999164      27.073884      70.279231       0.740153       0.356442      -1.139325       0.011275      -0.018484      -0.002361       0.021779      -0.010446       0.047510       0.024009       0.006650      -0.113272      -0.071744       0.023121       0.048623              9.153742       5.885201       0.518684      -0.451698      15.088952      -1.759851       6.487074          -0.050438
          174              O      11.894333      14.708195       9.493779      -0.513187      30.678347 0.45662378E+03  0.10554163E+05                                 7.817269                            6.582633       0.342533       2.158583                    0.999144      26.932529      69.768724       0.744678       0.355854      -1.139737       0.016228       0.017908       0.008345       0.025567       0.013466       0.054287      -0.021136      -0.004042      -0.079684      -0.072290       0.022400       0.049891              9.236009       6.130773      -1.655047      -0.615067      15.148664       1.737819       6.428591          -0.049564
          175              O      12.523709      20.689198       7.854517      -0.533531      31.044515 0.47747392E+03  0.11138248E+05                                 7.842889                            6.707088       0.408951       2.174971                    0.999176      27.186325      70.302739       0.743172       0.353305      -1.144013      -0.000016      -0.013168       0.020926       0.024724       0.017286       0.002778      -0.012103       0.091075       0.091842      -0.065614       0.032001       0.033613              9.071109       6.912904       2.083760      -2.143441      10.982731      -3.878102       9.317692           0.055725
          176              O       9.852106      18.022242      12.494672      -0.208433      28.940548 0.31295659E+03  0.65651538E+04                                 7.666516                            5.411166       0.360422       2.233033                    0.999378      22.569116      55.245767       0.832178       0.350856      -1.146638      -0.014656       0.181266      -0.056321       0.190379      -0.073875      -0.124616       0.070620       0.001843       0.084534      -0.120571      -0.064883       0.185454             10.776610      10.596740      -1.907083      -8.169291       5.901673       2.255063      15.831416           0.000373

******************************************************
Auxiliary information for the entire system
The total spin magnetic moment of the unit cell is   -0.000094
The total net atomic charge of the unit cell is   -0.000006
Accuracy of reproducing the electrostatic potential in the unit cell:
  The inner radius (bohr) =    5.0000
  The outer radius (bohr) =   12.0000
  Valid grid points have density less than (e/(bohr^3)) =    0.0001
  The number of valid grid points were=       865264
  The rms potential error without charges in kcal/mol is=      3.65465
  The rms potential error with partial charges in kcal/mol is=      1.25985
  The RRMSE value at monopole order=      0.34472
  The rms potential error with partial charges and cloud penetration in kcal/mol is=      1.26274
  The RRMSE value at monopole order with cloud penetration is=      0.34552
  The rms potential error with partial charges and atomic dipoles in kcal/mol is=      0.56283
  The RRMSE value at dipole order=      0.15400
  The rms potential error with partial charges, atomic dipoles and cloud penetration in kcal/mol is=      0.54866
  The RRMSE value at dipole order with cloud penetration=      0.15013

******************************************************
The electron densities and ab initio electrostatic potential were computed in VASP using the PBE functional and
projector augmented wave method. See the main text of the journal article for a description of computational details.
The atomic charges, dipoles, and quadrupoles were computed with the DDEC6 method as described in
(a) T. A. Manz and N. Gabaldon Limas, RSC Adv. 6 (2016) 47771-47801 DOI: 10.1039/c6ra04656h
(b) N. Gabaldon Limas and T. A. Manz, RSC Adv. 8 (2018) 2678-2707 DOI: 10.1039/c7ra11829e.
For each atom in the material, the electron cloud parameters were fit to the spherically averaged atom-in-material
electron density using radial positions for which this density was between 10^-4 and 10^-2 electrons per cubic bohr.
The polarizabilities, dispersion coefficients, and quantum Drude oscillator (QDO) parameters were fit using the MCLF method.
The magnetic structure of the system was optimized in VASP from the default ferromagnetic initial guess using spin polarization.
The atomic spin moments (ASMs) were computed on this optimized magnetic structure using the DDEC6 partition as inputs
to the method of T. A. Manz and D. S. Sholl, J. Chem. Theory Comput. 7 (2011) 4146-4164 DOI: 10.1021/ct200539n.
The RMSE and RRMSE were computed using a uniform grid with Ewald summation.
