# Supplementary material for: A collection of forcefield precursors for metal–organic frameworks
Source: RSC Adv. 2019 Nov 13;9(63):36492–507. doi: 10.1039/c9ra07327b (PMC9075174; doi:10.1039/c9ra07327b)
Supplement: RA-009-C9RA07327B-s3556 [file RA-009-C9RA07327B-s3556.xyz]

  272
jmolscript: load "" {1 1 1} spacegroup "x,y,z" unitcell [{     18.162600     0.000000     0.000000 }, {     -3.913154    17.736044     0.000000 }, {     -7.124587    -8.867852    28.680064 }]
Cu    -4.821714     3.873998    15.313433     0.866264
Cu     4.821859    -3.873816    15.313433     0.866282
Cu     2.303000    12.742008    13.366631     0.866270
Cu    11.946573     4.994194    13.366631     0.866272
Cu     4.188973     5.213945    13.463569     0.855478
Cu    10.060600    12.522259    13.463569     0.856159
Cu     2.935886     3.654247    15.216495     0.855482
Cu    -2.935741    -3.654067    15.216495     0.856162
H      8.083414     4.391533    14.913633     0.117622
H     10.168611     3.098594    18.039760     0.124753
H      6.073720     3.210331    18.102856     0.126348
H     -6.925062     2.304041    21.699336     0.135042
H     -6.879967     1.704576    23.976534     0.121308
H      7.277610     1.738275    24.131406     0.109840
H      7.164398     2.234871    21.808321     0.127982
H      7.698416     2.004330    26.408603     0.103546
H      7.566009     0.546423    25.714545     0.103060
H     10.079328    -4.391356    14.913633     0.117765
H      7.994160    -3.098380    18.039760     0.124638
H     12.089052    -3.210117    18.102856     0.125649
H      6.925268    -2.303783    21.699336     0.135486
H      6.880195    -1.704292    23.976534     0.121221
H     -7.277381    -1.737989    24.131406     0.109299
H     10.998409    -2.234612    21.808321     0.126814
H     -7.698166    -2.004016    26.408603     0.103720
H     -7.565765    -0.546118    25.714545     0.102253
H      4.578044     0.028459    13.766431     0.117635
H      6.289877    -1.729201    10.640304     0.124760
H      5.298514     2.245446    10.577208     0.126348
H      3.382917    15.134208     6.980728     0.135047
H      3.978019    15.219327     4.703530     0.121309
H      6.995378     1.386986     4.548658     0.109843
H      6.486054     1.390547     6.871743     0.127981
H      6.826236     0.918741     2.271461     0.103548
H      8.221376     1.362146     2.965519     0.103061
H     13.584686    -0.028296    13.766431     0.117771
H     11.872824     1.729327    10.640304     0.124638
H     12.864186    -2.245320    10.577208     0.125647
H     10.866595     2.601919     6.980728     0.135496
H     10.271472     2.516773     4.703530     0.121223
H     11.167265    -1.386932     4.548658     0.109302
H     11.676611    -1.390465     6.871743     0.126820
H      7.423232    16.817330     2.271461     0.103722
H      6.028098    16.373933     2.965519     0.102253
H     -0.958555     4.476659    13.766431     0.117622
H     -3.043752     5.769598    10.640304     0.124757
H      1.051139     5.657861    10.577208     0.126343
H     14.049921     6.564151     6.980728     0.135048
H     14.004826     7.163616     4.703530     0.121304
H     -0.152751     7.129917     4.548658     0.109842
H     -0.039539     6.633321     6.871743     0.127982
H     -0.573557     6.863862     2.271461     0.103545
H     -0.441150     8.321769     2.965519     0.103060
H     -2.954469    13.259548    13.766431     0.117766
H     -0.869301    11.966572    10.640304     0.124639
H     -4.964193    12.078309    10.577208     0.125649
H      0.199591    11.171975     6.980728     0.135486
H      0.244664    10.572484     4.703530     0.121223
H     -3.760360    10.606181     4.548658     0.109298
H     -3.873550    11.102804     6.871743     0.126812
H     14.823025    10.872208     2.271461     0.103720
H     14.690624     9.414310     2.965519     0.102253
H      2.546815     8.839733    14.913633     0.117634
H      0.834982    10.597393    18.039760     0.124759
H      1.826345     6.622746    18.102856     0.126352
H      3.741942    -6.266016    21.699336     0.135044
H      3.146840    -6.351135    23.976534     0.121308
H      0.129481     7.481206    24.131406     0.109842
H      0.638805     7.477645    21.808321     0.127985
H      0.298623     7.949451    26.408603     0.103548
H     -1.096517     7.506046    25.714545     0.103061
H     -6.459827     8.896488    14.913633     0.117772
H     -4.747965     7.138865    18.039760     0.124636
H     -5.739327    11.113512    18.102856     0.125647
H     -3.741736     6.266273    21.699336     0.135492
H     -3.146613     6.351419    23.976534     0.121225
H     -0.129252    -7.480920    24.131406     0.109301
H     -4.551752    10.258657    21.808321     0.126818
H     -0.298373    -7.949138    26.408603     0.103721
H      1.096761    -7.505741    25.714545     0.102253
H     14.659847    10.623890     0.000000     0.123118
H     -0.410401     7.112154     0.000000     0.123117
H      7.033543     1.131560     0.000000     0.123119
H      7.215903    16.604484     0.000000     0.123119
C     10.522353     3.882512    15.556067     0.602267
C      5.587589     4.088251    15.699467     0.597229
C      8.070004     3.999571    15.778624    -0.099257
C      9.280132     3.692741    16.324692     0.001615
C      9.329821     3.261763    17.623326    -0.148055
C      8.123423     3.057803    18.338033     0.151900
C      6.898403     3.341575    17.648564    -0.165311
C      6.876429     3.811573    16.326987     0.003583
C      9.185584     2.277436    21.613296     0.153228
C     10.436998     2.162155    22.186898    -0.129171
C     -7.723113     1.821631    23.552069    -0.211168
C      9.309593     1.649596    24.314958     0.251344
C      8.084049     1.828726    23.632373    -0.224474
C      7.998573     2.133778    22.255730    -0.126665
C      8.153769     1.142357    26.242259    -0.076970
C      8.635322     0.507414    27.479517     0.068244
C      7.640394    -3.882328    15.556067     0.603379
C     12.575159    -4.088065    15.699467     0.597456
C     10.092746    -3.999384    15.778624    -0.099453
C      8.882623    -3.692548    16.324692     0.001559
C      8.832946    -3.261554    17.623326    -0.148167
C     10.039351    -3.057585    18.338033     0.152954
C     11.264365    -3.341366    17.648564    -0.164947
C     11.286325    -3.811379    16.326987     0.002646
C      8.977221    -2.277180    21.613296     0.152071
C      7.725812    -2.161892    22.186898    -0.128473
C      7.723337    -1.821352    23.552069    -0.212655
C      8.853238    -1.649308    24.314958     0.252607
C     10.078775    -1.828446    23.632373    -0.224150
C     10.164238    -2.133514    22.255730    -0.125198
C     10.009080    -1.142046    26.242259    -0.076094
C      9.527538    -0.507088    27.479517     0.067412
C      5.600583    -2.243532    13.123997     0.602281
C      4.336475     2.531010    12.980597     0.597240
C      4.957911     0.126002    12.901440    -0.099247
C      5.518259    -0.989598    12.355372     0.001614
C      5.949821    -0.945266    11.056738    -0.148070
C      5.889072     0.276744    10.342031     0.151889
C      5.348031     1.411854    11.031500    -0.165318
C      4.884338     1.332050    12.353077     0.003578
C      6.879955    -0.592342     7.066768     0.153226
C      7.262147    -1.789528     6.493166    -0.129170
C      3.682056    16.017452     5.127995    -0.211163
C      7.519768    -0.578169     4.365106     0.251346
C      7.080800     0.579999     5.047691    -0.224470
C      6.764496     0.597743     6.424334    -0.126664
C      7.766071     0.659795     2.437805    -0.076970
C      8.489853     0.326350     1.200547     0.068244
C     12.562141     2.243687    13.123997     0.603386
C     13.826248    -2.530857    12.980597     0.597466
C     13.204811    -0.125849    12.901440    -0.099444
C     12.644458     0.989744    12.355372     0.001555
C     12.212883     0.945397    11.056738    -0.148181
C     12.273626    -0.276621    10.342031     0.152939
C     12.814673    -1.411724    11.031500    -0.164961
C     13.278379    -1.331904    12.353077     0.002635
C     11.282712     0.592426     7.066768     0.152071
C     10.900514     1.789605     6.493166    -0.128474
C     10.567439     1.718653     5.127995    -0.212653
C     10.642874     0.578221     4.365106     0.252606
C     11.081848    -0.579939     5.047691    -0.224148
C     11.398165    -0.597667     6.424334    -0.125201
C     10.396552    -0.659766     2.437805    -0.076094
C      9.672758    -0.326336     1.200547     0.067412
C     -3.397494     4.985680    13.123997     0.602268
C      1.537270     4.779941    12.980597     0.597229
C     -0.945145     4.868621    12.901440    -0.099256
C     -2.155273     5.175451    12.355372     0.001615
C     -2.204962     5.606429    11.056738    -0.148054
C     -0.998564     5.810389    10.342031     0.151900
C      0.226456     5.526617    11.031500    -0.165311
C      0.248430     5.056619    12.353077     0.003584
C     -2.060725     6.590756     7.066768     0.153229
C     -3.312139     6.706037     6.493166    -0.129174
C     14.847972     7.046561     5.127995    -0.211166
C     -2.184734     7.218596     4.365106     0.251344
C     -0.959190     7.039466     5.047691    -0.224474
C     -0.873714     6.734414     6.424334    -0.126664
C     -1.028910     7.725835     2.437805    -0.076970
C     -1.510463     8.360778     1.200547     0.068243
C     -0.515535    12.750520    13.123997     0.603380
C     -5.450300    12.956257    12.980597     0.597456
C     -2.967887    12.867576    12.901440    -0.099453
C     -1.757764    12.560740    12.355372     0.001559
C     -1.708087    12.129746    11.056738    -0.148168
C     -2.914492    11.925777    10.342031     0.152954
C     -4.139506    12.209558    11.031500    -0.164947
C     -4.161466    12.679571    12.353077     0.002646
C     -1.852362    11.145372     7.066768     0.152072
C     -0.600953    11.030084     6.493166    -0.128472
C     -0.598478    10.689544     5.127995    -0.212655
C     -1.728379    10.517500     4.365106     0.252606
C     -2.953916    10.696638     5.047691    -0.224150
C     -3.039379    11.001706     6.424334    -0.125197
C     -2.884221    10.010238     2.437805    -0.076093
C     -2.402679     9.375280     1.200547     0.067412
C      1.524276    11.111724    15.556067     0.602280
C      2.788384     6.337182    15.699467     0.597240
C      2.166948     8.742190    15.778624    -0.099248
C      1.606600     9.857790    16.324692     0.001613
C      1.175038     9.813458    17.623326    -0.148070
C      1.235787     8.591448    18.338033     0.151889
C      1.776828     7.456338    17.648564    -0.165318
C      2.240521     7.536142    16.326987     0.003578
C      0.244904     9.460534    21.613296     0.153226
C     -0.137288    10.657720    22.186898    -0.129170
C      3.442803    -7.149260    23.552069    -0.211163
C     -0.394909     9.446361    24.314958     0.251346
C      0.044059     8.288193    23.632373    -0.224470
C      0.360363     8.270449    22.255730    -0.126666
C     -0.641212     8.208397    26.242259    -0.076970
C     -1.364994     8.541842    27.479517     0.068244
C     -5.437282     6.624505    15.556067     0.603385
C     -6.701389    11.399049    15.699467     0.597466
C     -6.079952     8.994041    15.778624    -0.099443
C     -5.519599     7.878448    16.324692     0.001555
C     -5.088024     7.922795    17.623326    -0.148183
C     -5.148767     9.144813    18.338033     0.152939
C     -5.689814    10.279916    17.648564    -0.164961
C     -6.153520    10.200096    16.326987     0.002635
C     -4.157853     8.275766    21.613296     0.152071
C     -3.775655     7.078587    22.186898    -0.128472
C     -3.442580     7.149539    23.552069    -0.212653
C     -3.518015     8.289971    24.314958     0.252606
C     -3.956989     9.448131    23.632373    -0.224148
C     -4.273306     9.465859    22.255730    -0.125200
C     -3.271693     9.527958    26.242259    -0.076094
C     -2.547899     9.194528    27.479517     0.067413
C     15.289383     9.910901     0.000000    -0.224028
C     -1.039937     7.825143     0.000000    -0.224028
C      7.865422     0.670422     0.000000    -0.224026
C      6.384024    17.065622     0.000000    -0.224026
N      7.962987     2.591353    19.708940    -0.120212
N      9.100751     2.587809    20.196501    -0.130043
N     10.199800    -2.591119    19.708940    -0.120481
N      9.062040    -2.587569    20.196501    -0.129842
N      6.310001     0.533908     8.971124    -0.120173
N      6.558594    -0.576371     8.483563    -0.130015
N     11.852684    -0.533802     8.971124    -0.120449
N     11.604086     0.576472     8.483563    -0.129815
N     -0.838128     6.276839     8.971124    -0.120211
N     -1.975892     6.280383     8.483563    -0.130046
N     -3.074941    11.459311     8.971124    -0.120483
N     -1.937181    11.455761     8.483563    -0.129843
N      0.814858     8.334284    19.708940    -0.120173
N      0.566265     9.444563    20.196501    -0.130014
N     -4.727825     9.401994    19.708940    -0.120450
N     -4.479227     8.291720    20.196501    -0.129813
O     11.631352     3.534357    16.178998    -0.547860
O     -5.031311     2.294241    14.193190    -0.509792
O      5.692199     4.818438    14.664690    -0.532484
O      4.568549     3.526554    16.181292    -0.508407
O      9.470347     1.316166    25.628505    -0.180076
O      6.531401    -3.534166    16.178998    -0.547945
O      5.031446    -2.294073    14.193190    -0.508638
O      8.557386    12.917780    14.664690    -0.532561
O     13.594205    -3.526362    16.181292    -0.508238
O      8.692496    -1.315863    25.628505    -0.180168
O      6.179497    -3.251475    12.501066    -0.547936
O      7.713651    -4.449001    14.486874    -0.509786
O      3.645975     2.271538    14.015374    -0.532492
O      4.665428     3.647137    12.498772    -0.508468
O      7.880002    -0.663310     3.051559    -0.180074
O     11.983222     3.251623    12.501066    -0.548029
O     10.449086     4.449173    14.486874    -0.508639
O     -3.645842    -2.271372    14.015374    -0.532564
O     13.497291    -3.646989    12.498772    -0.508310
O     10.282627     0.663346     3.051559    -0.180167
O     -4.506493     5.333835    12.501066    -0.547873
O     -6.006430     6.573951    14.486874    -0.509801
O      1.432660     4.049754    14.015374    -0.532490
O      2.556310     5.341638    12.498772    -0.508400
O     -2.345488     7.552026     3.051559    -0.180076
O      0.593458    12.402358    12.501066    -0.547942
O      2.093413    11.162265    14.486874    -0.508634
O     -1.432527    -4.049588    14.015374    -0.532563
O     -6.469346    12.394554    12.498772    -0.508238
O     -1.567637    10.184055     3.051559    -0.180168
O      0.945362    12.119667    16.178998    -0.547939
O      3.324362    -4.418851    14.193190    -0.509790
O      3.478884     6.596654    14.664690    -0.532485
O      2.459431     5.221055    16.181292    -0.508474
O     -0.755143     9.531502    25.628505    -0.180074
O     -4.858363     5.616569    16.178998    -0.548017
O     -3.324227     4.419019    14.193190    -0.508631
O     10.770701    11.139564    14.664690    -0.532563
O     -6.372432    12.515181    16.181292    -0.508311
O     -3.157768     8.204846    25.628505    -0.180167

The following XYZ coordinates are in angstroms. Other properties are in atomic units.
The sperically averaged electron density of each atom fit to a function of the form exp(a - br)
eigen_1, eigen_2 and eigen_3 are the three eigenvalues of traceless quadrupole moment tensor
  atom number  atomic symbol              X              Y              Z     net charge C6 coefficient C8 coefficient C10 coefficient fluctuating dipole atomic polarizability isotropic forcefield polarizability              a              b squared Pearson coefficient          <r^3>          <r^4>         wp_QDO          m_QDO          q_QDO       dipole_x       dipole_y       dipole_z         dipole            Qxy            Qxz            Qyz     Q(x^2-y^2)  Q(3z^2 - R^2)        eigen_1        eigen_2        eigen_3 static polarizability      alpha(xx)      alpha(xy)      alpha(xz)      alpha(yy)      alpha(yz)      alpha(zz) atomic spin moment
            1             Cu      -4.821714       3.873998      15.313433       0.866264      49.891688 0.73425135E+03  0.18443786E+05                                11.814858                            9.354423       1.027676       2.264424                    0.996241      39.678138      95.410971       0.545607       0.446910      -1.115576       0.081378      -0.065266       0.106039       0.148749       0.032038      -0.073197       0.058995      -0.014306      -0.086307      -0.117759       0.047210       0.070549             15.561501      16.227849       2.460538      -5.128529      17.316406       4.122063      13.140248           0.660293
            2             Cu       4.821859      -3.873816      15.313433       0.866282      49.889040 0.73421009E+03  0.18442452E+05                                11.814325                            9.354064       1.027809       2.264468                    0.996242      39.677765      95.408670       0.545627       0.446901      -1.115584      -0.081274       0.065397       0.106039       0.148750       0.032076       0.073368      -0.058790      -0.013986      -0.086314      -0.117766       0.047214       0.070552             15.560702      16.229708       2.460986       5.129921      17.312803      -4.119688      13.139595          -0.660238
            3             Cu       2.303000      12.742008      13.366631       0.866270      49.891141 0.73424253E+03  0.18443495E+05                                11.814723                            9.354326       1.027775       2.264454                    0.996241      39.678156      95.410599       0.545614       0.446907      -1.115579       0.081273      -0.065397      -0.106039       0.148750       0.032077       0.073371      -0.058793      -0.013987      -0.086317      -0.117771       0.047216       0.070555             15.561304      16.230338       2.461098       5.130157      17.313489      -4.119884      13.140084           0.660261
            4             Cu      11.946573       4.994194      13.366631       0.866272      49.888921 0.73420881E+03  0.18442410E+05                                11.814295                            9.354048       1.027745       2.264446                    0.996241      39.677807      95.408707       0.545629       0.446901      -1.115584      -0.081377       0.065266      -0.106038       0.148748       0.032044      -0.073207       0.059003      -0.014309      -0.086321      -0.117776       0.047218       0.070558             15.560656      16.226967       2.460384      -5.128200      17.315442       4.121790      13.139560          -0.660334
            5             Cu       4.188973       5.213945      13.463569       0.855478      50.980528 0.73683546E+03  0.18526414E+05                                11.985728                            9.361851       1.010087       2.257747                    0.996375      39.820191      95.822947       0.546136       0.446051      -1.116025       0.074816       0.093111      -0.089065       0.148996      -0.056032       0.051532       0.064162       0.024730      -0.071984      -0.117675       0.048298       0.069377             16.461180      19.703236      -6.147947       3.149312      16.990380       3.919902      12.689924           0.644406
            6             Cu      10.060600      12.522259      13.463569       0.856159      50.880082 0.73509363E+03  0.18470565E+05                                11.967709                            9.348417       1.017406       2.260163                    0.996354      39.793178      95.707738       0.546769       0.445825      -1.116234      -0.074573      -0.092808      -0.089253       0.148797      -0.056246      -0.051916      -0.064638       0.024826      -0.074055      -0.118513       0.048571       0.069942             16.435443      19.671772      -6.137199      -3.144197      16.963656      -3.913522      12.670900          -0.643697
            7             Cu       2.935886       3.654247      15.216495       0.855482      50.978120 0.73680140E+03  0.18525311E+05                                11.985247                            9.361552       1.010129       2.257759                    0.996375      39.819942      95.821156       0.546153       0.446043      -1.116032      -0.074816      -0.093111       0.089065       0.148995      -0.056040       0.051539       0.064172       0.024734      -0.071985      -0.117691       0.048306       0.069386             16.460390      19.702243      -6.147563       3.149148      16.989555       3.919680      12.689373          -0.644445
            8             Cu      -2.935741      -3.654067      15.216495       0.856162      50.879670 0.73508731E+03  0.18470362E+05                                11.967633                            9.348366       1.017419       2.260168                    0.996354      39.793094      95.707346       0.546771       0.445824      -1.116235       0.074573       0.092809       0.089253       0.148797      -0.056245      -0.051915      -0.064637       0.024825      -0.074055      -0.118510       0.048569       0.069941             16.435323      19.671615      -6.137143      -3.144160      16.963541      -3.913501      12.670813           0.643706
            9              H       8.083414       4.391533      14.913633       0.117622       1.148631 0.87035013E+01  0.86108540E+02                                 1.718629                            1.649843      -1.153998       2.327368                    0.996774       3.427347       9.221888       0.527875       1.172796      -0.734284      -0.000969       0.019932      -0.035033       0.040318       0.000855       0.001407      -0.007918      -0.005267       0.032434      -0.008842      -0.005648       0.014489              1.739659       1.778088       0.003347      -0.011810       1.470064      -0.270060       1.970826           0.000020
           10              H      10.168611       3.098594      18.039760       0.124753       1.459067 0.11677788E+02  0.12517284E+03                                 2.058293                            1.945010      -1.638325       2.095720                    0.992656       3.873343      11.085514       0.470373       1.214826      -0.723037       0.039256      -0.004310       0.008456       0.040387      -0.001076       0.007080       0.003876       0.010839      -0.070318      -0.025148       0.006795       0.018354              2.106987       2.462424      -0.078620       0.227675       1.657551      -0.214312       2.200985           0.000370
           11              H       6.073720       3.210331      18.102856       0.126348       1.456691 0.11579553E+02  0.12340316E+03                                 2.055412                            1.941011      -1.332120       2.254467                    0.994084       3.629229      10.233105       0.471060       1.220100      -0.724916      -0.037481      -0.005073       0.016052       0.041088       0.001004      -0.011411       0.000518       0.015682      -0.018322      -0.011952      -0.004691       0.016644              2.094658       2.610860       0.010745      -0.172062       1.633681      -0.142923       2.039432          -0.000260
           12              H      -6.925062       2.304041      21.699336       0.135042       1.279690 0.93412879E+01  0.93575188E+02                                 1.835089                            1.707162      -0.988176       2.423881                    0.997908       3.238006       8.617956       0.522610       1.169968      -0.738588       0.037137       0.006367      -0.018587       0.042014       0.002643      -0.004292      -0.004775       0.034725      -0.006597      -0.017777      -0.001895       0.019672              1.887822       2.204447       0.216464      -0.428428       1.539515      -0.170837       1.919506           0.000001
           13              H      -6.879967       1.704576      23.976534       0.121308       1.186418 0.88395685E+01  0.86988794E+02                                 1.711464                            1.631712      -0.875467       2.462600                    0.998904       3.220742       8.386446       0.551044       1.129503      -0.748087       0.032385      -0.003418       0.013132       0.035113      -0.000369      -0.000212      -0.005985       0.031223       0.016654      -0.019805       0.006962       0.012844              1.735938       2.033192       0.002529       0.304262       1.443011      -0.105771       1.731612           0.000003
           14              H       7.277610       1.738275      24.131406       0.109840       1.203756 0.90652209E+01  0.90071185E+02                                 1.737655                            1.655882      -1.030712       2.373567                    0.998153       3.397410       8.985787       0.543484       1.134257      -0.744831      -0.036858      -0.002275       0.011928       0.038807      -0.000711      -0.000346      -0.004302       0.040984       0.003869      -0.021948       0.002084       0.019864              1.792146       1.822584       0.018302      -0.311752       1.433777      -0.195276       2.120077           0.000002
           15              H       7.164398       2.234871      21.808321       0.127982       1.481801 0.11420829E+02  0.12084948E+03                                 2.043432                            1.898843      -1.379567       2.219085                    0.995417       3.612941      10.030454       0.488931       1.183891      -0.733074      -0.037393       0.002673      -0.007154       0.038165       0.000255      -0.010541      -0.001450       0.032882      -0.062956      -0.023309      -0.005849       0.029158              2.117901       2.338992      -0.162428       0.490384       1.637332      -0.229592       2.377378          -0.000011
           16              H       7.698416       2.004330      26.408603       0.103546       1.323577 0.10200082E+02  0.10404065E+03                                 1.856884                            1.762870      -0.790519       2.494586                    0.998951       3.341278       8.859240       0.525580       1.142531      -0.745904      -0.014283       0.030655       0.010688       0.035467       0.003581      -0.005646       0.000741      -0.005219      -0.021531      -0.010391       0.002080       0.008311              1.901954       1.606420      -0.381689      -0.082296       2.172930       0.091604       1.926511           0.000001
           17              H       7.566009       0.546423      25.714545       0.103060       1.386330 0.11218282E+02  0.11829454E+03                                 1.966077                            1.881613      -1.129641       2.320758                    0.997208       3.700402      10.288971       0.490797       1.183492      -0.732403      -0.028581      -0.026068      -0.015715       0.041753       0.014234      -0.002458       0.007319       0.025034      -0.004085      -0.021244       0.001577       0.019667              2.074550       1.770926       0.203117       0.308617       2.018937       0.297540       2.433787           0.000001
           18              H      10.079328      -4.391356      14.913633       0.117765       1.144758 0.86654552E+01  0.85624100E+02                                 1.713540                            1.645269      -1.144398       2.331700                    0.996901       3.421355       9.194987       0.529161       1.171423      -0.734620       0.000986      -0.019988      -0.035164       0.040460       0.000738      -0.001353       0.007813      -0.005347       0.032106      -0.008693      -0.005643       0.014336              1.734417       1.772690       0.003337       0.011756       1.466217       0.268665       1.964345          -0.000022
           19              H       7.994160      -3.098380      18.039760       0.124638       1.462947 0.11721052E+02  0.12581728E+03                                 2.066793                            1.952422      -1.631549       2.098812                    0.992459       3.880260      11.131924       0.467865       1.219586      -0.721960      -0.039370       0.004344       0.008463       0.040503      -0.001177      -0.007025      -0.003823       0.010718      -0.070767      -0.025262       0.006907       0.018355              2.115964       2.473888      -0.079196      -0.229260       1.663380       0.215835       2.210623          -0.000371
           20              H      12.089052      -3.210117      18.102856       0.125649       1.457456 0.11586919E+02  0.12349891E+03                                 2.055983                            1.941520      -1.325227       2.257111                    0.994008       3.630914      10.237926       0.471047       1.219964      -0.724951       0.037837       0.005365       0.016268       0.041534       0.000930       0.011372      -0.000598       0.015842      -0.018376      -0.011929      -0.004746       0.016675              2.095264       2.611727       0.010735       0.172080       1.634101       0.142984       2.039963           0.000259
           21              H       6.925268      -2.303783      21.699336       0.135486       1.284679 0.93872723E+01  0.94190086E+02                                 1.844123                            1.714766      -1.008074       2.416523                    0.997743       3.238917       8.639049       0.519683       1.174631      -0.737551      -0.037361      -0.006202      -0.018157       0.042000       0.002639       0.004237       0.004827       0.034423      -0.006335      -0.017701      -0.001771       0.019471              1.897464       2.216866       0.218353       0.432261       1.546129       0.172333       1.929396           0.000001
           22              H       6.880195      -1.704292      23.976534       0.121221       1.185091 0.88272279E+01  0.86826173E+02                                 1.708992                            1.629629      -0.866315       2.466247                    0.998986       3.220296       8.379877       0.551945       1.128195      -0.748397      -0.032554       0.003253       0.013225       0.035288      -0.000457       0.000274       0.006012       0.030993       0.016435      -0.019681       0.006911       0.012770              1.733339       2.029500       0.002583      -0.303246       1.441308       0.105560       1.729209           0.000003
           23              H      -7.277381      -1.737989      24.131406       0.109299       1.206662 0.90911158E+01  0.90381324E+02                                 1.739303                            1.657283      -1.027157       2.374264                    0.998198       3.401925       8.996592       0.543797       1.132941      -0.745142       0.037053       0.002069       0.011992       0.039001      -0.000660       0.000443       0.004329       0.040921       0.003762      -0.021910       0.002058       0.019852              1.793887       1.824691       0.018399       0.312473       1.434875       0.195447       2.122093           0.000001
           24              H      10.998409      -2.234612      21.808321       0.126814       1.471537 0.11319981E+02  0.11944852E+03                                 2.028209                            1.885891      -1.347052       2.231767                    0.995553       3.605673       9.977605       0.492666       1.178200      -0.734378       0.037538      -0.002364      -0.007555       0.038364       0.000156       0.010310       0.001477       0.032852      -0.063320      -0.023339      -0.005764       0.029102              2.101438       2.320164      -0.160413      -0.484366       1.626749       0.226626       2.357400           0.000012
           25              H      -7.698166      -2.004016      26.408603       0.103720       1.327672 0.10240036E+02  0.10456196E+03                                 1.861699                            1.767113      -0.802867       2.488828                    0.998855       3.345099       8.877432       0.524536       1.143558      -0.745653       0.014371      -0.030517       0.010580       0.035352       0.003503       0.005681      -0.000860      -0.005468      -0.021126      -0.010381       0.002170       0.008211              1.907015       1.610419      -0.383482       0.082686       2.178994      -0.091805       1.931631           0.000001
           26              H      -7.565765      -0.546118      25.714545       0.102253       1.383713 0.11187889E+02  0.11785812E+03                                 1.960916                            1.876883      -1.115094       2.326291                    0.997146       3.697646      10.266025       0.492422       1.180749      -0.733052       0.028766       0.026395      -0.016126       0.042239       0.014239       0.002386      -0.007161       0.025381      -0.003862      -0.021256       0.001510       0.019746              2.068811       1.766372       0.202526      -0.307424       2.013862      -0.296768       2.426198           0.000001
           27              H       4.578044       0.028459      13.766431       0.117635       1.148521 0.87024334E+01  0.86095198E+02                                 1.718514                            1.649739      -1.153842       2.327454                    0.996776       3.427136       9.221124       0.527894       1.172792      -0.734286      -0.019671      -0.003349       0.035037       0.040320       0.001883      -0.008038      -0.000335       0.004062       0.032460      -0.008846      -0.005653       0.014499              1.739539       1.482863      -0.061760      -0.261145       1.765069      -0.069712       1.970685          -0.000408
           28              H       6.289877      -1.729201      10.640304       0.124760       1.458992 0.11677023E+02  0.12516236E+03                                 2.058207                            1.944934      -1.638276       2.095745                    0.992657       3.873232      11.085029       0.470387       1.214811      -0.723040       0.012668      -0.037405      -0.008455       0.040387      -0.003261       0.002259       0.007748      -0.008924      -0.070306      -0.025144       0.006792       0.018352              2.106897       1.727931      -0.240645      -0.258312       2.391875       0.176144       2.200884           0.000357
           29              H       5.298514       2.245446      10.577208       0.126348       1.456694 0.11579617E+02  0.12340444E+03                                 2.055451                            1.941045      -1.332107       2.254478                    0.994084       3.629228      10.233244       0.471044       1.220136      -0.724908      -0.003122       0.037695      -0.016050       0.041089      -0.002388       0.002963      -0.011030      -0.015072      -0.018317      -0.011950      -0.004693       0.016642              2.094699       1.674547      -0.195849      -0.102499       2.570079      -0.198819       2.039471           0.000260
           30              H       3.382917      15.134208       6.980728       0.135047       1.279609 0.93405418E+01  0.93565597E+02                                 1.834989                            1.707076      -0.988136       2.423902                    0.997908       3.237913       8.617536       0.522633       1.169943      -0.738594       0.001784      -0.037637       0.018587       0.042015      -0.004908      -0.003739      -0.005221      -0.033726      -0.006594      -0.017778      -0.001894       0.019672              1.887716       1.479226       0.056467      -0.074512       2.264527      -0.455135       1.919397          -0.000003
           31              H       3.978019      15.219327       4.703530       0.121309       1.186407 0.88394622E+01  0.86987491E+02                                 1.711456                            1.631704      -0.875454       2.462608                    0.998904       3.220718       8.386372       0.551045       1.129505      -0.748086       0.010315      -0.030888      -0.013132       0.035114      -0.006904      -0.005799      -0.001496      -0.028014       0.016654      -0.019805       0.006962       0.012843              1.735929       1.469336      -0.121875      -0.168839       2.006851       0.274325       1.731600           0.000001
           32              H       6.995378       1.386986       4.548658       0.109843       1.203726 0.90649235E+01  0.90067352E+02                                 1.737613                            1.655845      -1.030700       2.373575                    0.998153       3.397364       8.985576       0.543496       1.134244      -0.744834      -0.005720       0.036483      -0.011929       0.038808      -0.009268      -0.004127      -0.001265      -0.036582       0.003868      -0.021948       0.002084       0.019864              1.792100       1.444093      -0.065198      -0.123516       1.812195      -0.346489       2.120012          -0.000002
           33              H       6.486054       1.390547       6.871743       0.127981       1.481755 0.11420380E+02  0.12084349E+03                                 2.043391                            1.898808      -1.379527       2.219109                    0.995417       3.612866      10.030184       0.488935       1.183893      -0.733073      -0.010667       0.035940       0.007155       0.038166      -0.006687       0.000855      -0.010604      -0.030045      -0.062950      -0.023306      -0.005851       0.029157              2.117856       1.738218      -0.294964      -0.329842       2.238032       0.429392       2.377319          -0.000015
           34              H       6.826236       0.918741       2.271461       0.103548       1.323543 0.10199747E+02  0.10403622E+03                                 1.856840                            1.762830      -0.790509       2.494592                    0.998951       3.341242       8.859061       0.525591       1.142517      -0.745907      -0.033012       0.007343      -0.010689       0.035468       0.004346       0.001940      -0.005354       0.001722      -0.021532      -0.010392       0.002080       0.008311              1.901906       2.307180      -0.227057       0.107180       1.472079      -0.060624       1.926459          -0.000000
           35              H       8.221376       1.362146       2.965519       0.103061       1.386322 0.11218191E+02  0.11829325E+03                                 1.966062                            1.881600      -1.129637       2.320759                    0.997208       3.700385      10.288882       0.490802       1.183485      -0.732405       0.019297       0.033526       0.015714       0.041753       0.007646       0.007677      -0.000823      -0.034689      -0.004086      -0.021244       0.001577       0.019667              2.074531       1.921940       0.236436       0.224058       1.867894       0.365470       2.433758           0.000001
           36              H      13.584686      -0.028296      13.766431       0.117771       1.144656 0.86644622E+01  0.85611652E+02                                 1.713429                            1.645169      -1.144261       2.331776                    0.996902       3.421157       9.194249       0.529181       1.171415      -0.734623       0.019730       0.003345       0.035168       0.040463       0.001794       0.007924       0.000365       0.004234       0.032132      -0.008697      -0.005648       0.014345              1.734302       1.478953      -0.061444       0.259796       1.759743       0.069357       1.964210           0.000406
           37              H      11.872824       1.729327      10.640304       0.124638       1.462882 0.11720375E+02  0.12580790E+03                                 2.066713                            1.952351      -1.631515       2.098829                    0.992460       3.880160      11.131457       0.467879       1.219567      -0.721964      -0.012726       0.037510      -0.008460       0.040503      -0.003328      -0.002219      -0.007683      -0.008728      -0.070755      -0.025259       0.006905       0.018353              2.115879       1.734267      -0.242353       0.260143       2.402842      -0.177364       2.210529          -0.000357
           38              H      12.864186      -2.245320      10.577208       0.125647       1.457399 0.11586341E+02  0.12349088E+03                                 2.055904                            1.941450      -1.325222       2.257112                    0.994008       3.630862      10.237614       0.471064       1.219937      -0.724956       0.002913      -0.038106      -0.016265       0.041534      -0.002489      -0.003032       0.010977      -0.015157      -0.018371      -0.011927      -0.004748       0.016675              2.095181       1.674908      -0.195932       0.102543       2.570750       0.198834       2.039884          -0.000262
           39              H      10.866595       2.601919       6.980728       0.135496       1.284575 0.93863186E+01  0.94177852E+02                                 1.843999                            1.714659      -1.008019       2.416553                    0.997744       3.238794       8.638517       0.519710       1.174603      -0.737557      -0.001993       0.037820       0.018158       0.042000      -0.004848       0.003801       0.005179      -0.033448      -0.006330      -0.017701      -0.001770       0.019471              1.897331       1.485298       0.056958       0.075145       2.277436       0.459190       1.929260           0.000003
           40              H      10.271472       2.516773       4.703530       0.121223       1.185073 0.88270547E+01  0.86824001E+02                                 1.708972                            1.629610      -0.866301       2.466255                    0.998986       3.220269       8.379771       0.551950       1.128191      -0.748398      -0.010190       0.031089      -0.013225       0.035288      -0.006936       0.005812       0.001562      -0.027731       0.016435      -0.019681       0.006911       0.012770              1.733317       1.467508      -0.121405       0.168412       2.003259      -0.273375       1.729184           0.000003
           41              H      11.167265      -1.386932       4.548658       0.109302       1.206650 0.90909919E+01  0.90379758E+02                                 1.739288                            1.657270      -1.027145       2.374271                    0.998198       3.401902       8.996506       0.543800       1.132939      -0.745143       0.005963      -0.036629      -0.011993       0.039001      -0.009208       0.004132       0.001365      -0.036566       0.003762      -0.021910       0.002058       0.019851              1.793870       1.445218      -0.065323       0.123532       1.814325       0.347239       2.122068           0.000003
           42              H      11.676611      -1.390465       6.871743       0.126820       1.471443 0.11319066E+02  0.11943611E+03                                 2.028097                            1.885795      -1.347006       2.231792                    0.995553       3.605558       9.977079       0.492687       1.178174      -0.734384       0.010397      -0.036148       0.007555       0.038365      -0.006770      -0.000778       0.010384      -0.029934      -0.063316      -0.023337      -0.005765       0.029101              2.101316       1.726348      -0.291384       0.325630       2.220349      -0.424128       2.357250           0.000015
           43              H       7.423232      16.817330       2.271461       0.103722       1.327652 0.10239845E+02  0.10455946E+03                                 1.861675                            1.767092      -0.802855       2.488834                    0.998855       3.345073       8.877322       0.524541       1.143553      -0.745654       0.032897      -0.007459      -0.010580       0.035352       0.004328      -0.002064       0.005362       0.002013      -0.021127      -0.010381       0.002170       0.008211              1.906990       2.313934      -0.228253      -0.107462       1.475434       0.060963       1.931602           0.000001
           44              H       6.028098      16.373933       2.965519       0.102253       1.383715 0.11187924E+02  0.11785861E+03                                 1.960921                            1.876888      -1.115092       2.326292                    0.997146       3.697645      10.266034       0.492420       1.180752      -0.733051      -0.019577      -0.033777       0.016126       0.042239       0.007577      -0.007506       0.000787      -0.035007      -0.003862      -0.021256       0.001510       0.019746              2.068814       1.917157       0.235794      -0.223563       1.863086      -0.364144       2.426200           0.000001
           45              H      -0.958555       4.476659      13.766431       0.117622       1.148633 0.87035247E+01  0.86108854E+02                                 1.718634                            1.649847      -1.153998       2.327368                    0.996774       3.427350       9.221909       0.527873       1.172799      -0.734283       0.000969      -0.019931       0.035033       0.040318       0.000855       0.001407      -0.007918      -0.005267       0.032434      -0.008842      -0.005648       0.014489              1.739664       1.778093       0.003348      -0.011812       1.470068      -0.270062       1.970833          -0.000021
           46              H      -3.043752       5.769598      10.640304       0.124757       1.459059 0.11677689E+02  0.12517126E+03                                 2.058266                            1.944986      -1.638325       2.095719                    0.992656       3.873323      11.085363       0.470382       1.214807      -0.723041      -0.039255       0.004310      -0.008456       0.040387      -0.001076       0.007080       0.003876       0.010840      -0.070319      -0.025149       0.006795       0.018354              2.106958       2.462388      -0.078619       0.227671       1.657532      -0.214307       2.200953          -0.000370
           47              H       1.051139       5.657861      10.577208       0.126343       1.456761 0.11580298E+02  0.12341368E+03                                 2.055527                            1.941112      -1.332127       2.254464                    0.994084       3.629313      10.233613       0.471031       1.220148      -0.724906       0.037481       0.005073      -0.016052       0.041089       0.001004      -0.011410       0.000518       0.015681      -0.018322      -0.011952      -0.004691       0.016643              2.094778       2.611027       0.010744      -0.172071       1.633759      -0.142937       2.039548           0.000259
           48              H      14.049921       6.564151       6.980728       0.135048       1.279666 0.93410748E+01  0.93572442E+02                                 1.835056                            1.707134      -0.988172       2.423883                    0.997908       3.237989       8.617859       0.522619       1.169957      -0.738591      -0.037137      -0.006367       0.018587       0.042014       0.002643      -0.004293      -0.004775       0.034725      -0.006596      -0.017777      -0.001895       0.019672              1.887786       2.204400       0.216457      -0.428413       1.539490      -0.170831       1.919469           0.000001
           49              H      14.004826       7.163616       4.703530       0.121304       1.186452 0.88399008E+01  0.86993057E+02                                 1.711516                            1.631758      -0.875473       2.462597                    0.998903       3.220777       8.386640       0.551028       1.129523      -0.748082      -0.032385       0.003418      -0.013132       0.035113      -0.000369      -0.000212      -0.005985       0.031223       0.016655      -0.019805       0.006962       0.012843              1.735992       2.033260       0.002529       0.304277       1.443049      -0.105776       1.731665           0.000002
           50              H      -0.152751       7.129917       4.548658       0.109842       1.203752 0.90651872E+01  0.90070786E+02                                 1.737652                            1.655880      -1.030709       2.373569                    0.998153       3.397407       8.985782       0.543484       1.134258      -0.744830       0.036858       0.002275      -0.011928       0.038807      -0.000711      -0.000346      -0.004302       0.040985       0.003869      -0.021948       0.002084       0.019864              1.792143       1.822581       0.018301      -0.311750       1.433775      -0.195276       2.120074           0.000000
           51              H      -0.039539       6.633321       6.871743       0.127982       1.481818 0.11421002E+02  0.12085195E+03                                 2.043461                            1.898868      -1.379565       2.219087                    0.995417       3.612960      10.030581       0.488922       1.183904      -0.733070       0.037393      -0.002673       0.007154       0.038165       0.000256      -0.010541      -0.001450       0.032882      -0.062955      -0.023309      -0.005850       0.029158              2.117933       2.339028      -0.162432       0.490395       1.637353      -0.229598       2.377418           0.000012
           52              H      -0.573557       6.863862       2.271461       0.103545       1.323589 0.10200209E+02  0.10404235E+03                                 1.856904                            1.762887      -0.790521       2.494586                    0.998951       3.341290       8.859313       0.525574       1.142539      -0.745902       0.014283      -0.030655      -0.010688       0.035468       0.003581      -0.005646       0.000742      -0.005219      -0.021530      -0.010391       0.002080       0.008311              1.901974       1.606435      -0.381695      -0.082298       2.172955       0.091606       1.926533           0.000000
           53              H      -0.441150       8.321769       2.965519       0.103060       1.386337 0.11218355E+02  0.11829557E+03                                 1.966089                            1.881623      -1.129642       2.320757                    0.997208       3.700411      10.289026       0.490794       1.183497      -0.732402       0.028581       0.026068       0.015715       0.041753       0.014234      -0.002458       0.007319       0.025033      -0.004085      -0.021244       0.001577       0.019666              2.074563       1.770935       0.203119       0.308619       2.018950       0.297544       2.433804           0.000001
           54              H      -2.954469      13.259548      13.766431       0.117766       1.144756 0.86654242E+01  0.85623577E+02                                 1.713524                            1.645256      -1.144400       2.331698                    0.996901       3.421346       9.194902       0.529169       1.171408      -0.734624      -0.000986       0.019988       0.035164       0.040460       0.000738      -0.001353       0.007813      -0.005347       0.032106      -0.008693      -0.005643       0.014336              1.734402       1.772672       0.003337       0.011755       1.466206       0.268662       1.964327           0.000020
           55              H      -0.869301      11.966572      10.640304       0.124639       1.462949 0.11721082E+02  0.12581781E+03                                 2.066805                            1.952433      -1.631549       2.098813                    0.992459       3.880270      11.132002       0.467860       1.219595      -0.721958       0.039370      -0.004344      -0.008463       0.040503      -0.001177      -0.007024      -0.003823       0.010718      -0.070767      -0.025262       0.006907       0.018355              2.115976       2.473903      -0.079196      -0.229260       1.663388       0.215837       2.210636           0.000370
           56              H      -4.964193      12.078309      10.577208       0.125649       1.457458 0.11586939E+02  0.12349913E+03                                 2.055982                            1.941519      -1.325234       2.257108                    0.994008       3.630919      10.237931       0.471048       1.219960      -0.724951      -0.037837      -0.005365      -0.016268       0.041534       0.000930       0.011372      -0.000598       0.015842      -0.018377      -0.011929      -0.004745       0.016675              2.095262       2.611726       0.010735       0.172080       1.634100       0.142984       2.039962          -0.000260
           57              H       0.199591      11.171975       6.980728       0.135486       1.284672 0.93872013E+01  0.94189152E+02                                 1.844112                            1.714756      -1.008072       2.416524                    0.997743       3.238910       8.639007       0.519687       1.174626      -0.737552       0.037361       0.006201       0.018157       0.042000       0.002639       0.004237       0.004827       0.034423      -0.006336      -0.017701      -0.001771       0.019472              1.897452       2.216851       0.218351       0.432257       1.546120       0.172331       1.929384          -0.000000
           58              H       0.244664      10.572484       4.703530       0.121223       1.185085 0.88271618E+01  0.86825328E+02                                 1.708982                            1.629619      -0.866314       2.466247                    0.998986       3.220290       8.379842       0.551948       1.128191      -0.748398       0.032554      -0.003253      -0.013225       0.035288      -0.000457       0.000274       0.006012       0.030993       0.016435      -0.019681       0.006911       0.012770              1.733328       2.029486       0.002583      -0.303243       1.441300       0.105559       1.729198           0.000002
           59              H      -3.760360      10.606181       4.548658       0.109298       1.206670 0.90911945E+01  0.90382360E+02                                 1.739316                            1.657295      -1.027160       2.374263                    0.998198       3.401935       8.996650       0.543793       1.132948      -0.745141      -0.037053      -0.002069      -0.011992       0.039001      -0.000660       0.000443       0.004329       0.040920       0.003762      -0.021910       0.002058       0.019851              1.793900       1.824705       0.018399       0.312477       1.434885       0.195450       2.122111           0.000001
           60              H      -3.873550      11.102804       6.871743       0.126812       1.471562 0.11320219E+02  0.11945175E+03                                 2.028239                            1.885917      -1.347060       2.231763                    0.995553       3.605700       9.977736       0.492659       1.178207      -0.734377      -0.037538       0.002364       0.007554       0.038364       0.000156       0.010310       0.001478       0.032851      -0.063319      -0.023339      -0.005763       0.029102              2.101470       2.320201      -0.160417      -0.484378       1.626770       0.226632       2.357440          -0.000011
           61              H      14.823025      10.872208       2.271461       0.103720       1.327674 0.10240062E+02  0.10456230E+03                                 1.861703                            1.767116      -0.802867       2.488828                    0.998855       3.345101       8.877445       0.524535       1.143560      -0.745653      -0.014371       0.030517      -0.010580       0.035352       0.003503       0.005681      -0.000860      -0.005468      -0.021126      -0.010381       0.002170       0.008211              1.907019       1.610422      -0.383484       0.082686       2.179000      -0.091805       1.931635           0.000001
           62              H      14.690624       9.414310       2.965519       0.102253       1.383711 0.11187880E+02  0.11785804E+03                                 1.960917                            1.876884      -1.115094       2.326291                    0.997146       3.697648      10.266040       0.492421       1.180751      -0.733051      -0.028766      -0.026395       0.016126       0.042240       0.014239       0.002386      -0.007161       0.025381      -0.003862      -0.021256       0.001510       0.019746              2.068812       1.766372       0.202526      -0.307424       2.013863      -0.296768       2.426200           0.000001
           63              H       2.546815       8.839733      14.913633       0.117634       1.148526 0.87025129E+01  0.86096447E+02                                 1.718544                            1.649766      -1.153837       2.327458                    0.996776       3.427159       9.221304       0.527879       1.172820      -0.734279       0.019671       0.003349      -0.035037       0.040321       0.001883      -0.008038      -0.000335       0.004062       0.032460      -0.008845      -0.005653       0.014498              1.739571       1.482887      -0.061763      -0.261153       1.765103      -0.069713       1.970722           0.000406
           64              H       0.834982      10.597393      18.039760       0.124759       1.458991 0.11677005E+02  0.12516203E+03                                 2.058199                            1.944927      -1.638276       2.095744                    0.992657       3.873227      11.084982       0.470390       1.214805      -0.723042      -0.012668       0.037405       0.008455       0.040387      -0.003261       0.002260       0.007748      -0.008924      -0.070306      -0.025144       0.006792       0.018352              2.106888       1.727926      -0.240644      -0.258311       2.391864       0.176145       2.200876          -0.000358
           65              H       1.826345       6.622746      18.102856       0.126352       1.456635 0.11578999E+02  0.12339576E+03                                 2.055360                            1.940965      -1.332097       2.254482                    0.994084       3.629160      10.232847       0.471065       1.220101      -0.724916       0.003122      -0.037696       0.016050       0.041089      -0.002388       0.002963      -0.011031      -0.015073      -0.018317      -0.011951      -0.004693       0.016644              2.094603       1.674482      -0.195833      -0.102490       2.569947      -0.198808       2.039380          -0.000261
           66              H       3.741942      -6.266016      21.699336       0.135044       1.279629 0.93407293E+01  0.93568042E+02                                 1.835019                            1.707101      -0.988141       2.423900                    0.997908       3.237931       8.617639       0.522625       1.169955      -0.738592      -0.001784       0.037637      -0.018587       0.042015      -0.004908      -0.003739      -0.005221      -0.033725      -0.006593      -0.017778      -0.001894       0.019671              1.887748       1.479246       0.056468      -0.074514       2.264568      -0.455147       1.919429           0.000004
           67              H       3.146840      -6.351135      23.976534       0.121308       1.186409 0.88394874E+01  0.86987811E+02                                 1.711459                            1.631707      -0.875455       2.462608                    0.998904       3.220721       8.386387       0.551044       1.129506      -0.748086      -0.010315       0.030888       0.013132       0.035114      -0.006904      -0.005799      -0.001496      -0.028014       0.016654      -0.019805       0.006962       0.012843              1.735932       1.469339      -0.121875      -0.168839       2.006855       0.274326       1.731604           0.000004
           68              H       0.129481       7.481206      24.131406       0.109842       1.203736 0.90650274E+01  0.90068734E+02                                 1.737632                            1.655862      -1.030699       2.373576                    0.998153       3.397376       8.985655       0.543489       1.134254      -0.744832       0.005720      -0.036483       0.011929       0.038808      -0.009267      -0.004127      -0.001265      -0.036581       0.003868      -0.021948       0.002084       0.019864              1.792121       1.444107      -0.065199      -0.123519       1.812216      -0.346495       2.120039           0.000004
           69              H       0.638805       7.477645      21.808321       0.127985       1.481734 0.11420176E+02  0.12084072E+03                                 2.043364                            1.898784      -1.379520       2.219112                    0.995417       3.612845      10.030077       0.488940       1.183886      -0.733075       0.010667      -0.035940      -0.007155       0.038166      -0.006687       0.000854      -0.010604      -0.030045      -0.062950      -0.023306      -0.005851       0.029157              2.117826       1.738196      -0.294957      -0.329835       2.238000       0.429381       2.377283           0.000016
           70              H       0.298623       7.949451      26.408603       0.103548       1.323554 0.10199855E+02  0.10403768E+03                                 1.856857                            1.762845      -0.790509       2.494592                    0.998951       3.341250       8.859119       0.525586       1.142525      -0.745905       0.033012      -0.007343       0.010689       0.035468       0.004346       0.001941      -0.005354       0.001722      -0.021531      -0.010392       0.002080       0.008311              1.901924       2.307204      -0.227060       0.107182       1.472090      -0.060625       1.926478           0.000001
           71              H      -1.096517       7.506046      25.714545       0.103061       1.386327 0.11218250E+02  0.11829409E+03                                 1.966072                            1.881608      -1.129637       2.320760                    0.997208       3.700392      10.288928       0.490799       1.183490      -0.732404      -0.019297      -0.033526      -0.015714       0.041754       0.007646       0.007677      -0.000823      -0.034688      -0.004086      -0.021244       0.001577       0.019667              2.074542       1.921950       0.236438       0.224060       1.867903       0.365473       2.433773           0.000001
           72              H      -6.459827       8.896488      14.913633       0.117772       1.144650 0.86643935E+01  0.85610658E+02                                 1.713410                            1.645152      -1.144262       2.331775                    0.996902       3.421141       9.194138       0.529190       1.171400      -0.734627      -0.019730      -0.003345      -0.035168       0.040463       0.001794       0.007924       0.000365       0.004234       0.032133      -0.008697      -0.005648       0.014346              1.734282       1.478938      -0.061443       0.259792       1.759722       0.069355       1.964186          -0.000407
           73              H      -4.747965       7.138865      18.039760       0.124636       1.462891 0.11720478E+02  0.12580954E+03                                 2.066740                            1.952375      -1.631516       2.098830                    0.992460       3.880182      11.131617       0.467870       1.219586      -0.721960       0.012726      -0.037510       0.008461       0.040503      -0.003327      -0.002219      -0.007683      -0.008728      -0.070754      -0.025258       0.006905       0.018353              2.115908       1.734287      -0.242358       0.260148       2.402877      -0.177367       2.210560           0.000356
           74              H      -5.739327      11.113512      18.102856       0.125647       1.457408 0.11586430E+02  0.12349213E+03                                 2.055917                            1.941462      -1.325222       2.257112                    0.994008       3.630871      10.237670       0.471061       1.219943      -0.724955      -0.002913       0.038105       0.016265       0.041534      -0.002489      -0.003032       0.010976      -0.015157      -0.018371      -0.011927      -0.004748       0.016675              2.095195       1.674918      -0.195935       0.102544       2.570769       0.198835       2.039897           0.000261
           75              H      -3.741736       6.266273      21.699336       0.135492       1.284612 0.93866515E+01  0.94182184E+02                                 1.844050                            1.714702      -1.008026       2.416550                    0.997744       3.238825       8.638692       0.519697       1.174622      -0.737553       0.001993      -0.037820      -0.018158       0.042000      -0.004848       0.003801       0.005178      -0.033447      -0.006330      -0.017701      -0.001769       0.019471              1.897387       1.485333       0.056961       0.075149       2.277510       0.459213       1.929317          -0.000002
           76              H      -3.146613       6.351419      23.976534       0.121225       1.185064 0.88269625E+01  0.86822826E+02                                 1.708958                            1.629598      -0.866299       2.466256                    0.998986       3.220259       8.379719       0.551954       1.128186      -0.748399       0.010190      -0.031089       0.013225       0.035288      -0.006936       0.005812       0.001562      -0.027731       0.016434      -0.019681       0.006911       0.012770              1.733302       1.467498      -0.121403       0.168410       2.003240      -0.273372       1.729170           0.000002
           77              H      -0.129252      -7.480920      24.131406       0.109301       1.206652 0.90910208E+01  0.90380132E+02                                 1.739293                            1.657274      -1.027146       2.374271                    0.998198       3.401906       8.996526       0.543799       1.132941      -0.745142      -0.005963       0.036629       0.011993       0.039001      -0.009208       0.004132       0.001365      -0.036566       0.003762      -0.021910       0.002058       0.019851              1.793875       1.445221      -0.065323       0.123532       1.814329       0.347241       2.122074          -0.000001
           78              H      -4.551752      10.258657      21.808321       0.126818       1.471468 0.11319314E+02  0.11943953E+03                                 2.028133                            1.885826      -1.347011       2.231790                    0.995553       3.605581       9.977218       0.492678       1.178188      -0.734381      -0.010397       0.036148      -0.007555       0.038365      -0.006770      -0.000778       0.010384      -0.029933      -0.063315      -0.023336      -0.005764       0.029101              2.101356       1.726377      -0.291392       0.325640       2.220392      -0.424141       2.357298          -0.000014
           79              H      -0.298373      -7.949138      26.408603       0.103721       1.327662 0.10239937E+02  0.10456067E+03                                 1.861688                            1.767104      -0.802857       2.488833                    0.998855       3.345080       8.877364       0.524538       1.143558      -0.745653      -0.032897       0.007459       0.010580       0.035352       0.004328      -0.002064       0.005362       0.002013      -0.021126      -0.010381       0.002170       0.008211              1.907003       2.313951      -0.228256      -0.107462       1.475443       0.060964       1.931616           0.000000
           80              H       1.096761      -7.505741      25.714545       0.102253       1.383709 0.11187853E+02  0.11785761E+03                                 1.960910                            1.876878      -1.115091       2.326292                    0.997146       3.697638      10.265985       0.492423       1.180746      -0.733052       0.019577       0.033777      -0.016126       0.042239       0.007577      -0.007506       0.000787      -0.035007      -0.003862      -0.021256       0.001510       0.019746              2.068802       1.917147       0.235792      -0.223561       1.863075      -0.364141       2.426184           0.000001
           81              H      14.659847      10.623890       0.000000       0.123118       1.190702 0.88852904E+01  0.87613834E+02                                 1.713933                            1.634649      -1.058910       2.373443                    0.998159       3.262737       8.524065       0.550803       1.127740      -0.747847      -0.021548       0.025546      -0.000023       0.033420      -0.012043       0.000022       0.000070      -0.004065       0.015366      -0.014775       0.005122       0.009653              1.743730       1.642895      -0.390614       0.000014       1.762430       0.000009       1.825865           0.000002
           82              H      -0.410401       7.112154       0.000000       0.123117       1.190712 0.88853919E+01  0.87615153E+02                                 1.713949                            1.634664      -1.058912       2.373442                    0.998159       3.262747       8.524128       0.550797       1.127747      -0.747845       0.021548      -0.025546       0.000023       0.033420      -0.012043       0.000022       0.000070      -0.004065       0.015366      -0.014775       0.005122       0.009653              1.743747       1.642910      -0.390620       0.000014       1.762447       0.000010       1.825885           0.000001
           83              H       7.033543       1.131560       0.000000       0.123119       1.190694 0.88852163E+01  0.87612893E+02                                 1.713924                            1.634641      -1.058902       2.373448                    0.998160       3.262721       8.524004       0.550805       1.127738      -0.747848      -0.029589       0.015538       0.000023       0.033420      -0.010070       0.000063       0.000037       0.013823       0.015365      -0.014775       0.005122       0.009653              1.743720       1.921235      -0.329199       0.000006       1.484074       0.000015       1.825850           0.000001
           84              H       7.215903      16.604484       0.000000       0.123119       1.190696 0.88852323E+01  0.87613103E+02                                 1.713926                            1.634644      -1.058901       2.373448                    0.998160       3.262723       8.524016       0.550804       1.127739      -0.747847       0.029589      -0.015538      -0.000023       0.033420      -0.010070       0.000063       0.000037       0.013823       0.015365      -0.014775       0.005122       0.009653              1.743723       1.921238      -0.329200       0.000006       1.484076       0.000015       1.825854           0.000002
           85              C      10.522353       3.882512      15.556067       0.602267      22.839233 0.24940020E+03  0.51464368E+04                                 7.503772                            5.602857       0.005433       2.065637                    0.999686      21.868899      60.559972       0.628844       0.472013      -1.022643       0.047905       0.003823      -0.024174       0.053795      -0.000510       0.037191       0.067186      -0.153790      -0.040045      -0.095008      -0.024426       0.119434              9.520301      14.332734       1.412371      -4.454906       5.243816      -1.823807       8.984352          -0.000496
           86              C       5.587589       4.088251      15.699467       0.597229      23.787884 0.25317461E+03  0.52446620E+04                                 7.727068                            5.647947      -0.009138       2.059027                    0.999691      21.987335      61.032352       0.625773       0.472490      -1.022252      -0.045869       0.011480      -0.018738       0.050861      -0.012631      -0.043809       0.074081      -0.131408       0.040813      -0.093509      -0.027169       0.120678             10.300035      16.757820      -1.474668       4.687048       5.837077      -1.888784       8.305209           0.000440
           87              C       8.070004       3.999571      15.778624      -0.099257      35.010059 0.39281179E+03  0.90300982E+04                                 9.390132                            6.672183      -0.073110       1.956821                    0.999547      28.661018      82.258741       0.626925       0.424994      -1.055701       0.005574      -0.003355       0.031982       0.032637       0.006376       0.006395       0.015475      -0.115495       0.044318      -0.065875       0.009171       0.056704             12.108773      22.031346      -0.413491       0.293765       5.600051      -1.507167       8.694923           0.000327
           88              C       9.280132       3.692741      16.324692       0.001615      38.597634 0.38662081E+03  0.87421039E+04                                 9.818226                            6.450054       0.103685       2.050159                    0.999305      25.990243      71.007142       0.671278       0.403527      -1.082981      -0.029245      -0.002061       0.019064       0.034971       0.000404       0.014391      -0.003333      -0.025448      -0.013189      -0.022332       0.006611       0.015721             13.476207      20.644906       1.123519      -4.297842       6.141687      -2.954162      13.642027          -0.000011
           89              C       9.329821       3.261763      17.623326      -0.148055      36.512426 0.45753429E+03  0.10954338E+05                                 9.728336                            7.232546      -0.178483       1.908007                    0.999330      30.550016      90.220467       0.596697       0.428736      -1.050737       0.001743       0.006124      -0.017185       0.018327      -0.001719       0.011195       0.037533      -0.097230      -0.196839      -0.076731      -0.013726       0.090457             11.861675      12.027416       0.925851      -2.882854       6.529138      -4.065532      17.028471          -0.000104
           90              C       8.123423       3.057803      18.338033       0.151900      44.480737 0.42947105E+03  0.10049052E+05                                11.166886                            7.041326      -0.321176       1.900120                    0.999308      26.846437      76.572419       0.604656       0.432919      -1.055696       0.012959      -0.013636       0.035976       0.040598      -0.006443       0.014290      -0.003154      -0.024228       0.040940      -0.025128       0.004287       0.020841             16.222621      13.757836      -1.380724       3.757640       8.207954      -6.918883      26.702073           0.000060
           91              C       6.898403       3.341575      17.648564      -0.165311      39.400766 0.47454211E+03  0.11437867E+05                                10.196525                            7.316695      -0.053231       1.943346                    0.999474      30.737654      90.359170       0.600689       0.423045      -1.056818      -0.005099       0.006807      -0.028206       0.029461       0.018093      -0.031166       0.035832      -0.054590      -0.119898      -0.072238       0.011384       0.060854             13.115998      15.375191      -2.282384       5.797589       6.929410      -4.152693      17.043393           0.000953
           92              C       6.876429       3.811573      16.326987       0.003583      39.491305 0.38216054E+03  0.86237896E+04                                10.005972                            6.426594       0.073669       2.042360                    0.999347      25.949264      71.026991       0.669741       0.405273      -1.080863       0.024859      -0.006785       0.011696       0.028299       0.010131      -0.004637      -0.007425      -0.048819       0.016163      -0.029408       0.002529       0.026879             14.429831      24.103603      -2.262879       5.606577       6.339648      -2.773970      12.846243           0.000286
           93              C       9.185584       2.277436      21.613296       0.153228      37.475094 0.39627903E+03  0.91315743E+04                                10.097475                            6.836349      -0.396921       1.885986                    0.999311      26.571382      76.399799       0.601012       0.442261      -1.045043       0.001659       0.000173      -0.016125       0.016211      -0.005336       0.014213      -0.009183      -0.039138       0.089840      -0.037806       0.001630       0.036176             14.241745      10.626262      -0.746721       3.585872       6.940967      -5.223637      25.158008           0.000038
           94              C      10.436998       2.162155      22.186898      -0.129171      34.971279 0.43679052E+03  0.10298471E+05                                 9.321338                            6.998517       0.000075       1.969645                    0.999568      29.683603      85.934921       0.617784       0.420504      -1.059801       0.013994      -0.012791       0.033781       0.038738       0.003650      -0.014734       0.004043       0.018638      -0.056429      -0.024912       0.000902       0.024010             11.396997      10.415937       0.296349       1.155399       6.398187      -3.578437      17.376865          -0.000001
           95              C      -7.723113       1.821631      23.552069      -0.211168      36.528982 0.46737073E+03  0.11187870E+05                                 9.535607                            7.188557       0.031675       1.964823                    0.999637      30.742938      89.167518       0.617116       0.414623      -1.065404       0.002854       0.008729      -0.046792       0.047685      -0.006614       0.032559      -0.000984       0.052082      -0.002755      -0.027643      -0.020970       0.048613             11.983247       9.681987       0.985997      -1.468970       6.915010      -4.319315      19.352744           0.000006
           96              C       9.309593       1.649596      24.314958       0.251344      33.137566 0.36628244E+03  0.82595064E+04                                 9.265374                            6.565763      -0.189739       1.959579                    0.999568      25.450292      71.921273       0.615435       0.441352      -1.047654       0.002087      -0.016233       0.058533       0.060778       0.001564      -0.006076      -0.011809       0.000811       0.106031      -0.020600      -0.017942       0.038542             13.318649       8.592768       0.591204      -1.569997       7.245949      -5.806272      24.117228          -0.000006
           97              C       8.084049       1.828726      23.632373      -0.224474      38.598281 0.50188962E+03  0.12226042E+05                                 9.955449                            7.458761       0.043060       1.963826                    0.999796      31.412436      91.809055       0.604884       0.415677      -1.065083      -0.004396       0.003437      -0.054628       0.054912       0.007433      -0.024399      -0.003506       0.075051      -0.024507      -0.034238      -0.018122       0.052359             13.171141       8.800416      -0.640386       1.377071       7.179306      -5.045238      23.533701           0.000006
           98              C       7.998573       2.133778      22.255730      -0.126665      35.225394 0.43252360E+03  0.10218124E+05                                 9.529622                            7.027939      -0.069769       1.950218                    0.999478      29.953010      88.068606       0.605435       0.428230      -1.050316      -0.013570      -0.013813       0.031299       0.036804      -0.000509      -0.006558       0.004716      -0.029348      -0.082317      -0.029322       0.000494       0.028827             12.397485       8.914361      -0.258259       0.583477       6.661064      -4.612977      21.617029          -0.000019
           99              C       8.153769       1.142357      26.242259      -0.076970      29.135121 0.37483561E+03  0.85303391E+04                                 8.438515                            6.435872      -0.109958       1.957627                    0.999454      28.307712      81.264634       0.649494       0.414386      -1.060674       0.070385       0.010803      -0.012838       0.072357       0.018550      -0.061314      -0.010770       0.088235       0.004922      -0.048919      -0.041670       0.090589             11.995836       6.687775      -0.567868       0.089475       8.069684      -2.719367      21.230049           0.000003
          100              C       8.635322       0.507414      27.479517       0.068244      42.605131 0.41029166E+03  0.94857494E+04                                10.848082                            6.818176      -0.285948       1.914029                    0.999071      26.802691      75.846408       0.623522       0.424889      -1.061265      -0.016620       0.029280      -0.019846       0.039082       0.011216       0.013814      -0.018842      -0.001442       0.059302      -0.031520       0.000924       0.030596             18.580544       7.623937      -2.378366      -0.382353       9.892335      -1.685803      38.225361           0.000000
          101              C       7.640394      -3.882328      15.556067       0.603379      22.805474 0.24899255E+03  0.51357636E+04                                 7.495451                            5.597609       0.009998       2.067459                    0.999697      21.850646      60.489927       0.629271       0.471900      -1.022736      -0.046795      -0.004136      -0.024898       0.053168      -0.000871      -0.037326      -0.066346      -0.153690      -0.038495      -0.095065      -0.023506       0.118571              9.508234      14.312528       1.409744       4.447025       5.238628       1.821552       8.973546           0.000495
          102              C      12.575159      -4.088065      15.699467       0.597456      23.801949 0.25332726E+03  0.52487419E+04                                 7.730626                            5.649953      -0.008517       2.058943                    0.999699      21.995207      61.064371       0.625596       0.472541      -1.022200       0.044736      -0.011356      -0.018362       0.049673      -0.013455       0.043027      -0.074065      -0.131613       0.041463      -0.092780      -0.028012       0.120792             10.305786      16.768302      -1.476041      -4.690293       5.839819       1.889734       8.309236          -0.000435
          103              C      10.092746      -3.999384      15.778624      -0.099453      35.054425 0.39333428E+03  0.90455071E+04                                 9.401463                            6.679248      -0.078173       1.955333                    0.999523      28.674092      82.323384       0.626196       0.425329      -1.055447      -0.005063       0.003585       0.032066       0.032660       0.006112      -0.006597      -0.015386      -0.115484       0.043267      -0.065704       0.008977       0.056727             12.125739      22.070377      -0.414116      -0.294582       5.606111       1.506978       8.700727          -0.000328
          104              C       8.882623      -3.692548      16.324692       0.001559      38.594002 0.38657044E+03  0.87408403E+04                                 9.818798                            6.450576       0.105607       2.050866                    0.999270      25.987145      71.002419       0.671092       0.403645      -1.082882       0.029452       0.001820       0.019129       0.035166       0.000208      -0.015585       0.003524      -0.025368      -0.014557      -0.023526       0.007429       0.016097             13.476672      20.646775       1.122836       4.295417       6.141908       2.954065      13.641333           0.000011
          105              C       8.832946      -3.261554      17.623326      -0.148167      36.481048 0.45714183E+03  0.10941840E+05                                 9.716509                            7.224238      -0.177113       1.908360                    0.999340      30.545813      90.174985       0.597726       0.428119      -1.051188      -0.002009      -0.006249      -0.017166       0.018378      -0.001709      -0.011554      -0.037579      -0.097913      -0.195438      -0.076466      -0.014141       0.090607             11.845071      12.016949       0.921490       2.870463       6.519938       4.057723      16.998327           0.000101
          106              C      10.039351      -3.057585      18.338033       0.152954      44.428461 0.42902715E+03  0.10035173E+05                                11.154982                            7.035501      -0.312947       1.902702                    0.999264      26.831926      76.495369       0.605243       0.432650      -1.055955      -0.012667       0.013525       0.035517       0.040061      -0.006490      -0.014628       0.003811      -0.023514       0.042879      -0.025198       0.003333       0.021865             16.202352      13.747613      -1.379162      -3.752627       8.198252       6.907738      26.661190          -0.000060
          107              C      11.264365      -3.341366      17.648564      -0.164947      39.399233 0.47449544E+03  0.11436944E+05                                10.198965                            7.318301      -0.058598       1.941843                    0.999499      30.733337      90.359732       0.600355       0.423272      -1.056631       0.006106      -0.007317      -0.027885       0.029468       0.017895       0.031790      -0.035857      -0.055899      -0.119008      -0.072624       0.011367       0.061257             13.119244      15.380079      -2.283111      -5.798961       6.931064       4.153716      17.046589          -0.000956
          108              C      11.286325      -3.811379      16.326987       0.002646      39.499704 0.38226640E+03  0.86263332E+04                                10.004557                            6.425395       0.076630       2.043168                    0.999348      25.956104      71.034450       0.670164       0.405009      -1.081094      -0.025383       0.007370       0.012208       0.029114       0.010778       0.004979       0.007970      -0.050591       0.017542      -0.030726       0.002639       0.028087             14.428049      24.102790      -2.262997      -5.606365       6.338865       2.772952      12.842493          -0.000287
          109              C       8.977221      -2.277180      21.613296       0.152071      37.514748 0.39674267E+03  0.91450556E+04                                10.104523                            6.840475      -0.396348       1.886003                    0.999277      26.588225      76.463328       0.600805       0.442278      -1.045019      -0.001651      -0.000260      -0.016373       0.016458      -0.005417      -0.013734       0.008802      -0.038698       0.090315      -0.037515       0.001610       0.035905             14.253264      10.631586      -0.747921      -3.590722       6.946387       5.229160      25.181820          -0.000038
          110              C       7.725812      -2.161892      22.186898      -0.128473      34.915636 0.43591783E+03  0.10271963E+05                                 9.305237                            6.985856       0.008974       1.972361                    0.999574      29.666574      85.839149       0.619144       0.419823      -1.060313      -0.012532       0.012936       0.034121       0.038583       0.003363       0.013991      -0.003942       0.017994      -0.054115      -0.023808       0.000838       0.022970             11.376322      10.401943       0.298438      -1.143800       6.386267       3.571049      17.340755           0.000003
          111              C       7.723337      -1.821352      23.552069      -0.212655      36.588821 0.46825024E+03  0.11214049E+05                                 9.546389                            7.195812       0.029845       1.963825                    0.999620      30.770521      89.264187       0.616749       0.414680      -1.065381      -0.003697      -0.008590      -0.046753       0.047679      -0.007034      -0.033099       0.000822       0.050761      -0.003247      -0.027742      -0.020965       0.048707             11.999848       9.688946       0.989010       1.477448       6.924305       4.328163      19.386294          -0.000002
          112              C       8.853238      -1.649308      24.314958       0.252607      33.105212 0.36585777E+03  0.82476052E+04                                 9.260111                            6.562258      -0.189755       1.959840                    0.999563      25.435306      71.870705       0.615552       0.441393      -1.047621      -0.002468       0.016455       0.057684       0.060036       0.001872       0.006719       0.011952       0.001440       0.107715      -0.021240      -0.018025       0.039265             13.310670       8.587788       0.590979       1.570483       7.241603       5.801820      24.102619           0.000008
          113              C      10.078775      -1.828446      23.632373      -0.224150      38.564023 0.50144951E+03  0.12212471E+05                                 9.948370                            7.454857       0.044889       1.964394                    0.999812      31.401191      91.761290       0.605128       0.415607      -1.065143       0.005171      -0.003385      -0.054520       0.054870       0.008263       0.024288       0.003856       0.075346      -0.022120      -0.034956      -0.017402       0.052358             13.158356       8.795806      -0.637693      -1.367472       7.173178       5.037722      23.506083          -0.000003
          114              C      10.164238      -2.133514      22.255730      -0.125198      35.211024 0.43237566E+03  0.10214070E+05                                 9.533882                            7.032931      -0.077665       1.948208                    0.999450      29.927538      88.000139       0.604402       0.428986      -1.049821       0.014900       0.013570       0.030547       0.036596      -0.001622       0.006374      -0.004465      -0.027614      -0.082385      -0.029157       0.001094       0.028063             12.403143       8.911541      -0.255481      -0.573146       6.665769       4.616154      21.632118           0.000019
          115              C      10.009080      -1.142046      26.242259      -0.076094      29.093428 0.37422545E+03  0.85126214E+04                                 8.429166                            6.429737      -0.109291       1.958273                    0.999482      28.283842      81.166502       0.649968       0.414271      -1.060793      -0.070176      -0.010014      -0.013064       0.072080       0.019454       0.061428       0.011076       0.089095       0.005450      -0.049770      -0.041474       0.091245             11.978763       6.681301      -0.569125      -0.086577       8.062847       2.713862      21.192139           0.000002
          116              C       9.527538      -0.507088      27.479517       0.067412      42.641129 0.41066138E+03  0.94968439E+04                                10.855653                            6.822580      -0.286817       1.913769                    0.999048      26.814688      75.901197       0.623112       0.425055      -1.061115       0.016787      -0.029486      -0.020172       0.039473       0.011533      -0.013592       0.018309      -0.001223       0.060797      -0.031514       0.001043       0.030471             18.594841       7.629183      -2.380110       0.386489       9.900061       1.690127      38.255279           0.000000
          117              C       5.600583      -2.243532      13.123997       0.602281      22.838964 0.24939696E+03  0.51463514E+04                                 7.503704                            5.602814       0.005430       2.065637                    0.999686      21.868752      60.559378       0.628847       0.472011      -1.022644       0.006597      -0.047607       0.024169       0.053797       0.031891       0.057575       0.050793       0.139956      -0.040021      -0.095013      -0.024407       0.119421              9.520194       5.071379      -0.630979      -0.821150      14.504962      -4.743141       8.984243          -0.000323
          118              C       4.336475       2.531010      12.980597       0.597240      23.787650 0.25317187E+03  0.52445925E+04                                 7.727024                            5.647921      -0.009166       2.059018                    0.999691      21.987236      61.032069       0.625773       0.472490      -1.022251      -0.021090       0.042323       0.018732       0.050862       0.016193       0.081767      -0.026821       0.129849       0.040831      -0.093513      -0.027156       0.120669             10.299957       6.964479      -3.635346      -2.854219      15.630257       4.169978       8.305136          -0.000290
          119              C       4.957911       0.126002      12.901440      -0.099247      35.009427 0.39280467E+03  0.90298817E+04                                 9.390008                            6.672117      -0.073081       1.956834                    0.999547      28.660577      82.256880       0.626929       0.424993      -1.055702       0.004466      -0.004724      -0.031992       0.032645       0.030093       0.013732       0.009580       0.099422       0.044372      -0.065895       0.009188       0.056707             12.108597       6.536676      -3.832046      -1.534990      21.094400      -0.037879       8.694714           0.001017
          120              C       5.518259      -0.989598      12.355372       0.001614      38.597351 0.38661857E+03  0.87420401E+04                                 9.818183                            6.450041       0.103614       2.050139                    0.999305      25.990149      71.006819       0.671278       0.403528      -1.082980      -0.004296       0.028999      -0.019064       0.034969       0.005718      -0.006362       0.013335       0.022757      -0.013179      -0.022336       0.006608       0.015727             13.476128       6.342118      -2.032142      -1.958734      20.444446      -4.833384      13.641818           0.000968
          121              C       5.949821      -0.945266      11.056738      -0.148070      36.512766 0.45754191E+03  0.10954560E+05                                 9.728386                            7.232608      -0.178499       1.908000                    0.999330      30.550208      90.221024       0.596694       0.428736      -1.050738      -0.005618      -0.003028       0.017189       0.018335       0.018888       0.034221       0.019013       0.089631      -0.196861      -0.076729      -0.013710       0.090439             11.861690       6.394794      -0.316896      -3.348879      12.161903      -3.691125      17.028374          -0.000887
          122              C       5.889072       0.276744      10.342031       0.151889      44.480791 0.42947606E+03  0.10049190E+05                                11.166848                            7.041344      -0.321147       1.900126                    0.999308      26.846585      76.572699       0.604659       0.432916      -1.055699       0.016117      -0.009714      -0.035964       0.040590      -0.000752      -0.006164       0.013271       0.027408       0.041001      -0.025136       0.004278       0.020858             16.222456       9.046488      -2.420194      -7.565829      12.919261       2.178687      26.701619          -0.000912
          123              C       5.348031       1.411854      11.031500      -0.165318      39.400802 0.47454445E+03  0.11437947E+05                                10.196548                            7.316728      -0.053272       1.943335                    0.999474      30.737716      90.359692       0.600685       0.423047      -1.056816      -0.007750       0.003512       0.028210       0.029466       0.027893       0.041694      -0.022716       0.034280      -0.119919      -0.072234       0.011392       0.060842             13.115979       8.281827      -3.847429      -5.304183      14.022889       4.766693      17.043220          -0.001099
          124              C       4.884338       1.332050      12.353077       0.003578      39.491209 0.38215993E+03  0.86237737E+04                                10.005966                            6.426598       0.073603       2.042340                    0.999347      25.949226      71.026918       0.669739       0.405274      -1.080862       0.011984      -0.022812      -0.011691       0.028296       0.019464      -0.006254      -0.006132       0.035770       0.016176      -0.029416       0.002531       0.026885             14.429803       8.116387      -5.790172      -3.916705      22.326906       4.877221      12.846117           0.000508
          125              C       6.879955      -0.592342       7.066768       0.153226      37.474733 0.39627873E+03  0.91315530E+04                                10.097362                            6.836321      -0.396870       1.886001                    0.999312      26.571312      76.399190       0.601017       0.442258      -1.045047       0.000187      -0.001658       0.016126       0.016212       0.003393      -0.012033       0.011898       0.039986       0.089857      -0.037804       0.001622       0.036182             14.241474       7.426128      -1.452715      -5.873374      10.140862       2.376136      25.157433          -0.000148
          126              C       7.262147      -1.789528       6.493166      -0.129170      34.970895 0.43678745E+03  0.10298368E+05                                 9.321247                            6.998485       0.000102       1.969655                    0.999568      29.683403      85.933859       0.617787       0.420503      -1.059803       0.015504      -0.010911      -0.033782       0.038738      -0.000610       0.007123      -0.013518      -0.019980      -0.056426      -0.024912       0.000901       0.024011             11.396837       6.459929      -0.576452      -3.743258      10.354000       0.357293      17.376582           0.000018
          127              C       3.682056      16.017452       5.127995      -0.211163      36.528582 0.46736637E+03  0.11187735E+05                                 9.535526                            7.188520       0.031681       1.964827                    0.999637      30.742756      89.166755       0.617119       0.414622      -1.065405      -0.007911      -0.004669       0.046792       0.047685      -0.016956      -0.007976       0.031582      -0.041679      -0.002755      -0.027642      -0.020970       0.048612             11.983087       6.628496       0.312302      -3.901306       9.968364      -2.365033      19.352401          -0.000006
          128              C       7.519768      -0.578169       4.365106       0.251346      33.137378 0.36628136E+03  0.82594728E+04                                 9.265328                            6.565749      -0.189734       1.959581                    0.999568      25.450227      71.920958       0.615437       0.441352      -1.047655       0.016300       0.001459      -0.058533       0.060778       0.001248      -0.010222      -0.008478      -0.002052       0.106026      -0.020599      -0.017941       0.038540             13.318500       7.059647       0.252953      -5.331578       8.778970      -2.784055      24.116883           0.000016
          129              C       7.080800       0.579999       5.047691      -0.224470      38.597885 0.50188601E+03  0.12225923E+05                                 9.955362                            7.458728       0.043060       1.963828                    0.999796      31.412267      91.808225       0.604886       0.415677      -1.065085      -0.004305       0.003552       0.054627       0.054912      -0.009048       0.001834      -0.024581      -0.074337      -0.024508      -0.034236      -0.018122       0.052358             13.170938       7.523943      -0.922003      -5.223336       8.455635       0.257755      23.533236          -0.000006
          130              C       6.764496       0.597743       6.424334      -0.126664      35.224975 0.43252062E+03  0.10218024E+05                                 9.529507                            7.027893      -0.069755       1.950223                    0.999478      29.952846      88.067665       0.605440       0.428228      -1.050319       0.010563       0.016228      -0.031301       0.036806       0.005710       0.006019      -0.005386       0.027046      -0.082319      -0.029321       0.000497       0.028825             12.397235       6.874228      -0.708357      -4.630214       8.701011      -0.424073      21.616467          -0.000014
          131              C       7.766071       0.659795       2.437805      -0.076970      29.135066 0.37483573E+03  0.85303370E+04                                 8.438495                            6.435872      -0.109950       1.957629                    0.999454      28.307647      81.264262       0.649495       0.414386      -1.060674       0.004616      -0.071059       0.012837       0.072357      -0.001736       0.002693      -0.062195      -0.095656       0.004919      -0.048919      -0.041670       0.090590             11.995743       8.244440      -0.224403      -2.674754       6.512959      -0.498510      21.229829           0.000002
          132              C       8.489853       0.326350       1.200547       0.068244      42.604940 0.41029102E+03  0.94857287E+04                                10.848037                            6.818167      -0.285944       1.914031                    0.999071      26.802663      75.846247       0.623524       0.424888      -1.061265      -0.032174       0.009922       0.019846       0.039082       0.010478      -0.021376       0.009430      -0.008131       0.059302      -0.031520       0.000924       0.030596             18.580334      10.787749      -1.680309      -1.563778       6.728416      -0.736580      38.224837           0.000000
          133              C      12.562141       2.243687      13.123997       0.603386      22.805301 0.24899029E+03  0.51357058E+04                                 7.495422                            5.597589       0.009957       2.067446                    0.999697      21.850540      60.489589       0.629271       0.471901      -1.022736      -0.006051       0.046589       0.024892       0.053168       0.031543      -0.056729      -0.050739       0.140166      -0.038476      -0.095065      -0.023493       0.118558              9.508186       5.066623      -0.630206       0.820648      14.484447       4.735001       8.973489           0.000322
          134              C      13.826248      -2.530857      12.980597       0.597466      23.801816 0.25332545E+03  0.52486972E+04                                 7.730610                            5.649940      -0.008557       2.058929                    0.999699      21.995155      61.064265       0.625595       0.472542      -1.022198       0.020725      -0.041243       0.018357       0.049674       0.015490      -0.081582       0.026062       0.130728       0.041484      -0.092786      -0.027996       0.120782             10.305753       6.968188      -3.638238       2.855865      15.639871      -4.172971       8.309201           0.000287
          135              C      13.204811      -0.125849      12.901440      -0.099444      35.053759 0.39332689E+03  0.90452819E+04                                 9.401325                            6.679175      -0.078152       1.955343                    0.999523      28.673659      82.321509       0.626202       0.425327      -1.055449      -0.004579       0.004178      -0.032075       0.032668       0.029853      -0.013602      -0.009754       0.099632       0.043322      -0.065723       0.008993       0.056730             12.125545       6.544528      -3.839554       1.534988      21.131593       0.037014       8.700514          -0.001019
          136              C      12.644458       0.989744      12.355372       0.001555      38.593774 0.38656827E+03  0.87407820E+04                                 9.818780                            6.450575       0.105508       2.050837                    0.999269      25.987055      71.002223       0.671089       0.403647      -1.082880       0.004576      -0.029147      -0.019128       0.035162       0.005524       0.006806      -0.014463       0.022853      -0.014547      -0.023534       0.007427       0.016107             13.476636       6.342721      -2.033116       1.959173      20.446005       4.831008      13.641182          -0.000968
          137              C      12.212883       0.945397      11.056738      -0.148181      36.481307 0.45714779E+03  0.10942013E+05                                 9.716547                            7.224288      -0.177141       1.908350                    0.999340      30.545978      90.175466       0.597724       0.428119      -1.051189       0.005683       0.003317       0.017169       0.018387       0.019041      -0.034191      -0.019372       0.090239      -0.195464      -0.076465      -0.014125       0.090590             11.845080       6.387365      -0.320584       3.343927      12.149632       3.677337      16.998244           0.000886
          138              C      12.273626      -0.276621      10.342031       0.152939      44.428865 0.42903510E+03  0.10035398E+05                                11.154997                            7.035539      -0.312932       1.902701                    0.999264      26.832202      76.496106       0.605245       0.432646      -1.055957      -0.015944       0.009454      -0.035506       0.040053      -0.000945       0.006880      -0.013460       0.026801       0.042947      -0.025207       0.003323       0.021884             16.202293       9.036154      -2.418660       7.553935      12.909729      -2.176192      26.660995           0.000914
          139              C      12.814673      -1.411724      11.031500      -0.164961      39.399771 0.47450490E+03  0.11437228E+05                                10.199059                            7.318386      -0.058662       1.941820                    0.999499      30.733634      90.360795       0.600350       0.423274      -1.056630       0.008467      -0.004385       0.027890       0.029475       0.027987      -0.041853       0.023321       0.035624      -0.119028      -0.072620       0.011380       0.061240             13.119339       8.284025      -3.848809       5.305567      14.027362      -4.767944      17.046630           0.001099
          140              C      13.278379      -1.331904      12.353077       0.002635      39.499957 0.38226922E+03  0.86264144E+04                                10.004606                            6.425425       0.076550       2.043142                    0.999348      25.956189      71.034800       0.670162       0.405010      -1.081093      -0.012667       0.023197      -0.012205       0.029112       0.020421       0.006715       0.006583       0.036829       0.017556      -0.030730       0.002639       0.028091             14.428128       8.115721      -5.790347       3.915712      22.326212      -4.877344      12.842450          -0.000508
          141              C      11.282712       0.592426       7.066768       0.152071      37.514417 0.39674194E+03  0.91450250E+04                                10.104429                            6.840451      -0.396299       1.886017                    0.999277      26.588150      76.462795       0.600809       0.442275      -1.045022      -0.000099       0.001669       0.016373       0.016458       0.003227       0.011558      -0.011512       0.039656       0.090330      -0.037512       0.001602       0.035910             14.253051       7.432075      -1.453779       5.879853      10.145673      -2.379688      25.181407           0.000148
          142              C      10.900514       1.789605       6.493166      -0.128474      34.915336 0.43591617E+03  0.10271901E+05                                 9.305161                            6.985837       0.009001       1.972370                    0.999575      29.666395      85.838165       0.619146       0.419822      -1.060315      -0.015330       0.009452      -0.034122       0.038583      -0.000735      -0.006863       0.012815      -0.019155      -0.054107      -0.023807       0.000836       0.022971             11.376186       6.447049      -0.574122       3.733558      10.340978      -0.347575      17.340530          -0.000017
          143              C      10.567439       1.718653       5.127995      -0.212653      36.588621 0.46824901E+03  0.11214010E+05                                 9.546351                            7.195807       0.029847       1.963827                    0.999620      30.770436      89.263848       0.616749       0.414680      -1.065381       0.007595       0.005462       0.046753       0.047680      -0.017060       0.007935      -0.032144      -0.040129      -0.003246      -0.027741      -0.020966       0.048707             11.999747       6.636445       0.315531       3.908139       9.976739       2.375229      19.386057           0.000010
          144              C      10.642874       0.578221       4.365106       0.252606      33.105081 0.36585746E+03  0.82475940E+04                                 9.260074                            6.562251      -0.189746       1.959843                    0.999563      25.435275      71.870530       0.615553       0.441393      -1.047622      -0.016598      -0.001135      -0.057684       0.060036       0.001395       0.010224       0.009136      -0.002882       0.107714      -0.021240      -0.018025       0.039265             13.310542       7.055374       0.252886       5.327136       8.773936       2.783587      24.102317          -0.000014
          145              C      11.081848      -0.579939       5.047691      -0.224148      38.563735 0.50144743E+03  0.12212405E+05                                 9.948309                            7.454840       0.044890       1.964395                    0.999812      31.401105      91.760899       0.605129       0.415607      -1.065144       0.004423      -0.004320       0.054520       0.054870      -0.008357      -0.001468       0.024548      -0.075303      -0.022120      -0.034956      -0.017401       0.052358             13.158192       7.516764      -0.919869       5.213935       8.452115      -0.249949      23.505698           0.000008
          146              C      11.398165      -0.597667       6.424334      -0.125201      35.210910 0.43237706E+03  0.10214099E+05                                 9.533837                            7.032937      -0.077653       1.948211                    0.999450      29.927479      87.999609       0.604403       0.428985      -1.049823      -0.010039      -0.017474      -0.030549       0.036597       0.004336      -0.005733       0.005260       0.026410      -0.082387      -0.029157       0.001096       0.028060             12.403012       6.877471      -0.704232       4.631142       8.699733       0.434910      21.631833           0.000014
          147              C      10.396552      -0.659766       2.437805      -0.076094      29.093399 0.37422561E+03  0.85126231E+04                                 8.429151                            6.429736      -0.109285       1.958275                    0.999482      28.283803      81.166294       0.649968       0.414271      -1.060793      -0.005340       0.070685       0.013064       0.072080      -0.001097      -0.002418       0.062371      -0.097195       0.005447      -0.049770      -0.041475       0.091245             11.978686       8.238166      -0.225621       2.668763       6.505945       0.500149      21.191949           0.000003
          148              C       9.672758      -0.326336       1.200547       0.067412      42.640936 0.41066051E+03  0.94968166E+04                                10.855610                            6.822569      -0.286813       1.913770                    0.999048      26.814656      75.901027       0.623113       0.425054      -1.061116       0.032411      -0.010041       0.020172       0.039474       0.010719       0.020807      -0.009329      -0.008596       0.060796      -0.031514       0.001043       0.030471             18.594638      10.796095      -1.681368       1.567157       6.733043       0.741534      38.254776           0.000000
          149              C      -3.397494       4.985680      13.123997       0.602268      22.839261 0.24940038E+03  0.51464415E+04                                 7.503780                            5.602860       0.005430       2.065636                    0.999686      21.868904      60.559988       0.628843       0.472013      -1.022643      -0.047905      -0.003823       0.024174       0.053795      -0.000510       0.037192       0.067186      -0.153788      -0.040045      -0.095008      -0.024426       0.119434              9.520316      14.332741       1.412383      -4.454930       5.243825      -1.823818       8.984382           0.000501
          150              C       1.537270       4.779941      12.980597       0.597229      23.787833 0.25317414E+03  0.52446495E+04                                 7.727050                            5.647937      -0.009133       2.059028                    0.999691      21.987332      61.032323       0.625774       0.472489      -1.022252       0.045869      -0.011480       0.018737       0.050861      -0.012631      -0.043809       0.074081      -0.131408       0.040815      -0.093509      -0.027169       0.120678             10.300009      16.757775      -1.474655       4.687032       5.837061      -1.888775       8.305190          -0.000435
          151              C      -0.945145       4.868621      12.901440      -0.099256      35.010006 0.39281107E+03  0.90300766E+04                                 9.390115                            6.672171      -0.073106       1.956823                    0.999547      28.660999      82.258628       0.626926       0.424993      -1.055701      -0.005573       0.003356      -0.031982       0.032637       0.006375       0.006396       0.015475      -0.115495       0.044318      -0.065875       0.009171       0.056704             12.108747      22.031281      -0.413466       0.293714       5.600040      -1.507168       8.694919          -0.000327
          152              C      -2.155273       5.175451      12.355372       0.001615      38.597673 0.38662114E+03  0.87421130E+04                                 9.818233                            6.450056       0.103684       2.050159                    0.999305      25.990255      71.007180       0.671278       0.403527      -1.082981       0.029245       0.002061      -0.019064       0.034971       0.000404       0.014391      -0.003333      -0.025449      -0.013188      -0.022332       0.006611       0.015721             13.476221      20.644901       1.123541      -4.297895       6.141695      -2.954175      13.642067           0.000011
          153              C      -2.204962       5.606429      11.056738      -0.148054      36.512500 0.45753510E+03  0.10954359E+05                                 9.728348                            7.232552      -0.178487       1.908005                    0.999330      30.550042      90.220485       0.596696       0.428736      -1.050738      -0.001744      -0.006124       0.017186       0.018327      -0.001720       0.011194       0.037533      -0.097230      -0.196840      -0.076731      -0.013726       0.090457             11.861697      12.027421       0.925862      -2.882886       6.529150      -4.065545      17.028520           0.000103
          154              C      -0.998564       5.810389      10.342031       0.151900      44.480890 0.42947171E+03  0.10049075E+05                                11.166927                            7.041340      -0.321176       1.900120                    0.999308      26.846463      76.572617       0.604654       0.432920      -1.055695      -0.012959       0.013636      -0.035976       0.040598      -0.006443       0.014290      -0.003153      -0.024228       0.040939      -0.025128       0.004287       0.020841             16.222706      13.757933      -1.380744       3.757700       8.207983      -6.918916      26.702201          -0.000060
          155              C       0.226456       5.526617      11.031500      -0.165311      39.400865 0.47454232E+03  0.11437888E+05                                10.196563                            7.316705      -0.053228       1.943348                    0.999474      30.737717      90.359791       0.600686       0.423046      -1.056816       0.005099      -0.006806       0.028206       0.029461       0.018092      -0.031165       0.035831      -0.054590      -0.119895      -0.072236       0.011384       0.060853             13.116065      15.375323      -2.282383       5.797586       6.929423      -4.152704      17.043449          -0.000954
          156              C       0.248430       5.056619      12.353077       0.003584      39.491304 0.38216050E+03  0.86237877E+04                                10.005968                            6.426591       0.073673       2.042361                    0.999347      25.949263      71.026970       0.669741       0.405272      -1.080863      -0.024860       0.006785      -0.011695       0.028299       0.010131      -0.004637      -0.007425      -0.048819       0.016163      -0.029408       0.002529       0.026879             14.429823      24.103582      -2.262850       5.606526       6.339639      -2.773968      12.846247          -0.000287
          157              C      -2.060725       6.590756       7.066768       0.153229      37.475186 0.39627921E+03  0.91315834E+04                                10.097507                            6.836359      -0.396924       1.885985                    0.999311      26.571405      76.399999       0.601010       0.442262      -1.045042      -0.001659      -0.000173       0.016125       0.016211      -0.005336       0.014213      -0.009183      -0.039138       0.089840      -0.037806       0.001630       0.036176             14.241817      10.626296      -0.746734       3.585919       6.940994      -5.223673      25.158162          -0.000038
          158              C      -3.312139       6.706037       6.493166      -0.129174      34.971565 0.43679457E+03  0.10298594E+05                                 9.321411                            6.998568       0.000069       1.969642                    0.999568      29.683698      85.935408       0.617779       0.420506      -1.059800      -0.013995       0.012791      -0.033781       0.038738       0.003649      -0.014734       0.004044       0.018638      -0.056430      -0.024912       0.000902       0.024010             11.397102      10.415998       0.296331       1.155476       6.398241      -3.578480      17.377069           0.000003
          159              C      14.847972       7.046561       5.127995      -0.211166      36.528952 0.46736971E+03  0.11187848E+05                                 9.535618                            7.188558       0.031671       1.964823                    0.999637      30.742945      89.167773       0.617115       0.414624      -1.065403      -0.002854      -0.008729       0.046793       0.047685      -0.006614       0.032559      -0.000985       0.052081      -0.002753      -0.027643      -0.020970       0.048613             11.983262       9.682023       0.985981      -1.468917       6.915008      -4.319313      19.352755          -0.000002
          160              C      -2.184734       7.218596       4.365106       0.251344      33.137599 0.36628274E+03  0.82595168E+04                                 9.265387                            6.565770      -0.189736       1.959580                    0.999568      25.450306      71.921381       0.615434       0.441353      -1.047654      -0.002087       0.016232      -0.058533       0.060778       0.001563      -0.006076      -0.011809       0.000812       0.106032      -0.020600      -0.017942       0.038542             13.318674       8.592789       0.591204      -1.570001       7.245957      -5.806282      24.117275           0.000008
          161              C      -0.959190       7.039466       5.047691      -0.224474      38.598403 0.50189100E+03  0.12226087E+05                                 9.955482                            7.458778       0.043059       1.963826                    0.999796      31.412467      91.809258       0.604882       0.415678      -1.065083       0.004395      -0.003437       0.054628       0.054912       0.007433      -0.024399      -0.003506       0.075052      -0.024506      -0.034238      -0.018121       0.052360             13.171201       8.800440      -0.640395       1.377099       7.179332      -5.045269      23.533832          -0.000003
          162              C      -0.873714       6.734414       6.424334      -0.126664      35.225456 0.43252401E+03  0.10218142E+05                                 9.529649                            7.027951      -0.069769       1.950218                    0.999478      29.953039      88.068895       0.605433       0.428231      -1.050315       0.013570       0.013812      -0.031299       0.036804      -0.000508      -0.006558       0.004716      -0.029347      -0.082315      -0.029321       0.000495       0.028827             12.397533       8.914390      -0.258269       0.583509       6.661083      -4.613001      21.617127           0.000019
          163              C      -1.028910       7.725835       2.437805      -0.076970      29.135093 0.37483507E+03  0.85303267E+04                                 8.438515                            6.435869      -0.109958       1.957627                    0.999454      28.307722      81.264757       0.649494       0.414386      -1.060673      -0.070385      -0.010802       0.012837       0.072357       0.018550      -0.061314      -0.010770       0.088235       0.004922      -0.048919      -0.041670       0.090588             11.995836       6.687775      -0.567870       0.089472       8.069689      -2.719357      21.230045           0.000002
          164              C      -1.510463       8.360778       1.200547       0.068243      42.605174 0.41029194E+03  0.94857583E+04                                10.848093                            6.818181      -0.285948       1.914029                    0.999071      26.802702      75.846473       0.623522       0.424889      -1.061264       0.016620      -0.029280       0.019845       0.039082       0.011216       0.013814      -0.018842      -0.001442       0.059302      -0.031520       0.000924       0.030596             18.580572       7.623945      -2.378370      -0.382357       9.892347      -1.685801      38.225425           0.000000
          165              C      -0.515535      12.750520      13.123997       0.603380      22.805477 0.24899258E+03  0.51357644E+04                                 7.495452                            5.597610       0.009998       2.067459                    0.999697      21.850646      60.489936       0.629270       0.471900      -1.022736       0.046795       0.004136       0.024898       0.053167      -0.000871      -0.037325      -0.066346      -0.153691      -0.038494      -0.095065      -0.023506       0.118571              9.508237      14.312543       1.409740       4.447024       5.238626       1.821548       8.973542          -0.000495
          166              C      -5.450300      12.956257      12.980597       0.597456      23.801994 0.25332771E+03  0.52487532E+04                                 7.730638                            5.649960      -0.008522       2.058941                    0.999699      21.995210      61.064375       0.625595       0.472541      -1.022200      -0.044736       0.011356       0.018362       0.049673      -0.013455       0.043027      -0.074065      -0.131613       0.041465      -0.092780      -0.028012       0.120792             10.305806      16.768341      -1.476046      -4.690309       5.839827       1.889738       8.309252           0.000433
          167              C      -2.967887      12.867576      12.901440      -0.099453      35.054437 0.39333454E+03  0.90455125E+04                                 9.401460                            6.679247      -0.078173       1.955333                    0.999523      28.674108      82.323368       0.626197       0.425328      -1.055448       0.005063      -0.003585      -0.032066       0.032660       0.006112      -0.006597      -0.015385      -0.115484       0.043268      -0.065704       0.008977       0.056727             12.125733      22.070375      -0.414121      -0.294592       5.606109       1.506972       8.700715           0.000325
          168              C      -1.757764      12.560740      12.355372       0.001559      38.594022 0.38657062E+03  0.87408458E+04                                 9.818803                            6.450579       0.105604       2.050865                    0.999270      25.987152      71.002457       0.671091       0.403645      -1.082881      -0.029452      -0.001820      -0.019129       0.035166       0.000208      -0.015585       0.003524      -0.025367      -0.014558      -0.023526       0.007429       0.016097             13.476680      20.646808       1.122832       4.295416       6.141908       2.954059      13.641325          -0.000012
          169              C      -1.708087      12.129746      11.056738      -0.148168      36.481095 0.45714240E+03  0.10941860E+05                                 9.716524                            7.224246      -0.177116       1.908360                    0.999340      30.545829      90.175125       0.597725       0.428119      -1.051188       0.002009       0.006248       0.017166       0.018378      -0.001710      -0.011554      -0.037579      -0.097913      -0.195436      -0.076466      -0.014142       0.090607             11.845093      12.016984       0.921493       2.870477       6.519945       4.057728      16.998350          -0.000103
          170              C      -2.914492      11.925777      10.342031       0.152954      44.428482 0.42902721E+03  0.10035175E+05                                11.154984                            7.035500      -0.312949       1.902701                    0.999264      26.831933      76.495391       0.605243       0.432650      -1.055955       0.012668      -0.013524      -0.035518       0.040061      -0.006490      -0.014628       0.003811      -0.023514       0.042878      -0.025198       0.003333       0.021865             16.202355      13.747622      -1.379162      -3.752622       8.198252       6.907739      26.661190           0.000060
          171              C      -4.139506      12.209558      11.031500      -0.164947      39.399215 0.47449521E+03  0.11436936E+05                                10.198957                            7.318296      -0.058602       1.941842                    0.999499      30.733339      90.359698       0.600356       0.423272      -1.056631      -0.006106       0.007318       0.027885       0.029469       0.017895       0.031789      -0.035857      -0.055899      -0.119009      -0.072624       0.011366       0.061257             13.119235      15.380076      -2.283112      -5.798962       6.931059       4.153711      17.046570           0.000954
          172              C      -4.161466      12.679571      12.353077       0.002646      39.499727 0.38226673E+03  0.86263423E+04                                10.004559                            6.425397       0.076626       2.043167                    0.999348      25.956118      71.034488       0.670164       0.405009      -1.081094       0.025383      -0.007370      -0.012208       0.029114       0.010778       0.004980       0.007969      -0.050591       0.017541      -0.030726       0.002639       0.028087             14.428054      24.102805      -2.263002      -5.606377       6.338866       2.772950      12.842492           0.000287
          173              C      -1.852362      11.145372       7.066768       0.152072      37.514736 0.39674251E+03  0.91450502E+04                                10.104518                            6.840472      -0.396348       1.886003                    0.999277      26.588218      76.463283       0.600806       0.442277      -1.045020       0.001651       0.000260       0.016373       0.016458      -0.005417      -0.013734       0.008802      -0.038698       0.090315      -0.037515       0.001610       0.035905             14.253255      10.631580      -0.747920      -3.590712       6.946384       5.229158      25.181800           0.000038
          174              C      -0.600953      11.030084       6.493166      -0.128472      34.915600 0.43591739E+03  0.10271948E+05                                 9.305223                            6.985847       0.008976       1.972361                    0.999574      29.666556      85.839004       0.619145       0.419822      -1.060314       0.012532      -0.012937      -0.034120       0.038583       0.003362       0.013991      -0.003942       0.017994      -0.054115      -0.023808       0.000838       0.022970             11.376301      10.401924       0.298436      -1.143801       6.386259       3.571042      17.340721          -0.000002
          175              C      -0.598478      10.689544       5.127995      -0.212655      36.588873 0.46825116E+03  0.11214075E+05                                 9.546394                            7.195818       0.029843       1.963824                    0.999620      30.770546      89.264242       0.616749       0.414680      -1.065382       0.003697       0.008590       0.046753       0.047679      -0.007035      -0.033099       0.000822       0.050761      -0.003248      -0.027742      -0.020965       0.048707             11.999853       9.688946       0.989012       1.477451       6.924313       4.328167      19.386302           0.000006
          176              C      -1.728379      10.517500       4.365106       0.252606      33.105239 0.36585805E+03  0.82476135E+04                                 9.260115                            6.562261      -0.189755       1.959840                    0.999563      25.435322      71.870769       0.615552       0.441393      -1.047621       0.002468      -0.016455      -0.057684       0.060036       0.001872       0.006719       0.011952       0.001440       0.107715      -0.021240      -0.018025       0.039265             13.310676       8.587789       0.590975       1.570472       7.241609       5.801826      24.102630          -0.000006
          177              C      -2.953916      10.696638       5.047691      -0.224150      38.564010 0.50144906E+03  0.12212459E+05                                 9.948370                            7.454853       0.044889       1.964395                    0.999812      31.401186      91.761300       0.605128       0.415607      -1.065143      -0.005171       0.003385       0.054520       0.054870       0.008263       0.024288       0.003856       0.075346      -0.022120      -0.034957      -0.017401       0.052358             13.158359       8.795806      -0.637696      -1.367479       7.173179       5.037727      23.506093           0.000006
          178              C      -3.039379      11.001706       6.424334      -0.125197      35.210976 0.43237460E+03  0.10214040E+05                                 9.533874                            7.032920      -0.077666       1.948208                    0.999450      29.927528      88.000136       0.604402       0.428985      -1.049821      -0.014900      -0.013570      -0.030547       0.036596      -0.001622       0.006374      -0.004465      -0.027615      -0.082385      -0.029157       0.001094       0.028063             12.403134       8.911541      -0.255486      -0.573161       6.665761       4.616153      21.632099          -0.000019
          179              C      -2.884221      10.010238       2.437805      -0.076093      29.093405 0.37422511E+03  0.85126123E+04                                 8.429162                            6.429735      -0.109291       1.958273                    0.999482      28.283834      81.166495       0.649968       0.414271      -1.060793       0.070176       0.010014       0.013064       0.072080       0.019454       0.061427       0.011077       0.089095       0.005450      -0.049770      -0.041474       0.091245             11.978755       6.681298      -0.569128      -0.086581       8.062848       2.713859      21.192117           0.000003
          180              C      -2.402679       9.375280       1.200547       0.067412      42.641135 0.41066145E+03  0.94968456E+04                                10.855654                            6.822580      -0.286817       1.913769                    0.999048      26.814690      75.901204       0.623112       0.425055      -1.061115      -0.016787       0.029486       0.020172       0.039473       0.011533      -0.013592       0.018309      -0.001223       0.060797      -0.031514       0.001043       0.030471             18.594841       7.629183      -2.380111       0.386482       9.900063       1.690137      38.255275           0.000000
          181              C       1.524276      11.111724      15.556067       0.602280      22.838927 0.24939659E+03  0.51463419E+04                                 7.503692                            5.602807       0.005434       2.065638                    0.999686      21.868750      60.559361       0.628848       0.472011      -1.022645      -0.006597       0.047607      -0.024169       0.053797       0.031891       0.057575       0.050793       0.139955      -0.040022      -0.095013      -0.024407       0.119420              9.520172       5.071371      -0.630973      -0.821152      14.504914      -4.743128       8.984232           0.000323
          182              C       2.788384       6.337182      15.699467       0.597240      23.787637 0.25317169E+03  0.52445885E+04                                 7.727024                            5.647920      -0.009165       2.059019                    0.999691      21.987237      61.032092       0.625773       0.472491      -1.022251       0.021091      -0.042323      -0.018732       0.050862       0.016193       0.081767      -0.026821       0.129849       0.040829      -0.093513      -0.027155       0.120668             10.299954       6.964481      -3.635342      -2.854222      15.630239       4.169978       8.305141           0.000294
          183              C       2.166948       8.742190      15.778624      -0.099248      35.009438 0.39280476E+03  0.90298884E+04                                 9.390018                            6.672122      -0.073077       1.956836                    0.999547      28.660578      82.257020       0.626928       0.424994      -1.055702      -0.004466       0.004724       0.031992       0.032646       0.030093       0.013732       0.009580       0.099421       0.044373      -0.065895       0.009188       0.056707             12.108611       6.536686      -3.832052      -1.535007      21.094400      -0.037863       8.694747          -0.001018
          184              C       1.606600       9.857790      16.324692       0.001613      38.597341 0.38661841E+03  0.87420351E+04                                 9.818180                            6.450038       0.103617       2.050141                    0.999305      25.990143      71.006790       0.671278       0.403528      -1.082980       0.004296      -0.028999       0.019063       0.034969       0.005718      -0.006363       0.013335       0.022757      -0.013178      -0.022336       0.006608       0.015727             13.476121       6.342120      -2.032135      -1.958750      20.444398      -4.833369      13.641844          -0.000969
          185              C       1.175038       9.813458      17.623326      -0.148070      36.512726 0.45754137E+03  0.10954542E+05                                 9.728375                            7.232602      -0.178497       1.908001                    0.999330      30.550191      90.220914       0.596695       0.428736      -1.050738       0.005618       0.003028      -0.017189       0.018335       0.018888       0.034222       0.019013       0.089630      -0.196862      -0.076729      -0.013710       0.090439             11.861678       6.394794      -0.316891      -3.348892      12.161850      -3.691104      17.028391           0.000885
          186              C       1.235787       8.591448      18.338033       0.151889      44.480821 0.42947625E+03  0.10049196E+05                                11.166856                            7.041347      -0.321149       1.900125                    0.999308      26.846589      76.572725       0.604659       0.432916      -1.055699      -0.016118       0.009714       0.035964       0.040590      -0.000751      -0.006164       0.013272       0.027408       0.041000      -0.025136       0.004279       0.020858             16.222482       9.046504      -2.420176      -7.565863      12.919209       2.178682      26.701732           0.000911
          187              C       1.776828       7.456338      17.648564      -0.165318      39.400894 0.47454607E+03  0.11437989E+05                                10.196565                            7.316746      -0.053274       1.943334                    0.999474      30.737704      90.359482       0.600684       0.423047      -1.056816       0.007749      -0.003513      -0.028211       0.029466       0.027893       0.041695      -0.022716       0.034279      -0.119920      -0.072234       0.011393       0.060842             13.116004       8.281858      -3.847427      -5.304224      14.022836       4.766739      17.043318           0.001098
          188              C       2.240521       7.536142      16.326987       0.003578      39.491221 0.38215984E+03  0.86237723E+04                                10.005973                            6.426600       0.073604       2.042341                    0.999347      25.949222      71.026938       0.669738       0.405274      -1.080862      -0.011984       0.022812       0.011691       0.028296       0.019464      -0.006254      -0.006132       0.035770       0.016177      -0.029416       0.002531       0.026885             14.429818       8.116404      -5.790184      -3.916727      22.326898       4.877255      12.846151          -0.000509
          189              C       0.244904       9.460534      21.613296       0.153226      37.474758 0.39627888E+03  0.91315589E+04                                10.097372                            6.836326      -0.396870       1.886001                    0.999312      26.571323      76.399279       0.601016       0.442258      -1.045046      -0.000187       0.001658      -0.016126       0.016212       0.003393      -0.012033       0.011899       0.039986       0.089858      -0.037804       0.001622       0.036182             14.241495       7.426136      -1.452715      -5.873383      10.140873       2.376134      25.157476           0.000148
          190              C      -0.137288      10.657720      22.186898      -0.129170      34.970899 0.43678726E+03  0.10298366E+05                                 9.321255                            6.998487       0.000101       1.969655                    0.999568      29.683415      85.934013       0.617786       0.420504      -1.059803      -0.015504       0.010911       0.033782       0.038738      -0.000610       0.007123      -0.013518      -0.019979      -0.056425      -0.024912       0.000901       0.024011             11.396847       6.459929      -0.576449      -3.743256      10.354021       0.357272      17.376592          -0.000018
          191              C       3.442803      -7.149260      23.552069      -0.211163      36.528576 0.46736615E+03  0.11187729E+05                                 9.535529                            7.188520       0.031682       1.964828                    0.999637      30.742748      89.166760       0.617118       0.414623      -1.065405       0.007911       0.004669      -0.046792       0.047685      -0.016956      -0.007976       0.031582      -0.041679      -0.002754      -0.027642      -0.020970       0.048612             11.983092       6.628495       0.312303      -3.901306       9.968369      -2.365043      19.352413           0.000010
          192              C      -0.394909       9.446361      24.314958       0.251346      33.137370 0.36628137E+03  0.82594732E+04                                 9.265326                            6.565749      -0.189732       1.959582                    0.999568      25.450224      71.920952       0.615437       0.441352      -1.047655      -0.016300      -0.001459       0.058534       0.060778       0.001248      -0.010222      -0.008478      -0.002052       0.106026      -0.020599      -0.017941       0.038540             13.318495       7.059642       0.252954      -5.331570       8.778975      -2.784065      24.116869          -0.000014
          193              C       0.044059       8.288193      23.632373      -0.224470      38.597899 0.50188613E+03  0.12225931E+05                                 9.955373                            7.458734       0.043059       1.963828                    0.999796      31.412283      91.808398       0.604885       0.415677      -1.065084       0.004306      -0.003552      -0.054627       0.054912      -0.009047       0.001834      -0.024581      -0.074337      -0.024507      -0.034237      -0.018122       0.052358             13.170952       7.523944      -0.921997      -5.223332       8.455651       0.257722      23.533260           0.000008
          194              C       0.360363       8.270449      22.255730      -0.126666      35.225128 0.43252279E+03  0.10218090E+05                                 9.529548                            7.027922      -0.069756       1.950223                    0.999478      29.952893      88.067909       0.605437       0.428229      -1.050318      -0.010563      -0.016228       0.031301       0.036806       0.005711       0.006019      -0.005386       0.027046      -0.082318      -0.029321       0.000497       0.028824             12.397299       6.874257      -0.708347      -4.630237       8.701037      -0.424109      21.616604           0.000015
          195              C      -0.641212       8.208397      26.242259      -0.076970      29.135041 0.37483527E+03  0.85303255E+04                                 8.438491                            6.435867      -0.109949       1.957630                    0.999454      28.307649      81.264313       0.649495       0.414386      -1.060674      -0.004616       0.071059      -0.012837       0.072357      -0.001736       0.002693      -0.062195      -0.095656       0.004919      -0.048919      -0.041670       0.090590             11.995737       8.244444      -0.224404      -2.674746       6.512956      -0.498507      21.229811           0.000003
          196              C      -1.364994       8.541842      27.479517       0.068244      42.604947 0.41029104E+03  0.94857294E+04                                10.848040                            6.818168      -0.285944       1.914031                    0.999071      26.802663      75.846255       0.623523       0.424888      -1.061265       0.032174      -0.009922      -0.019846       0.039082       0.010478      -0.021376       0.009430      -0.008131       0.059302      -0.031520       0.000924       0.030596             18.580341      10.787755      -1.680311      -1.563781       6.728417      -0.736576      38.224850           0.000000
          197              C      -5.437282       6.624505      15.556067       0.603385      22.805307 0.24899037E+03  0.51357078E+04                                 7.495424                            5.597591       0.009958       2.067446                    0.999697      21.850538      60.489584       0.629270       0.471901      -1.022736       0.006052      -0.046590      -0.024891       0.053168       0.031544      -0.056729      -0.050739       0.140168      -0.038476      -0.095065      -0.023493       0.118558              9.508190       5.066624      -0.630214       0.820644      14.484464       4.734997       8.973483          -0.000317
          198              C      -6.701389      11.399049      15.699467       0.597466      23.801827 0.25332553E+03  0.52486995E+04                                 7.730615                            5.649943      -0.008558       2.058929                    0.999699      21.995156      61.064280       0.625595       0.472542      -1.022198      -0.020726       0.041243      -0.018356       0.049674       0.015490      -0.081582       0.026063       0.130727       0.041482      -0.092786      -0.027996       0.120782             10.305762       6.968198      -3.638247       2.855873      15.639878      -4.172980       8.309212          -0.000290
          199              C      -6.079952       8.994041      15.778624      -0.099443      35.053797 0.39332734E+03  0.90452943E+04                                 9.401337                            6.679183      -0.078159       1.955341                    0.999523      28.673664      82.321519       0.626201       0.425328      -1.055449       0.004578      -0.004178       0.032075       0.032668       0.029853      -0.013602      -0.009754       0.099632       0.043320      -0.065723       0.008993       0.056730             12.125562       6.544541      -3.839573       1.534987      21.131634       0.036996       8.700511           0.001017
          200              C      -5.519599       7.878448      16.324692       0.001555      38.593758 0.38656810E+03  0.87407774E+04                                 9.818778                            6.450574       0.105508       2.050837                    0.999269      25.987049      71.002207       0.671089       0.403647      -1.082880      -0.004577       0.029147       0.019127       0.035162       0.005524       0.006806      -0.014463       0.022853      -0.014548      -0.023534       0.007427       0.016107             13.476634       6.342720      -2.033130       1.959166      20.446023       4.830991      13.641158           0.000968
          201              C      -5.088024       7.922795      17.623326      -0.148183      36.481313 0.45714781E+03  0.10942017E+05                                 9.716552                            7.224290      -0.177138       1.908351                    0.999340      30.545982      90.175580       0.597724       0.428119      -1.051188      -0.005684      -0.003317      -0.017169       0.018387       0.019042      -0.034190      -0.019373       0.090239      -0.195462      -0.076465      -0.014125       0.090590             11.845089       6.387365      -0.320593       3.343923      12.149667       3.677334      16.998235          -0.000888
          202              C      -5.148767       9.144813      18.338033       0.152939      44.428849 0.42903499E+03  0.10035394E+05                                11.154993                            7.035538      -0.312931       1.902701                    0.999264      26.832200      76.496097       0.605245       0.432646      -1.055958       0.015944      -0.009454       0.035506       0.040053      -0.000945       0.006880      -0.013460       0.026800       0.042947      -0.025207       0.003322       0.021885             16.202283       9.036147      -2.418663       7.553923      12.909745      -2.176185      26.660958          -0.000914
          203              C      -5.689814      10.279916      17.648564      -0.164961      39.399760 0.47450471E+03  0.11437223E+05                                10.199055                            7.318382      -0.058661       1.941820                    0.999499      30.733640      90.360829       0.600351       0.423273      -1.056630      -0.008467       0.004385      -0.027889       0.029474       0.027988      -0.041853       0.023322       0.035625      -0.119029      -0.072620       0.011380       0.061240             13.119334       8.284021      -3.848812       5.305562      14.027369      -4.767939      17.046612          -0.001101
          204              C      -6.153520      10.200096      16.326987       0.002635      39.499967 0.38226928E+03  0.86264167E+04                                10.004610                            6.425426       0.076548       2.043141                    0.999348      25.956191      71.034821       0.670161       0.405010      -1.081093       0.012667      -0.023197       0.012205       0.029112       0.020421       0.006715       0.006583       0.036830       0.017556      -0.030731       0.002639       0.028091             14.428135       8.115730      -5.790358       3.915719      22.326218      -4.877360      12.842458           0.000509
          205              C      -4.157853       8.275766      21.613296       0.152071      37.514412 0.39674214E+03  0.91450294E+04                                10.104423                            6.840450      -0.396294       1.886019                    0.999277      26.588150      76.462759       0.600810       0.442275      -1.045022       0.000099      -0.001669      -0.016373       0.016458       0.003226       0.011558      -0.011512       0.039656       0.090331      -0.037512       0.001602       0.035910             14.253033       7.432063      -1.453782       5.879836      10.145692      -2.379680      25.181344          -0.000148
          206              C      -3.775655       7.078587      22.186898      -0.128472      34.915183 0.43591343E+03  0.10271821E+05                                 9.305126                            6.985805       0.009006       1.972372                    0.999575      29.666352      85.838004       0.619149       0.419821      -1.060316       0.015330      -0.009452       0.034121       0.038582      -0.000734      -0.006863       0.012815      -0.019154      -0.054106      -0.023806       0.000836       0.022970             11.376140       6.447014      -0.574114       3.733529      10.340975      -0.347527      17.340430           0.000019
          207              C      -3.442580       7.149539      23.552069      -0.212653      36.588638 0.46824918E+03  0.11214012E+05                                 9.546347                            7.195803       0.029851       1.963828                    0.999620      30.770431      89.263739       0.616750       0.414680      -1.065382      -0.007595      -0.005462      -0.046753       0.047679      -0.017060       0.007935      -0.032145      -0.040129      -0.003247      -0.027741      -0.020966       0.048707             11.999749       6.636442       0.315541       3.908140       9.976731       2.375259      19.386072          -0.000006
          208              C      -3.518015       8.289971      24.314958       0.252606      33.105098 0.36585743E+03  0.82475934E+04                                 9.260079                            6.562251      -0.189747       1.959842                    0.999563      25.435277      71.870544       0.615553       0.441393      -1.047622       0.016598       0.001135       0.057684       0.060036       0.001395       0.010224       0.009136      -0.002882       0.107714      -0.021240      -0.018025       0.039265             13.310556       7.055380       0.252886       5.327143       8.773939       2.783588      24.102350           0.000016
          209              C      -3.956989       9.448131      23.632373      -0.224148      38.563767 0.50144761E+03  0.12212411E+05                                 9.948319                            7.454843       0.044890       1.964395                    0.999812      31.401111      91.760953       0.605128       0.415607      -1.065144      -0.004423       0.004320      -0.054520       0.054870      -0.008357      -0.001468       0.024548      -0.075304      -0.022120      -0.034956      -0.017401       0.052358             13.158213       7.516773      -0.919872       5.213949       8.452121      -0.249959      23.505745          -0.000006
          210              C      -4.273306       9.465859      22.255730      -0.125200      35.210895 0.43237642E+03  0.10214083E+05                                 9.533837                            7.032930      -0.077654       1.948211                    0.999450      29.927488      87.999709       0.604403       0.428985      -1.049823       0.010039       0.017474       0.030549       0.036597       0.004336      -0.005732       0.005260       0.026410      -0.082387      -0.029156       0.001096       0.028060             12.403014       6.877470      -0.704241       4.631145       8.699747       0.434893      21.631826          -0.000014
          211              C      -3.271693       9.527958      26.242259      -0.076094      29.093382 0.37422534E+03  0.85126150E+04                                 8.429147                            6.429732      -0.109285       1.958275                    0.999482      28.283798      81.166266       0.649969       0.414270      -1.060793       0.005340      -0.070685      -0.013064       0.072080      -0.001097      -0.002418       0.062371      -0.097196       0.005448      -0.049770      -0.041475       0.091245             11.978679       8.238169      -0.225625       2.668763       6.505939       0.500151      21.191928           0.000002
          212              C      -2.547899       9.194528      27.479517       0.067413      42.640925 0.41066045E+03  0.94968147E+04                                10.855606                            6.822568      -0.286813       1.913771                    0.999048      26.814653      75.901008       0.623113       0.425054      -1.061116      -0.032411       0.010040      -0.020172       0.039474       0.010719       0.020807      -0.009329      -0.008597       0.060796      -0.031514       0.001043       0.030471             18.594630      10.796097      -1.681368       1.567167       6.733041       0.741535      38.254751           0.000000
          213              C      15.289383       9.910901       0.000000      -0.224028      45.096439 0.45925359E+03  0.10924649E+05                                10.998936                            7.077382       0.326843       2.059556                    0.999893      30.540392      87.753322       0.629546       0.409001      -1.071089       0.001872       0.007199       0.000232       0.007442      -0.005158       0.000084      -0.000242      -0.004717      -0.036300      -0.012103       0.000379       0.011724             17.726591       7.715849      -2.146917       0.001064       8.787023       0.001332      36.676901           0.000004
          214              C      -1.039937       7.825143       0.000000      -0.224028      45.096465 0.45925370E+03  0.10924655E+05                                10.998945                            7.077385       0.326842       2.059556                    0.999893      30.540406      87.753436       0.629545       0.409001      -1.071088      -0.001872      -0.007199      -0.000232       0.007442      -0.005158       0.000084      -0.000242      -0.004718      -0.036299      -0.012103       0.000378       0.011725             17.726608       7.715857      -2.146922       0.001062       8.787033       0.001333      36.676934           0.000004
          215              C       7.865422       0.670422       0.000000      -0.224026      45.096179 0.45925187E+03  0.10924595E+05                                10.998882                            7.077364       0.326850       2.059559                    0.999893      30.540313      87.752949       0.629547       0.409000      -1.071089      -0.006626      -0.003379      -0.000232       0.007442      -0.003686      -0.000254       0.000030       0.008620      -0.036301      -0.012103       0.000379       0.011724             17.726397       9.640633      -1.722231       0.001088       6.862144       0.001320      36.676415           0.000004
          216              C       6.384024      17.065622       0.000000      -0.224026      45.096209 0.45925212E+03  0.10924603E+05                                10.998889                            7.077367       0.326850       2.059559                    0.999893      30.540321      87.753001       0.629547       0.409000      -1.071089       0.006626       0.003379       0.000232       0.007441      -0.003686      -0.000254       0.000030       0.008620      -0.036301      -0.012103       0.000379       0.011724             17.726412       9.640639      -1.722232       0.001084       6.862148       0.001321      36.676449           0.000004
          217              N       7.962987       2.591353      19.708940      -0.120212      39.412676 0.41505449E+03  0.94322314E+04                                 9.781680                            6.497900       0.341345       2.129974                    0.999750      26.465753      69.536607       0.706520       0.381480      -1.112365       0.219184       0.047856      -0.084979       0.239903      -0.081491       0.113487       0.024819      -0.305195       0.282344      -0.258313       0.124545       0.133768             14.266042       8.336378      -1.373525       5.307414       7.676967      -6.307612      26.784782          -0.000457
          218              N       9.100751       2.587809      20.196501      -0.130043      42.389524 0.42583148E+03  0.97429680E+04                                10.296407                            6.599061       0.390815       2.146931                    0.999737      26.509455      69.972621       0.698063       0.383493      -1.110490      -0.212708      -0.057892       0.104683       0.244038      -0.072334       0.120971       0.034648      -0.297239       0.168882      -0.245737       0.107335       0.138402             15.613290       8.513074      -1.425584       6.021517       7.802877      -6.560326      30.523919          -0.000099
          219              N      10.199800      -2.591119      19.708940      -0.120481      39.422285 0.41520384E+03  0.94366455E+04                                 9.783634                            6.499759       0.340948       2.129941                    0.999746      26.469136      69.553388       0.706294       0.381561      -1.112285      -0.219201      -0.047872      -0.084455       0.239737      -0.081204      -0.113045      -0.024971      -0.305103       0.282264      -0.257913       0.124593       0.133320             14.267526       8.339462      -1.374423      -5.310517       7.678321       6.307656      26.784794           0.000457
          220              N       9.062040      -2.587569      20.196501      -0.129842      42.385690 0.42576850E+03  0.97413253E+04                                10.296386                            6.598964       0.390841       2.146896                    0.999696      26.507186      69.969620       0.697995       0.383539      -1.110439       0.212812       0.057908       0.105272       0.244386      -0.072283      -0.120574      -0.034841      -0.297787       0.171254      -0.245905       0.107521       0.138383             15.612490       8.513599      -1.425961      -6.022838       7.802633       6.559741      30.521238           0.000100
          221              N       6.310001       0.533908       8.971124      -0.120173      39.409740 0.41502345E+03  0.94313328E+04                                 9.781160                            6.497630       0.341441       2.130018                    0.999750      26.464845      69.533103       0.706540       0.381477      -1.112369       0.000487      -0.224332       0.084976       0.239887      -0.009718      -0.000213       0.116154       0.345398       0.282330      -0.258283       0.124529       0.133754             14.265114       8.285044      -1.384662      -7.302391       7.727452       3.823557      26.782846          -0.000908
          222              N       6.558594      -0.576371       8.483563      -0.130015      42.387068 0.42580744E+03  0.97422649E+04                                10.295984                            6.598856       0.390861       2.146956                    0.999737      26.508732      69.969795       0.698078       0.383491      -1.110494       0.010701       0.220159      -0.104672       0.244010      -0.003082       0.007771       0.125579       0.330478       0.168868      -0.245708       0.107323       0.138385             15.612490       8.435315      -1.442592      -7.703118       7.879967       4.466476      30.522188          -0.000451
          223              N      11.852684      -0.533802       8.971124      -0.120449      39.419816 0.41517774E+03  0.94358875E+04                                 9.783183                            6.499522       0.341022       2.129974                    0.999746      26.468423      69.550509       0.706313       0.381558      -1.112290      -0.000474       0.224355       0.084453       0.239724      -0.009477      -0.000033      -0.115756       0.345078       0.282247      -0.257885       0.124579       0.133306             14.266727       8.286921      -1.385845       7.303178       7.730126      -3.826595      26.783135           0.000907
          224              N      11.604086       0.576472       8.483563      -0.129815      42.383414 0.42574538E+03  0.97406503E+04                                10.296003                            6.598771       0.390882       2.146920                    0.999696      26.506484      69.966920       0.698009       0.383537      -1.110442      -0.010692      -0.220263      -0.105259       0.244355      -0.002920      -0.008044      -0.125232       0.330930       0.171246      -0.245874       0.107511       0.138364             15.611786       8.435307      -1.443098       7.702888       7.880321      -4.467905      30.519729           0.000451
          225              N      -0.838128       6.276839       8.971124      -0.120211      39.412929 0.41505641E+03  0.94322894E+04                                 9.781743                            6.497927       0.341347       2.129975                    0.999750      26.465759      69.536765       0.706517       0.381482      -1.112363      -0.219184      -0.047856       0.084979       0.239903      -0.081491       0.113487       0.024819      -0.305195       0.282344      -0.258312       0.124545       0.133767             14.266169       8.336439      -1.373550       5.307495       7.677021      -6.307681      26.785046           0.000454
          226              N      -1.975892       6.280383       8.483563      -0.130046      42.389931 0.42583502E+03  0.97430718E+04                                10.296481                            6.599092       0.390809       2.146927                    0.999737      26.509555      69.973025       0.698061       0.383494      -1.110490       0.212708       0.057892      -0.104684       0.244039      -0.072334       0.120972       0.034648      -0.297241       0.168883      -0.245738       0.107335       0.138403             15.613436       8.513141      -1.425605       6.021594       7.802938      -6.560400      30.524229           0.000096
          227              N      -3.074941      11.459311       8.971124      -0.120483      39.422420 0.41520533E+03  0.94366889E+04                                 9.783658                            6.499773       0.340942       2.129939                    0.999746      26.469176      69.553551       0.706293       0.381562      -1.112285       0.219201       0.047872       0.084455       0.239737      -0.081204      -0.113045      -0.024971      -0.305104       0.282265      -0.257913       0.124593       0.133320             14.267562       8.339475      -1.374425      -5.310522       7.678340       6.307678      26.784872          -0.000458
          228              N      -1.937181      11.455761       8.483563      -0.129843      42.385786 0.42576956E+03  0.97413568E+04                                10.296404                            6.598976       0.390837       2.146895                    0.999696      26.507210      69.969742       0.697994       0.383539      -1.110439      -0.212812      -0.057908      -0.105272       0.244385      -0.072283      -0.120573      -0.034841      -0.297788       0.171254      -0.245905       0.107521       0.138384             15.612517       8.513607      -1.425961      -6.022835       7.802648       6.559758      30.521296          -0.000100
          229              N       0.814858       8.334284      19.708940      -0.120173      39.409690 0.41502280E+03  0.94313132E+04                                 9.781149                            6.497621       0.341441       2.130018                    0.999750      26.464843      69.533060       0.706542       0.381477      -1.112369      -0.000488       0.224333      -0.084976       0.239888      -0.009717      -0.000213       0.116154       0.345399       0.282330      -0.258283       0.124529       0.133754             14.265105       8.285037      -1.384655      -7.302385       7.727441       3.823542      26.782838           0.000907
          230              N       0.566265       9.444563      20.196501      -0.130014      42.387121 0.42580775E+03  0.97422740E+04                                10.295997                            6.598859       0.390861       2.146956                    0.999737      26.508736      69.969821       0.698078       0.383491      -1.110494      -0.010701      -0.220159       0.104672       0.244010      -0.003082       0.007771       0.125579       0.330478       0.168868      -0.245708       0.107323       0.138385             15.612522       8.435328      -1.442593      -7.703136       7.879973       4.466481      30.522265           0.000451
          231              N      -4.727825       9.401994      19.708940      -0.120450      39.419881 0.41517851E+03  0.94359098E+04                                 9.783194                            6.499529       0.341023       2.129974                    0.999746      26.468438      69.550573       0.706313       0.381558      -1.112290       0.000474      -0.224355      -0.084453       0.239724      -0.009478      -0.000033      -0.115756       0.345078       0.282247      -0.257885       0.124579       0.133306             14.266744       8.286929      -1.385844       7.303188       7.730131      -3.826593      26.783173          -0.000908
          232              N      -4.479227       8.291720      20.196501      -0.129813      42.383255 0.42574402E+03  0.97406112E+04                                10.295976                            6.598761       0.390887       2.146923                    0.999696      26.506436      69.966762       0.698009       0.383537      -1.110442       0.010692       0.220263       0.105258       0.244355      -0.002920      -0.008044      -0.125231       0.330928       0.171245      -0.245873       0.107510       0.138363             15.611735       8.435281      -1.443092       7.702858       7.880302      -4.467886      30.519623          -0.000450
          233              O      11.631352       3.534357      16.178998      -0.547860      31.779146 0.50270988E+03  0.11865762E+05                                 7.955060                            6.876839       0.464463       2.186081                    0.999302      27.588991      71.505930       0.735591       0.352770      -1.145715      -0.018621       0.012347       0.012127       0.025422      -0.011883       0.029171       0.026775       0.055098      -0.099560      -0.060237       0.006189       0.054048              9.224786      14.589221       0.628932      -2.194228       6.139463      -0.455406       6.945672           0.069123
          234              O      -5.031311       2.294241      14.193190      -0.509792      30.300465 0.45077546E+03  0.10384785E+05                                 7.748791                            6.544467       0.348014       2.162687                    0.999124      26.766853      69.210816       0.746190       0.356303      -1.139452      -0.002454      -0.008273      -0.018579       0.020485       0.041419      -0.023624       0.007561       0.102071       0.053954      -0.077167       0.011902       0.065265              9.005830       5.893832       0.979835       1.135315      10.997736       4.483538      10.125922           0.044986
          235              O       5.692199       4.818438      14.664690      -0.532484      30.835268 0.47562898E+03  0.11088281E+05                                 7.821522                            6.698091       0.410164       2.174281                    0.999004      27.273638      70.585565       0.742754       0.353724      -1.143281       0.021405      -0.009746       0.009001       0.025183      -0.024392      -0.000363       0.001359      -0.096047       0.123581      -0.074460       0.033024       0.041436              9.163399      10.981350      -2.114988       4.037946       7.145479      -2.161360       9.363367           0.052633
          236              O       4.568549       3.526554      16.181292      -0.508407      30.292580 0.44522968E+03  0.10210400E+05                                 7.724165                            6.466757       0.404799       2.181320                    0.999256      26.685652      68.516051       0.758276       0.352225      -1.144407       0.015445       0.001928       0.003182       0.015887       0.020993      -0.021610       0.042457       0.018518      -0.094339      -0.068377       0.028609       0.039768              9.379400      15.604298      -0.097131       2.389186       5.928838      -0.262715       6.605063          -0.054829
          237              O       9.470347       1.316166      25.628505      -0.180076      28.048933 0.32829734E+03  0.69887627E+04                                 7.605763                            5.621573       0.038852       2.132224                    0.998174      22.667454      56.391756       0.797065       0.360977      -1.135435      -0.145227      -0.012043      -0.052093       0.154756      -0.001896      -0.097892      -0.065261       0.125154       0.194719      -0.128304      -0.028446       0.156750             11.309247       5.923017       0.678308      -2.450159       6.844566      -4.979696      21.160158          -0.000003
          238              O       6.531401      -3.534166      16.178998      -0.547945      31.824603 0.50358300E+03  0.11891957E+05                                 7.964314                            6.884236       0.463711       2.185533                    0.999306      27.601461      71.563480       0.734940       0.352916      -1.145555       0.018224      -0.012969       0.011613       0.025202      -0.011784      -0.029681      -0.026201       0.053518      -0.098490      -0.059664       0.006149       0.053514              9.236638      14.608658       0.630487       2.199743       6.146348       0.456551       6.954908          -0.068996
          239              O       5.031446      -2.294073      14.193190      -0.508638      30.268582 0.45019592E+03  0.10368050E+05                                 7.743375                            6.540314       0.350199       2.163677                    0.999091      26.750003      69.154894       0.746421       0.356309      -1.139453       0.002797       0.008147      -0.019127       0.020977       0.041390       0.023345      -0.007672       0.101636       0.054403      -0.077061       0.012218       0.064842              8.999017       5.889734       0.978799      -1.134313      10.988275      -4.479475      10.119043          -0.044873
          240              O       8.557386      12.917780      14.664690      -0.532561      30.832462 0.47558406E+03  0.11086945E+05                                 7.820818                            6.697568       0.406613       2.173225                    0.999036      27.275133      70.587966       0.742819       0.353703      -1.143302      -0.021712       0.009821       0.009271       0.025569      -0.024440       0.000278      -0.001766      -0.095870       0.123885      -0.074454       0.032785       0.041668              9.162329      10.979028      -2.114546      -4.036881       7.145350       2.160997       9.362610          -0.052523
          241              O      13.594205      -3.526362      16.181292      -0.508238      30.300924 0.44537464E+03  0.10214695E+05                                 7.726110                            6.468202       0.406441       2.181840                    0.999254      26.688642      68.530064       0.758112       0.352268      -1.144357      -0.015153      -0.002007       0.003003       0.015578       0.021054       0.021607      -0.042460       0.017672      -0.092436      -0.068042       0.028466       0.039576              9.382269      15.609619      -0.097477      -2.389914       5.930555       0.262669       6.606632           0.054702
          242              O       8.692496      -1.315863      25.628505      -0.180168      28.083575 0.32870313E+03  0.70000430E+04                                 7.614835                            5.627100       0.032685       2.130225                    0.998251      22.671982      56.426325       0.796182       0.361241      -1.135150       0.145472       0.011975      -0.052138       0.154997      -0.001297       0.098323       0.065385       0.125994       0.195072      -0.128521      -0.028992       0.157512             11.325810       5.929658       0.678896       2.455441       6.852841       4.987325      21.194932           0.000004
          243              O       6.179497      -3.251475      12.501066      -0.547936      31.780723 0.50274076E+03  0.11866675E+05                                 7.955311                            6.877041       0.464430       2.186058                    0.999302      27.589826      71.508688       0.735581       0.352769      -1.145715      -0.016053       0.015531      -0.012114       0.025410      -0.022378       0.019875       0.034274      -0.039973      -0.099584      -0.060265       0.006206       0.054059              9.225100       6.267247      -1.207263       0.028058      14.462155      -2.240934       6.945897           0.069228
          244              O       7.713651      -4.449001      14.486874      -0.509786      30.301228 0.45078857E+03  0.10385176E+05                                 7.748975                            6.544605       0.347927       2.162659                    0.999124      26.767007      69.211792       0.746174       0.356308      -1.139447       0.007552       0.004172       0.018583       0.020488       0.016102       0.012474      -0.021444      -0.127474       0.053959      -0.077180       0.011902       0.065278              9.006083      10.348867       1.962754       4.133817       6.543186       2.074691      10.126195           0.044997
          245              O       3.645975       2.271538      14.015374      -0.532492      30.834263 0.47561191E+03  0.11087765E+05                                 7.821267                            6.697907       0.410221       2.174294                    0.999004      27.273586      70.584670       0.742776       0.353718      -1.143289       0.014128      -0.018793      -0.009004       0.025176      -0.001922       0.001402      -0.000060       0.107643       0.123576      -0.074452       0.033019       0.041433              9.163027       8.213207      -2.725484      -2.980441       9.912862       3.477197       9.363012          -0.052624
          246              O       4.665428       3.647137      12.498772      -0.508468      30.294966 0.44527085E+03  0.10211599E+05                                 7.724642                            6.467112       0.404741       2.181295                    0.999256      26.686418      68.519288       0.758244       0.352231      -1.144400       0.001452      -0.015499      -0.003177       0.015888       0.015156       0.046133      -0.011966      -0.034468      -0.094368      -0.068402       0.028622       0.039780              9.380061       6.419255      -2.123986      -0.771375      15.115429       2.276755       6.605498           0.054895
          247              O       7.880002      -0.663310       3.051559      -0.180074      28.048648 0.32829442E+03  0.69886835E+04                                 7.605703                            5.621545       0.038862       2.132229                    0.998174      22.667385      56.391479       0.797067       0.360977      -1.135436      -0.019529       0.144410       0.052091       0.154755      -0.028050      -0.042637      -0.109653      -0.111939       0.194719      -0.128303      -0.028446       0.156749             11.309083       6.516305       0.809212      -4.334783       6.251160      -3.465445      21.159786           0.000007
          248              O      11.983222       3.251623      12.501066      -0.548029      31.826251 0.50361518E+03  0.11892908E+05                                 7.964568                            6.884438       0.463647       2.185497                    0.999307      27.602368      71.566424       0.734932       0.352914      -1.145556       0.016577      -0.015005      -0.011595       0.025187      -0.021958      -0.019204      -0.034649      -0.038626      -0.098513      -0.059692       0.006164       0.053528              9.236958       6.274060      -1.208494      -0.028129      14.481678       2.246570       6.955135          -0.069106
          249              O      10.449086       4.449173      14.486874      -0.508639      30.269282 0.45020799E+03  0.10368407E+05                                 7.743532                            6.540431       0.350114       2.163647                    0.999091      26.750175      69.155808       0.746408       0.356312      -1.139449      -0.007349      -0.004481       0.019130       0.020977       0.016167      -0.012522       0.021150      -0.127057       0.054412      -0.077075       0.012219       0.064857              8.999239      10.340049       1.960675      -4.130049       6.538382      -2.072831      10.119285          -0.044888
          250              O      -3.645842      -2.271372      14.015374      -0.532564      30.831534 0.47556730E+03  0.11086440E+05                                 7.820589                            6.697393       0.406676       2.173243                    0.999036      27.275002      70.586903       0.742840       0.353697      -1.143309      -0.014269       0.019083      -0.009275       0.025569      -0.002002      -0.001779      -0.000109       0.107515       0.123877      -0.074441       0.032778       0.041663              9.162013       8.212838      -2.724664       2.979887       9.910901      -3.476284       9.362301           0.052517
          251              O      13.497291      -3.646989      12.498772      -0.508310      30.302831 0.44540803E+03  0.10215663E+05                                 7.726455                            6.468462       0.406371       2.181806                    0.999254      26.689481      68.533119       0.758093       0.352270      -1.144354      -0.001311       0.015231      -0.002997       0.015578       0.015389      -0.046134       0.011961      -0.033756      -0.092461      -0.068066       0.028478       0.039588              9.382737       6.421158      -2.124965       0.771457      15.120108      -2.277389       6.606945          -0.054763
          252              O      10.282627       0.663346       3.051559      -0.180167      28.083327 0.32870065E+03  0.69999753E+04                                 7.614777                            5.627073       0.032691       2.130227                    0.998251      22.671940      56.426112       0.796186       0.361240      -1.135151       0.019650      -0.144635       0.052138       0.154996      -0.027684       0.042666       0.110101      -0.113206       0.195071      -0.128520      -0.028991       0.157512             11.325655       6.524259       0.810091       4.341102       6.258131       3.472255      21.194575          -0.000005
          253              O      -4.506493       5.333835      12.501066      -0.547873      31.778680 0.50270225E+03  0.11865527E+05                                 7.954932                            6.876749       0.464466       2.186077                    0.999302      27.589074      71.505773       0.735602       0.352766      -1.145719       0.018619      -0.012349      -0.012123       0.025419      -0.011883       0.029171       0.026775       0.055097      -0.099564      -0.060238       0.006190       0.054048              9.224608      14.588899       0.628899      -2.194137       6.139372      -0.455395       6.945553          -0.069118
          254              O      -6.006430       6.573951      14.486874      -0.509801      30.299986 0.45076819E+03  0.10384566E+05                                 7.748662                            6.544379       0.348020       2.162685                    0.999124      26.766885      69.210518       0.746202       0.356299      -1.139457       0.002454       0.008269       0.018579       0.020483       0.041420      -0.023624       0.007562       0.102075       0.053958      -0.077170       0.011903       0.065267              9.005648       5.893747       0.979810       1.135301      10.997461       4.483396      10.125735          -0.044985
          255              O       1.432660       4.049754      14.015374      -0.532490      30.834849 0.47562250E+03  0.11088085E+05                                 7.821415                            6.698020       0.410167       2.174279                    0.999004      27.273654      70.585314       0.742763       0.353722      -1.143284      -0.021402       0.009746      -0.009000       0.025180      -0.024393      -0.000362       0.001360      -0.096050       0.123580      -0.074462       0.033026       0.041436              9.163237      10.981103      -2.114920       4.037825       7.145383      -2.161324       9.363226          -0.052631
          256              O       2.556310       5.341638      12.498772      -0.508400      30.293393 0.44524260E+03  0.10210783E+05                                 7.724366                            6.466900       0.404797       2.181323                    0.999256      26.685677      68.516691       0.758258       0.352230      -1.144401      -0.015447      -0.001927      -0.003184       0.015889       0.020992      -0.021610       0.042457       0.018518      -0.094338      -0.068376       0.028609       0.039767              9.379694      15.604845      -0.097175       2.389338       5.928981      -0.262726       6.605257           0.054832
          257              O      -2.345488       7.552026       3.051559      -0.180076      28.048986 0.32829794E+03  0.69887789E+04                                 7.605776                            5.621581       0.038855       2.132225                    0.998174      22.667452      56.391776       0.797064       0.360977      -1.135435       0.145227       0.012043       0.052092       0.154756      -0.001896      -0.097892      -0.065261       0.125154       0.194719      -0.128304      -0.028446       0.156750             11.309272       5.923029       0.678310      -2.450171       6.844576      -4.979707      21.160213           0.000004
          258              O       0.593458      12.402358      12.501066      -0.547942      31.825008 0.50358977E+03  0.11892163E+05                                 7.964409                            6.884302       0.463709       2.185533                    0.999306      27.601478      71.563780       0.734933       0.352918      -1.145553      -0.018224       0.012968      -0.011613       0.025202      -0.011784      -0.029680      -0.026201       0.053519      -0.098489      -0.059663       0.006149       0.053515              9.236772      14.608901       0.630511       2.199818       6.146416       0.456559       6.954999           0.068995
          259              O       2.093413      11.162265      14.486874      -0.508634      30.269112 0.45020447E+03  0.10368305E+05                                 7.743508                            6.540409       0.350198       2.163678                    0.999091      26.750026      69.155346       0.746409       0.356313      -1.139449      -0.002796      -0.008148       0.019126       0.020977       0.041390       0.023346      -0.007672       0.101634       0.054401      -0.077060       0.012218       0.064842              8.999199       5.889823       0.978822      -1.134328      10.988546      -4.479607      10.119229           0.044871
          260              O      -1.432527      -4.049588      14.015374      -0.532563      30.832157 0.47557860E+03  0.11086781E+05                                 7.820741                            6.697509       0.406614       2.173225                    0.999036      27.275109      70.587663       0.742826       0.353700      -1.143304       0.021711      -0.009822      -0.009272       0.025570      -0.024439       0.000278      -0.001766      -0.095872       0.123884      -0.074454       0.032786       0.041668              9.162229      10.978884      -2.114516      -4.036821       7.145284       2.160974       9.362518           0.052523
          261              O      -6.469346      12.394554      12.498772      -0.508238      30.300843 0.44537304E+03  0.10214648E+05                                 7.726088                            6.468184       0.406436       2.181838                    0.999254      26.688632      68.529963       0.758114       0.352267      -1.144358       0.015153       0.002008      -0.003003       0.015577       0.021054       0.021607      -0.042459       0.017672      -0.092436      -0.068041       0.028465       0.039576              9.382245      15.609581      -0.097479      -2.389912       5.930538       0.262668       6.606616          -0.054700
          262              O      -1.567637      10.184055       3.051559      -0.180168      28.083661 0.32870415E+03  0.70000715E+04                                 7.614855                            5.627113       0.032683       2.130224                    0.998251      22.671997      56.426419       0.796180       0.361241      -1.135149      -0.145472      -0.011974       0.052138       0.154997      -0.001297       0.098324       0.065385       0.125994       0.195072      -0.128521      -0.028991       0.157512             11.325843       5.929671       0.678895       2.455441       6.852863       4.987344      21.194997          -0.000002
          263              O       0.945362      12.119667      16.178998      -0.547939      31.780442 0.50273640E+03  0.11866543E+05                                 7.955245                            6.876999       0.464432       2.186058                    0.999302      27.589822      71.508515       0.735586       0.352768      -1.145717       0.016054      -0.015531       0.012113       0.025410      -0.022378       0.019875       0.034274      -0.039972      -0.099586      -0.060265       0.006207       0.054058              9.225000       6.267203      -1.207254       0.028049      14.461961      -2.240871       6.945834          -0.069229
          264              O       3.324362      -4.418851      14.193190      -0.509790      30.300879 0.45078326E+03  0.10385017E+05                                 7.748887                            6.544545       0.347927       2.162658                    0.999124      26.767004      69.211535       0.746181       0.356305      -1.139450      -0.007551      -0.004173      -0.018583       0.020489       0.016102       0.012474      -0.021445      -0.127476       0.053960      -0.077181       0.011902       0.065279              9.005957      10.348690       1.962707       4.133724       6.543112       2.074660      10.126070          -0.044999
          265              O       3.478884       6.596654      14.664690      -0.532485      30.835061 0.47562534E+03  0.11088170E+05                                 7.821467                            6.698051       0.410219       2.174297                    0.999004      27.273615      70.585328       0.742759       0.353723      -1.143283      -0.014128       0.018796       0.009004       0.025179      -0.001923       0.001401      -0.000061       0.107640       0.123577      -0.074451       0.033018       0.041433              9.163308       8.213432      -2.725621      -2.980544       9.913220       3.477372       9.363272           0.052626
          266              O       2.459431       5.221055      16.181292      -0.508474      30.294378 0.44526183E+03  0.10211331E+05                                 7.724496                            6.467012       0.404745       2.181293                    0.999256      26.686413      68.518870       0.758256       0.352227      -1.144404      -0.001451       0.015497       0.003174       0.015886       0.015156       0.046134      -0.011966      -0.034469      -0.094370      -0.068403       0.028623       0.039781              9.379838       6.419117      -2.123877      -0.771340      15.115038       2.276639       6.605359          -0.054892
          267              O      -0.755143       9.531502      25.628505      -0.180074      28.048569 0.32829355E+03  0.69886591E+04                                 7.605682                            5.621533       0.038863       2.132229                    0.998174      22.667376      56.391398       0.797070       0.360976      -1.135436       0.019529      -0.144410      -0.052091       0.154755      -0.028050      -0.042637      -0.109653      -0.111939       0.194719      -0.128303      -0.028446       0.156749             11.309045       6.516283       0.809209      -4.334762       6.251147      -3.465437      21.159706          -0.000005
          268              O      -4.858363       5.616569      16.178998      -0.548017      31.826678 0.50362196E+03  0.11893118E+05                                 7.964685                            6.884518       0.463644       2.185501                    0.999306      27.602288      71.566547       0.734922       0.352918      -1.145552      -0.016576       0.015007       0.011599       0.025189      -0.021959      -0.019204      -0.034649      -0.038627      -0.098509      -0.059692       0.006163       0.053529              9.237126       6.274139      -1.208508      -0.028138      14.481990       2.246666       6.955248           0.069111
          269              O      -3.324227       4.419019      14.193190      -0.508631      30.269613 0.45021259E+03  0.10368546E+05                                 7.743624                            6.540488       0.350109       2.163649                    0.999091      26.750132      69.155953       0.746400       0.356315      -1.139447       0.007352       0.004481      -0.019131       0.020979       0.016167      -0.012521       0.021149      -0.127054       0.054409      -0.077072       0.012218       0.064855              8.999376      10.340239       1.960728      -4.130160       6.538459      -2.072868      10.119430           0.044889
          270              O      10.770701      11.139564      14.664690      -0.532563      30.831518 0.47556681E+03  0.11086425E+05                                 7.820585                            6.697387       0.406673       2.173243                    0.999036      27.274997      70.586873       0.742840       0.353696      -1.143309       0.014269      -0.019083       0.009275       0.025569      -0.002002      -0.001779      -0.000109       0.107514       0.123878      -0.074441       0.032777       0.041663              9.162011       8.212840      -2.724668       2.979890       9.910894      -3.476284       9.362299          -0.052516
          271              O      -6.372432      12.515181      16.181292      -0.508311      30.302799 0.44540757E+03  0.10215649E+05                                 7.726446                            6.468456       0.406374       2.181807                    0.999254      26.689487      68.533106       0.758094       0.352269      -1.144354       0.001311      -0.015232       0.002997       0.015579       0.015390      -0.046135       0.011961      -0.033755      -0.092461      -0.068066       0.028478       0.039588              9.382724       6.421153      -2.124964       0.771458      15.120084      -2.277384       6.606937           0.054765
          272              O      -3.157768       8.204846      25.628505      -0.180167      28.083407 0.32870151E+03  0.69999994E+04                                 7.614797                            5.627084       0.032691       2.130227                    0.998251      22.671951      56.426193       0.796184       0.361240      -1.135150      -0.019650       0.144635      -0.052138       0.154996      -0.027684       0.042666       0.110101      -0.113205       0.195071      -0.128520      -0.028991       0.157512             11.325694       6.524279       0.810091       4.341119       6.258145       3.472264      21.194658           0.000007

******************************************************
Auxiliary information for the entire system
The total spin magnetic moment of the unit cell is   0.000082
The total net atomic charge of the unit cell is   -0.000006
Accuracy of reproducing the electrostatic potential in the unit cell:
  The inner radius (bohr) =    5.0000
  The outer radius (bohr) =   12.0000
  Valid grid points have density less than (e/(bohr^3)) =    0.0001
  The number of valid grid points were=      1446632
  The rms potential error without charges in kcal/mol is=      8.14310
  The rms potential error with partial charges in kcal/mol is=      1.00127
  The RRMSE value at monopole order=      0.12296
  The rms potential error with partial charges and cloud penetration in kcal/mol is=      1.00196
  The RRMSE value at monopole order with cloud penetration is=      0.12304
  The rms potential error with partial charges and atomic dipoles in kcal/mol is=      0.83092
  The RRMSE value at dipole order=      0.10204
  The rms potential error with partial charges, atomic dipoles and cloud penetration in kcal/mol is=      0.81685
  The RRMSE value at dipole order with cloud penetration=      0.10031

******************************************************
The electron densities and ab initio electrostatic potential were computed in VASP using the PBE functional and
projector augmented wave method. See the main text of the journal article for a description of computational details.
The atomic charges, dipoles, and quadrupoles were computed with the DDEC6 method as described in
(a) T. A. Manz and N. Gabaldon Limas, RSC Adv. 6 (2016) 47771-47801 DOI: 10.1039/c6ra04656h
(b) N. Gabaldon Limas and T. A. Manz, RSC Adv. 8 (2018) 2678-2707 DOI: 10.1039/c7ra11829e.
For each atom in the material, the electron cloud parameters were fit to the spherically averaged atom-in-material
electron density using radial positions for which this density was between 10^-4 and 10^-2 electrons per cubic bohr.
The polarizabilities, dispersion coefficients, and quantum Drude oscillator (QDO) parameters were fit using the MCLF method.
The magnetic structure of the system was optimized in VASP from the default ferromagnetic initial guess using spin polarization.
The atomic spin moments (ASMs) were computed on this optimized magnetic structure using the DDEC6 partition as inputs
to the method of T. A. Manz and D. S. Sholl, J. Chem. Theory Comput. 7 (2011) 4146-4164 DOI: 10.1021/ct200539n.
The RMSE and RRMSE were computed using a uniform grid with Ewald summation.
