# Supplementary material for: A collection of forcefield precursors for metal–organic frameworks
Source: RSC Adv. 2019 Nov 13;9(63):36492–507. doi: 10.1039/c9ra07327b (PMC9075174; doi:10.1039/c9ra07327b)
Supplement: RA-009-C9RA07327B-s3557 [file RA-009-C9RA07327B-s3557.xyz]

  264
jmolscript: load "" {1 1 1} spacegroup "x,y,z" unitcell [{      9.848000     0.000000     0.000000 }, {      0.000000     9.848000     0.000000 }, {      0.000000     0.000000    35.058800 }]
In     8.357899     7.576756     2.249723     1.389375
In     1.490101     2.271244    19.779123     1.389375
In     2.271244     8.357899    28.543823     1.389375
In     7.576756     1.490101    11.014423     1.389375
H      8.352089     2.732820     2.278822     0.130422
H      7.396833     0.701178    33.943930     0.110191
H      7.776966     4.677800    33.800189     0.119727
H      4.410919     2.494498    23.412267     0.111439
H      8.461402     2.449198    23.286055     0.107322
H      6.337188     2.331022    19.899375     0.122500
H      8.187627     3.654593    25.172218     0.110632
H      4.842262     1.759838    27.819158     0.120597
H      4.819611     1.602270    25.494759     0.096153
H      5.875317     1.167973    32.120873     0.114878
H      5.472534     1.218198    29.810498     0.115507
H      8.589426     4.160780    31.728214     0.114225
H      7.994606     5.300194    28.877934     0.115503
H      9.356585     4.798930    29.558074     0.104550
H      9.390068     4.491673    27.177582     0.118269
H      9.588013     3.100150    27.952381     0.118914
H      1.495911     7.115180    19.808222     0.130422
H      2.451167     9.146822    16.414530     0.110191
H      2.071034     5.170200    16.270789     0.119727
H      5.437081     7.353502     5.882867     0.111439
H      1.386598     7.398802     5.756655     0.107322
H      3.510812     7.516978     2.369975     0.122500
H      1.660373     6.193407     7.642818     0.110632
H      5.005738     8.088162    10.289758     0.120597
H      5.028389     8.245730     7.965359     0.096153
H      3.972683     8.680027    14.591473     0.114878
H      4.375466     8.629802    12.281098     0.115507
H      1.258574     5.687220    14.198814     0.114225
H      1.853394     4.547806    11.348534     0.115503
H      0.491415     5.049070    12.028674     0.104550
H      0.457932     5.356327     9.648182     0.118269
H      0.259987     6.747850    10.422981     0.118914
H      7.115180     8.352089    28.572922     0.130422
H      9.146822     7.396833    25.179230     0.110191
H      5.170200     7.776966    25.035489     0.119727
H      7.353502     4.410919    14.647567     0.111439
H      7.398802     8.461402    14.521355     0.107322
H      7.516978     6.337188    11.134675     0.122500
H      6.193407     8.187627    16.407518     0.110632
H      8.088162     4.842262    19.054458     0.120597
H      8.245730     4.819611    16.730059     0.096153
H      8.680027     5.875317    23.356173     0.114877
H      8.629802     5.472534    21.045798     0.115507
H      5.687220     8.589426    22.963514     0.114225
H      4.547806     7.994606    20.113234     0.115503
H      5.049070     9.356585    20.793374     0.104550
H      5.356327     9.390068    18.412882     0.118268
H      6.747850     9.588013    19.187681     0.118914
H      2.732820     1.495911    11.043522     0.130422
H      0.701178     2.451167     7.649830     0.110191
H      4.677800     2.071034     7.506089     0.119727
H      2.494498     5.437081    32.176967     0.111439
H      2.449198     1.386598    32.050755     0.107322
H      2.331022     3.510812    28.664075     0.122500
H      3.654593     1.660373    33.936918     0.110632
H      1.759838     5.005738     1.525058     0.120597
H      1.602270     5.028389    34.259459     0.096153
H      1.167973     3.972683     5.826773     0.114877
H      1.218198     4.375466     3.516398     0.115507
H      4.160780     1.258574     5.434114     0.114225
H      5.300194     1.853394     2.583834     0.115503
H      4.798930     0.491415     3.263974     0.104550
H      4.491673     0.457932     0.883482     0.118268
H      3.100150     0.259987     1.658281     0.118914
H      0.936545     8.265426    31.531885     0.303157
H      0.735646     8.359967    32.997343     0.308297
H      0.139842     0.333847    32.012190     0.148653
H      8.922288     9.334919    31.167273     0.157144
H      8.760781     9.473776    32.755437     0.140035
H      0.230443     6.362793    32.331225     0.142093
H      8.775553     7.110256    32.881649     0.159836
H      9.022738     6.990110    31.304003     0.155605
H      8.911455     1.582574    14.002485     0.303157
H      9.112354     1.488033    15.467943     0.308297
H      9.708158     9.514153    14.482790     0.148653
H      0.925712     0.513081    13.637873     0.157144
H      1.087219     0.374224    15.226037     0.140035
H      9.617557     3.485207    14.801825     0.142092
H      1.072447     2.737744    15.352249     0.159836
H      0.825262     2.857890    13.774603     0.155605
H      1.582574     0.936545    22.767185     0.303157
H      1.488033     0.735646    24.232643     0.308297
H      9.514153     0.139842    23.247490     0.148653
H      0.513081     8.922288    22.402573     0.157144
H      0.374224     8.760781    23.990737     0.140035
H      3.485207     0.230443    23.566525     0.142092
H      2.737744     8.775553    24.116949     0.159836
H      2.857890     9.022738    22.539303     0.155605
H      8.265426     8.911455     5.237785     0.303157
H      8.359967     9.112354     6.703243     0.308297
H      0.333847     9.708158     5.718090     0.148653
H      9.334919     0.925712     4.873173     0.157144
H      9.473776     1.087219     6.461337     0.140035
H      6.362793     9.617557     6.037125     0.142093
H      7.110256     1.072447     6.587549     0.159836
H      6.990110     0.825262     5.009903     0.155605
C      8.090132     3.882082     0.599505    -0.002655
C      8.160053     2.721002     1.349764    -0.126553
C      7.927640     1.514622     0.648588    -0.013016
C      7.587884     1.528410    34.371648    -0.158688
C      7.515994     2.648127    33.649436     0.084018
C      7.792722     3.865340    34.291012    -0.135589
C      5.195805     2.430486    21.568174    -0.006800
C      5.228303     2.493514    22.928455    -0.167251
C      6.447486     2.557526    23.633137     0.080325
C      7.617428     2.460030    22.851326    -0.168132
C      7.572127     2.381246    21.484033    -0.011072
C      6.368702     2.374353    20.849468    -0.119551
C      6.505589     2.616614    25.105607     0.079809
C      7.529781     3.229159    25.708618    -0.212168
C      7.669622     3.266582    27.079417     0.090183
C      6.700579     2.648127    27.889275     0.017240
C      5.564120     2.092700    27.296782    -0.119806
C      5.544424     2.050354    25.911959    -0.144409
C      7.264870     2.653051    32.183978     0.071511
C      6.353930     1.785442    31.580967    -0.163392
C      6.123486     1.799230    30.189133    -0.128015
C      6.868980     2.688504    29.337204     0.011430
C      7.769087     3.558082    29.936709     0.106884
C      7.969986     3.551189    31.342567    -0.234215
C      3.842690     2.326098    20.895045     0.565484
C      8.309742     5.147550     1.255105     0.549214
C      8.095056     0.234382     1.339246     0.574576
C      8.876002     2.315265    20.737280     0.575982
C      8.546094     4.501521    29.074263    -0.227366
C      8.948878     3.833826    27.770075    -0.227568
C      1.757868     5.965918    18.128905    -0.002655
C      1.687947     7.126998    18.879164    -0.126553
C      1.920360     8.333378    18.177988    -0.013016
C      2.260116     8.319590    16.842248    -0.158688
C      2.332006     7.199873    16.120036     0.084018
C      2.055278     5.982660    16.761612    -0.135589
C      4.652195     7.417514     4.038774    -0.006800
C      4.619697     7.354486     5.399055    -0.167251
C      3.400514     7.290474     6.103737     0.080325
C      2.230572     7.387970     5.321926    -0.168132
C      2.275873     7.466754     3.954633    -0.011072
C      3.479298     7.473647     3.320068    -0.119551
C      3.342411     7.231386     7.576207     0.079809
C      2.318219     6.618841     8.179218    -0.212168
C      2.178378     6.581418     9.550017     0.090183
C      3.147421     7.199873    10.359875     0.017240
C      4.283880     7.755300     9.767382    -0.119806
C      4.303576     7.797646     8.382559    -0.144409
C      2.583130     7.194949    14.654578     0.071511
C      3.494070     8.062558    14.051567    -0.163392
C      3.724514     8.048770    12.659733    -0.128015
C      2.979020     7.159496    11.807804     0.011430
C      2.078913     6.289918    12.407309     0.106884
C      1.878014     6.296811    13.813167    -0.234215
C      6.005310     7.521902     3.365645     0.565484
C      1.538258     4.700450    18.784505     0.549214
C      1.752944     9.613618    18.868646     0.574576
C      0.971998     7.532735     3.207880     0.575982
C      1.301906     5.346479    11.544863    -0.227366
C      0.899122     6.014174    10.240675    -0.227568
C      5.965918     8.090132    26.893605    -0.002655
C      7.126998     8.160053    27.643864    -0.126553
C      8.333378     7.927640    26.942688    -0.013016
C      8.319590     7.587884    25.606948    -0.158688
C      7.199873     7.515994    24.884736     0.084017
C      5.982660     7.792722    25.526312    -0.135589
C      7.417514     5.195805    12.803474    -0.006800
C      7.354486     5.228303    14.163755    -0.167251
C      7.290474     6.447486    14.868437     0.080325
C      7.387970     7.617428    14.086626    -0.168132
C      7.466754     7.572127    12.719333    -0.011072
C      7.473647     6.368702    12.084768    -0.119552
C      7.231386     6.505589    16.340907     0.079809
C      6.618841     7.529781    16.943918    -0.212168
C      6.581418     7.669622    18.314717     0.090182
C      7.199873     6.700579    19.124575     0.017240
C      7.755300     5.564120    18.532082    -0.119806
C      7.797646     5.544424    17.147259    -0.144409
C      7.194949     7.264870    23.419278     0.071511
C      8.062558     6.353930    22.816267    -0.163392
C      8.048770     6.123486    21.424433    -0.128015
C      7.159496     6.868980    20.572504     0.011429
C      6.289918     7.769087    21.172009     0.106884
C      6.296811     7.969986    22.577867    -0.234215
C      7.521902     3.842690    12.130345     0.565484
C      4.700450     8.309742    27.549205     0.549214
C      9.613618     8.095056    27.633346     0.574576
C      7.532735     8.876002    11.972580     0.575982
C      5.346479     8.546094    20.309563    -0.227366
C      6.014174     8.948878    19.005375    -0.227568
C      3.882082     1.757868     9.364205    -0.002655
C      2.721002     1.687947    10.114464    -0.126553
C      1.514622     1.920360     9.413288    -0.013016
C      1.528410     2.260116     8.077548    -0.158688
C      2.648127     2.332006     7.355336     0.084018
C      3.865340     2.055278     7.996912    -0.135589
C      2.430486     4.652195    30.332874    -0.006800
C      2.493514     4.619697    31.693155    -0.167252
C      2.557526     3.400514    32.397837     0.080325
C      2.460030     2.230572    31.616026    -0.168132
C      2.381246     2.275873    30.248733    -0.011072
C      2.374353     3.479298    29.614168    -0.119551
C      2.616614     3.342411    33.870307     0.079809
C      3.229159     2.318219    34.473318    -0.212168
C      3.266582     2.178378     0.785317     0.090182
C      2.648127     3.147421     1.595175     0.017240
C      2.092700     4.283880     1.002682    -0.119806
C      2.050354     4.303576    34.676659    -0.144409
C      2.653051     2.583130     5.889878     0.071511
C      1.785442     3.494070     5.286867    -0.163392
C      1.799230     3.724514     3.895033    -0.128015
C      2.688504     2.979020     3.043104     0.011429
C      3.558082     2.078913     3.642609     0.106884
C      3.551189     1.878014     5.048467    -0.234215
C      2.326098     6.005310    29.659745     0.565484
C      5.147550     1.538258    10.019805     0.549214
C      0.234382     1.752944    10.103946     0.574576
C      2.315265     0.971998    29.501980     0.575982
C      4.501521     1.301906     2.780163    -0.227366
C      3.833826     0.899122     1.475975    -0.227568
C      9.403855     9.394992    32.019202    -0.289296
C      9.454080     7.100408    32.176967    -0.290521
C      0.444145     0.453008    14.489802    -0.289296
C      0.393920     2.747592    14.647567    -0.290521
C      0.453008     9.403855    23.254502    -0.289296
C      2.747592     9.454080    23.412267    -0.290521
C      9.394992     0.444145     5.725102    -0.289296
C      7.100408     0.393920     5.882867    -0.290521
O      8.390496     5.293300     2.522130    -0.549399
O      0.066966     2.169514    21.421628    -0.577133
O      2.801756     2.326098    21.600428    -0.580725
O      8.242776     9.016829     0.624748    -0.578476
O      8.374739     6.215073     0.504847    -0.568148
O      8.921303     2.274888    19.503210    -0.559325
O      3.764890     2.451167    19.664481    -0.532966
O      8.182703     0.109313     2.568758    -0.580231
O      1.457504     4.554700    20.051530    -0.549399
O      9.781034     7.678486     3.892228    -0.577133
O      7.046244     7.521902     4.071028    -0.580725
O      1.605224     0.831171    18.154148    -0.578476
O      1.473261     3.632927    18.034247    -0.568148
O      0.926697     7.573112     1.973810    -0.559325
O      6.083110     7.396833     2.135081    -0.532965
O      1.665297     9.738687    20.098158    -0.580231
O      4.554700     8.390496    28.816230    -0.549399
O      7.678486     0.066966    12.656928    -0.577133
O      7.521902     2.801756    12.835728    -0.580725
O      0.831171     8.242776    26.918848    -0.578476
O      3.632927     8.374739    26.798947    -0.568148
O      7.573112     8.921303    10.738510    -0.559325
O      7.396833     3.764890    10.899781    -0.532965
O      9.738687     8.182703    28.862858    -0.580231
O      5.293300     1.457504    11.286830    -0.549399
O      2.169514     9.781034    30.186328    -0.577133
O      2.326098     7.046244    30.365128    -0.580725
O      9.016829     1.605224     9.389448    -0.578476
O      6.215073     1.473261     9.269547    -0.568148
O      2.274888     0.926697    28.267910    -0.559325
O      2.451167     6.083110    28.429181    -0.532965
O      0.109313     1.665297    11.333458    -0.580231
N      0.297410     8.291031    32.194496    -0.069209
N      9.550590     1.556969    14.665096    -0.069209
N      1.556969     0.297410    23.429796    -0.069209
N      8.291031     9.550590     5.900396    -0.069209

The following XYZ coordinates are in angstroms. Other properties are in atomic units.
The sperically averaged electron density of each atom fit to a function of the form exp(a - br)
eigen_1, eigen_2 and eigen_3 are the three eigenvalues of traceless quadrupole moment tensor
  atom number  atomic symbol              X              Y              Z     net charge C6 coefficient C8 coefficient C10 coefficient fluctuating dipole atomic polarizability isotropic forcefield polarizability              a              b squared Pearson coefficient          <r^3>          <r^4>         wp_QDO          m_QDO          q_QDO       dipole_x       dipole_y       dipole_z         dipole            Qxy            Qxz            Qyz     Q(x^2-y^2)  Q(3z^2 - R^2)        eigen_1        eigen_2        eigen_3 static polarizability      alpha(xx)      alpha(xy)      alpha(xz)      alpha(yy)      alpha(yz)      alpha(zz) atomic spin moment
            1             In       8.357899       7.576756       2.249723       1.389375     154.182542 0.39003314E+04  0.14367270E+06                                19.126581                           16.641030       1.231523       2.096687                    0.999038      73.594052     191.369911       0.624515       0.266250      -1.314554      -0.000543      -0.006466      -0.009607       0.011593       0.010520       0.001063      -0.019084       0.007934      -0.033791      -0.026368       0.005095       0.021273             22.666326      25.645774      -2.465744      -0.189974      28.410380       1.227013      13.942824           0.000002
            2             In       1.490101       2.271244      19.779123       1.389375     154.182553 0.39003318E+04  0.14367271E+06                                19.126579                           16.641028       1.231523       2.096687                    0.999038      73.594060     191.369921       0.624516       0.266250      -1.314554       0.000543       0.006467      -0.009608       0.011594       0.010520      -0.001063       0.019084       0.007935      -0.033791      -0.026368       0.005095       0.021273             22.666324      25.645772      -2.465744       0.189975      28.410379      -1.227013      13.942823           0.000001
            3             In       2.271244       8.357899      28.543823       1.389375     154.182548 0.39003316E+04  0.14367270E+06                                19.126581                           16.641030       1.231522       2.096687                    0.999038      73.594053     191.369916       0.624515       0.266250      -1.314554       0.006467      -0.000543      -0.009606       0.011593      -0.010520       0.019084       0.001063      -0.007935      -0.033791      -0.026368       0.005096       0.021272             22.666327      28.410382       2.465744      -1.227013      25.645774      -0.189974      13.942824           0.000000
            4             In       7.576756       1.490101      11.014423       1.389375     154.182551 0.39003317E+04  0.14367271E+06                                19.126580                           16.641029       1.231523       2.096687                    0.999038      73.594057     191.369917       0.624516       0.266250      -1.314554      -0.006466       0.000543      -0.009607       0.011593      -0.010520      -0.019084      -0.001063      -0.007935      -0.033791      -0.026368       0.005096       0.021272             22.666325      28.410380       2.465744       1.227013      25.645771       0.189974      13.942823           0.000001
            5              H       8.352089       2.732820       2.278822       0.130422       1.133417 0.87032593E+01  0.87388252E+02                                 1.797891                            1.727349      -1.302795       2.267757                    0.994956       3.625839      10.314703       0.474488       1.285611      -0.707083       0.008054       0.002678       0.039838       0.040733      -0.001445       0.003907       0.000524       0.000718       0.044074      -0.009202      -0.006175       0.015377              1.808064       1.522447       0.037134       0.198439       1.642291      -0.049869       2.259454          -0.000001
            6              H       7.396833       0.701178      33.943930       0.110191       1.259077 0.97777950E+01  0.10058379E+03                                 1.888848                            1.797304      -1.356914       2.224387                    0.993609       3.765724      10.671299       0.480602       1.238892      -0.717155      -0.011721      -0.029120      -0.014244       0.034472       0.008833       0.004413       0.006741      -0.014576       0.005149      -0.012420      -0.002877       0.015297              1.916036       1.550014      -0.006983       0.041184       2.255015       0.286796       1.943080          -0.000000
            7              H       7.776966       4.677800      33.800189       0.119727       1.184991 0.90642834E+01  0.91528537E+02                                 1.820952                            1.738213      -1.253691       2.281579                    0.995709       3.618188      10.170911       0.485265       1.249982      -0.715291      -0.004772       0.033517      -0.018942       0.038794      -0.005151       0.002859      -0.010319      -0.010812       0.007163      -0.009010      -0.006163       0.015173              1.843405       1.414806       0.070928      -0.003143       2.195606      -0.278574       1.919801           0.000000
            8              H       4.410919       2.494498      23.412267       0.111439       1.263345 0.97896899E+01  0.10021017E+03                                 1.856386                            1.771689      -1.306731       2.245751                    0.995111       3.663693      10.180769       0.497652       1.202368      -0.726337      -0.030146       0.008582       0.018691       0.036494      -0.003740      -0.010893       0.002229       0.014388       0.011462      -0.010046      -0.006140       0.016186              1.878514       2.258891       0.083341      -0.214683       1.486205      -0.016386       1.890446           0.000000
            9              H       8.461402       2.449198      23.286055       0.107322       1.160265 0.89609479E+01  0.90279944E+02                                 1.790570                            1.722658      -1.298451       2.246391                    0.995847       3.726008      10.482532       0.489546       1.241868      -0.716029       0.031736       0.002631       0.016319       0.035783       0.001123       0.010390      -0.002609       0.017229       0.009737      -0.011487      -0.004215       0.015701              1.807755       2.132520      -0.116721       0.174691       1.481145       0.041764       1.809600           0.000000
           10              H       6.337188       2.331022      19.899375       0.122500       1.251125 0.99034120E+01  0.10252463E+03                                 1.912533                            1.837108      -1.300089       2.263908                    0.994379       3.715781      10.672674       0.462964       1.277956      -0.709369      -0.002142       0.001085      -0.039584       0.039657       0.000591       0.001457       0.000623       0.001861       0.048720      -0.009224      -0.007123       0.016347              1.921025       1.743091       0.039975       0.022628       1.641900       0.036406       2.378085          -0.000002
           11              H       8.187627       3.654593      25.172218       0.110632       1.161940 0.88318719E+01  0.88289131E+02                                 1.774352                            1.697069      -1.090576       2.349823                    0.997105       3.561319       9.845495       0.501042       1.222862      -0.721793       0.020918       0.015254      -0.018588       0.031871       0.009822      -0.002630      -0.003000       0.012702       0.008694      -0.013267       0.001437       0.011830              1.793540       1.713324       0.284128      -0.258230       1.655388      -0.181968       2.011908          -0.000000
           12              H       4.842262       1.759838      27.819158       0.120597       0.979978 0.69744324E+01  0.67360154E+02                                 1.734883                            1.622898      -1.263386       2.284389                    0.993701       3.784107      11.142478       0.447824       1.416135      -0.678899      -0.030214      -0.010664       0.019323       0.037417       0.007277      -0.002111       0.000302       0.010227       0.021443      -0.012547       0.004298       0.008249              1.789893       2.007379       0.266367      -0.421101       1.478484      -0.155185       1.883815          -0.000001
           13              H       4.819611       1.602270      25.494759       0.096153       1.147232 0.84906275E+01  0.84640333E+02                                 1.807679                            1.699918      -0.975724       2.398438                    0.997575       3.666481      10.357798       0.481417       1.276285      -0.709102      -0.027307      -0.018071      -0.010419       0.034363       0.011733      -0.001056       0.000841       0.016609       0.010940      -0.016274       0.003689       0.012585              1.853884       1.985762       0.396949       0.354155       1.654935       0.210218       1.920955          -0.000001
           14              H       5.875317       1.167973      32.120873       0.114878       1.147365 0.86608283E+01  0.85933819E+02                                 1.756546                            1.681060      -0.849457       2.470745                    0.999025       3.383118       9.239306       0.504502       1.223596      -0.723559      -0.021365      -0.025502       0.018468       0.038051       0.016463       0.001654      -0.003654      -0.006042       0.015392      -0.019827       0.005315       0.014512              1.775474       1.768180       0.245302      -0.213787       1.669672      -0.274131       1.888571          -0.000001
           15              H       5.472534       1.218198      29.810498       0.115507       1.015649 0.74032764E+01  0.72337150E+02                                 1.755680                            1.656005      -1.233433       2.296143                    0.993816       3.771724      11.050724       0.451271       1.389091      -0.684438      -0.029095      -0.025341      -0.013210       0.040782       0.014134       0.000711      -0.003765       0.002000       0.017209      -0.017492       0.005483       0.012009              1.800592       1.903133       0.379616       0.277111       1.715313       0.240817       1.783331          -0.000000
           16              H       8.589426       4.160780      31.728214       0.114225       1.005909 0.74978556E+01  0.73245324E+02                                 1.718575                            1.646615      -1.197640       2.305881                    0.995144       3.753760      10.875743       0.462365       1.356058      -0.690908       0.021710       0.021361       0.013884       0.033472       0.009574       0.003477      -0.000111      -0.003231       0.012888      -0.012312       0.003600       0.008712              1.744122       1.693373       0.397259       0.190041       1.772305       0.193724       1.766687          -0.000001
           17              H       7.994606       5.300194      28.877934       0.115503       1.085680 0.86037314E+01  0.86069805E+02                                 1.753195                            1.718105      -0.861437       2.455135                    0.997541       3.618617      10.247469       0.475881       1.286600      -0.707530      -0.019598       0.019166      -0.009754       0.029096      -0.010126      -0.003176      -0.000197       0.001482      -0.006838      -0.009748      -0.001896       0.011644              1.760953       1.599321      -0.313923       0.125343       2.155801      -0.215027       1.527736          -0.000001
           18              H       9.356585       4.798930      29.558074       0.104550       1.009398 0.76189238E+01  0.74836101E+02                                 1.737198                            1.667312      -1.111161       2.334151                    0.993737       3.866573      11.287090       0.455740       1.368269      -0.688353       0.023866       0.001390       0.009283       0.025645       0.005046       0.000215       0.000347       0.010666       0.014112      -0.009698       0.004491       0.005206              1.772315       2.068731       0.286518       0.375230       1.564301       0.143169       1.683913          -0.000001
           19              H       9.390068       4.491673      27.177582       0.118269       1.159330 0.90721733E+01  0.91160496E+02                                 1.781533                            1.728320      -0.691021       2.540333                    0.999425       3.435804       9.474899       0.493677       1.234719      -0.721172       0.010652       0.023332      -0.014032       0.029236       0.005853      -0.002579      -0.002151      -0.007682       0.011123      -0.008984       0.001320       0.007664              1.792024       1.640082       0.282250      -0.145765       1.916247      -0.346241       1.819744          -0.000001
           20              H       9.588013       3.100150      27.952381       0.118914       1.071222 0.84487208E+01  0.84078959E+02                                 1.732742                            1.699462      -0.870615       2.453965                    0.997671       3.574761      10.074605       0.480117       1.281926      -0.708653       0.017822      -0.021902       0.010327       0.030066      -0.006796       0.000886      -0.000345      -0.006789      -0.003765      -0.007026      -0.001258       0.008285              1.734887       1.898988      -0.402889       0.191365       1.816220      -0.106981       1.489453           0.000001
           21              H       1.495911       7.115180      19.808222       0.130422       1.133418 0.87032645E+01  0.87388311E+02                                 1.797891                            1.727349      -1.302795       2.267757                    0.994956       3.625840      10.314704       0.474489       1.285610      -0.707083      -0.008054      -0.002678       0.039838       0.040733      -0.001445      -0.003907      -0.000524       0.000718       0.044074      -0.009202      -0.006175       0.015377              1.808064       1.522446       0.037134      -0.198439       1.642291       0.049869       2.259454          -0.000001
           22              H       2.451167       9.146822      16.414530       0.110191       1.259077 0.97777950E+01  0.10058379E+03                                 1.888848                            1.797304      -1.356914       2.224387                    0.993609       3.765724      10.671299       0.480602       1.238892      -0.717155       0.011721       0.029120      -0.014244       0.034472       0.008833      -0.004413      -0.006741      -0.014576       0.005149      -0.012420      -0.002877       0.015297              1.916036       1.550014      -0.006983      -0.041184       2.255015      -0.286796       1.943080          -0.000000
           23              H       2.071034       5.170200      16.270789       0.119727       1.184991 0.90642836E+01  0.91528538E+02                                 1.820951                            1.738213      -1.253691       2.281579                    0.995709       3.618188      10.170910       0.485265       1.249982      -0.715291       0.004772      -0.033517      -0.018942       0.038794      -0.005151      -0.002859       0.010319      -0.010812       0.007163      -0.009010      -0.006163       0.015173              1.843404       1.414806       0.070928       0.003143       2.195606       0.278574       1.919801           0.000000
           24              H       5.437081       7.353502       5.882867       0.111439       1.263345 0.97896899E+01  0.10021017E+03                                 1.856386                            1.771689      -1.306731       2.245750                    0.995111       3.663693      10.180769       0.497652       1.202368      -0.726337       0.030146      -0.008582       0.018691       0.036494      -0.003740       0.010893      -0.002229       0.014388       0.011462      -0.010046      -0.006140       0.016186              1.878514       2.258891       0.083341       0.214683       1.486205       0.016386       1.890446           0.000000
           25              H       1.386598       7.398802       5.756655       0.107322       1.160266 0.89609488E+01  0.90279957E+02                                 1.790570                            1.722658      -1.298451       2.246391                    0.995847       3.726008      10.482533       0.489546       1.241868      -0.716029      -0.031736      -0.002631       0.016319       0.035783       0.001123      -0.010390       0.002609       0.017229       0.009737      -0.011487      -0.004215       0.015701              1.807755       2.132520      -0.116721      -0.174691       1.481146      -0.041764       1.809601           0.000000
           26              H       3.510812       7.516978       2.369975       0.122500       1.251125 0.99034120E+01  0.10252463E+03                                 1.912533                            1.837108      -1.300089       2.263908                    0.994379       3.715781      10.672674       0.462964       1.277956      -0.709369       0.002142      -0.001085      -0.039584       0.039657       0.000591      -0.001457      -0.000623       0.001861       0.048720      -0.009224      -0.007123       0.016347              1.921025       1.743091       0.039975      -0.022628       1.641900      -0.036406       2.378085          -0.000001
           27              H       1.660373       6.193407       7.642818       0.110632       1.161940 0.88318719E+01  0.88289131E+02                                 1.774352                            1.697069      -1.090576       2.349823                    0.997105       3.561319       9.845495       0.501042       1.222862      -0.721793      -0.020918      -0.015254      -0.018588       0.031871       0.009822       0.002630       0.003000       0.012702       0.008694      -0.013267       0.001437       0.011830              1.793540       1.713324       0.284128       0.258230       1.655388       0.181968       2.011908          -0.000000
           28              H       5.005738       8.088162      10.289758       0.120597       0.979977 0.69744273E+01  0.67360097E+02                                 1.734883                            1.622898      -1.263386       2.284389                    0.993701       3.784106      11.142477       0.447824       1.416136      -0.678899       0.030214       0.010664       0.019323       0.037417       0.007277       0.002111      -0.000302       0.010227       0.021443      -0.012547       0.004298       0.008249              1.789893       2.007379       0.266367       0.421101       1.478484       0.155185       1.883815          -0.000001
           29              H       5.028389       8.245730       7.965359       0.096153       1.147232 0.84906270E+01  0.84640329E+02                                 1.807679                            1.699918      -0.975724       2.398438                    0.997575       3.666481      10.357799       0.481416       1.276285      -0.709102       0.027307       0.018071      -0.010419       0.034363       0.011733       0.001056      -0.000841       0.016609       0.010940      -0.016274       0.003689       0.012585              1.853884       1.985762       0.396949      -0.354155       1.654935      -0.210218       1.920955          -0.000001
           30              H       3.972683       8.680027      14.591473       0.114878       1.147365 0.86608300E+01  0.85933843E+02                                 1.756547                            1.681060      -0.849458       2.470745                    0.999025       3.383118       9.239308       0.504502       1.223597      -0.723559       0.021365       0.025502       0.018468       0.038051       0.016463      -0.001654       0.003654      -0.006042       0.015392      -0.019827       0.005315       0.014512              1.775475       1.768180       0.245302       0.213787       1.669673       0.274132       1.888572          -0.000001
           31              H       4.375466       8.629802      12.281098       0.115507       1.015649 0.74032756E+01  0.72337142E+02                                 1.755681                            1.656006      -1.233433       2.296143                    0.993816       3.771724      11.050725       0.451271       1.389092      -0.684438       0.029095       0.025341      -0.013210       0.040782       0.014134      -0.000711       0.003765       0.002000       0.017209      -0.017492       0.005483       0.012009              1.800592       1.903133       0.379616      -0.277111       1.715313      -0.240817       1.783331          -0.000000
           32              H       1.258574       5.687220      14.198814       0.114225       1.005909 0.74978556E+01  0.73245324E+02                                 1.718575                            1.646615      -1.197640       2.305881                    0.995144       3.753760      10.875743       0.462365       1.356058      -0.690908      -0.021710      -0.021361       0.013884       0.033472       0.009574      -0.003477       0.000111      -0.003231       0.012888      -0.012312       0.003600       0.008712              1.744122       1.693373       0.397259      -0.190041       1.772305      -0.193724       1.766687          -0.000001
           33              H       1.853394       4.547806      11.348534       0.115503       1.085680 0.86037318E+01  0.86069808E+02                                 1.753195                            1.718105      -0.861437       2.455135                    0.997541       3.618617      10.247468       0.475881       1.286600      -0.707530       0.019598      -0.019166      -0.009754       0.029096      -0.010126       0.003176       0.000197       0.001482      -0.006838      -0.009748      -0.001896       0.011644              1.760952       1.599321      -0.313923      -0.125343       2.155801       0.215027       1.527736          -0.000001
           34              H       0.491415       5.049070      12.028674       0.104550       1.009398 0.76189238E+01  0.74836101E+02                                 1.737198                            1.667312      -1.111161       2.334151                    0.993737       3.866573      11.287090       0.455740       1.368269      -0.688353      -0.023866      -0.001390       0.009283       0.025645       0.005046      -0.000215      -0.000347       0.010666       0.014112      -0.009698       0.004491       0.005206              1.772315       2.068731       0.286518      -0.375230       1.564301      -0.143169       1.683913          -0.000001
           35              H       0.457932       5.356327       9.648182       0.118269       1.159329 0.90721690E+01  0.91160445E+02                                 1.781533                            1.728320      -0.691021       2.540333                    0.999425       3.435803       9.474897       0.493676       1.234720      -0.721172      -0.010652      -0.023332      -0.014032       0.029236       0.005853       0.002579       0.002151      -0.007682       0.011123      -0.008984       0.001320       0.007664              1.792024       1.640082       0.282250       0.145765       1.916247       0.346241       1.819744          -0.000001
           36              H       0.259987       6.747850      10.422981       0.118914       1.071222 0.84487208E+01  0.84078958E+02                                 1.732742                            1.699462      -0.870615       2.453965                    0.997671       3.574761      10.074605       0.480117       1.281926      -0.708653      -0.017822       0.021902       0.010327       0.030066      -0.006796      -0.000886       0.000345      -0.006789      -0.003765      -0.007026      -0.001258       0.008285              1.734887       1.898988      -0.402889      -0.191365       1.816220       0.106981       1.489453           0.000001
           37              H       7.115180       8.352089      28.572922       0.130422       1.133417 0.87032590E+01  0.87388250E+02                                 1.797891                            1.727349      -1.302795       2.267757                    0.994956       3.625839      10.314704       0.474488       1.285611      -0.707083      -0.002678       0.008054       0.039838       0.040733       0.001445      -0.000524       0.003907      -0.000718       0.044074      -0.009202      -0.006175       0.015377              1.808064       1.642291      -0.037134       0.049869       1.522447       0.198439       2.259454          -0.000001
           38              H       9.146822       7.396833      25.179230       0.110191       1.259078 0.97778007E+01  0.10058386E+03                                 1.888849                            1.797305      -1.356915       2.224386                    0.993609       3.765725      10.671303       0.480602       1.238892      -0.717155       0.029120      -0.011721      -0.014244       0.034472      -0.008833      -0.006741       0.004413       0.014576       0.005149      -0.012420      -0.002877       0.015297              1.916037       2.255016       0.006983      -0.286796       1.550014       0.041184       1.943081          -0.000000
           39              H       5.170200       7.776966      25.035489       0.119727       1.184991 0.90642827E+01  0.91528521E+02                                 1.820951                            1.738213      -1.253691       2.281579                    0.995709       3.618188      10.170908       0.485266       1.249981      -0.715291      -0.033517      -0.004772      -0.018942       0.038794       0.005151       0.010319       0.002859       0.010812       0.007163      -0.009010      -0.006163       0.015173              1.843404       2.195605      -0.070928       0.278574       1.414806      -0.003143       1.919800           0.000000
           40              H       7.353502       4.410919      14.647567       0.111439       1.263344 0.97896872E+01  0.10021013E+03                                 1.856386                            1.771688      -1.306731       2.245751                    0.995111       3.663693      10.180767       0.497653       1.202367      -0.726337      -0.008582      -0.030146       0.018691       0.036494       0.003740      -0.002229      -0.010893      -0.014388       0.011462      -0.010046      -0.006140       0.016186              1.878513       1.486205      -0.083341       0.016386       2.258890      -0.214683       1.890446           0.000000
           41              H       7.398802       8.461402      14.521355       0.107322       1.160266 0.89609492E+01  0.90279960E+02                                 1.790570                            1.722658      -1.298451       2.246391                    0.995847       3.726008      10.482532       0.489546       1.241868      -0.716029      -0.002631       0.031736       0.016319       0.035783      -0.001123       0.002609       0.010390      -0.017229       0.009737      -0.011487      -0.004215       0.015701              1.807755       1.481145       0.116721      -0.041764       2.132520       0.174691       1.809601           0.000000
           42              H       7.516978       6.337188      11.134675       0.122500       1.251125 0.99034111E+01  0.10252462E+03                                 1.912533                            1.837107      -1.300088       2.263908                    0.994379       3.715781      10.672671       0.462964       1.277955      -0.709369      -0.001085      -0.002142      -0.039584       0.039657      -0.000591      -0.000623       0.001457      -0.001861       0.048720      -0.009224      -0.007123       0.016347              1.921024       1.641900      -0.039975      -0.036406       1.743090       0.022628       2.378084          -0.000002
           43              H       6.193407       8.187627      16.407518       0.110632       1.161940 0.88318718E+01  0.88289132E+02                                 1.774352                            1.697069      -1.090576       2.349823                    0.997105       3.561319       9.845496       0.501042       1.222863      -0.721793      -0.015254       0.020918      -0.018588       0.031871      -0.009822       0.003000      -0.002630      -0.012702       0.008694      -0.013267       0.001437       0.011830              1.793540       1.655389      -0.284128       0.181968       1.713324      -0.258230       2.011908          -0.000000
           44              H       8.088162       4.842262      19.054458       0.120597       0.979978 0.69744324E+01  0.67360153E+02                                 1.734883                            1.622898      -1.263386       2.284389                    0.993701       3.784107      11.142478       0.447824       1.416135      -0.678899       0.010664      -0.030214       0.019323       0.037417      -0.007277      -0.000302      -0.002111      -0.010227       0.021443      -0.012547       0.004298       0.008249              1.789893       1.478484      -0.266367       0.155185       2.007379      -0.421101       1.883815          -0.000001
           45              H       8.245730       4.819611      16.730059       0.096153       1.147232 0.84906266E+01  0.84640320E+02                                 1.807679                            1.699918      -0.975724       2.398438                    0.997575       3.666481      10.357797       0.481417       1.276284      -0.709102       0.018071      -0.027307      -0.010419       0.034363      -0.011733      -0.000841      -0.001056      -0.016609       0.010940      -0.016274       0.003689       0.012585              1.853884       1.654935      -0.396949      -0.210218       1.985762       0.354155       1.920955          -0.000001
           46              H       8.680027       5.875317      23.356173       0.114877       1.147365 0.86608314E+01  0.85933863E+02                                 1.756547                            1.681061      -0.849458       2.470745                    0.999025       3.383118       9.239309       0.504502       1.223597      -0.723559       0.025502      -0.021365       0.018468       0.038051      -0.016463       0.003654       0.001654       0.006042       0.015392      -0.019827       0.005315       0.014512              1.775476       1.669674      -0.245302       0.274132       1.768181      -0.213787       1.888572          -0.000001
           47              H       8.629802       5.472534      21.045798       0.115507       1.015649 0.74032764E+01  0.72337150E+02                                 1.755680                            1.656005      -1.233433       2.296143                    0.993816       3.771724      11.050724       0.451271       1.389091      -0.684438       0.025341      -0.029095      -0.013210       0.040782      -0.014134       0.003765       0.000711      -0.002000       0.017209      -0.017492       0.005483       0.012009              1.800592       1.715313      -0.379616      -0.240817       1.903133       0.277111       1.783331          -0.000000
           48              H       5.687220       8.589426      22.963514       0.114225       1.005909 0.74978548E+01  0.73245316E+02                                 1.718575                            1.646615      -1.197640       2.305880                    0.995144       3.753760      10.875744       0.462365       1.356058      -0.690908      -0.021361       0.021710       0.013884       0.033472      -0.009574       0.000111       0.003477       0.003231       0.012888      -0.012312       0.003600       0.008712              1.744122       1.772305      -0.397260      -0.193724       1.693373       0.190041       1.766687          -0.000001
           49              H       4.547806       7.994606      20.113234       0.115503       1.085680 0.86037318E+01  0.86069808E+02                                 1.753195                            1.718105      -0.861437       2.455135                    0.997541       3.618617      10.247468       0.475881       1.286600      -0.707530      -0.019166      -0.019598      -0.009754       0.029096       0.010126       0.000197      -0.003176      -0.001482      -0.006838      -0.009748      -0.001896       0.011644              1.760952       2.155800       0.313923       0.215027       1.599321       0.125343       1.527736          -0.000001
           50              H       5.049070       9.356585      20.793374       0.104550       1.009398 0.76189238E+01  0.74836101E+02                                 1.737198                            1.667312      -1.111161       2.334151                    0.993737       3.866573      11.287090       0.455740       1.368269      -0.688353      -0.001390       0.023866       0.009283       0.025645      -0.005046      -0.000347       0.000215      -0.010666       0.014112      -0.009698       0.004491       0.005206              1.772315       1.564301      -0.286518      -0.143169       2.068731       0.375230       1.683913          -0.000001
           51              H       5.356327       9.390068      18.412882       0.118268       1.159330 0.90721747E+01  0.91160513E+02                                 1.781534                            1.728320      -0.691021       2.540333                    0.999425       3.435804       9.474899       0.493676       1.234720      -0.721172      -0.023332       0.010652      -0.014032       0.029236      -0.005853       0.002151      -0.002579       0.007682       0.011123      -0.008984       0.001320       0.007664              1.792025       1.916248      -0.282250       0.346241       1.640082      -0.145766       1.819745          -0.000001
           52              H       6.747850       9.588013      19.187681       0.118914       1.071222 0.84487263E+01  0.84079021E+02                                 1.732742                            1.699462      -0.870615       2.453965                    0.997671       3.574762      10.074606       0.480117       1.281925      -0.708654       0.021902       0.017822       0.010327       0.030066       0.006796       0.000345       0.000886       0.006789      -0.003765      -0.007026      -0.001258       0.008285              1.734887       1.816220       0.402889       0.106981       1.898988       0.191365       1.489453           0.000001
           53              H       2.732820       1.495911      11.043522       0.130422       1.133418 0.87032631E+01  0.87388294E+02                                 1.797891                            1.727349      -1.302795       2.267757                    0.994956       3.625840      10.314704       0.474489       1.285610      -0.707083       0.002678      -0.008054       0.039838       0.040733       0.001445       0.000524      -0.003907      -0.000718       0.044074      -0.009202      -0.006175       0.015377              1.808064       1.642291      -0.037134      -0.049869       1.522446      -0.198439       2.259453          -0.000001
           54              H       0.701178       2.451167       7.649830       0.110191       1.259078 0.97778009E+01  0.10058386E+03                                 1.888849                            1.797305      -1.356915       2.224386                    0.993609       3.765725      10.671302       0.480602       1.238892      -0.717155      -0.029120       0.011721      -0.014244       0.034472      -0.008833       0.006741      -0.004413       0.014576       0.005149      -0.012420      -0.002877       0.015297              1.916037       2.255016       0.006983       0.286796       1.550014      -0.041184       1.943080          -0.000000
           55              H       4.677800       2.071034       7.506089       0.119727       1.184990 0.90642778E+01  0.91528466E+02                                 1.820951                            1.738213      -1.253690       2.281580                    0.995709       3.618187      10.170907       0.485265       1.249982      -0.715291       0.033517       0.004772      -0.018942       0.038794       0.005151      -0.010319      -0.002859       0.010812       0.007163      -0.009010      -0.006163       0.015173              1.843404       2.195606      -0.070928      -0.278574       1.414806       0.003143       1.919800           0.000000
           56              H       2.494498       5.437081      32.176967       0.111439       1.263344 0.97896872E+01  0.10021013E+03                                 1.856386                            1.771688      -1.306731       2.245751                    0.995111       3.663693      10.180768       0.497652       1.202367      -0.726337       0.008582       0.030146       0.018691       0.036494       0.003740       0.002229       0.010893      -0.014388       0.011462      -0.010046      -0.006140       0.016186              1.878513       1.486205      -0.083341      -0.016386       2.258890       0.214683       1.890446           0.000000
           57              H       2.449198       1.386598      32.050755       0.107322       1.160266 0.89609488E+01  0.90279957E+02                                 1.790570                            1.722658      -1.298451       2.246391                    0.995847       3.726008      10.482533       0.489546       1.241868      -0.716029       0.002631      -0.031736       0.016319       0.035783      -0.001123      -0.002609      -0.010390      -0.017229       0.009737      -0.011487      -0.004215       0.015701              1.807755       1.481146       0.116721       0.041764       2.132520      -0.174691       1.809601           0.000000
           58              H       2.331022       3.510812      28.664075       0.122500       1.251125 0.99034109E+01  0.10252462E+03                                 1.912533                            1.837108      -1.300088       2.263908                    0.994379       3.715781      10.672672       0.462964       1.277955      -0.709369       0.001085       0.002142      -0.039584       0.039657      -0.000591       0.000623      -0.001457      -0.001861       0.048720      -0.009224      -0.007123       0.016347              1.921025       1.641900      -0.039975       0.036406       1.743090      -0.022628       2.378084          -0.000002
           59              H       3.654593       1.660373      33.936918       0.110632       1.161940 0.88318731E+01  0.88289148E+02                                 1.774353                            1.697069      -1.090576       2.349823                    0.997105       3.561319       9.845496       0.501042       1.222862      -0.721793       0.015254      -0.020918      -0.018588       0.031871      -0.009822      -0.003000       0.002630      -0.012702       0.008694      -0.013267       0.001437       0.011830              1.793540       1.655389      -0.284128      -0.181969       1.713324       0.258230       2.011908          -0.000000
           60              H       1.759838       5.005738       1.525058       0.120597       0.979978 0.69744315E+01  0.67360145E+02                                 1.734883                            1.622898      -1.263386       2.284389                    0.993701       3.784107      11.142479       0.447824       1.416135      -0.678899      -0.010664       0.030214       0.019323       0.037417      -0.007277       0.000302       0.002111      -0.010227       0.021443      -0.012547       0.004298       0.008249              1.789893       1.478484      -0.266367      -0.155185       2.007379       0.421101       1.883815          -0.000001
           61              H       1.602270       5.028389      34.259459       0.096153       1.147232 0.84906261E+01  0.84640317E+02                                 1.807679                            1.699918      -0.975724       2.398438                    0.997575       3.666481      10.357798       0.481417       1.276285      -0.709102      -0.018071       0.027307      -0.010419       0.034363      -0.011733       0.000841       0.001056      -0.016609       0.010940      -0.016274       0.003689       0.012585              1.853884       1.654935      -0.396949       0.210218       1.985762      -0.354155       1.920955          -0.000001
           62              H       1.167973       3.972683       5.826773       0.114877       1.147366 0.86608339E+01  0.85933889E+02                                 1.756547                            1.681061      -0.849458       2.470745                    0.999025       3.383119       9.239310       0.504502       1.223597      -0.723559      -0.025502       0.021365       0.018468       0.038051      -0.016463      -0.003654      -0.001654       0.006042       0.015392      -0.019827       0.005315       0.014512              1.775475       1.669673      -0.245302      -0.274132       1.768181       0.213787       1.888572          -0.000001
           63              H       1.218198       4.375466       3.516398       0.115507       1.015649 0.74032764E+01  0.72337150E+02                                 1.755680                            1.656005      -1.233433       2.296143                    0.993816       3.771724      11.050724       0.451271       1.389091      -0.684438      -0.025341       0.029095      -0.013210       0.040782      -0.014134      -0.003765      -0.000711      -0.002000       0.017209      -0.017492       0.005483       0.012009              1.800592       1.715313      -0.379616       0.240817       1.903133      -0.277111       1.783331          -0.000000
           64              H       4.160780       1.258574       5.434114       0.114225       1.005909 0.74978556E+01  0.73245324E+02                                 1.718575                            1.646615      -1.197640       2.305881                    0.995144       3.753760      10.875743       0.462365       1.356058      -0.690908       0.021361      -0.021710       0.013884       0.033472      -0.009574      -0.000111      -0.003477       0.003231       0.012888      -0.012312       0.003600       0.008712              1.744122       1.772305      -0.397259       0.193724       1.693373      -0.190041       1.766687          -0.000001
           65              H       5.300194       1.853394       2.583834       0.115503       1.085680 0.86037309E+01  0.86069794E+02                                 1.753195                            1.718104      -0.861437       2.455135                    0.997541       3.618617      10.247467       0.475881       1.286600      -0.707530       0.019166       0.019598      -0.009754       0.029096       0.010126      -0.000197       0.003176      -0.001482      -0.006838      -0.009748      -0.001896       0.011644              1.760952       2.155800       0.313923      -0.215027       1.599321      -0.125343       1.527735          -0.000001
           66              H       4.798930       0.491415       3.263974       0.104550       1.009399 0.76189292E+01  0.74836162E+02                                 1.737198                            1.667312      -1.111161       2.334151                    0.993737       3.866574      11.287091       0.455740       1.368268      -0.688353       0.001390      -0.023866       0.009283       0.025645      -0.005046       0.000347      -0.000215      -0.010666       0.014112      -0.009698       0.004491       0.005206              1.772315       1.564301      -0.286518       0.143169       2.068731      -0.375230       1.683913          -0.000001
           67              H       4.491673       0.457932       0.883482       0.118268       1.159330 0.90721748E+01  0.91160516E+02                                 1.781534                            1.728321      -0.691021       2.540333                    0.999425       3.435804       9.474900       0.493676       1.234720      -0.721172       0.023332      -0.010652      -0.014032       0.029236      -0.005853      -0.002151       0.002579       0.007682       0.011123      -0.008984       0.001320       0.007664              1.792025       1.916248      -0.282250      -0.346241       1.640082       0.145766       1.819745          -0.000001
           68              H       3.100150       0.259987       1.658281       0.118914       1.071222 0.84487263E+01  0.84079021E+02                                 1.732742                            1.699462      -0.870615       2.453965                    0.997671       3.574762      10.074606       0.480117       1.281925      -0.708654      -0.021902      -0.017822       0.010327       0.030066       0.006796      -0.000345      -0.000886       0.006789      -0.003765      -0.007026      -0.001258       0.008285              1.734887       1.816220       0.402889      -0.106981       1.898988      -0.191365       1.489453           0.000001
           69              H       0.936545       8.265426      31.531885       0.303157       0.578771 0.36564583E+01  0.30311082E+02                                 1.280784                            1.221088      -1.247402       2.400277                    0.998710       2.755019       7.731146       0.483171       1.529201      -0.660247       0.014400       0.002753      -0.026602       0.030374       0.003169       0.003591      -0.001806       0.010908       0.006176      -0.008094       0.000885       0.007209              1.305356       1.362996      -0.026097      -0.365918       1.171663       0.024180       1.381408           0.000000
           70              H       0.735646       8.359967      32.997343       0.308297       0.543035 0.34296657E+01  0.27138939E+02                                 1.116004                            1.099791      -0.892951       2.621163                    0.999516       2.135155       5.298783       0.585282       1.322513      -0.705863       0.015053       0.004181       0.044975       0.047612       0.001268       0.009838       0.000660       0.002825       0.017942      -0.008451      -0.004382       0.012833              1.115687       1.022813       0.015026       0.186891       1.013573       0.029651       1.310674          -0.000000
           71              H       0.139842       0.333847      32.012190       0.148653       0.931049 0.67228882E+01  0.63487167E+02                                 1.614831                            1.542867      -0.868445       2.480786                    0.998911       3.334402       9.295815       0.488477       1.327798      -0.699156       0.014385       0.020839      -0.001402       0.025361       0.000986       0.006556      -0.003278      -0.007671      -0.027193      -0.012892       0.003922       0.008971              1.649934       1.592879       0.447709      -0.054328       2.091985      -0.009213       1.264937           0.000001
           72              H       8.922288       9.334919      31.167273       0.157144       0.960358 0.73016531E+01  0.70432011E+02                                 1.652708                            1.613724      -0.999240       2.425628                    0.997909       3.369957       9.513232       0.474776       1.337422      -0.697489      -0.010029      -0.000962      -0.023287       0.025373      -0.004546       0.008720      -0.002848      -0.003749       0.004094      -0.009859      -0.001139       0.010998              1.654173       1.500748      -0.054741       0.355342       1.445440       0.030680       2.016329          -0.000000
           73              H       8.760781       9.473776      32.755437       0.140035       0.992494 0.71285630E+01  0.67930663E+02                                 1.642203                            1.553128      -1.007049       2.405240                    0.997503       3.396500       9.339808       0.506522       1.268947      -0.711089      -0.015026       0.001019       0.018643       0.023966      -0.006348      -0.005426      -0.003433       0.004442      -0.012425      -0.010493       0.001154       0.009339              1.677365       1.683911      -0.243733      -0.527839       1.482282       0.214472       1.865903           0.000000
           74              H       0.230443       6.362793      32.331225       0.142093       0.947027 0.66853459E+01  0.63264223E+02                                 1.650015                            1.549270      -0.970694       2.425803                    0.997564       3.460379       9.767535       0.480740       1.346362      -0.694312       0.014935      -0.017445       0.004965       0.023495       0.000973       0.006732      -0.000306      -0.007023      -0.036141      -0.014700       0.005009       0.009691              1.708034       1.634362      -0.483381       0.074602       2.150738      -0.148291       1.339004          -0.000001
           75              H       8.775553       7.110256      32.881649       0.159836       0.979550 0.70865108E+01  0.66896460E+02                                 1.593508                            1.527016      -0.795599       2.523847                    0.999693       3.093670       8.250149       0.525835       1.233918      -0.721795      -0.019618       0.001059       0.020790       0.028604       0.007521      -0.007219       0.006455       0.005218      -0.013514      -0.014658       0.003974       0.010683              1.609051       1.597032       0.058890      -0.452120       1.445670      -0.066401       1.784453          -0.000001
           76              H       9.022738       6.990110      31.304003       0.155605       1.006018 0.75807600E+01  0.73472770E+02                                 1.678456                            1.623638      -0.890253       2.475517                    0.998877       3.313344       9.235134       0.484613       1.304059      -0.705161      -0.012537      -0.002785      -0.022725       0.026103       0.010218       0.008253       0.001931      -0.001175      -0.002376      -0.012208      -0.001976       0.014184              1.692619       1.445424       0.108839       0.336611       1.552637       0.160967       2.079795          -0.000002
           77              H       8.911455       1.582574      14.002485       0.303157       0.578771 0.36564576E+01  0.30311076E+02                                 1.280784                            1.221088      -1.247402       2.400277                    0.998710       2.755019       7.731147       0.483171       1.529202      -0.660247      -0.014400      -0.002753      -0.026602       0.030374       0.003169      -0.003591       0.001806       0.010908       0.006176      -0.008094       0.000885       0.007209              1.305356       1.362996      -0.026097       0.365918       1.171663      -0.024180       1.381408           0.000001
           78              H       9.112354       1.488033      15.467943       0.308297       0.543035 0.34296657E+01  0.27138939E+02                                 1.116004                            1.099791      -0.892951       2.621163                    0.999516       2.135155       5.298783       0.585282       1.322513      -0.705863      -0.015053      -0.004181       0.044975       0.047612       0.001268      -0.009838      -0.000660       0.002825       0.017942      -0.008451      -0.004382       0.012833              1.115687       1.022813       0.015026      -0.186891       1.013573      -0.029651       1.310674          -0.000000
           79              H       9.708158       9.514153      14.482790       0.148653       0.931049 0.67228882E+01  0.63487167E+02                                 1.614831                            1.542867      -0.868445       2.480786                    0.998911       3.334402       9.295815       0.488477       1.327798      -0.699156      -0.014385      -0.020839      -0.001402       0.025361       0.000986      -0.006556       0.003278      -0.007671      -0.027193      -0.012892       0.003922       0.008971              1.649934       1.592879       0.447709       0.054328       2.091985       0.009213       1.264937           0.000001
           80              H       0.925712       0.513081      13.637873       0.157144       0.960358 0.73016571E+01  0.70432054E+02                                 1.652708                            1.613724      -0.999240       2.425628                    0.997909       3.369958       9.513233       0.474776       1.337421      -0.697489       0.010029       0.000962      -0.023287       0.025373      -0.004546      -0.008720       0.002848      -0.003749       0.004094      -0.009859      -0.001139       0.010998              1.654172       1.500748      -0.054741      -0.355342       1.445440      -0.030680       2.016329          -0.000000
           81              H       1.087219       0.374224      15.226037       0.140035       0.992494 0.71285630E+01  0.67930663E+02                                 1.642203                            1.553128      -1.007049       2.405240                    0.997503       3.396500       9.339808       0.506522       1.268947      -0.711089       0.015026      -0.001019       0.018643       0.023966      -0.006348       0.005426       0.003433       0.004442      -0.012425      -0.010493       0.001154       0.009339              1.677365       1.683911      -0.243733       0.527839       1.482282      -0.214472       1.865903           0.000000
           82              H       9.617557       3.485207      14.801825       0.142092       0.947027 0.66853446E+01  0.63264211E+02                                 1.650016                            1.549271      -0.970694       2.425802                    0.997564       3.460379       9.767537       0.480739       1.346363      -0.694312      -0.014935       0.017445       0.004965       0.023495       0.000973      -0.006732       0.000306      -0.007023      -0.036141      -0.014700       0.005009       0.009691              1.708035       1.634362      -0.483381      -0.074602       2.150738       0.148292       1.339004          -0.000001
           83              H       1.072447       2.737744      15.352249       0.159836       0.979550 0.70865109E+01  0.66896462E+02                                 1.593508                            1.527017      -0.795599       2.523847                    0.999693       3.093670       8.250150       0.525835       1.233918      -0.721795       0.019618      -0.001059       0.020790       0.028604       0.007521       0.007219      -0.006455       0.005218      -0.013514      -0.014658       0.003974       0.010683              1.609052       1.597032       0.058890       0.452120       1.445670       0.066401       1.784453          -0.000001
           84              H       0.825262       2.857890      13.774603       0.155605       1.006018 0.75807611E+01  0.73472785E+02                                 1.678456                            1.623639      -0.890253       2.475517                    0.998877       3.313344       9.235135       0.484613       1.304059      -0.705161       0.012537       0.002785      -0.022725       0.026103       0.010218      -0.008253      -0.001931      -0.001175      -0.002376      -0.012208      -0.001976       0.014184              1.692619       1.445424       0.108839      -0.336611       1.552638      -0.160967       2.079796          -0.000002
           85              H       1.582574       0.936545      22.767185       0.303157       0.578771 0.36564590E+01  0.30311088E+02                                 1.280784                            1.221088      -1.247402       2.400277                    0.998710       2.755019       7.731145       0.483171       1.529201      -0.660247      -0.002753       0.014400      -0.026602       0.030374      -0.003169       0.001806       0.003591      -0.010908       0.006176      -0.008094       0.000885       0.007209              1.305356       1.171663       0.026097      -0.024180       1.362996      -0.365918       1.381408           0.000000
           86              H       1.488033       0.735646      24.232643       0.308297       0.543035 0.34296656E+01  0.27138936E+02                                 1.116004                            1.099791      -0.892951       2.621163                    0.999516       2.135155       5.298782       0.585282       1.322512      -0.705863      -0.004181       0.015053       0.044975       0.047612      -0.001268      -0.000660       0.009838      -0.002825       0.017942      -0.008451      -0.004382       0.012833              1.115686       1.013573      -0.015026      -0.029651       1.022813       0.186891       1.310674          -0.000000
           87              H       9.514153       0.139842      23.247490       0.148653       0.931049 0.67228876E+01  0.63487162E+02                                 1.614831                            1.542867      -0.868445       2.480786                    0.998911       3.334402       9.295816       0.488477       1.327799      -0.699156      -0.020839       0.014385      -0.001402       0.025361      -0.000986       0.003278       0.006556       0.007671      -0.027193      -0.012892       0.003922       0.008971              1.649934       2.091985      -0.447709       0.009213       1.592879      -0.054328       1.264937           0.000001
           88              H       0.513081       8.922288      22.402573       0.157144       0.960358 0.73016526E+01  0.70432007E+02                                 1.652708                            1.613724      -0.999240       2.425628                    0.997909       3.369957       9.513233       0.474776       1.337422      -0.697489       0.000962      -0.010029      -0.023287       0.025373       0.004546       0.002848       0.008720       0.003749       0.004094      -0.009859      -0.001139       0.010998              1.654173       1.445440       0.054741      -0.030680       1.500749       0.355342       2.016329          -0.000000
           89              H       0.374224       8.760781      23.990737       0.140035       0.992494 0.71285624E+01  0.67930658E+02                                 1.642203                            1.553128      -1.007049       2.405240                    0.997503       3.396500       9.339809       0.506522       1.268948      -0.711089      -0.001019      -0.015026       0.018643       0.023966       0.006348       0.003433      -0.005426      -0.004442      -0.012425      -0.010493       0.001154       0.009339              1.677366       1.482282       0.243733      -0.214472       1.683911      -0.527839       1.865904           0.000000
           90              H       3.485207       0.230443      23.566525       0.142092       0.947027 0.66853446E+01  0.63264211E+02                                 1.650016                            1.549271      -0.970694       2.425802                    0.997564       3.460379       9.767537       0.480739       1.346363      -0.694312       0.017445       0.014935       0.004965       0.023495      -0.000973       0.000306       0.006732       0.007023      -0.036141      -0.014700       0.005009       0.009691              1.708035       2.150738       0.483381       0.148292       1.634362       0.074602       1.339004          -0.000001
           91              H       2.737744       8.775553      24.116949       0.159836       0.979550 0.70865109E+01  0.66896460E+02                                 1.593508                            1.527016      -0.795599       2.523847                    0.999693       3.093670       8.250149       0.525835       1.233918      -0.721795      -0.001059      -0.019618       0.020790       0.028604      -0.007521      -0.006455      -0.007219      -0.005218      -0.013514      -0.014658       0.003974       0.010683              1.609051       1.445670      -0.058889       0.066401       1.597032      -0.452120       1.784453          -0.000001
           92              H       2.857890       9.022738      22.539303       0.155605       1.006018 0.75807611E+01  0.73472785E+02                                 1.678456                            1.623639      -0.890253       2.475517                    0.998877       3.313344       9.235135       0.484613       1.304059      -0.705161       0.002785      -0.012537      -0.022725       0.026103      -0.010218      -0.001931       0.008253       0.001175      -0.002376      -0.012208      -0.001976       0.014184              1.692619       1.552638      -0.108839      -0.160967       1.445424       0.336611       2.079796          -0.000002
           93              H       8.265426       8.911455       5.237785       0.303157       0.578771 0.36564583E+01  0.30311082E+02                                 1.280784                            1.221088      -1.247402       2.400277                    0.998710       2.755019       7.731146       0.483171       1.529201      -0.660247       0.002753      -0.014400      -0.026602       0.030374      -0.003169      -0.001806      -0.003591      -0.010908       0.006176      -0.008094       0.000885       0.007209              1.305356       1.171663       0.026097       0.024180       1.362996       0.365918       1.381408           0.000001
           94              H       8.359967       9.112354       6.703243       0.308297       0.543035 0.34296657E+01  0.27138939E+02                                 1.116004                            1.099791      -0.892951       2.621163                    0.999516       2.135155       5.298783       0.585282       1.322513      -0.705863       0.004181      -0.015053       0.044975       0.047612      -0.001268       0.000660      -0.009838      -0.002825       0.017942      -0.008451      -0.004382       0.012833              1.115687       1.013573      -0.015026       0.029651       1.022813      -0.186891       1.310674          -0.000000
           95              H       0.333847       9.708158       5.718090       0.148653       0.931049 0.67228882E+01  0.63487167E+02                                 1.614831                            1.542867      -0.868445       2.480786                    0.998911       3.334402       9.295815       0.488477       1.327798      -0.699156       0.020839      -0.014385      -0.001402       0.025361      -0.000986      -0.003278      -0.006556       0.007671      -0.027193      -0.012892       0.003922       0.008971              1.649934       2.091985      -0.447709      -0.009213       1.592879       0.054328       1.264937           0.000001
           96              H       9.334919       0.925712       4.873173       0.157144       0.960358 0.73016566E+01  0.70432050E+02                                 1.652708                            1.613724      -0.999240       2.425628                    0.997909       3.369958       9.513234       0.474776       1.337422      -0.697489      -0.000962       0.010029      -0.023287       0.025373       0.004546      -0.002848      -0.008720       0.003749       0.004094      -0.009859      -0.001139       0.010998              1.654173       1.445440       0.054741       0.030680       1.500748      -0.355342       2.016329          -0.000000
           97              H       9.473776       1.087219       6.461337       0.140035       0.992494 0.71285624E+01  0.67930658E+02                                 1.642203                            1.553128      -1.007049       2.405240                    0.997503       3.396500       9.339809       0.506522       1.268948      -0.711089       0.001019       0.015026       0.018643       0.023966       0.006348      -0.003433       0.005426      -0.004442      -0.012425      -0.010493       0.001154       0.009339              1.677366       1.482282       0.243733       0.214472       1.683911       0.527839       1.865904           0.000000
           98              H       6.362793       9.617557       6.037125       0.142093       0.947027 0.66853456E+01  0.63264223E+02                                 1.650016                            1.549271      -0.970694       2.425802                    0.997564       3.460379       9.767537       0.480739       1.346363      -0.694312      -0.017445      -0.014935       0.004965       0.023495      -0.000973      -0.000306      -0.006732       0.007023      -0.036141      -0.014700       0.005009       0.009691              1.708035       2.150738       0.483381      -0.148292       1.634362      -0.074602       1.339004          -0.000001
           99              H       7.110256       1.072447       6.587549       0.159836       0.979550 0.70865096E+01  0.66896441E+02                                 1.593508                            1.527016      -0.795599       2.523847                    0.999693       3.093670       8.250147       0.525835       1.233917      -0.721796       0.001059       0.019618       0.020790       0.028604      -0.007521       0.006455       0.007219      -0.005218      -0.013514      -0.014658       0.003974       0.010683              1.609051       1.445669      -0.058889      -0.066401       1.597031       0.452119       1.784452          -0.000001
          100              H       6.990110       0.825262       5.009903       0.155605       1.006018 0.75807600E+01  0.73472770E+02                                 1.678456                            1.623638      -0.890253       2.475517                    0.998877       3.313344       9.235134       0.484613       1.304059      -0.705161      -0.002785       0.012537      -0.022725       0.026103      -0.010218       0.001931      -0.008253       0.001175      -0.002376      -0.012208      -0.001976       0.014184              1.692619       1.552637      -0.108839       0.160967       1.445424      -0.336611       2.079795          -0.000002
          101              C       8.090132       3.882082       0.599505      -0.002655      37.145308 0.42078063E+03  0.97669805E+04                                 9.675782                            6.836013      -0.076465       1.987457                    0.999212      26.936420      75.795492       0.633607       0.416468      -1.069085      -0.013957      -0.037087      -0.023786       0.046217      -0.006868      -0.005108      -0.004700       0.013661      -0.008126      -0.012529       0.000807       0.011722             11.962563       5.512771       1.520800       1.722163      17.729599       3.045552      12.645320           0.000001
          102              C       8.160053       2.721002       1.349764      -0.126553      33.902629 0.47121457E+03  0.11346957E+05                                 9.236868                            7.360130      -0.071386       1.945705                    0.999424      30.187115      88.935679       0.590013       0.431105      -1.050985      -0.000008       0.002001      -0.015134       0.015265      -0.015698      -0.004136       0.011452       0.070459       0.002692      -0.041567       0.002329       0.039237             10.347496       5.508042       0.985468       1.020344      15.827677      -0.409758       9.706770          -0.000003
          103              C       7.927640       1.514622       0.648588      -0.013016      38.145975 0.43144202E+03  0.10054741E+05                                 9.796976                            6.890434       0.072901       2.032693                    0.999309      26.953067      75.440748       0.636877       0.412669      -1.073940      -0.000661       0.039560      -0.030936       0.050225       0.000638      -0.003582       0.003011       0.010250      -0.008252      -0.006925      -0.000813       0.007738             12.144446       5.550180      -0.346240       1.716332      17.175046      -3.752625      13.708112           0.000001
          104              C       7.587884       1.528410      34.371648      -0.158688      35.431052 0.44412161E+03  0.10566298E+05                                 9.515351                            7.137351      -0.072501       1.944218                    0.999556      30.365532      89.722365       0.598524       0.430134      -1.048702       0.000347       0.011148       0.028079       0.030213       0.008406      -0.007450       0.025267       0.055362      -0.088278      -0.049087       0.005227       0.043860             11.149486       5.436305      -0.432518       1.836278      11.817990      -3.506448      16.194164          -0.000001
          105              C       7.515994       2.648127      33.649436       0.084018      37.105259 0.39694235E+03  0.90993541E+04                                 9.769454                            6.699360      -0.075860       1.991021                    0.999187      26.275218      73.979882       0.630162       0.424004      -1.062073      -0.005390       0.001941       0.000514       0.005752       0.013807       0.001684       0.000606       0.027462       0.002075      -0.019818       0.000520       0.019298             12.406725       5.626271       0.510584       2.681487      11.291710      -0.658523      20.302196           0.000002
          106              C       7.792722       3.865340      34.291012      -0.135589      35.084844 0.46122593E+03  0.11041291E+05                                 9.448575                            7.262169      -0.028659       1.961892                    0.999526      30.006214      87.991864       0.596691       0.428796      -1.052951      -0.006652      -0.004123       0.019910       0.021393      -0.022638      -0.017830      -0.020289       0.042481      -0.064482      -0.047004       0.003943       0.043062             10.923982       5.526434       1.447605       2.154816      12.009576       3.175139      15.235936          -0.000001
          107              C       5.195805       2.430486      21.568174      -0.006800      36.903229 0.42282514E+03  0.98146938E+04                                 9.623096                            6.840408       0.062358       2.029422                    0.999370      26.935004      75.499551       0.635851       0.414987      -1.071307       0.040056       0.030801       0.013439       0.052285      -0.017421      -0.002394      -0.004651      -0.013841       0.003136      -0.020265       0.001674       0.018592             11.941434      18.217304       0.471060       2.913471       5.216858       0.462247      12.390139          -0.000001
          108              C       5.228303       2.493514      22.928455      -0.167251      35.327962 0.46229138E+03  0.11083110E+05                                 9.451337                            7.247036      -0.033694       1.949177                    0.999665      30.670113      90.268846       0.599686       0.426026      -1.053713       0.011001       0.027929      -0.013949       0.033100      -0.022483      -0.031976      -0.003246      -0.040039      -0.077033      -0.052876       0.008085       0.044791             10.973366      12.459637       0.700756       3.661559       5.154818       0.638646      15.305642          -0.000001
          109              C       6.447486       2.557526      23.633137       0.080325      39.689453 0.42524623E+03  0.98961205E+04                                10.199204                            6.918282      -0.075649       1.985425                    0.999128      26.604542      74.943417       0.623583       0.422073      -1.065582       0.000304       0.014244      -0.002763       0.014512       0.010654       0.001331       0.000791       0.001877       0.025119      -0.014886       0.005662       0.009223             13.180134      11.272235       0.322025       1.025139       5.451514       1.264798      22.816652           0.000001
          110              C       7.617428       2.460030      22.851326      -0.168132      35.989705 0.48787954E+03  0.11859789E+05                                 9.605128                            7.477059      -0.100624       1.926622                    0.999425      31.018098      92.044936       0.586356       0.429715      -1.051035      -0.012261       0.012476      -0.019777       0.026403       0.010040       0.029921      -0.002232      -0.017911      -0.079497      -0.045513       0.015386       0.030127             11.036715      11.557683      -0.508511      -3.210099       5.404861       0.639611      16.147602          -0.000001
          111              C       7.572127       2.381246      21.484033      -0.011072      36.858810 0.42788656E+03  0.99764129E+04                                 9.633388                            6.903189       0.038042       2.022573                    0.999352      27.094361      76.481198       0.629011       0.417640      -1.068032      -0.035688       0.003368       0.022373       0.042256      -0.003435       0.006198       0.002337      -0.015563      -0.005059      -0.011885       0.002419       0.009466             11.801741      17.512694      -0.172815      -2.726139       5.332497       0.356772      12.560030          -0.000000
          112              C       6.368702       2.374353      20.849468      -0.119551      33.054318 0.44060239E+03  0.10469314E+05                                 9.121364                            7.148099      -0.120880       1.937795                    0.999331      29.928035      88.582832       0.592747       0.434876      -1.045074      -0.003623       0.013093       0.026669       0.029930      -0.005840       0.003381      -0.001446      -0.094140       0.020094      -0.050967       0.006812       0.044155             10.332924      16.133590       0.404066      -0.039675       5.401604       0.244465       9.463578          -0.000004
          113              C       6.505589       2.616614      25.105607       0.079809      36.709022 0.38926379E+03  0.88796328E+04                                 9.693629                            6.612638      -0.152468       1.961504                    0.999191      26.383485      74.096314       0.637409       0.421247      -1.063835       0.000793       0.008356       0.002169       0.008669      -0.015571       0.001227      -0.002731       0.013253       0.033369      -0.022561       0.008752       0.013808             12.417573       8.679946       2.536785       0.857845       6.593684       0.868808      21.979090           0.000001
          114              C       7.529781       3.229159      25.708618      -0.212168      36.698649 0.44889225E+03  0.10658172E+05                                 9.576720                            7.046819       0.138404       2.002338                    0.999775      30.511925      88.692001       0.621856       0.414835      -1.063223      -0.013725      -0.000132       0.001732       0.013835      -0.008142      -0.027127      -0.013635       0.008790      -0.070954      -0.042417       0.012402       0.030014             11.491806       8.531105       2.631130       2.960362       6.874496       1.514511      19.069817           0.000001
          115              C       7.669622       3.266582      27.079417       0.090183      34.871090 0.42189611E+03  0.97770471E+04                                 9.331441                            6.874623      -0.013938       2.006633                    0.999245      26.295203      73.383016       0.629188       0.420072      -1.069219       0.034119       0.025294       0.008208       0.043259       0.017193       0.027469       0.025145       0.005971      -0.002835      -0.030012      -0.016876       0.046888             11.271046       9.483312       2.895202       2.637362       6.417034       0.976197      17.912793           0.000003
          116              C       6.700579       2.648127      27.889275       0.017240      35.429582 0.43103455E+03  0.10064574E+05                                 9.389680                            6.931589      -0.020672       1.996469                    0.999480      27.178296      76.683110       0.627535       0.418008      -1.068186      -0.014230      -0.011356       0.016823       0.024789       0.006340       0.012057       0.007204      -0.011472       0.059047      -0.020370      -0.005618       0.025988             11.314720       9.258162       2.775515       1.873042       6.346103       0.604734      18.339893           0.000002
          117              C       5.564120       2.092700      27.296782      -0.119806      35.646646 0.46533836E+03  0.11176177E+05                                 9.584622                            7.313726      -0.044695       1.961816                    0.998676      29.952890      88.280304       0.591619       0.431062      -1.050464       0.002986       0.007219      -0.016127       0.017920      -0.000653      -0.005905      -0.006611      -0.005163      -0.011601      -0.010613       0.001784       0.008829             11.097422       9.973384       2.635473       0.536392       6.487315       0.826689      16.831566          -0.000001
          118              C       5.544424       2.050354      25.911959      -0.144409      35.161226 0.44880114E+03  0.10665869E+05                                 9.381896                            7.087242       0.102224       1.996800                    0.999720      30.085194      87.771301       0.614090       0.419693      -1.059099       0.012935       0.012097       0.030645       0.035394       0.012755       0.018412       0.007106       0.023016      -0.066199      -0.028911      -0.006110       0.035021             10.927810       8.551363       2.472461      -0.798921       6.521008      -0.261638      17.711059          -0.000001
          119              C       7.264870       2.653051      32.183978       0.071511      38.384728 0.43198864E+03  0.10089799E+05                                 9.960084                            6.959580      -0.086897       1.976135                    0.999244      26.924200      75.912601       0.623693       0.420460      -1.066903      -0.003230       0.010447      -0.004236       0.011727       0.000894       0.005298      -0.002263      -0.025360       0.063681      -0.023966       0.001888       0.022079             12.574170       8.128496       2.496496       2.334885       7.803002      -0.674984      21.791013           0.000002
          120              C       6.353930       1.785442      31.580967      -0.163392      34.979230 0.47041762E+03  0.11283010E+05                                 9.282297                            7.221763       0.202559       2.023680                    0.999784      30.374151      88.284232       0.614229       0.415752      -1.064313      -0.006811       0.014348      -0.028925       0.032998       0.024821      -0.010026      -0.022887      -0.012665      -0.012851      -0.026697      -0.014215       0.040912             10.598149       8.495561       2.382367       2.413105       7.022729       0.559050      16.276158           0.000000
          121              C       6.123486       1.799230      30.189133      -0.128015      36.690652 0.49831039E+03  0.12138238E+05                                 9.681928                            7.508475       0.027315       1.972738                    0.999537      30.428504      89.437582       0.592674       0.424263      -1.057813       0.003836       0.015196       0.019059       0.024676       0.017246       0.006089       0.008525      -0.010189      -0.007367      -0.016759      -0.006686       0.023445             11.085808       8.569820       2.689973       0.750896       7.588286      -0.688690      17.099317          -0.000001
          122              C       6.868980       2.688504      29.337204       0.011430      36.219864 0.44036587E+03  0.10330150E+05                                 9.508346                            7.000930      -0.020065       1.994726                    0.999409      27.309107      77.047484       0.625582       0.417378      -1.069366      -0.019651      -0.011831      -0.019034       0.029807       0.004974      -0.010705      -0.013514       0.022929       0.046449      -0.023910      -0.002342       0.026253             11.444092       8.059306       3.118660       1.113177       7.718597      -0.195815      18.554374           0.000002
          123              C       7.769087       3.558082      29.936709       0.106884      33.403389 0.41125344E+03  0.94909956E+04                                 9.080469                            6.807019      -0.059036       1.992127                    0.999338      26.281720      73.731745       0.628157       0.422509      -1.065282       0.027451       0.030571      -0.011662       0.042709       0.002492      -0.028825      -0.019430       0.006507       0.033826      -0.030935      -0.009085       0.040020             10.713172       7.787079       3.336821       0.492451       8.075032      -1.222570      16.277405           0.000002
          124              C       7.969986       3.551189      31.342567      -0.234215      39.236129 0.52124384E+03  0.12807555E+05                                 9.966583                            7.571028       0.197595       2.011374                    0.999857      31.541323      92.333631       0.604478       0.412382      -1.068091      -0.011833      -0.003246       0.001737       0.012392       0.019419       0.006388       0.015437       0.000745      -0.053896      -0.025260      -0.007861       0.033121             11.706554       7.591308       2.661247       0.018058       8.207341      -2.125437      19.321013           0.000000
          125              C       3.842690       2.326098      20.895045       0.565484      23.269315 0.26104473E+03  0.54588767E+04                                 7.557756                            5.723659      -0.016511       2.045745                    0.999551      22.678877      63.615212       0.622378       0.470613      -1.021463      -0.048679       0.019140      -0.018806       0.055585      -0.008262      -0.023615       0.016849      -0.166747      -0.113304      -0.078272      -0.026711       0.104983              9.041794      14.186856       0.169222       3.049475       4.466827      -0.330102       8.471699           0.000002
          126              C       8.309742       5.147550       1.255105       0.549214      25.148221 0.27910862E+03  0.59323488E+04                                 7.946260                            5.910212      -0.076903       2.018605                    0.999615      23.110008      65.255993       0.614029       0.469315      -1.022638       0.001030       0.042832       0.022553       0.048418      -0.020397      -0.004848      -0.023878       0.157802      -0.107536      -0.077689      -0.021753       0.099442              9.591436       4.716253       1.126710       0.652192      14.915928       3.806583       9.142128           0.000002
          127              C       8.095056       0.234382       1.339246       0.574576      23.991722 0.25610089E+03  0.53316508E+04                                 7.675158                            5.652085      -0.057798       2.030887                    0.999649      22.605416      63.333653       0.628953       0.467776      -1.022683       0.010837      -0.046997       0.022375       0.053168       0.032160       0.004033       0.021137       0.167773      -0.131052      -0.079366      -0.032714       0.112080              9.222133       4.491654      -1.277325       0.359010      13.363198      -3.516550       9.811547           0.000002
          128              C       8.876002       2.315265      20.737280       0.575982      22.681773 0.25315750E+03  0.52614220E+04                                 7.442140                            5.653928      -0.019333       2.048204                    0.999540      22.541229      63.345913       0.622376       0.473523      -1.018353       0.048361      -0.001395      -0.016189       0.051018       0.017610       0.022460       0.005806      -0.167585      -0.127850      -0.077861      -0.029516       0.107376              8.776777      13.000021      -0.858976      -2.774051       4.569861      -0.244464       8.760448           0.000001
          129              C       8.546094       4.501521      29.074263      -0.227366      28.195465 0.45810395E+03  0.10980732E+05                                 8.167531                            7.163365      -0.193224       1.919954                    0.998324      30.513526      90.416138       0.608328       0.420050      -1.055229      -0.004558      -0.072227      -0.052255       0.089264      -0.000232      -0.015971       0.008935       0.018595       0.080748      -0.024712      -0.010154       0.034867              8.728346       7.514133       1.599292      -0.395542       8.741415      -0.468579       9.929489          -0.000001
          130              C       8.948878       3.833826      27.770075      -0.227568      27.712809 0.45319102E+03  0.10797189E+05                                 7.993247                            7.066255      -0.081361       1.956583                    0.998385      30.174427      88.161963       0.622226       0.413170      -1.063181      -0.058786       0.017595       0.055232       0.082559       0.010305      -0.005294       0.018914       0.005727       0.079852      -0.030089      -0.003730       0.033819              8.511564       8.670535       1.069369       1.319715       7.198275       1.015652       9.665881          -0.000000
          131              C       1.757868       5.965918      18.128905      -0.002655      37.145308 0.42078064E+03  0.97669807E+04                                 9.675782                            6.836014      -0.076465       1.987457                    0.999212      26.936420      75.795495       0.633607       0.416468      -1.069085       0.013957       0.037087      -0.023786       0.046217      -0.006868       0.005108       0.004700       0.013661      -0.008126      -0.012529       0.000807       0.011722             11.962564       5.512771       1.520800      -1.722163      17.729600      -3.045552      12.645320           0.000001
          132              C       1.687947       7.126998      18.879164      -0.126553      33.902628 0.47121455E+03  0.11346956E+05                                 9.236868                            7.360130      -0.071386       1.945705                    0.999424      30.187115      88.935679       0.590013       0.431105      -1.050985       0.000008      -0.002001      -0.015134       0.015265      -0.015698       0.004136      -0.011452       0.070459       0.002692      -0.041567       0.002329       0.039237             10.347496       5.508042       0.985468      -1.020344      15.827677       0.409758       9.706770          -0.000003
          133              C       1.920360       8.333378      18.177988      -0.013016      38.145976 0.43144202E+03  0.10054741E+05                                 9.796976                            6.890434       0.072901       2.032693                    0.999309      26.953067      75.440750       0.636877       0.412669      -1.073940       0.000661      -0.039560      -0.030936       0.050225       0.000638       0.003582      -0.003011       0.010250      -0.008252      -0.006925      -0.000813       0.007738             12.144447       5.550181      -0.346240      -1.716332      17.175047       3.752625      13.708112           0.000001
          134              C       2.260116       8.319590      16.842248      -0.158688      35.431050 0.44412158E+03  0.10566297E+05                                 9.515350                            7.137351      -0.072501       1.944218                    0.999556      30.365531      89.722359       0.598524       0.430134      -1.048702      -0.000347      -0.011148       0.028079       0.030213       0.008406       0.007450      -0.025267       0.055362      -0.088278      -0.049087       0.005227       0.043860             11.149486       5.436305      -0.432518      -1.836278      11.817989       3.506447      16.194163          -0.000001
          135              C       2.332006       7.199873      16.120036       0.084018      37.105261 0.39694238E+03  0.90993549E+04                                 9.769454                            6.699360      -0.075860       1.991021                    0.999187      26.275219      73.979887       0.630162       0.424005      -1.062073       0.005390      -0.001941       0.000514       0.005752       0.013807      -0.001684      -0.000606       0.027462       0.002075      -0.019818       0.000520       0.019298             12.406726       5.626271       0.510584      -2.681487      11.291710       0.658523      20.302197           0.000001
          136              C       2.055278       5.982660      16.761612      -0.135589      35.084842 0.46122590E+03  0.11041290E+05                                 9.448575                            7.262169      -0.028659       1.961892                    0.999526      30.006213      87.991861       0.596691       0.428796      -1.052951       0.006652       0.004123       0.019910       0.021393      -0.022638       0.017830       0.020289       0.042481      -0.064482      -0.047004       0.003943       0.043062             10.923982       5.526434       1.447605      -2.154816      12.009575      -3.175139      15.235936          -0.000001
          137              C       4.652195       7.417514       4.038774      -0.006800      36.903230 0.42282514E+03  0.98146939E+04                                 9.623097                            6.840409       0.062358       2.029422                    0.999370      26.935004      75.499554       0.635851       0.414987      -1.071307      -0.040056      -0.030801       0.013439       0.052285      -0.017421       0.002394       0.004651      -0.013841       0.003136      -0.020265       0.001674       0.018592             11.941434      18.217305       0.471060      -2.913471       5.216858      -0.462247      12.390140          -0.000000
          138              C       4.619697       7.354486       5.399055      -0.167251      35.327961 0.46229137E+03  0.11083110E+05                                 9.451337                            7.247035      -0.033694       1.949177                    0.999665      30.670113      90.268845       0.599686       0.426026      -1.053713      -0.011001      -0.027929      -0.013949       0.033100      -0.022483       0.031976       0.003246      -0.040039      -0.077033      -0.052876       0.008085       0.044791             10.973365      12.459637       0.700756      -3.661559       5.154818      -0.638646      15.305641          -0.000001
          139              C       3.400514       7.290474       6.103737       0.080325      39.689454 0.42524623E+03  0.98961206E+04                                10.199205                            6.918282      -0.075649       1.985425                    0.999128      26.604542      74.943421       0.623583       0.422073      -1.065582      -0.000304      -0.014244      -0.002763       0.014512       0.010654      -0.001331      -0.000791       0.001877       0.025119      -0.014886       0.005662       0.009223             13.180135      11.272236       0.322025      -1.025139       5.451514      -1.264798      22.816654           0.000001
          140              C       2.230572       7.387970       5.321926      -0.168132      35.989704 0.48787953E+03  0.11859788E+05                                 9.605128                            7.477058      -0.100624       1.926622                    0.999425      31.018098      92.044935       0.586356       0.429715      -1.051035       0.012261      -0.012476      -0.019777       0.026403       0.010040      -0.029921       0.002232      -0.017911      -0.079497      -0.045513       0.015386       0.030127             11.036715      11.557683      -0.508511       3.210098       5.404860      -0.639611      16.147601          -0.000001
          141              C       2.275873       7.466754       3.954633      -0.011072      36.858812 0.42788658E+03  0.99764137E+04                                 9.633388                            6.903189       0.038042       2.022573                    0.999352      27.094362      76.481202       0.629011       0.417640      -1.068032       0.035688      -0.003368       0.022373       0.042256      -0.003435      -0.006198      -0.002337      -0.015563      -0.005059      -0.011885       0.002419       0.009466             11.801741      17.512695      -0.172815       2.726139       5.332498      -0.356772      12.560031          -0.000000
          142              C       3.479298       7.473647       3.320068      -0.119551      33.054318 0.44060238E+03  0.10469314E+05                                 9.121364                            7.148099      -0.120880       1.937795                    0.999331      29.928035      88.582831       0.592747       0.434876      -1.045074       0.003623      -0.013093       0.026669       0.029930      -0.005840      -0.003381       0.001446      -0.094140       0.020094      -0.050967       0.006812       0.044155             10.332924      16.133590       0.404066       0.039675       5.401604      -0.244465       9.463578          -0.000004
          143              C       3.342411       7.231386       7.576207       0.079809      36.709022 0.38926379E+03  0.88796327E+04                                 9.693628                            6.612638      -0.152468       1.961504                    0.999191      26.383485      74.096313       0.637409       0.421247      -1.063835      -0.000793      -0.008356       0.002169       0.008669      -0.015571      -0.001227       0.002731       0.013253       0.033369      -0.022561       0.008752       0.013808             12.417573       8.679946       2.536785      -0.857845       6.593684      -0.868808      21.979089           0.000001
          144              C       2.318219       6.618841       8.179218      -0.212168      36.698649 0.44889226E+03  0.10658172E+05                                 9.576720                            7.046819       0.138404       2.002338                    0.999775      30.511925      88.692002       0.621856       0.414835      -1.063223       0.013725       0.000132       0.001732       0.013835      -0.008142       0.027127       0.013635       0.008790      -0.070954      -0.042417       0.012402       0.030014             11.491806       8.531106       2.631130      -2.960362       6.874496      -1.514512      19.069817           0.000002
          145              C       2.178378       6.581418       9.550017       0.090183      34.871086 0.42189606E+03  0.97770456E+04                                 9.331441                            6.874623      -0.013938       2.006633                    0.999245      26.295201      73.383011       0.629188       0.420072      -1.069219      -0.034119      -0.025294       0.008208       0.043259       0.017193      -0.027469      -0.025145       0.005971      -0.002835      -0.030012      -0.016876       0.046888             11.271046       9.483312       2.895202      -2.637362       6.417034      -0.976197      17.912793           0.000003
          146              C       3.147421       7.199873      10.359875       0.017240      35.429582 0.43103455E+03  0.10064574E+05                                 9.389679                            6.931588      -0.020671       1.996469                    0.999480      27.178296      76.683107       0.627535       0.418008      -1.068186       0.014230       0.011356       0.016823       0.024789       0.006340      -0.012057      -0.007204      -0.011472       0.059047      -0.020370      -0.005618       0.025988             11.314719       9.258162       2.775515      -1.873042       6.346103      -0.604734      18.339892           0.000002
          147              C       4.283880       7.755300       9.767382      -0.119806      35.646650 0.46533844E+03  0.11176179E+05                                 9.584622                            7.313726      -0.044695       1.961816                    0.998676      29.952892      88.280309       0.591619       0.431062      -1.050464      -0.002986      -0.007219      -0.016127       0.017920      -0.000653       0.005905       0.006611      -0.005163      -0.011601      -0.010613       0.001784       0.008829             11.097422       9.973384       2.635473      -0.536392       6.487316      -0.826690      16.831567          -0.000001
          148              C       4.303576       7.797646       8.382559      -0.144409      35.161228 0.44880117E+03  0.10665870E+05                                 9.381897                            7.087243       0.102224       1.996799                    0.999720      30.085195      87.771306       0.614090       0.419693      -1.059099      -0.012935      -0.012097       0.030645       0.035394       0.012755      -0.018412      -0.007106       0.023016      -0.066199      -0.028911      -0.006110       0.035021             10.927811       8.551364       2.472461       0.798921       6.521008       0.261638      17.711060          -0.000001
          149              C       2.583130       7.194949      14.654578       0.071511      38.384730 0.43198866E+03  0.10089799E+05                                 9.960084                            6.959580      -0.086897       1.976135                    0.999244      26.924201      75.912603       0.623693       0.420460      -1.066903       0.003230      -0.010447      -0.004236       0.011727       0.000894      -0.005298       0.002263      -0.025360       0.063681      -0.023966       0.001888       0.022079             12.574170       8.128496       2.496497      -2.334885       7.803002       0.674984      21.791012           0.000002
          150              C       3.494070       8.062558      14.051567      -0.163392      34.979234 0.47041769E+03  0.11283012E+05                                 9.282297                            7.221763       0.202558       2.023680                    0.999784      30.374154      88.284243       0.614229       0.415752      -1.064313       0.006811      -0.014348      -0.028925       0.032998       0.024821       0.010026       0.022887      -0.012665      -0.012851      -0.026697      -0.014215       0.040912             10.598150       8.495561       2.382367      -2.413105       7.022729      -0.559050      16.276159           0.000000
          151              C       3.724514       8.048770      12.659733      -0.128015      36.690652 0.49831039E+03  0.12138238E+05                                 9.681928                            7.508475       0.027315       1.972738                    0.999537      30.428504      89.437583       0.592674       0.424263      -1.057813      -0.003836      -0.015196       0.019059       0.024676       0.017246      -0.006089      -0.008525      -0.010189      -0.007367      -0.016759      -0.006686       0.023445             11.085808       8.569820       2.689973      -0.750896       7.588286       0.688690      17.099317          -0.000001
          152              C       2.979020       7.159496      11.807804       0.011430      36.219864 0.44036587E+03  0.10330150E+05                                 9.508346                            7.000930      -0.020065       1.994726                    0.999409      27.309107      77.047485       0.625582       0.417378      -1.069366       0.019651       0.011831      -0.019034       0.029807       0.004974       0.010705       0.013514       0.022929       0.046449      -0.023910      -0.002342       0.026253             11.444093       8.059306       3.118660      -1.113177       7.718597       0.195815      18.554375           0.000002
          153              C       2.078913       6.289918      12.407309       0.106884      33.403386 0.41125341E+03  0.94909947E+04                                 9.080468                            6.807018      -0.059036       1.992127                    0.999338      26.281719      73.731741       0.628157       0.422509      -1.065282      -0.027450      -0.030571      -0.011662       0.042709       0.002492       0.028825       0.019430       0.006507       0.033826      -0.030935      -0.009085       0.040020             10.713171       7.787079       3.336821      -0.492451       8.075031       1.222570      16.277404           0.000002
          154              C       1.878014       6.296811      13.813167      -0.234215      39.236127 0.52124381E+03  0.12807554E+05                                 9.966583                            7.571027       0.197595       2.011374                    0.999857      31.541322      92.333628       0.604478       0.412382      -1.068091       0.011833       0.003246       0.001737       0.012392       0.019419      -0.006388      -0.015437       0.000745      -0.053897      -0.025260      -0.007861       0.033121             11.706554       7.591308       2.661247      -0.018058       8.207341       2.125437      19.321013           0.000000
          155              C       6.005310       7.521902       3.365645       0.565484      23.269315 0.26104474E+03  0.54588768E+04                                 7.557755                            5.723658      -0.016511       2.045745                    0.999551      22.678877      63.615208       0.622378       0.470613      -1.021463       0.048679      -0.019140      -0.018806       0.055585      -0.008262       0.023615      -0.016849      -0.166747      -0.113304      -0.078272      -0.026711       0.104983              9.041793      14.186855       0.169222      -3.049475       4.466827       0.330102       8.471698           0.000001
          156              C       1.538258       4.700450      18.784505       0.549214      25.148217 0.27910857E+03  0.59323475E+04                                 7.946259                            5.910211      -0.076903       2.018605                    0.999615      23.110006      65.255985       0.614029       0.469315      -1.022638      -0.001030      -0.042832       0.022553       0.048418      -0.020397       0.004848       0.023878       0.157802      -0.107536      -0.077689      -0.021753       0.099442              9.591435       4.716252       1.126710      -0.652192      14.915926      -3.806583       9.142127           0.000002
          157              C       1.752944       9.613618      18.868646       0.574576      23.991721 0.25610089E+03  0.53316506E+04                                 7.675158                            5.652085      -0.057799       2.030887                    0.999649      22.605416      63.333653       0.628953       0.467776      -1.022683      -0.010837       0.046997       0.022375       0.053168       0.032160      -0.004033      -0.021137       0.167773      -0.131052      -0.079366      -0.032713       0.112080              9.222133       4.491654      -1.277325      -0.359010      13.363197       3.516550       9.811547           0.000002
          158              C       0.971998       7.532735       3.207880       0.575982      22.681773 0.25315750E+03  0.52614221E+04                                 7.442140                            5.653928      -0.019333       2.048204                    0.999540      22.541229      63.345914       0.622376       0.473523      -1.018353      -0.048361       0.001395      -0.016189       0.051018       0.017610      -0.022460      -0.005806      -0.167585      -0.127850      -0.077861      -0.029516       0.107376              8.776777      13.000021      -0.858976       2.774051       4.569861       0.244464       8.760448           0.000002
          159              C       1.301906       5.346479      11.544863      -0.227366      28.195469 0.45810402E+03  0.10980734E+05                                 8.167531                            7.163365      -0.193224       1.919954                    0.998324      30.513529      90.416149       0.608327       0.420050      -1.055229       0.004558       0.072227      -0.052255       0.089264      -0.000232       0.015971      -0.008935       0.018595       0.080748      -0.024712      -0.010154       0.034867              8.728347       7.514134       1.599292       0.395542       8.741416       0.468579       9.929490          -0.000001
          160              C       0.899122       6.014174      10.240675      -0.227568      27.712813 0.45319111E+03  0.10797192E+05                                 7.993248                            7.066256      -0.081361       1.956583                    0.998385      30.174430      88.161978       0.622226       0.413170      -1.063181       0.058786      -0.017596       0.055232       0.082559       0.010305       0.005294      -0.018914       0.005727       0.079851      -0.030089      -0.003730       0.033819              8.511565       8.670537       1.069369      -1.319716       7.198276      -1.015652       9.665883          -0.000000
          161              C       5.965918       8.090132      26.893605      -0.002655      37.145306 0.42078060E+03  0.97669796E+04                                 9.675782                            6.836013      -0.076465       1.987457                    0.999212      26.936419      75.795489       0.633607       0.416468      -1.069085       0.037087      -0.013957      -0.023786       0.046217       0.006868       0.004700      -0.005108      -0.013661      -0.008126      -0.012529       0.000807       0.011722             11.962563      17.729599      -1.520800      -3.045552       5.512771       1.722163      12.645320           0.000001
          162              C       7.126998       8.160053      27.643864      -0.126553      33.902629 0.47121458E+03  0.11346957E+05                                 9.236869                            7.360130      -0.071386       1.945705                    0.999424      30.187115      88.935681       0.590013       0.431105      -1.050985      -0.002001      -0.000008      -0.015134       0.015265       0.015698      -0.011452      -0.004136      -0.070459       0.002692      -0.041567       0.002329       0.039237             10.347497      15.827678      -0.985468       0.409758       5.508042       1.020344       9.706771          -0.000003
          163              C       8.333378       7.927640      26.942688      -0.013016      38.145976 0.43144202E+03  0.10054741E+05                                 9.796976                            6.890435       0.072901       2.032693                    0.999309      26.953067      75.440751       0.636877       0.412669      -1.073940      -0.039560      -0.000661      -0.030936       0.050225      -0.000638      -0.003011      -0.003582      -0.010250      -0.008252      -0.006925      -0.000813       0.007738             12.144447      17.175047       0.346240       3.752625       5.550181       1.716332      13.708113           0.000001
          164              C       8.319590       7.587884      25.606948      -0.158688      35.431047 0.44412153E+03  0.10566295E+05                                 9.515349                            7.137350      -0.072501       1.944218                    0.999556      30.365530      89.722354       0.598524       0.430134      -1.048702      -0.011148       0.000347       0.028079       0.030213      -0.008406      -0.025267      -0.007450      -0.055362      -0.088278      -0.049087       0.005227       0.043860             11.149485      11.817988       0.432518       3.506446       5.436304       1.836278      16.194161          -0.000001
          165              C       7.199873       7.515994      24.884736       0.084017      37.105258 0.39694234E+03  0.90993539E+04                                 9.769454                            6.699360      -0.075860       1.991021                    0.999187      26.275218      73.979882       0.630162       0.424005      -1.062073      -0.001941      -0.005390       0.000514       0.005752      -0.013807      -0.000606       0.001684      -0.027462       0.002075      -0.019818       0.000520       0.019298             12.406725      11.291710      -0.510584       0.658523       5.626271       2.681487      20.302196           0.000002
          166              C       5.982660       7.792722      25.526312      -0.135589      35.084852 0.46122605E+03  0.11041294E+05                                 9.448577                            7.262170      -0.028660       1.961891                    0.999526      30.006218      87.991879       0.596691       0.428796      -1.052951       0.004123      -0.006652       0.019910       0.021393       0.022638       0.020289      -0.017830      -0.042481      -0.064482      -0.047004       0.003943       0.043062             10.923984      12.009577      -1.447605      -3.175141       5.526435       2.154817      15.235939          -0.000001
          167              C       7.417514       5.195805      12.803474      -0.006800      36.903227 0.42282511E+03  0.98146929E+04                                 9.623096                            6.840408       0.062359       2.029423                    0.999370      26.935003      75.499549       0.635851       0.414987      -1.071307      -0.030801       0.040056       0.013439       0.052285       0.017421       0.004651      -0.002394       0.013841       0.003136      -0.020265       0.001674       0.018592             11.941433       5.216858      -0.471060      -0.462247      18.217304       2.913471      12.390139          -0.000000
          168              C       7.354486       5.228303      14.163755      -0.167251      35.327963 0.46229140E+03  0.11083111E+05                                 9.451337                            7.247036      -0.033694       1.949177                    0.999665      30.670113      90.268847       0.599686       0.426026      -1.053713      -0.027929       0.011001      -0.013949       0.033100       0.022483       0.003246      -0.031976       0.040039      -0.077033      -0.052876       0.008085       0.044791             10.973366       5.154818      -0.700756      -0.638646      12.459637       3.661560      15.305643          -0.000001
          169              C       7.290474       6.447486      14.868437       0.080325      39.689451 0.42524620E+03  0.98961198E+04                                10.199204                            6.918282      -0.075649       1.985425                    0.999128      26.604541      74.943418       0.623583       0.422073      -1.065582      -0.014244       0.000304      -0.002763       0.014512      -0.010654      -0.000791       0.001331      -0.001877       0.025119      -0.014886       0.005662       0.009223             13.180134       5.451514      -0.322025      -1.264798      11.272235       1.025139      22.816654           0.000001
          170              C       7.387970       7.617428      14.086626      -0.168132      35.989702 0.48787951E+03  0.11859788E+05                                 9.605128                            7.477059      -0.100624       1.926622                    0.999425      31.018097      92.044934       0.586356       0.429715      -1.051035      -0.012476      -0.012261      -0.019777       0.026403      -0.010040       0.002232       0.029921       0.017911      -0.079497      -0.045513       0.015386       0.030127             11.036715       5.404861       0.508511      -0.639611      11.557683      -3.210099      16.147602          -0.000001
          171              C       7.466754       7.572127      12.719333      -0.011072      36.858809 0.42788656E+03  0.99764129E+04                                 9.633387                            6.903189       0.038042       2.022573                    0.999352      27.094361      76.481198       0.629011       0.417640      -1.068032      -0.003368      -0.035688       0.022373       0.042256       0.003435      -0.002337       0.006198       0.015563      -0.005059      -0.011885       0.002419       0.009466             11.801740       5.332497       0.172815      -0.356772      17.512694      -2.726139      12.560030          -0.000000
          172              C       7.473647       6.368702      12.084768      -0.119552      33.054320 0.44060241E+03  0.10469315E+05                                 9.121365                            7.148100      -0.120880       1.937795                    0.999331      29.928036      88.582838       0.592747       0.434876      -1.045074      -0.013093      -0.003623       0.026669       0.029930       0.005840       0.001446       0.003381       0.094140       0.020094      -0.050967       0.006812       0.044155             10.332925       5.401605      -0.404066      -0.244465      16.133592      -0.039675       9.463579          -0.000004
          173              C       7.231386       6.505589      16.340907       0.079809      36.709024 0.38926381E+03  0.88796335E+04                                 9.693629                            6.612638      -0.152469       1.961504                    0.999191      26.383486      74.096317       0.637409       0.421247      -1.063835      -0.008356       0.000793       0.002169       0.008669       0.015571       0.002731       0.001227      -0.013253       0.033369      -0.022561       0.008752       0.013808             12.417573       6.593684      -2.536785      -0.868808       8.679946       0.857845      21.979090           0.000001
          174              C       6.618841       7.529781      16.943918      -0.212168      36.698647 0.44889223E+03  0.10658172E+05                                 9.576720                            7.046819       0.138404       2.002338                    0.999775      30.511924      88.692001       0.621856       0.414835      -1.063223       0.000132      -0.013725       0.001732       0.013835       0.008142       0.013635      -0.027127      -0.008790      -0.070954      -0.042417       0.012402       0.030014             11.491806       6.874496      -2.631130      -1.514511       8.531106       2.960362      19.069817           0.000001
          175              C       6.581418       7.669622      18.314717       0.090182      34.871090 0.42189611E+03  0.97770472E+04                                 9.331442                            6.874624      -0.013938       2.006633                    0.999245      26.295203      73.383017       0.629188       0.420072      -1.069219      -0.025294       0.034119       0.008208       0.043259      -0.017193      -0.025145       0.027469      -0.005971      -0.002835      -0.030012      -0.016876       0.046888             11.271047       6.417034      -2.895202      -0.976197       9.483313       2.637362      17.912794           0.000003
          176              C       7.199873       6.700579      19.124575       0.017240      35.429583 0.43103457E+03  0.10064575E+05                                 9.389680                            6.931589      -0.020671       1.996469                    0.999480      27.178297      76.683110       0.627535       0.418008      -1.068186       0.011356      -0.014230       0.016823       0.024789      -0.006341      -0.007204       0.012057       0.011472       0.059047      -0.020370      -0.005618       0.025988             11.314719       6.346103      -2.775515      -0.604734       9.258162       1.873042      18.339892           0.000002
          177              C       7.755300       5.564120      18.532082      -0.119806      35.646651 0.46533844E+03  0.11176179E+05                                 9.584623                            7.313727      -0.044695       1.961816                    0.998676      29.952893      88.280315       0.591619       0.431062      -1.050464      -0.007219       0.002986      -0.016127       0.017920       0.000653       0.006611      -0.005905       0.005163      -0.011601      -0.010613       0.001784       0.008829             11.097423       6.487316      -2.635473      -0.826690       9.973385       0.536391      16.831568          -0.000001
          178              C       7.797646       5.544424      17.147259      -0.144409      35.161228 0.44880117E+03  0.10665870E+05                                 9.381897                            7.087243       0.102224       1.996799                    0.999720      30.085195      87.771307       0.614090       0.419693      -1.059099      -0.012097       0.012935       0.030645       0.035394      -0.012755      -0.007106       0.018412      -0.023016      -0.066199      -0.028911      -0.006110       0.035021             10.927811       6.521008      -2.472461       0.261638       8.551364      -0.798921      17.711061          -0.000002
          179              C       7.194949       7.264870      23.419278       0.071511      38.384730 0.43198866E+03  0.10089799E+05                                 9.960084                            6.959580      -0.086897       1.976135                    0.999244      26.924201      75.912603       0.623693       0.420460      -1.066903      -0.010447      -0.003230      -0.004236       0.011727      -0.000894       0.002263       0.005298       0.025360       0.063681      -0.023966       0.001888       0.022079             12.574170       7.803002      -2.496497       0.674984       8.128496       2.334885      21.791012           0.000002
          180              C       8.062558       6.353930      22.816267      -0.163392      34.979228 0.47041759E+03  0.11283009E+05                                 9.282296                            7.221762       0.202559       2.023680                    0.999784      30.374151      88.284231       0.614229       0.415752      -1.064313      -0.014348      -0.006811      -0.028925       0.032998      -0.024821       0.022887      -0.010026       0.012665      -0.012851      -0.026697      -0.014215       0.040912             10.598148       7.022729      -2.382367      -0.559050       8.495560       2.413104      16.276156          -0.000000
          181              C       8.048770       6.123486      21.424433      -0.128015      36.690654 0.49831042E+03  0.12138239E+05                                 9.681928                            7.508475       0.027315       1.972738                    0.999537      30.428505      89.437585       0.592674       0.424263      -1.057813      -0.015196       0.003836       0.019059       0.024676      -0.017246      -0.008525       0.006089       0.010189      -0.007367      -0.016759      -0.006686       0.023445             11.085808       7.588286      -2.689973       0.688690       8.569820       0.750896      17.099318          -0.000001
          182              C       7.159496       6.868980      20.572504       0.011429      36.219866 0.44036589E+03  0.10330151E+05                                 9.508346                            7.000930      -0.020065       1.994726                    0.999409      27.309108      77.047488       0.625582       0.417378      -1.069366       0.011831      -0.019651      -0.019034       0.029807      -0.004974       0.013514      -0.010706      -0.022929       0.046449      -0.023910      -0.002342       0.026253             11.444093       7.718597      -3.118661       0.195815       8.059306       1.113177      18.554376           0.000002
          183              C       6.289918       7.769087      21.172009       0.106884      33.403386 0.41125340E+03  0.94909946E+04                                 9.080468                            6.807018      -0.059036       1.992127                    0.999338      26.281719      73.731743       0.628157       0.422509      -1.065282      -0.030571       0.027450      -0.011662       0.042709      -0.002492       0.019430      -0.028825      -0.006507       0.033826      -0.030935      -0.009085       0.040020             10.713172       8.075032      -3.336821       1.222570       7.787079       0.492451      16.277404           0.000002
          184              C       6.296811       7.969986      22.577867      -0.234215      39.236129 0.52124385E+03  0.12807555E+05                                 9.966584                            7.571028       0.197594       2.011374                    0.999857      31.541323      92.333633       0.604478       0.412382      -1.068091       0.003246      -0.011833       0.001737       0.012392      -0.019419      -0.015437       0.006388      -0.000745      -0.053896      -0.025260      -0.007861       0.033121             11.706555       8.207342      -2.661247       2.125437       7.591308       0.018058      19.321014           0.000000
          185              C       7.521902       3.842690      12.130345       0.565484      23.269317 0.26104476E+03  0.54588773E+04                                 7.557756                            5.723659      -0.016511       2.045745                    0.999551      22.678877      63.615209       0.622378       0.470613      -1.021463      -0.019140      -0.048679      -0.018806       0.055585       0.008262      -0.016849      -0.023615       0.166747      -0.113304      -0.078272      -0.026711       0.104983              9.041794       4.466827      -0.169222       0.330102      14.186857       3.049475       8.471699           0.000001
          186              C       4.700450       8.309742      27.549205       0.549214      25.148219 0.27910859E+03  0.59323481E+04                                 7.946260                            5.910212      -0.076903       2.018605                    0.999615      23.110007      65.255991       0.614028       0.469315      -1.022638      -0.042832       0.001030       0.022553       0.048418       0.020397       0.023878      -0.004848      -0.157802      -0.107536      -0.077689      -0.021753       0.099442              9.591436      14.915928      -1.126710      -3.806583       4.716253       0.652192       9.142128           0.000002
          187              C       9.613618       8.095056      27.633346       0.574576      23.991721 0.25610089E+03  0.53316507E+04                                 7.675158                            5.652085      -0.057798       2.030887                    0.999649      22.605416      63.333654       0.628953       0.467776      -1.022683       0.046997       0.010837       0.022375       0.053168      -0.032161      -0.021137       0.004033      -0.167773      -0.131052      -0.079366      -0.032713       0.112080              9.222133      13.363198       1.277325       3.516550       4.491654       0.359010       9.811547           0.000003
          188              C       7.532735       8.876002      11.972580       0.575982      22.681773 0.25315750E+03  0.52614221E+04                                 7.442140                            5.653928      -0.019333       2.048204                    0.999540      22.541229      63.345915       0.622376       0.473523      -1.018353       0.001395       0.048361      -0.016189       0.051018      -0.017610      -0.005806       0.022460       0.167585      -0.127850      -0.077861      -0.029516       0.107376              8.776777       4.569861       0.858976       0.244464      13.000022      -2.774052       8.760449           0.000001
          189              C       5.346479       8.546094      20.309563      -0.227366      28.195471 0.45810409E+03  0.10980736E+05                                 8.167532                            7.163366      -0.193224       1.919954                    0.998324      30.513531      90.416158       0.608327       0.420050      -1.055229       0.072227      -0.004558      -0.052255       0.089264       0.000232      -0.008935      -0.015971      -0.018595       0.080748      -0.024712      -0.010154       0.034867              8.728347       8.741417      -1.599293       0.468580       7.514135      -0.395542       9.929491          -0.000001
          190              C       6.014174       8.948878      19.005375      -0.227568      27.712800 0.45319083E+03  0.10797184E+05                                 7.993245                            7.066253      -0.081361       1.956584                    0.998385      30.174421      88.161937       0.622226       0.413170      -1.063181      -0.017596      -0.058786       0.055232       0.082559      -0.010305      -0.018914      -0.005294      -0.005727       0.079852      -0.030089      -0.003730       0.033819              8.511562       7.198273      -1.069369      -1.015651       8.670533       1.319714       9.665879          -0.000000
          191              C       3.882082       1.757868       9.364205      -0.002655      37.145305 0.42078060E+03  0.97669797E+04                                 9.675782                            6.836013      -0.076465       1.987457                    0.999212      26.936419      75.795489       0.633607       0.416468      -1.069085      -0.037087       0.013957      -0.023786       0.046217       0.006868      -0.004700       0.005108      -0.013661      -0.008126      -0.012529       0.000807       0.011722             11.962563      17.729598      -1.520800       3.045552       5.512771      -1.722163      12.645319           0.000001
          192              C       2.721002       1.687947      10.114464      -0.126553      33.902627 0.47121453E+03  0.11346956E+05                                 9.236868                            7.360130      -0.071386       1.945705                    0.999424      30.187114      88.935676       0.590013       0.431105      -1.050985       0.002001       0.000008      -0.015134       0.015265       0.015698       0.011452       0.004136      -0.070459       0.002692      -0.041567       0.002329       0.039237             10.347496      15.827677      -0.985468      -0.409758       5.508042      -1.020344       9.706770          -0.000003
          193              C       1.514622       1.920360       9.413288      -0.013016      38.145979 0.43144208E+03  0.10054743E+05                                 9.796977                            6.890435       0.072900       2.032693                    0.999309      26.953069      75.440757       0.636877       0.412669      -1.073940       0.039560       0.000661      -0.030936       0.050225      -0.000638       0.003011       0.003582      -0.010250      -0.008252      -0.006925      -0.000813       0.007738             12.144447      17.175048       0.346240      -3.752625       5.550181      -1.716332      13.708113           0.000001
          194              C       1.528410       2.260116       8.077548      -0.158688      35.431049 0.44412156E+03  0.10566296E+05                                 9.515349                            7.137350      -0.072501       1.944218                    0.999556      30.365531      89.722357       0.598524       0.430134      -1.048702       0.011148      -0.000347       0.028079       0.030213      -0.008406       0.025267       0.007450      -0.055362      -0.088278      -0.049087       0.005227       0.043860             11.149485      11.817989       0.432518      -3.506447       5.436304      -1.836278      16.194162          -0.000001
          195              C       2.648127       2.332006       7.355336       0.084018      37.105258 0.39694235E+03  0.90993540E+04                                 9.769454                            6.699360      -0.075860       1.991021                    0.999187      26.275218      73.979882       0.630162       0.424004      -1.062073       0.001941       0.005390       0.000514       0.005752      -0.013807       0.000606      -0.001684      -0.027462       0.002075      -0.019818       0.000520       0.019298             12.406725      11.291710      -0.510584      -0.658523       5.626270      -2.681487      20.302195           0.000002
          196              C       3.865340       2.055278       7.996912      -0.135589      35.084854 0.46122608E+03  0.11041295E+05                                 9.448578                            7.262171      -0.028660       1.961891                    0.999526      30.006218      87.991883       0.596691       0.428796      -1.052951      -0.004123       0.006652       0.019910       0.021393       0.022638      -0.020289       0.017830      -0.042481      -0.064482      -0.047004       0.003943       0.043062             10.923985      12.009578      -1.447605       3.175141       5.526436      -2.154817      15.235940          -0.000001
          197              C       2.430486       4.652195      30.332874      -0.006800      36.903229 0.42282513E+03  0.98146937E+04                                 9.623097                            6.840408       0.062359       2.029423                    0.999370      26.935004      75.499552       0.635851       0.414987      -1.071307       0.030801      -0.040056       0.013439       0.052285       0.017421      -0.004651       0.002394       0.013841       0.003136      -0.020265       0.001674       0.018592             11.941434       5.216858      -0.471060       0.462247      18.217305      -2.913471      12.390139          -0.000001
          198              C       2.493514       4.619697      31.693155      -0.167252      35.327963 0.46229140E+03  0.11083111E+05                                 9.451338                            7.247036      -0.033694       1.949177                    0.999665      30.670113      90.268849       0.599686       0.426026      -1.053713       0.027929      -0.011001      -0.013949       0.033100       0.022483      -0.003246       0.031976       0.040039      -0.077033      -0.052876       0.008085       0.044791             10.973367       5.154819      -0.700756       0.638646      12.459638      -3.661560      15.305644          -0.000001
          199              C       2.557526       3.400514      32.397837       0.080325      39.689449 0.42524617E+03  0.98961190E+04                                10.199204                            6.918281      -0.075649       1.985425                    0.999128      26.604540      74.943413       0.623583       0.422073      -1.065582       0.014244      -0.000304      -0.002763       0.014512      -0.010654       0.000791      -0.001331      -0.001877       0.025119      -0.014886       0.005662       0.009223             13.180133       5.451514      -0.322025       1.264798      11.272235      -1.025139      22.816652           0.000001
          200              C       2.460030       2.230572      31.616026      -0.168132      35.989701 0.48787948E+03  0.11859787E+05                                 9.605128                            7.477058      -0.100624       1.926622                    0.999425      31.018096      92.044930       0.586356       0.429715      -1.051035       0.012476       0.012261      -0.019777       0.026403      -0.010040      -0.002232      -0.029921       0.017911      -0.079497      -0.045513       0.015386       0.030127             11.036715       5.404860       0.508511       0.639611      11.557683       3.210098      16.147601          -0.000001
          201              C       2.381246       2.275873      30.248733      -0.011072      36.858810 0.42788656E+03  0.99764130E+04                                 9.633388                            6.903189       0.038042       2.022573                    0.999352      27.094361      76.481199       0.629011       0.417640      -1.068032       0.003368       0.035688       0.022373       0.042256       0.003435       0.002337      -0.006198       0.015563      -0.005059      -0.011885       0.002419       0.009466             11.801741       5.332497       0.172815       0.356772      17.512695       2.726139      12.560030          -0.000000
          202              C       2.374353       3.479298      29.614168      -0.119551      33.054319 0.44060239E+03  0.10469314E+05                                 9.121364                            7.148100      -0.120880       1.937795                    0.999331      29.928035      88.582833       0.592747       0.434876      -1.045074       0.013093       0.003623       0.026669       0.029930       0.005840      -0.001446      -0.003381       0.094140       0.020094      -0.050967       0.006812       0.044155             10.332925       5.401605      -0.404066       0.244465      16.133591       0.039675       9.463578          -0.000004
          203              C       2.616614       3.342411      33.870307       0.079809      36.709020 0.38926377E+03  0.88796322E+04                                 9.693628                            6.612638      -0.152468       1.961504                    0.999191      26.383484      74.096311       0.637409       0.421247      -1.063835       0.008356      -0.000793       0.002169       0.008669       0.015571      -0.002731      -0.001227      -0.013253       0.033369      -0.022561       0.008752       0.013808             12.417573       6.593684      -2.536785       0.868808       8.679946      -0.857845      21.979089           0.000001
          204              C       3.229159       2.318219      34.473318      -0.212168      36.698645 0.44889220E+03  0.10658171E+05                                 9.576719                            7.046819       0.138404       2.002338                    0.999775      30.511923      88.691996       0.621856       0.414835      -1.063223      -0.000132       0.013725       0.001732       0.013835       0.008142      -0.013635       0.027127      -0.008790      -0.070954      -0.042417       0.012402       0.030014             11.491805       6.874495      -2.631130       1.514511       8.531105      -2.960362      19.069815           0.000001
          205              C       3.266582       2.178378       0.785317       0.090182      34.871088 0.42189609E+03  0.97770464E+04                                 9.331441                            6.874623      -0.013938       2.006633                    0.999245      26.295202      73.383013       0.629188       0.420072      -1.069219       0.025294      -0.034119       0.008208       0.043259      -0.017193       0.025145      -0.027469      -0.005971      -0.002835      -0.030012      -0.016876       0.046888             11.271046       6.417034      -2.895202       0.976197       9.483312      -2.637361      17.912793           0.000003
          206              C       2.648127       3.147421       1.595175       0.017240      35.429581 0.43103454E+03  0.10064574E+05                                 9.389679                            6.931588      -0.020671       1.996469                    0.999480      27.178296      76.683106       0.627535       0.418008      -1.068186      -0.011356       0.014230       0.016823       0.024789      -0.006340       0.007204      -0.012057       0.011472       0.059047      -0.020370      -0.005618       0.025988             11.314719       6.346103      -2.775515       0.604734       9.258162      -1.873042      18.339891           0.000002
          207              C       2.092700       4.283880       1.002682      -0.119806      35.646652 0.46533845E+03  0.11176180E+05                                 9.584623                            7.313726      -0.044695       1.961816                    0.998676      29.952893      88.280314       0.591619       0.431062      -1.050464       0.007219      -0.002986      -0.016127       0.017920       0.000653      -0.006611       0.005905       0.005163      -0.011601      -0.010613       0.001784       0.008829             11.097423       6.487316      -2.635473       0.826689       9.973385      -0.536391      16.831567          -0.000001
          208              C       2.050354       4.303576      34.676659      -0.144409      35.161226 0.44880115E+03  0.10665869E+05                                 9.381896                            7.087242       0.102224       1.996800                    0.999720      30.085194      87.771302       0.614090       0.419693      -1.059099       0.012097      -0.012935       0.030645       0.035394      -0.012755       0.007106      -0.018412      -0.023016      -0.066199      -0.028911      -0.006110       0.035021             10.927810       6.521008      -2.472461      -0.261638       8.551364       0.798921      17.711059          -0.000001
          209              C       2.653051       2.583130       5.889878       0.071511      38.384733 0.43198869E+03  0.10089800E+05                                 9.960085                            6.959580      -0.086897       1.976135                    0.999244      26.924202      75.912607       0.623693       0.420460      -1.066903       0.010447       0.003230      -0.004236       0.011727      -0.000894      -0.002263      -0.005298       0.025360       0.063681      -0.023966       0.001888       0.022079             12.574171       7.803002      -2.496497      -0.674984       8.128496      -2.334885      21.791014           0.000002
          210              C       1.785442       3.494070       5.286867      -0.163392      34.979228 0.47041758E+03  0.11283009E+05                                 9.282296                            7.221762       0.202558       2.023680                    0.999784      30.374151      88.284229       0.614229       0.415752      -1.064313       0.014348       0.006811      -0.028925       0.032998      -0.024821      -0.022887       0.010026       0.012665      -0.012851      -0.026697      -0.014215       0.040912             10.598148       7.022729      -2.382367       0.559050       8.495560      -2.413104      16.276156           0.000000
          211              C       1.799230       3.724514       3.895033      -0.128015      36.690654 0.49831042E+03  0.12138239E+05                                 9.681928                            7.508475       0.027315       1.972738                    0.999537      30.428505      89.437587       0.592674       0.424263      -1.057813       0.015196      -0.003836       0.019059       0.024676      -0.017246       0.008525      -0.006089       0.010189      -0.007367      -0.016759      -0.006686       0.023445             11.085808       7.588286      -2.689973      -0.688690       8.569821      -0.750896      17.099318          -0.000001
          212              C       2.688504       2.979020       3.043104       0.011429      36.219864 0.44036587E+03  0.10330150E+05                                 9.508346                            7.000930      -0.020065       1.994726                    0.999409      27.309107      77.047485       0.625582       0.417378      -1.069366      -0.011831       0.019651      -0.019034       0.029807      -0.004974      -0.013514       0.010705      -0.022929       0.046449      -0.023910      -0.002342       0.026253             11.444093       7.718597      -3.118660      -0.195815       8.059306      -1.113177      18.554375           0.000002
          213              C       3.558082       2.078913       3.642609       0.106884      33.403385 0.41125337E+03  0.94909938E+04                                 9.080468                            6.807018      -0.059036       1.992127                    0.999338      26.281718      73.731738       0.628157       0.422509      -1.065282       0.030571      -0.027451      -0.011662       0.042709      -0.002492      -0.019430       0.028825      -0.006507       0.033826      -0.030935      -0.009085       0.040020             10.713171       8.075031      -3.336821      -1.222570       7.787079      -0.492451      16.277403           0.000002
          214              C       3.551189       1.878014       5.048467      -0.234215      39.236130 0.52124387E+03  0.12807556E+05                                 9.966584                            7.571028       0.197595       2.011374                    0.999857      31.541324      92.333634       0.604478       0.412382      -1.068091      -0.003246       0.011833       0.001737       0.012392      -0.019419       0.015437      -0.006388      -0.000745      -0.053896      -0.025260      -0.007861       0.033121             11.706554       8.207342      -2.661247      -2.125437       7.591308      -0.018058      19.321014           0.000001
          215              C       2.326098       6.005310      29.659745       0.565484      23.269317 0.26104476E+03  0.54588774E+04                                 7.557756                            5.723659      -0.016511       2.045745                    0.999551      22.678878      63.615215       0.622378       0.470613      -1.021463       0.019140       0.048679      -0.018806       0.055585       0.008262       0.016849       0.023615       0.166747      -0.113304      -0.078272      -0.026711       0.104983              9.041795       4.466828      -0.169222      -0.330102      14.186857      -3.049475       8.471699           0.000001
          216              C       5.147550       1.538258      10.019805       0.549214      25.148217 0.27910857E+03  0.59323476E+04                                 7.946259                            5.910212      -0.076903       2.018605                    0.999615      23.110006      65.255987       0.614029       0.469315      -1.022638       0.042832      -0.001030       0.022553       0.048418       0.020397      -0.023878       0.004848      -0.157802      -0.107536      -0.077689      -0.021753       0.099442              9.591436      14.915927      -1.126710       3.806583       4.716253      -0.652192       9.142128           0.000002
          217              C       0.234382       1.752944      10.103946       0.574576      23.991720 0.25610087E+03  0.53316503E+04                                 7.675158                            5.652085      -0.057798       2.030887                    0.999649      22.605415      63.333650       0.628953       0.467776      -1.022683      -0.046997      -0.010837       0.022375       0.053168      -0.032160       0.021137      -0.004033      -0.167773      -0.131052      -0.079366      -0.032713       0.112080              9.222133      13.363197       1.277325      -3.516550       4.491654      -0.359010       9.811547           0.000002
          218              C       2.315265       0.971998      29.501980       0.575982      22.681772 0.25315748E+03  0.52614215E+04                                 7.442140                            5.653928      -0.019333       2.048204                    0.999540      22.541228      63.345912       0.622376       0.473523      -1.018353      -0.001395      -0.048361      -0.016189       0.051018      -0.017610       0.005806      -0.022460       0.167585      -0.127850      -0.077861      -0.029516       0.107376              8.776777       4.569861       0.858976      -0.244464      13.000021       2.774051       8.760448           0.000001
          219              C       4.501521       1.301906       2.780163      -0.227366      28.195474 0.45810412E+03  0.10980737E+05                                 8.167532                            7.163366      -0.193224       1.919954                    0.998324      30.513533      90.416164       0.608327       0.420050      -1.055229      -0.072227       0.004558      -0.052255       0.089264       0.000232       0.008935       0.015971      -0.018595       0.080748      -0.024712      -0.010154       0.034867              8.728348       8.741417      -1.599293      -0.468579       7.514135       0.395542       9.929491          -0.000001
          220              C       3.833826       0.899122       1.475975      -0.227568      27.712802 0.45319088E+03  0.10797185E+05                                 7.993246                            7.066254      -0.081361       1.956583                    0.998385      30.174423      88.161946       0.622226       0.413170      -1.063181       0.017596       0.058786       0.055232       0.082559      -0.010305       0.018914       0.005294      -0.005727       0.079851      -0.030089      -0.003730       0.033819              8.511562       7.198274      -1.069369       1.015651       8.670534      -1.319715       9.665879          -0.000000
          221              C       9.403855       9.394992      32.019202      -0.289296      22.634101 0.34358271E+03  0.76382577E+04                                 6.868827                            6.050165       0.227025       2.087403                    0.995883      28.035316      79.122803       0.689618       0.399516      -1.072160       0.060499      -0.091893       0.011834       0.110654      -0.058619       0.015767      -0.020848      -0.074175      -0.118767      -0.051533      -0.042634       0.094167              7.281627       6.113463      -1.265614      -0.448068       9.570533       0.237635       6.160885          -0.000000
          222              C       9.454080       7.100408      32.176967      -0.290521      22.856009 0.34209777E+03  0.75804127E+04                                 6.874869                            5.999907       0.374792       2.135832                    0.996780      27.853483      77.922335       0.700476       0.394612      -1.077831       0.050915       0.097937       0.002700       0.110414       0.068058       0.013412       0.003380      -0.084173      -0.162228      -0.063894      -0.043722       0.107616              7.374490       5.697384       0.679776      -0.294376      10.127272      -0.311873       6.298813          -0.000003
          223              C       0.444145       0.453008      14.489802      -0.289296      22.634102 0.34358274E+03  0.76382586E+04                                 6.868828                            6.050165       0.227024       2.087403                    0.995883      28.035318      79.122813       0.689618       0.399516      -1.072160      -0.060499       0.091893       0.011834       0.110654      -0.058619      -0.015767       0.020848      -0.074175      -0.118767      -0.051533      -0.042634       0.094167              7.281628       6.113463      -1.265614       0.448068       9.570534      -0.237635       6.160886          -0.000000
          224              C       0.393920       2.747592      14.647567      -0.290521      22.856003 0.34209766E+03  0.75804095E+04                                 6.874868                            5.999906       0.374793       2.135833                    0.996780      27.853478      77.922315       0.700476       0.394612      -1.077831      -0.050915      -0.097937       0.002700       0.110414       0.068058      -0.013412      -0.003380      -0.084173      -0.162228      -0.063894      -0.043722       0.107616              7.374488       5.697383       0.679775       0.294376      10.127269       0.311873       6.298812          -0.000003
          225              C       0.453008       9.403855      23.254502      -0.289296      22.634102 0.34358274E+03  0.76382584E+04                                 6.868828                            6.050165       0.227024       2.087403                    0.995883      28.035317      79.122810       0.689618       0.399516      -1.072160       0.091893       0.060499       0.011834       0.110654       0.058619       0.020848       0.015767       0.074175      -0.118767      -0.051533      -0.042634       0.094167              7.281627       9.570533       1.265614      -0.237635       6.113463      -0.448068       6.160886          -0.000000
          226              C       2.747592       9.454080      23.412267      -0.290521      22.856002 0.34209764E+03  0.75804089E+04                                 6.874867                            5.999906       0.374793       2.135833                    0.996780      27.853477      77.922311       0.700476       0.394612      -1.077831      -0.097937       0.050915       0.002700       0.110414      -0.068058      -0.003380       0.013412       0.084173      -0.162228      -0.063894      -0.043722       0.107616              7.374488      10.127269      -0.679775       0.311873       5.697383      -0.294376       6.298812          -0.000003
          227              C       9.394992       0.444145       5.725102      -0.289296      22.634103 0.34358274E+03  0.76382586E+04                                 6.868828                            6.050165       0.227024       2.087403                    0.995883      28.035318      79.122812       0.689618       0.399516      -1.072160      -0.091893      -0.060499       0.011834       0.110654       0.058619      -0.020848      -0.015767       0.074175      -0.118767      -0.051533      -0.042634       0.094167              7.281628       9.570534       1.265614       0.237635       6.113463       0.448068       6.160886          -0.000000
          228              C       7.100408       0.393920       5.882867      -0.290521      22.856007 0.34209773E+03  0.75804116E+04                                 6.874869                            5.999907       0.374793       2.135832                    0.996780      27.853481      77.922326       0.700476       0.394612      -1.077831       0.097937      -0.050915       0.002700       0.110414      -0.068058       0.003380      -0.013412       0.084173      -0.162228      -0.063894      -0.043722       0.107616              7.374489      10.127272      -0.679776      -0.311873       5.697384       0.294376       6.298813          -0.000003
          229              O       8.390496       5.293300       2.522130      -0.549399      29.350395 0.48197073E+03  0.11263165E+05                                 7.499574                            6.751104       0.568131       2.234486                    0.997947      27.224738      70.334889       0.739105       0.354618      -1.143599      -0.008078      -0.013511      -0.007704       0.017526      -0.012765       0.007146       0.053720       0.088145       0.141839      -0.090793       0.022240       0.068553              8.021539       5.703734      -0.167414       0.509092       8.800479       2.549425       9.560404           0.000000
          230              O       0.066966       2.169514      21.421628      -0.577133      35.154027 0.54117435E+03  0.13029929E+05                                 8.561515                            7.213817       0.251634       2.133321                    0.996321      27.612773      72.620660       0.705467       0.360599      -1.137815      -0.027950       0.012658      -0.008354       0.031800       0.000222       0.037750       0.000159       0.022648      -0.166892      -0.068830       0.016490       0.052340              9.695036      15.593411      -1.848718       0.286387       6.197332      -0.947148       7.294366           0.000002
          231              O       2.801756       2.326098      21.600428      -0.580725      33.101968 0.51823489E+03  0.12353360E+05                                 8.214859                            7.056873       0.239437       2.127828                    0.995767      27.703393      72.689823       0.713048       0.360354      -1.137075       0.020087       0.047572      -0.008481       0.052331       0.005829      -0.045117       0.004599       0.021229      -0.184053      -0.078773       0.020088       0.058685              9.169803      14.630200       0.536595      -0.516400       5.762985      -0.732354       7.116224           0.000001
          232              O       8.242776       9.016829       0.624748      -0.578476      33.633491 0.53162485E+03  0.12710337E+05                                 8.208151                            7.070371       0.542794       2.215586                    0.998923      27.681112      71.936373       0.726514       0.352623      -1.147150      -0.008404       0.013416       0.011136       0.019355      -0.007306      -0.003379       0.046124      -0.064008      -0.200887      -0.081455       0.000686       0.080768              9.110654       5.308585      -1.445048      -0.462041      14.349865       0.391252       7.673512           0.000003
          233              O       8.374739       6.215073       0.504847      -0.568148      33.830880 0.54059496E+03  0.12982727E+05                                 8.279861                            7.160328       0.543346       2.221421                    0.998132      27.653907      72.094554       0.717112       0.355652      -1.144369      -0.014822      -0.016165       0.002606       0.022085       0.000735      -0.004381      -0.049637      -0.054901      -0.203255      -0.084800       0.006531       0.078268              9.217570       5.377244       0.328259      -0.335432      14.668649      -0.068396       7.606815           0.000001
          234              O       8.921303       2.274888      19.503210      -0.559325      28.971690 0.47541901E+03  0.11065385E+05                                 7.366190                            6.682285       0.687639       2.269690                    0.998454      27.191175      69.967863       0.747156       0.352212      -1.146242      -0.013794      -0.005897       0.011049       0.018631       0.007262      -0.025978      -0.005973      -0.122964       0.110373      -0.085668       0.035470       0.050198              7.716975       7.440298      -0.135487      -1.602294       5.783775      -0.374676       9.926853          -0.000001
          235              O       3.764890       2.451167      19.664481      -0.532966      27.542493 0.45098876E+03  0.10382976E+05                                 7.189808                            6.549434       0.536334       2.232760                    0.997943      26.785202      69.062936       0.745894       0.356675      -1.140027       0.013956       0.026064       0.009015       0.030909      -0.004803       0.034818       0.000309      -0.102848       0.086528      -0.077460       0.036778       0.040682              7.580033       8.117047      -0.408923       2.224107       5.474464      -0.759637       9.148589          -0.000000
          236              O       8.182703       0.109313       2.568758      -0.580231      34.742008 0.55680410E+03  0.13471163E+05                                 8.407775                            7.290895       0.609236       2.245326                    0.996477      27.682505      72.436816       0.707152       0.358006      -1.142480       0.011889       0.007567      -0.035873       0.038542       0.019957       0.006578      -0.040960       0.107401       0.099787      -0.088097       0.040580       0.047517              9.137043       5.897102      -0.496868       0.444763       8.485370      -2.574690      13.028659           0.000000
          237              O       1.457504       4.554700      20.051530      -0.549399      29.350404 0.48197092E+03  0.11263171E+05                                 7.499575                            6.751106       0.568131       2.234486                    0.997947      27.224742      70.334904       0.739105       0.354618      -1.143599       0.008078       0.013511      -0.007704       0.017526      -0.012765      -0.007146      -0.053720       0.088145       0.141839      -0.090793       0.022240       0.068553              8.021541       5.703735      -0.167414      -0.509092       8.800482      -2.549426       9.560406           0.000000
          238              O       9.781034       7.678486       3.892228      -0.577133      35.154023 0.54117428E+03  0.13029926E+05                                 8.561515                            7.213816       0.251634       2.133321                    0.996321      27.612770      72.620653       0.705467       0.360599      -1.137815       0.027950      -0.012658      -0.008355       0.031800       0.000222      -0.037750      -0.000159       0.022648      -0.166892      -0.068830       0.016489       0.052340              9.695036      15.593411      -1.848718      -0.286387       6.197332       0.947148       7.294366           0.000002
          239              O       7.046244       7.521902       4.071028      -0.580725      33.101965 0.51823484E+03  0.12353358E+05                                 8.214858                            7.056872       0.239436       2.127828                    0.995767      27.703393      72.689820       0.713048       0.360354      -1.137075      -0.020087      -0.047572      -0.008481       0.052331       0.005829       0.045117      -0.004599       0.021229      -0.184054      -0.078773       0.020088       0.058685              9.169802      14.630198       0.536595       0.516400       5.762985       0.732354       7.116223           0.000001
          240              O       1.605224       0.831171      18.154148      -0.578476      33.633495 0.53162491E+03  0.12710339E+05                                 8.208151                            7.070371       0.542794       2.215586                    0.998923      27.681114      71.936379       0.726514       0.352623      -1.147150       0.008404      -0.013416       0.011136       0.019355      -0.007306       0.003379      -0.046124      -0.064008      -0.200887      -0.081455       0.000687       0.080768              9.110654       5.308585      -1.445048       0.462041      14.349866      -0.391252       7.673512           0.000003
          241              O       1.473261       3.632927      18.034247      -0.568148      33.830875 0.54059487E+03  0.12982725E+05                                 8.279861                            7.160328       0.543346       2.221421                    0.998132      27.653904      72.094546       0.717112       0.355652      -1.144369       0.014822       0.016164       0.002606       0.022085       0.000735       0.004381       0.049637      -0.054901      -0.203254      -0.084799       0.006531       0.078268              9.217569       5.377244       0.328258       0.335432      14.668649       0.068396       7.606815           0.000001
          242              O       0.926697       7.573112       1.973810      -0.559325      28.971691 0.47541902E+03  0.11065386E+05                                 7.366190                            6.682285       0.687639       2.269690                    0.998454      27.191176      69.967865       0.747156       0.352212      -1.146242       0.013794       0.005897       0.011049       0.018631       0.007262       0.025978       0.005973      -0.122964       0.110373      -0.085668       0.035470       0.050198              7.716975       7.440298      -0.135487       1.602294       5.783775       0.374676       9.926853          -0.000001
          243              O       6.083110       7.396833       2.135081      -0.532965      27.542493 0.45098876E+03  0.10382976E+05                                 7.189808                            6.549434       0.536334       2.232760                    0.997943      26.785202      69.062936       0.745894       0.356675      -1.140027      -0.013956      -0.026064       0.009015       0.030909      -0.004803      -0.034818      -0.000309      -0.102848       0.086528      -0.077460       0.036778       0.040682              7.580033       8.117047      -0.408923      -2.224108       5.474464       0.759637       9.148589          -0.000000
          244              O       1.665297       9.738687      20.098158      -0.580231      34.742016 0.55680425E+03  0.13471168E+05                                 8.407776                            7.290896       0.609237       2.245326                    0.996477      27.682509      72.436829       0.707152       0.358006      -1.142480      -0.011889      -0.007567      -0.035873       0.038542       0.019957      -0.006578       0.040960       0.107402       0.099787      -0.088097       0.040580       0.047517              9.137045       5.897102      -0.496869      -0.444763       8.485371       2.574691      13.028661          -0.000000
          245              O       4.554700       8.390496      28.816230      -0.549399      29.350402 0.48197089E+03  0.11263170E+05                                 7.499575                            6.751106       0.568131       2.234486                    0.997947      27.224740      70.334900       0.739105       0.354618      -1.143599       0.013511      -0.008078      -0.007704       0.017526       0.012765      -0.053720       0.007146      -0.088145       0.141839      -0.090793       0.022240       0.068553              8.021541       8.800482       0.167414      -2.549426       5.703735       0.509092       9.560406           0.000000
          246              O       7.678486       0.066966      12.656928      -0.577133      35.154021 0.54117424E+03  0.13029925E+05                                 8.561514                            7.213816       0.251634       2.133321                    0.996321      27.612769      72.620650       0.705467       0.360599      -1.137815      -0.012658      -0.027950      -0.008355       0.031800      -0.000222      -0.000159       0.037750      -0.022648      -0.166892      -0.068830       0.016489       0.052340              9.695036       6.197332       1.848718       0.947148      15.593410       0.286387       7.294366           0.000002
          247              O       7.521902       2.801756      12.835728      -0.580725      33.101959 0.51823472E+03  0.12353355E+05                                 8.214857                            7.056871       0.239436       2.127828                    0.995767      27.703390      72.689810       0.713048       0.360354      -1.137075      -0.047572       0.020087      -0.008481       0.052331      -0.005829      -0.004599      -0.045117      -0.021229      -0.184054      -0.078773       0.020088       0.058685              9.169801       5.762984      -0.536595       0.732354      14.630196      -0.516400       7.116223           0.000002
          248              O       0.831171       8.242776      26.918848      -0.578476      33.633497 0.53162496E+03  0.12710340E+05                                 8.208152                            7.070372       0.542795       2.215586                    0.998923      27.681115      71.936383       0.726514       0.352623      -1.147150      -0.013416      -0.008404       0.011136       0.019355       0.007306      -0.046124      -0.003379       0.064008      -0.200887      -0.081455       0.000687       0.080768              9.110655      14.349867       1.445048      -0.391252       5.308585      -0.462041       7.673512           0.000003
          249              O       3.632927       8.374739      26.798947      -0.568148      33.830875 0.54059487E+03  0.12982725E+05                                 8.279860                            7.160327       0.543347       2.221421                    0.998132      27.653906      72.094548       0.717112       0.355652      -1.144369       0.016165      -0.014822       0.002606       0.022085      -0.000735       0.049637      -0.004381       0.054901      -0.203255      -0.084800       0.006531       0.078268              9.217568      14.668647      -0.328258       0.068396       5.377243      -0.335432       7.606814           0.000001
          250              O       7.573112       8.921303      10.738510      -0.559325      28.971690 0.47541901E+03  0.11065385E+05                                 7.366190                            6.682285       0.687638       2.269690                    0.998454      27.191175      69.967863       0.747156       0.352212      -1.146242       0.005897      -0.013794       0.011049       0.018631      -0.007262       0.005973      -0.025978       0.122964       0.110373      -0.085668       0.035470       0.050198              7.716975       5.783775       0.135487       0.374676       7.440298      -1.602294       9.926853          -0.000001
          251              O       7.396833       3.764890      10.899781      -0.532965      27.542480 0.45098849E+03  0.10382968E+05                                 7.189805                            6.549431       0.536335       2.232760                    0.997943      26.785198      69.062916       0.745894       0.356675      -1.140027      -0.026064       0.013956       0.009015       0.030909       0.004803      -0.000309       0.034818       0.102848       0.086529      -0.077460       0.036778       0.040682              7.580030       5.474462       0.408922       0.759636       8.117043       2.224106       9.148585           0.000000
          252              O       9.738687       8.182703      28.862858      -0.580231      34.742010 0.55680414E+03  0.13471164E+05                                 8.407776                            7.290896       0.609236       2.245326                    0.996477      27.682506      72.436820       0.707152       0.358006      -1.142480      -0.007567       0.011888      -0.035873       0.038542      -0.019957       0.040960       0.006578      -0.107401       0.099787      -0.088097       0.040580       0.047517              9.137044       8.485370       0.496868       2.574691       5.897102       0.444763      13.028660          -0.000000
          253              O       5.293300       1.457504      11.286830      -0.549399      29.350403 0.48197091E+03  0.11263170E+05                                 7.499575                            6.751105       0.568131       2.234486                    0.997947      27.224742      70.334904       0.739105       0.354618      -1.143599      -0.013512       0.008078      -0.007704       0.017526       0.012765       0.053720      -0.007146      -0.088146       0.141839      -0.090794       0.022240       0.068553              8.021541       8.800481       0.167414       2.549426       5.703735      -0.509092       9.560406           0.000000
          254              O       2.169514       9.781034      30.186328      -0.577133      35.154024 0.54117430E+03  0.13029927E+05                                 8.561515                            7.213817       0.251634       2.133321                    0.996321      27.612770      72.620654       0.705467       0.360599      -1.137815       0.012658       0.027950      -0.008355       0.031800      -0.000222       0.000159      -0.037750      -0.022648      -0.166892      -0.068830       0.016489       0.052340              9.695037       6.197332       1.848718      -0.947148      15.593412      -0.286387       7.294366           0.000002
          255              O       2.326098       7.046244      30.365128      -0.580725      33.101964 0.51823482E+03  0.12353358E+05                                 8.214858                            7.056872       0.239436       2.127828                    0.995767      27.703392      72.689818       0.713048       0.360354      -1.137075       0.047572      -0.020087      -0.008481       0.052331      -0.005829       0.004599       0.045117      -0.021229      -0.184053      -0.078773       0.020088       0.058685              9.169802       5.762985      -0.536595      -0.732354      14.630198       0.516400       7.116223           0.000001
          256              O       9.016829       1.605224       9.389448      -0.578476      33.633490 0.53162482E+03  0.12710336E+05                                 8.208150                            7.070371       0.542795       2.215586                    0.998923      27.681112      71.936372       0.726514       0.352623      -1.147150       0.013416       0.008404       0.011136       0.019355       0.007306       0.046124       0.003379       0.064008      -0.200887      -0.081455       0.000687       0.080768              9.110653      14.349864       1.445048       0.391252       5.308584       0.462041       7.673511           0.000003
          257              O       6.215073       1.473261       9.269547      -0.568148      33.830874 0.54059485E+03  0.12982724E+05                                 8.279860                            7.160327       0.543347       2.221421                    0.998132      27.653906      72.094548       0.717112       0.355652      -1.144369      -0.016165       0.014822       0.002605       0.022085      -0.000735      -0.049637       0.004381       0.054900      -0.203255      -0.084800       0.006531       0.078268              9.217568      14.668647      -0.328259      -0.068396       5.377243       0.335432       7.606814           0.000001
          258              O       2.274888       0.926697      28.267910      -0.559325      28.971690 0.47541901E+03  0.11065385E+05                                 7.366190                            6.682285       0.687638       2.269690                    0.998454      27.191175      69.967863       0.747156       0.352212      -1.146242      -0.005897       0.013794       0.011049       0.018631      -0.007262      -0.005973       0.025978       0.122964       0.110373      -0.085668       0.035470       0.050198              7.716975       5.783775       0.135487      -0.374676       7.440298       1.602294       9.926853          -0.000001
          259              O       2.451167       6.083110      28.429181      -0.532965      27.542489 0.45098868E+03  0.10382974E+05                                 7.189808                            6.549433       0.536334       2.232760                    0.997943      26.785200      69.062929       0.745894       0.356675      -1.140027       0.026064      -0.013956       0.009015       0.030909       0.004803       0.000309      -0.034818       0.102848       0.086528      -0.077460       0.036778       0.040682              7.580033       5.474464       0.408923      -0.759636       8.117046      -2.224107       9.148588          -0.000000
          260              O       0.109313       1.665297      11.333458      -0.580231      34.742010 0.55680414E+03  0.13471164E+05                                 8.407775                            7.290895       0.609236       2.245326                    0.996477      27.682506      72.436819       0.707152       0.358006      -1.142480       0.007567      -0.011888      -0.035873       0.038542      -0.019957      -0.040960      -0.006578      -0.107401       0.099787      -0.088097       0.040580       0.047517              9.137044       8.485370       0.496868      -2.574691       5.897102      -0.444763      13.028659           0.000000
          261              N       0.297410       8.291031      32.194496      -0.069209      19.046549 0.25885889E+03  0.53050426E+04                                 6.032466                            5.170357      -0.047418       2.102243                    0.997949      22.551035      59.031551       0.771740       0.387266      -1.092033      -0.153532      -0.004120      -0.013538       0.154183       0.010022       0.026975      -0.007065      -0.052738      -0.044751      -0.045818       0.010033       0.035784              6.590761       5.199414      -0.256716      -0.352208       9.595045      -0.178037       4.977824          -0.000000
          262              N       9.550590       1.556969      14.665096      -0.069209      19.046551 0.25885892E+03  0.53050434E+04                                 6.032466                            5.170357      -0.047418       2.102243                    0.997949      22.551036      59.031552       0.771740       0.387266      -1.092033       0.153532       0.004120      -0.013538       0.154183       0.010022      -0.026975       0.007065      -0.052738      -0.044751      -0.045818       0.010033       0.035784              6.590761       5.199414      -0.256716       0.352208       9.595045       0.178037       4.977824          -0.000000
          263              N       1.556969       0.297410      23.429796      -0.069209      19.046549 0.25885888E+03  0.53050426E+04                                 6.032466                            5.170357      -0.047417       2.102243                    0.997949      22.551035      59.031553       0.771740       0.387266      -1.092033       0.004120      -0.153532      -0.013538       0.154183      -0.010022       0.007065       0.026975       0.052738      -0.044751      -0.045818       0.010033       0.035784              6.590762       9.595046       0.256716       0.178037       5.199414      -0.352208       4.977824          -0.000000
          264              N       8.291031       9.550590       5.900396      -0.069209      19.046551 0.25885892E+03  0.53050436E+04                                 6.032466                            5.170357      -0.047418       2.102242                    0.997949      22.551037      59.031558       0.771740       0.387266      -1.092033      -0.004120       0.153532      -0.013538       0.154183      -0.010022      -0.007065      -0.026975       0.052738      -0.044751      -0.045818       0.010033       0.035784              6.590762       9.595046       0.256716      -0.178037       5.199414       0.352208       4.977824          -0.000000

******************************************************
Auxiliary information for the entire system
The total spin magnetic moment of the unit cell is   0.000011
The total net atomic charge of the unit cell is   0.000010
Accuracy of reproducing the electrostatic potential in the unit cell:
  The inner radius (bohr) =    5.0000
  The outer radius (bohr) =   12.0000
  Valid grid points have density less than (e/(bohr^3)) =    0.0001
  The number of valid grid points were=        34208
  The rms potential error without charges in kcal/mol is=      5.43273
  The rms potential error with partial charges in kcal/mol is=      0.69043
  The RRMSE value at monopole order=      0.12709
  The rms potential error with partial charges and cloud penetration in kcal/mol is=      0.66614
  The RRMSE value at monopole order with cloud penetration is=      0.12262
  The rms potential error with partial charges and atomic dipoles in kcal/mol is=      0.40258
  The RRMSE value at dipole order=      0.07410
  The rms potential error with partial charges, atomic dipoles and cloud penetration in kcal/mol is=      0.36771
  The RRMSE value at dipole order with cloud penetration=      0.06768

******************************************************
The electron densities and ab initio electrostatic potential were computed in VASP using the PBE functional and
projector augmented wave method. See the main text of the journal article for a description of computational details.
The atomic charges, dipoles, and quadrupoles were computed with the DDEC6 method as described in
(a) T. A. Manz and N. Gabaldon Limas, RSC Adv. 6 (2016) 47771-47801 DOI: 10.1039/c6ra04656h
(b) N. Gabaldon Limas and T. A. Manz, RSC Adv. 8 (2018) 2678-2707 DOI: 10.1039/c7ra11829e.
For each atom in the material, the electron cloud parameters were fit to the spherically averaged atom-in-material
electron density using radial positions for which this density was between 10^-4 and 10^-2 electrons per cubic bohr.
The polarizabilities, dispersion coefficients, and quantum Drude oscillator (QDO) parameters were fit using the MCLF method.
The magnetic structure of the system was optimized in VASP from the default ferromagnetic initial guess using spin polarization.
The atomic spin moments (ASMs) were computed on this optimized magnetic structure using the DDEC6 partition as inputs
to the method of T. A. Manz and D. S. Sholl, J. Chem. Theory Comput. 7 (2011) 4146-4164 DOI: 10.1021/ct200539n.
The RMSE and RRMSE were computed using a uniform grid with Ewald summation.
