# Supplementary material for: A collection of forcefield precursors for metal–organic frameworks
Source: RSC Adv. 2019 Nov 13;9(63):36492–507. doi: 10.1039/c9ra07327b (PMC9075174; doi:10.1039/c9ra07327b)
Supplement: RA-009-C9RA07327B-s3558 [file RA-009-C9RA07327B-s3558.xyz]

  272
jmolscript: load "" {1 1 1} spacegroup "x,y,z" unitcell [{     10.110000     0.000000     0.000000 }, {      0.000000    21.835000     0.000000 }, {      0.000000    -0.395420    13.981409 }]
Gd     4.414633    16.285174    10.747789     2.051339
Gd     2.529017    16.336751     0.377498     2.015408
Gd     9.469633     4.956696    10.224325     2.051339
Gd     7.584016     5.300539     6.613206     2.015408
Gd     5.695367     5.154406     3.233620     2.051338
Gd     7.580984     5.102829    13.603911     2.015408
Gd     0.640367    16.482884     3.757084     2.051338
Gd     2.525983    16.139041     7.368203     2.015408
H      7.198320     9.651557    11.331932     0.110039
H      1.426521     0.419608    12.107900     0.112510
H      1.183881    18.040662    10.093179     0.154060
H      9.952284    17.448282    10.656630     0.156244
H      8.324574    19.009058    11.443783     0.118736
H      6.538137    11.607848    12.339992     0.108761
H      2.046264    20.171778    11.327738     0.120152
H      2.737788    10.439689    12.107900     0.107963
H      4.631391    12.622906    13.816428     0.171016
H      3.185661    12.413783    13.258570     0.166647
H      7.731117    21.103121    12.212761     0.110337
H      3.405048     8.493160    11.063489     0.110226
H      9.121242    12.118743    12.650379     0.106184
H      0.389235    11.347704     2.237025     0.105729
H      8.593500    13.812701     0.699070     0.160595
H      9.231441    13.394100     2.066452     0.161169
H      5.072187     7.179164     9.965948     0.161086
H      6.485565     7.814774     9.726866     0.155635
H      9.733908     1.582985    13.589930     0.161902
H      8.255826     1.306863    13.162098     0.156898
H      7.060824    18.742980    13.826215     0.149781
H      6.383454    19.000284     1.254132     0.150847
H      5.897163    21.170256     2.041286     0.106785
H      5.066121    19.985683    12.194585     0.119265
H      2.143320    11.590313     9.640182     0.110039
H      6.481521    20.822262     8.864213     0.112511
H      6.238881     3.201208    10.878934     0.154060
H      4.897284     3.793588    10.315484     0.156243
H      3.269574     2.232812     9.528330     0.118736
H      1.483137     9.634022     8.632122     0.108761
H      7.101264     1.070092     9.644376     0.120152
H      7.792788    10.802181     8.864213     0.107963
H      9.686391     8.618964     7.155685     0.171016
H      8.240661     8.828087     7.713543     0.166647
H      2.676117     0.138749     8.759353     0.110337
H      8.460048    12.748710     9.908625     0.110226
H      4.066242     9.123127     8.321735     0.106184
H      5.444235    10.289586     4.753679     0.105729
H      3.538500     7.824588     6.291634     0.160595
H      4.176441     8.243190     4.924252     0.161169
H      0.017187    14.062706    11.006165     0.161086
H      1.430565    13.427096    11.245247     0.155635
H      4.678908    19.658885     7.382184     0.161902
H      3.200826    19.935007     7.810015     0.156898
H      2.005824     2.498890     7.145898     0.149781
H      1.328454     2.637006     5.736572     0.150847
H      0.842163     0.467034     4.949419     0.106785
H      0.011121     1.256187     8.777529     0.119265
H      2.911680    11.788023     2.649477     0.110039
H      8.683479    21.019972     1.873509     0.112511
H      8.926119     3.398918     3.888230     0.154060
H      0.157716     3.991298     3.324779     0.156244
H      1.785426     2.430522     2.537626     0.118736
H      3.571863     9.831732     1.641417     0.108761
H      8.063736     1.267802     2.653671     0.120152
H      7.372212    10.999891     1.873509     0.107963
H      5.478609     8.816674     0.164981     0.171016
H      6.924339     9.025797     0.722839     0.166647
H      2.378883     0.336459     1.768648     0.110337
H      6.704952    12.946420     2.917920     0.110226
H      0.988758     9.320837     1.331030     0.106184
H      9.720765    10.091876    11.744384     0.105729
H      1.516500     7.626878    13.282339     0.160595
H      0.878559     8.045480    11.914957     0.161169
H      5.037813    14.260416     4.015461     0.161086
H      3.624435    13.624806     4.254543     0.155635
H      0.376092    19.856595     0.391479     0.161902
H      1.854174    20.132717     0.819311     0.156898
H      3.049176     2.696600     0.155194     0.149781
H      3.726546     2.439296    12.727277     0.150846
H      4.212837     0.269324    11.940123     0.106785
H      5.043879     1.453897     1.786824     0.119265
H      7.966680     9.849267     4.341227     0.110039
H      3.628479     0.617318     5.117196     0.112511
H      3.871119    18.238372     3.102475     0.154060
H      5.212716    17.645992     3.665925     0.156243
H      6.840426    19.206768     4.453079     0.118736
H      8.626863    11.805558     5.349287     0.108761
H      3.008736    20.369488     4.337033     0.120152
H      2.317212    10.637399     5.117196     0.107963
H      0.423609    12.820616     6.825724     0.171016
H      1.869339    12.611493     6.267866     0.166647
H      7.433883    21.300831     5.222056     0.110337
H      1.649952     8.690870     4.072784     0.110226
H      6.043758    12.316453     5.659674     0.106184
H      4.665765    11.149994     9.227730     0.105729
H      6.571500    13.614992     7.689775     0.160595
H      5.933559    13.196390     9.057157     0.161169
H     -0.017187     7.376874     2.975244     0.161086
H      8.679435     8.012484     2.736162     0.155634
H      5.431092     1.780695     6.599225     0.161902
H      6.909174     1.504573     6.171394     0.156898
H      8.104176    18.940690     6.835511     0.149780
H      8.781546    18.802574     8.244837     0.150846
H      9.267837    20.972546     9.031990     0.106785
H     -0.011121    20.183393     5.203880     0.119265
C      1.391136    17.291559    11.990456     0.720431
C      4.244178    13.790478    12.193187     0.741238
C      4.560621    11.252094    12.319019     0.155408
C      5.372454     8.868287    11.078868     0.157584
C      6.292464     9.807971    11.475941    -0.156292
C      0.777459    -0.235377    11.982068    -0.144334
C      0.625809    17.972209    10.884527    -0.410803
C      0.202200    19.356262    11.334728     0.153559
C      8.979702    19.653127    11.584995    -0.172377
C      5.895141    10.984926    12.084132    -0.148459
C      9.577203     0.054623    12.258899     0.155752
C      1.153551    20.346360    11.516487    -0.159054
C      3.641622    10.294567    11.942920    -0.160721
C      4.114770    12.518443    13.001312    -0.416142
C      8.625852    20.913098    12.044984    -0.156685
C      4.042989     9.118226    11.320747    -0.165212
C      6.429960     6.621340    11.376673     0.726921
C      9.519576    11.475287    13.190061    -0.161375
C      9.743007    12.149572     0.550868     0.155871
C      0.380136    14.517204     0.926967     0.738300
C      0.229497    11.179274     1.336623    -0.154125
C      9.407355    13.490564     1.118513    -0.418333
C      9.215265     2.565627    11.896781     0.734647
C      5.829426     7.595984    10.406363    -0.407857
C      9.163704     1.389421    12.829341    -0.412131
C      5.293596    17.702970    13.749318     0.770502
C      6.212595    19.170749     0.314582    -0.410822
C      5.598918    20.547805     0.155194     0.151287
C      5.563533    21.433194     1.213586    -0.165979
C      5.069154    20.569851    12.917424    -0.158451
C      6.446136     3.950311     8.981657     0.720431
C      9.299178     7.451392     8.778927     0.741238
C      9.615621     9.989776     8.653094     0.155408
C      0.317454    12.373583     9.893245     0.157584
C      1.237464    11.433899     9.496173    -0.156292
C      5.832459    21.477247     8.990046    -0.144334
C      5.680809     3.269661    10.087587    -0.410803
C      5.257200     1.885608     9.637385     0.153559
C      3.924702     1.588743     9.387118    -0.172377
C      0.840141    10.256944     8.887982    -0.148459
C      4.522203    21.187247     8.713214     0.155752
C      6.208551     0.895510     9.455627    -0.159054
C      8.696622    10.947303     9.029194    -0.160721
C      9.169770     8.723427     7.970801    -0.416142
C      3.570852     0.328772     8.927130    -0.156685
C      9.097989    12.123644     9.651367    -0.165212
C      1.374960    14.620530     9.595441     0.726921
C      4.464576     9.766583     7.782052    -0.161375
C      4.688007     9.487718     6.439837     0.155871
C      5.435136     7.120086     6.063737     0.738300
C      5.284497    10.458016     5.654082    -0.154125
C      4.352355     8.146726     5.872192    -0.418333
C      4.160265    18.676243     9.075333     0.734647
C      0.774426    13.645886    10.565751    -0.407857
C      4.108704    19.852449     8.142773    -0.412131
C      0.238596     3.538900     7.222796     0.770502
C      1.157595     2.466541     6.676123    -0.410823
C      0.543918     1.089485     6.835511     0.151287
C      0.508533     0.204096     5.777118    -0.165979
C      0.014154     0.672019     8.054690    -0.158451
C      8.718864     4.148021     1.990953     0.720431
C      5.865822     7.649102     1.788222     0.741238
C      5.549379    10.187486     1.662390     0.155408
C      4.737546    12.571293     2.902541     0.157584
C      3.817536    11.631609     2.505468    -0.156292
C      9.332541    21.674957     1.999341    -0.144333
C      9.484191     3.467371     3.096882    -0.410803
C      9.907800     2.083318     2.646681     0.153559
C      1.130298     1.786453     2.396414    -0.172377
C      4.214859    10.454654     1.897277    -0.148459
C      0.532797    21.384957     1.722510     0.155752
C      8.956449     1.093220     2.464922    -0.159054
C      6.468378    11.145013     2.038489    -0.160721
C      5.995230     8.921137     0.980097    -0.416142
C      1.484148     0.526482     1.936425    -0.156685
C      6.067011    12.321354     2.660662    -0.165212
C      3.680040    14.818240     2.604736     0.726921
C      0.590424     9.964293     0.791348    -0.161372
C      0.366993     9.290008    13.430541     0.155870
C      9.729864     6.922376    13.054442     0.738300
C      9.880503    10.260306    12.644786    -0.154122
C      0.702645     7.949016    12.862896    -0.418333
C      0.894735    18.873953     2.084628     0.734647
C      4.280574    13.843596     3.575046    -0.407857
C      0.946296    20.050159     1.152068    -0.412130
C      4.816404     3.736610     0.232091     0.770502
C      3.897405     2.268831    13.666827    -0.410822
C      4.511082     0.891775    13.826215     0.151286
C      4.546467     0.006386    12.767823    -0.165976
C      5.040846     0.869729     1.063985    -0.158448
C      3.663864    17.489269     4.999752     0.720431
C      0.810822    13.988188     5.202482     0.741238
C      0.494379    11.449804     5.328315     0.155408
C      9.792546     9.065997     4.088164     0.157584
C      8.872536    10.005681     4.485236    -0.156292
C      4.277541    -0.037667     4.991363    -0.144334
C      4.429191    18.169919     3.893822    -0.410803
C      4.852800    19.553972     4.344024     0.153559
C      6.185298    19.850837     4.594291    -0.172377
C      9.269859    11.182636     5.093427    -0.148459
C      5.587797     0.252333     5.268195     0.155752
C      3.901449    20.544070     4.525782    -0.159054
C      1.413378    10.492277     4.952215    -0.160721
C      0.940230    12.716153     6.010608    -0.416142
C      6.539148    21.110808     5.054279    -0.156685
C      1.012011     9.315936     4.330042    -0.165212
C      8.735040     6.819050     4.385968     0.726920
C      5.645424    11.672997     6.199357    -0.161372
C      5.421993    11.951862     7.541572     0.155870
C      4.674864    14.319494     7.917672     0.738300
C      4.825503    10.981564     8.327327    -0.154122
C      5.757645    13.292854     8.109217    -0.418333
C      5.949735     2.763337     4.906076     0.734647
C      9.335574     7.793694     3.415658    -0.407857
C      6.001296     1.587131     5.838636    -0.412131
C      9.871404    17.900680     6.758613     0.770502
C      8.952405    18.973039     7.305286    -0.410822
C      9.566082    20.350095     7.145898     0.151286
C      9.601467    21.235484     8.204291    -0.165976
C     -0.014154    20.767561     5.926719    -0.158448
O      3.693183    14.850760    12.634160    -0.772290
O      0.750162    16.709985    12.905260    -0.644283
O      8.401410     3.510649    12.097414    -0.752679
O      4.357410    17.722835     0.501094    -0.673069
O      0.295212    15.633195     1.529007    -0.770328
O      1.345641    14.279147     0.187770    -0.612996
O     10.025076     2.649772    10.959747    -0.630416
O      4.865943    13.858110    11.129761    -0.631861
O      5.911317     6.488949    12.506370    -0.625445
O      2.642754    17.327032    12.040929    -0.728565
O      5.517027    17.259197    12.602003    -0.707075
O      7.432872     5.914679    11.086139    -0.742656
O      8.748183     6.391110     8.337953    -0.772291
O      5.805162     4.531885     8.066854    -0.644283
O      3.346410    17.731221     8.874699    -0.752679
O      9.412410     3.914455     6.489611    -0.673069
O      5.350212     6.004095     5.461698    -0.770328
O      6.400641     7.358143     6.802934    -0.612996
O      4.970076    18.592098    10.012367    -0.630416
O      9.920943     7.383760     9.842353    -0.631861
O      0.856317    14.752921     8.465743    -0.625445
O      7.697754     3.914838     8.931184    -0.728565
O      0.462027     3.982673     8.370110    -0.707075
O      2.377872    15.327191     9.885975    -0.742656
O      6.416817     6.588820     1.347249    -0.772290
O      9.359838     4.729595     1.076149    -0.644283
O      1.708590    17.928931     1.883995    -0.752679
O      5.752590     3.716745    13.480315    -0.673069
O      9.814788     5.806385    12.452402    -0.770328
O      8.764359     7.160433    13.793639    -0.612996
O      0.084924    18.789808     3.021662    -0.630416
O      5.244057     7.581470     2.851648    -0.631861
O      4.198683    14.950631     1.475039    -0.625445
O      7.467246     4.112548     1.940480    -0.728565
O      4.592973     4.180383     1.379406    -0.707075
O      2.677128    15.524901     2.895270    -0.742656
O      1.361817    15.048470     5.643456    -0.772290
O      4.304838    16.907695     5.914555    -0.644283
O      6.763590     3.708359     5.106710    -0.752679
O      0.697590    17.525125     7.491798    -0.673069
O      4.759788    15.435485     8.519711    -0.770328
O      3.709359    14.081437     7.178475    -0.612996
O      5.139924     2.847482     3.969042    -0.630416
O      0.189057    14.055820     4.139056    -0.631861
O      9.253683     6.686659     5.515666    -0.625445
O      2.412246    17.524742     5.050225    -0.728565
O      9.647973    17.456907     5.611299    -0.707075
O      7.732128     6.112389     4.095434    -0.742656

The following XYZ coordinates are in angstroms. Other properties are in atomic units.
The sperically averaged electron density of each atom fit to a function of the form exp(a - br)
eigen_1, eigen_2 and eigen_3 are the three eigenvalues of traceless quadrupole moment tensor
  atom number  atomic symbol              X              Y              Z     net charge C6 coefficient C8 coefficient C10 coefficient fluctuating dipole atomic polarizability isotropic forcefield polarizability              a              b squared Pearson coefficient          <r^3>          <r^4>         wp_QDO          m_QDO          q_QDO       dipole_x       dipole_y       dipole_z         dipole            Qxy            Qxz            Qyz     Q(x^2-y^2)  Q(3z^2 - R^2)        eigen_1        eigen_2        eigen_3 static polarizability      alpha(xx)      alpha(xy)      alpha(xz)      alpha(yy)      alpha(yz)      alpha(zz) atomic spin moment
            1             Gd       4.414633      16.285174      10.747789       2.051339     139.571329 0.34337832E+04  0.12099532E+06                                18.079481                           16.156912       1.595255       2.232320                    0.997276      79.002579     192.862641       0.609727       0.285085      -1.308585      -0.000135       0.009897      -0.001373       0.009992      -0.008605      -0.013912       0.023385       0.292874      -0.207146      -0.122219      -0.059849       0.182068             19.690398      13.920343       1.212372       1.062322      21.725484       0.733650      23.425367           0.000001
            2             Gd       2.529017      16.336751       0.377498       2.015408     154.210299 0.40110316E+04  0.14662120E+06                                20.283385                           18.376485       1.545194       2.214313                    0.997071      80.015639     197.574142       0.530720       0.315719      -1.278341       0.025906       0.017475      -0.001018       0.031266      -0.002645       0.000673       0.050527      -0.046939       0.147027      -0.048402      -0.031973       0.080376             22.216064      17.660315       0.085877      -1.331991      23.695516      -0.660554      25.292361           0.000011
            3             Gd       9.469633       4.956696      10.224325       2.051339     139.571343 0.34337835E+04  0.12099533E+06                                18.079482                           16.156913       1.595254       2.232320                    0.997276      79.002580     192.862646       0.609727       0.285085      -1.308585      -0.000135      -0.009896       0.001373       0.009992       0.008605       0.013912       0.023385       0.292874      -0.207146      -0.122219      -0.059849       0.182068             19.690400      13.920340      -1.212370      -1.062320      21.725484       0.733652      23.425375           0.000001
            4             Gd       7.584016       5.300539       6.613206       2.015408     154.210314 0.40110316E+04  0.14662120E+06                                20.283386                           18.376485       1.545194       2.214313                    0.997071      80.015638     197.574138       0.530720       0.315719      -1.278341       0.025906      -0.017475       0.001018       0.031266       0.002645      -0.000673       0.050527      -0.046939       0.147027      -0.048402      -0.031973       0.080376             22.216066      17.660315      -0.085875       1.331996      23.695522      -0.660553      25.292362           0.000012
            5             Gd       5.695367       5.154406       3.233620       2.051338     139.571418 0.34337860E+04  0.12099544E+06                                18.079490                           16.156920       1.595252       2.232319                    0.997276      79.002593     192.862711       0.609727       0.285086      -1.308585       0.000135      -0.009896       0.001373       0.009992      -0.008605      -0.013912       0.023385       0.292874      -0.207146      -0.122219      -0.059849       0.182068             19.690409      13.920350       1.212373       1.062323      21.725496       0.733651      23.425381           0.000001
            6             Gd       7.580984       5.102829      13.603911       2.015408     154.210274 0.40110312E+04  0.14662119E+06                                20.283387                           18.376488       1.545192       2.214312                    0.997071      80.015656     197.574218       0.530720       0.315719      -1.278340      -0.025906      -0.017475       0.001018       0.031266      -0.002645       0.000673       0.050527      -0.046939       0.147027      -0.048402      -0.031973       0.080376             22.216066      17.660316       0.085877      -1.331992      23.695519      -0.660555      25.292364           0.000012
            7             Gd       0.640367      16.482884       3.757084       2.051338     139.571411 0.34337857E+04  0.12099543E+06                                18.079489                           16.156919       1.595252       2.232319                    0.997276      79.002592     192.862703       0.609727       0.285086      -1.308585       0.000135       0.009896      -0.001373       0.009992       0.008605       0.013912       0.023385       0.292874      -0.207146      -0.122219      -0.059849       0.182068             19.690408      13.920346      -1.212370      -1.062321      21.725492       0.733651      23.425385           0.000001
            8             Gd       2.525983      16.139041       7.368203       2.015408     154.210312 0.40110313E+04  0.14662119E+06                                20.283390                           18.376488       1.545193       2.214312                    0.997071      80.015654     197.574207       0.530720       0.315719      -1.278340      -0.025906       0.017475      -0.001018       0.031266       0.002645      -0.000673       0.050527      -0.046939       0.147027      -0.048402      -0.031973       0.080376             22.216070      17.660320      -0.085876       1.331996      23.695526      -0.660552      25.292366           0.000011
            9              H       7.198320       9.651557      11.331932       0.110039       0.906124 0.65145804E+01  0.61463092E+02                                 1.608582                            1.540349      -0.984722       2.408761                    0.997564       3.592431      10.240146       0.475330       1.365788      -0.689439       0.032539      -0.007786      -0.003533       0.033643      -0.004973      -0.002519       0.010083       0.000310      -0.038252      -0.017113       0.002638       0.014476              1.639451       2.188070      -0.106592      -0.123431       1.361924       0.040835       1.368358           0.000008
           10              H       1.426521       0.419608      12.107900       0.112510       0.918654 0.67072708E+01  0.63574236E+02                                 1.609046                            1.552840      -0.940042       2.434171                    0.997855       3.532337      10.004666       0.479327       1.348152      -0.693529       0.023025       0.026284       0.003840       0.035153       0.004621      -0.002666       0.010151      -0.002818      -0.040010      -0.018144       0.004604       0.013541              1.616329       1.850043       0.329783       0.085901       1.654138       0.093336       1.344806          -0.000007
           11              H       1.183881      18.040662      10.093179       0.154060       0.912501 0.68342358E+01  0.66005419E+02                                 1.691216                            1.631716      -1.377819       2.236840                    0.993272       3.812703      11.413946       0.434096       1.460933      -0.670230       0.014910       0.006422      -0.019090       0.025059       0.004761      -0.004424      -0.002855       0.000397      -0.002279      -0.005007      -0.003159       0.008166              1.720655       1.645027      -0.032649      -0.378713       1.470427       0.007085       2.046513          -0.000000
           12              H       9.952284      17.448282      10.656630       0.156244       1.014004 0.78805865E+01  0.77066291E+02                                 1.686752                            1.656906      -0.802105       2.517061                    0.999131       3.297210       9.209303       0.479437       1.306377      -0.705367      -0.018682      -0.009269      -0.004829       0.021407       0.004673       0.003197       0.002723       0.001106      -0.014329      -0.006113      -0.002316       0.008429              1.686587       1.800911       0.213295       0.137411       1.747247       0.115010       1.511602           0.000004
           13              H       8.324574      19.009058      11.443783       0.118736       1.002454 0.73497967E+01  0.70769087E+02                                 1.664758                            1.595130      -0.861361       2.472410                    0.999251       3.432396       9.572606       0.489993       1.298219      -0.705118      -0.027041      -0.021726      -0.004180       0.034939       0.000557      -0.001618       0.007502       0.002691      -0.045837      -0.017741       0.008641       0.009100              1.674926       1.912741       0.329619       0.019999       1.711937       0.088970       1.400099          -0.000004
           14              H       6.538137      11.607848      12.339992       0.108761       0.997614 0.74650111E+01  0.72335224E+02                                 1.670882                            1.616176      -0.957104       2.421286                    0.998022       3.542555       9.990679       0.481736       1.312133      -0.701523       0.021185       0.023893       0.009260       0.033247       0.002647      -0.002162       0.012937      -0.005304      -0.034470      -0.018317       0.003372       0.014945              1.674021       1.930815       0.291543       0.157255       1.642102       0.149182       1.449146           0.000010
           15              H       2.046264      20.171778      11.327738       0.120152       0.857990 0.61077857E+01  0.56606692E+02                                 1.544083                            1.487231      -0.840250       2.486714                    0.999058       3.438805       9.661071       0.486651       1.358014      -0.691607       0.034532      -0.008656      -0.008677       0.036643      -0.002050      -0.006468       0.008387       0.005523      -0.037611      -0.017163       0.004002       0.013161              1.562721       2.005098      -0.124298      -0.161894       1.364268       0.055963       1.318796          -0.000007
           16              H       2.737788      10.439689      12.107900       0.107963       0.942923 0.67570736E+01  0.64508591E+02                                 1.663954                            1.576477      -1.187702       2.307793                    0.995675       3.740229      10.818822       0.465157       1.379266      -0.685910      -0.031394       0.004771       0.006208       0.032356      -0.001550      -0.001089       0.011423      -0.004394      -0.033359      -0.016505       0.003024       0.013481              1.708657       2.330472      -0.111610      -0.172250       1.390808       0.039320       1.404691           0.000009
           17              H       4.631391      12.622906      13.816428       0.171016       0.952573 0.73054538E+01  0.71356222E+02                                 1.712099                            1.665878      -1.308643       2.280091                    0.993585       3.643397      10.777035       0.440201       1.424526      -0.678122       0.014089      -0.000699       0.018324       0.023125       0.001281       0.004128      -0.000726       0.006731      -0.005979      -0.004682      -0.001791       0.006473              1.732133       1.580041      -0.044643       0.341450       1.476981       0.064569       2.139377           0.000009
           18              H       3.185661      12.413783      13.258570       0.166647       0.835876 0.62695192E+01  0.59097797E+02                                 1.586201                            1.557585      -1.140230       2.362570                    0.995403       3.555551      10.421993       0.447784       1.451111      -0.673201      -0.023504      -0.007335       0.005591       0.025249       0.004114      -0.001559       0.000289       0.002115      -0.017396      -0.006173      -0.001061       0.007234              1.595923       1.950755      -0.028614      -0.166680       1.404669       0.025494       1.432344           0.000007
           19              H       7.731117      21.103121      12.212761       0.110337       0.937636 0.67151906E+01  0.63922853E+02                                 1.649623                            1.565634      -1.161700       2.320788                    0.996361       3.694681      10.624633       0.470062       1.368842      -0.688140      -0.031134       0.004991       0.004056       0.031791      -0.000216      -0.000540       0.008716      -0.007228      -0.035085      -0.014835       0.002230       0.012604              1.687971       2.286526      -0.142019      -0.194119       1.397119       0.039516       1.380268          -0.000007
           20              H       3.405048       8.493160      11.063489       0.110226       1.016280 0.74977708E+01  0.72187056E+02                                 1.647086                            1.585430      -0.794605       2.495184                    0.999651       3.396520       9.316287       0.506041       1.257167      -0.714424      -0.023111      -0.021844      -0.008036       0.032801       0.002596      -0.000121       0.010575      -0.000321      -0.038085      -0.017435       0.005325       0.012110              1.654422       1.907361       0.297267       0.081971       1.641844       0.124925       1.414061           0.000011
           21              H       9.121242      12.118743      12.650379       0.106184       1.044016 0.78382301E+01  0.76846940E+02                                 1.719770                            1.653579      -0.969123       2.413140                    0.997572       3.587284      10.160389       0.477567       1.308167      -0.702390      -0.012140       0.023733      -0.018957       0.032711      -0.008466       0.005826       0.000136      -0.020320      -0.002726      -0.014961       0.001031       0.013930              1.734021       1.580210      -0.174196       0.205617       1.737312      -0.316883       1.884542           0.000010
           22              H       0.389235      11.347704       2.237025       0.105729       0.979865 0.71492838E+01  0.69509105E+02                                 1.729087                            1.638337      -1.345043       2.232605                    0.993116       3.928556      11.623470       0.447457       1.407911      -0.679581       0.005495       0.008042       0.031783       0.033242      -0.005516       0.003566       0.005082      -0.016160       0.011604      -0.013188       0.002717       0.010471              1.771609       1.468695       0.012909       0.167667       1.452750       0.086502       2.393383           0.000008
           23              H       8.593500      13.812701       0.699070       0.160595       0.947763 0.70465429E+01  0.66561637E+02                                 1.569120                            1.531545      -0.671458       2.574525                    0.999964       3.119773       8.378395       0.519449       1.248288      -0.718234      -0.018847       0.003629      -0.013277       0.023338      -0.004059       0.007742      -0.001457       0.002782      -0.005990      -0.008098      -0.001805       0.009903              1.577252       1.875440      -0.132186       0.224584       1.410364      -0.065291       1.445951           0.000010
           24              H       9.231441      13.394100       2.066452       0.161169       0.963985 0.72149431E+01  0.70114719E+02                                 1.712657                            1.645642      -1.249874       2.304898                    0.994381       3.617109      10.603715       0.447776       1.407567      -0.681495      -0.000080      -0.008884       0.023454       0.025080       0.000642      -0.003885      -0.003086      -0.004325       0.009163      -0.005554      -0.000907       0.006460              1.739826       1.535042       0.075360      -0.120995       1.470469      -0.053457       2.213968           0.000006
           25              H       5.072187       7.179164       9.965948       0.161086       0.984428 0.76135875E+01  0.73757455E+02                                 1.646955                            1.622824      -0.770984       2.531311                    0.999421       3.254983       9.025071       0.487421       1.297134      -0.707185      -0.020678      -0.005585      -0.009278       0.023342       0.003976       0.004518       0.002451       0.009356      -0.008797      -0.005537      -0.004128       0.009665              1.645236       1.730468       0.138139       0.233894       1.620817       0.137857       1.584422           0.000011
           26              H       6.485565       7.814774       9.726866       0.155635       0.818335 0.60159164E+01  0.56002322E+02                                 1.551857                            1.516293      -1.051795       2.401375                    0.995560       3.500279      10.123436       0.459099       1.433164      -0.676777       0.019403       0.007866      -0.014801       0.025640       0.004506      -0.006841      -0.002939       0.005548      -0.007802      -0.006878      -0.003843       0.010722              1.568513       1.602541       0.058295      -0.346619       1.380847      -0.096092       1.722151           0.000007
           27              H       9.733908       1.582985      13.589930       0.161902       0.933708 0.71975967E+01  0.69990616E+02                                 1.682267                            1.647758      -1.259353       2.296424                    0.993558       3.662464      10.783585       0.445270       1.414590      -0.679806       0.016207      -0.000676       0.015195       0.022226       0.000927       0.003816       0.002101       0.007691      -0.003407      -0.004792      -0.001890       0.006682              1.692303       1.610921       0.012018       0.372781       1.456156       0.097882       2.009833          -0.000004
           28              H       8.255826       1.306863      13.162098       0.156898       0.849985 0.64723068E+01  0.61151797E+02                                 1.572712                            1.558713      -1.014538       2.419091                    0.996651       3.468866       9.994417       0.460523       1.407682      -0.682161      -0.024410      -0.005400       0.004154       0.025343       0.001232      -0.002706       0.000201       0.005746      -0.016162      -0.006059      -0.000343       0.006402              1.569840       1.869122       0.005745      -0.178022       1.411028      -0.000826       1.429370          -0.000007
           29              H       7.060824      18.742980      13.826215       0.149781       0.979134 0.72223524E+01  0.69429429E+02                                 1.665420                            1.596044      -0.911368       2.454549                    0.998650       3.407845       9.582240       0.481725       1.322642      -0.699910       0.015773      -0.000928      -0.013257       0.020625      -0.002393      -0.000532      -0.000416       0.004311       0.002395      -0.003700       0.000828       0.002871              1.696895       2.140039       0.048230      -0.358795       1.393687      -0.014575       1.556960          -0.000004
           30              H       6.383454      19.000284       1.254132       0.150847       0.964945 0.72022597E+01  0.68992779E+02                                 1.635983                            1.585299      -0.830322       2.498879                    0.999091       3.311385       9.209202       0.488637       1.308534      -0.703776      -0.000500      -0.001630       0.021562       0.021629      -0.001100      -0.000630      -0.003162      -0.006302       0.007858      -0.004861      -0.000561       0.005423              1.648134       1.424958       0.007693       0.102341       1.436456      -0.111263       2.082988          -0.000003
           31              H       5.897163      21.170256       2.041286       0.106785       0.964529 0.70087003E+01  0.67642406E+02                                 1.696136                            1.610582      -1.288303       2.258959                    0.993953       3.854762      11.274573       0.457262       1.387903      -0.683654       0.009553      -0.005030       0.028079       0.030083      -0.006070       0.005760       0.005194      -0.013165       0.007270      -0.013538       0.004072       0.009465              1.726813       1.504650      -0.076980       0.269515       1.458227      -0.216933       2.217562          -0.000005
           32              H       5.066121      19.985683      12.194585       0.119265       0.886117 0.63380373E+01  0.59722868E+02                                 1.617930                            1.545565      -1.094933       2.363853                    0.996489       3.654341      10.602996       0.459906       1.413353      -0.679733       0.000268      -0.022376      -0.028592       0.036307      -0.007896       0.005212       0.002504      -0.009843       0.006147      -0.012604       0.004298       0.008306              1.638525       1.357254       0.018556       0.055578       1.680339       0.363698       1.877984          -0.000006
           33              H       2.143320      11.590313       9.640182       0.110039       0.906124 0.65145758E+01  0.61463042E+02                                 1.608582                            1.540349      -0.984722       2.408761                    0.997564       3.592430      10.240145       0.475329       1.365789      -0.689439       0.032539       0.007786       0.003533       0.033643       0.004973       0.002519       0.010083       0.000310      -0.038252      -0.017113       0.002638       0.014476              1.639451       2.188070       0.106592       0.123431       1.361924       0.040835       1.368358           0.000008
           34              H       6.481521      20.822262       8.864213       0.112511       0.918655 0.67072724E+01  0.63574255E+02                                 1.609045                            1.552840      -0.940042       2.434171                    0.997855       3.532337      10.004666       0.479327       1.348151      -0.693529       0.023025      -0.026284      -0.003840       0.035153      -0.004621       0.002666       0.010151      -0.002818      -0.040010      -0.018144       0.004604       0.013541              1.616329       1.850043      -0.329783      -0.085902       1.654138       0.093337       1.344806          -0.000007
           35              H       6.238881       3.201208      10.878934       0.154060       0.912502 0.68342371E+01  0.66005432E+02                                 1.691216                            1.631716      -1.377818       2.236840                    0.993272       3.812704      11.413948       0.434097       1.460933      -0.670230       0.014910      -0.006422       0.019090       0.025059      -0.004761       0.004424      -0.002855       0.000397      -0.002279      -0.005007      -0.003159       0.008166              1.720655       1.645027       0.032649       0.378714       1.470426       0.007085       2.046512          -0.000000
           36              H       4.897284       3.793588      10.315484       0.156243       1.014005 0.78805920E+01  0.77066355E+02                                 1.686753                            1.656907      -0.802105       2.517061                    0.999131       3.297211       9.209305       0.479437       1.306377      -0.705367      -0.018682       0.009269       0.004829       0.021407      -0.004673      -0.003197       0.002723       0.001106      -0.014329      -0.006113      -0.002316       0.008429              1.686587       1.800912      -0.213296      -0.137411       1.747247       0.115010       1.511602           0.000004
           37              H       3.269574       2.232812       9.528330       0.118736       1.002454 0.73497960E+01  0.70769076E+02                                 1.664758                            1.595130      -0.861360       2.472410                    0.999251       3.432396       9.572605       0.489993       1.298219      -0.705118      -0.027041       0.021726       0.004180       0.034939      -0.000557       0.001618       0.007502       0.002691      -0.045837      -0.017741       0.008641       0.009100              1.674925       1.912741      -0.329619      -0.019999       1.711936       0.088970       1.400099          -0.000004
           38              H       1.483137       9.634022       8.632122       0.108761       0.997614 0.74650115E+01  0.72335223E+02                                 1.670881                            1.616175      -0.957104       2.421287                    0.998022       3.542555       9.990676       0.481736       1.312132      -0.701523       0.021185      -0.023893      -0.009260       0.033247      -0.002647       0.002162       0.012937      -0.005304      -0.034470      -0.018317       0.003372       0.014945              1.674020       1.930814      -0.291543      -0.157255       1.642101       0.149182       1.449145           0.000010
           39              H       7.101264       1.070092       9.644376       0.120152       0.857990 0.61077872E+01  0.56606706E+02                                 1.544083                            1.487230      -0.840250       2.486714                    0.999058       3.438805       9.661069       0.486652       1.358013      -0.691607       0.034532       0.008656       0.008677       0.036643       0.002050       0.006468       0.008387       0.005523      -0.037611      -0.017163       0.004002       0.013161              1.562721       2.005098       0.124298       0.161894       1.364268       0.055963       1.318796          -0.000007
           40              H       7.792788      10.802181       8.864213       0.107963       0.942923 0.67570736E+01  0.64508593E+02                                 1.663954                            1.576477      -1.187702       2.307793                    0.995675       3.740229      10.818823       0.465157       1.379266      -0.685910      -0.031394      -0.004771      -0.006208       0.032356       0.001550       0.001089       0.011423      -0.004394      -0.033359      -0.016505       0.003024       0.013481              1.708657       2.330472       0.111609       0.172250       1.390808       0.039320       1.404692           0.000009
           41              H       9.686391       8.618964       7.155685       0.171016       0.952573 0.73054537E+01  0.71356221E+02                                 1.712099                            1.665878      -1.308643       2.280091                    0.993585       3.643397      10.777035       0.440201       1.424526      -0.678122       0.014089       0.000699      -0.018324       0.023125      -0.001281      -0.004128      -0.000726       0.006731      -0.005979      -0.004682      -0.001791       0.006473              1.732133       1.580041       0.044643      -0.341450       1.476981       0.064569       2.139377           0.000009
           42              H       8.240661       8.828087       7.713543       0.166647       0.835876 0.62695226E+01  0.59097837E+02                                 1.586201                            1.557585      -1.140230       2.362570                    0.995403       3.555552      10.421997       0.447784       1.451111      -0.673201      -0.023504       0.007335      -0.005591       0.025249      -0.004114       0.001559       0.000289       0.002115      -0.017396      -0.006173      -0.001061       0.007234              1.595923       1.950756       0.028614       0.166680       1.404669       0.025494       1.432345           0.000007
           43              H       2.676117       0.138749       8.759353       0.110337       0.937636 0.67151915E+01  0.63922862E+02                                 1.649623                            1.565634      -1.161699       2.320788                    0.996361       3.694681      10.624632       0.470062       1.368842      -0.688140      -0.031134      -0.004991      -0.004056       0.031791       0.000216       0.000540       0.008716      -0.007228      -0.035085      -0.014835       0.002230       0.012604              1.687971       2.286526       0.142019       0.194119       1.397119       0.039516       1.380268          -0.000007
           44              H       8.460048      12.748710       9.908625       0.110226       1.016280 0.74977709E+01  0.72187057E+02                                 1.647086                            1.585430      -0.794605       2.495184                    0.999651       3.396520       9.316287       0.506041       1.257167      -0.714424      -0.023111       0.021844       0.008036       0.032801      -0.002596       0.000121       0.010575      -0.000321      -0.038085      -0.017435       0.005325       0.012110              1.654422       1.907361      -0.297267      -0.081971       1.641844       0.124925       1.414061           0.000011
           45              H       4.066242       9.123127       8.321735       0.106184       1.044016 0.78382340E+01  0.76846982E+02                                 1.719770                            1.653579      -0.969122       2.413140                    0.997572       3.587284      10.160387       0.477567       1.308166      -0.702390      -0.012140      -0.023733       0.018957       0.032711       0.008466      -0.005826       0.000136      -0.020320      -0.002726      -0.014961       0.001031       0.013930              1.734021       1.580210       0.174196      -0.205617       1.737311      -0.316884       1.884543           0.000010
           46              H       5.444235      10.289586       4.753679       0.105729       0.979866 0.71492896E+01  0.69509173E+02                                 1.729087                            1.638338      -1.345043       2.232605                    0.993116       3.928556      11.623470       0.447457       1.407911      -0.679581       0.005495      -0.008042      -0.031783       0.033242       0.005516      -0.003566       0.005082      -0.016160       0.011604      -0.013188       0.002717       0.010471              1.771610       1.468696      -0.012909      -0.167667       1.452750       0.086502       2.393384           0.000008
           47              H       3.538500       7.824588       6.291634       0.160595       0.947763 0.70465411E+01  0.66561612E+02                                 1.569119                            1.531545      -0.671458       2.574525                    0.999964       3.119773       8.378393       0.519450       1.248288      -0.718234      -0.018847      -0.003629       0.013277       0.023338       0.004059      -0.007742      -0.001457       0.002782      -0.005991      -0.008098      -0.001805       0.009903              1.577251       1.875439       0.132186      -0.224584       1.410364      -0.065291       1.445950           0.000010
           48              H       4.176441       8.243190       4.924252       0.161169       0.963985 0.72149477E+01  0.70114775E+02                                 1.712658                            1.645642      -1.249874       2.304898                    0.994381       3.617109      10.603716       0.447776       1.407567      -0.681495      -0.000080       0.008884      -0.023454       0.025080      -0.000642       0.003885      -0.003086      -0.004325       0.009163      -0.005554      -0.000907       0.006460              1.739827       1.535043      -0.075360       0.120995       1.470470      -0.053457       2.213968           0.000006
           49              H       0.017187      14.062706      11.006165       0.161086       0.984428 0.76135905E+01  0.73757491E+02                                 1.646955                            1.622824      -0.770984       2.531311                    0.999421       3.254984       9.025074       0.487421       1.297134      -0.707185      -0.020678       0.005585       0.009278       0.023342      -0.003976      -0.004518       0.002451       0.009356      -0.008797      -0.005537      -0.004128       0.009665              1.645236       1.730468      -0.138139      -0.233894       1.620817       0.137857       1.584422           0.000011
           50              H       1.430565      13.427096      11.245247       0.155635       0.818335 0.60159178E+01  0.56002337E+02                                 1.551858                            1.516293      -1.051795       2.401375                    0.995560       3.500280      10.123439       0.459099       1.433164      -0.676777       0.019403      -0.007866       0.014801       0.025640      -0.004506       0.006841      -0.002939       0.005548      -0.007802      -0.006878      -0.003843       0.010722              1.568513       1.602542      -0.058295       0.346619       1.380847      -0.096092       1.722151           0.000007
           51              H       4.678908      19.658885       7.382184       0.161902       0.933708 0.71975961E+01  0.69990608E+02                                 1.682267                            1.647757      -1.259352       2.296424                    0.993558       3.662464      10.783584       0.445270       1.414589      -0.679806       0.016207       0.000676      -0.015195       0.022226      -0.000927      -0.003816       0.002101       0.007691      -0.003407      -0.004792      -0.001890       0.006682              1.692303       1.610921      -0.012018      -0.372781       1.456156       0.097882       2.009832          -0.000004
           52              H       3.200826      19.935007       7.810015       0.156898       0.849985 0.64723077E+01  0.61151808E+02                                 1.572712                            1.558713      -1.014538       2.419091                    0.996651       3.468866       9.994418       0.460523       1.407682      -0.682161      -0.024410       0.005400      -0.004154       0.025343      -0.001232       0.002706       0.000201       0.005746      -0.016162      -0.006059      -0.000343       0.006402              1.569840       1.869122      -0.005745       0.178022       1.411028      -0.000826       1.429371          -0.000007
           53              H       2.005824       2.498890       7.145898       0.149781       0.979133 0.72223453E+01  0.69429345E+02                                 1.665420                            1.596043      -0.911367       2.454549                    0.998650       3.407844       9.582237       0.481725       1.322642      -0.699910       0.015773       0.000928       0.013257       0.020625       0.002393       0.000532      -0.000416       0.004311       0.002395      -0.003700       0.000828       0.002871              1.696895       2.140039      -0.048230       0.358794       1.393686      -0.014575       1.556959          -0.000004
           54              H       1.328454       2.637006       5.736572       0.150847       0.964945 0.72022600E+01  0.68992786E+02                                 1.635984                            1.585300      -0.830322       2.498879                    0.999091       3.311384       9.209201       0.488637       1.308535      -0.703776      -0.000500       0.001630      -0.021562       0.021629       0.001100       0.000630      -0.003162      -0.006302       0.007858      -0.004861      -0.000561       0.005423              1.648134       1.424958      -0.007693      -0.102341       1.436456      -0.111263       2.082989          -0.000003
           55              H       0.842163       0.467034       4.949419       0.106785       0.964529 0.70086959E+01  0.67642352E+02                                 1.696135                            1.610581      -1.288304       2.258959                    0.993953       3.854762      11.274572       0.457262       1.387903      -0.683654       0.009553       0.005030      -0.028079       0.030083       0.006070      -0.005760       0.005194      -0.013165       0.007270      -0.013538       0.004072       0.009465              1.726812       1.504650       0.076980      -0.269515       1.458227      -0.216933       2.217560          -0.000005
           56              H       0.011121       1.256187       8.777529       0.119265       0.886117 0.63380382E+01  0.59722876E+02                                 1.617929                            1.545564      -1.094933       2.363853                    0.996489       3.654341      10.602995       0.459907       1.413353      -0.679733       0.000268       0.022376       0.028592       0.036307       0.007896      -0.005212       0.002504      -0.009843       0.006147      -0.012604       0.004298       0.008306              1.638525       1.357253      -0.018556      -0.055578       1.680338       0.363698       1.877984          -0.000006
           57              H       2.911680      11.788023       2.649477       0.110039       0.906124 0.65145765E+01  0.61463049E+02                                 1.608582                            1.540349      -0.984722       2.408761                    0.997564       3.592430      10.240144       0.475329       1.365789      -0.689439      -0.032539       0.007786       0.003533       0.033643      -0.004973      -0.002519       0.010083       0.000310      -0.038252      -0.017113       0.002638       0.014476              1.639450       2.188069      -0.106592      -0.123431       1.361924       0.040835       1.368358           0.000008
           58              H       8.683479      21.019972       1.873509       0.112511       0.918654 0.67072687E+01  0.63574212E+02                                 1.609045                            1.552840      -0.940041       2.434172                    0.997855       3.532336      10.004663       0.479327       1.348152      -0.693529      -0.023025      -0.026284      -0.003840       0.035153       0.004621      -0.002666       0.010151      -0.002818      -0.040010      -0.018144       0.004604       0.013541              1.616329       1.850042       0.329783       0.085901       1.654138       0.093336       1.344806          -0.000007
           59              H       8.926119       3.398918       3.888230       0.154060       0.912501 0.68342359E+01  0.66005419E+02                                 1.691216                            1.631716      -1.377818       2.236840                    0.993272       3.812703      11.413946       0.434096       1.460933      -0.670230      -0.014910      -0.006422       0.019090       0.025059       0.004761      -0.004424      -0.002855       0.000397      -0.002279      -0.005007      -0.003159       0.008166              1.720655       1.645027      -0.032649      -0.378714       1.470427       0.007085       2.046513          -0.000000
           60              H       0.157716       3.991298       3.324779       0.156244       1.014004 0.78805877E+01  0.77066308E+02                                 1.686753                            1.656906      -0.802105       2.517061                    0.999131       3.297210       9.209304       0.479437       1.306377      -0.705367       0.018682       0.009269       0.004829       0.021407       0.004673       0.003197       0.002723       0.001106      -0.014329      -0.006113      -0.002316       0.008429              1.686587       1.800912       0.213295       0.137411       1.747247       0.115010       1.511602           0.000004
           61              H       1.785426       2.430522       2.537626       0.118736       1.002454 0.73497926E+01  0.70769038E+02                                 1.664758                            1.595130      -0.861360       2.472411                    0.999251       3.432395       9.572603       0.489993       1.298219      -0.705118       0.027041       0.021726       0.004180       0.034939       0.000557      -0.001618       0.007502       0.002691      -0.045837      -0.017741       0.008641       0.009100              1.674925       1.912741       0.329619       0.019999       1.711936       0.088970       1.400099          -0.000004
           62              H       3.571863       9.831732       1.641417       0.108761       0.997614 0.74650153E+01  0.72335274E+02                                 1.670882                            1.616176      -0.957105       2.421286                    0.998022       3.542556       9.990682       0.481736       1.312133      -0.701523      -0.021185      -0.023893      -0.009260       0.033247       0.002647      -0.002162       0.012937      -0.005304      -0.034470      -0.018317       0.003372       0.014945              1.674021       1.930815       0.291543       0.157255       1.642102       0.149182       1.449146           0.000010
           63              H       8.063736       1.267802       2.653671       0.120152       0.857990 0.61077864E+01  0.56606699E+02                                 1.544083                            1.487231      -0.840250       2.486714                    0.999058       3.438805       9.661070       0.486652       1.358013      -0.691607      -0.034532       0.008656       0.008677       0.036643      -0.002050      -0.006468       0.008387       0.005523      -0.037611      -0.017163       0.004002       0.013161              1.562721       2.005098      -0.124298      -0.161894       1.364268       0.055963       1.318796          -0.000007
           64              H       7.372212      10.999891       1.873509       0.107963       0.942922 0.67570683E+01  0.64508532E+02                                 1.663954                            1.576477      -1.187702       2.307793                    0.995675       3.740228      10.818820       0.465157       1.379266      -0.685910       0.031394      -0.004771      -0.006208       0.032356      -0.001550      -0.001089       0.011423      -0.004394      -0.033359      -0.016505       0.003024       0.013481              1.708657       2.330471      -0.111610      -0.172250       1.390808       0.039320       1.404691           0.000009
           65              H       5.478609       8.816674       0.164981       0.171016       0.952573 0.73054530E+01  0.71356215E+02                                 1.712099                            1.665878      -1.308643       2.280091                    0.993585       3.643397      10.777036       0.440201       1.424527      -0.678122      -0.014089       0.000699      -0.018324       0.023125       0.001281       0.004128      -0.000726       0.006731      -0.005979      -0.004682      -0.001791       0.006473              1.732133       1.580041      -0.044643       0.341450       1.476981       0.064569       2.139377           0.000009
           66              H       6.924339       9.025797       0.722839       0.166647       0.835876 0.62695175E+01  0.59097780E+02                                 1.586201                            1.557585      -1.140230       2.362570                    0.995403       3.555551      10.421995       0.447784       1.451111      -0.673201       0.023504       0.007335      -0.005591       0.025249       0.004114      -0.001559       0.000289       0.002115      -0.017396      -0.006173      -0.001061       0.007234              1.595923       1.950755      -0.028614      -0.166680       1.404669       0.025494       1.432344           0.000007
           67              H       2.378883       0.336459       1.768648       0.110337       0.937636 0.67151897E+01  0.63922845E+02                                 1.649623                            1.565634      -1.161700       2.320788                    0.996361       3.694681      10.624634       0.470062       1.368842      -0.688140       0.031134      -0.004991      -0.004056       0.031791      -0.000216      -0.000540       0.008716      -0.007228      -0.035085      -0.014835       0.002230       0.012604              1.687971       2.286526      -0.142019      -0.194120       1.397119       0.039516       1.380268          -0.000007
           68              H       6.704952      12.946420       2.917920       0.110226       1.016280 0.74977705E+01  0.72187055E+02                                 1.647086                            1.585430      -0.794605       2.495184                    0.999651       3.396520       9.316288       0.506041       1.257167      -0.714424       0.023111       0.021844       0.008036       0.032801       0.002596      -0.000121       0.010575      -0.000321      -0.038085      -0.017435       0.005325       0.012110              1.654422       1.907361       0.297267       0.081971       1.641844       0.124925       1.414061           0.000011
           69              H       0.988758       9.320837       1.331030       0.106184       1.044018 0.78382453E+01  0.76847118E+02                                 1.719771                            1.653580      -0.969124       2.413140                    0.997572       3.587287      10.160396       0.477567       1.308165      -0.702390       0.012140      -0.023733       0.018957       0.032711      -0.008466       0.005826       0.000136      -0.020320      -0.002726      -0.014961       0.001031       0.013930              1.734022       1.580211      -0.174196       0.205618       1.737313      -0.316884       1.884543           0.000010
           70              H       9.720765      10.091876      11.744384       0.105729       0.979867 0.71492972E+01  0.69509262E+02                                 1.729088                            1.638338      -1.345044       2.232605                    0.993116       3.928559      11.623478       0.447458       1.407910      -0.679581      -0.005495      -0.008042      -0.031783       0.033242      -0.005516       0.003566       0.005082      -0.016160       0.011604      -0.013188       0.002717       0.010471              1.771611       1.468696       0.012909       0.167667       1.452750       0.086502       2.393385           0.000008
           71              H       1.516500       7.626878      13.282339       0.160595       0.947763 0.70465474E+01  0.66561687E+02                                 1.569120                            1.531546      -0.671458       2.574525                    0.999964       3.119774       8.378397       0.519450       1.248288      -0.718234       0.018847      -0.003629       0.013277       0.023338      -0.004059       0.007742      -0.001457       0.002782      -0.005991      -0.008098      -0.001805       0.009903              1.577252       1.875440      -0.132186       0.224584       1.410365      -0.065291       1.445951           0.000010
           72              H       0.878559       8.045480      11.914957       0.161169       0.963985 0.72149462E+01  0.70114755E+02                                 1.712657                            1.645642      -1.249874       2.304898                    0.994381       3.617110      10.603718       0.447776       1.407566      -0.681496       0.000080       0.008884      -0.023454       0.025080       0.000642      -0.003885      -0.003086      -0.004325       0.009163      -0.005554      -0.000907       0.006460              1.739827       1.535042       0.075360      -0.120995       1.470470      -0.053457       2.213968           0.000006
           73              H       5.037813      14.260416       4.015461       0.161086       0.984428 0.76135918E+01  0.73757504E+02                                 1.646955                            1.622824      -0.770984       2.531311                    0.999421       3.254984       9.025073       0.487422       1.297134      -0.707185       0.020678       0.005585       0.009278       0.023342       0.003976       0.004518       0.002451       0.009356      -0.008797      -0.005537      -0.004128       0.009665              1.645236       1.730468       0.138139       0.233894       1.620817       0.137857       1.584423           0.000011
           74              H       3.624435      13.624806       4.254543       0.155635       0.818336 0.60159215E+01  0.56002378E+02                                 1.551858                            1.516293      -1.051795       2.401375                    0.995560       3.500280      10.123438       0.459099       1.433163      -0.676777      -0.019403      -0.007866       0.014801       0.025640       0.004506      -0.006841      -0.002939       0.005548      -0.007802      -0.006878      -0.003843       0.010722              1.568514       1.602542       0.058295      -0.346619       1.380847      -0.096092       1.722152           0.000007
           75              H       0.376092      19.856595       0.391479       0.161902       0.933708 0.71975959E+01  0.69990609E+02                                 1.682267                            1.647758      -1.259353       2.296424                    0.993558       3.662464      10.783586       0.445270       1.414590      -0.679806      -0.016207       0.000676      -0.015195       0.022226       0.000927       0.003816       0.002101       0.007691      -0.003407      -0.004792      -0.001890       0.006682              1.692304       1.610921       0.012018       0.372781       1.456156       0.097882       2.009833          -0.000004
           76              H       1.854174      20.132717       0.819311       0.156898       0.849985 0.64723076E+01  0.61151804E+02                                 1.572712                            1.558713      -1.014537       2.419092                    0.996651       3.468866       9.994416       0.460523       1.407682      -0.682161       0.024410       0.005400      -0.004154       0.025343       0.001232      -0.002706       0.000201       0.005746      -0.016162      -0.006059      -0.000343       0.006402              1.569840       1.869122       0.005745      -0.178022       1.411028      -0.000826       1.429370          -0.000007
           77              H       3.049176       2.696600       0.155194       0.149781       0.979134 0.72223517E+01  0.69429418E+02                                 1.665420                            1.596043      -0.911368       2.454549                    0.998650       3.407845       9.582239       0.481725       1.322641      -0.699911      -0.015773       0.000928       0.013257       0.020625      -0.002393      -0.000532      -0.000416       0.004311       0.002395      -0.003700       0.000828       0.002871              1.696895       2.140039       0.048230      -0.358795       1.393687      -0.014575       1.556960          -0.000004
           78              H       3.726546       2.439296      12.727277       0.150846       0.964945 0.72022629E+01  0.68992818E+02                                 1.635984                            1.585300      -0.830323       2.498879                    0.999091       3.311386       9.209206       0.488637       1.308535      -0.703776       0.000500       0.001630      -0.021562       0.021629      -0.001100      -0.000630      -0.003162      -0.006302       0.007858      -0.004861      -0.000561       0.005423              1.648135       1.424959       0.007693       0.102341       1.436456      -0.111263       2.082989          -0.000003
           79              H       4.212837       0.269324      11.940123       0.106785       0.964530 0.70087060E+01  0.67642472E+02                                 1.696136                            1.610582      -1.288304       2.258958                    0.993953       3.854763      11.274576       0.457262       1.387903      -0.683654      -0.009553       0.005030      -0.028079       0.030083      -0.006070       0.005760       0.005194      -0.013165       0.007270      -0.013538       0.004072       0.009466              1.726814       1.504651      -0.076980       0.269515       1.458227      -0.216933       2.217563          -0.000005
           80              H       5.043879       1.453897       1.786824       0.119265       0.886118 0.63380460E+01  0.59722970E+02                                 1.617931                            1.545565      -1.094933       2.363852                    0.996489       3.654343      10.603003       0.459906       1.413353      -0.679733      -0.000268       0.022376       0.028592       0.036307      -0.007897       0.005212       0.002504      -0.009843       0.006147      -0.012604       0.004298       0.008306              1.638527       1.357254       0.018556       0.055578       1.680340       0.363699       1.877986          -0.000006
           81              H       7.966680       9.849267       4.341227       0.110039       0.906124 0.65145750E+01  0.61463034E+02                                 1.608582                            1.540349      -0.984722       2.408761                    0.997564       3.592430      10.240146       0.475329       1.365789      -0.689439      -0.032539      -0.007786      -0.003533       0.033643       0.004973       0.002519       0.010083       0.000310      -0.038252      -0.017113       0.002638       0.014476              1.639451       2.188070       0.106592       0.123431       1.361924       0.040835       1.368358           0.000008
           82              H       3.628479       0.617318       5.117196       0.112511       0.918654 0.67072690E+01  0.63574213E+02                                 1.609045                            1.552839      -0.940041       2.434172                    0.997855       3.532336      10.004662       0.479327       1.348151      -0.693529      -0.023025       0.026284       0.003840       0.035153      -0.004621       0.002666       0.010151      -0.002818      -0.040010      -0.018144       0.004604       0.013541              1.616329       1.850042      -0.329783      -0.085902       1.654138       0.093336       1.344806          -0.000007
           83              H       3.871119      18.238372       3.102475       0.154060       0.912502 0.68342368E+01  0.66005428E+02                                 1.691216                            1.631715      -1.377818       2.236840                    0.993272       3.812704      11.413947       0.434097       1.460932      -0.670230      -0.014910       0.006422      -0.019090       0.025059      -0.004761       0.004424      -0.002855       0.000397      -0.002279      -0.005007      -0.003159       0.008166              1.720655       1.645027       0.032649       0.378714       1.470426       0.007085       2.046512          -0.000000
           84              H       5.212716      17.645992       3.665925       0.156243       1.014005 0.78805918E+01  0.77066355E+02                                 1.686753                            1.656907      -0.802105       2.517061                    0.999131       3.297211       9.209306       0.479437       1.306377      -0.705367       0.018682      -0.009269      -0.004829       0.021407      -0.004673      -0.003197       0.002723       0.001106      -0.014329      -0.006113      -0.002316       0.008429              1.686587       1.800912      -0.213296      -0.137411       1.747248       0.115010       1.511602           0.000004
           85              H       6.840426      19.206768       4.453079       0.118736       1.002454 0.73497931E+01  0.70769043E+02                                 1.664758                            1.595129      -0.861360       2.472411                    0.999251       3.432395       9.572602       0.489993       1.298219      -0.705118       0.027041      -0.021726      -0.004180       0.034939      -0.000557       0.001618       0.007502       0.002691      -0.045837      -0.017741       0.008641       0.009100              1.674925       1.912740      -0.329619      -0.019999       1.711936       0.088970       1.400099          -0.000004
           86              H       8.626863      11.805558       5.349287       0.108761       0.997614 0.74650158E+01  0.72335278E+02                                 1.670882                            1.616176      -0.957104       2.421286                    0.998022       3.542556       9.990681       0.481736       1.312133      -0.701523      -0.021185       0.023893       0.009260       0.033247      -0.002647       0.002162       0.012937      -0.005304      -0.034470      -0.018317       0.003372       0.014945              1.674021       1.930815      -0.291543      -0.157255       1.642102       0.149182       1.449146           0.000010
           87              H       3.008736      20.369488       4.337033       0.120152       0.857990 0.61077865E+01  0.56606699E+02                                 1.544083                            1.487231      -0.840250       2.486714                    0.999058       3.438805       9.661070       0.486652       1.358013      -0.691607      -0.034532      -0.008656      -0.008677       0.036643       0.002050       0.006468       0.008387       0.005523      -0.037611      -0.017163       0.004002       0.013161              1.562721       2.005098       0.124298       0.161894       1.364268       0.055963       1.318796          -0.000007
           88              H       2.317212      10.637399       5.117196       0.107963       0.942923 0.67570742E+01  0.64508598E+02                                 1.663954                            1.576477      -1.187702       2.307793                    0.995675       3.740229      10.818821       0.465157       1.379265      -0.685910       0.031394       0.004771       0.006208       0.032356       0.001550       0.001089       0.011423      -0.004394      -0.033359      -0.016505       0.003024       0.013481              1.708657       2.330471       0.111609       0.172250       1.390808       0.039320       1.404691           0.000009
           89              H       0.423609      12.820616       6.825724       0.171016       0.952573 0.73054545E+01  0.71356229E+02                                 1.712099                            1.665878      -1.308642       2.280091                    0.993585       3.643397      10.777034       0.440201       1.424526      -0.678122      -0.014089      -0.000699       0.018324       0.023125      -0.001281      -0.004128      -0.000726       0.006731      -0.005979      -0.004682      -0.001791       0.006473              1.732133       1.580041       0.044643      -0.341450       1.476981       0.064569       2.139376           0.000009
           90              H       1.869339      12.611493       6.267866       0.166647       0.835876 0.62695226E+01  0.59097837E+02                                 1.586201                            1.557585      -1.140230       2.362570                    0.995403       3.555552      10.421997       0.447784       1.451111      -0.673201       0.023504      -0.007335       0.005591       0.025249      -0.004114       0.001559       0.000289       0.002115      -0.017396      -0.006172      -0.001061       0.007234              1.595923       1.950756       0.028614       0.166680       1.404669       0.025494       1.432345           0.000007
           91              H       7.433883      21.300831       5.222056       0.110337       0.937636 0.67151898E+01  0.63922845E+02                                 1.649623                            1.565634      -1.161700       2.320788                    0.996361       3.694681      10.624634       0.470062       1.368842      -0.688140       0.031134       0.004991       0.004056       0.031791       0.000216       0.000540       0.008716      -0.007228      -0.035085      -0.014835       0.002230       0.012604              1.687971       2.286526       0.142019       0.194119       1.397119       0.039516       1.380268          -0.000007
           92              H       1.649952       8.690870       4.072784       0.110226       1.016281 0.74977753E+01  0.72187107E+02                                 1.647086                            1.585430      -0.794606       2.495184                    0.999651       3.396521       9.316289       0.506041       1.257167      -0.714424       0.023111      -0.021844      -0.008036       0.032801      -0.002596       0.000121       0.010575      -0.000321      -0.038085      -0.017435       0.005325       0.012110              1.654422       1.907361      -0.297267      -0.081971       1.641844       0.124925       1.414061           0.000011
           93              H       6.043758      12.316453       5.659674       0.106184       1.044018 0.78382464E+01  0.76847131E+02                                 1.719771                            1.653580      -0.969123       2.413140                    0.997572       3.587286      10.160393       0.477567       1.308166      -0.702390       0.012140       0.023733      -0.018957       0.032711       0.008466      -0.005826       0.000136      -0.020320      -0.002726      -0.014961       0.001031       0.013930              1.734023       1.580211       0.174196      -0.205618       1.737313      -0.316884       1.884544           0.000010
           94              H       4.665765      11.149994       9.227730       0.105729       0.979868 0.71493032E+01  0.69509335E+02                                 1.729089                            1.638339      -1.345044       2.232604                    0.993116       3.928559      11.623479       0.447458       1.407910      -0.679581      -0.005495       0.008042       0.031783       0.033242       0.005516      -0.003566       0.005082      -0.016160       0.011604      -0.013188       0.002717       0.010471              1.771611       1.468697      -0.012909      -0.167667       1.452751       0.086502       2.393387           0.000008
           95              H       6.571500      13.614992       7.689775       0.160595       0.947763 0.70465422E+01  0.66561629E+02                                 1.569120                            1.531545      -0.671458       2.574525                    0.999964       3.119773       8.378395       0.519449       1.248288      -0.718234       0.018847       0.003629      -0.013277       0.023338       0.004059      -0.007742      -0.001457       0.002782      -0.005991      -0.008098      -0.001805       0.009903              1.577252       1.875440       0.132186      -0.224584       1.410365      -0.065291       1.445950           0.000010
           96              H       5.933559      13.196390       9.057157       0.161169       0.963985 0.72149477E+01  0.70114775E+02                                 1.712658                            1.645642      -1.249874       2.304898                    0.994381       3.617109      10.603716       0.447776       1.407567      -0.681495       0.000080      -0.008884       0.023454       0.025080      -0.000642       0.003885      -0.003086      -0.004325       0.009163      -0.005554      -0.000907       0.006460              1.739827       1.535043      -0.075360       0.120995       1.470470      -0.053457       2.213968           0.000006
           97              H      -0.017187       7.376874       2.975244       0.161086       0.984428 0.76135946E+01  0.73757540E+02                                 1.646955                            1.622825      -0.770985       2.531311                    0.999420       3.254985       9.025077       0.487421       1.297134      -0.707185       0.020678      -0.005585      -0.009278       0.023342      -0.003976      -0.004518       0.002451       0.009356      -0.008797      -0.005537      -0.004128       0.009665              1.645236       1.730469      -0.138139      -0.233894       1.620817       0.137857       1.584422           0.000011
           98              H       8.679435       8.012484       2.736162       0.155634       0.818335 0.60159197E+01  0.56002359E+02                                 1.551858                            1.516294      -1.051796       2.401375                    0.995560       3.500281      10.123442       0.459099       1.433164      -0.676777      -0.019403       0.007866      -0.014801       0.025640      -0.004506       0.006841      -0.002939       0.005548      -0.007802      -0.006878      -0.003843       0.010722              1.568514       1.602542      -0.058295       0.346619       1.380848      -0.096092       1.722152           0.000007
           99              H       5.431092       1.780695       6.599225       0.161902       0.933708 0.71975961E+01  0.69990608E+02                                 1.682267                            1.647757      -1.259352       2.296424                    0.993558       3.662464      10.783584       0.445270       1.414589      -0.679806      -0.016207      -0.000676       0.015195       0.022226      -0.000927      -0.003816       0.002101       0.007691      -0.003407      -0.004792      -0.001890       0.006682              1.692303       1.610921      -0.012018      -0.372781       1.456156       0.097882       2.009832          -0.000004
          100              H       6.909174       1.504573       6.171394       0.156898       0.849985 0.64723085E+01  0.61151815E+02                                 1.572712                            1.558713      -1.014537       2.419091                    0.996651       3.468866       9.994417       0.460523       1.407682      -0.682161       0.024410      -0.005400       0.004154       0.025343      -0.001232       0.002706       0.000201       0.005746      -0.016162      -0.006059      -0.000343       0.006402              1.569840       1.869122      -0.005745       0.178022       1.411028      -0.000826       1.429370          -0.000007
          101              H       8.104176      18.940690       6.835511       0.149780       0.979134 0.72223483E+01  0.69429383E+02                                 1.665420                            1.596044      -0.911368       2.454549                    0.998650       3.407845       9.582241       0.481725       1.322642      -0.699910      -0.015773      -0.000928      -0.013257       0.020625       0.002393       0.000532      -0.000416       0.004311       0.002395      -0.003700       0.000828       0.002871              1.696895       2.140040      -0.048230       0.358794       1.393687      -0.014575       1.556960          -0.000004
          102              H       8.781546      18.802574       8.244837       0.150846       0.964945 0.72022686E+01  0.68992889E+02                                 1.635985                            1.585301      -0.830323       2.498879                    0.999091       3.311386       9.209208       0.488636       1.308535      -0.703776       0.000500      -0.001630       0.021562       0.021629       0.001100       0.000630      -0.003162      -0.006302       0.007858      -0.004861      -0.000561       0.005423              1.648136       1.424959      -0.007693      -0.102341       1.436457      -0.111263       2.082991          -0.000003
          103              H       9.267837      20.972546       9.031990       0.106785       0.964529 0.70086997E+01  0.67642400E+02                                 1.696136                            1.610582      -1.288304       2.258958                    0.993953       3.854763      11.274577       0.457262       1.387903      -0.683654      -0.009553      -0.005030       0.028079       0.030083       0.006070      -0.005760       0.005194      -0.013165       0.007270      -0.013538       0.004072       0.009466              1.726813       1.504650       0.076980      -0.269515       1.458227      -0.216933       2.217562          -0.000005
          104              H      -0.011121      20.183393       5.203880       0.119265       0.886118 0.63380451E+01  0.59722961E+02                                 1.617931                            1.545565      -1.094933       2.363852                    0.996489       3.654343      10.603004       0.459906       1.413353      -0.679733      -0.000268      -0.022376      -0.028592       0.036307       0.007897      -0.005212       0.002504      -0.009843       0.006147      -0.012604       0.004298       0.008306              1.638527       1.357254      -0.018556      -0.055578       1.680340       0.363698       1.877986          -0.000006
          105              C       1.391136      17.291559      11.990456       0.720431      18.318765 0.22866950E+03  0.46729340E+04                                 6.647190                            5.539465      -0.135271       2.027620                    0.999716      21.686625      62.144331       0.595616       0.503221      -0.994442       0.020489       0.000919       0.022576       0.030501       0.017118      -0.005485       0.068492      -0.105476      -0.055135      -0.065842      -0.036343       0.102185              7.177544       7.375501      -1.273434       0.718517       6.569881      -2.724421       7.587250           0.000003
          106              C       4.244178      13.790478      12.193187       0.741238      19.340303 0.21527334E+03  0.43250885E+04                                 6.852393                            5.357897      -0.071310       2.063028                    0.999747      20.896668      59.008240       0.609637       0.500069      -0.997892      -0.004429       0.025996       0.000526       0.026375       0.020277       0.070727       0.042432       0.123107      -0.025781      -0.085031      -0.032554       0.117585              7.676438       5.012501      -1.578008      -1.610148      10.167276      -0.843699       7.849538           0.000009
          107              C       4.560621      11.252094      12.319019       0.155408      29.760546 0.39706579E+03  0.91152550E+04                                 8.518873                            6.774593      -0.104067       1.989098                    0.999345      25.774340      72.944399       0.615552       0.433446      -1.054809      -0.017817       0.052469       0.027226       0.061739      -0.020558      -0.012497       0.034664      -0.056954      -0.052235      -0.034833      -0.026272       0.061105              9.511510      10.293211      -2.093636      -0.933816      12.003053       3.185576       6.238267           0.000010
          108              C       5.372454       8.868287      11.078868       0.157584      29.922425 0.39947802E+03  0.91879468E+04                                 8.551028                            6.794326      -0.173216       1.965682                    0.999520      25.879509      73.400325       0.614539       0.433342      -1.054479       0.018698      -0.051645      -0.017554       0.057663      -0.025300      -0.008812       0.035290      -0.056740      -0.043546      -0.035085      -0.027210       0.062295              9.589715      10.731088      -2.593677      -0.891648      11.916358       2.741395       6.121701           0.000012
          109              C       6.292464       9.807971      11.475941      -0.156292      30.119344 0.45495931E+03  0.10853953E+05                                 8.464049                            7.192675       0.079802       2.004202                    0.998403      29.750232      87.088021       0.602076       0.426422      -1.054426      -0.004740       0.027408       0.024322       0.036949      -0.025466      -0.010723      -0.003829       0.016098      -0.011644      -0.028486      -0.001430       0.029916              8.942436      10.124640      -0.687343      -0.538512      10.389742       2.587548       6.312926           0.000016
          110              C       0.777459      -0.235377      11.982068      -0.144334      30.886699 0.45233348E+03  0.10778595E+05                                 8.628187                            7.184844       0.063017       1.998654                    0.998659      29.699715      86.965073       0.600614       0.427964      -1.053192       0.011865      -0.027280      -0.020253       0.035988       0.014344       0.009047       0.003872      -0.036960      -0.005141      -0.024926      -0.000966       0.025891              9.259452      11.174738      -2.026871      -0.982699      10.839124       2.005690       5.764494          -0.000016
          111              C       0.625809      17.972209      10.884527      -0.410803      32.987553 0.50077847E+03  0.12234828E+05                                 8.959505                            7.394387      -0.446957       1.846746                    0.996474      31.712375      93.885670       0.612299       0.409440      -1.065393      -0.015606       0.052601       0.016840       0.057393       0.018313      -0.006785       0.005534       0.005615      -0.072373      -0.027668      -0.002967       0.030635             10.012244       8.094085      -3.156782       0.596211      12.416371      -0.130297       9.526276           0.000003
          112              C       0.202200      19.356262      11.334728       0.153559      30.085311 0.40257117E+03  0.92632409E+04                                 8.572803                            6.807588       0.026296       2.030779                    0.999661      25.796660      72.828823       0.616610       0.431693      -1.057048       0.017215      -0.052625      -0.019534       0.058714      -0.023357      -0.010171       0.031351      -0.068264      -0.086600      -0.040197      -0.026912       0.067109              9.628370      10.472549      -2.703268      -0.874455      12.974189       2.061650       5.438372          -0.000004
          113              C       8.979702      19.653127      11.584995      -0.172377      31.789259 0.45470216E+03  0.10819748E+05                                 8.684620                            7.112077       0.292928       2.062394                    0.999620      29.917847      86.768242       0.617048       0.417155      -1.062834      -0.017374       0.036440       0.012604       0.042291       0.015025       0.003454       0.004580      -0.010526      -0.064549      -0.022191      -0.005160       0.027351              9.384730      11.833536      -2.113598      -1.240918      10.542726       1.989030       5.777927          -0.000008
          114              C       5.895141      10.984926      12.084132      -0.148459      30.999752 0.45279072E+03  0.10793812E+05                                 8.637700                            7.175238       0.046710       1.990742                    0.998578      29.874623      87.537039       0.602591       0.426389      -1.054008       0.012722      -0.028545      -0.015373       0.034828       0.013535       0.008991       0.007356      -0.038000      -0.011147      -0.023688      -0.004547       0.028234              9.312801      11.606387      -2.322165      -0.982427      10.017215       2.469765       6.314801           0.000016
          115              C       9.577203       0.054623      12.258899       0.155752      29.042883 0.39100749E+03  0.89446877E+04                                 8.383904                            6.729094      -0.032823       2.014826                    0.999521      25.654270      72.555168       0.616548       0.434270      -1.053961      -0.013607       0.055845       0.018221       0.060298      -0.019334      -0.011516       0.028930      -0.069327      -0.072689      -0.036664      -0.026132       0.062796              9.276899       9.965143      -1.684367      -0.860070      12.374301       2.389236       5.491252          -0.000009
          116              C       1.153551      20.346360      11.516487      -0.159054      30.202160 0.45878936E+03  0.10949055E+05                                 8.446120                            7.201403       0.192973       2.039518                    0.999087      29.646416      86.302680       0.605467       0.423889      -1.057853      -0.003236       0.031792       0.007558       0.032838      -0.028683      -0.010895       0.005167       0.012284      -0.021409      -0.026243      -0.009846       0.036090              8.892921       9.510093      -0.666463      -0.779200      11.473556       2.054514       5.695116          -0.000014
          117              C       3.641622      10.294567      11.942920      -0.160721      31.071114 0.46070043E+03  0.11013918E+05                                 8.605872                            7.199821       0.213111       2.040965                    0.999169      29.903628      87.330124       0.607193       0.421945      -1.058317       0.010107      -0.039526      -0.015786       0.043746      -0.018551      -0.007950       0.003032       0.018123      -0.014935      -0.018386      -0.007046       0.025432              9.161899      10.924490      -0.566916      -0.686219      10.190264       2.674853       6.370943           0.000016
          118              C       4.114770      12.518443      13.001312      -0.416142      33.049085 0.49910133E+03  0.12162784E+05                                 8.909536                            7.342417      -0.379362       1.875471                    0.995525      31.311486      92.064212       0.620499       0.405061      -1.070092       0.020666      -0.037732      -0.033412       0.054472       0.001131      -0.008771       0.022605       0.021455      -0.064914      -0.036960       0.012922       0.024038              9.955136       7.194350      -2.475798      -0.415975      13.860489       0.176958       8.810571           0.000014
          119              C       8.625852      20.913098      12.044984      -0.156685      30.973366 0.45863043E+03  0.10952335E+05                                 8.595041                            7.192326       0.206573       2.039901                    0.999290      29.825491      87.060128       0.606394       0.422968      -1.057653       0.006850      -0.037844      -0.015853       0.041598      -0.012261      -0.005018       0.003667       0.014738      -0.017474      -0.011512      -0.007256       0.018768              9.119105      10.671483      -0.357988      -0.786837      11.007589       2.049326       5.678243          -0.000016
          120              C       4.042989       9.118226      11.320747      -0.165212      31.531556 0.44839725E+03  0.10648436E+05                                 8.695603                            7.108596       0.150835       2.021342                    0.998896      29.859233      86.935002       0.610305       0.422606      -1.057809      -0.018032       0.033545       0.021833       0.043898       0.016223       0.011604       0.004944      -0.020527      -0.015132      -0.021082      -0.004066       0.025148              9.453344      12.306646      -2.312413      -1.280584       9.731052       2.366547       6.322335           0.000021
          121              C       6.429960       6.621340      11.376673       0.726921      18.650360 0.21504966E+03  0.43169660E+04                                 6.676696                            5.340136       0.071375       2.112838                    0.999853      20.893083      58.861669       0.613577       0.497276      -0.999871       0.018311      -0.021513       0.002061       0.028326       0.070788       0.017082       0.048701      -0.026633      -0.129240      -0.072107      -0.037051       0.109158              7.431070       6.365802      -2.943108      -0.319508       8.030371      -1.644277       7.897038           0.000011
          122              C       9.519576      11.475287      13.190061      -0.161375      31.086317 0.45791252E+03  0.10942529E+05                                 8.622467                            7.190383       0.054867       1.988154                    0.998985      30.118128      88.249572       0.605366       0.423402      -1.056259       0.019981      -0.028260      -0.021744       0.040874      -0.002916       0.011092      -0.015011      -0.028271      -0.080903      -0.033887       0.001423       0.032464              9.152413       5.774626      -1.015607       1.273774       9.855841       1.914884      11.826772           0.000019
          123              C       9.743007      12.149572       0.550868       0.155871      29.326249 0.39581329E+03  0.90665029E+04                                 8.370951                            6.725595      -0.061109       2.000506                    0.998945      25.681711      72.267766       0.623957       0.428551      -1.059305       0.005199       0.057917       0.018306       0.060963      -0.020735      -0.009729       0.031937      -0.071785      -0.036501      -0.035496      -0.026961       0.062457              9.146586       5.384745      -1.035925       1.212656      11.673880       1.610806      10.381134           0.000011
          124              C       0.380136      14.517204       0.926967       0.738300      19.301395 0.21805097E+03  0.43942214E+04                                 6.862808                            5.391764      -0.132186       2.041249                    0.999728      21.003086      59.366383       0.607921       0.499960      -0.998114       0.005579       0.025804      -0.003401       0.026618      -0.055672       0.068365      -0.051337      -0.009061       0.116793      -0.079488      -0.042882       0.122370              7.703485       7.420542       2.521917      -1.413755       9.786625       1.471622       5.903289           0.000011
          125              C       0.229497      11.179274       1.336623      -0.154125      30.740691 0.46156193E+03  0.11065720E+05                                 8.601338                            7.253724       0.001772       1.975912                    0.998353      30.083393      88.659205       0.597631       0.427487      -1.052386       0.016248      -0.029377      -0.015021       0.036778       0.016235       0.000391       0.024478      -0.005140       0.012445      -0.028506      -0.002269       0.030775              9.053782       5.885222      -1.758249       1.178593      10.665755       0.225064      10.610368           0.000017
          126              C       9.407355      13.490564       1.118513      -0.418333      32.714622 0.48648508E+03  0.11781284E+05                                 8.866733                            7.270793      -0.303147       1.892885                    0.996930      31.371610      91.993036       0.620666       0.407498      -1.068344       0.025320      -0.044893      -0.026113       0.057779      -0.027280       0.014314      -0.006606      -0.016989       0.043216      -0.036979       0.004528       0.032451              9.825690       9.274695       2.582618      -0.318804      12.583315       1.344734       7.619061           0.000017
          127              C       9.215265       2.565627      11.896781       0.734647      19.195033 0.21358141E+03  0.42788177E+04                                 6.796839                            5.316567       0.039972       2.099276                    0.999834      20.835186      58.579327       0.616049       0.496284      -1.000682      -0.018067       0.016901      -0.016842       0.029929       0.037968       0.070230       0.059657       0.073031      -0.006992      -0.082870      -0.036794       0.119664              7.629087       5.933618      -2.200440      -1.294453       9.928567      -1.703428       7.025075          -0.000007
          128              C       5.829426       7.595984      10.406363      -0.407857      32.673234 0.49259017E+03  0.11957260E+05                                 8.861742                            7.309983      -0.271409       1.904637                    0.996965      31.205239      91.385064       0.620272       0.406797      -1.069619      -0.015612       0.040388       0.032368       0.054061       0.009559      -0.014351       0.019318       0.027874      -0.058040      -0.037415       0.008931       0.028484              9.938351       7.847604      -3.338765       0.197206      12.859460      -0.409429       9.107990           0.000017
          129              C       9.163704       1.389421      12.829341      -0.412131      32.865674 0.50180421E+03  0.12250345E+05                                 8.902042                            7.383500      -0.346217       1.881128                    0.996620      31.443506      92.662056       0.615844       0.407401      -1.068101       0.016481      -0.046696      -0.040376       0.063893      -0.002653      -0.006554       0.017617       0.046068      -0.084262      -0.038821       0.000640       0.038180              9.902639       7.013623      -2.374160       0.141031      14.132344      -0.698204       8.561950          -0.000010
          130              C       5.293596      17.702970      13.749318       0.770502      18.910928 0.20980182E+03  0.41794978E+04                                 6.721619                            5.278093      -0.231037       2.016205                    0.999103      20.427439      57.053493       0.617469       0.497939      -1.001018      -0.020513      -0.028499      -0.018039       0.039477      -0.069525       0.030504      -0.050314      -0.031709      -0.073883      -0.062796      -0.046349       0.109144              7.446651       6.966206       2.876065      -0.768457       7.665658       1.386325       7.708090           0.000000
          131              C       6.212595      19.170749       0.314582      -0.410822      31.563509 0.48292653E+03  0.11646479E+05                                 8.578369                            7.193548      -0.137202       1.941266                    0.998316      31.130036      90.403657       0.632057       0.401825      -1.074598      -0.025007       0.051169      -0.005397       0.057208      -0.023181      -0.008549      -0.006353      -0.026259       0.065566      -0.039399       0.015547       0.023852              9.316842       9.156852       1.333323       0.592649      11.610884       0.632252       7.182790          -0.000009
          132              C       5.598918      20.547805       0.155194       0.151287      28.723985 0.40059084E+03  0.92043476E+04                                 8.260904                            6.785678       0.073402       2.043955                    0.999490      25.791016      72.709435       0.618440       0.431039      -1.057675       0.021236      -0.055723       0.005567       0.059891      -0.037972       0.004385      -0.011543      -0.073950      -0.061737      -0.042721      -0.022347       0.065068              8.831204       5.632256      -1.856105       1.313898      11.494779       0.594829       9.366576          -0.000010
          133              C       5.563533      21.433194       1.213586      -0.165979      31.378079 0.46481961E+03  0.11148806E+05                                 8.655635                            7.236338       0.091297       1.998312                    0.998960      30.233993      88.742093       0.604474       0.422459      -1.056889      -0.016856       0.040352       0.000554       0.043735      -0.005294       0.012894      -0.010557       0.000944       0.004725      -0.013713      -0.006057       0.019770              9.080754       5.980812      -1.778506       1.267466      10.911468       0.894777      10.349981          -0.000016
          134              C       5.069154      20.569851      12.917424      -0.158451      30.838740 0.46371029E+03  0.11114152E+05                                 8.597644                            7.263661       0.084095       2.004317                    0.998520      29.893805      87.675632       0.598937       0.426673      -1.054403      -0.012953       0.033186      -0.010868       0.037245      -0.006340      -0.007667       0.022175      -0.015945      -0.017028      -0.021583      -0.007348       0.028931              8.971307       6.277371      -1.952401       1.724757      10.739296      -0.416166       9.897253          -0.000016
          135              C       6.446136       3.950311       8.981657       0.720431      18.318758 0.22866944E+03  0.46729327E+04                                 6.647189                            5.539465      -0.135272       2.027620                    0.999716      21.686626      62.144337       0.595615       0.503221      -0.994441       0.020489      -0.000919      -0.022576       0.030501      -0.017118       0.005485       0.068492      -0.105476      -0.055134      -0.065842      -0.036343       0.102185              7.177542       7.375498       1.273430      -0.718514       6.569879      -2.724420       7.587248           0.000003
          136              C       9.299178       7.451392       8.778927       0.741238      19.340307 0.21527345E+03  0.43250912E+04                                 6.852394                            5.357898      -0.071310       2.063028                    0.999747      20.896668      59.008240       0.609637       0.500069      -0.997892      -0.004429      -0.025996      -0.000526       0.026375      -0.020277      -0.070727       0.042432       0.123107      -0.025781      -0.085031      -0.032554       0.117585              7.676438       5.012502       1.578007       1.610150      10.167269      -0.843697       7.849544           0.000009
          137              C       9.615621       9.989776       8.653094       0.155408      29.760543 0.39706584E+03  0.91152564E+04                                 8.518873                            6.774594      -0.104067       1.989098                    0.999345      25.774338      72.944395       0.615552       0.433446      -1.054809      -0.017817      -0.052469      -0.027226       0.061739       0.020558       0.012497       0.034664      -0.056954      -0.052235      -0.034833      -0.026272       0.061105              9.511510      10.293208       2.093637       0.933818      12.003051       3.185578       6.238270           0.000010
          138              C       0.317454      12.373583       9.893245       0.157584      29.922419 0.39947796E+03  0.91879451E+04                                 8.551027                            6.794325      -0.173216       1.965682                    0.999520      25.879508      73.400321       0.614539       0.433342      -1.054479       0.018698       0.051645       0.017554       0.057663       0.025300       0.008811       0.035290      -0.056740      -0.043545      -0.035085      -0.027210       0.062295              9.589714      10.731089       2.593674       0.891647      11.916354       2.741393       6.121699           0.000013
          139              C       1.237464      11.433899       9.496173      -0.156292      30.119345 0.45495931E+03  0.10853953E+05                                 8.464048                            7.192674       0.079803       2.004202                    0.998403      29.750234      87.088024       0.602076       0.426422      -1.054426      -0.004740      -0.027408      -0.024322       0.036949       0.025466       0.010722      -0.003829       0.016098      -0.011644      -0.028486      -0.001430       0.029916              8.942435      10.124641       0.687342       0.538513      10.389741       2.587547       6.312925           0.000016
          140              C       5.832459      21.477247       8.990046      -0.144334      30.886705 0.45233362E+03  0.10778599E+05                                 8.628188                            7.184845       0.063017       1.998654                    0.998659      29.699716      86.965078       0.600614       0.427964      -1.053192       0.011865       0.027280       0.020253       0.035988      -0.014344      -0.009047       0.003872      -0.036960      -0.005141      -0.024926      -0.000966       0.025891              9.259453      11.174737       2.026872       0.982699      10.839127       2.005692       5.764496          -0.000016
          141              C       5.680809       3.269661      10.087587      -0.410803      32.987530 0.50077827E+03  0.12234822E+05                                 8.959501                            7.394386      -0.446957       1.846746                    0.996474      31.712372      93.885661       0.612299       0.409440      -1.065393      -0.015606      -0.052601      -0.016840       0.057393      -0.018314       0.006785       0.005534       0.005614      -0.072373      -0.027668      -0.002967       0.030635             10.012239       8.094080       3.156775      -0.596207      12.416361      -0.130293       9.526275           0.000003
          142              C       5.257200       1.885608       9.637385       0.153559      30.085308 0.40257119E+03  0.92632413E+04                                 8.572802                            6.807588       0.026297       2.030779                    0.999661      25.796659      72.828817       0.616610       0.431693      -1.057048       0.017215       0.052624       0.019534       0.058714       0.023357       0.010171       0.031351      -0.068264      -0.086600      -0.040197      -0.026912       0.067109              9.628369      10.472549       2.703266       0.874457      12.974185       2.061651       5.438372          -0.000004
          143              C       3.924702       1.588743       9.387118      -0.172377      31.789252 0.45470197E+03  0.10819743E+05                                 8.684619                            7.112076       0.292928       2.062394                    0.999620      29.917844      86.768233       0.617048       0.417155      -1.062834      -0.017374      -0.036440      -0.012604       0.042291      -0.015025      -0.003454       0.004580      -0.010526      -0.064549      -0.022191      -0.005160       0.027351              9.384729      11.833534       2.113597       1.240918      10.542726       1.989028       5.777925          -0.000008
          144              C       0.840141      10.256944       8.887982      -0.148459      30.999752 0.45279078E+03  0.10793814E+05                                 8.637700                            7.175239       0.046710       1.990742                    0.998578      29.874623      87.537039       0.602591       0.426389      -1.054008       0.012722       0.028545       0.015373       0.034828      -0.013535      -0.008991       0.007355      -0.038000      -0.011147      -0.023688      -0.004547       0.028234              9.312801      11.606385       2.322165       0.982429      10.017216       2.469766       6.314802           0.000017
          145              C       4.522203      21.187247       8.713214       0.155752      29.042889 0.39100754E+03  0.89446889E+04                                 8.383905                            6.729094      -0.032823       2.014826                    0.999521      25.654271      72.555172       0.616548       0.434270      -1.053961      -0.013607      -0.055845      -0.018221       0.060298       0.019334       0.011516       0.028930      -0.069327      -0.072689      -0.036664      -0.026132       0.062796              9.276900       9.965140       1.684368       0.860070      12.374306       2.389238       5.491254          -0.000009
          146              C       6.208551       0.895510       9.455627      -0.159054      30.202158 0.45878930E+03  0.10949053E+05                                 8.446120                            7.201402       0.192973       2.039518                    0.999087      29.646416      86.302680       0.605467       0.423889      -1.057853      -0.003236      -0.031792      -0.007558       0.032838       0.028683       0.010895       0.005167       0.012284      -0.021409      -0.026243      -0.009846       0.036090              8.892921       9.510093       0.666462       0.779201      11.473554       2.054513       5.695116          -0.000013
          147              C       8.696622      10.947303       9.029194      -0.160721      31.071119 0.46070061E+03  0.11013924E+05                                 8.605874                            7.199823       0.213110       2.040965                    0.999169      29.903629      87.330130       0.607193       0.421945      -1.058317       0.010107       0.039526       0.015786       0.043746       0.018551       0.007949       0.003032       0.018123      -0.014935      -0.018386      -0.007046       0.025432              9.161900      10.924490       0.566919       0.686221      10.190263       2.674855       6.370946           0.000016
          148              C       9.169770       8.723427       7.970801      -0.416142      33.049077 0.49910132E+03  0.12162783E+05                                 8.909535                            7.342417      -0.379362       1.875471                    0.995525      31.311483      92.064203       0.620499       0.405061      -1.070092       0.020666       0.037732       0.033412       0.054472      -0.001131       0.008771       0.022605       0.021455      -0.064914      -0.036960       0.012922       0.024038              9.955134       7.194349       2.475797       0.415976      13.860479       0.176960       8.810573           0.000014
          149              C       3.570852       0.328772       8.927130      -0.156685      30.973366 0.45863040E+03  0.10952334E+05                                 8.595040                            7.192325       0.206574       2.039901                    0.999290      29.825492      87.060130       0.606394       0.422968      -1.057653       0.006850       0.037844       0.015853       0.041598       0.012261       0.005018       0.003667       0.014737      -0.017474      -0.011512      -0.007256       0.018768              9.119105      10.671481       0.357989       0.786835      11.007592       2.049326       5.678242          -0.000016
          150              C       9.097989      12.123644       9.651367      -0.165212      31.531555 0.44839722E+03  0.10648435E+05                                 8.695603                            7.108596       0.150835       2.021342                    0.998896      29.859234      86.935006       0.610305       0.422606      -1.057809      -0.018032      -0.033545      -0.021833       0.043898      -0.016223      -0.011604       0.004944      -0.020527      -0.015132      -0.021082      -0.004066       0.025148              9.453344      12.306648       2.312412       1.280582       9.731049       2.366545       6.322335           0.000021
          151              C       1.374960      14.620530       9.595441       0.726921      18.650375 0.21504989E+03  0.43169718E+04                                 6.676700                            5.340139       0.071375       2.112838                    0.999853      20.893086      58.861678       0.613577       0.497276      -0.999871       0.018311       0.021513      -0.002061       0.028326      -0.070788      -0.017082       0.048701      -0.026633      -0.129240      -0.072107      -0.037051       0.109158              7.431074       6.365804       2.943110       0.319507       8.030376      -1.644278       7.897042           0.000011
          152              C       4.464576       9.766583       7.782052      -0.161375      31.086323 0.45791246E+03  0.10942528E+05                                 8.622468                            7.190383       0.054867       1.988154                    0.998985      30.118129      88.249575       0.605366       0.423402      -1.056259       0.019981       0.028260       0.021744       0.040874       0.002916      -0.011092      -0.015011      -0.028271      -0.080903      -0.033887       0.001423       0.032464              9.152414       5.774626       1.015606      -1.273777       9.855839       1.914884      11.826779           0.000019
          153              C       4.688007       9.487718       6.439837       0.155871      29.326244 0.39581304E+03  0.90664961E+04                                 8.370949                            6.725592      -0.061109       2.000506                    0.998945      25.681712      72.267768       0.623957       0.428551      -1.059305       0.005199      -0.057917      -0.018306       0.060963       0.020735       0.009729       0.031937      -0.071785      -0.036501      -0.035496      -0.026961       0.062457              9.146586       5.384743       1.035924      -1.212656      11.673879       1.610810      10.381135           0.000012
          154              C       5.435136       7.120086       6.063737       0.738300      19.301388 0.21805085E+03  0.43942183E+04                                 6.862806                            5.391763      -0.132186       2.041249                    0.999728      21.003085      59.366381       0.607921       0.499960      -0.998114       0.005579      -0.025804       0.003401       0.026618       0.055672      -0.068365      -0.051337      -0.009061       0.116793      -0.079488      -0.042882       0.122370              7.703484       7.420540      -2.521917       1.413752       9.786626       1.471622       5.903285           0.000011
          155              C       5.284497      10.458016       5.654082      -0.154125      30.740714 0.46156232E+03  0.11065731E+05                                 8.601342                            7.253727       0.001773       1.975912                    0.998353      30.083393      88.659203       0.597631       0.427487      -1.052386       0.016248       0.029377       0.015021       0.036778      -0.016235      -0.000391       0.024478      -0.005140       0.012445      -0.028506      -0.002269       0.030775              9.053786       5.885224       1.758250      -1.178594      10.665760       0.225065      10.610376           0.000017
          156              C       4.352355       8.146726       5.872192      -0.418333      32.714646 0.48648541E+03  0.11781294E+05                                 8.866737                            7.270796      -0.303147       1.892885                    0.996930      31.371610      91.993035       0.620665       0.407498      -1.068344       0.025320       0.044893       0.026113       0.057779       0.027280      -0.014314      -0.006606      -0.016990       0.043216      -0.036979       0.004528       0.032451              9.825696       9.274698      -2.582619       0.318805      12.583327       1.344738       7.619062           0.000017
          157              C       4.160265      18.676243       9.075333       0.734647      19.195035 0.21358142E+03  0.42788180E+04                                 6.796839                            5.316568       0.039972       2.099276                    0.999834      20.835185      58.579323       0.616049       0.496284      -1.000682      -0.018067      -0.016901       0.016842       0.029929      -0.037968      -0.070230       0.059657       0.073031      -0.006992      -0.082870      -0.036794       0.119664              7.629087       5.933619       2.200440       1.294455       9.928566      -1.703426       7.025077          -0.000007
          158              C       0.774426      13.645886      10.565751      -0.407857      32.673203 0.49258977E+03  0.11957249E+05                                 8.861737                            7.309980      -0.271409       1.904637                    0.996965      31.205238      91.385060       0.620272       0.406797      -1.069619      -0.015612      -0.040388      -0.032368       0.054061      -0.009559       0.014351       0.019318       0.027874      -0.058040      -0.037415       0.008931       0.028484              9.938344       7.847602       3.338760      -0.197204      12.859448      -0.409428       9.107983           0.000017
          159              C       4.108704      19.852449       8.142773      -0.412131      32.865687 0.50180430E+03  0.12250347E+05                                 8.902044                            7.383501      -0.346217       1.881128                    0.996620      31.443508      92.662063       0.615844       0.407400      -1.068101       0.016481       0.046696       0.040376       0.063893       0.002653       0.006554       0.017617       0.046068      -0.084262      -0.038821       0.000640       0.038180              9.902642       7.013624       2.374163      -0.141029      14.132353      -0.698205       8.561950          -0.000010
          160              C       0.238596       3.538900       7.222796       0.770502      18.910916 0.20980162E+03  0.41794929E+04                                 6.721615                            5.278090      -0.231036       2.016205                    0.999103      20.427437      57.053483       0.617469       0.497939      -1.001018      -0.020513       0.028499       0.018039       0.039477       0.069525      -0.030504      -0.050314      -0.031709      -0.073883      -0.062796      -0.046349       0.109144              7.446647       6.966201      -2.876062       0.768457       7.665653       1.386325       7.708087           0.000000
          161              C       1.157595       2.466541       6.676123      -0.410823      31.563523 0.48292683E+03  0.11646487E+05                                 8.578371                            7.193550      -0.137202       1.941266                    0.998316      31.130039      90.403666       0.632057       0.401825      -1.074598      -0.025007      -0.051169       0.005397       0.057208       0.023181       0.008549      -0.006353      -0.026259       0.065566      -0.039399       0.015547       0.023852              9.316844       9.156856      -1.333325      -0.592651      11.610886       0.632253       7.182791          -0.000008
          162              C       0.543918       1.089485       6.835511       0.151287      28.723988 0.40059099E+03  0.92043520E+04                                 8.260905                            6.785680       0.073402       2.043955                    0.999490      25.791014      72.709429       0.618440       0.431039      -1.057675       0.021236       0.055723      -0.005567       0.059891       0.037972      -0.004385      -0.011543      -0.073950      -0.061737      -0.042721      -0.022347       0.065068              8.831204       5.632257       1.856105      -1.313899      11.494776       0.594826       9.366580          -0.000010
          163              C       0.508533       0.204096       5.777118      -0.165979      31.378066 0.46481950E+03  0.11148802E+05                                 8.655633                            7.236337       0.091297       1.998312                    0.998960      30.233992      88.742091       0.604474       0.422459      -1.056889      -0.016856      -0.040352      -0.000554       0.043735       0.005294      -0.012893      -0.010557       0.000944       0.004725      -0.013713      -0.006057       0.019770              9.080751       5.980812       1.778506      -1.267466      10.911464       0.894774      10.349978          -0.000016
          164              C       0.014154       0.672019       8.054690      -0.158451      30.838735 0.46371021E+03  0.11114149E+05                                 8.597643                            7.263660       0.084095       2.004317                    0.998520      29.893802      87.675620       0.598937       0.426673      -1.054403      -0.012953      -0.033186       0.010868       0.037245       0.006340       0.007667       0.022175      -0.015945      -0.017028      -0.021583      -0.007348       0.028931              8.971305       6.277371       1.952401      -1.724757      10.739294      -0.416168       9.897251          -0.000016
          165              C       8.718864       4.148021       1.990953       0.720431      18.318766 0.22866950E+03  0.46729341E+04                                 6.647190                            5.539465      -0.135271       2.027620                    0.999716      21.686625      62.144331       0.595615       0.503221      -0.994442      -0.020489      -0.000919      -0.022576       0.030501       0.017118      -0.005485       0.068492      -0.105476      -0.055135      -0.065842      -0.036343       0.102185              7.177544       7.375501      -1.273434       0.718517       6.569881      -2.724421       7.587250           0.000003
          166              C       5.865822       7.649102       1.788222       0.741238      19.340303 0.21527335E+03  0.43250886E+04                                 6.852393                            5.357897      -0.071310       2.063028                    0.999747      20.896668      59.008238       0.609638       0.500069      -0.997892       0.004429      -0.025996      -0.000526       0.026375       0.020277       0.070727       0.042432       0.123107      -0.025781      -0.085031      -0.032554       0.117585              7.676438       5.012501      -1.578008      -1.610148      10.167275      -0.843699       7.849538           0.000010
          167              C       5.549379      10.187486       1.662390       0.155408      29.760543 0.39706575E+03  0.91152538E+04                                 8.518872                            6.774593      -0.104066       1.989098                    0.999345      25.774338      72.944391       0.615552       0.433446      -1.054809       0.017817      -0.052469      -0.027226       0.061739      -0.020558      -0.012497       0.034664      -0.056954      -0.052235      -0.034833      -0.026272       0.061105              9.511509      10.293210      -2.093635      -0.933816      12.003052       3.185575       6.238267           0.000010
          168              C       4.737546      12.571293       2.902541       0.157584      29.922420 0.39947793E+03  0.91879444E+04                                 8.551028                            6.794325      -0.173216       1.965682                    0.999520      25.879506      73.400317       0.614539       0.433342      -1.054479      -0.018698       0.051646       0.017554       0.057663      -0.025300      -0.008811       0.035290      -0.056740      -0.043546      -0.035085      -0.027210       0.062295              9.589715      10.731087      -2.593677      -0.891648      11.916357       2.741395       6.121700           0.000012
          169              C       3.817536      11.631609       2.505468      -0.156292      30.119343 0.45495931E+03  0.10853952E+05                                 8.464048                            7.192675       0.079803       2.004202                    0.998403      29.750230      87.088008       0.602076       0.426422      -1.054426       0.004740      -0.027408      -0.024322       0.036949      -0.025466      -0.010723      -0.003829       0.016098      -0.011644      -0.028486      -0.001430       0.029916              8.942435      10.124639      -0.687343      -0.538512      10.389741       2.587548       6.312925           0.000016
          170              C       9.332541      21.674957       1.999341      -0.144333      30.886693 0.45233338E+03  0.10778591E+05                                 8.628185                            7.184843       0.063017       1.998654                    0.998659      29.699710      86.965051       0.600614       0.427964      -1.053193      -0.011866       0.027280       0.020253       0.035988       0.014344       0.009047       0.003872      -0.036960      -0.005141      -0.024926      -0.000966       0.025891              9.259450      11.174736      -2.026871      -0.982699      10.839122       2.005689       5.764493          -0.000016
          171              C       9.484191       3.467371       3.096882      -0.410803      32.987547 0.50077836E+03  0.12234825E+05                                 8.959503                            7.394386      -0.446957       1.846746                    0.996474      31.712371      93.885653       0.612300       0.409440      -1.065393       0.015606      -0.052601      -0.016840       0.057393       0.018314      -0.006785       0.005534       0.005614      -0.072373      -0.027668      -0.002967       0.030635             10.012242       8.094084      -3.156781       0.596211      12.416368      -0.130297       9.526274           0.000003
          172              C       9.907800       2.083318       2.646681       0.153559      30.085312 0.40257120E+03  0.92632416E+04                                 8.572802                            6.807588       0.026297       2.030779                    0.999661      25.796660      72.828817       0.616610       0.431693      -1.057048      -0.017215       0.052625       0.019534       0.058714      -0.023357      -0.010171       0.031351      -0.068264      -0.086600      -0.040197      -0.026912       0.067109              9.628369      10.472548      -2.703267      -0.874455      12.974188       2.061650       5.438371          -0.000004
          173              C       1.130298       1.786453       2.396414      -0.172377      31.789254 0.45470207E+03  0.10819746E+05                                 8.684620                            7.112077       0.292929       2.062394                    0.999620      29.917843      86.768227       0.617048       0.417155      -1.062834       0.017374      -0.036440      -0.012604       0.042291       0.015025       0.003454       0.004580      -0.010526      -0.064549      -0.022191      -0.005160       0.027351              9.384729      11.833535      -2.113598      -1.240917      10.542725       1.989030       5.777927          -0.000008
          174              C       4.214859      10.454654       1.897277      -0.148459      30.999747 0.45279063E+03  0.10793809E+05                                 8.637699                            7.175238       0.046710       1.990742                    0.998578      29.874620      87.537026       0.602591       0.426389      -1.054008      -0.012722       0.028545       0.015373       0.034828       0.013535       0.008991       0.007355      -0.038000      -0.011147      -0.023688      -0.004547       0.028234              9.312800      11.606386      -2.322165      -0.982426      10.017214       2.469765       6.314800           0.000016
          175              C       0.532797      21.384957       1.722510       0.155752      29.042885 0.39100753E+03  0.89446887E+04                                 8.383904                            6.729094      -0.032823       2.014826                    0.999521      25.654271      72.555169       0.616548       0.434270      -1.053961       0.013607      -0.055845      -0.018221       0.060298      -0.019334      -0.011516       0.028930      -0.069327      -0.072689      -0.036664      -0.026132       0.062796              9.276898       9.965143      -1.684367      -0.860070      12.374300       2.389236       5.491252          -0.000009
          176              C       8.956449       1.093220       2.464922      -0.159054      30.202156 0.45878928E+03  0.10949052E+05                                 8.446119                            7.201402       0.192973       2.039519                    0.999087      29.646413      86.302665       0.605467       0.423889      -1.057853       0.003236      -0.031792      -0.007558       0.032838      -0.028683      -0.010895       0.005167       0.012284      -0.021409      -0.026243      -0.009846       0.036090              8.892920       9.510091      -0.666462      -0.779200      11.473554       2.054514       5.695115          -0.000014
          177              C       6.468378      11.145013       2.038489      -0.160721      31.071111 0.46070039E+03  0.11013917E+05                                 8.605871                            7.199821       0.213111       2.040965                    0.999169      29.903625      87.330110       0.607193       0.421945      -1.058317      -0.010107       0.039526       0.015786       0.043746      -0.018551      -0.007950       0.003032       0.018123      -0.014935      -0.018386      -0.007046       0.025432              9.161898      10.924489      -0.566916      -0.686219      10.190262       2.674853       6.370943           0.000016
          178              C       5.995230       8.921137       0.980097      -0.416142      33.049077 0.49910120E+03  0.12162780E+05                                 8.909535                            7.342416      -0.379362       1.875471                    0.995525      31.311481      92.064194       0.620499       0.405061      -1.070092      -0.020666       0.037732       0.033412       0.054472       0.001131      -0.008771       0.022605       0.021455      -0.064914      -0.036960       0.012922       0.024038              9.955135       7.194349      -2.475798      -0.415975      13.860485       0.176958       8.810570           0.000014
          179              C       1.484148       0.526482       1.936425      -0.156685      30.973367 0.45863047E+03  0.10952336E+05                                 8.595041                            7.192326       0.206573       2.039901                    0.999290      29.825492      87.060131       0.606394       0.422968      -1.057653      -0.006850       0.037844       0.015853       0.041598      -0.012261      -0.005018       0.003667       0.014737      -0.017474      -0.011512      -0.007256       0.018768              9.119105      10.671483      -0.357988      -0.786837      11.007589       2.049326       5.678243          -0.000016
          180              C       6.067011      12.321354       2.660662      -0.165212      31.531550 0.44839716E+03  0.10648433E+05                                 8.695602                            7.108596       0.150835       2.021342                    0.998896      29.859229      86.934987       0.610305       0.422606      -1.057809       0.018032      -0.033545      -0.021833       0.043898       0.016223       0.011604       0.004944      -0.020527      -0.015132      -0.021082      -0.004066       0.025148              9.453343      12.306645      -2.312412      -1.280584       9.731051       2.366546       6.322334           0.000021
          181              C       3.680040      14.818240       2.604736       0.726921      18.650361 0.21504967E+03  0.43169664E+04                                 6.676697                            5.340136       0.071375       2.112838                    0.999853      20.893084      58.861672       0.613577       0.497276      -0.999871      -0.018311       0.021513      -0.002061       0.028326       0.070788       0.017082       0.048701      -0.026633      -0.129241      -0.072107      -0.037051       0.109158              7.431071       6.365802      -2.943108      -0.319508       8.030371      -1.644277       7.897038           0.000011
          182              C       0.590424       9.964293       0.791348      -0.161372      31.086254 0.45791131E+03  0.10942492E+05                                 8.622453                            7.190372       0.054871       1.988155                    0.998985      30.118088      88.249405       0.605367       0.423402      -1.056259      -0.019981       0.028260       0.021744       0.040874      -0.002916       0.011092      -0.015011      -0.028272      -0.080903      -0.033887       0.001423       0.032464              9.152398       5.774617      -1.015607       1.273772       9.855825       1.914879      11.826751           0.000019
          183              C       0.366993       9.290008      13.430541       0.155870      29.326271 0.39581365E+03  0.90665132E+04                                 8.370955                            6.725598      -0.061109       2.000505                    0.998945      25.681721      72.267800       0.623956       0.428551      -1.059305      -0.005199      -0.057917      -0.018306       0.060963      -0.020735      -0.009729       0.031937      -0.071785      -0.036501      -0.035496      -0.026961       0.062457              9.146591       5.384747      -1.035925       1.212656      11.673887       1.610808      10.381139           0.000012
          184              C       9.729864       6.922376      13.054442       0.738300      19.301394 0.21805096E+03  0.43942212E+04                                 6.862808                            5.391765      -0.132186       2.041249                    0.999728      21.003087      59.366391       0.607921       0.499960      -0.998114      -0.005579      -0.025804       0.003401       0.026618      -0.055672       0.068365      -0.051337      -0.009061       0.116793      -0.079488      -0.042882       0.122370              7.703486       7.420542       2.521917      -1.413755       9.786625       1.471621       5.903289           0.000011
          185              C       9.880503      10.260306      12.644786      -0.154122      30.740632 0.46156073E+03  0.11065683E+05                                 8.601325                            7.253712       0.001776       1.975913                    0.998353      30.083353      88.659036       0.597632       0.427487      -1.052387      -0.016248       0.029377       0.015021       0.036779       0.016234       0.000391       0.024478      -0.005140       0.012445      -0.028506      -0.002269       0.030775              9.053767       5.885212      -1.758246       1.178592      10.665737       0.225065      10.610353           0.000017
          186              C       0.702645       7.949016      12.862896      -0.418333      32.714643 0.48648548E+03  0.11781296E+05                                 8.866737                            7.270797      -0.303148       1.892885                    0.996930      31.371622      91.993087       0.620665       0.407498      -1.068344      -0.025320       0.044893       0.026113       0.057779      -0.027280       0.014314      -0.006606      -0.016989       0.043216      -0.036979       0.004528       0.032451              9.825695       9.274698       2.582619      -0.318806      12.583324       1.344734       7.619064           0.000017
          187              C       0.894735      18.873953       2.084628       0.734647      19.195032 0.21358139E+03  0.42788173E+04                                 6.796838                            5.316567       0.039972       2.099276                    0.999834      20.835185      58.579324       0.616049       0.496284      -1.000682       0.018067      -0.016901       0.016842       0.029929       0.037968       0.070230       0.059657       0.073031      -0.006992      -0.082870      -0.036794       0.119663              7.629087       5.933618      -2.200440      -1.294452       9.928567      -1.703429       7.025075          -0.000007
          188              C       4.280574      13.843596       3.575046      -0.407857      32.673238 0.49259023E+03  0.11957262E+05                                 8.861743                            7.309983      -0.271409       1.904637                    0.996965      31.205243      91.385081       0.620272       0.406797      -1.069619       0.015612      -0.040388      -0.032368       0.054061       0.009559      -0.014351       0.019318       0.027874      -0.058041      -0.037415       0.008931       0.028484              9.938353       7.847604      -3.338766       0.197206      12.859462      -0.409429       9.107991           0.000017
          189              C       0.946296      20.050159       1.152068      -0.412130      32.865673 0.50180421E+03  0.12250344E+05                                 8.902041                            7.383500      -0.346217       1.881128                    0.996620      31.443505      92.662050       0.615844       0.407400      -1.068101      -0.016481       0.046696       0.040376       0.063893      -0.002653      -0.006554       0.017617       0.046068      -0.084262      -0.038821       0.000640       0.038180              9.902638       7.013622      -2.374160       0.141031      14.132343      -0.698204       8.561950          -0.000010
          190              C       4.816404       3.736610       0.232091       0.770502      18.910926 0.20980180E+03  0.41794973E+04                                 6.721619                            5.278093      -0.231037       2.016205                    0.999103      20.427438      57.053492       0.617469       0.497939      -1.001018       0.020513       0.028499       0.018039       0.039477      -0.069525       0.030504      -0.050314      -0.031709      -0.073883      -0.062796      -0.046349       0.109144              7.446651       6.966205       2.876065      -0.768457       7.665658       1.386325       7.708091           0.000000
          191              C       3.897405       2.268831      13.666827      -0.410822      31.563510 0.48292658E+03  0.11646480E+05                                 8.578369                            7.193548      -0.137202       1.941266                    0.998316      31.130039      90.403668       0.632057       0.401825      -1.074598       0.025007      -0.051169       0.005397       0.057208      -0.023181      -0.008549      -0.006353      -0.026259       0.065566      -0.039399       0.015547       0.023852              9.316842       9.156852       1.333324       0.592649      11.610883       0.632252       7.182790          -0.000008
          192              C       4.511082       0.891775      13.826215       0.151286      28.724002 0.40059114E+03  0.92043564E+04                                 8.260908                            6.785681       0.073402       2.043954                    0.999490      25.791024      72.709464       0.618439       0.431039      -1.057675      -0.021236       0.055723      -0.005567       0.059891      -0.037972       0.004385      -0.011543      -0.073951      -0.061737      -0.042721      -0.022347       0.065068              8.831207       5.632258      -1.856106       1.313899      11.494785       0.594829       9.366579          -0.000010
          193              C       4.546467       0.006386      12.767823      -0.165976      31.378023 0.46481852E+03  0.11148772E+05                                 8.655622                            7.236327       0.091300       1.998313                    0.998960      30.233956      88.741938       0.604475       0.422459      -1.056889       0.016857      -0.040352      -0.000554       0.043735      -0.005294       0.012894      -0.010557       0.000944       0.004725      -0.013713      -0.006057       0.019770              9.080740       5.980804      -1.778504       1.267465      10.911451       0.894774      10.349967          -0.000016
          194              C       5.040846       0.869729       1.063985      -0.158448      30.838685 0.46370919E+03  0.11114118E+05                                 8.597632                            7.263650       0.084098       2.004318                    0.998520      29.893769      87.675482       0.598937       0.426673      -1.054403       0.012953      -0.033186       0.010867       0.037245      -0.006340      -0.007667       0.022175      -0.015945      -0.017028      -0.021583      -0.007348       0.028931              8.971293       6.277361      -1.952398       1.724754      10.739280      -0.416164       9.897238          -0.000016
          195              C       3.663864      17.489269       4.999752       0.720431      18.318760 0.22866947E+03  0.46729334E+04                                 6.647189                            5.539465      -0.135271       2.027620                    0.999716      21.686627      62.144338       0.595615       0.503221      -0.994442      -0.020489       0.000919       0.022576       0.030501      -0.017118       0.005485       0.068492      -0.105476      -0.055134      -0.065842      -0.036343       0.102185              7.177542       7.375499       1.273430      -0.718514       6.569878      -2.724420       7.587248           0.000003
          196              C       0.810822      13.988188       5.202482       0.741238      19.340308 0.21527347E+03  0.43250914E+04                                 6.852394                            5.357898      -0.071310       2.063028                    0.999747      20.896668      59.008236       0.609637       0.500069      -0.997892       0.004429       0.025996       0.000526       0.026375      -0.020277      -0.070727       0.042432       0.123107      -0.025780      -0.085031      -0.032554       0.117585              7.676438       5.012502       1.578007       1.610150      10.167269      -0.843696       7.849544           0.000009
          197              C       0.494379      11.449804       5.328315       0.155408      29.760543 0.39706584E+03  0.91152565E+04                                 8.518873                            6.774594      -0.104067       1.989098                    0.999345      25.774338      72.944395       0.615552       0.433446      -1.054809       0.017817       0.052469       0.027226       0.061739       0.020558       0.012497       0.034664      -0.056954      -0.052235      -0.034833      -0.026272       0.061105              9.511510      10.293208       2.093637       0.933818      12.003051       3.185578       6.238270           0.000010
          198              C       9.792546       9.065997       4.088164       0.157584      29.922419 0.39947795E+03  0.91879449E+04                                 8.551027                            6.794326      -0.173216       1.965682                    0.999520      25.879508      73.400324       0.614539       0.433342      -1.054479      -0.018698      -0.051645      -0.017554       0.057663       0.025300       0.008812       0.035290      -0.056740      -0.043546      -0.035085      -0.027210       0.062295              9.589714      10.731090       2.593674       0.891647      11.916354       2.741393       6.121699           0.000013
          199              C       8.872536      10.005681       4.485236      -0.156292      30.119344 0.45495929E+03  0.10853952E+05                                 8.464048                            7.192674       0.079803       2.004202                    0.998403      29.750233      87.088022       0.602076       0.426422      -1.054426       0.004740       0.027408       0.024322       0.036949       0.025466       0.010722      -0.003829       0.016098      -0.011644      -0.028486      -0.001430       0.029916              8.942435      10.124640       0.687342       0.538513      10.389741       2.587547       6.312925           0.000016
          200              C       4.277541      -0.037667       4.991363      -0.144334      30.886699 0.45233352E+03  0.10778596E+05                                 8.628187                            7.184844       0.063017       1.998654                    0.998659      29.699711      86.965057       0.600614       0.427964      -1.053193      -0.011866      -0.027280      -0.020253       0.035988      -0.014344      -0.009047       0.003872      -0.036960      -0.005141      -0.024926      -0.000966       0.025891              9.259452      11.174735       2.026872       0.982699      10.839125       2.005692       5.764496          -0.000016
          201              C       4.429191      18.169919       3.893822      -0.410803      32.987528 0.50077822E+03  0.12234821E+05                                 8.959500                            7.394386      -0.446957       1.846746                    0.996474      31.712370      93.885650       0.612299       0.409440      -1.065393       0.015606       0.052601       0.016840       0.057393      -0.018313       0.006785       0.005534       0.005614      -0.072373      -0.027668      -0.002967       0.030635             10.012237       8.094080       3.156775      -0.596207      12.416359      -0.130292       9.526274           0.000003
          202              C       4.852800      19.553972       4.344024       0.153559      30.085309 0.40257121E+03  0.92632417E+04                                 8.572802                            6.807588       0.026297       2.030779                    0.999661      25.796659      72.828813       0.616610       0.431693      -1.057048      -0.017215      -0.052624      -0.019534       0.058714       0.023357       0.010171       0.031351      -0.068264      -0.086600      -0.040197      -0.026912       0.067109              9.628368      10.472548       2.703266       0.874457      12.974184       2.061650       5.438372          -0.000004
          203              C       6.185298      19.850837       4.594291      -0.172377      31.789248 0.45470191E+03  0.10819741E+05                                 8.684619                            7.112076       0.292928       2.062394                    0.999620      29.917841      86.768221       0.617048       0.417155      -1.062834       0.017374       0.036440       0.012604       0.042291      -0.015025      -0.003454       0.004580      -0.010526      -0.064549      -0.022191      -0.005160       0.027351              9.384728      11.833533       2.113597       1.240918      10.542725       1.989028       5.777925          -0.000008
          204              C       9.269859      11.182636       5.093427      -0.148459      30.999749 0.45279073E+03  0.10793812E+05                                 8.637699                            7.175238       0.046710       1.990742                    0.998578      29.874622      87.537033       0.602591       0.426389      -1.054008      -0.012722      -0.028545      -0.015373       0.034828      -0.013535      -0.008991       0.007356      -0.038000      -0.011147      -0.023688      -0.004547       0.028234              9.312800      11.606384       2.322164       0.982429      10.017215       2.469766       6.314802           0.000017
          205              C       5.587797       0.252333       5.268195       0.155752      29.042888 0.39100752E+03  0.89446884E+04                                 8.383904                            6.729094      -0.032824       2.014826                    0.999521      25.654270      72.555166       0.616548       0.434270      -1.053961       0.013607       0.055845       0.018221       0.060298       0.019334       0.011516       0.028930      -0.069327      -0.072689      -0.036664      -0.026132       0.062796              9.276899       9.965139       1.684368       0.860070      12.374305       2.389238       5.491253          -0.000009
          206              C       3.901449      20.544070       4.525782      -0.159054      30.202154 0.45878923E+03  0.10949051E+05                                 8.446119                            7.201402       0.192974       2.039519                    0.999087      29.646413      86.302668       0.605467       0.423889      -1.057853       0.003236       0.031792       0.007558       0.032838       0.028683       0.010895       0.005167       0.012284      -0.021409      -0.026243      -0.009846       0.036090              8.892920       9.510093       0.666462       0.779201      11.473552       2.054513       5.695115          -0.000013
          207              C       1.413378      10.492277       4.952215      -0.160721      31.071116 0.46070055E+03  0.11013922E+05                                 8.605873                            7.199822       0.213111       2.040965                    0.999169      29.903627      87.330119       0.607193       0.421945      -1.058317      -0.010107      -0.039526      -0.015786       0.043746       0.018551       0.007950       0.003032       0.018123      -0.014935      -0.018386      -0.007046       0.025432              9.161899      10.924489       0.566919       0.686221      10.190263       2.674855       6.370946           0.000016
          208              C       0.940230      12.716153       6.010608      -0.416142      33.049079 0.49910138E+03  0.12162785E+05                                 8.909536                            7.342418      -0.379362       1.875471                    0.995525      31.311485      92.064210       0.620499       0.405061      -1.070092      -0.020666      -0.037732      -0.033412       0.054472      -0.001131       0.008771       0.022605       0.021455      -0.064914      -0.036960       0.012922       0.024038              9.955135       7.194350       2.475798       0.415976      13.860480       0.176960       8.810574           0.000014
          209              C       6.539148      21.110808       5.054279      -0.156685      30.973366 0.45863042E+03  0.10952335E+05                                 8.595040                            7.192325       0.206573       2.039901                    0.999290      29.825492      87.060130       0.606394       0.422968      -1.057653      -0.006850      -0.037844      -0.015853       0.041598       0.012261       0.005018       0.003667       0.014737      -0.017474      -0.011512      -0.007256       0.018768              9.119105      10.671481       0.357989       0.786835      11.007592       2.049326       5.678242          -0.000016
          210              C       1.012011       9.315936       4.330042      -0.165212      31.531556 0.44839723E+03  0.10648436E+05                                 8.695604                            7.108596       0.150835       2.021342                    0.998896      29.859235      86.935012       0.610305       0.422606      -1.057809       0.018031       0.033545       0.021833       0.043898      -0.016223      -0.011604       0.004944      -0.020527      -0.015132      -0.021082      -0.004066       0.025148              9.453345      12.306649       2.312412       1.280582       9.731050       2.366546       6.322335           0.000021
          211              C       8.735040       6.819050       4.385968       0.726920      18.650375 0.21504990E+03  0.43169720E+04                                 6.676700                            5.340139       0.071375       2.112838                    0.999853      20.893087      58.861682       0.613577       0.497276      -0.999871      -0.018311      -0.021513       0.002061       0.028326      -0.070788      -0.017082       0.048701      -0.026633      -0.129240      -0.072107      -0.037051       0.109158              7.431075       6.365805       2.943110       0.319507       8.030376      -1.644278       7.897043           0.000011
          212              C       5.645424      11.672997       6.199357      -0.161372      31.086263 0.45791131E+03  0.10942493E+05                                 8.622454                            7.190372       0.054871       1.988155                    0.998985      30.118091      88.249417       0.605367       0.423402      -1.056259      -0.019981      -0.028260      -0.021744       0.040874       0.002916      -0.011092      -0.015011      -0.028271      -0.080903      -0.033887       0.001423       0.032464              9.152400       5.774617       1.015606      -1.273775       9.855824       1.914879      11.826758           0.000019
          213              C       5.421993      11.951862       7.541572       0.155870      29.326265 0.39581341E+03  0.90665065E+04                                 8.370953                            6.725595      -0.061109       2.000505                    0.998945      25.681722      72.267802       0.623957       0.428551      -1.059305      -0.005199       0.057917       0.018306       0.060963       0.020735       0.009729       0.031937      -0.071785      -0.036501      -0.035496      -0.026961       0.062457              9.146590       5.384745       1.035924      -1.212656      11.673885       1.610811      10.381140           0.000012
          214              C       4.674864      14.319494       7.917672       0.738300      19.301390 0.21805087E+03  0.43942189E+04                                 6.862807                            5.391763      -0.132186       2.041249                    0.999728      21.003087      59.366389       0.607921       0.499960      -0.998114      -0.005579       0.025804      -0.003401       0.026618       0.055672      -0.068365      -0.051337      -0.009061       0.116793      -0.079488      -0.042882       0.122370              7.703484       7.420541      -2.521917       1.413752       9.786627       1.471622       5.903286           0.000011
          215              C       4.825503      10.981564       8.327327      -0.154122      30.740651 0.46156105E+03  0.11065693E+05                                 8.601328                            7.253715       0.001776       1.975914                    0.998353      30.083351      88.659030       0.597632       0.427487      -1.052387      -0.016248      -0.029377      -0.015021       0.036779      -0.016234      -0.000391       0.024478      -0.005140       0.012445      -0.028506      -0.002269       0.030775              9.053772       5.885214       1.758246      -1.178593      10.665741       0.225066      10.610361           0.000017
          216              C       5.757645      13.292854       8.109217      -0.418333      32.714653 0.48648557E+03  0.11781299E+05                                 8.866739                            7.270797      -0.303148       1.892885                    0.996930      31.371617      91.993064       0.620665       0.407498      -1.068344      -0.025320      -0.044893      -0.026113       0.057779       0.027280      -0.014314      -0.006606      -0.016989       0.043216      -0.036979       0.004528       0.032451              9.825697       9.274700      -2.582619       0.318805      12.583328       1.344738       7.619063           0.000017
          217              C       5.949735       2.763337       4.906076       0.734647      19.195035 0.21358142E+03  0.42788180E+04                                 6.796839                            5.316567       0.039972       2.099276                    0.999834      20.835185      58.579322       0.616049       0.496284      -1.000682       0.018067       0.016901      -0.016842       0.029929      -0.037968      -0.070230       0.059657       0.073031      -0.006992      -0.082869      -0.036794       0.119663              7.629087       5.933618       2.200440       1.294455       9.928566      -1.703426       7.025077          -0.000007
          218              C       9.335574       7.793694       3.415658      -0.407857      32.673204 0.49258978E+03  0.11957249E+05                                 8.861737                            7.309980      -0.271409       1.904637                    0.996965      31.205240      91.385070       0.620272       0.406797      -1.069619       0.015612       0.040388       0.032368       0.054061      -0.009559       0.014351       0.019318       0.027874      -0.058041      -0.037415       0.008931       0.028484              9.938345       7.847602       3.338760      -0.197204      12.859449      -0.409427       9.107984           0.000017
          219              C       6.001296       1.587131       5.838636      -0.412131      32.865691 0.50180437E+03  0.12250350E+05                                 8.902045                            7.383502      -0.346217       1.881128                    0.996620      31.443511      92.662077       0.615844       0.407401      -1.068101      -0.016481      -0.046696      -0.040376       0.063893       0.002653       0.006554       0.017617       0.046068      -0.084262      -0.038821       0.000640       0.038180              9.902644       7.013624       2.374163      -0.141029      14.132356      -0.698205       8.561951          -0.000010
          220              C       9.871404      17.900680       6.758613       0.770502      18.910918 0.20980166E+03  0.41794937E+04                                 6.721616                            5.278090      -0.231037       2.016205                    0.999103      20.427439      57.053491       0.617469       0.497939      -1.001018       0.020513      -0.028499      -0.018039       0.039477       0.069525      -0.030504      -0.050314      -0.031709      -0.073883      -0.062796      -0.046349       0.109144              7.446648       6.966203      -2.876063       0.768457       7.665654       1.386325       7.708088           0.000000
          221              C       8.952405      18.973039       7.305286      -0.410822      31.563522 0.48292680E+03  0.11646487E+05                                 8.578371                            7.193549      -0.137202       1.941266                    0.998316      31.130041      90.403679       0.632057       0.401825      -1.074598       0.025007       0.051169      -0.005397       0.057208       0.023181       0.008549      -0.006353      -0.026259       0.065566      -0.039399       0.015547       0.023852              9.316844       9.156856      -1.333325      -0.592651      11.610885       0.632253       7.182791          -0.000009
          222              C       9.566082      20.350095       7.145898       0.151286      28.724012 0.40059142E+03  0.92043641E+04                                 8.260909                            6.785683       0.073402       2.043954                    0.999490      25.791026      72.709467       0.618439       0.431039      -1.057675      -0.021236      -0.055723       0.005567       0.059891       0.037972      -0.004385      -0.011543      -0.073950      -0.061737      -0.042721      -0.022347       0.065068              8.831209       5.632259       1.856106      -1.313900      11.494783       0.594826       9.366584          -0.000010
          223              C       9.601467      21.235484       8.204291      -0.165976      31.378010 0.46481840E+03  0.11148769E+05                                 8.655620                            7.236326       0.091300       1.998313                    0.998960      30.233955      88.741937       0.604475       0.422459      -1.056889       0.016856       0.040352       0.000554       0.043735       0.005294      -0.012894      -0.010557       0.000944       0.004725      -0.013713      -0.006057       0.019770              9.080738       5.980804       1.778504      -1.267465      10.911446       0.894771      10.349964          -0.000016
          224              C      -0.014154      20.767561       5.926719      -0.158448      30.838678 0.46370908E+03  0.11114115E+05                                 8.597630                            7.263649       0.084099       2.004318                    0.998520      29.893765      87.675466       0.598937       0.426673      -1.054403       0.012953       0.033186      -0.010868       0.037245       0.006340       0.007667       0.022175      -0.015945      -0.017028      -0.021583      -0.007348       0.028931              8.971292       6.277361       1.952398      -1.724754      10.739278      -0.416166       9.897236          -0.000016
          225              O       3.693183      14.850760      12.634160      -0.772290      53.596232 0.86060066E+03  0.23329372E+05                                11.375347                            9.192054      -0.237383       1.914836                    0.995620      32.208640      90.649068       0.613691       0.368175      -1.128973       0.015467      -0.075514       0.015672       0.078659      -0.019317       0.061881       0.033886       0.041553      -0.120771      -0.090584       0.016248       0.074337             13.006883       9.042074      -4.675540      -2.547110      17.868633       3.571881      12.109941           0.000011
          226              O       0.750162      16.709985      12.905260      -0.644283      31.356469 0.53072506E+03  0.12688879E+05                                 7.735767                            7.045323       0.697185       2.269875                    0.996651      28.058333      73.018791       0.730447       0.350722      -1.148210      -0.051519       0.013622      -0.018342       0.056358       0.033529      -0.061381       0.011395      -0.112543       0.085564      -0.108119       0.048483       0.059635              8.044599       6.146133       0.646752      -1.288344       8.021281      -3.188495       9.966384           0.000010
          227              O       8.401410       3.510649      12.097414      -0.752679      51.788235 0.82365751E+03  0.22038182E+05                                11.060438                            8.950496      -0.063239       1.981512                    0.995392      31.337242      87.025780       0.627622       0.364736      -1.133995      -0.010182      -0.083343      -0.014690       0.085238      -0.007566       0.061042       0.040889       0.040528      -0.133386      -0.092805       0.016586       0.076219             12.687942      10.877150      -6.004422      -1.562986      17.632075       2.027299       9.554602          -0.000001
          228              O       4.357410      17.722835       0.501094      -0.673069      39.690123 0.63416080E+03  0.15847611E+05                                 9.126773                            7.772374       0.338674       2.146331                    0.995838      28.773967      76.485722       0.686124       0.357223      -1.143270       0.055423       0.034150       0.008478       0.065649      -0.040255      -0.021084      -0.046142       0.015758      -0.034789      -0.074378       0.022768       0.051610              9.794232      10.975618       3.949158      -3.360541       8.983953      -1.723557       9.423124           0.000001
          229              O       0.295212      15.633195       1.529007      -0.770328      43.723123 0.70618413E+03  0.18185941E+05                                 9.789523                            8.192338       0.051028       2.010604                    0.997790      31.366231      85.517912       0.667359       0.356393      -1.140323      -0.055058      -0.019873      -0.077879       0.097424      -0.037346       0.070258      -0.011282      -0.110901      -0.019234      -0.106732       0.021428       0.085304             10.878319       6.857397       1.167727       0.156554      15.333592       4.543120      10.443969           0.000011
          230              O       1.345641      14.279147       0.187770      -0.612996      33.933215 0.59173557E+03  0.14515423E+05                                 8.188294                            7.493972       0.471653       2.209137                    0.995155      27.699712      72.651779       0.701579       0.355900      -1.145767      -0.021118      -0.054523      -0.011325       0.059557      -0.054530      -0.002882      -0.032517       0.105042       0.117699      -0.102176       0.040037       0.062139              8.490093       9.512877       0.409175      -3.234359       7.418541       0.791283       8.538860           0.000018
          231              O      10.025076       2.649772      10.959747      -0.630416      32.754631 0.53029097E+03  0.12660376E+05                                 7.949827                            7.036369       0.756621       2.288535                    0.997748      27.844193      72.120305       0.732756       0.350118      -1.150114       0.006354      -0.077361      -0.001277       0.077632       0.038690      -0.003008       0.037419       0.094945       0.165953      -0.097543       0.030916       0.066627              8.323779       7.730829      -0.981807      -2.907886       7.252330      -0.511867       9.988179          -0.000014
          232              O       4.865943      13.858110      11.129761      -0.631861      33.016576 0.52701439E+03  0.12572527E+05                                 8.026210                            7.021620       0.740571       2.282461                    0.997775      27.895337      72.410456       0.731851       0.350819      -1.148637      -0.006875      -0.072494      -0.003720       0.072914       0.025049       0.018473       0.018412       0.140891       0.193919      -0.108410       0.029927       0.078483              8.507865       6.668307      -0.887846      -2.892148       7.071291      -0.202637      11.783996           0.000018
          233              O       5.911317       6.488949      12.506370      -0.625445      32.206346 0.53719182E+03  0.12888996E+05                                 7.919114                            7.122805       0.551721       2.223740                    0.997053      27.944877      72.973506       0.720796       0.354164      -1.144827      -0.047928       0.022070      -0.008482       0.053443       0.076812      -0.025696       0.027717      -0.009843       0.165339      -0.112985       0.048962       0.064023              8.331410       5.958488      -0.631481      -1.569324       6.998372      -1.226410      12.037369           0.000020
          234              O       2.642754      17.327032      12.040929      -0.728565      41.839571 0.78626347E+03  0.20821837E+05                                 9.578399                            8.786760       0.008712       2.007949                    0.994808      31.122238      86.351380       0.628108       0.368231      -1.129820      -0.041295       0.069615       0.011623       0.081771       0.012158       0.023335       0.052619      -0.006989      -0.178176      -0.085612       0.017869       0.067743              9.895776      13.604879      -1.686318       0.095264       7.930691      -0.211290       8.151757          -0.000002
          235              O       5.517027      17.259197      12.602003      -0.707075      37.470688 0.58982598E+03  0.14501001E+05                                 8.774851                            7.465690       0.475028       2.170718                    0.997456      29.430412      78.050358       0.703048       0.354362      -1.143519       0.015781       0.041340       0.068153       0.081258      -0.062811       0.021528      -0.024952      -0.060644       0.058206      -0.079718       0.001560       0.078158              9.436351       6.769612       0.846564       0.192153       8.325986       3.698091      13.213454           0.000003
          236              O       7.432872       5.914679      11.086139      -0.742656      47.325414 0.82896079E+03  0.22202495E+05                                10.380470                            8.990456       0.005017       2.006743                    0.994437      31.194777      86.505783       0.625428       0.365646      -1.133963      -0.070412       0.033295      -0.023619       0.081389       0.030091       0.026987       0.039866      -0.022580      -0.191373      -0.079895      -0.000241       0.080136             11.306283      12.101700      -4.971309      -2.021355      12.041141       1.566208       9.776009           0.000010
          237              O       8.748183       6.391110       8.337953      -0.772291      53.596238 0.86060102E+03  0.23329384E+05                                11.375348                            9.192056      -0.237383       1.914836                    0.995620      32.208641      90.649070       0.613691       0.368175      -1.128973       0.015467       0.075514      -0.015672       0.078659       0.019317      -0.061881       0.033886       0.041553      -0.120770      -0.090584       0.016248       0.074337             13.006883       9.042074       4.675537       2.547112      17.868626       3.571884      12.109947           0.000011
          238              O       5.805162       4.531885       8.066854      -0.644283      31.356455 0.53072466E+03  0.12688867E+05                                 7.735764                            7.045320       0.697185       2.269875                    0.996651      28.058332      73.018785       0.730448       0.350722      -1.148210      -0.051519      -0.013622       0.018342       0.056358      -0.033529       0.061381       0.011395      -0.112543       0.085564      -0.108119       0.048483       0.059635              8.044596       6.146132      -0.646753       1.288345       8.021278      -3.188494       9.966377           0.000011
          239              O       3.346410      17.731221       8.874699      -0.752679      51.788252 0.82365773E+03  0.22038189E+05                                11.060440                            8.950497      -0.063239       1.981512                    0.995392      31.337244      87.025786       0.627622       0.364736      -1.133995      -0.010182       0.083343       0.014690       0.085238       0.007566      -0.061042       0.040889       0.040528      -0.133386      -0.092805       0.016586       0.076219             12.687946      10.877152       6.004424       1.562990      17.632079       2.027306       9.554607          -0.000001
          240              O       9.412410       3.914455       6.489611      -0.673069      39.690124 0.63416080E+03  0.15847610E+05                                 9.126774                            7.772374       0.338674       2.146331                    0.995838      28.773966      76.485717       0.686124       0.357223      -1.143270       0.055423      -0.034150      -0.008478       0.065649       0.040255       0.021084      -0.046142       0.015758      -0.034789      -0.074378       0.022768       0.051610              9.794232      10.975619      -3.949157       3.360542       8.983951      -1.723557       9.423126           0.000001
          241              O       5.350212       6.004095       5.461698      -0.770328      43.723109 0.70618380E+03  0.18185930E+05                                 9.789521                            8.192336       0.051029       2.010604                    0.997790      31.366230      85.517907       0.667359       0.356393      -1.140323      -0.055058       0.019873       0.077879       0.097424       0.037346      -0.070258      -0.011282      -0.110900      -0.019234      -0.106732       0.021428       0.085304             10.878317       6.857396      -1.167727      -0.156553      15.333594       4.543116      10.443961           0.000011
          242              O       6.400641       7.358143       6.802934      -0.612996      33.933215 0.59173561E+03  0.14515424E+05                                 8.188294                            7.493972       0.471652       2.209136                    0.995155      27.699713      72.651783       0.701579       0.355900      -1.145767      -0.021118       0.054523       0.011325       0.059557       0.054530       0.002882      -0.032517       0.105042       0.117699      -0.102176       0.040037       0.062139              8.490092       9.512877      -0.409174       3.234358       7.418543       0.791284       8.538857           0.000018
          243              O       4.970076      18.592098      10.012367      -0.630416      32.754634 0.53029097E+03  0.12660376E+05                                 7.949827                            7.036369       0.756621       2.288535                    0.997748      27.844193      72.120304       0.732756       0.350118      -1.150114       0.006354       0.077361       0.001277       0.077632      -0.038690       0.003008       0.037419       0.094945       0.165953      -0.097543       0.030916       0.066627              8.323780       7.730829       0.981806       2.907887       7.252330      -0.511868       9.988182          -0.000014
          244              O       9.920943       7.383760       9.842353      -0.631861      33.016581 0.52701444E+03  0.12572529E+05                                 8.026211                            7.021620       0.740571       2.282461                    0.997775      27.895338      72.410460       0.731851       0.350819      -1.148637      -0.006875       0.072494       0.003720       0.072914      -0.025049      -0.018473       0.018412       0.140891       0.193919      -0.108410       0.029927       0.078483              8.507866       6.668307       0.887846       2.892147       7.071291      -0.202637      11.784000           0.000018
          245              O       0.856317      14.752921       8.465743      -0.625445      32.206353 0.53719206E+03  0.12889003E+05                                 7.919116                            7.122807       0.551721       2.223740                    0.997053      27.944875      72.973497       0.720796       0.354164      -1.144827      -0.047928      -0.022071       0.008482       0.053443      -0.076812       0.025696       0.027717      -0.009843       0.165339      -0.112985       0.048962       0.064023              8.331411       5.958488       0.631481       1.569322       6.998373      -1.226410      12.037372           0.000020
          246              O       7.697754       3.914838       8.931184      -0.728565      41.839569 0.78626352E+03  0.20821838E+05                                 9.578398                            8.786760       0.008712       2.007949                    0.994808      31.122239      86.351380       0.628108       0.368231      -1.129820      -0.041295      -0.069615      -0.011623       0.081771      -0.012158      -0.023335       0.052619      -0.006989      -0.178176      -0.085612       0.017869       0.067743              9.895774      13.604877       1.686314      -0.095264       7.930688      -0.211290       8.151757          -0.000001
          247              O       0.462027       3.982673       8.370110      -0.707075      37.470667 0.58982545E+03  0.14500984E+05                                 8.774848                            7.465687       0.475028       2.170718                    0.997456      29.430409      78.050348       0.703048       0.354362      -1.143519       0.015781      -0.041340      -0.068153       0.081258       0.062811      -0.021528      -0.024952      -0.060644       0.058206      -0.079718       0.001560       0.078158              9.436347       6.769609      -0.846563      -0.192150       8.325983       3.698090      13.213449           0.000003
          248              O       2.377872      15.327191       9.885975      -0.742656      47.325408 0.82896076E+03  0.22202494E+05                                10.380469                            8.990456       0.005017       2.006743                    0.994437      31.194777      86.505785       0.625428       0.365646      -1.133963      -0.070412      -0.033295       0.023619       0.081389      -0.030091      -0.026987       0.039866      -0.022580      -0.191373      -0.079895      -0.000241       0.080136             11.306283      12.101697       4.971307       2.021356      12.041140       1.566209       9.776011           0.000010
          249              O       6.416817       6.588820       1.347249      -0.772290      53.596228 0.86060067E+03  0.23329372E+05                                11.375346                            9.192054      -0.237383       1.914836                    0.995620      32.208640      90.649066       0.613691       0.368175      -1.128973      -0.015467       0.075514      -0.015672       0.078659      -0.019317       0.061881       0.033886       0.041553      -0.120770      -0.090584       0.016248       0.074337             13.006881       9.042074      -4.675539      -2.547110      17.868630       3.571879      12.109939           0.000011
          250              O       9.359838       4.729595       1.076149      -0.644283      31.356467 0.53072500E+03  0.12688877E+05                                 7.735766                            7.045323       0.697185       2.269875                    0.996651      28.058333      73.018788       0.730447       0.350722      -1.148210       0.051519      -0.013622       0.018342       0.056358       0.033529      -0.061381       0.011395      -0.112543       0.085564      -0.108119       0.048483       0.059635              8.044598       6.146132       0.646751      -1.288344       8.021280      -3.188495       9.966383           0.000011
          251              O       1.708590      17.928931       1.883995      -0.752679      51.788238 0.82365759E+03  0.22038185E+05                                11.060439                            8.950496      -0.063239       1.981512                    0.995392      31.337243      87.025784       0.627622       0.364736      -1.133995       0.010182       0.083343       0.014690       0.085238      -0.007566       0.061042       0.040889       0.040528      -0.133386      -0.092804       0.016586       0.076219             12.687943      10.877151      -6.004422      -1.562986      17.632075       2.027298       9.554602          -0.000001
          252              O       5.752590       3.716745      13.480315      -0.673069      39.690122 0.63416082E+03  0.15847611E+05                                 9.126773                            7.772375       0.338674       2.146331                    0.995838      28.773966      76.485720       0.686124       0.357223      -1.143270      -0.055423      -0.034150      -0.008478       0.065649      -0.040255      -0.021084      -0.046142       0.015758      -0.034789      -0.074378       0.022768       0.051610              9.794232      10.975618       3.949157      -3.360541       8.983951      -1.723556       9.423125           0.000001
          253              O       9.814788       5.806385      12.452402      -0.770328      43.723133 0.70618436E+03  0.18185948E+05                                 9.789525                            8.192339       0.051028       2.010604                    0.997790      31.366234      85.517928       0.667358       0.356393      -1.140322       0.055058       0.019873       0.077879       0.097424      -0.037346       0.070258      -0.011283      -0.110901      -0.019234      -0.106732       0.021428       0.085304             10.878322       6.857398       1.167728       0.156554      15.333596       4.543120      10.443971           0.000011
          254              O       8.764359       7.160433      13.793639      -0.612996      33.933218 0.59173566E+03  0.14515426E+05                                 8.188294                            7.493972       0.471652       2.209136                    0.995155      27.699714      72.651788       0.701579       0.355900      -1.145767       0.021118       0.054523       0.011325       0.059557      -0.054530      -0.002882      -0.032517       0.105042       0.117699      -0.102176       0.040037       0.062139              8.490093       9.512877       0.409175      -3.234359       7.418543       0.791284       8.538860           0.000018
          255              O       0.084924      18.789808       3.021662      -0.630416      32.754625 0.53029085E+03  0.12660372E+05                                 7.949826                            7.036368       0.756621       2.288535                    0.997748      27.844190      72.120295       0.732756       0.350118      -1.150114      -0.006354       0.077361       0.001277       0.077632       0.038690      -0.003008       0.037419       0.094945       0.165953      -0.097543       0.030916       0.066627              8.323779       7.730828      -0.981807      -2.907886       7.252330      -0.511867       9.988178          -0.000014
          256              O       5.244057       7.581470       2.851648      -0.631861      33.016575 0.52701438E+03  0.12572527E+05                                 8.026210                            7.021619       0.740572       2.282461                    0.997775      27.895337      72.410455       0.731851       0.350819      -1.148637       0.006875       0.072494       0.003720       0.072914       0.025049       0.018473       0.018412       0.140891       0.193919      -0.108410       0.029927       0.078483              8.507864       6.668307      -0.887846      -2.892147       7.071291      -0.202637      11.783995           0.000018
          257              O       4.198683      14.950631       1.475039      -0.625445      32.206348 0.53719183E+03  0.12888996E+05                                 7.919115                            7.122805       0.551721       2.223740                    0.997053      27.944878      72.973509       0.720796       0.354164      -1.144827       0.047928      -0.022070       0.008482       0.053443       0.076812      -0.025696       0.027717      -0.009843       0.165338      -0.112985       0.048962       0.064023              8.331410       5.958488      -0.631481      -1.569324       6.998372      -1.226411      12.037370           0.000020
          258              O       7.467246       4.112548       1.940480      -0.728565      41.839567 0.78626340E+03  0.20821835E+05                                 9.578399                            8.786760       0.008711       2.007949                    0.994808      31.122237      86.351376       0.628108       0.368231      -1.129820       0.041295      -0.069615      -0.011623       0.081771       0.012158       0.023335       0.052619      -0.006989      -0.178176      -0.085612       0.017869       0.067743              9.895775      13.604878      -1.686317       0.095263       7.930690      -0.211289       8.151756          -0.000001
          259              O       4.592973       4.180383       1.379406      -0.707075      37.470686 0.58982593E+03  0.14500999E+05                                 8.774851                            7.465690       0.475028       2.170718                    0.997456      29.430410      78.050352       0.703048       0.354362      -1.143519      -0.015781      -0.041340      -0.068153       0.081258      -0.062811       0.021528      -0.024952      -0.060644       0.058206      -0.079718       0.001560       0.078158              9.436351       6.769612       0.846564       0.192153       8.325986       3.698091      13.213455           0.000003
          260              O       2.677128      15.524901       2.895270      -0.742656      47.325416 0.82896083E+03  0.22202496E+05                                10.380470                            8.990456       0.005017       2.006743                    0.994437      31.194778      86.505786       0.625428       0.365646      -1.133963       0.070412      -0.033295       0.023619       0.081389       0.030091       0.026987       0.039866      -0.022580      -0.191373      -0.079895      -0.000241       0.080136             11.306284      12.101700      -4.971309      -2.021356      12.041141       1.566208       9.776010           0.000010
          261              O       1.361817      15.048470       5.643456      -0.772290      53.596236 0.86060091E+03  0.23329380E+05                                11.375347                            9.192055      -0.237383       1.914836                    0.995620      32.208640      90.649064       0.613691       0.368175      -1.128973      -0.015467      -0.075514       0.015672       0.078659       0.019317      -0.061881       0.033886       0.041553      -0.120770      -0.090584       0.016248       0.074337             13.006882       9.042073       4.675537       2.547112      17.868625       3.571885      12.109947           0.000011
          262              O       4.304838      16.907695       5.914555      -0.644283      31.356454 0.53072464E+03  0.12688866E+05                                 7.735764                            7.045320       0.697185       2.269875                    0.996651      28.058331      73.018782       0.730448       0.350722      -1.148210       0.051519       0.013622      -0.018342       0.056358      -0.033529       0.061381       0.011395      -0.112543       0.085564      -0.108119       0.048483       0.059635              8.044595       6.146132      -0.646753       1.288345       8.021278      -3.188493       9.966376           0.000010
          263              O       6.763590       3.708359       5.106710      -0.752679      51.788249 0.82365767E+03  0.22038187E+05                                11.060440                            8.950497      -0.063239       1.981512                    0.995392      31.337243      87.025785       0.627622       0.364736      -1.133995       0.010182      -0.083343      -0.014690       0.085238       0.007566      -0.061042       0.040889       0.040528      -0.133386      -0.092805       0.016586       0.076219             12.687946      10.877150       6.004423       1.562990      17.632080       2.027306       9.554607          -0.000001
          264              O       0.697590      17.525125       7.491798      -0.673069      39.690129 0.63416084E+03  0.15847612E+05                                 9.126775                            7.772375       0.338674       2.146331                    0.995838      28.773967      76.485725       0.686124       0.357223      -1.143270      -0.055423       0.034150       0.008478       0.065649       0.040255       0.021084      -0.046142       0.015758      -0.034789      -0.074378       0.022768       0.051610              9.794233      10.975621      -3.949158       3.360542       8.983953      -1.723557       9.423126           0.000001
          265              O       4.759788      15.435485       8.519711      -0.770328      43.723115 0.70618391E+03  0.18185934E+05                                 9.789522                            8.192336       0.051029       2.010604                    0.997790      31.366231      85.517913       0.667359       0.356393      -1.140322       0.055058      -0.019873      -0.077879       0.097424       0.037346      -0.070258      -0.011283      -0.110900      -0.019234      -0.106732       0.021428       0.085304             10.878318       6.857396      -1.167727      -0.156554      15.333597       4.543118      10.443962           0.000011
          266              O       3.709359      14.081437       7.178475      -0.612996      33.933220 0.59173571E+03  0.14515427E+05                                 8.188295                            7.493973       0.471652       2.209136                    0.995155      27.699715      72.651790       0.701579       0.355900      -1.145767       0.021118      -0.054523      -0.011325       0.059557       0.054530       0.002882      -0.032518       0.105042       0.117699      -0.102176       0.040037       0.062139              8.490093       9.512879      -0.409174       3.234359       7.418543       0.791284       8.538858           0.000018
          267              O       5.139924       2.847482       3.969042      -0.630416      32.754631 0.53029089E+03  0.12660373E+05                                 7.949827                            7.036368       0.756621       2.288535                    0.997748      27.844191      72.120298       0.732756       0.350118      -1.150114      -0.006354      -0.077361      -0.001277       0.077632      -0.038690       0.003008       0.037419       0.094945       0.165953      -0.097543       0.030916       0.066627              8.323780       7.730829       0.981806       2.907887       7.252330      -0.511868       9.988182          -0.000014
          268              O       0.189057      14.055820       4.139056      -0.631861      33.016576 0.52701432E+03  0.12572525E+05                                 8.026210                            7.021619       0.740572       2.282461                    0.997775      27.895336      72.410451       0.731851       0.350819      -1.148637       0.006875      -0.072494      -0.003720       0.072914      -0.025049      -0.018473       0.018412       0.140891       0.193919      -0.108410       0.029927       0.078483              8.507865       6.668306       0.887846       2.892147       7.071290      -0.202637      11.783998           0.000018
          269              O       9.253683       6.686659       5.515666      -0.625445      32.206355 0.53719210E+03  0.12889004E+05                                 7.919116                            7.122807       0.551721       2.223740                    0.997053      27.944875      72.973499       0.720796       0.354164      -1.144827       0.047928       0.022071      -0.008482       0.053443      -0.076812       0.025696       0.027717      -0.009843       0.165338      -0.112985       0.048962       0.064023              8.331412       5.958488       0.631481       1.569323       6.998373      -1.226409      12.037373           0.000020
          270              O       2.412246      17.524742       5.050225      -0.728565      41.839565 0.78626341E+03  0.20821835E+05                                 9.578398                            8.786760       0.008711       2.007949                    0.994808      31.122237      86.351375       0.628108       0.368231      -1.129820       0.041295       0.069615       0.011623       0.081771      -0.012158      -0.023335       0.052619      -0.006989      -0.178176      -0.085612       0.017869       0.067743              9.895774      13.604877       1.686315      -0.095265       7.930688      -0.211290       8.151757          -0.000002
          271              O       9.647973      17.456907       5.611299      -0.707075      37.470663 0.58982537E+03  0.14500982E+05                                 8.774847                            7.465686       0.475028       2.170718                    0.997456      29.430408      78.050343       0.703048       0.354362      -1.143519      -0.015781       0.041340       0.068153       0.081258       0.062811      -0.021528      -0.024952      -0.060644       0.058206      -0.079718       0.001560       0.078158              9.436346       6.769609      -0.846563      -0.192150       8.325982       3.698090      13.213448           0.000003
          272              O       7.732128       6.112389       4.095434      -0.742656      47.325410 0.82896080E+03  0.22202495E+05                                10.380469                            8.990456       0.005017       2.006743                    0.994437      31.194778      86.505786       0.625428       0.365646      -1.133963       0.070412       0.033295      -0.023619       0.081389      -0.030091      -0.026987       0.039866      -0.022580      -0.191373      -0.079895      -0.000241       0.080136             11.306283      12.101697       4.971308       2.021355      12.041140       1.566209       9.776010           0.000010

******************************************************
Auxiliary information for the entire system
The total spin magnetic moment of the unit cell is   0.000985
The total net atomic charge of the unit cell is   0.000010
Accuracy of reproducing the electrostatic potential in the unit cell:
  The inner radius (bohr) =    5.0000
  The outer radius (bohr) =   12.0000
  Valid grid points have density less than (e/(bohr^3)) =    0.0001
  The number of valid grid points were=         9024
  The rms potential error without charges in kcal/mol is=      8.54515
  The rms potential error with partial charges in kcal/mol is=      1.23705
  The RRMSE value at monopole order=      0.14477
  The rms potential error with partial charges and cloud penetration in kcal/mol is=      1.23036
  The RRMSE value at monopole order with cloud penetration is=      0.14398
  The rms potential error with partial charges and atomic dipoles in kcal/mol is=      0.63599
  The RRMSE value at dipole order=      0.07443
  The rms potential error with partial charges, atomic dipoles and cloud penetration in kcal/mol is=      0.61490
  The RRMSE value at dipole order with cloud penetration=      0.07196

******************************************************
The electron densities and ab initio electrostatic potential were computed in VASP using the PBE functional and
projector augmented wave method. See the main text of the journal article for a description of computational details.
The atomic charges, dipoles, and quadrupoles were computed with the DDEC6 method as described in
(a) T. A. Manz and N. Gabaldon Limas, RSC Adv. 6 (2016) 47771-47801 DOI: 10.1039/c6ra04656h
(b) N. Gabaldon Limas and T. A. Manz, RSC Adv. 8 (2018) 2678-2707 DOI: 10.1039/c7ra11829e.
For each atom in the material, the electron cloud parameters were fit to the spherically averaged atom-in-material
electron density using radial positions for which this density was between 10^-4 and 10^-2 electrons per cubic bohr.
The polarizabilities, dispersion coefficients, and quantum Drude oscillator (QDO) parameters were fit using the MCLF method.
The magnetic structure of the system was optimized in VASP from the default ferromagnetic initial guess using spin polarization.
The atomic spin moments (ASMs) were computed on this optimized magnetic structure using the DDEC6 partition as inputs
to the method of T. A. Manz and D. S. Sholl, J. Chem. Theory Comput. 7 (2011) 4146-4164 DOI: 10.1021/ct200539n.
The RMSE and RRMSE were computed using a uniform grid with Ewald summation.
