# Supplementary material for: A collection of forcefield precursors for metal–organic frameworks
Source: RSC Adv. 2019 Nov 13;9(63):36492–507. doi: 10.1039/c9ra07327b (PMC9075174; doi:10.1039/c9ra07327b)
Supplement: RA-009-C9RA07327B-s3559 [file RA-009-C9RA07327B-s3559.xyz]

  272
jmolscript: load "" {1 1 1} spacegroup "x,y,z" unitcell [{     10.082000     0.000000     0.000000 }, {      0.000000    21.787000     0.000000 }, {      0.000000    -0.387822    13.971618 }]
Tb     9.436752     5.146879     3.221017     2.088659
Tb     2.512636    16.301962     0.382543     2.059037
Tb     4.395752    16.446210     3.764792     2.088659
Tb     7.553636     5.291127     6.603266     2.059037
Tb     0.645248    16.252299    10.750601     2.088659
Tb     7.569364     5.097216    13.589075     2.059037
Tb     5.686248     4.952968    10.206826     2.088658
Tb     2.528364    16.108051     7.368352     2.059036
H      6.038110    12.104843    12.637328     0.106399
H      8.769324    18.950094     1.264431     0.150503
H      8.072657    18.703492    13.837490     0.149308
H      5.889904    13.364914     2.091551     0.162019
H      6.556325    13.792442     0.739099     0.162681
H      9.245194    21.124583     2.044048     0.106624
H      2.134359    11.765214     2.660196     0.110732
H      0.004033    14.237032     4.030812     0.161489
H      1.410472    13.585427     4.272521     0.155547
H      8.414437    12.906447     2.910288     0.107915
H     -0.004033    19.941198    12.181854     0.119423
H      6.476677    20.962880     1.904332     0.113219
H      3.205068    20.076324     0.799177     0.155871
H      4.687122    19.797881     0.391205     0.161101
H      7.078572     1.257461     2.656005     0.118472
H      3.252453     2.422625     2.514891     0.118340
H      2.668705     0.310620     1.760424     0.110204
H      7.759107    10.957430     1.856828     0.111592
H      1.480038     9.808613     1.644459     0.108111
H      9.677712     8.790991     0.159276     0.171409
H      8.227920     8.993619     0.708361     0.166096
H      6.201438     3.397830     3.879918     0.154884
H      4.867590     3.987000     3.297302     0.153887
H      4.632679    11.328464     2.225679     0.107025
H      0.997110     9.100424     8.320099     0.106399
H      3.728324     2.642995     5.721378     0.150502
H      3.031657     2.501775     7.119937     0.149308
H      0.848904     8.228175     4.894258     0.162019
H      1.515325     7.800647     6.246710     0.162681
H      4.204194     0.468506     4.941761     0.106624
H      7.175359     9.827875     4.325613     0.110732
H      5.045033     7.356057     2.954997     0.161488
H      6.451472     8.007662     2.713288     0.155547
H      3.373437     8.686642     4.075521     0.107915
H      5.036967     1.264069     8.775573     0.119423
H      1.435677     0.630209     5.081477     0.113219
H      8.246068     1.516765     6.186632     0.155871
H      9.728122     1.795208     6.594604     0.161101
H      2.037572    20.335628     4.329804     0.118472
H      8.293453    19.170464     4.470918     0.118340
H      7.709705    21.282469     5.225385     0.110204
H      2.718107    10.635659     5.128981     0.111592
H      6.521038    11.784476     5.341350     0.108111
H      4.636712    12.802098     6.826533     0.171409
H      3.186920    12.599470     6.277448     0.166095
H      1.160438    18.195259     3.105891     0.154884
H      9.908590    17.606089     3.688507     0.153886
H      9.673679    10.264625     4.760130     0.107025
H      4.043890     9.294335     1.334290     0.106399
H      1.312676     2.449084    12.707187     0.150503
H      2.009343     2.695686     0.134128     0.149307
H      4.192096     8.034264    11.880067     0.162019
H      3.525675     7.606736    13.232519     0.162681
H      0.836806     0.274595    11.927570     0.106623
H      7.947641     9.633964    11.311422     0.110732
H     -0.004033     7.162146     9.940806     0.161489
H      8.671528     7.813751     9.699097     0.155547
H      1.667563     8.492731    11.061330     0.107915
H      0.004033     1.457980     1.789764     0.119422
H      3.605323     0.436298    12.067286     0.113219
H      6.876932     1.322854    13.172441     0.155871
H      5.394878     1.601297    13.580413     0.161101
H      3.003428    20.141717    11.315613     0.118472
H      6.829547    18.976553    11.456727     0.118340
H      7.413295    21.088558    12.211194     0.110204
H      2.322893    10.441748    12.114790     0.111592
H      8.601962    11.590565    12.327159     0.108111
H      0.404288    12.608187    13.812342     0.171409
H      1.854080    12.405559    13.263257     0.166096
H      3.880562    18.001348    10.091700     0.154884
H      5.214410    17.412178    10.674316     0.153887
H      5.449321    10.070714    11.745939     0.107024
H      9.084890    12.298754     5.651519     0.106399
H      6.353676    18.756183     8.250240     0.150502
H      7.050343    18.897403     6.851681     0.149307
H      9.233096    13.171003     9.077360     0.162019
H      8.566675    13.598531     7.724908     0.162681
H      5.877806    20.930672     9.029857     0.106623
H      2.906641    11.571303     9.646005     0.110732
H      5.036967    14.043121    11.016621     0.161488
H      3.630528    13.391516    11.258330     0.155547
H      6.708563    12.712536     9.896097     0.107915
H      5.045033    20.135109     5.196045     0.119422
H      8.646323    20.768969     8.890141     0.113219
H      1.835932    19.882413     7.784986     0.155871
H      0.353878    19.603970     7.377014     0.161101
H      8.044428     1.063550     9.641814     0.118472
H      1.788547     2.228714     9.500700     0.118340
H      2.372295     0.116709     8.746233     0.110204
H      7.363893    10.763519     8.842637     0.111592
H      3.560962     9.614702     8.630268     0.108111
H      5.445288     8.597080     7.145085     0.171409
H      6.895080     8.799708     7.694170     0.166095
H      8.921562     3.203919    10.865727     0.154884
H      0.173410     3.793089    10.283111     0.153886
H      0.408321    11.134553     9.211488     0.107024
C      5.636846    11.462369    13.178030    -0.159022
C      9.841040    17.658485    13.731306     0.772460
C      1.376193    14.787925     2.629459     0.736561
C      4.649818    14.486569     0.927715     0.742969
C      8.927611    19.122206     0.322744    -0.408929
C      5.399919    12.126615     0.550482     0.153273
C      5.734642    13.467579     1.140084    -0.419079
C      9.544629    20.497262     0.155085     0.148694
C      9.576892    21.389378     1.216928    -0.165418
C      0.293386    12.547388     2.894919     0.154123
C      1.231012    11.606039     2.507905    -0.154739
C      0.760183    13.815687     3.590706    -0.408844
C      4.143702    18.814230     2.077580     0.739748
C      9.058677    12.286118     2.653210    -0.162158
C     -0.009074    20.526826    12.904186    -0.155260
C      4.516736    21.323205     1.717112     0.159947
C      5.825380    21.615683     2.011913    -0.142438
C      4.108415    19.992669     1.144276    -0.414415
C      5.236591     2.081552     2.636444     0.153600
C      6.186315     1.079802     2.463196    -0.158140
C      3.910808     1.779235     2.382161    -0.173957
C      3.561971     0.506445     1.926686    -0.159536
C      8.660438    11.107425     2.025885    -0.163602
C      0.835798    10.429059     1.897346    -0.148734
C      9.593023    10.161253     1.655637     0.157402
C      9.156472     8.892644     0.971027    -0.417998
C      9.283506     7.624128     1.774395     0.741703
C      5.652977     3.461370     3.082139    -0.406522
C      6.433324     4.136826     1.981175     0.719910
C      4.800040    11.157318     1.327304    -0.157083
C      0.595846     9.742898     7.779397    -0.159022
C      4.800040     3.546782     7.226121     0.772460
C      6.417193     6.805164     4.356350     0.736561
C      9.690818     7.106520     6.058094     0.742969
C      3.886611     2.470883     6.663065    -0.408929
C      0.358919     9.466474     6.435327     0.153273
C      0.693642     8.125510     5.845725    -0.419079
C      4.503629     1.095827     6.830724     0.148694
C      4.535892     0.203711     5.768881    -0.165418
C      5.334386     9.045701     4.090890     0.154123
C      6.272012     9.987050     4.477904    -0.154738
C      5.801183     7.777402     3.395103    -0.408844
C      9.184702     2.778859     4.908229     0.739748
C      4.017677     9.306971     4.332599    -0.162159
C      5.031926     0.678441     8.053241    -0.155260
C      9.557736     0.269884     5.268697     0.159947
C      0.784380    -0.022594     4.973896    -0.142438
C      9.149415     1.600420     5.841533    -0.414415
C      0.195591    19.511537     4.349365     0.153600
C      1.145315    20.513287     4.522613    -0.158140
C      8.951808    19.813854     4.603648    -0.173957
C      8.602971    21.086644     5.059123    -0.159536
C      3.619438    10.485664     4.959924    -0.163601
C      5.876798    11.164030     5.088463    -0.148734
C      4.552023    11.431836     5.330172     0.157402
C      4.115472    12.700445     6.014782    -0.417998
C      4.242506    13.968961     5.211414     0.741703
C      0.611977    18.131719     3.903670    -0.406522
C      1.392324    17.456263     5.004634     0.719910
C      9.841040    10.435771     5.658505    -0.157083
C      4.445154     9.936809     0.793588    -0.159014
C      0.240960     3.740693     0.240312     0.772460
C      8.705807     6.611253    11.342159     0.736561
C      5.432182     6.912609    13.043903     0.742969
C      1.154389     2.276972    13.648874    -0.408929
C      4.682081     9.272563    13.421136     0.153272
C      4.347358     7.931599    12.831534    -0.419079
C      0.537371     0.901916    13.816533     0.148694
C      0.505108     0.009800    12.754690    -0.165415
C      9.788614     8.851790    11.076699     0.154124
C      8.850988     9.793139    11.463713    -0.154738
C      9.321817     7.583491    10.380912    -0.408844
C      5.938298     2.584948    11.894038     0.739748
C      1.023323     9.113060    11.318408    -0.162159
C      0.009074     0.872352     1.067432    -0.155257
C      5.565264     0.075973    12.254506     0.159947
C      4.256620    -0.216505    11.959705    -0.142438
C      5.973585     1.406509    12.827342    -0.414415
C      4.845409    19.317626    11.335174     0.153600
C      3.895685    20.319376    11.508422    -0.158140
C      6.171192    19.619943    11.589457    -0.173957
C      6.520029    20.892733    12.044932    -0.159536
C      1.421562    10.291753    11.945733    -0.163601
C      9.246202    10.970119    12.074272    -0.148734
C      0.488977    11.237925    12.315981     0.157402
C      0.925528    12.506534    13.000591    -0.417998
C      0.798494    13.775050    12.197223     0.741703
C      4.429023    17.937808    10.889479    -0.406522
C      3.648676    17.262352    11.990443     0.719910
C      5.281960    10.241860    12.644314    -0.157076
C      9.486154    11.656280     6.192221    -0.159014
C      5.281960    17.852396     6.745497     0.772460
C      3.664807    14.594014     9.615268     0.736561
C      0.391182    14.292658     7.913524     0.742969
C      6.195389    18.928295     7.308553    -0.408929
C      9.723081    11.932704     7.536291     0.153272
C      9.388358    13.273668     8.125893    -0.419079
C      5.578371    20.303351     7.140894     0.148694
C      5.546108    21.195467     8.202737    -0.165415
C      4.747614    12.353477     9.880728     0.154123
C      3.809988    11.412128     9.493714    -0.154738
C      4.280817    13.621776    10.576515    -0.408844
C      0.897298    18.620319     9.063389     0.739748
C      6.064323    12.092207     9.639019    -0.162159
C      5.050074    20.720737     5.918377    -0.155257
C      0.524264    21.129294     8.702921     0.159947
C      9.297620    21.421772     8.997722    -0.142438
C      0.932585    19.798758     8.130085    -0.414415
C      9.886409     1.887641     9.622253     0.153600
C      8.936685     0.885891     9.449005    -0.158140
C      1.130192     1.585324     9.367970    -0.173957
C      1.479029     0.312534     8.912495    -0.159536
C      6.462562    10.913514     9.011694    -0.163601
C      4.205202    10.235148     8.883155    -0.148734
C      5.529977     9.967342     8.641446     0.157402
C      5.966528     8.698733     7.956836    -0.417998
C      5.839494     7.430217     8.760204     0.741703
C      9.470023     3.267459    10.067948    -0.406522
C      8.689676     3.942915     8.966984     0.719910
C      0.240960    10.963407     8.313113    -0.157076
O      3.315970    17.885651     1.881977    -0.764187
O      0.689609    17.665986     0.494595    -0.681205
O      0.878142    14.934770     1.499155    -0.636554
O      2.372295    15.484241     2.935437    -0.752883
O      4.731483    15.597147     1.552247    -0.789551
O      3.696061    14.260214     0.181631    -0.614778
O      4.954295    18.727437     3.006692    -0.636327
O      0.458731     4.164405     1.395765    -0.713248
O      9.890442     7.564035     2.840430    -0.631568
O      8.734037     6.554814     1.327304    -0.789132
O      7.686517     4.085405     1.942055    -0.734866
O      5.807232     4.711648     1.052063    -0.650771
O      8.356970     3.707438     5.103832    -0.764187
O      5.730609     3.927103     6.491214    -0.681205
O      5.919142     6.658319     5.486654    -0.636554
O      7.413295     6.108848     4.050372    -0.752883
O      9.772483     5.995942     5.433562    -0.789551
O      8.737061     7.332875     6.804178    -0.614778
O      9.995295     2.865652     3.979117    -0.636327
O      5.499731    17.428684     5.590044    -0.713248
O      4.849442    14.029054     4.145379    -0.631568
O      3.693037    15.038275     5.658505    -0.789132
O      2.645517    17.507684     5.043754    -0.734866
O      0.766232    16.881441     5.933746    -0.650771
O      6.766030     3.513527    12.089641    -0.764187
O      9.392391     3.733192    13.477023    -0.681205
O      9.203858     6.464408    12.472463    -0.636554
O      7.709705     5.914937    11.036181    -0.752883
O      5.350517     5.802031    12.419371    -0.789551
O      6.385939     7.138964    13.789987    -0.614778
O      5.127705     2.671741    10.964926    -0.636327
O      9.623269    17.234773    12.575853    -0.713248
O      0.191558    13.835143    11.131188    -0.631568
O      1.347963    14.844364    12.644314    -0.789132
O      2.395483    17.313773    12.029563    -0.734866
O      4.274768    16.687530    12.919555    -0.650771
O      1.725030    17.691740     8.867786    -0.764187
O      4.351391    17.472075     7.480404    -0.681205
O      4.162858    14.740859     8.484964    -0.636554
O      2.668705    15.290330     9.921246    -0.752883
O      0.309517    15.403236     8.538056    -0.789551
O      1.344939    14.066303     7.167440    -0.614778
O      0.086705    18.533526     9.992501    -0.636327
O      4.582269     3.970494     8.381574    -0.713248
O      5.232558     7.370124     9.826239    -0.631568
O      6.388963     6.360903     8.313113    -0.789132
O      7.436483     3.891494     8.927864    -0.734866
O      9.315768     4.517737     8.037872    -0.650771

The following XYZ coordinates are in angstroms. Other properties are in atomic units.
The sperically averaged electron density of each atom fit to a function of the form exp(a - br)
eigen_1, eigen_2 and eigen_3 are the three eigenvalues of traceless quadrupole moment tensor
  atom number  atomic symbol              X              Y              Z     net charge C6 coefficient C8 coefficient C10 coefficient fluctuating dipole atomic polarizability isotropic forcefield polarizability              a              b squared Pearson coefficient          <r^3>          <r^4>         wp_QDO          m_QDO          q_QDO       dipole_x       dipole_y       dipole_z         dipole            Qxy            Qxz            Qyz     Q(x^2-y^2)  Q(3z^2 - R^2)        eigen_1        eigen_2        eigen_3 static polarizability      alpha(xx)      alpha(xy)      alpha(xz)      alpha(yy)      alpha(yz)      alpha(zz) atomic spin moment
            1             Tb       9.436752       5.146879       3.221017       2.088659     107.735661 0.24594818E+04  0.79201715E+05                                14.747454                           13.250969       2.354996       2.481490                    0.999750      73.151215     167.068050       0.710448       0.267721      -1.338127      -0.003483      -0.008845       0.002910       0.009941       0.006492       0.013035       0.022420       0.275438      -0.187520      -0.115886      -0.054036       0.169922             16.000663      11.485626      -1.001611      -0.845196      17.755107       0.653697      18.761257           0.000002
            2             Tb       2.512636      16.301962       0.382543       2.059037     139.953905 0.35265194E+04  0.12327435E+06                                17.291917                           15.717393       2.463919       2.515097                    0.999653      73.963677     171.438169       0.667012       0.262692      -1.355336      -0.025911       0.018521      -0.000417       0.031852       0.000549       0.001770       0.045625      -0.045730       0.163067      -0.050075      -0.029214       0.079289             18.885330      15.324871      -0.055905       1.018144      20.379275      -0.417918      20.951844           0.000013
            3             Tb       4.395752      16.446210       3.764792       2.088659     107.735710 0.24594832E+04  0.79201771E+05                                14.747459                           13.250974       2.354996       2.481490                    0.999750      73.151220     167.068078       0.710448       0.267721      -1.338127      -0.003483       0.008845      -0.002910       0.009942      -0.006492      -0.013035       0.022420       0.275438      -0.187520      -0.115886      -0.054036       0.169922             16.000669      11.485630       1.001611       0.845196      17.755113       0.653697      18.761265           0.000002
            4             Tb       7.553636       5.291127       6.603266       2.059037     139.953947 0.35265207E+04  0.12327441E+06                                17.291922                           15.717397       2.463919       2.515097                    0.999653      73.963681     171.438194       0.667012       0.262692      -1.355336      -0.025911      -0.018521       0.000417       0.031852      -0.000549      -0.001770       0.045625      -0.045730       0.163067      -0.050075      -0.029214       0.079289             18.885335      15.324876       0.055905      -1.018145      20.379280      -0.417919      20.951850           0.000012
            5             Tb       0.645248      16.252299      10.750601       2.088659     107.735714 0.24594833E+04  0.79201776E+05                                14.747460                           13.250974       2.354996       2.481490                    0.999750      73.151220     167.068080       0.710448       0.267721      -1.338127       0.003483       0.008845      -0.002910       0.009942       0.006492       0.013035       0.022420       0.275438      -0.187520      -0.115886      -0.054036       0.169922             16.000670      11.485630      -1.001611      -0.845196      17.755114       0.653697      18.761265           0.000002
            6             Tb       7.569364       5.097216      13.589075       2.059037     139.953994 0.35265222E+04  0.12327448E+06                                17.291926                           15.717401       2.463919       2.515097                    0.999653      73.963687     171.438222       0.667012       0.262692      -1.355336       0.025911      -0.018521       0.000417       0.031852       0.000549       0.001770       0.045625      -0.045730       0.163067      -0.050075      -0.029214       0.079289             18.885340      15.324880      -0.055905       1.018145      20.379286      -0.417919      20.951856           0.000013
            7             Tb       5.686248       4.952968      10.206826       2.088658     107.735750 0.24594844E+04  0.79201818E+05                                14.747464                           13.250977       2.354996       2.481490                    0.999750      73.151226     167.068105       0.710448       0.267721      -1.338127       0.003483      -0.008845       0.002910       0.009941      -0.006492      -0.013035       0.022420       0.275438      -0.187520      -0.115886      -0.054036       0.169922             16.000674      11.485633       1.001612       0.845197      17.755119       0.653698      18.761271           0.000002
            8             Tb       2.528364      16.108051       7.368352       2.059036     139.954053 0.35265241E+04  0.12327456E+06                                17.291933                           15.717407       2.463918       2.515097                    0.999653      73.963692     171.438256       0.667011       0.262692      -1.355336       0.025911       0.018521      -0.000417       0.031852      -0.000549      -0.001770       0.045625      -0.045730       0.163067      -0.050075      -0.029214       0.079289             18.885348      15.324885       0.055905      -1.018146      20.379294      -0.417920      20.951864           0.000013
            9              H       6.038110      12.104843      12.637328       0.106399       1.044971 0.78268236E+01  0.76637167E+02                                 1.714189                            1.647219      -0.944824       2.422996                    0.997862       3.575370      10.090040       0.481176       1.300015      -0.704131       0.012373       0.024024      -0.019891       0.033555       0.008742      -0.005988       0.000220      -0.020496      -0.003177      -0.015246       0.001000       0.014246              1.729038       1.580302       0.173196      -0.206415       1.731982      -0.319268       1.874829           0.000012
           10              H       8.769324      18.950094       1.264431       0.150503       0.966630 0.72172123E+01  0.69175942E+02                                 1.637949                            1.586913      -0.834232       2.496512                    0.999057       3.317411       9.230399       0.488374       1.308482      -0.703741       0.001395      -0.001966       0.021800       0.021933       0.001133       0.000561      -0.003229      -0.006607       0.007824      -0.004985      -0.000574       0.005559              1.650097       1.423304      -0.010156      -0.092923       1.438076      -0.113145       2.088910          -0.000003
           11              H       8.072657      18.703492      13.837490       0.149308       0.977354 0.72033408E+01  0.69184659E+02                                 1.661723                            1.592620      -0.893090       2.462263                    0.998814       3.403871       9.559378       0.482957       1.320449      -0.700367      -0.016112      -0.000959      -0.012466       0.020394       0.002650       0.000960       0.000029       0.004100       0.002459      -0.003795       0.000538       0.003257              1.692975       2.145015      -0.048547       0.350953       1.388376      -0.014549       1.545534          -0.000005
           12              H       5.889904      13.364914       2.091551       0.162019       0.965038 0.72242132E+01  0.70280500E+02                                 1.718388                            1.650120      -1.265834       2.297512                    0.994329       3.634103      10.685652       0.445441       1.413421      -0.680274      -0.000307      -0.008093       0.023864       0.025201      -0.000973       0.003610      -0.003285      -0.003639       0.007839      -0.004940      -0.001390       0.006329              1.746536       1.532977      -0.075553       0.104286       1.476262      -0.056918       2.230371           0.000007
           13              H       6.556325      13.792442       0.739099       0.162681       0.940916 0.69746000E+01  0.65695222E+02                                 1.559439                            1.521997      -0.665795       2.577770                    0.999990       3.106524       8.323508       0.522098       1.245487      -0.718834       0.018864       0.003598      -0.012302       0.022806       0.004268      -0.007679      -0.001404       0.002502      -0.006109      -0.008171      -0.001725       0.009896              1.567758       1.875864       0.131734      -0.214615       1.400460      -0.063897       1.426949           0.000011
           14              H       9.245194      21.124583       2.044048       0.106624       0.960829 0.69810473E+01  0.67304075E+02                                 1.691235                            1.606952      -1.283626       2.260844                    0.993984       3.850767      11.254244       0.458003       1.387128      -0.683799      -0.009376      -0.004942       0.028533       0.030438       0.006078      -0.005729       0.005172      -0.013305       0.006678      -0.013506       0.003983       0.009523              1.721057       1.500895       0.077182      -0.265988       1.456263      -0.218044       2.206014          -0.000006
           15              H       2.134359      11.765214       2.660196       0.110732       0.900830 0.64641707E+01  0.60894199E+02                                 1.605031                            1.536600      -0.999944       2.403300                    0.997358       3.587979      10.233364       0.474682       1.369745      -0.688658       0.032796       0.008062       0.003950       0.034003       0.004968       0.002631       0.010123      -0.000244      -0.038879      -0.017265       0.002592       0.014673              1.636323       2.178892       0.109726       0.129983       1.361290       0.042714       1.368787           0.000009
           16              H       0.004033      14.237032       4.030812       0.161489       0.982016 0.75924025E+01  0.73469496E+02                                 1.641460                            1.618392      -0.754688       2.538435                    0.999505       3.246361       8.983510       0.489281       1.293658      -0.707963      -0.020179       0.005834       0.009750       0.023158      -0.004352      -0.004145       0.002562       0.009026      -0.009041      -0.005576      -0.004034       0.009611              1.639277       1.723568      -0.139240      -0.232093       1.615970       0.135079       1.578294           0.000012
           17              H       1.410472      13.585427       4.272521       0.155547       0.821999 0.60586117E+01  0.56533893E+02                                 1.559588                            1.524099      -1.074818       2.391041                    0.995132       3.522224      10.219259       0.456547       1.437754      -0.675826       0.019547      -0.007549       0.015752       0.026214      -0.004385       0.007109      -0.003010       0.006239      -0.008752      -0.007232      -0.003848       0.011080              1.576391       1.602104      -0.063952       0.342930       1.392452      -0.104576       1.734617           0.000008
           18              H       8.414437      12.906447       2.910288       0.107915       1.020269 0.75236502E+01  0.72470254E+02                                 1.648341                            1.585519      -0.782501       2.498634                    0.999677       3.405007       9.329817       0.507492       1.252983      -0.715299      -0.024446       0.021848       0.007803       0.033702      -0.002518      -0.000204       0.010650      -0.000927      -0.038077      -0.017411       0.005032       0.012379              1.656784       1.921630      -0.301979      -0.083148       1.634526       0.122310       1.414197           0.000012
           19              H      -0.004033      19.941198      12.181854       0.119423       0.885314 0.63285644E+01  0.59566060E+02                                 1.611962                            1.540507      -1.065878       2.375771                    0.996893       3.641563      10.533774       0.462763       1.406221      -0.681110      -0.000221      -0.022534      -0.028538       0.036363       0.007801      -0.005236       0.002716      -0.010013       0.006916      -0.012734       0.004614       0.008120              1.631977       1.352179      -0.020425      -0.055759       1.677921       0.361666       1.865831          -0.000007
           20              H       6.476677      20.962880       1.904332       0.113219       0.911473 0.66328593E+01  0.62699859E+02                                 1.601480                            1.544932      -0.940738       2.435097                    0.997957       3.518577       9.955408       0.480166       1.349426      -0.693299       0.022938      -0.026171      -0.002643       0.034900      -0.004634       0.002684       0.009495      -0.002813      -0.040120      -0.017732       0.004493       0.013239              1.608785       1.843738      -0.330973      -0.075397       1.648714       0.084482       1.333904          -0.000008
           21              H       3.205068      20.076324       0.799177       0.155871       0.853236 0.65160394E+01  0.61715180E+02                                 1.581134                            1.567433      -1.037229       2.407632                    0.996388       3.492780      10.100398       0.457375       1.413922      -0.680894      -0.024519       0.005157      -0.003996       0.025372      -0.001137       0.002480       0.000402       0.005872      -0.014317      -0.005436      -0.000619       0.006056              1.577916       1.871486      -0.005620       0.186118       1.418835       0.000148       1.443427          -0.000008
           22              H       4.687122      19.797881       0.391205       0.161101       0.930923 0.71760445E+01  0.69747739E+02                                 1.680877                            1.646845      -1.264951       2.293760                    0.993653       3.665552      10.799706       0.444641       1.417267      -0.679300       0.015787       0.000238      -0.014612       0.021513      -0.001397      -0.003516       0.001653       0.007517      -0.002542      -0.004181      -0.002223       0.006403              1.690418       1.617787      -0.014364      -0.374597       1.455089       0.099984       1.998379          -0.000005
           23              H       7.078572       1.257461       2.656005       0.118472       0.860876 0.61416138E+01  0.57003763E+02                                 1.547941                            1.491499      -0.841762       2.484954                    0.998984       3.452109       9.708291       0.485837       1.358297      -0.691511       0.034292       0.008323       0.008575       0.036315       0.002218       0.006481       0.008242       0.005833      -0.038003      -0.017164       0.003809       0.013355              1.566361       2.006090       0.129150       0.164927       1.370629       0.056932       1.322363          -0.000007
           24              H       3.252453       2.422625       2.514891       0.118340       1.002408 0.73533261E+01  0.70823675E+02                                 1.665540                            1.596048      -0.861148       2.471726                    0.999235       3.439334       9.598709       0.489522       1.299090      -0.704879      -0.027481       0.021794       0.003683       0.035267      -0.000440       0.001724       0.007163       0.002548      -0.046385      -0.017713       0.008581       0.009132              1.675786       1.921766      -0.330618      -0.014183       1.707448       0.082313       1.398143          -0.000005
           25              H       2.668705       0.310620       1.760424       0.110204       0.933169 0.66877857E+01  0.63579428E+02                                 1.642452                            1.561067      -1.091108       2.353006                    0.997020       3.686619      10.585052       0.471498       1.366445      -0.688631      -0.031136      -0.006872      -0.003880       0.032121       0.000260       0.000580       0.008128      -0.007540      -0.035936      -0.014695       0.002214       0.012481              1.679054       2.268991       0.142283       0.187092       1.393648       0.039344       1.374525          -0.000008
           26              H       7.759107      10.957430       1.856828       0.111592       0.930440 0.66434677E+01  0.63158396E+02                                 1.649853                            1.563860      -1.182026       2.313012                    0.995772       3.710797      10.712663       0.466700       1.380487      -0.685729      -0.030241      -0.005176      -0.006527       0.031367       0.001679       0.001330       0.011184      -0.003595      -0.032559      -0.016206       0.003176       0.013029              1.693803       2.303699       0.111700       0.171972       1.381805       0.039994       1.395905           0.000010
           27              H       1.480038       9.808613       1.644459       0.108111       0.994083 0.74310789E+01  0.71925319E+02                                 1.666597                            1.612155      -0.951595       2.423175                    0.998035       3.543361       9.987713       0.482484       1.311575      -0.701589       0.021457      -0.023660      -0.009181       0.033234      -0.002955       0.002298       0.012937      -0.005627      -0.034486      -0.018369       0.003240       0.015129              1.669979       1.932614      -0.290002      -0.154689       1.634484       0.145842       1.442840           0.000011
           28              H       9.677712       8.790991       0.159276       0.171409       0.955765 0.73424384E+01  0.71832127E+02                                 1.718215                            1.671851      -1.327780       2.271717                    0.993417       3.653057      10.826083       0.438573       1.427533      -0.677538       0.014270       0.000872      -0.017707       0.022758      -0.001410      -0.004230      -0.000432       0.006305      -0.006673      -0.004709      -0.001779       0.006488              1.738327       1.590101       0.046914      -0.346397       1.481014       0.058598       2.143865           0.000010
           29              H       8.227920       8.993619       0.708361       0.166096       0.837292 0.62874423E+01  0.59356704E+02                                 1.592930                            1.563687      -1.166095       2.350938                    0.994953       3.575411      10.515706       0.444891       1.458334      -0.671826      -0.023756       0.006859      -0.005082       0.025243      -0.004167       0.001496      -0.000003       0.002690      -0.017083      -0.005979      -0.001360       0.007339              1.603056       1.957837       0.031137       0.172007       1.411547       0.026432       1.439786           0.000008
           30              H       6.201438       3.397830       3.879918       0.154884       0.908760 0.67931628E+01  0.65524820E+02                                 1.688535                            1.628376      -1.379160       2.237143                    0.993333       3.804150      11.389505       0.433814       1.463756      -0.669754       0.014682      -0.006457       0.019816       0.025494      -0.004911       0.004233      -0.003363       0.000374      -0.002168      -0.004778      -0.003666       0.008443              1.718141       1.636059       0.036821       0.376802       1.466588       0.011097       2.051777          -0.000001
           31              H       4.867590       3.987000       3.297302       0.153887       1.017997 0.79149205E+01  0.77458103E+02                                 1.689064                            1.658782      -0.792757       2.520749                    0.999198       3.299751       9.208813       0.480090       1.303657      -0.705990      -0.019252       0.009703       0.004525       0.022029      -0.004653      -0.003175       0.002511       0.000518      -0.013987      -0.005953      -0.002299       0.008252              1.688703       1.807307      -0.217083      -0.131052       1.752800       0.111542       1.506002           0.000004
           32              H       4.632679      11.328464       2.225679       0.107025       0.971620 0.70922308E+01  0.68864809E+02                                 1.724887                            1.636072      -1.355957       2.229905                    0.992848       3.923700      11.628224       0.445695       1.415316      -0.678213      -0.006246       0.007825       0.030782       0.032369       0.005229      -0.003792       0.005394      -0.016239       0.010750      -0.013123       0.002413       0.010710              1.766337       1.470150      -0.013253      -0.174801       1.453247       0.090029       2.375613           0.000009
           33              H       0.997110       9.100424       8.320099       0.106399       1.044970 0.78268188E+01  0.76637112E+02                                 1.714189                            1.647219      -0.944824       2.422996                    0.997862       3.575369      10.090038       0.481176       1.300015      -0.704131       0.012373      -0.024024       0.019891       0.033555      -0.008742       0.005988       0.000220      -0.020496      -0.003177      -0.015246       0.001000       0.014246              1.729037       1.580301      -0.173196       0.206415       1.731981      -0.319268       1.874829           0.000012
           34              H       3.728324       2.642995       5.721378       0.150502       0.966630 0.72172155E+01  0.69175981E+02                                 1.637950                            1.586913      -0.834233       2.496512                    0.999057       3.317412       9.230403       0.488374       1.308483      -0.703741       0.001395       0.001966      -0.021800       0.021933      -0.001133      -0.000561      -0.003229      -0.006607       0.007824      -0.004985      -0.000574       0.005559              1.650097       1.423304       0.010156       0.092923       1.438077      -0.113145       2.088911          -0.000003
           35              H       3.031657       2.501775       7.119937       0.149308       0.977354 0.72033403E+01  0.69184655E+02                                 1.661723                            1.592620      -0.893090       2.462263                    0.998814       3.403871       9.559379       0.482957       1.320449      -0.700367      -0.016111       0.000959       0.012466       0.020394      -0.002650      -0.000960       0.000029       0.004100       0.002459      -0.003795       0.000538       0.003257              1.692975       2.145015       0.048547      -0.350953       1.388376      -0.014549       1.545535          -0.000005
           36              H       0.848904       8.228175       4.894258       0.162019       0.965038 0.72242171E+01  0.70280545E+02                                 1.718389                            1.650120      -1.265834       2.297512                    0.994329       3.634104      10.685654       0.445441       1.413420      -0.680274      -0.000307       0.008093      -0.023864       0.025201       0.000973      -0.003610      -0.003285      -0.003639       0.007839      -0.004940      -0.001390       0.006329              1.746537       1.532977       0.075553      -0.104286       1.476262      -0.056918       2.230371           0.000007
           37              H       1.515325       7.800647       6.246710       0.162681       0.940916 0.69746001E+01  0.65695220E+02                                 1.559438                            1.521996      -0.665795       2.577770                    0.999990       3.106524       8.323507       0.522098       1.245487      -0.718834       0.018864      -0.003598       0.012302       0.022806      -0.004268       0.007679      -0.001404       0.002502      -0.006109      -0.008171      -0.001725       0.009896              1.567758       1.875864      -0.131734       0.214615       1.400460      -0.063897       1.426949           0.000011
           38              H       4.204194       0.468506       4.941761       0.106624       0.960829 0.69810440E+01  0.67304036E+02                                 1.691235                            1.606952      -1.283625       2.260844                    0.993984       3.850766      11.254241       0.458003       1.387128      -0.683799      -0.009376       0.004942      -0.028533       0.030438      -0.006078       0.005729       0.005172      -0.013305       0.006678      -0.013506       0.003983       0.009523              1.721057       1.500895      -0.077182       0.265988       1.456263      -0.218044       2.206013          -0.000006
           39              H       7.175359       9.827875       4.325613       0.110732       0.900830 0.64641652E+01  0.60894140E+02                                 1.605031                            1.536600      -0.999944       2.403300                    0.997358       3.587978      10.233364       0.474682       1.369747      -0.688657       0.032796      -0.008062      -0.003950       0.034003      -0.004968      -0.002631       0.010123      -0.000244      -0.038879      -0.017265       0.002592       0.014673              1.636323       2.178892      -0.109726      -0.129983       1.361290       0.042714       1.368787           0.000009
           40              H       5.045033       7.356057       2.954997       0.161488       0.982016 0.75924075E+01  0.73469557E+02                                 1.641461                            1.618393      -0.754689       2.538435                    0.999505       3.246362       8.983514       0.489281       1.293659      -0.707963      -0.020179      -0.005834      -0.009750       0.023158       0.004352       0.004145       0.002562       0.009026      -0.009042      -0.005576      -0.004035       0.009611              1.639278       1.723569       0.139240       0.232093       1.615971       0.135079       1.578294           0.000012
           41              H       6.451472       8.007662       2.713288       0.155547       0.822000 0.60586142E+01  0.56533925E+02                                 1.559589                            1.524100      -1.074818       2.391041                    0.995132       3.522225      10.219264       0.456547       1.437754      -0.675826       0.019547       0.007549      -0.015752       0.026214       0.004385      -0.007109      -0.003010       0.006239      -0.008752      -0.007232      -0.003848       0.011080              1.576392       1.602105       0.063952      -0.342930       1.392452      -0.104577       1.734617           0.000008
           42              H       3.373437       8.686642       4.075521       0.107915       1.020269 0.75236498E+01  0.72470253E+02                                 1.648341                            1.585519      -0.782501       2.498634                    0.999677       3.405007       9.329818       0.507492       1.252984      -0.715299      -0.024446      -0.021848      -0.007803       0.033702       0.002518       0.000204       0.010650      -0.000927      -0.038077      -0.017411       0.005032       0.012379              1.656784       1.921630       0.301979       0.083148       1.634526       0.122310       1.414197           0.000012
           43              H       5.036967       1.264069       8.775573       0.119423       0.885314 0.63285642E+01  0.59566056E+02                                 1.611962                            1.540507      -1.065878       2.375771                    0.996893       3.641563      10.533773       0.462763       1.406221      -0.681110      -0.000221       0.022534       0.028538       0.036363      -0.007801       0.005236       0.002716      -0.010013       0.006916      -0.012734       0.004614       0.008120              1.631977       1.352179       0.020425       0.055759       1.677920       0.361666       1.865830          -0.000007
           44              H       1.435677       0.630209       5.081477       0.113219       0.911473 0.66328608E+01  0.62699872E+02                                 1.601480                            1.544932      -0.940738       2.435097                    0.997957       3.518577       9.955406       0.480166       1.349425      -0.693299       0.022938       0.026171       0.002643       0.034900       0.004634      -0.002684       0.009495      -0.002813      -0.040120      -0.017732       0.004493       0.013239              1.608785       1.843737       0.330973       0.075397       1.648713       0.084482       1.333904          -0.000008
           45              H       8.246068       1.516765       6.186632       0.155871       0.853236 0.65160394E+01  0.61715180E+02                                 1.581134                            1.567433      -1.037229       2.407632                    0.996388       3.492780      10.100398       0.457375       1.413922      -0.680894      -0.024519      -0.005157       0.003996       0.025372       0.001137      -0.002480       0.000402       0.005872      -0.014317      -0.005436      -0.000619       0.006056              1.577916       1.871486       0.005620      -0.186118       1.418835       0.000148       1.443427          -0.000008
           46              H       9.728122       1.795208       6.594604       0.161101       0.930923 0.71760437E+01  0.69747731E+02                                 1.680877                            1.646845      -1.264951       2.293760                    0.993653       3.665552      10.799707       0.444641       1.417268      -0.679300       0.015787      -0.000238       0.014612       0.021513       0.001397       0.003516       0.001653       0.007517      -0.002542      -0.004181      -0.002223       0.006403              1.690418       1.617787       0.014364       0.374597       1.455089       0.099984       1.998379          -0.000005
           47              H       2.037572      20.335628       4.329804       0.118472       0.860876 0.61416142E+01  0.57003765E+02                                 1.547940                            1.491499      -0.841763       2.484954                    0.998984       3.452109       9.708289       0.485837       1.358297      -0.691511       0.034292      -0.008323      -0.008575       0.036315      -0.002218      -0.006481       0.008242       0.005833      -0.038003      -0.017164       0.003809       0.013355              1.566360       2.006090      -0.129150      -0.164927       1.370629       0.056932       1.322362          -0.000007
           48              H       8.293453      19.170464       4.470918       0.118340       1.002407 0.73533225E+01  0.70823630E+02                                 1.665540                            1.596047      -0.861148       2.471726                    0.999235       3.439333       9.598705       0.489522       1.299090      -0.704879      -0.027481      -0.021794      -0.003683       0.035267       0.000440      -0.001724       0.007163       0.002548      -0.046385      -0.017713       0.008581       0.009132              1.675785       1.921765       0.330617       0.014183       1.707448       0.082313       1.398143          -0.000005
           49              H       7.709705      21.282469       5.225385       0.110204       0.933170 0.66877892E+01  0.63579462E+02                                 1.642451                            1.561067      -1.091108       2.353006                    0.997020       3.686619      10.585048       0.471498       1.366443      -0.688631      -0.031136       0.006872       0.003880       0.032121      -0.000260      -0.000580       0.008128      -0.007540      -0.035936      -0.014695       0.002214       0.012481              1.679054       2.268990      -0.142282      -0.187092       1.393647       0.039344       1.374524          -0.000008
           50              H       2.718107      10.635659       5.128981       0.111592       0.930440 0.66434680E+01  0.63158400E+02                                 1.649853                            1.563860      -1.182026       2.313012                    0.995772       3.710797      10.712664       0.466700       1.380487      -0.685729      -0.030241       0.005176       0.006527       0.031367      -0.001679      -0.001330       0.011184      -0.003595      -0.032559      -0.016206       0.003176       0.013029              1.693803       2.303700      -0.111700      -0.171972       1.381805       0.039994       1.395905           0.000010
           51              H       6.521038      11.784476       5.341350       0.108111       0.994083 0.74310789E+01  0.71925319E+02                                 1.666597                            1.612155      -0.951595       2.423175                    0.998035       3.543361       9.987713       0.482484       1.311575      -0.701589       0.021457       0.023660       0.009181       0.033234       0.002955      -0.002298       0.012937      -0.005627      -0.034486      -0.018369       0.003240       0.015129              1.669979       1.932614       0.290002       0.154689       1.634484       0.145842       1.442840           0.000011
           52              H       4.636712      12.802098       6.826533       0.171409       0.955765 0.73424437E+01  0.71832188E+02                                 1.718215                            1.671851      -1.327781       2.271717                    0.993417       3.653058      10.826085       0.438573       1.427533      -0.677538       0.014270      -0.000872       0.017707       0.022758       0.001410       0.004230      -0.000432       0.006305      -0.006673      -0.004709      -0.001779       0.006488              1.738327       1.590101      -0.046914       0.346397       1.481015       0.058598       2.143865           0.000010
           53              H       3.186920      12.599470       6.277448       0.166095       0.837292 0.62874451E+01  0.59356735E+02                                 1.592931                            1.563688      -1.166096       2.350937                    0.994953       3.575412      10.515708       0.444891       1.458334      -0.671826      -0.023756      -0.006859       0.005082       0.025243       0.004167      -0.001496      -0.000003       0.002690      -0.017083      -0.005979      -0.001360       0.007339              1.603057       1.957837      -0.031137      -0.172007       1.411547       0.026432       1.439786           0.000008
           54              H       1.160438      18.195259       3.105891       0.154884       0.908761 0.67931725E+01  0.65524931E+02                                 1.688536                            1.628376      -1.379160       2.237143                    0.993333       3.804152      11.389509       0.433814       1.463755      -0.669754       0.014682       0.006457      -0.019816       0.025494       0.004911      -0.004233      -0.003363       0.000374      -0.002168      -0.004778      -0.003666       0.008443              1.718142       1.636059      -0.036821      -0.376803       1.466589       0.011097       2.051778          -0.000001
           55              H       9.908590      17.606089       3.688507       0.153886       1.017997 0.79149245E+01  0.77458150E+02                                 1.689064                            1.658782      -0.792758       2.520749                    0.999198       3.299752       9.208815       0.480090       1.303657      -0.705990      -0.019252      -0.009703      -0.004525       0.022029       0.004653       0.003175       0.002511       0.000518      -0.013987      -0.005953      -0.002299       0.008252              1.688703       1.807307       0.217083       0.131052       1.752800       0.111542       1.506003           0.000004
           56              H       9.673679      10.264625       4.760130       0.107025       0.971620 0.70922317E+01  0.68864818E+02                                 1.724887                            1.636072      -1.355957       2.229905                    0.992848       3.923700      11.628223       0.445696       1.415316      -0.678213      -0.006246      -0.007825      -0.030782       0.032369      -0.005229       0.003792       0.005394      -0.016239       0.010750      -0.013123       0.002413       0.010710              1.766337       1.470150       0.013253       0.174801       1.453247       0.090029       2.375613           0.000009
           57              H       4.043890       9.294335       1.334290       0.106399       1.044973 0.78268437E+01  0.76637409E+02                                 1.714191                            1.647221      -0.944825       2.422995                    0.997862       3.575373      10.090050       0.481176       1.300014      -0.704131      -0.012373      -0.024024       0.019891       0.033555       0.008742      -0.005988       0.000220      -0.020496      -0.003177      -0.015246       0.001000       0.014246              1.729040       1.580303       0.173197      -0.206416       1.731984      -0.319269       1.874832           0.000012
           58              H       1.312676       2.449084      12.707187       0.150503       0.966630 0.72172160E+01  0.69175981E+02                                 1.637949                            1.586912      -0.834232       2.496512                    0.999057       3.317412       9.230400       0.488374       1.308481      -0.703742      -0.001395       0.001966      -0.021800       0.021933       0.001133       0.000561      -0.003229      -0.006607       0.007824      -0.004985      -0.000574       0.005559              1.650097       1.423303      -0.010156      -0.092923       1.438076      -0.113145       2.088910          -0.000003
           59              H       2.009343       2.695686       0.134128       0.149307       0.977354 0.72033433E+01  0.69184691E+02                                 1.661724                            1.592621      -0.893091       2.462263                    0.998814       3.403872       9.559383       0.482957       1.320449      -0.700367       0.016112       0.000959       0.012466       0.020394       0.002650       0.000960       0.000029       0.004100       0.002459      -0.003795       0.000538       0.003257              1.692976       2.145016      -0.048547       0.350953       1.388377      -0.014549       1.545535          -0.000005
           60              H       4.192096       8.034264      11.880067       0.162019       0.965038 0.72242148E+01  0.70280523E+02                                 1.718389                            1.650120      -1.265835       2.297512                    0.994329       3.634104      10.685657       0.445441       1.413421      -0.680274       0.000307       0.008093      -0.023864       0.025201      -0.000973       0.003610      -0.003285      -0.003639       0.007839      -0.004940      -0.001390       0.006329              1.746537       1.532977      -0.075553       0.104286       1.476262      -0.056918       2.230371           0.000007
           61              H       3.525675       7.606736      13.232519       0.162681       0.940916 0.69746000E+01  0.65695223E+02                                 1.559439                            1.521997      -0.665795       2.577770                    0.999990       3.106524       8.323509       0.522098       1.245488      -0.718834      -0.018864      -0.003598       0.012302       0.022806       0.004268      -0.007679      -0.001404       0.002502      -0.006109      -0.008171      -0.001725       0.009896              1.567758       1.875864       0.131734      -0.214615       1.400460      -0.063897       1.426949           0.000011
           62              H       0.836806       0.274595      11.927570       0.106623       0.960830 0.69810549E+01  0.67304164E+02                                 1.691236                            1.606953      -1.283626       2.260843                    0.993984       3.850769      11.254250       0.458003       1.387128      -0.683799       0.009376       0.004942      -0.028533       0.030438       0.006078      -0.005729       0.005172      -0.013305       0.006678      -0.013506       0.003983       0.009523              1.721058       1.500896       0.077182      -0.265989       1.456264      -0.218045       2.206016          -0.000006
           63              H       7.947641       9.633964      11.311422       0.110732       0.900830 0.64641675E+01  0.60894168E+02                                 1.605031                            1.536600      -0.999945       2.403300                    0.997358       3.587979      10.233368       0.474682       1.369747      -0.688657      -0.032796      -0.008062      -0.003950       0.034003       0.004968       0.002631       0.010123      -0.000244      -0.038879      -0.017265       0.002592       0.014673              1.636323       2.178893       0.109726       0.129983       1.361290       0.042714       1.368787           0.000009
           64              H      -0.004033       7.162146       9.940806       0.161489       0.982015 0.75923983E+01  0.73469447E+02                                 1.641460                            1.618392      -0.754688       2.538435                    0.999505       3.246360       8.983508       0.489281       1.293659      -0.707963       0.020179      -0.005834      -0.009750       0.023158      -0.004352      -0.004145       0.002562       0.009026      -0.009041      -0.005576      -0.004034       0.009611              1.639277       1.723568      -0.139240      -0.232093       1.615970       0.135079       1.578293           0.000012
           65              H       8.671528       7.813751       9.699097       0.155547       0.822000 0.60586128E+01  0.56533906E+02                                 1.559589                            1.524099      -1.074818       2.391041                    0.995132       3.522224      10.219259       0.456547       1.437754      -0.675826      -0.019547       0.007549      -0.015752       0.026214      -0.004385       0.007109      -0.003010       0.006239      -0.008752      -0.007232      -0.003848       0.011080              1.576391       1.602104      -0.063952       0.342930       1.392452      -0.104577       1.734617           0.000008
           66              H       1.667563       8.492731      11.061330       0.107915       1.020268 0.75236457E+01  0.72470204E+02                                 1.648341                            1.585518      -0.782500       2.498634                    0.999677       3.405006       9.329815       0.507492       1.252984      -0.715299       0.024446      -0.021848      -0.007803       0.033702      -0.002518      -0.000204       0.010650      -0.000927      -0.038077      -0.017411       0.005032       0.012379              1.656784       1.921630      -0.301979      -0.083148       1.634526       0.122310       1.414197           0.000012
           67              H       0.004033       1.457980       1.789764       0.119422       0.885315 0.63285730E+01  0.59566163E+02                                 1.611964                            1.540509      -1.065879       2.375771                    0.996893       3.641566      10.533785       0.462763       1.406222      -0.681110       0.000221       0.022534       0.028538       0.036363       0.007801      -0.005236       0.002716      -0.010013       0.006916      -0.012734       0.004614       0.008120              1.631978       1.352180      -0.020425      -0.055759       1.677922       0.361667       1.865833          -0.000007
           68              H       3.605323       0.436298      12.067286       0.113219       0.911473 0.66328635E+01  0.62699907E+02                                 1.601480                            1.544932      -0.940739       2.435097                    0.997957       3.518578       9.955411       0.480166       1.349426      -0.693299      -0.022938       0.026171       0.002643       0.034900      -0.004634       0.002684       0.009495      -0.002813      -0.040120      -0.017732       0.004493       0.013239              1.608786       1.843738      -0.330973      -0.075397       1.648714       0.084482       1.333905          -0.000008
           69              H       6.876932       1.322854      13.172441       0.155871       0.853236 0.65160440E+01  0.61715230E+02                                 1.581134                            1.567433      -1.037229       2.407632                    0.996388       3.492781      10.100399       0.457375       1.413921      -0.680894       0.024519      -0.005157       0.003996       0.025372      -0.001137       0.002480       0.000402       0.005872      -0.014317      -0.005436      -0.000619       0.006056              1.577916       1.871486      -0.005620       0.186118       1.418835       0.000148       1.443427          -0.000008
           70              H       5.394878       1.601297      13.580413       0.161101       0.930923 0.71760477E+01  0.69747777E+02                                 1.680877                            1.646846      -1.264952       2.293760                    0.993653       3.665553      10.799709       0.444641       1.417267      -0.679300      -0.015787      -0.000238       0.014612       0.021513      -0.001397      -0.003516       0.001653       0.007517      -0.002542      -0.004181      -0.002223       0.006403              1.690418       1.617787      -0.014364      -0.374597       1.455089       0.099984       1.998379          -0.000005
           71              H       3.003428      20.141717      11.315613       0.118472       0.860876 0.61416183E+01  0.57003811E+02                                 1.547941                            1.491499      -0.841763       2.484954                    0.998984       3.452110       9.708292       0.485837       1.358297      -0.691511      -0.034292      -0.008323      -0.008575       0.036315       0.002218       0.006481       0.008242       0.005833      -0.038003      -0.017164       0.003809       0.013355              1.566361       2.006090       0.129150       0.164927       1.370629       0.056932       1.322363          -0.000007
           72              H       6.829547      18.976553      11.456727       0.118340       1.002408 0.73533307E+01  0.70823727E+02                                 1.665540                            1.596048      -0.861148       2.471726                    0.999235       3.439335       9.598711       0.489522       1.299089      -0.704879       0.027481      -0.021794      -0.003683       0.035267      -0.000440       0.001724       0.007163       0.002548      -0.046385      -0.017713       0.008581       0.009132              1.675786       1.921766      -0.330618      -0.014184       1.707449       0.082313       1.398143          -0.000005
           73              H       7.413295      21.088558      12.211194       0.110204       0.933170 0.66877872E+01  0.63579440E+02                                 1.642451                            1.561067      -1.091107       2.353006                    0.997020       3.686619      10.585049       0.471498       1.366444      -0.688631       0.031136       0.006872       0.003880       0.032121       0.000260       0.000580       0.008128      -0.007540      -0.035936      -0.014695       0.002214       0.012481              1.679054       2.268990       0.142282       0.187092       1.393647       0.039344       1.374524          -0.000008
           74              H       2.322893      10.441748      12.114790       0.111592       0.930441 0.66434755E+01  0.63158487E+02                                 1.649853                            1.563861      -1.182027       2.313011                    0.995772       3.710799      10.712670       0.466700       1.380487      -0.685729       0.030241       0.005176       0.006527       0.031367       0.001679       0.001330       0.011184      -0.003595      -0.032559      -0.016206       0.003176       0.013029              1.693804       2.303701       0.111700       0.171972       1.381805       0.039994       1.395905           0.000010
           75              H       8.601962      11.590565      12.327159       0.108111       0.994082 0.74310649E+01  0.71925150E+02                                 1.666596                            1.612154      -0.951593       2.423176                    0.998035       3.543358       9.987702       0.482484       1.311575      -0.701589      -0.021457       0.023660       0.009181       0.033234      -0.002955       0.002298       0.012937      -0.005627      -0.034486      -0.018369       0.003240       0.015129              1.669978       1.932612      -0.290002      -0.154689       1.634483       0.145842       1.442839           0.000011
           76              H       0.404288      12.608187      13.812342       0.171409       0.955765 0.73424384E+01  0.71832127E+02                                 1.718215                            1.671851      -1.327780       2.271717                    0.993417       3.653057      10.826083       0.438573       1.427533      -0.677538      -0.014270      -0.000872       0.017707       0.022758      -0.001410      -0.004230      -0.000432       0.006305      -0.006673      -0.004709      -0.001779       0.006488              1.738327       1.590101       0.046914      -0.346397       1.481014       0.058598       2.143865           0.000010
           77              H       1.854080      12.405559      13.263257       0.166096       0.837292 0.62874440E+01  0.59356721E+02                                 1.592930                            1.563687      -1.166095       2.350938                    0.994953       3.575411      10.515704       0.444891       1.458334      -0.671826       0.023756      -0.006859       0.005082       0.025243      -0.004167       0.001496      -0.000003       0.002690      -0.017083      -0.005979      -0.001360       0.007339              1.603056       1.957836       0.031137       0.172007       1.411547       0.026432       1.439786           0.000008
           78              H       3.880562      18.001348      10.091700       0.154884       0.908760 0.67931673E+01  0.65524873E+02                                 1.688536                            1.628376      -1.379160       2.237143                    0.993333       3.804151      11.389508       0.433814       1.463755      -0.669754      -0.014682       0.006457      -0.019816       0.025494      -0.004911       0.004233      -0.003363       0.000374      -0.002168      -0.004778      -0.003666       0.008443              1.718142       1.636059       0.036821       0.376803       1.466589       0.011097       2.051778          -0.000001
           79              H       5.214410      17.412178      10.674316       0.153887       1.017996 0.79149191E+01  0.77458087E+02                                 1.689063                            1.658782      -0.792758       2.520749                    0.999198       3.299751       9.208813       0.480090       1.303657      -0.705990       0.019252      -0.009703      -0.004525       0.022029      -0.004653      -0.003175       0.002511       0.000518      -0.013987      -0.005953      -0.002299       0.008252              1.688703       1.807306      -0.217083      -0.131052       1.752800       0.111542       1.506002           0.000004
           80              H       5.449321      10.070714      11.745939       0.107024       0.971623 0.70922528E+01  0.68865075E+02                                 1.724891                            1.636075      -1.355959       2.229904                    0.992848       3.923706      11.628246       0.445695       1.415316      -0.678213       0.006246      -0.007825      -0.030782       0.032369       0.005229      -0.003792       0.005394      -0.016239       0.010750      -0.013123       0.002414       0.010710              1.766340       1.470152      -0.013253      -0.174802       1.453249       0.090029       2.375620           0.000009
           81              H       9.084890      12.298754       5.651519       0.106399       1.044973 0.78268429E+01  0.76637398E+02                                 1.714191                            1.647220      -0.944825       2.422995                    0.997862       3.575373      10.090049       0.481176       1.300014      -0.704132      -0.012373       0.024024      -0.019891       0.033555      -0.008742       0.005988       0.000220      -0.020496      -0.003177      -0.015246       0.001000       0.014246              1.729039       1.580303      -0.173197       0.206416       1.731984      -0.319269       1.874832           0.000012
           82              H       6.353676      18.756183       8.250240       0.150502       0.966630 0.72172155E+01  0.69175981E+02                                 1.637950                            1.586913      -0.834233       2.496512                    0.999057       3.317412       9.230403       0.488374       1.308483      -0.703741      -0.001395      -0.001966       0.021800       0.021933      -0.001133      -0.000561      -0.003229      -0.006607       0.007824      -0.004985      -0.000574       0.005559              1.650097       1.423304       0.010156       0.092923       1.438077      -0.113145       2.088911          -0.000003
           83              H       7.050343      18.897403       6.851681       0.149307       0.977354 0.72033444E+01  0.69184700E+02                                 1.661724                            1.592620      -0.893090       2.462263                    0.998814       3.403872       9.559381       0.482957       1.320449      -0.700367       0.016112      -0.000959      -0.012466       0.020394      -0.002650      -0.000960       0.000029       0.004100       0.002459      -0.003795       0.000538       0.003257              1.692976       2.145016       0.048547      -0.350953       1.388377      -0.014549       1.545535          -0.000005
           84              H       9.233096      13.171003       9.077360       0.162019       0.965039 0.72242208E+01  0.70280590E+02                                 1.718389                            1.650120      -1.265835       2.297512                    0.994329       3.634105      10.685658       0.445441       1.413420      -0.680274       0.000307      -0.008093       0.023864       0.025201       0.000973      -0.003610      -0.003285      -0.003639       0.007839      -0.004940      -0.001390       0.006329              1.746537       1.532977       0.075553      -0.104286       1.476263      -0.056918       2.230371           0.000007
           85              H       8.566675      13.598531       7.724908       0.162681       0.940916 0.69745988E+01  0.65695209E+02                                 1.559439                            1.521997      -0.665795       2.577770                    0.999990       3.106524       8.323509       0.522098       1.245488      -0.718834      -0.018864       0.003598      -0.012302       0.022806      -0.004268       0.007679      -0.001404       0.002502      -0.006109      -0.008171      -0.001725       0.009896              1.567758       1.875864      -0.131734       0.214615       1.400460      -0.063897       1.426949           0.000011
           86              H       5.877806      20.930672       9.029857       0.106623       0.960829 0.69810507E+01  0.67304116E+02                                 1.691236                            1.606953      -1.283626       2.260843                    0.993984       3.850768      11.254248       0.458003       1.387129      -0.683799       0.009376      -0.004942       0.028533       0.030438      -0.006078       0.005729       0.005172      -0.013305       0.006678      -0.013506       0.003983       0.009523              1.721058       1.500896      -0.077182       0.265989       1.456263      -0.218044       2.206015          -0.000006
           87              H       2.906641      11.571303       9.646005       0.110732       0.900831 0.64641733E+01  0.60894232E+02                                 1.605032                            1.536600      -0.999945       2.403300                    0.997358       3.587980      10.233369       0.474682       1.369746      -0.688658      -0.032796       0.008062       0.003950       0.034003      -0.004968      -0.002631       0.010123      -0.000244      -0.038879      -0.017265       0.002592       0.014673              1.636323       2.178893      -0.109726      -0.129983       1.361290       0.042714       1.368787           0.000009
           88              H       5.036967      14.043121      11.016621       0.161488       0.982015 0.75923980E+01  0.73469444E+02                                 1.641460                            1.618392      -0.754688       2.538435                    0.999505       3.246360       8.983508       0.489281       1.293659      -0.707963       0.020179       0.005834       0.009750       0.023158       0.004352       0.004145       0.002562       0.009026      -0.009041      -0.005576      -0.004035       0.009611              1.639277       1.723568       0.139240       0.232093       1.615970       0.135079       1.578294           0.000012
           89              H       3.630528      13.391516      11.258330       0.155547       0.822000 0.60586120E+01  0.56533898E+02                                 1.559589                            1.524099      -1.074818       2.391041                    0.995132       3.522224      10.219260       0.456547       1.437754      -0.675826      -0.019547      -0.007549       0.015752       0.026214       0.004385      -0.007109      -0.003010       0.006239      -0.008752      -0.007232      -0.003848       0.011080              1.576391       1.602105       0.063952      -0.342930       1.392452      -0.104577       1.734617           0.000008
           90              H       6.708563      12.712536       9.896097       0.107915       1.020268 0.75236457E+01  0.72470204E+02                                 1.648341                            1.585518      -0.782500       2.498634                    0.999677       3.405006       9.329815       0.507492       1.252984      -0.715299       0.024446       0.021848       0.007803       0.033702       0.002518       0.000204       0.010650      -0.000927      -0.038077      -0.017411       0.005032       0.012379              1.656784       1.921630       0.301979       0.083148       1.634526       0.122310       1.414197           0.000012
           91              H       5.045033      20.135109       5.196045       0.119422       0.885316 0.63285748E+01  0.59566179E+02                                 1.611963                            1.540509      -1.065880       2.375771                    0.996893       3.641566      10.533783       0.462763       1.406221      -0.681110       0.000221      -0.022534      -0.028538       0.036363      -0.007801       0.005236       0.002716      -0.010013       0.006916      -0.012734       0.004614       0.008120              1.631978       1.352180       0.020425       0.055759       1.677922       0.361667       1.865832          -0.000007
           92              H       8.646323      20.768969       8.890141       0.113219       0.911473 0.66328586E+01  0.62699852E+02                                 1.601480                            1.544932      -0.940739       2.435097                    0.997957       3.518577       9.955409       0.480166       1.349426      -0.693299      -0.022938      -0.026171      -0.002643       0.034900       0.004634      -0.002684       0.009495      -0.002813      -0.040119      -0.017732       0.004493       0.013239              1.608785       1.843738       0.330973       0.075397       1.648714       0.084482       1.333904          -0.000008
           93              H       1.835932      19.882413       7.784986       0.155871       0.853236 0.65160401E+01  0.61715187E+02                                 1.581133                            1.567433      -1.037229       2.407632                    0.996388       3.492780      10.100397       0.457375       1.413922      -0.680894       0.024519       0.005157      -0.003996       0.025372       0.001137      -0.002480       0.000402       0.005872      -0.014317      -0.005436      -0.000619       0.006056              1.577916       1.871486       0.005620      -0.186118       1.418835       0.000148       1.443427          -0.000008
           94              H       0.353878      19.603970       7.377014       0.161101       0.930923 0.71760445E+01  0.69747739E+02                                 1.680877                            1.646845      -1.264952       2.293760                    0.993653       3.665552      10.799706       0.444641       1.417267      -0.679300      -0.015787       0.000238      -0.014612       0.021513       0.001397       0.003516       0.001653       0.007517      -0.002542      -0.004181      -0.002223       0.006403              1.690418       1.617787       0.014364       0.374597       1.455089       0.099984       1.998379          -0.000005
           95              H       8.044428       1.063550       9.641814       0.118472       0.860877 0.61416190E+01  0.57003818E+02                                 1.547941                            1.491499      -0.841763       2.484954                    0.998984       3.452110       9.708291       0.485837       1.358296      -0.691511      -0.034292       0.008323       0.008575       0.036315      -0.002218      -0.006481       0.008242       0.005833      -0.038003      -0.017164       0.003809       0.013355              1.566361       2.006090      -0.129150      -0.164927       1.370629       0.056932       1.322363          -0.000007
           96              H       1.788547       2.228714       9.500700       0.118340       1.002408 0.73533252E+01  0.70823668E+02                                 1.665541                            1.596048      -0.861148       2.471726                    0.999235       3.439334       9.598711       0.489522       1.299091      -0.704879       0.027481       0.021794       0.003683       0.035267       0.000440      -0.001724       0.007163       0.002548      -0.046385      -0.017713       0.008581       0.009132              1.675786       1.921766       0.330618       0.014184       1.707449       0.082313       1.398143          -0.000005
           97              H       2.372295       0.116709       8.746233       0.110204       0.933169 0.66877832E+01  0.63579395E+02                                 1.642451                            1.561067      -1.091107       2.353007                    0.997020       3.686618      10.585047       0.471498       1.366444      -0.688631       0.031136      -0.006872      -0.003880       0.032121      -0.000260      -0.000580       0.008128      -0.007540      -0.035936      -0.014695       0.002214       0.012481              1.679054       2.268990      -0.142282      -0.187092       1.393647       0.039344       1.374524          -0.000008
           98              H       7.363893      10.763519       8.842637       0.111592       0.930441 0.66434746E+01  0.63158479E+02                                 1.649854                            1.563861      -1.182027       2.313011                    0.995772       3.710799      10.712671       0.466700       1.380487      -0.685729       0.030241      -0.005176      -0.006527       0.031367      -0.001679      -0.001330       0.011184      -0.003595      -0.032559      -0.016206       0.003176       0.013029              1.693804       2.303701      -0.111700      -0.171972       1.381805       0.039994       1.395905           0.000010
           99              H       3.560962       9.614702       8.630268       0.108111       0.994082 0.74310661E+01  0.71925159E+02                                 1.666596                            1.612154      -0.951592       2.423176                    0.998035       3.543358       9.987700       0.482484       1.311575      -0.701589      -0.021457      -0.023660      -0.009181       0.033234       0.002955      -0.002298       0.012937      -0.005627      -0.034486      -0.018369       0.003240       0.015129              1.669978       1.932612       0.290002       0.154689       1.634482       0.145842       1.442838           0.000011
          100              H       5.445288       8.597080       7.145085       0.171409       0.955765 0.73424390E+01  0.71832136E+02                                 1.718215                            1.671851      -1.327781       2.271717                    0.993417       3.653057      10.826084       0.438572       1.427533      -0.677538      -0.014270       0.000872      -0.017707       0.022758       0.001410       0.004230      -0.000432       0.006305      -0.006673      -0.004709      -0.001779       0.006488              1.738327       1.590101      -0.046914       0.346397       1.481015       0.058598       2.143865           0.000010
          101              H       6.895080       8.799708       7.694170       0.166095       0.837292 0.62874403E+01  0.59356682E+02                                 1.592931                            1.563687      -1.166096       2.350937                    0.994953       3.575411      10.515707       0.444890       1.458335      -0.671826       0.023756       0.006859      -0.005082       0.025243       0.004167      -0.001496      -0.000003       0.002690      -0.017083      -0.005979      -0.001360       0.007339              1.603057       1.957837      -0.031137      -0.172007       1.411547       0.026432       1.439786           0.000008
          102              H       8.921562       3.203919      10.865727       0.154884       0.908760 0.67931674E+01  0.65524873E+02                                 1.688536                            1.628376      -1.379160       2.237143                    0.993333       3.804151      11.389508       0.433814       1.463755      -0.669754      -0.014682      -0.006457       0.019816       0.025494       0.004911      -0.004233      -0.003363       0.000374      -0.002168      -0.004778      -0.003666       0.008443              1.718142       1.636059      -0.036821      -0.376803       1.466589       0.011097       2.051778          -0.000001
          103              H       0.173410       3.793089      10.283111       0.153886       1.017997 0.79149242E+01  0.77458150E+02                                 1.689064                            1.658783      -0.792758       2.520749                    0.999198       3.299752       9.208817       0.480090       1.303657      -0.705990       0.019252       0.009703       0.004525       0.022029       0.004653       0.003175       0.002511       0.000518      -0.013987      -0.005953      -0.002299       0.008252              1.688704       1.807307       0.217083       0.131053       1.752801       0.111542       1.506003           0.000004
          104              H       0.408321      11.134553       9.211488       0.107024       0.971623 0.70922518E+01  0.68865066E+02                                 1.724891                            1.636075      -1.355959       2.229904                    0.992848       3.923706      11.628247       0.445695       1.415316      -0.678213       0.006246       0.007825       0.030782       0.032369      -0.005229       0.003792       0.005394      -0.016239       0.010751      -0.013124       0.002414       0.010710              1.766340       1.470152       0.013253       0.174802       1.453249       0.090029       2.375620           0.000009
          105              C       5.636846      11.462369      13.178030      -0.159022      31.057000 0.45826900E+03  0.10951708E+05                                 8.619882                            7.197008       0.055632       1.989082                    0.998839      30.080457      88.103183       0.604686       0.423852      -1.056120      -0.019050      -0.026887      -0.021850       0.039538       0.003543      -0.011283      -0.015009      -0.028217      -0.081426      -0.034052       0.001308       0.032744              9.146176       5.806989       0.995214      -1.339590       9.848193       1.835326      11.783346           0.000022
          106              C       9.841040      17.658485      13.731306       0.772460      18.866408 0.20956026E+03  0.41756531E+04                                 6.714347                            5.278853      -0.249240       2.010033                    0.999171      20.467452      57.269020       0.616438       0.498656      -1.000137       0.022452      -0.027655      -0.015930       0.039021       0.071921      -0.029133      -0.052206      -0.032157      -0.082256      -0.066103      -0.046271       0.112374              7.432395       6.921058      -2.858212       0.745615       7.617666       1.361120       7.758461          -0.000000
          107              C       1.376193      14.787925       2.629459       0.736561      18.327650 0.20981966E+03  0.41907627E+04                                 6.615997                            5.287292       0.053403       2.108561                    0.999802      20.799669      58.662209       0.613773       0.499634      -0.997585       0.019069       0.022314      -0.002824       0.029487      -0.072523      -0.016826       0.047433      -0.028804      -0.129270      -0.071660      -0.038609       0.110270              7.362287       6.299757       2.891726       0.322243       7.910865      -1.618299       7.876240           0.000011
          108              C       4.649818      14.486569       0.927715       0.742969      19.176541 0.21657071E+03  0.43603505E+04                                 6.847037                            5.383422      -0.134966       2.040892                    0.999726      21.002276      59.487350       0.606228       0.501821      -0.996413      -0.005538       0.026937      -0.002442       0.027609       0.057221      -0.069549      -0.052272      -0.011723       0.111383      -0.080901      -0.043234       0.124135              7.678285       7.414527      -2.512925       1.486056       9.632444       1.415474       5.987884           0.000013
          109              C       8.927611      19.122206       0.322744      -0.408929      31.470872 0.48226058E+03  0.11623276E+05                                 8.555108                            7.183596      -0.124452       1.945772                    0.998291      31.072117      90.128428       0.633324       0.401267      -1.075260       0.023981       0.051347      -0.005840       0.056971       0.022229       0.009351      -0.007744      -0.022934       0.065570      -0.038341       0.013805       0.024536              9.283798       9.144237      -1.316594      -0.611303      11.522232       0.626258       7.184924          -0.000011
          110              C       5.399919      12.126615       0.550482       0.153273      29.346174 0.39762525E+03  0.91156258E+04                                 8.369368                            6.736929      -0.051223       2.003560                    0.998996      25.692864      72.257171       0.624184       0.428037      -1.059946      -0.004982       0.056448       0.018477       0.059603       0.019475       0.009535       0.032177      -0.072286      -0.034758      -0.035448      -0.026662       0.062110              9.141306       5.411754       1.002296      -1.258274      11.607634       1.643011      10.404531           0.000013
          111              C       5.734642      13.467579       1.140084      -0.419079      32.760448 0.48879267E+03  0.11849382E+05                                 8.875875                            7.289478      -0.297996       1.894787                    0.996853      31.372081      91.996266       0.619777       0.407661      -1.068399      -0.024951      -0.044441      -0.024443       0.056524       0.027509      -0.013913      -0.005790      -0.024056       0.039622      -0.038099       0.005985       0.032114              9.830434       9.328163      -2.593480       0.356048      12.495247       1.306879       7.667893           0.000019
          112              C       9.544629      20.497262       0.155085       0.148694      28.844021 0.40423674E+03  0.93060267E+04                                 8.280144                            6.814078       0.082086       2.046217                    0.999524      25.827251      72.801105       0.617686       0.430735      -1.058221      -0.021656      -0.056446       0.005948       0.060749       0.037731      -0.005574      -0.011292      -0.076615      -0.059808      -0.043835      -0.021747       0.065583              8.842409       5.650409       1.850678      -1.335459      11.501356       0.560238       9.375463          -0.000011
          113              C       9.576892      21.389378       1.216928      -0.165418      31.358733 0.46586913E+03  0.11180061E+05                                 8.652848                            7.246061       0.085201       1.996025                    0.998988      30.250609      88.809328       0.603885       0.422641      -1.056796       0.016128       0.038160      -0.001029       0.041441       0.004608      -0.013268      -0.007908       0.000567       0.010509      -0.012773      -0.005726       0.018499              9.067714       5.971517       1.761341      -1.265260      10.923092       0.867978      10.308533          -0.000018
          114              C       0.293386      12.547388       2.894919       0.154123      30.056308 0.40229880E+03  0.92661486E+04                                 8.569683                            6.814836      -0.177707       1.964025                    0.999481      25.915839      73.479399       0.614274       0.432906      -1.055083       0.017828       0.051818       0.017539       0.057538       0.024150       0.008447       0.035364      -0.060650      -0.043869      -0.034833      -0.028137       0.062970              9.612311      10.882060       2.673364       0.959210      11.800744       2.742524       6.154129           0.000014
          115              C       1.231012      11.606039       2.507905      -0.154739      30.207872 0.45892466E+03  0.10967801E+05                                 8.476548                            7.220249       0.085757       2.005822                    0.998459      29.761812      87.080880       0.601636       0.425985      -1.055132      -0.005180      -0.025644      -0.023056       0.034871       0.024984       0.009433      -0.002479       0.014528      -0.013249      -0.026535      -0.002814       0.029349              8.953785      10.187665       0.713600       0.585459      10.343527       2.572130       6.330164           0.000018
          116              C       0.760183      13.815687       3.590706      -0.408844      32.838700 0.49700104E+03  0.12089132E+05                                 8.890506                            7.343459      -0.272921       1.903545                    0.996964      31.264540      91.600403       0.618861       0.406888      -1.069747      -0.014964      -0.040919      -0.031963       0.054036      -0.009364       0.016848       0.021335       0.023700      -0.063670      -0.040658       0.012257       0.028401              9.965542       7.894240       3.358345      -0.212077      12.828724      -0.414695       9.173662           0.000018
          117              C       4.143702      18.814230       2.077580       0.739748      19.019729 0.21156191E+03  0.42333198E+04                                 6.772815                            5.304956       0.004424       2.087293                    0.999806      20.871994      58.875411       0.613628       0.498835      -0.998216      -0.018741      -0.016284       0.017002       0.030091      -0.038345      -0.070862       0.060297       0.070776      -0.009644      -0.083196      -0.037119       0.120315              7.591423       5.965984       2.221023       1.280294       9.817862      -1.688421       6.990424          -0.000008
          118              C       9.058677      12.286118       2.653210      -0.162158      31.404742 0.44458791E+03  0.10537489E+05                                 8.672190                            7.079774       0.153296       2.022959                    0.998828      29.795020      86.717920       0.611243       0.422778      -1.057499      -0.018822      -0.033812      -0.019976       0.043550      -0.017192      -0.011908       0.006004      -0.022798      -0.014458      -0.022192      -0.004760       0.026952              9.432800      12.324659       2.283928       1.284524       9.656135       2.363642       6.317606           0.000023
          119              C      -0.009074      20.526826      12.904186      -0.155260      30.678999 0.46112988E+03  0.11037505E+05                                 8.570694                            7.247327       0.081850       2.004870                    0.998468      29.821575      87.420932       0.599094       0.427134      -1.054060       0.012320       0.032160      -0.011264       0.036234       0.005454       0.006767       0.021978      -0.013404      -0.015111      -0.021342      -0.006089       0.027431              8.935363       6.244447       1.915017      -1.719267      10.716565      -0.420423       9.845078          -0.000017
          120              C       4.516736      21.323205       1.717112       0.159947      28.900419 0.38834104E+03  0.88698944E+04                                 8.361587                            6.709580      -0.030352       2.016785                    0.999456      25.580362      72.326928       0.616868       0.434719      -1.053524      -0.014261      -0.056413      -0.017839       0.060861       0.018527       0.012634       0.026866      -0.069202      -0.071726      -0.036930      -0.024286       0.061217              9.250729       9.926194       1.694627       0.916055      12.320194       2.417194       5.505799          -0.000010
          121              C       5.825380      21.615683       2.011913      -0.142438      30.646814 0.44658682E+03  0.10609505E+05                                 8.584235                            7.140368       0.061271       2.000046                    0.998597      29.585543      86.547975       0.602213       0.428121      -1.052916       0.010247       0.025151       0.018659       0.032951      -0.014258      -0.007118       0.003195      -0.036239      -0.000652      -0.024321      -0.000041       0.024362              9.210338      11.097950       1.993271       1.043819      10.815578       1.968061       5.717487          -0.000018
          122              C       4.108415      19.992669       1.144276      -0.414415      32.885081 0.50245010E+03  0.12272310E+05                                 8.903623                            7.386248      -0.355379       1.877783                    0.996499      31.499404      92.905927       0.615867       0.407180      -1.068050       0.017155       0.047401       0.038515       0.063439       0.002804       0.005356       0.016443       0.050628      -0.083689      -0.038159      -0.001880       0.040039              9.898748       7.007953       2.386807      -0.144740      14.115833      -0.653846       8.572458          -0.000012
          123              C       5.236591       2.081552       2.636444       0.153600      30.049248 0.40085890E+03  0.92146653E+04                                 8.565919                            6.793943       0.033671       2.033735                    0.999679      25.758378      72.701258       0.617070       0.431801      -1.056908       0.019203       0.052969       0.019635       0.059666       0.021807       0.009596       0.029821      -0.066410      -0.087531      -0.039647      -0.025111       0.064758              9.621546      10.404085       2.713359       0.889413      13.035203       2.043889       5.425350          -0.000005
          124              C       6.186315       1.079802       2.463196      -0.158140      30.222911 0.45819855E+03  0.10933914E+05                                 8.453575                            7.200309       0.183967       2.036444                    0.999063      29.656765      86.392719       0.604929       0.424307      -1.057353      -0.005536      -0.028877      -0.007852       0.030434       0.028987       0.011194       0.005014       0.015592      -0.024444      -0.026446      -0.010793       0.037239              8.899889       9.450534       0.657287       0.784659      11.576090       2.028395       5.673044          -0.000015
          125              C       3.910808       1.779235       2.382161      -0.173957      31.830817 0.45671231E+03  0.10877522E+05                                 8.688113                            7.124644       0.305351       2.065978                    0.999644      29.935932      86.806961       0.617027       0.416788      -1.063269      -0.019015      -0.037800      -0.013022       0.044272      -0.014735      -0.003425       0.004476      -0.014549      -0.066177      -0.022704      -0.005386       0.028090              9.382094      11.840346       2.099126       1.248850      10.544557       1.948578       5.761379          -0.000011
          126              C       3.561971       0.506445       1.926686      -0.159536      31.089164 0.46315465E+03  0.11087291E+05                                 8.621354                            7.233005       0.195206       2.035261                    0.999263      29.913340      87.416013       0.604037       0.423587      -1.057291       0.004787       0.043004       0.017520       0.046682       0.012272       0.005692       0.004635       0.014619      -0.022364      -0.011283      -0.008645       0.019928              9.134210      10.680172       0.341690       0.761846      11.046716       2.022838       5.675741          -0.000019
          127              C       8.660438      11.107425       2.025885      -0.163602      31.149706 0.46321842E+03  0.11087529E+05                                 8.622969                            7.222768       0.209784       2.039925                    0.999180      29.923807      87.398497       0.605905       0.422331      -1.058236       0.011145       0.040121       0.015838       0.044550       0.018134       0.006472       0.004340       0.011586      -0.016109      -0.016362      -0.007438       0.023800              9.179023      10.988328       0.526691       0.682123      10.160173       2.666090       6.388568           0.000019
          128              C       0.835798      10.429059       1.897346      -0.148734      30.833523 0.44907602E+03  0.10686996E+05                                 8.613582                            7.151330       0.036339       1.988226                    0.998527      29.838201      87.456201       0.602678       0.427056      -1.053225       0.012394       0.026394       0.015178       0.032873      -0.013474      -0.008767       0.006580      -0.041263      -0.009907      -0.025090      -0.003684       0.028774              9.290491      11.612921       2.323856       1.014382       9.961481       2.460428       6.297072           0.000019
          129              C       9.593023      10.161253       1.655637       0.157402      29.513057 0.39293330E+03  0.89979517E+04                                 8.470023                            6.737805      -0.100354       1.991576                    0.999387      25.695728      72.661136       0.617351       0.433261      -1.054790      -0.014772      -0.052335      -0.026783       0.060618       0.020645       0.011608       0.034453      -0.059900      -0.050080      -0.033671      -0.027927       0.061598              9.455100      10.296307       2.041343       0.934714      11.871581       3.148452       6.197411           0.000012
          130              C       9.156472       8.892644       0.971027      -0.417998      33.058431 0.49910663E+03  0.12167512E+05                                 8.914766                            7.343984      -0.390351       1.871085                    0.995635      31.375005      92.381619       0.620006       0.405230      -1.069579       0.019203       0.037355       0.035566       0.055038      -0.002259       0.009821       0.022213       0.023347      -0.065054      -0.037310       0.012343       0.024967              9.964029       7.182901       2.463317       0.408681      13.883957       0.150831       8.825229           0.000016
          131              C       9.283506       7.624128       1.774395       0.741703      19.372994 0.21514389E+03  0.43240627E+04                                 6.864914                            5.359890      -0.088706       2.056917                    0.999762      20.939187      59.238594       0.608596       0.500742      -0.997043      -0.005740      -0.025638      -0.000150       0.026273      -0.019844      -0.072660       0.043757       0.125487      -0.025475      -0.087487      -0.032666       0.120153              7.698355       4.985232       1.580623       1.595865      10.198327      -0.828800       7.911506           0.000011
          132              C       5.652977       3.461370       3.082139      -0.406522      32.778028 0.49577424E+03  0.12082341E+05                                 8.916439                            7.353147      -0.437270       1.851031                    0.996538      31.597514      93.432590       0.614533       0.408972      -1.065685      -0.017303      -0.053190      -0.017501       0.058607      -0.020257       0.006477       0.006732       0.006427      -0.075326      -0.029206      -0.003863       0.033070              9.961125       8.084650       3.146624      -0.598508      12.356547      -0.102392       9.442177           0.000002
          133              C       6.433324       4.136826       1.981175       0.719910      18.350767 0.22963015E+03  0.46993961E+04                                 6.662104                            5.556109      -0.161851       2.018000                    0.999689      21.761408      62.486918       0.593675       0.504132      -0.993588       0.019761      -0.002868      -0.022773       0.030288      -0.017625       0.006380       0.068802      -0.105701      -0.059757      -0.067403      -0.035353       0.102756              7.190579       7.384492       1.274197      -0.710730       6.557485      -2.708586       7.629759           0.000002
          134              C       4.800040      11.157318       1.327304      -0.157083      30.661466 0.46095028E+03  0.11049158E+05                                 8.583826                            7.246396      -0.001566       1.974405                    0.998424      30.124446      88.818908       0.598149       0.427190      -1.052401      -0.015164      -0.029481      -0.017417       0.037449      -0.017469       0.000691       0.023816      -0.004320       0.011097      -0.029471      -0.000638       0.030109              9.030590       5.897230       1.755396      -1.218751      10.700810       0.234148      10.493728           0.000020
          135              C       0.595846       9.742898       7.779397      -0.159022      31.057003 0.45826906E+03  0.10951709E+05                                 8.619883                            7.197008       0.055632       1.989082                    0.998839      30.080458      88.103188       0.604686       0.423852      -1.056120      -0.019050       0.026887       0.021850       0.039538      -0.003543       0.011283      -0.015009      -0.028217      -0.081426      -0.034052       0.001308       0.032744              9.146177       5.806989      -0.995214       1.339590       9.848194       1.835326      11.783347           0.000022
          136              C       4.800040       3.546782       7.226121       0.772460      18.866409 0.20956027E+03  0.41756533E+04                                 6.714347                            5.278853      -0.249240       2.010033                    0.999171      20.467453      57.269024       0.616438       0.498656      -1.000137       0.022452       0.027655       0.015930       0.039021      -0.071921       0.029133      -0.052206      -0.032157      -0.082256      -0.066103      -0.046271       0.112374              7.432396       6.921059       2.858212      -0.745614       7.617666       1.361120       7.758462          -0.000000
          137              C       6.417193       6.805164       4.356350       0.736561      18.327654 0.20981971E+03  0.41907640E+04                                 6.615998                            5.287292       0.053402       2.108561                    0.999802      20.799672      58.662219       0.613773       0.499634      -0.997585       0.019069      -0.022314       0.002824       0.029487       0.072523       0.016826       0.047433      -0.028804      -0.129270      -0.071660      -0.038609       0.110270              7.362288       6.299758      -2.891726      -0.322243       7.910865      -1.618299       7.876241           0.000011
          138              C       9.690818       7.106520       6.058094       0.742969      19.176541 0.21657071E+03  0.43603504E+04                                 6.847037                            5.383422      -0.134966       2.040892                    0.999726      21.002276      59.487349       0.606228       0.501821      -0.996413      -0.005538      -0.026937       0.002442       0.027609      -0.057221       0.069549      -0.052272      -0.011723       0.111383      -0.080901      -0.043234       0.124135              7.678285       7.414527       2.512925      -1.486056       9.632443       1.415473       5.987883           0.000012
          139              C       3.886611       2.470883       6.663065      -0.408929      31.470871 0.48226056E+03  0.11623276E+05                                 8.555108                            7.183596      -0.124452       1.945772                    0.998291      31.072117      90.128430       0.633324       0.401267      -1.075260       0.023981      -0.051347       0.005840       0.056971      -0.022229      -0.009351      -0.007745      -0.022934       0.065570      -0.038341       0.013805       0.024536              9.283798       9.144237       1.316594       0.611303      11.522231       0.626258       7.184924          -0.000010
          140              C       0.358919       9.466474       6.435327       0.153273      29.346174 0.39762526E+03  0.91156259E+04                                 8.369368                            6.736929      -0.051223       2.003560                    0.998996      25.692864      72.257169       0.624184       0.428037      -1.059946      -0.004982      -0.056448      -0.018477       0.059603      -0.019474      -0.009535       0.032177      -0.072286      -0.034758      -0.035448      -0.026662       0.062110              9.141306       5.411754      -1.002296       1.258273      11.607634       1.643011      10.404530           0.000014
          141              C       0.693642       8.125510       5.845725      -0.419079      32.760450 0.48879271E+03  0.11849383E+05                                 8.875875                            7.289478      -0.297996       1.894787                    0.996853      31.372083      91.996274       0.619777       0.407661      -1.068399      -0.024951       0.044441       0.024443       0.056524      -0.027509       0.013913      -0.005790      -0.024056       0.039622      -0.038099       0.005985       0.032114              9.830435       9.328163       2.593480      -0.356048      12.495249       1.306879       7.667894           0.000019
          142              C       4.503629       1.095827       6.830724       0.148694      28.844021 0.40423675E+03  0.93060269E+04                                 8.280144                            6.814078       0.082086       2.046217                    0.999524      25.827251      72.801103       0.617686       0.430735      -1.058221      -0.021656       0.056446      -0.005948       0.060749      -0.037731       0.005574      -0.011292      -0.076615      -0.059808      -0.043835      -0.021747       0.065583              8.842409       5.650409      -1.850678       1.335459      11.501356       0.560238       9.375463          -0.000011
          143              C       4.535892       0.203711       5.768881      -0.165418      31.358728 0.46586905E+03  0.11180059E+05                                 8.652847                            7.246060       0.085201       1.996025                    0.998988      30.250605      88.809315       0.603885       0.422641      -1.056796       0.016128      -0.038160       0.001029       0.041441      -0.004608       0.013268      -0.007908       0.000567       0.010509      -0.012773      -0.005726       0.018499              9.067714       5.971517      -1.761341       1.265259      10.923091       0.867978      10.308533          -0.000018
          144              C       5.334386       9.045701       4.090890       0.154123      30.056312 0.40229886E+03  0.92661503E+04                                 8.569683                            6.814836      -0.177707       1.964025                    0.999481      25.915841      73.479404       0.614274       0.432906      -1.055083       0.017828      -0.051818      -0.017539       0.057538      -0.024150      -0.008447       0.035364      -0.060650      -0.043869      -0.034833      -0.028137       0.062970              9.612312      10.882060      -2.673364      -0.959210      11.800745       2.742525       6.154130           0.000014
          145              C       6.272012       9.987050       4.477904      -0.154738      30.207871 0.45892464E+03  0.10967800E+05                                 8.476547                            7.220248       0.085758       2.005822                    0.998459      29.761810      87.080870       0.601636       0.425985      -1.055132      -0.005180       0.025644       0.023056       0.034871      -0.024984      -0.009433      -0.002479       0.014528      -0.013249      -0.026535      -0.002814       0.029349              8.953784      10.187664      -0.713599      -0.585459      10.343526       2.572130       6.330163           0.000018
          146              C       5.801183       7.777402       3.395103      -0.408844      32.838695 0.49700092E+03  0.12089129E+05                                 8.890505                            7.343458      -0.272921       1.903545                    0.996964      31.264538      91.600397       0.618861       0.406888      -1.069747      -0.014964       0.040919       0.031963       0.054036       0.009364      -0.016848       0.021335       0.023700      -0.063670      -0.040658       0.012257       0.028401              9.965541       7.894240      -3.358344       0.212077      12.828722      -0.414695       9.173661           0.000018
          147              C       9.184702       2.778859       4.908229       0.739748      19.019728 0.21156191E+03  0.42333197E+04                                 6.772815                            5.304956       0.004424       2.087293                    0.999806      20.871994      58.875411       0.613628       0.498835      -0.998216      -0.018741       0.016284      -0.017002       0.030091       0.038345       0.070862       0.060297       0.070776      -0.009644      -0.083196      -0.037119       0.120315              7.591423       5.965984      -2.221023      -1.280295       9.817862      -1.688421       6.990424          -0.000008
          148              C       4.017677       9.306971       4.332599      -0.162159      31.404751 0.44458807E+03  0.10537494E+05                                 8.672192                            7.079775       0.153295       2.022958                    0.998828      29.795026      86.717940       0.611243       0.422778      -1.057499      -0.018822       0.033812       0.019976       0.043550       0.017192       0.011908       0.006004      -0.022798      -0.014458      -0.022192      -0.004760       0.026952              9.432801      12.324661      -2.283928      -1.284524       9.656136       2.363643       6.317607           0.000023
          149              C       5.031926       0.678441       8.053241      -0.155260      30.678994 0.46112979E+03  0.11037502E+05                                 8.570693                            7.247326       0.081851       2.004871                    0.998468      29.821571      87.420912       0.599094       0.427134      -1.054061       0.012320      -0.032160       0.011265       0.036234      -0.005454      -0.006767       0.021978      -0.013404      -0.015111      -0.021342      -0.006089       0.027431              8.935361       6.244446      -1.915017       1.719266      10.716563      -0.420423       9.845076          -0.000018
          150              C       9.557736       0.269884       5.268697       0.159947      28.900417 0.38834102E+03  0.88698936E+04                                 8.361587                            6.709580      -0.030353       2.016785                    0.999456      25.580361      72.326926       0.616868       0.434719      -1.053524      -0.014261       0.056413       0.017839       0.060861      -0.018527      -0.012634       0.026866      -0.069202      -0.071726      -0.036930      -0.024286       0.061217              9.250729       9.926193      -1.694627      -0.916055      12.320194       2.417195       5.505799          -0.000010
          151              C       0.784380      -0.022594       4.973896      -0.142438      30.646813 0.44658679E+03  0.10609505E+05                                 8.584235                            7.140368       0.061271       2.000046                    0.998597      29.585542      86.547971       0.602213       0.428121      -1.052916       0.010247      -0.025151      -0.018659       0.032951       0.014258       0.007118       0.003195      -0.036239      -0.000652      -0.024321      -0.000041       0.024362              9.210338      11.097949      -1.993271      -1.043819      10.815578       1.968061       5.717487          -0.000018
          152              C       9.149415       1.600420       5.841533      -0.414415      32.885085 0.50245018E+03  0.12272313E+05                                 8.903624                            7.386248      -0.355379       1.877783                    0.996499      31.499407      92.905941       0.615867       0.407180      -1.068050       0.017155      -0.047401      -0.038515       0.063440      -0.002804      -0.005356       0.016443       0.050628      -0.083689      -0.038159      -0.001881       0.040039              9.898749       7.007953      -2.386807       0.144740      14.115835      -0.653846       8.572459          -0.000012
          153              C       0.195591      19.511537       4.349365       0.153600      30.049245 0.40085885E+03  0.92146638E+04                                 8.565918                            6.793943       0.033671       2.033735                    0.999679      25.758376      72.701251       0.617070       0.431801      -1.056908       0.019203      -0.052969      -0.019635       0.059666      -0.021807      -0.009596       0.029821      -0.066410      -0.087531      -0.039647      -0.025111       0.064758              9.621545      10.404084      -2.713359      -0.889413      13.035202       2.043889       5.425350          -0.000005
          154              C       1.145315      20.513287       4.522613      -0.158140      30.222909 0.45819851E+03  0.10933913E+05                                 8.453575                            7.200308       0.183967       2.036444                    0.999063      29.656763      86.392710       0.604929       0.424307      -1.057353      -0.005536       0.028877       0.007853       0.030434      -0.028987      -0.011194       0.005014       0.015592      -0.024444      -0.026446      -0.010793       0.037239              8.899888       9.450533      -0.657287      -0.784659      11.576089       2.028395       5.673043          -0.000015
          155              C       8.951808      19.813854       4.603648      -0.173957      31.830818 0.45671234E+03  0.10877523E+05                                 8.688113                            7.124644       0.305351       2.065978                    0.999644      29.935932      86.806958       0.617027       0.416788      -1.063269      -0.019015       0.037800       0.013022       0.044272       0.014735       0.003425       0.004476      -0.014549      -0.066177      -0.022704      -0.005386       0.028090              9.382094      11.840345      -2.099126      -1.248850      10.544557       1.948577       5.761379          -0.000010
          156              C       8.602971      21.086644       5.059123      -0.159536      31.089162 0.46315461E+03  0.11087290E+05                                 8.621354                            7.233005       0.195206       2.035261                    0.999263      29.913339      87.416008       0.604037       0.423587      -1.057291       0.004787      -0.043004      -0.017520       0.046682      -0.012272      -0.005692       0.004635       0.014619      -0.022364      -0.011283      -0.008645       0.019928              9.134209      10.680171      -0.341690      -0.761846      11.046716       2.022838       5.675741          -0.000018
          157              C       3.619438      10.485664       4.959924      -0.163601      31.149703 0.46321837E+03  0.11087527E+05                                 8.622968                            7.222767       0.209785       2.039925                    0.999180      29.923805      87.398487       0.605905       0.422331      -1.058236       0.011145      -0.040121      -0.015838       0.044550      -0.018134      -0.006472       0.004340       0.011586      -0.016109      -0.016362      -0.007438       0.023800              9.179022      10.988326      -0.526691      -0.682123      10.160171       2.666090       6.388567           0.000019
          158              C       5.876798      11.164030       5.088463      -0.148734      30.833526 0.44907607E+03  0.10686998E+05                                 8.613583                            7.151331       0.036339       1.988226                    0.998527      29.838203      87.456210       0.602678       0.427056      -1.053225       0.012394      -0.026394      -0.015178       0.032873       0.013474       0.008767       0.006580      -0.041263      -0.009906      -0.025090      -0.003684       0.028774              9.290492      11.612921      -2.323857      -1.014382       9.961482       2.460428       6.297072           0.000019
          159              C       4.552023      11.431836       5.330172       0.157402      29.513057 0.39293330E+03  0.89979516E+04                                 8.470023                            6.737805      -0.100354       1.991576                    0.999387      25.695728      72.661137       0.617351       0.433261      -1.054790      -0.014772       0.052335       0.026783       0.060618      -0.020645      -0.011608       0.034453      -0.059900      -0.050080      -0.033671      -0.027927       0.061598              9.455100      10.296307      -2.041343      -0.934715      11.871582       3.148453       6.197412           0.000012
          160              C       4.115472      12.700445       6.014782      -0.417998      33.058432 0.49910665E+03  0.12167512E+05                                 8.914766                            7.343984      -0.390351       1.871085                    0.995635      31.375007      92.381624       0.620007       0.405230      -1.069579       0.019203      -0.037355      -0.035566       0.055038       0.002259      -0.009821       0.022213       0.023347      -0.065054      -0.037311       0.012343       0.024967              9.964029       7.182901      -2.463317      -0.408681      13.883957       0.150831       8.825229           0.000015
          161              C       4.242506      13.968961       5.211414       0.741703      19.372996 0.21514391E+03  0.43240633E+04                                 6.864914                            5.359890      -0.088706       2.056917                    0.999762      20.939188      59.238595       0.608596       0.500742      -0.997043      -0.005740       0.025638       0.000150       0.026273       0.019844       0.072660       0.043757       0.125487      -0.025475      -0.087487      -0.032666       0.120153              7.698355       4.985232      -1.580623      -1.595865      10.198327      -0.828801       7.911506           0.000011
          162              C       0.611977      18.131719       3.903670      -0.406522      32.778023 0.49577413E+03  0.12082338E+05                                 8.916438                            7.353146      -0.437270       1.851031                    0.996538      31.597513      93.432587       0.614533       0.408972      -1.065685      -0.017303       0.053190       0.017501       0.058607       0.020257      -0.006477       0.006732       0.006427      -0.075326      -0.029206      -0.003863       0.033070              9.961124       8.084649      -3.146623       0.598508      12.356546      -0.102392       9.442177           0.000001
          163              C       1.392324      17.456263       5.004634       0.719910      18.350771 0.22963021E+03  0.46993975E+04                                 6.662105                            5.556109      -0.161851       2.018000                    0.999689      21.761410      62.486922       0.593675       0.504131      -0.993588       0.019761       0.002868       0.022773       0.030288       0.017625      -0.006380       0.068802      -0.105701      -0.059758      -0.067403      -0.035353       0.102756              7.190579       7.384492      -1.274197       0.710730       6.557485      -2.708587       7.629760           0.000003
          164              C       9.841040      10.435771       5.658505      -0.157083      30.661463 0.46095021E+03  0.11049156E+05                                 8.583826                            7.246396      -0.001566       1.974405                    0.998424      30.124444      88.818901       0.598149       0.427190      -1.052401      -0.015164       0.029481       0.017417       0.037449       0.017469      -0.000691       0.023816      -0.004320       0.011097      -0.029471      -0.000638       0.030109              9.030589       5.897230      -1.755396       1.218751      10.700810       0.234148      10.493728           0.000020
          165              C       4.445154       9.936809       0.793588      -0.159014      31.056847 0.45826607E+03  0.10951618E+05                                 8.619847                            7.196979       0.055641       1.989086                    0.998839      30.080358      88.102773       0.604688       0.423852      -1.056121       0.019050       0.026887       0.021850       0.039538       0.003543      -0.011283      -0.015009      -0.028217      -0.081426      -0.034052       0.001308       0.032744              9.146139       5.806967       0.995213      -1.339585       9.848155       1.835313      11.783294           0.000022
          166              C       0.240960       3.740693       0.240312       0.772460      18.866408 0.20956025E+03  0.41756530E+04                                 6.714347                            5.278853      -0.249240       2.010033                    0.999171      20.467452      57.269023       0.616438       0.498657      -1.000137      -0.022452       0.027655       0.015930       0.039021       0.071921      -0.029133      -0.052206      -0.032157      -0.082256      -0.066103      -0.046271       0.112374              7.432396       6.921059      -2.858212       0.745615       7.617666       1.361120       7.758462          -0.000000
          167              C       8.705807       6.611253      11.342159       0.736561      18.327651 0.20981968E+03  0.41907632E+04                                 6.615997                            5.287292       0.053403       2.108561                    0.999802      20.799670      58.662212       0.613773       0.499634      -0.997585      -0.019069      -0.022314       0.002824       0.029487      -0.072523      -0.016826       0.047433      -0.028804      -0.129270      -0.071660      -0.038609       0.110270              7.362287       6.299757       2.891726       0.322243       7.910865      -1.618299       7.876240           0.000011
          168              C       5.432182       6.912609      13.043903       0.742969      19.176541 0.21657072E+03  0.43603508E+04                                 6.847037                            5.383423      -0.134967       2.040892                    0.999726      21.002278      59.487360       0.606228       0.501821      -0.996413       0.005538      -0.026937       0.002442       0.027609       0.057221      -0.069549      -0.052272      -0.011722       0.111383      -0.080901      -0.043234       0.124135              7.678285       7.414528      -2.512926       1.486056       9.632444       1.415473       5.987884           0.000012
          169              C       1.154389       2.276972      13.648874      -0.408929      31.470873 0.48226061E+03  0.11623277E+05                                 8.555109                            7.183596      -0.124452       1.945772                    0.998291      31.072120      90.128442       0.633324       0.401267      -1.075260      -0.023981      -0.051347       0.005840       0.056971       0.022229       0.009351      -0.007744      -0.022934       0.065570      -0.038341       0.013805       0.024536              9.283798       9.144238      -1.316595      -0.611302      11.522231       0.626258       7.184924          -0.000010
          170              C       4.682081       9.272563      13.421136       0.153272      29.346232 0.39762629E+03  0.91156551E+04                                 8.369378                            6.736937      -0.051223       2.003559                    0.998996      25.692892      72.257260       0.624183       0.428037      -1.059947       0.004982      -0.056448      -0.018477       0.059603       0.019475       0.009535       0.032177      -0.072287      -0.034758      -0.035448      -0.026662       0.062110              9.141317       5.411760       1.002297      -1.258275      11.607650       1.643014      10.404541           0.000013
          171              C       4.347358       7.931599      12.831534      -0.419079      32.760462 0.48879295E+03  0.11849391E+05                                 8.875877                            7.289480      -0.297997       1.894786                    0.996853      31.372094      91.996322       0.619777       0.407661      -1.068399       0.024951       0.044441       0.024443       0.056524       0.027509      -0.013913      -0.005790      -0.024056       0.039622      -0.038099       0.005985       0.032114              9.830438       9.328167      -2.593482       0.356048      12.495251       1.306878       7.667895           0.000019
          172              C       0.537371       0.901916      13.816533       0.148694      28.844043 0.40423714E+03  0.93060382E+04                                 8.280149                            6.814082       0.082086       2.046216                    0.999524      25.827262      72.801144       0.617686       0.430735      -1.058221       0.021656       0.056446      -0.005948       0.060749       0.037731      -0.005574      -0.011292      -0.076616      -0.059808      -0.043836      -0.021747       0.065583              8.842414       5.650412       1.850679      -1.335459      11.501363       0.560238       9.375467          -0.000011
          173              C       0.505108       0.009800      12.754690      -0.165415      31.358677 0.46586801E+03  0.11180027E+05                                 8.652835                            7.246050       0.085204       1.996027                    0.998988      30.250572      88.809176       0.603886       0.422640      -1.056796      -0.016128      -0.038160       0.001029       0.041441       0.004608      -0.013268      -0.007908       0.000567       0.010509      -0.012773      -0.005726       0.018499              9.067701       5.971509       1.761339      -1.265259      10.923075       0.867975      10.308520          -0.000018
          174              C       9.788614       8.851790      11.076699       0.154124      30.056309 0.40229881E+03  0.92661489E+04                                 8.569682                            6.814835      -0.177707       1.964025                    0.999481      25.915839      73.479397       0.614274       0.432906      -1.055083      -0.017828      -0.051818      -0.017539       0.057538       0.024150       0.008447       0.035364      -0.060649      -0.043869      -0.034833      -0.028137       0.062970              9.612311      10.882060       2.673364       0.959209      11.800743       2.742524       6.154129           0.000014
          175              C       8.850988       9.793139      11.463713      -0.154738      30.207875 0.45892472E+03  0.10967803E+05                                 8.476549                            7.220249       0.085756       2.005821                    0.998459      29.761814      87.080893       0.601636       0.425985      -1.055132       0.005180       0.025644       0.023056       0.034871       0.024984       0.009433      -0.002479       0.014528      -0.013249      -0.026535      -0.002814       0.029349              8.953786      10.187667       0.713600       0.585459      10.343528       2.572130       6.330164           0.000018
          176              C       9.321817       7.583491      10.380912      -0.408844      32.838697 0.49700097E+03  0.12089130E+05                                 8.890505                            7.343459      -0.272920       1.903545                    0.996964      31.264537      91.600392       0.618861       0.406888      -1.069747       0.014964       0.040919       0.031963       0.054036      -0.009364       0.016848       0.021335       0.023700      -0.063670      -0.040658       0.012257       0.028401              9.965541       7.894240       3.358344      -0.212077      12.828723      -0.414695       9.173661           0.000018
          177              C       5.938298       2.584948      11.894038       0.739748      19.019729 0.21156192E+03  0.42333199E+04                                 6.772815                            5.304956       0.004424       2.087294                    0.999806      20.871994      58.875409       0.613628       0.498835      -0.998217       0.018741       0.016284      -0.017002       0.030091      -0.038345      -0.070862       0.060297       0.070776      -0.009644      -0.083196      -0.037119       0.120315              7.591423       5.965983       2.221023       1.280294       9.817862      -1.688421       6.990424          -0.000008
          178              C       1.023323       9.113060      11.318408      -0.162159      31.404749 0.44458804E+03  0.10537493E+05                                 8.672192                            7.079775       0.153295       2.022959                    0.998828      29.795024      86.717935       0.611243       0.422778      -1.057499       0.018822       0.033812       0.019976       0.043550      -0.017192      -0.011908       0.006004      -0.022797      -0.014458      -0.022192      -0.004760       0.026952              9.432801      12.324661       2.283929       1.284524       9.656136       2.363643       6.317607           0.000023
          179              C       0.009074       0.872352       1.067432      -0.155257      30.678943 0.46112878E+03  0.11037471E+05                                 8.570681                            7.247316       0.081854       2.004872                    0.998468      29.821539      87.420780       0.599095       0.427133      -1.054061      -0.012320      -0.032160       0.011264       0.036234       0.005454       0.006767       0.021978      -0.013404      -0.015111      -0.021342      -0.006089       0.027431              8.935349       6.244437       1.915014      -1.719263      10.716548      -0.420420       9.845063          -0.000017
          180              C       5.565264       0.075973      12.254506       0.159947      28.900417 0.38834100E+03  0.88698933E+04                                 8.361587                            6.709580      -0.030353       2.016785                    0.999456      25.580361      72.326928       0.616868       0.434719      -1.053524       0.014261       0.056413       0.017839       0.060861       0.018527       0.012634       0.026866      -0.069202      -0.071726      -0.036930      -0.024286       0.061217              9.250729       9.926194       1.694627       0.916055      12.320194       2.417195       5.505800          -0.000010
          181              C       4.256620      -0.216505      11.959705      -0.142438      30.646816 0.44658684E+03  0.10609506E+05                                 8.584236                            7.140369       0.061271       2.000046                    0.998597      29.585545      86.547985       0.602213       0.428121      -1.052916      -0.010247      -0.025151      -0.018659       0.032951      -0.014258      -0.007118       0.003195      -0.036239      -0.000652      -0.024321      -0.000041       0.024362              9.210339      11.097951       1.993271       1.043820      10.815580       1.968062       5.717488          -0.000018
          182              C       5.973585       1.406509      12.827342      -0.414415      32.885084 0.50245015E+03  0.12272312E+05                                 8.903625                            7.386249      -0.355379       1.877783                    0.996499      31.499408      92.905948       0.615866       0.407180      -1.068050      -0.017155      -0.047401      -0.038515       0.063440       0.002804       0.005356       0.016443       0.050628      -0.083689      -0.038159      -0.001881       0.040039              9.898750       7.007954       2.386808      -0.144740      14.115836      -0.653846       8.572459          -0.000012
          183              C       4.845409      19.317626      11.335174       0.153600      30.049246 0.40085887E+03  0.92146644E+04                                 8.565919                            6.793943       0.033671       2.033735                    0.999679      25.758377      72.701255       0.617070       0.431801      -1.056908      -0.019203      -0.052969      -0.019635       0.059666       0.021807       0.009596       0.029821      -0.066410      -0.087531      -0.039647      -0.025111       0.064758              9.621546      10.404084       2.713359       0.889413      13.035203       2.043889       5.425350          -0.000005
          184              C       3.895685      20.319376      11.508422      -0.158140      30.222914 0.45819858E+03  0.10933915E+05                                 8.453576                            7.200309       0.183967       2.036443                    0.999063      29.656767      86.392728       0.604929       0.424307      -1.057352       0.005536       0.028877       0.007853       0.030434       0.028987       0.011194       0.005014       0.015592      -0.024444      -0.026446      -0.010793       0.037239              8.899890       9.450534       0.657288       0.784659      11.576091       2.028395       5.673044          -0.000015
          185              C       6.171192      19.619943      11.589457      -0.173957      31.830817 0.45671229E+03  0.10877521E+05                                 8.688113                            7.124644       0.305351       2.065978                    0.999644      29.935932      86.806960       0.617027       0.416788      -1.063269       0.019015       0.037800       0.013022       0.044272      -0.014735      -0.003425       0.004476      -0.014549      -0.066177      -0.022704      -0.005386       0.028090              9.382094      11.840345       2.099126       1.248850      10.544557       1.948578       5.761379          -0.000010
          186              C       6.520029      20.892733      12.044932      -0.159536      31.089166 0.46315468E+03  0.11087292E+05                                 8.621354                            7.233005       0.195206       2.035262                    0.999263      29.913341      87.416015       0.604037       0.423587      -1.057291      -0.004787      -0.043004      -0.017520       0.046682       0.012272       0.005692       0.004635       0.014619      -0.022364      -0.011283      -0.008645       0.019928              9.134210      10.680172       0.341690       0.761846      11.046717       2.022838       5.675742          -0.000018
          187              C       1.421562      10.291753      11.945733      -0.163601      31.149705 0.46321839E+03  0.11087528E+05                                 8.622969                            7.222768       0.209784       2.039925                    0.999180      29.923808      87.398505       0.605905       0.422331      -1.058236      -0.011145      -0.040121      -0.015838       0.044550       0.018134       0.006472       0.004340       0.011586      -0.016109      -0.016362      -0.007438       0.023800              9.179023      10.988329       0.526692       0.682124      10.160173       2.666090       6.388568           0.000019
          188              C       9.246202      10.970119      12.074272      -0.148734      30.833530 0.44907617E+03  0.10687001E+05                                 8.613584                            7.151331       0.036339       1.988226                    0.998527      29.838204      87.456212       0.602678       0.427056      -1.053225      -0.012394      -0.026394      -0.015178       0.032873      -0.013474      -0.008767       0.006580      -0.041263      -0.009907      -0.025090      -0.003684       0.028774              9.290493      11.612923       2.323858       1.014382       9.961483       2.460428       6.297073           0.000019
          189              C       0.488977      11.237925      12.315981       0.157402      29.513058 0.39293331E+03  0.89979521E+04                                 8.470023                            6.737806      -0.100355       1.991576                    0.999387      25.695729      72.661142       0.617351       0.433261      -1.054790       0.014772       0.052335       0.026783       0.060618       0.020645       0.011608       0.034453      -0.059900      -0.050080      -0.033671      -0.027927       0.061598              9.455101      10.296307       2.041343       0.934714      11.871583       3.148453       6.197412           0.000012
          190              C       0.925528      12.506534      13.000591      -0.417998      33.058433 0.49910666E+03  0.12167512E+05                                 8.914767                            7.343984      -0.390351       1.871085                    0.995635      31.375006      92.381620       0.620007       0.405230      -1.069579      -0.019203      -0.037355      -0.035566       0.055038      -0.002259       0.009821       0.022213       0.023347      -0.065054      -0.037311       0.012343       0.024967              9.964029       7.182901       2.463317       0.408681      13.883958       0.150831       8.825229           0.000016
          191              C       0.798494      13.775050      12.197223       0.741703      19.372993 0.21514388E+03  0.43240626E+04                                 6.864914                            5.359890      -0.088706       2.056917                    0.999762      20.939187      59.238595       0.608596       0.500742      -0.997043       0.005740       0.025638       0.000150       0.026273      -0.019844      -0.072660       0.043757       0.125487      -0.025475      -0.087487      -0.032666       0.120153              7.698355       4.985232       1.580623       1.595865      10.198327      -0.828801       7.911506           0.000011
          192              C       4.429023      17.937808      10.889479      -0.406522      32.778030 0.49577427E+03  0.12082342E+05                                 8.916439                            7.353147      -0.437270       1.851031                    0.996538      31.597516      93.432600       0.614533       0.408972      -1.065685       0.017303       0.053190       0.017501       0.058607      -0.020257       0.006477       0.006732       0.006427      -0.075326      -0.029206      -0.003863       0.033070              9.961126       8.084650       3.146624      -0.598508      12.356549      -0.102392       9.442178           0.000001
          193              C       3.648676      17.262352      11.990443       0.719910      18.350765 0.22963013E+03  0.46993954E+04                                 6.662104                            5.556109      -0.161851       2.018000                    0.999689      21.761407      62.486916       0.593675       0.504132      -0.993588      -0.019761       0.002868       0.022773       0.030288      -0.017625       0.006380       0.068802      -0.105701      -0.059757      -0.067403      -0.035353       0.102756              7.190578       7.384492       1.274197      -0.710730       6.557485      -2.708586       7.629759           0.000002
          194              C       5.281960      10.241860      12.644314      -0.157076      30.661315 0.46094726E+03  0.11049066E+05                                 8.583792                            7.246367      -0.001558       1.974409                    0.998424      30.124344      88.818485       0.598151       0.427190      -1.052402       0.015164       0.029482       0.017417       0.037449      -0.017469       0.000691       0.023816      -0.004320       0.011097      -0.029471      -0.000638       0.030109              9.030554       5.897207       1.755388      -1.218747      10.700763       0.234150      10.493691           0.000020
          195              C       9.486154      11.656280       6.192221      -0.159014      31.056849 0.45826611E+03  0.10951619E+05                                 8.619847                            7.196979       0.055641       1.989086                    0.998839      30.080359      88.102774       0.604688       0.423852      -1.056121       0.019050      -0.026887      -0.021850       0.039538      -0.003544       0.011283      -0.015009      -0.028217      -0.081426      -0.034052       0.001308       0.032744              9.146139       5.806967      -0.995213       1.339584       9.848155       1.835313      11.783294           0.000022
          196              C       5.281960      17.852396       6.745497       0.772460      18.866410 0.20956027E+03  0.41756535E+04                                 6.714347                            5.278853      -0.249240       2.010034                    0.999171      20.467453      57.269022       0.616438       0.498656      -1.000137      -0.022452      -0.027655      -0.015930       0.039021      -0.071921       0.029133      -0.052206      -0.032157      -0.082256      -0.066103      -0.046271       0.112374              7.432395       6.921059       2.858212      -0.745614       7.617666       1.361120       7.758461          -0.000000
          197              C       3.664807      14.594014       9.615268       0.736561      18.327652 0.20981970E+03  0.41907636E+04                                 6.615998                            5.287292       0.053403       2.108561                    0.999802      20.799671      58.662217       0.613773       0.499634      -0.997585      -0.019069       0.022314      -0.002824       0.029487       0.072523       0.016826       0.047433      -0.028804      -0.129270      -0.071660      -0.038609       0.110270              7.362288       6.299758      -2.891726      -0.322243       7.910865      -1.618299       7.876241           0.000011
          198              C       0.391182      14.292658       7.913524       0.742969      19.176540 0.21657070E+03  0.43603503E+04                                 6.847037                            5.383423      -0.134967       2.040892                    0.999726      21.002277      59.487358       0.606228       0.501821      -0.996413       0.005538       0.026937      -0.002442       0.027609      -0.057221       0.069549      -0.052272      -0.011722       0.111383      -0.080901      -0.043234       0.124135              7.678285       7.414528       2.512926      -1.486056       9.632444       1.415473       5.987884           0.000012
          199              C       6.195389      18.928295       7.308553      -0.408929      31.470873 0.48226061E+03  0.11623277E+05                                 8.555108                            7.183596      -0.124452       1.945772                    0.998291      31.072120      90.128440       0.633324       0.401267      -1.075260      -0.023981       0.051347      -0.005840       0.056971      -0.022229      -0.009351      -0.007745      -0.022934       0.065570      -0.038341       0.013805       0.024536              9.283797       9.144238       1.316595       0.611303      11.522230       0.626258       7.184924          -0.000010
          200              C       9.723081      11.932704       7.536291       0.153272      29.346232 0.39762629E+03  0.91156551E+04                                 8.369378                            6.736937      -0.051223       2.003559                    0.998996      25.692892      72.257261       0.624183       0.428037      -1.059947       0.004982       0.056448       0.018477       0.059603      -0.019475      -0.009535       0.032177      -0.072287      -0.034759      -0.035448      -0.026662       0.062110              9.141317       5.411760      -1.002297       1.258275      11.607650       1.643014      10.404541           0.000014
          201              C       9.388358      13.273668       8.125893      -0.419079      32.760464 0.48879299E+03  0.11849392E+05                                 8.875878                            7.289481      -0.297997       1.894786                    0.996853      31.372096      91.996328       0.619777       0.407661      -1.068399       0.024951      -0.044441      -0.024443       0.056524      -0.027509       0.013913      -0.005790      -0.024056       0.039622      -0.038099       0.005985       0.032114              9.830438       9.328167       2.593483      -0.356048      12.495251       1.306878       7.667895           0.000019
          202              C       5.578371      20.303351       7.140894       0.148694      28.844040 0.40423710E+03  0.93060370E+04                                 8.280148                            6.814081       0.082086       2.046217                    0.999524      25.827260      72.801133       0.617686       0.430735      -1.058221       0.021656      -0.056446       0.005948       0.060749      -0.037731       0.005574      -0.011292      -0.076616      -0.059808      -0.043836      -0.021747       0.065583              8.842413       5.650411      -1.850678       1.335459      11.501361       0.560238       9.375466          -0.000012
          203              C       5.546108      21.195467       8.202737      -0.165415      31.358671 0.46586791E+03  0.11180024E+05                                 8.652834                            7.246049       0.085204       1.996027                    0.998988      30.250567      88.809157       0.603886       0.422640      -1.056796      -0.016128       0.038160      -0.001029       0.041441      -0.004608       0.013268      -0.007908       0.000567       0.010509      -0.012773      -0.005726       0.018499              9.067700       5.971508      -1.761339       1.265258      10.923073       0.867975      10.308518          -0.000018
          204              C       4.747614      12.353477       9.880728       0.154123      30.056310 0.40229883E+03  0.92661495E+04                                 8.569683                            6.814836      -0.177707       1.964025                    0.999481      25.915840      73.479401       0.614274       0.432906      -1.055083      -0.017828       0.051818       0.017539       0.057538      -0.024150      -0.008447       0.035364      -0.060649      -0.043869      -0.034833      -0.028137       0.062970              9.612311      10.882060      -2.673364      -0.959209      11.800744       2.742524       6.154129           0.000014
          205              C       3.809988      11.412128       9.493714      -0.154738      30.207872 0.45892465E+03  0.10967801E+05                                 8.476549                            7.220249       0.085756       2.005821                    0.998459      29.761813      87.080889       0.601636       0.425985      -1.055132       0.005180      -0.025644      -0.023056       0.034871      -0.024984      -0.009433      -0.002479       0.014528      -0.013249      -0.026535      -0.002814       0.029349              8.953786      10.187666      -0.713600      -0.585459      10.343527       2.572129       6.330164           0.000018
          206              C       4.280817      13.621776      10.576515      -0.408844      32.838692 0.49700088E+03  0.12089127E+05                                 8.890504                            7.343458      -0.272920       1.903545                    0.996964      31.264534      91.600379       0.618861       0.406888      -1.069747       0.014964      -0.040919      -0.031963       0.054036       0.009364      -0.016848       0.021335       0.023700      -0.063670      -0.040658       0.012257       0.028401              9.965540       7.894239      -3.358343       0.212077      12.828721      -0.414695       9.173660           0.000018
          207              C       0.897298      18.620319       9.063389       0.739748      19.019728 0.21156191E+03  0.42333196E+04                                 6.772814                            5.304955       0.004425       2.087294                    0.999806      20.871993      58.875405       0.613628       0.498835      -0.998217       0.018741      -0.016284       0.017002       0.030091       0.038345       0.070862       0.060297       0.070776      -0.009644      -0.083196      -0.037119       0.120315              7.591423       5.965983      -2.221023      -1.280294       9.817861      -1.688420       6.990424          -0.000008
          208              C       6.064323      12.092207       9.639019      -0.162159      31.404750 0.44458806E+03  0.10537494E+05                                 8.672192                            7.079775       0.153295       2.022959                    0.998828      29.795025      86.717937       0.611243       0.422778      -1.057499       0.018822      -0.033812      -0.019976       0.043550       0.017192       0.011908       0.006004      -0.022798      -0.014458      -0.022192      -0.004760       0.026952              9.432801      12.324661      -2.283929      -1.284524       9.656136       2.363643       6.317607           0.000023
          209              C       5.050074      20.720737       5.918377      -0.155257      30.678937 0.46112864E+03  0.11037467E+05                                 8.570680                            7.247315       0.081854       2.004872                    0.998468      29.821534      87.420759       0.599095       0.427133      -1.054061      -0.012320       0.032160      -0.011264       0.036234      -0.005454      -0.006767       0.021978      -0.013404      -0.015111      -0.021342      -0.006089       0.027431              8.935348       6.244436      -1.915014       1.719263      10.716546      -0.420420       9.845062          -0.000017
          210              C       0.524264      21.129294       8.702921       0.159947      28.900418 0.38834102E+03  0.88698937E+04                                 8.361587                            6.709580      -0.030352       2.016785                    0.999456      25.580361      72.326925       0.616868       0.434719      -1.053524       0.014261      -0.056413      -0.017839       0.060861      -0.018527      -0.012634       0.026866      -0.069202      -0.071726      -0.036930      -0.024286       0.061217              9.250729       9.926193      -1.694627      -0.916055      12.320193       2.417195       5.505799          -0.000010
          211              C       9.297620      21.421772       8.997722      -0.142438      30.646816 0.44658686E+03  0.10609506E+05                                 8.584236                            7.140369       0.061271       2.000046                    0.998597      29.585544      86.547978       0.602213       0.428121      -1.052916      -0.010247       0.025151       0.018659       0.032951       0.014258       0.007118       0.003195      -0.036239      -0.000652      -0.024321      -0.000041       0.024362              9.210339      11.097950      -1.993271      -1.043819      10.815579       1.968062       5.717488          -0.000018
          212              C       0.932585      19.798758       8.130085      -0.414415      32.885080 0.50245008E+03  0.12272310E+05                                 8.903623                            7.386248      -0.355379       1.877784                    0.996499      31.499403      92.905923       0.615867       0.407180      -1.068050      -0.017155       0.047401       0.038515       0.063440      -0.002804      -0.005356       0.016443       0.050628      -0.083689      -0.038159      -0.001881       0.040039              9.898748       7.007953      -2.386807       0.144740      14.115832      -0.653845       8.572458          -0.000012
          213              C       9.886409       1.887641       9.622253       0.153600      30.049249 0.40085892E+03  0.92146660E+04                                 8.565919                            6.793944       0.033671       2.033735                    0.999679      25.758379      72.701263       0.617070       0.431801      -1.056908      -0.019203       0.052969       0.019635       0.059666      -0.021807      -0.009596       0.029821      -0.066410      -0.087531      -0.039647      -0.025111       0.064758              9.621546      10.404085      -2.713359      -0.889413      13.035204       2.043889       5.425350          -0.000005
          214              C       8.936685       0.885891       9.449005      -0.158140      30.222909 0.45819849E+03  0.10933912E+05                                 8.453575                            7.200308       0.183967       2.036444                    0.999063      29.656764      86.392714       0.604929       0.424307      -1.057353       0.005536      -0.028877      -0.007852       0.030434      -0.028987      -0.011194       0.005014       0.015592      -0.024444      -0.026446      -0.010793       0.037239              8.899889       9.450533      -0.657287      -0.784659      11.576089       2.028395       5.673043          -0.000015
          215              C       1.130192       1.585324       9.367970      -0.173957      31.830820 0.45671237E+03  0.10877524E+05                                 8.688113                            7.124644       0.305350       2.065978                    0.999644      29.935934      86.806968       0.617027       0.416788      -1.063269       0.019015      -0.037800      -0.013022       0.044272       0.014735       0.003425       0.004476      -0.014549      -0.066178      -0.022704      -0.005386       0.028090              9.382094      11.840346      -2.099126      -1.248850      10.544558       1.948578       5.761379          -0.000010
          216              C       1.479029       0.312534       8.912495      -0.159536      31.089160 0.46315459E+03  0.11087289E+05                                 8.621353                            7.233005       0.195206       2.035262                    0.999263      29.913337      87.416000       0.604037       0.423587      -1.057291      -0.004787       0.043004       0.017520       0.046682      -0.012272      -0.005692       0.004635       0.014619      -0.022364      -0.011283      -0.008645       0.019928              9.134209      10.680171      -0.341690      -0.761846      11.046715       2.022838       5.675741          -0.000019
          217              C       6.462562      10.913514       9.011694      -0.163601      31.149707 0.46321842E+03  0.11087529E+05                                 8.622969                            7.222768       0.209783       2.039925                    0.999180      29.923809      87.398510       0.605905       0.422331      -1.058236      -0.011145       0.040121       0.015838       0.044550      -0.018134      -0.006472       0.004340       0.011586      -0.016109      -0.016362      -0.007438       0.023800              9.179023      10.988329      -0.526692      -0.682124      10.160173       2.666091       6.388568           0.000019
          218              C       4.205202      10.235148       8.883155      -0.148734      30.833532 0.44907620E+03  0.10687002E+05                                 8.613584                            7.151332       0.036339       1.988226                    0.998527      29.838205      87.456215       0.602678       0.427056      -1.053225      -0.012394       0.026394       0.015178       0.032873       0.013474       0.008767       0.006580      -0.041263      -0.009906      -0.025090      -0.003684       0.028774              9.290493      11.612923      -2.323858      -1.014383       9.961483       2.460428       6.297073           0.000019
          219              C       5.529977       9.967342       8.641446       0.157402      29.513058 0.39293330E+03  0.89979520E+04                                 8.470023                            6.737806      -0.100355       1.991576                    0.999387      25.695729      72.661143       0.617351       0.433261      -1.054790       0.014772      -0.052335      -0.026783       0.060618      -0.020645      -0.011608       0.034453      -0.059900      -0.050080      -0.033671      -0.027927       0.061598              9.455101      10.296307      -2.041344      -0.934715      11.871583       3.148453       6.197412           0.000012
          220              C       5.966528       8.698733       7.956836      -0.417998      33.058433 0.49910666E+03  0.12167513E+05                                 8.914766                            7.343984      -0.390351       1.871085                    0.995635      31.375006      92.381623       0.620007       0.405230      -1.069579      -0.019203       0.037355       0.035567       0.055038       0.002259      -0.009821       0.022213       0.023347      -0.065054      -0.037310       0.012343       0.024967              9.964029       7.182901      -2.463317      -0.408681      13.883958       0.150831       8.825229           0.000016
          221              C       5.839494       7.430217       8.760204       0.741703      19.372995 0.21514390E+03  0.43240631E+04                                 6.864914                            5.359890      -0.088706       2.056917                    0.999762      20.939188      59.238599       0.608596       0.500742      -0.997043       0.005740      -0.025638      -0.000150       0.026273       0.019844       0.072660       0.043757       0.125487      -0.025475      -0.087487      -0.032666       0.120153              7.698355       4.985232      -1.580623      -1.595865      10.198328      -0.828801       7.911506           0.000011
          222              C       9.470023       3.267459      10.067948      -0.406522      32.778023 0.49577415E+03  0.12082339E+05                                 8.916438                            7.353146      -0.437270       1.851031                    0.996538      31.597513      93.432587       0.614533       0.408972      -1.065685       0.017303      -0.053190      -0.017501       0.058607       0.020257      -0.006477       0.006732       0.006427      -0.075326      -0.029206      -0.003863       0.033070              9.961124       8.084649      -3.146623       0.598508      12.356546      -0.102392       9.442176           0.000001
          223              C       8.689676       3.942915       8.966984       0.719910      18.350770 0.22963020E+03  0.46993971E+04                                 6.662104                            5.556109      -0.161851       2.018000                    0.999689      21.761410      62.486923       0.593675       0.504132      -0.993588      -0.019761      -0.002868      -0.022773       0.030288       0.017625      -0.006380       0.068802      -0.105701      -0.059758      -0.067403      -0.035353       0.102756              7.190579       7.384492      -1.274197       0.710730       6.557485      -2.708586       7.629760           0.000002
          224              C       0.240960      10.963407       8.313113      -0.157076      30.661313 0.46094721E+03  0.11049064E+05                                 8.583791                            7.246366      -0.001558       1.974409                    0.998424      30.124342      88.818474       0.598151       0.427190      -1.052402       0.015164      -0.029482      -0.017417       0.037449       0.017469      -0.000690       0.023816      -0.004320       0.011098      -0.029471      -0.000638       0.030109              9.030553       5.897206      -1.755388       1.218746      10.700762       0.234150      10.493690           0.000020
          225              O       3.315970      17.885651       1.881977      -0.764187      52.352454 0.83718593E+03  0.22492759E+05                                11.143771                            9.036370      -0.057475       1.979050                    0.995693      31.580203      87.896726       0.623287       0.365761      -1.133140      -0.011919       0.086628       0.017102       0.089101       0.004987      -0.062471       0.043358       0.043591      -0.135365      -0.094913       0.015005       0.079908             12.758171      11.073997       6.075576       1.563652      17.576439       2.054346       9.624078          -0.000002
          226              O       0.689609      17.665986       0.494595      -0.681205      40.250355 0.64233869E+03  0.16106128E+05                                 9.222154                            7.833489       0.328780       2.139931                    0.996146      28.937186      77.090660       0.681870       0.358243      -1.142268      -0.055776       0.034585       0.011239       0.066583       0.042956       0.018512      -0.044727       0.007952      -0.040848      -0.072742       0.017013       0.055728              9.911557      11.074285      -4.037312       3.386717       9.142552      -1.763387       9.517835          -0.000000
          227              O       0.878142      14.934770       1.499155      -0.636554      32.810884 0.54475049E+03  0.13119651E+05                                 8.031505                            7.181769       0.531630       2.214842                    0.997232      28.103436      73.591051       0.716283       0.355056      -1.143797      -0.049405      -0.019944       0.011736       0.054556      -0.076622       0.023321       0.026841      -0.011288       0.161824      -0.111365       0.048782       0.062583              8.480421       5.980849       0.630783       1.540666       7.111030      -1.361137      12.349383           0.000021
          228              O       2.372295      15.484241       2.935437      -0.752883      47.682262 0.83839780E+03  0.22522526E+05                                10.438719                            9.055196      -0.034691       1.990478                    0.994656      31.384038      87.206892       0.621673       0.366756      -1.132921      -0.071571      -0.034170       0.022345       0.082397      -0.035630      -0.025840       0.042174      -0.025221      -0.187815      -0.079177      -0.006375       0.085552             11.350439      12.179738       4.948967       2.142911      12.029708       1.666501       9.841870           0.000010
          229              O       4.731483      15.597147       1.552247      -0.789551      45.152265 0.73787295E+03  0.19219521E+05                                10.028347                            8.398822       0.024070       1.995036                    0.997775      31.894269      87.570530       0.655932       0.358498      -1.138180       0.057022      -0.021359      -0.076919       0.098104       0.038010      -0.075642      -0.012760      -0.112331      -0.023662      -0.112014       0.022539       0.089475             11.139310       6.997352      -1.234034      -0.182665      15.622459       4.681314      10.798119           0.000012
          230              O       3.696061      14.260214       0.181631      -0.614778      34.140141 0.59234809E+03  0.14538283E+05                                 8.236022                            7.509430       0.456696       2.203521                    0.995349      27.733218      72.825937       0.699040       0.357000      -1.144562       0.021372      -0.056460      -0.012024       0.061556       0.055236       0.000929      -0.033705       0.102025       0.119288      -0.102008       0.037897       0.064111              8.555510       9.511758      -0.445865       3.305299       7.446070       0.773985       8.708701           0.000019
          231              O       4.954295      18.727437       3.006692      -0.636327      33.163809 0.53760801E+03  0.12892539E+05                                 8.047067                            7.111597       0.707306       2.270101                    0.997539      28.040618      73.039649       0.723992       0.352777      -1.146746       0.006911       0.082138       0.000879       0.082433      -0.037007       0.000473       0.039032       0.091928       0.164131      -0.095537       0.027635       0.067902              8.427494       7.831481       0.985721       2.942807       7.333105      -0.560139      10.117895          -0.000016
          232              O       0.458731       4.164405       1.395765      -0.713248      38.454813 0.60977986E+03  0.15133238E+05                                 8.969604                            7.630535       0.405940       2.144443                    0.997301      29.784823      79.645101       0.689254       0.358070      -1.139307       0.014200      -0.046002      -0.069786       0.084781       0.060620      -0.022763      -0.028570      -0.058510       0.053138      -0.076365      -0.003371       0.079736              9.640920       6.933733      -0.904553      -0.218761       8.442235       3.681581      13.546792           0.000002
          233              O       9.890442       7.564035       2.840430      -0.631568      33.365971 0.53191425E+03  0.12731060E+05                                 8.117131                            7.082297       0.690798       2.265118                    0.997586      28.007184      73.049293       0.723678       0.353621      -1.145253      -0.007487       0.076378       0.004198       0.076859      -0.021432      -0.022569       0.020741       0.143206       0.195981      -0.109153       0.026456       0.082697              8.618305       6.683102       0.917350       2.901532       7.131528      -0.180965      12.040286           0.000020
          234              O       8.734037       6.554814       1.327304      -0.789132      55.220184 0.89161493E+03  0.24374144E+05                                11.598169                            9.362003      -0.216674       1.914997                    0.996159      32.607282      92.023691       0.607803       0.368631      -1.129127       0.017010       0.077585      -0.016712       0.081167       0.019089      -0.062044       0.036025       0.037837      -0.124745      -0.092685       0.019448       0.073238             13.283413       9.170237       4.740990       2.578417      18.309877       3.749482      12.370125           0.000011
          235              O       7.686517       4.085405       1.942055      -0.734866      42.170657 0.79718611E+03  0.21178593E+05                                 9.631829                            8.852394      -0.027202       1.993802                    0.994987      31.265929      86.815830       0.625426       0.368632      -1.129803      -0.041638      -0.075167      -0.012278       0.086802      -0.014013      -0.022988       0.052637      -0.006078      -0.187581      -0.087740       0.018118       0.069622              9.938387      13.690068       1.620345      -0.047914       7.988322      -0.171219       8.136770          -0.000003
          236              O       5.807232       4.711648       1.052063      -0.650771      31.984814 0.54338382E+03  0.13073014E+05                                 7.861219                            7.147350       0.656135       2.253868                    0.996361      28.252914      73.842022       0.722142       0.352545      -1.146310      -0.055708      -0.017829       0.020090       0.061845      -0.033617       0.062086       0.010723      -0.111683       0.086146      -0.108278       0.047553       0.060725              8.185270       6.180878      -0.597226       1.270013       8.139535      -3.262963      10.235397           0.000009
          237              O       8.356970       3.707438       5.103832      -0.764187      52.352452 0.83718589E+03  0.22492758E+05                                11.143772                            9.036371      -0.057475       1.979050                    0.995693      31.580202      87.896726       0.623287       0.365761      -1.133140      -0.011919      -0.086628      -0.017102       0.089101      -0.004987       0.062471       0.043358       0.043591      -0.135365      -0.094913       0.015005       0.079908             12.758172      11.073997      -6.075577      -1.563653      17.576440       2.054346       9.624078          -0.000002
          238              O       5.730609       3.927103       6.491214      -0.681205      40.250357 0.64233873E+03  0.16106129E+05                                 9.222155                            7.833489       0.328780       2.139931                    0.996146      28.937186      77.090664       0.681870       0.358243      -1.142267      -0.055776      -0.034585      -0.011239       0.066583      -0.042956      -0.018512      -0.044727       0.007952      -0.040848      -0.072742       0.017013       0.055728              9.911558      11.074287       4.037313      -3.386718       9.142553      -1.763387       9.517836          -0.000000
          239              O       5.919142       6.658319       5.486654      -0.636554      32.810889 0.54475058E+03  0.13119654E+05                                 8.031506                            7.181770       0.531630       2.214842                    0.997232      28.103438      73.591059       0.716283       0.355056      -1.143797      -0.049405       0.019944      -0.011736       0.054556       0.076622      -0.023321       0.026841      -0.011288       0.161824      -0.111366       0.048782       0.062583              8.480421       5.980849      -0.630783      -1.540666       7.111030      -1.361137      12.349385           0.000021
          240              O       7.413295       6.108848       4.050372      -0.752883      47.682264 0.83839783E+03  0.22522527E+05                                10.438719                            9.055196      -0.034691       1.990478                    0.994656      31.384039      87.206893       0.621673       0.366756      -1.132921      -0.071571       0.034170      -0.022345       0.082397       0.035630       0.025840       0.042174      -0.025221      -0.187815      -0.079177      -0.006375       0.085552             11.350439      12.179738      -4.948967      -2.142911      12.029708       1.666500       9.841870           0.000011
          241              O       9.772483       5.995942       5.433562      -0.789551      45.152271 0.73787310E+03  0.19219526E+05                                10.028348                            8.398822       0.024070       1.995036                    0.997775      31.894272      87.570541       0.655932       0.358498      -1.138180       0.057022       0.021359       0.076919       0.098104      -0.038010       0.075642      -0.012760      -0.112331      -0.023662      -0.112014       0.022539       0.089475             11.139311       6.997353       1.234034       0.182665      15.622460       4.681314      10.798120           0.000011
          242              O       8.737061       7.332875       6.804178      -0.614778      34.140138 0.59234804E+03  0.14538281E+05                                 8.236022                            7.509430       0.456696       2.203521                    0.995349      27.733217      72.825933       0.699040       0.357000      -1.144562       0.021372       0.056460       0.012024       0.061556      -0.055236      -0.000929      -0.033705       0.102025       0.119287      -0.102008       0.037897       0.064111              8.555509       9.511757       0.445865      -3.305299       7.446070       0.773985       8.708700           0.000019
          243              O       9.995295       2.865652       3.979117      -0.636327      33.163813 0.53760810E+03  0.12892541E+05                                 8.047068                            7.111597       0.707305       2.270101                    0.997539      28.040620      73.039656       0.723992       0.352777      -1.146746       0.006911      -0.082138      -0.000879       0.082433       0.037007      -0.000473       0.039032       0.091928       0.164131      -0.095537       0.027635       0.067902              8.427494       7.831481      -0.985721      -2.942808       7.333105      -0.560139      10.117897          -0.000017
          244              O       5.499731      17.428684       5.590044      -0.713248      38.454816 0.60977991E+03  0.15133239E+05                                 8.969604                            7.630535       0.405940       2.144443                    0.997301      29.784823      79.645103       0.689254       0.358070      -1.139307       0.014200       0.046002       0.069786       0.084781      -0.060620       0.022763      -0.028570      -0.058510       0.053138      -0.076365      -0.003371       0.079736              9.640921       6.933733       0.904553       0.218761       8.442236       3.681581      13.546794           0.000002
          245              O       4.849442      14.029054       4.145379      -0.631568      33.365969 0.53191422E+03  0.12731059E+05                                 8.117131                            7.082297       0.690798       2.265118                    0.997586      28.007183      73.049290       0.723678       0.353621      -1.145253      -0.007487      -0.076378      -0.004198       0.076859       0.021431       0.022569       0.020741       0.143205       0.195981      -0.109153       0.026456       0.082697              8.618305       6.683102      -0.917350      -2.901531       7.131527      -0.180965      12.040286           0.000020
          246              O       3.693037      15.038275       5.658505      -0.789132      55.220176 0.89161477E+03  0.24374139E+05                                11.598168                            9.362002      -0.216674       1.914997                    0.996159      32.607279      92.023681       0.607803       0.368631      -1.129127       0.017010      -0.077585       0.016712       0.081167      -0.019089       0.062044       0.036025       0.037837      -0.124745      -0.092685       0.019448       0.073238             13.283412       9.170236      -4.740990      -2.578417      18.309875       3.749481      12.370124           0.000011
          247              O       2.645517      17.507684       5.043754      -0.734866      42.170654 0.79718604E+03  0.21178591E+05                                 9.631828                            8.852393      -0.027201       1.993802                    0.994987      31.265928      86.815827       0.625426       0.368632      -1.129803      -0.041638       0.075167       0.012278       0.086802       0.014013       0.022988       0.052637      -0.006078      -0.187581      -0.087740       0.018118       0.069622              9.938386      13.690067      -1.620345       0.047914       7.988322      -0.171220       8.136770          -0.000003
          248              O       0.766232      16.881441       5.933746      -0.650771      31.984807 0.54338366E+03  0.13073009E+05                                 7.861217                            7.147349       0.656136       2.253868                    0.996361      28.252912      73.842011       0.722142       0.352545      -1.146311      -0.055708       0.017829      -0.020090       0.061845       0.033616      -0.062086       0.010723      -0.111683       0.086145      -0.108278       0.047553       0.060725              8.185268       6.180877       0.597226      -1.270013       8.139533      -3.262963      10.235395           0.000010
          249              O       6.766030       3.513527      12.089641      -0.764187      52.352453 0.83718590E+03  0.22492758E+05                                11.143772                            9.036371      -0.057475       1.979050                    0.995693      31.580202      87.896728       0.623287       0.365761      -1.133140       0.011919      -0.086628      -0.017102       0.089101       0.004987      -0.062471       0.043358       0.043591      -0.135365      -0.094913       0.015005       0.079908             12.758172      11.073997       6.075577       1.563652      17.576441       2.054346       9.624079          -0.000002
          250              O       9.392391       3.733192      13.477023      -0.681205      40.250354 0.64233866E+03  0.16106127E+05                                 9.222154                            7.833488       0.328780       2.139931                    0.996146      28.937185      77.090658       0.681870       0.358243      -1.142268       0.055776      -0.034585      -0.011239       0.066583       0.042956       0.018512      -0.044727       0.007952      -0.040848      -0.072742       0.017013       0.055728              9.911558      11.074286      -4.037313       3.386717       9.142552      -1.763387       9.517835          -0.000000
          251              O       9.203858       6.464408      12.472463      -0.636554      32.810886 0.54475052E+03  0.13119652E+05                                 8.031505                            7.181770       0.531630       2.214842                    0.997232      28.103437      73.591054       0.716283       0.355056      -1.143797       0.049405       0.019944      -0.011736       0.054556      -0.076622       0.023321       0.026841      -0.011288       0.161824      -0.111366       0.048782       0.062583              8.480421       5.980849       0.630783       1.540666       7.111030      -1.361137      12.349383           0.000021
          252              O       7.709705       5.914937      11.036181      -0.752883      47.682264 0.83839785E+03  0.22522528E+05                                10.438719                            9.055196      -0.034691       1.990478                    0.994656      31.384039      87.206896       0.621673       0.366756      -1.132921       0.071571       0.034170      -0.022345       0.082397      -0.035630      -0.025840       0.042174      -0.025221      -0.187815      -0.079177      -0.006375       0.085552             11.350439      12.179739       4.948967       2.142912      12.029708       1.666501       9.841871           0.000010
          253              O       5.350517       5.802031      12.419371      -0.789551      45.152268 0.73787302E+03  0.19219524E+05                                10.028347                            8.398822       0.024070       1.995036                    0.997775      31.894270      87.570534       0.655932       0.358498      -1.138180      -0.057022       0.021359       0.076919       0.098104       0.038010      -0.075642      -0.012760      -0.112331      -0.023662      -0.112014       0.022539       0.089475             11.139310       6.997352      -1.234034      -0.182665      15.622459       4.681314      10.798120           0.000012
          254              O       6.385939       7.138964      13.789987      -0.614778      34.140152 0.59234836E+03  0.14538291E+05                                 8.236024                            7.509432       0.456694       2.203520                    0.995349      27.733223      72.825959       0.699039       0.357000      -1.144562      -0.021372       0.056460       0.012024       0.061556       0.055236       0.000929      -0.033705       0.102026       0.119288      -0.102008       0.037897       0.064111              8.555512       9.511761      -0.445866       3.305301       7.446072       0.773985       8.708703           0.000019
          255              O       5.127705       2.671741      10.964926      -0.636327      33.163806 0.53760796E+03  0.12892537E+05                                 8.047067                            7.111596       0.707306       2.270101                    0.997539      28.040617      73.039644       0.723992       0.352777      -1.146746      -0.006911      -0.082138      -0.000879       0.082433      -0.037007       0.000473       0.039032       0.091928       0.164131      -0.095537       0.027635       0.067902              8.427493       7.831480       0.985721       2.942807       7.333104      -0.560139      10.117894          -0.000017
          256              O       9.623269      17.234773      12.575853      -0.713248      38.454814 0.60977986E+03  0.15133238E+05                                 8.969604                            7.630535       0.405940       2.144443                    0.997301      29.784821      79.645098       0.689254       0.358070      -1.139307      -0.014200       0.046002       0.069786       0.084781       0.060620      -0.022763      -0.028570      -0.058510       0.053138      -0.076365      -0.003371       0.079736              9.640921       6.933733      -0.904553      -0.218761       8.442236       3.681581      13.546793           0.000002
          257              O       0.191558      13.835143      11.131188      -0.631568      33.365973 0.53191429E+03  0.12731061E+05                                 8.117132                            7.082297       0.690798       2.265118                    0.997586      28.007183      73.049294       0.723678       0.353621      -1.145253       0.007487      -0.076378      -0.004198       0.076859      -0.021431      -0.022569       0.020741       0.143206       0.195981      -0.109153       0.026456       0.082697              8.618306       6.683102       0.917350       2.901532       7.131528      -0.180965      12.040287           0.000020
          258              O       1.347963      14.844364      12.644314      -0.789132      55.220185 0.89161495E+03  0.24374145E+05                                11.598170                            9.362003      -0.216674       1.914997                    0.996159      32.607282      92.023693       0.607803       0.368631      -1.129127      -0.017010      -0.077585       0.016712       0.081167       0.019089      -0.062044       0.036025       0.037837      -0.124745      -0.092685       0.019448       0.073238             13.283413       9.170237       4.740990       2.578417      18.309878       3.749482      12.370125           0.000011
          259              O       2.395483      17.313773      12.029563      -0.734866      42.170655 0.79718607E+03  0.21178592E+05                                 9.631828                            8.852394      -0.027202       1.993802                    0.994987      31.265928      86.815827       0.625426       0.368632      -1.129803       0.041638       0.075167       0.012278       0.086802      -0.014013      -0.022988       0.052637      -0.006078      -0.187581      -0.087740       0.018118       0.069622              9.938386      13.690068       1.620345      -0.047914       7.988322      -0.171219       8.136769          -0.000003
          260              O       4.274768      16.687530      12.919555      -0.650771      31.984818 0.54338390E+03  0.13073016E+05                                 7.861219                            7.147351       0.656135       2.253868                    0.996361      28.252916      73.842029       0.722142       0.352545      -1.146310       0.055708       0.017829      -0.020090       0.061845      -0.033616       0.062086       0.010723      -0.111683       0.086146      -0.108278       0.047553       0.060725              8.185271       6.180879      -0.597226       1.270013       8.139535      -3.262964      10.235398           0.000009
          261              O       1.725030      17.691740       8.867786      -0.764187      52.352446 0.83718578E+03  0.22492754E+05                                11.143771                            9.036370      -0.057475       1.979050                    0.995693      31.580200      87.896719       0.623287       0.365761      -1.133140       0.011919       0.086628       0.017102       0.089101      -0.004987       0.062471       0.043358       0.043591      -0.135365      -0.094913       0.015005       0.079908             12.758171      11.073996      -6.075576      -1.563653      17.576439       2.054346       9.624078          -0.000002
          262              O       4.351391      17.472075       7.480404      -0.681205      40.250354 0.64233867E+03  0.16106127E+05                                 9.222154                            7.833489       0.328780       2.139931                    0.996146      28.937185      77.090659       0.681870       0.358243      -1.142268       0.055776       0.034585       0.011239       0.066583      -0.042956      -0.018512      -0.044727       0.007952      -0.040848      -0.072742       0.017013       0.055729              9.911558      11.074286       4.037313      -3.386717       9.142552      -1.763387       9.517835          -0.000000
          263              O       4.162858      14.740859       8.484964      -0.636554      32.810888 0.54475057E+03  0.13119653E+05                                 8.031506                            7.181770       0.531630       2.214841                    0.997232      28.103437      73.591057       0.716283       0.355056      -1.143797       0.049405      -0.019944       0.011736       0.054556       0.076622      -0.023321       0.026841      -0.011288       0.161824      -0.111366       0.048782       0.062583              8.480421       5.980849      -0.630783      -1.540666       7.111030      -1.361137      12.349384           0.000021
          264              O       2.668705      15.290330       9.921246      -0.752883      47.682257 0.83839768E+03  0.22522522E+05                                10.438718                            9.055196      -0.034691       1.990478                    0.994656      31.384036      87.206886       0.621673       0.366756      -1.132921       0.071571      -0.034170       0.022345       0.082397       0.035630       0.025840       0.042174      -0.025221      -0.187815      -0.079177      -0.006375       0.085552             11.350438      12.179738      -4.948967      -2.142911      12.029707       1.666500       9.841870           0.000010
          265              O       0.309517      15.403236       8.538056      -0.789551      45.152267 0.73787300E+03  0.19219523E+05                                10.028347                            8.398822       0.024070       1.995036                    0.997775      31.894269      87.570532       0.655932       0.358498      -1.138180      -0.057022      -0.021359      -0.076919       0.098104      -0.038010       0.075642      -0.012760      -0.112331      -0.023662      -0.112014       0.022539       0.089475             11.139310       6.997352       1.234034       0.182665      15.622459       4.681314      10.798119           0.000012
          266              O       1.344939      14.066303       7.167440      -0.614778      34.140150 0.59234830E+03  0.14538290E+05                                 8.236024                            7.509432       0.456694       2.203520                    0.995349      27.733221      72.825955       0.699039       0.357000      -1.144562      -0.021371      -0.056460      -0.012024       0.061556      -0.055236      -0.000929      -0.033705       0.102026       0.119288      -0.102008       0.037897       0.064111              8.555512       9.511761       0.445866      -3.305301       7.446072       0.773985       8.708703           0.000019
          267              O       0.086705      18.533526       9.992501      -0.636327      33.163809 0.53760801E+03  0.12892539E+05                                 8.047067                            7.111597       0.707306       2.270101                    0.997539      28.040618      73.039648       0.723992       0.352777      -1.146746      -0.006911       0.082138       0.000879       0.082433       0.037007      -0.000473       0.039032       0.091928       0.164131      -0.095537       0.027635       0.067902              8.427493       7.831480      -0.985721      -2.942807       7.333105      -0.560139      10.117895          -0.000016
          268              O       4.582269       3.970494       8.381574      -0.713248      38.454822 0.60978002E+03  0.15133243E+05                                 8.969606                            7.630536       0.405940       2.144443                    0.997301      29.784824      79.645110       0.689254       0.358070      -1.139307      -0.014200      -0.046002      -0.069786       0.084781      -0.060620       0.022763      -0.028570      -0.058510       0.053138      -0.076365      -0.003371       0.079736              9.640923       6.933734       0.904554       0.218761       8.442237       3.681582      13.546796           0.000002
          269              O       5.232558       7.370124       9.826239      -0.631568      33.365973 0.53191430E+03  0.12731062E+05                                 8.117132                            7.082297       0.690798       2.265118                    0.997586      28.007184      73.049295       0.723678       0.353621      -1.145253       0.007487       0.076378       0.004198       0.076859       0.021431       0.022569       0.020741       0.143206       0.195981      -0.109153       0.026456       0.082697              8.618306       6.683102      -0.917350      -2.901532       7.131528      -0.180965      12.040287           0.000020
          270              O       6.388963       6.360903       8.313113      -0.789132      55.220183 0.89161490E+03  0.24374143E+05                                11.598169                            9.362003      -0.216674       1.914997                    0.996159      32.607281      92.023690       0.607803       0.368631      -1.129127      -0.017010       0.077585      -0.016712       0.081167      -0.019089       0.062044       0.036025       0.037837      -0.124745      -0.092685       0.019448       0.073238             13.283413       9.170237      -4.740990      -2.578417      18.309877       3.749481      12.370125           0.000011
          271              O       7.436483       3.891494       8.927864      -0.734866      42.170657 0.79718610E+03  0.21178593E+05                                 9.631829                            8.852394      -0.027202       1.993802                    0.994987      31.265929      86.815830       0.625426       0.368632      -1.129803       0.041638      -0.075167      -0.012278       0.086802       0.014013       0.022988       0.052637      -0.006078      -0.187581      -0.087740       0.018118       0.069622              9.938387      13.690068      -1.620345       0.047914       7.988322      -0.171219       8.136770          -0.000003
          272              O       9.315768       4.517737       8.037872      -0.650771      31.984818 0.54338389E+03  0.13073016E+05                                 7.861220                            7.147351       0.656135       2.253868                    0.996361      28.252915      73.842027       0.722142       0.352545      -1.146310       0.055708      -0.017829       0.020090       0.061845       0.033617      -0.062086       0.010723      -0.111683       0.086146      -0.108278       0.047553       0.060725              8.185271       6.180879       0.597226      -1.270013       8.139535      -3.262964      10.235398           0.000009

******************************************************
Auxiliary information for the entire system
The total spin magnetic moment of the unit cell is   0.001021
The total net atomic charge of the unit cell is   -0.000002
Accuracy of reproducing the electrostatic potential in the unit cell:
  The inner radius (bohr) =    5.0000
  The outer radius (bohr) =   12.0000
  Valid grid points have density less than (e/(bohr^3)) =    0.0001
  The number of valid grid points were=         8760
  The rms potential error without charges in kcal/mol is=      8.29483
  The rms potential error with partial charges in kcal/mol is=      1.38625
  The RRMSE value at monopole order=      0.16712
  The rms potential error with partial charges and cloud penetration in kcal/mol is=      1.37367
  The RRMSE value at monopole order with cloud penetration is=      0.16561
  The rms potential error with partial charges and atomic dipoles in kcal/mol is=      0.73172
  The RRMSE value at dipole order=      0.08821
  The rms potential error with partial charges, atomic dipoles and cloud penetration in kcal/mol is=      0.70862
  The RRMSE value at dipole order with cloud penetration=      0.08543

******************************************************
The electron densities and ab initio electrostatic potential were computed in VASP using the PBE functional and
projector augmented wave method. See the main text of the journal article for a description of computational details.
The atomic charges, dipoles, and quadrupoles were computed with the DDEC6 method as described in
(a) T. A. Manz and N. Gabaldon Limas, RSC Adv. 6 (2016) 47771-47801 DOI: 10.1039/c6ra04656h
(b) N. Gabaldon Limas and T. A. Manz, RSC Adv. 8 (2018) 2678-2707 DOI: 10.1039/c7ra11829e.
For each atom in the material, the electron cloud parameters were fit to the spherically averaged atom-in-material
electron density using radial positions for which this density was between 10^-4 and 10^-2 electrons per cubic bohr.
The polarizabilities, dispersion coefficients, and quantum Drude oscillator (QDO) parameters were fit using the MCLF method.
The magnetic structure of the system was optimized in VASP from the default ferromagnetic initial guess using spin polarization.
The atomic spin moments (ASMs) were computed on this optimized magnetic structure using the DDEC6 partition as inputs
to the method of T. A. Manz and D. S. Sholl, J. Chem. Theory Comput. 7 (2011) 4146-4164 DOI: 10.1021/ct200539n.
The RMSE and RRMSE were computed using a uniform grid with Ewald summation.
