# Supplementary material for: A collection of forcefield precursors for metal–organic frameworks
Source: RSC Adv. 2019 Nov 13;9(63):36492–507. doi: 10.1039/c9ra07327b (PMC9075174; doi:10.1039/c9ra07327b)
Supplement: RA-009-C9RA07327B-s3560 [file RA-009-C9RA07327B-s3560.xyz]

   72
jmolscript: load "" {1 1 1} spacegroup "x,y,z" unitcell [{      7.980900     0.000000     0.000000 }, {     -1.055305     9.689200     0.000000 }, {      0.000000     0.000000    15.926500 }]
Sm     7.198340     1.309011     5.203665     1.918731
Sm     4.245358     3.535589    13.166915     1.918731
Sm    -0.272745     8.380189    10.722835     1.918732
Sm     2.680237     6.153611     2.759585     1.918731
H      7.007458     6.636714     6.178049     0.166486
H      4.560904     3.362831     4.005037     0.072561
H      3.380934     7.897086    14.141299     0.166486
H      6.882794     1.481769    11.968287     0.072561
H     -0.081863     3.052486     9.748451     0.166486
H      2.364691     6.326369    11.921463     0.072561
H      3.544661     1.792114     1.785201     0.166486
H      0.042801     8.207431     3.958213     0.072561
C      6.787910     4.614966     5.865730     0.212254
C      5.087075     7.715510     4.540645     0.622206
C      6.494058     5.964672     5.719206    -0.166109
C      5.447044     6.286353     4.886250     0.164415
C      0.003696     4.120817     6.662055     0.554985
C      5.054286     4.074309     4.478532     0.293448
C      7.257699     0.089141     8.216481     0.543789
C      4.655787     0.229634    13.828980     0.212254
C      5.301317     6.818290    12.503895     0.622206
C      3.894335     8.569128    13.682456    -0.166109
C      4.941349     8.247447    12.849500     0.164415
C      3.459102     0.723783    14.625305     0.554985
C      6.389411     0.770291    12.441782     0.293448
C      4.185999     4.755459     0.253231     0.543789
C      0.137685     5.074234    10.060770     0.212254
C      1.838520     1.973690    11.385855     0.622206
C      0.431537     3.724528    10.207294    -0.166109
C      1.478551     3.402847    11.040250     0.164415
C      6.921899     5.568383     9.264445     0.554985
C      1.871309     5.614891    11.447968     0.293448
C     -0.332104     9.600059     7.710019     0.543788
C      2.269808     9.459566     2.097520     0.212254
C      1.624278     2.870910     3.422605     0.622206
C      3.031260     1.120072     2.244044    -0.166109
C      1.984246     1.441753     3.077000     0.164416
C      3.466493     8.965417     1.301195     0.554985
C      0.536184     8.918909     3.484718     0.293448
C      2.739596     4.933741    15.673269     0.543788
N      6.068559     3.672207     5.246189    -0.396910
N      4.705346     5.343594     4.274673    -0.367486
N      5.375139     1.172393    13.209439    -0.396910
N      5.683047     9.190206    12.237923    -0.367486
N      0.857036     6.016993    10.680311    -0.396910
N      2.220249     4.345606    11.651827    -0.367486
N      1.550456     8.516807     2.717061    -0.396910
N      1.242548     0.498994     3.688577    -0.367486
O      0.079070     2.871879     6.825302    -0.630400
O      5.845704     8.612730     4.958875    -0.635478
O      6.422462     0.547440     7.397381    -0.598438
O      4.070619     7.881195     3.831438    -0.637309
O      5.955645     9.449877     9.397909    -0.577905
O      0.824372     4.968622     7.046839    -0.538840
O      3.383728     1.972721    14.788552    -0.630400
O      4.542688     5.921070    12.922125    -0.635478
O      5.021235     4.297160    15.360631    -0.598438
O      6.317774     6.652605    11.794688    -0.637309
O      4.432748     5.083923     1.434659    -0.577905
O      1.583121     9.565178    15.010089    -0.538839
O      6.846525     6.817321     9.101198    -0.630400
O      1.079891     1.076470    10.967625    -0.635478
O      0.503133     9.141760     8.529119    -0.598438
O      2.854976     1.808005    12.095062    -0.637309
O      0.969950     0.239323     6.528591    -0.577905
O      6.101223     4.720578     8.879661    -0.538840
O      3.541867     7.716479     1.137948    -0.630400
O      2.382907     3.768130     3.004375    -0.635478
O      1.904360     5.392040     0.565869    -0.598438
O      0.607821     3.036595     4.131812    -0.637309
O      2.492847     4.605277    14.491841    -0.577905
O      5.342474     0.124022     0.916411    -0.538839

The following XYZ coordinates are in angstroms. Other properties are in atomic units.
The sperically averaged electron density of each atom fit to a function of the form exp(a - br)
eigen_1, eigen_2 and eigen_3 are the three eigenvalues of traceless quadrupole moment tensor
  atom number  atomic symbol              X              Y              Z     net charge C6 coefficient C8 coefficient C10 coefficient fluctuating dipole atomic polarizability isotropic forcefield polarizability              a              b squared Pearson coefficient          <r^3>          <r^4>         wp_QDO          m_QDO          q_QDO       dipole_x       dipole_y       dipole_z         dipole            Qxy            Qxz            Qyz     Q(x^2-y^2)  Q(3z^2 - R^2)        eigen_1        eigen_2        eigen_3 static polarizability      alpha(xx)      alpha(xy)      alpha(xz)      alpha(yy)      alpha(yz)      alpha(zz) atomic spin moment
            1             Sm       7.198340       1.309011       5.203665       1.918731     145.765980 0.35792865E+04  0.12729157E+06                                18.194027                           16.123220       2.713717       2.492807                    0.999671      85.220836     208.222881       0.632360       0.272357      -1.325133      -0.020839      -0.026914       0.041116       0.053377       0.093401       0.121878      -0.014147       0.350632      -0.004561      -0.208591      -0.043632       0.252223             20.032757      15.021398       1.017655      -1.688735      26.928005      -0.300605      18.148870          -0.000024
            2             Sm       4.245358       3.535589      13.166915       1.918731     145.766025 0.35792881E+04  0.12729165E+06                                18.194031                           16.123224       2.713717       2.492807                    0.999671      85.220844     208.222914       0.632360       0.272357      -1.325133       0.020839       0.026914       0.041116       0.053378       0.093401      -0.121878       0.014147       0.350632      -0.004562      -0.208591      -0.043632       0.252224             20.032762      15.021400       1.017654       1.688734      26.928012       0.300605      18.148872          -0.000023
            3             Sm      -0.272745       8.380189      10.722835       1.918732     145.765834 0.35792820E+04  0.12729137E+06                                18.194012                           16.123207       2.713717       2.492807                    0.999671      85.220825     208.222805       0.632361       0.272357      -1.325134       0.020838       0.026914      -0.041116       0.053377       0.093401       0.121878      -0.014147       0.350631      -0.004562      -0.208591      -0.043632       0.252223             20.032741      15.021386       1.017655      -1.688734      26.927981      -0.300605      18.148855          -0.000023
            4             Sm       2.680237       6.153611       2.759585       1.918731     145.766020 0.35792879E+04  0.12729164E+06                                18.194031                           16.123223       2.713717       2.492807                    0.999671      85.220844     208.222913       0.632360       0.272357      -1.325133      -0.020839      -0.026914      -0.041116       0.053377       0.093401      -0.121878       0.014147       0.350632      -0.004562      -0.208591      -0.043632       0.252224             20.032761      15.021400       1.017654       1.688733      26.928011       0.300605      18.148872          -0.000024
            5              H       7.007458       6.636714       6.178049       0.166486       0.979477 0.72406950E+01  0.70578999E+02                                 1.741966                            1.661877      -1.398028       2.250701                    0.993188       3.600608      10.645756       0.439301       1.430371      -0.677308       0.016763       0.028867       0.026997       0.042932       0.010557       0.005515       0.008834      -0.010823      -0.008756      -0.010407      -0.008000       0.018408              1.767885       1.615788       0.253079       0.256696       1.955728       0.244038       1.732138          -0.000000
            6              H       4.560904       3.362831       4.005037       0.072561       1.395200 0.99290970E+01  0.10301652E+03                                 2.065968                            1.837163      -1.271261       2.258950                    0.993821       3.946597      11.405635       0.463119       1.274726      -0.708720      -0.028298      -0.039571      -0.030461       0.057398       0.008114       0.002087       0.005035      -0.015144      -0.003495      -0.010517      -0.003165       0.013682              2.194667       2.244941       0.641751       0.557871       2.379689       0.535297       1.959371          -0.000004
            7              H       3.380934       7.897086      14.141299       0.166486       0.979477 0.72406943E+01  0.70578989E+02                                 1.741966                            1.661877      -1.398028       2.250701                    0.993188       3.600607      10.645752       0.439301       1.430371      -0.677308      -0.016763      -0.028867       0.026997       0.042932       0.010557      -0.005515      -0.008834      -0.010823      -0.008756      -0.010407      -0.008000       0.018408              1.767884       1.615788       0.253079      -0.256696       1.955727      -0.244037       1.732137          -0.000000
            8              H       6.882794       1.481769      11.968287       0.072561       1.395201 0.99291033E+01  0.10301659E+03                                 2.065968                            1.837163      -1.271261       2.258950                    0.993821       3.946597      11.405634       0.463119       1.274725      -0.708720       0.028298       0.039571      -0.030461       0.057398       0.008114      -0.002087      -0.005035      -0.015144      -0.003495      -0.010517      -0.003165       0.013682              2.194667       2.244942       0.641751      -0.557871       2.379689      -0.535297       1.959371          -0.000004
            9              H      -0.081863       3.052486       9.748451       0.166486       0.979477 0.72406913E+01  0.70578953E+02                                 1.741966                            1.661877      -1.398028       2.250701                    0.993188       3.600607      10.645752       0.439301       1.430371      -0.677308      -0.016763      -0.028867      -0.026997       0.042932       0.010557       0.005515       0.008834      -0.010823      -0.008756      -0.010407      -0.008000       0.018408              1.767884       1.615788       0.253079       0.256696       1.955727       0.244038       1.732137          -0.000000
           10              H       2.364691       6.326369      11.921463       0.072561       1.395201 0.99291078E+01  0.10301666E+03                                 2.065969                            1.837164      -1.271262       2.258949                    0.993821       3.946599      11.405642       0.463119       1.274726      -0.708720       0.028298       0.039571       0.030461       0.057398       0.008114       0.002087       0.005035      -0.015144      -0.003495      -0.010517      -0.003165       0.013682              2.194668       2.244942       0.641751       0.557871       2.379691       0.535297       1.959372          -0.000004
           11              H       3.544661       1.792114       1.785201       0.166486       0.979477 0.72406952E+01  0.70578994E+02                                 1.741966                            1.661876      -1.398027       2.250701                    0.993188       3.600607      10.645749       0.439301       1.430370      -0.677308       0.016763       0.028867      -0.026997       0.042932       0.010557      -0.005515      -0.008834      -0.010823      -0.008756      -0.010407      -0.008000       0.018408              1.767884       1.615788       0.253079      -0.256696       1.955726      -0.244037       1.732137          -0.000000
           12              H       0.042801       8.207431       3.958213       0.072561       1.395200 0.99290977E+01  0.10301652E+03                                 2.065968                            1.837163      -1.271261       2.258950                    0.993821       3.946596      11.405632       0.463119       1.274726      -0.708720      -0.028298      -0.039571       0.030461       0.057398       0.008114      -0.002087      -0.005035      -0.015144      -0.003495      -0.010517      -0.003165       0.013682              2.194667       2.244942       0.641751      -0.557871       2.379689      -0.535296       1.959371          -0.000004
           13              C       6.787910       4.614966       5.865730       0.212254      31.974483 0.39429677E+03  0.90951722E+04                                 9.201236                            6.928055      -0.489329       1.871647                    0.998514      26.034707      75.453316       0.581685       0.456489      -1.034448      -0.083837      -0.008554      -0.030132       0.089497       0.020190      -0.077088       0.006687       0.042583       0.144295      -0.073323      -0.030801       0.104124             10.754454      11.000910      -2.885833       4.748012      12.242990      -1.097118       9.019460          -0.000003
           14              C       5.087075       7.715510       4.540645       0.622206      23.503495 0.22995478E+03  0.46615930E+04                                 7.501911                            5.364678       0.030278       2.081619                    0.999068      21.553654      59.648502       0.643781       0.469328      -1.021523      -0.013474       0.085876      -0.013188       0.087921      -0.015063      -0.089147       0.013728       0.077893       0.303240      -0.092383      -0.059361       0.151744              8.840852       9.056661       0.635282       3.431013      11.041574      -0.073250       6.424322          -0.000009
           15              C       6.494058       5.964672       5.719206      -0.166109      33.863146 0.45509991E+03  0.10845609E+05                                 9.179648                            7.187546      -0.038958       1.977335                    0.998777      29.348174      85.541365       0.603772       0.425683      -1.056103      -0.027902      -0.002471       0.036434       0.045957       0.009930      -0.057382       0.015991       0.026267       0.125505      -0.057940      -0.022161       0.080101             10.350139       9.363028      -2.301320       4.072163      12.946136      -1.366129       8.741252          -0.000008
           16              C       5.447044       6.286353       4.886250       0.164415      30.943650 0.35764655E+03  0.79672274E+04                                 8.650137                            6.354488       0.152745       2.081966                    0.998878      24.832835      68.351428       0.649403       0.423388      -1.065183      -0.016510      -0.076395       0.005271       0.078336       0.016880      -0.067042       0.021060       0.026254       0.164309      -0.074422      -0.021875       0.096297             10.230427       8.863592      -1.473668       3.819822      14.197981      -1.423572       7.629709          -0.000009
           17              C       0.003696       4.120817       6.662055       0.554985      23.327888 0.27378962E+03  0.58289120E+04                                 7.612909                            5.952236      -0.393577       1.920455                    0.998227      23.596625      68.107502       0.592872       0.485260      -1.007601       0.057842      -0.051710       0.058023       0.096883      -0.031590      -0.067332       0.008972       0.046738       0.210708      -0.079368      -0.031964       0.111332              8.505873       8.023241      -0.591259       2.725663      10.205206      -0.154042       7.289171          -0.000002
           18              C       5.054286       4.074309       4.478532       0.293448      25.001256 0.28437379E+03  0.60538874E+04                                 7.631732                            5.762338       0.091242       2.070901                    0.999553      24.113440      67.461420       0.657086       0.437864      -1.043737       0.026170       0.052709       0.026174       0.064406       0.043525      -0.081991       0.008173       0.068652       0.203124      -0.103412      -0.020957       0.124368              8.664827       9.256453       0.142141       3.879743       9.821168       0.346590       6.916859          -0.000014
           19              C       7.257699       0.089141       8.216481       0.543789      22.788931 0.26589441E+03  0.55903830E+04                                 7.381477                            5.817552      -0.032399       2.053768                    0.999029      22.678741      63.952674       0.610339       0.477312      -1.017051      -0.143321       0.015186       0.045789       0.151223       0.048925       0.013540       0.067890      -0.191335      -0.202244      -0.088728      -0.073290       0.162017              8.186351       7.335476      -0.807655      -0.291914       5.596640      -2.287546      11.626937          -0.000002
           20              C       4.655787       0.229634      13.828980       0.212254      31.974502 0.39429691E+03  0.90951759E+04                                 9.201239                            6.928056      -0.489329       1.871647                    0.998514      26.034708      75.453319       0.581685       0.456489      -1.034448       0.083837       0.008554      -0.030132       0.089497       0.020190       0.077088      -0.006687       0.042583       0.144295      -0.073323      -0.030801       0.104124             10.754459      11.000922      -2.885839      -4.748019      12.242990       1.097123       9.019466          -0.000003
           21              C       5.301317       6.818290      12.503895       0.622206      23.503507 0.22995495E+03  0.46615973E+04                                 7.501914                            5.364680       0.030278       2.081619                    0.999068      21.553655      59.648509       0.643781       0.469328      -1.021522       0.013474      -0.085876      -0.013188       0.087921      -0.015064       0.089147      -0.013728       0.077893       0.303240      -0.092383      -0.059361       0.151744              8.840857       9.056664       0.635285      -3.431013      11.041583       0.073250       6.424323          -0.000009
           22              C       3.894335       8.569128      13.682456      -0.166109      33.863165 0.45510022E+03  0.10845618E+05                                 9.179651                            7.187549      -0.038958       1.977335                    0.998777      29.348176      85.541369       0.603772       0.425683      -1.056103       0.027902       0.002471       0.036434       0.045957       0.009930       0.057382      -0.015991       0.026267       0.125504      -0.057940      -0.022161       0.080101             10.350143       9.363036      -2.301325      -4.072167      12.946137       1.366133       8.741257          -0.000008
           23              C       4.941349       8.247447      12.849500       0.164415      30.943656 0.35764660E+03  0.79672288E+04                                 8.650139                            6.354489       0.152744       2.081965                    0.998878      24.832839      68.351446       0.649403       0.423388      -1.065182       0.016510       0.076395       0.005271       0.078336       0.016880       0.067042      -0.021060       0.026254       0.164309      -0.074422      -0.021875       0.096297             10.230429       8.863593      -1.473667      -3.819822      14.197986       1.423572       7.629709          -0.000009
           24              C       3.459102       0.723783      14.625305       0.554985      23.327890 0.27378954E+03  0.58289099E+04                                 7.612909                            5.952234      -0.393577       1.920455                    0.998227      23.596625      68.107502       0.592872       0.485260      -1.007601      -0.057842       0.051710       0.058022       0.096882      -0.031590       0.067332      -0.008972       0.046738       0.210708      -0.079368      -0.031964       0.111332              8.505874       8.023242      -0.591261      -2.725665      10.205207       0.154044       7.289172          -0.000002
           25              C       6.389411       0.770291      12.441782       0.293448      25.001259 0.28437375E+03  0.60538862E+04                                 7.631733                            5.762337       0.091243       2.070901                    0.999553      24.113438      67.461409       0.657086       0.437864      -1.043737      -0.026170      -0.052709       0.026174       0.064406       0.043525       0.081991      -0.008173       0.068652       0.203124      -0.103412      -0.020957       0.124368              8.664828       9.256458       0.142137      -3.879747       9.821164      -0.346587       6.916861          -0.000014
           26              C       4.185999       4.755459       0.253231       0.543789      22.788927 0.26589435E+03  0.55903814E+04                                 7.381476                            5.817551      -0.032399       2.053768                    0.999030      22.678741      63.952673       0.610339       0.477312      -1.017051       0.143321      -0.015185       0.045789       0.151223       0.048925      -0.013540      -0.067890      -0.191334      -0.202244      -0.088728      -0.073290       0.162017              8.186350       7.335471      -0.807655       0.291911       5.596641       2.287548      11.626937          -0.000002
           27              C       0.137685       5.074234      10.060770       0.212254      31.974482 0.39429677E+03  0.90951720E+04                                 9.201235                            6.928055      -0.489329       1.871647                    0.998514      26.034707      75.453315       0.581685       0.456489      -1.034448       0.083837       0.008554       0.030132       0.089497       0.020190      -0.077088       0.006687       0.042583       0.144295      -0.073323      -0.030801       0.104124             10.754453      11.000910      -2.885833       4.748012      12.242990      -1.097118       9.019460          -0.000003
           28              C       1.838520       1.973690      11.385855       0.622206      23.503494 0.22995477E+03  0.46615929E+04                                 7.501911                            5.364678       0.030278       2.081619                    0.999068      21.553654      59.648505       0.643781       0.469328      -1.021522       0.013474      -0.085876       0.013188       0.087921      -0.015063      -0.089147       0.013728       0.077893       0.303240      -0.092383      -0.059361       0.151744              8.840853       9.056661       0.635282       3.431013      11.041575      -0.073250       6.424323          -0.000009
           29              C       0.431537       3.724528      10.207294      -0.166109      33.863144 0.45509990E+03  0.10845608E+05                                 9.179648                            7.187546      -0.038958       1.977335                    0.998777      29.348173      85.541359       0.603772       0.425683      -1.056103       0.027902       0.002471      -0.036434       0.045957       0.009930      -0.057382       0.015991       0.026267       0.125505      -0.057940      -0.022161       0.080101             10.350138       9.363027      -2.301320       4.072163      12.946136      -1.366129       8.741252          -0.000008
           30              C       1.478551       3.402847      11.040250       0.164415      30.943651 0.35764656E+03  0.79672276E+04                                 8.650137                            6.354488       0.152745       2.081966                    0.998878      24.832835      68.351429       0.649403       0.423388      -1.065182       0.016510       0.076395      -0.005271       0.078336       0.016880      -0.067042       0.021060       0.026254       0.164310      -0.074422      -0.021875       0.096297             10.230428       8.863592      -1.473668       3.819822      14.197982      -1.423572       7.629709          -0.000009
           31              C       6.921899       5.568383       9.264445       0.554985      23.327886 0.27378960E+03  0.58289115E+04                                 7.612909                            5.952235      -0.393577       1.920455                    0.998227      23.596624      68.107500       0.592872       0.485260      -1.007600      -0.057842       0.051710      -0.058023       0.096882      -0.031590      -0.067332       0.008972       0.046738       0.210708      -0.079368      -0.031964       0.111332              8.505872       8.023241      -0.591259       2.725663      10.205206      -0.154042       7.289171          -0.000002
           32              C       1.871309       5.614891      11.447968       0.293448      25.001258 0.28437380E+03  0.60538878E+04                                 7.631733                            5.762338       0.091242       2.070901                    0.999553      24.113442      67.461427       0.657086       0.437864      -1.043737      -0.026170      -0.052709      -0.026174       0.064406       0.043525      -0.081991       0.008173       0.068652       0.203124      -0.103412      -0.020957       0.124368              8.664827       9.256454       0.142141       3.879744       9.821169       0.346590       6.916859          -0.000014
           33              C      -0.332104       9.600059       7.710019       0.543788      22.788947 0.26589463E+03  0.55903888E+04                                 7.381481                            5.817554      -0.032400       2.053767                    0.999030      22.678752      63.952715       0.610339       0.477312      -1.017051       0.143321      -0.015185      -0.045789       0.151223       0.048925       0.013540       0.067890      -0.191335      -0.202244      -0.088728      -0.073290       0.162018              8.186355       7.335479      -0.807655      -0.291914       5.596643      -2.287548      11.626943          -0.000002
           34              C       2.269808       9.459566       2.097520       0.212254      31.974503 0.39429692E+03  0.90951765E+04                                 9.201239                            6.928056      -0.489329       1.871647                    0.998514      26.034709      75.453323       0.581685       0.456489      -1.034448      -0.083837      -0.008554       0.030132       0.089497       0.020190       0.077088      -0.006687       0.042583       0.144295      -0.073322      -0.030801       0.104124             10.754460      11.000922      -2.885839      -4.748019      12.242990       1.097123       9.019466          -0.000003
           35              C       1.624278       2.870910       3.422605       0.622206      23.503505 0.22995492E+03  0.46615965E+04                                 7.501914                            5.364680       0.030278       2.081619                    0.999068      21.553653      59.648501       0.643781       0.469328      -1.021522      -0.013474       0.085876       0.013187       0.087921      -0.015063       0.089147      -0.013728       0.077893       0.303240      -0.092383      -0.059361       0.151744              8.840856       9.056663       0.635285      -3.431012      11.041582       0.073250       6.424323          -0.000009
           36              C       3.031260       1.120072       2.244044      -0.166109      33.863165 0.45510023E+03  0.10845618E+05                                 9.179652                            7.187549      -0.038958       1.977335                    0.998777      29.348176      85.541370       0.603772       0.425683      -1.056103      -0.027901      -0.002470      -0.036434       0.045957       0.009930       0.057382      -0.015991       0.026267       0.125505      -0.057940      -0.022161       0.080101             10.350144       9.363036      -2.301325      -4.072167      12.946138       1.366133       8.741257          -0.000008
           37              C       1.984246       1.441753       3.077000       0.164416      30.943651 0.35764653E+03  0.79672271E+04                                 8.650138                            6.354488       0.152745       2.081966                    0.998878      24.832836      68.351436       0.649403       0.423388      -1.065182      -0.016510      -0.076395      -0.005271       0.078336       0.016880       0.067042      -0.021060       0.026254       0.164309      -0.074422      -0.021875       0.096297             10.230428       8.863592      -1.473667      -3.819821      14.197984       1.423571       7.629708          -0.000009
           38              C       3.466493       8.965417       1.301195       0.554985      23.327889 0.27378954E+03  0.58289097E+04                                 7.612909                            5.952234      -0.393576       1.920455                    0.998227      23.596624      68.107496       0.592872       0.485260      -1.007601       0.057842      -0.051710      -0.058022       0.096882      -0.031590       0.067332      -0.008972       0.046738       0.210709      -0.079368      -0.031964       0.111332              8.505873       8.023242      -0.591261      -2.725665      10.205206       0.154044       7.289172          -0.000002
           39              C       0.536184       8.918909       3.484718       0.293448      25.001262 0.28437380E+03  0.60538876E+04                                 7.631733                            5.762337       0.091243       2.070901                    0.999553      24.113440      67.461416       0.657086       0.437864      -1.043737       0.026170       0.052709      -0.026175       0.064406       0.043525       0.081991      -0.008173       0.068652       0.203124      -0.103412      -0.020957       0.124368              8.664828       9.256458       0.142137      -3.879747       9.821165      -0.346587       6.916862          -0.000014
           40              C       2.739596       4.933741      15.673269       0.543788      22.788939 0.26589451E+03  0.55903855E+04                                 7.381479                            5.817553      -0.032399       2.053768                    0.999030      22.678748      63.952697       0.610339       0.477312      -1.017051      -0.143321       0.015185      -0.045789       0.151223       0.048926      -0.013540      -0.067890      -0.191335      -0.202245      -0.088728      -0.073290       0.162018              8.186352       7.335473      -0.807655       0.291911       5.596642       2.287549      11.626942          -0.000001
           41              N       6.068559       3.672207       5.246189      -0.396910      40.820426 0.57387020E+03  0.14171428E+05                                 9.737764                            7.654533       0.403978       2.117749                    0.999603      29.875343      82.389388       0.647815       0.382873      -1.109017      -0.035334       0.204307       0.017401       0.208069       0.030451      -0.036091       0.006846       0.225539       0.270548      -0.162437       0.045109       0.117329             10.983608      13.423248      -1.147310       5.512653       9.998332       0.150086       9.529246          -0.000011
           42              N       4.705346       5.343594       4.274673      -0.367486      41.152309 0.59084405E+03  0.14706406E+05                                 9.869364                            7.853328       0.181960       2.050767                    0.999263      29.782629      82.626016       0.628646       0.391441      -1.102215       0.173434      -0.041446       0.096733       0.202866       0.043768      -0.100515       0.023162      -0.124200       0.118125      -0.151221       0.055024       0.096196             11.056021       9.309666       0.466610       3.439458      15.654675       0.529865       8.203724          -0.000010
           43              N       5.375139       1.172393      13.209439      -0.396910      40.820414 0.57386979E+03  0.14171415E+05                                 9.737761                            7.654530       0.403979       2.117750                    0.999603      29.875335      82.389356       0.647815       0.382873      -1.109017       0.035334      -0.204307       0.017401       0.208069       0.030452       0.036091      -0.006846       0.225539       0.270548      -0.162437       0.045109       0.117329             10.983606      13.423248      -1.147310      -5.512656       9.998326      -0.150083       9.529246          -0.000011
           44              N       5.683047       9.190206      12.237923      -0.367486      41.152330 0.59084443E+03  0.14706418E+05                                 9.869367                            7.853331       0.181960       2.050767                    0.999263      29.782636      82.626041       0.628646       0.391441      -1.102215      -0.173434       0.041446       0.096733       0.202866       0.043768       0.100515      -0.023162      -0.124200       0.118125      -0.151221       0.055024       0.096196             11.056026       9.309673       0.466608      -3.439462      15.654677      -0.529863       8.203728          -0.000010
           45              N       0.857036       6.016993      10.680311      -0.396910      40.820437 0.57387036E+03  0.14171433E+05                                 9.737766                            7.654534       0.403978       2.117749                    0.999603      29.875347      82.389406       0.647815       0.382873      -1.109016       0.035334      -0.204307      -0.017401       0.208069       0.030452      -0.036091       0.006846       0.225539       0.270548      -0.162437       0.045109       0.117329             10.983611      13.423252      -1.147310       5.512655       9.998334       0.150086       9.529248          -0.000011
           46              N       2.220249       4.345606      11.651827      -0.367486      41.152304 0.59084397E+03  0.14706403E+05                                 9.869363                            7.853328       0.181960       2.050767                    0.999263      29.782627      82.626007       0.628647       0.391441      -1.102215      -0.173434       0.041446      -0.096733       0.202865       0.043768      -0.100515       0.023162      -0.124200       0.118125      -0.151221       0.055024       0.096196             11.056020       9.309664       0.466611       3.439458      15.654674       0.529865       8.203722          -0.000009
           47              N       1.550456       8.516807       2.717061      -0.396910      40.820425 0.57386998E+03  0.14171421E+05                                 9.737763                            7.654531       0.403979       2.117750                    0.999603      29.875341      82.389375       0.647815       0.382873      -1.109017      -0.035334       0.204307      -0.017401       0.208069       0.030452       0.036091      -0.006846       0.225539       0.270547      -0.162437       0.045109       0.117329             10.983608      13.423250      -1.147310      -5.512657       9.998327      -0.150082       9.529247          -0.000011
           48              N       1.242548       0.498994       3.688577      -0.367486      41.152322 0.59084429E+03  0.14706414E+05                                 9.869366                            7.853330       0.181960       2.050767                    0.999263      29.782633      82.626027       0.628646       0.391441      -1.102215       0.173434      -0.041446      -0.096733       0.202865       0.043768       0.100515      -0.023162      -0.124200       0.118124      -0.151221       0.055024       0.096196             11.056024       9.309671       0.466607      -3.439462      15.654674      -0.529863       8.203727          -0.000010
           49              O       0.079070       2.871879       6.825302      -0.630400      42.626743 0.66244823E+03  0.16834562E+05                                 9.809510                            8.108201       0.039614       2.034465                    0.996154      29.705952      81.168531       0.647631       0.372159      -1.125005       0.045701       0.059954       0.059182       0.095842      -0.007828      -0.060179      -0.013028      -0.085341       0.052981      -0.087786       0.032607       0.055179             10.857537       6.274023      -1.407473       0.448906      17.681657      -1.020993       8.616931          -0.000008
           50              O       5.845704       8.612730       4.958875      -0.635478      47.651345 0.66150022E+03  0.16712902E+05                                10.414717                            7.993512       0.231522       2.099760                    0.997489      29.028460      77.688082       0.669280       0.362223      -1.138845      -0.014668      -0.070699       0.013761       0.073504       0.043514      -0.037482       0.035911       0.081617       0.122704      -0.097067       0.027521       0.069546             12.168393      11.362844       6.141901       2.695153      16.548101       3.699324       8.594234          -0.000010
           51              O       6.422462       0.547440       7.397381      -0.598438      32.815003 0.52204564E+03  0.12465875E+05                                 8.043927                            7.049125       0.413410       2.160739                    0.998691      28.356846      74.446989       0.718619       0.356938      -1.139890      -0.015071      -0.031839       0.101330       0.107279       0.018210       0.053204       0.005203      -0.136652       0.034314      -0.100787       0.032027       0.068761              8.468899       7.622870      -1.203018       2.237122       7.139540      -2.238251      10.644287          -0.000027
           52              O       4.070619       7.881195       3.831438      -0.637309      44.972193 0.64258191E+03  0.16169494E+05                                10.114071                            7.920671       0.186687       2.073475                    0.998419      29.565972      79.800751       0.664831       0.366123      -1.132155       0.054918       0.055446       0.001388       0.078052      -0.027689      -0.024547       0.012328       0.154964       0.244617      -0.123365       0.028565       0.094801             11.710596      15.502711      -1.631404       7.221582       8.326424      -1.124652      11.302652          -0.000014
           53              O       5.955645       9.449877       9.397909      -0.577905      38.385568 0.55868427E+03  0.13578662E+05                                 9.071725                            7.372962       0.258421       2.119143                    0.997802      28.283887      75.090456       0.690664       0.364879      -1.132823      -0.057756       0.025593      -0.069568       0.093971       0.028511       0.024162       0.009323      -0.149418       0.088141      -0.098498       0.028367       0.070131             10.270809       6.720694       0.187093      -1.916023       7.404841      -2.623845      16.686893          -0.000015
           54              O       0.824372       4.968622       7.046839      -0.538840      28.554494 0.46623815E+03  0.10814956E+05                                 7.277127                            6.623339       0.634600       2.240689                    0.998774      27.469564      70.907126       0.748362       0.352840      -1.144034      -0.015665      -0.039643       0.027366       0.050654       0.059229      -0.048834       0.069050      -0.019162       0.082074      -0.120056       0.037584       0.082472              7.494498       7.823689       2.110694       1.432732       7.440779       1.614920       7.219024          -0.000025
           55              O       3.383728       1.972721      14.788552      -0.630400      42.626724 0.66244772E+03  0.16834546E+05                                 9.809507                            8.108197       0.039615       2.034466                    0.996154      29.705943      81.168492       0.647632       0.372159      -1.125005      -0.045701      -0.059954       0.059182       0.095842      -0.007828       0.060179       0.013028      -0.085341       0.052981      -0.087786       0.032607       0.055179             10.857533       6.274021      -1.407475      -0.448906      17.681652       1.020994       8.616927          -0.000009
           56              O       4.542688       5.921070      12.922125      -0.635478      47.651323 0.66149990E+03  0.16712892E+05                                10.414714                            7.993510       0.231522       2.099760                    0.997489      29.028453      77.688059       0.669280       0.362223      -1.138845       0.014668       0.070699       0.013761       0.073504       0.043514       0.037482      -0.035911       0.081617       0.122704      -0.097067       0.027521       0.069546             12.168389      11.362839       6.141898      -2.695150      16.548098      -3.699321       8.594231          -0.000009
           57              O       5.021235       4.297160      15.360631      -0.598438      32.814989 0.52204514E+03  0.12465860E+05                                 8.043924                            7.049122       0.413410       2.160740                    0.998691      28.356841      74.446971       0.718619       0.356938      -1.139890       0.015071       0.031839       0.101331       0.107279       0.018210      -0.053204      -0.005203      -0.136651       0.034314      -0.100787       0.032027       0.068760              8.468897       7.622863      -1.203017      -2.237121       7.139538       2.238253      10.644289          -0.000027
           58              O       6.317774       6.652605      11.794688      -0.637309      44.972197 0.64258224E+03  0.16169504E+05                                10.114072                            7.920673       0.186687       2.073475                    0.998419      29.565969      79.800742       0.664831       0.366123      -1.132155      -0.054918      -0.055446       0.001388       0.078052      -0.027689       0.024547      -0.012328       0.154964       0.244617      -0.123365       0.028565       0.094801             11.710597      15.502713      -1.631406      -7.221580       8.326426       1.124653      11.302651          -0.000014
           59              O       4.432748       5.083923       1.434659      -0.577905      38.385581 0.55868452E+03  0.13578670E+05                                 9.071726                            7.372964       0.258421       2.119143                    0.997802      28.283892      75.090475       0.690664       0.364879      -1.132823       0.057756      -0.025593      -0.069568       0.093971       0.028510      -0.024162      -0.009323      -0.149418       0.088142      -0.098498       0.028367       0.070131             10.270811       6.720695       0.187093       1.916023       7.404842       2.623845      16.686896          -0.000015
           60              O       1.583121       9.565178      15.010089      -0.538839      28.554499 0.46623824E+03  0.10814959E+05                                 7.277128                            6.623340       0.634599       2.240689                    0.998774      27.469563      70.907129       0.748362       0.352840      -1.144034       0.015665       0.039643       0.027366       0.050654       0.059229       0.048834      -0.069050      -0.019162       0.082074      -0.120056       0.037584       0.082472              7.494500       7.823692       2.110694      -1.432734       7.440780      -1.614921       7.219027          -0.000025
           61              O       6.846525       6.817321       9.101198      -0.630400      42.626742 0.66244822E+03  0.16834562E+05                                 9.809510                            8.108200       0.039614       2.034465                    0.996154      29.705952      81.168530       0.647631       0.372159      -1.125005      -0.045701      -0.059954      -0.059182       0.095842      -0.007828      -0.060179      -0.013028      -0.085341       0.052981      -0.087786       0.032607       0.055179             10.857536       6.274023      -1.407473       0.448906      17.681656      -1.020993       8.616931          -0.000009
           62              O       1.079891       1.076470      10.967625      -0.635478      47.651358 0.66150043E+03  0.16712909E+05                                10.414719                            7.993513       0.231522       2.099760                    0.997489      29.028463      77.688097       0.669280       0.362223      -1.138845       0.014668       0.070699      -0.013761       0.073504       0.043514      -0.037482       0.035911       0.081617       0.122704      -0.097067       0.027521       0.069546             12.168396      11.362846       6.141902       2.695154      16.548105       3.699325       8.594236          -0.000009
           63              O       0.503133       9.141760       8.529119      -0.598438      32.814999 0.52204554E+03  0.12465872E+05                                 8.043926                            7.049124       0.413410       2.160740                    0.998691      28.356846      74.446985       0.718619       0.356938      -1.139890       0.015071       0.031839      -0.101331       0.107279       0.018210       0.053204       0.005203      -0.136651       0.034314      -0.100787       0.032027       0.068761              8.468898       7.622869      -1.203018       2.237122       7.139539      -2.238250      10.644285          -0.000027
           64              O       2.854976       1.808005      12.095062      -0.637309      44.972196 0.64258196E+03  0.16169495E+05                                10.114071                            7.920671       0.186687       2.073475                    0.998419      29.565973      79.800754       0.664831       0.366123      -1.132155      -0.054918      -0.055445      -0.001388       0.078052      -0.027689      -0.024547       0.012328       0.154964       0.244617      -0.123365       0.028565       0.094801             11.710596      15.502712      -1.631404       7.221582       8.326424      -1.124652      11.302652          -0.000014
           65              O       0.969950       0.239323       6.528591      -0.577905      38.385573 0.55868433E+03  0.13578664E+05                                 9.071725                            7.372962       0.258421       2.119143                    0.997802      28.283888      75.090462       0.690664       0.364879      -1.132823       0.057756      -0.025593       0.069568       0.093971       0.028511       0.024162       0.009323      -0.149418       0.088141      -0.098498       0.028367       0.070131             10.270810       6.720694       0.187093      -1.916023       7.404842      -2.623845      16.686894          -0.000014
           66              O       6.101223       4.720578       8.879661      -0.538840      28.554492 0.46623811E+03  0.10814955E+05                                 7.277127                            6.623339       0.634599       2.240689                    0.998774      27.469561      70.907119       0.748362       0.352840      -1.144034       0.015665       0.039643      -0.027366       0.050654       0.059229      -0.048834       0.069050      -0.019162       0.082073      -0.120056       0.037584       0.082472              7.494498       7.823689       2.110694       1.432732       7.440779       1.614921       7.219024          -0.000025
           67              O       3.541867       7.716479       1.137948      -0.630400      42.626734 0.66244793E+03  0.16834552E+05                                 9.809509                            8.108199       0.039614       2.034465                    0.996154      29.705946      81.168507       0.647632       0.372159      -1.125005       0.045701       0.059954      -0.059182       0.095842      -0.007828       0.060179       0.013028      -0.085341       0.052981      -0.087786       0.032607       0.055179             10.857536       6.274022      -1.407475      -0.448906      17.681655       1.020995       8.616930          -0.000009
           68              O       2.382907       3.768130       3.004375      -0.635478      47.651326 0.66149996E+03  0.16712893E+05                                10.414714                            7.993510       0.231523       2.099760                    0.997489      29.028455      77.688063       0.669280       0.362223      -1.138845      -0.014668      -0.070699      -0.013761       0.073504       0.043514       0.037482      -0.035911       0.081617       0.122704      -0.097067       0.027521       0.069546             12.168389      11.362839       6.141898      -2.695150      16.548098      -3.699321       8.594231          -0.000009
           69              O       1.904360       5.392040       0.565869      -0.598438      32.814986 0.52204509E+03  0.12465859E+05                                 8.043924                            7.049121       0.413410       2.160740                    0.998691      28.356840      74.446968       0.718619       0.356938      -1.139890      -0.015071      -0.031839      -0.101330       0.107279       0.018210      -0.053204      -0.005203      -0.136652       0.034314      -0.100787       0.032027       0.068761              8.468896       7.622863      -1.203017      -2.237121       7.139538       2.238253      10.644288          -0.000027
           70              O       0.607821       3.036595       4.131812      -0.637309      44.972188 0.64258210E+03  0.16169499E+05                                10.114070                            7.920672       0.186687       2.073475                    0.998419      29.565967      79.800731       0.664831       0.366123      -1.132155       0.054918       0.055446      -0.001388       0.078052      -0.027689       0.024547      -0.012328       0.154964       0.244617      -0.123365       0.028565       0.094801             11.710594      15.502710      -1.631405      -7.221579       8.326424       1.124652      11.302649          -0.000014
           71              O       2.492847       4.605277      14.491841      -0.577905      38.385559 0.55868413E+03  0.13578658E+05                                 9.071723                            7.372961       0.258421       2.119143                    0.997802      28.283884      75.090445       0.690664       0.364879      -1.132823      -0.057756       0.025593       0.069568       0.093971       0.028511      -0.024162      -0.009323      -0.149418       0.088142      -0.098498       0.028367       0.070131             10.270807       6.720692       0.187093       1.916022       7.404839       2.623844      16.686889          -0.000014
           72              O       5.342474       0.124022       0.916411      -0.538839      28.554485 0.46623795E+03  0.10814950E+05                                 7.277126                            6.623338       0.634599       2.240690                    0.998774      27.469556      70.907103       0.748362       0.352840      -1.144034      -0.015665      -0.039643      -0.027367       0.050654       0.059229       0.048834      -0.069050      -0.019162       0.082074      -0.120056       0.037584       0.082472              7.494497       7.823689       2.110693      -1.432733       7.440777      -1.614921       7.219025          -0.000025

******************************************************
Auxiliary information for the entire system
The total spin magnetic moment of the unit cell is   -0.000779
The total net atomic charge of the unit cell is   0.000002
Accuracy of reproducing the electrostatic potential in the unit cell:
  The inner radius (bohr) =    5.0000
  The outer radius (bohr) =   12.0000
  Valid grid points have density less than (e/(bohr^3)) =    0.0001
  The number of valid grid points were=        21978
  The rms potential error without charges in kcal/mol is=      9.15355
  The rms potential error with partial charges in kcal/mol is=      1.91716
  The RRMSE value at monopole order=      0.20944
  The rms potential error with partial charges and cloud penetration in kcal/mol is=      1.91493
  The RRMSE value at monopole order with cloud penetration is=      0.20920
  The rms potential error with partial charges and atomic dipoles in kcal/mol is=      0.76803
  The RRMSE value at dipole order=      0.08391
  The rms potential error with partial charges, atomic dipoles and cloud penetration in kcal/mol is=      0.75506
  The RRMSE value at dipole order with cloud penetration=      0.08249

******************************************************
The electron densities and ab initio electrostatic potential were computed in VASP using the PBE functional and
projector augmented wave method. See the main text of the journal article for a description of computational details.
The atomic charges, dipoles, and quadrupoles were computed with the DDEC6 method as described in
(a) T. A. Manz and N. Gabaldon Limas, RSC Adv. 6 (2016) 47771-47801 DOI: 10.1039/c6ra04656h
(b) N. Gabaldon Limas and T. A. Manz, RSC Adv. 8 (2018) 2678-2707 DOI: 10.1039/c7ra11829e.
For each atom in the material, the electron cloud parameters were fit to the spherically averaged atom-in-material
electron density using radial positions for which this density was between 10^-4 and 10^-2 electrons per cubic bohr.
The polarizabilities, dispersion coefficients, and quantum Drude oscillator (QDO) parameters were fit using the MCLF method.
The magnetic structure of the system was optimized in VASP from the default ferromagnetic initial guess using spin polarization.
The atomic spin moments (ASMs) were computed on this optimized magnetic structure using the DDEC6 partition as inputs
to the method of T. A. Manz and D. S. Sholl, J. Chem. Theory Comput. 7 (2011) 4146-4164 DOI: 10.1021/ct200539n.
The RMSE and RRMSE were computed using a uniform grid with Ewald summation.
