# Supplementary material for: A collection of forcefield precursors for metal–organic frameworks
Source: RSC Adv. 2019 Nov 13;9(63):36492–507. doi: 10.1039/c9ra07327b (PMC9075174; doi:10.1039/c9ra07327b)
Supplement: RA-009-C9RA07327B-s3561 [file RA-009-C9RA07327B-s3561.xyz]

   72
jmolscript: load "" {1 1 1} spacegroup "x,y,z" unitcell [{      7.981000     0.000000     0.000000 }, {     -1.065260     9.664468     0.000000 }, {      0.000000     0.000000    15.909000 }]
Eu     7.209660     1.299484     5.198584     1.255655
Eu     4.229210     3.532750    13.153084     1.255659
Eu    -0.293920     8.364984    10.710416     1.255660
Eu     2.686530     6.131718     2.755916     1.255660
H      7.000736     6.619774     6.171260     0.155873
H      4.557510     3.354247     4.000636     0.076160
H      3.372874     7.876928    14.125760     0.155874
H      6.881360     1.477987    11.955136     0.076162
H     -0.084996     3.044694     9.737740     0.155872
H      2.358230     6.310221    11.908364     0.076157
H      3.542866     1.787540     1.783240     0.155874
H      0.034380     8.186481     3.953864     0.076158
C      6.789540     4.589656     5.859285     0.178734
C      5.088321     7.692917     4.524520     0.577166
C      6.496746     5.942681     5.714513    -0.187041
C      5.448484     6.264508     4.872927     0.161242
C      0.001331     4.100634     6.657916     0.521807
C      5.057619     4.054244     4.468838     0.273481
C      7.253175     0.093745     8.207453     0.513424
C      4.649330     0.242578    13.813785     0.178735
C      5.285289     6.803785    12.479020     0.577170
C      3.876864     8.554021    13.669013    -0.187042
C      4.925126     8.232194    12.827427     0.161241
C      3.456539     0.731600    14.612417     0.521814
C      6.381251     0.777990    12.423338     0.273477
C      4.185695     4.738489     0.252953     0.513433
C      0.126200     5.074812    10.049715     0.178744
C      1.827419     1.971551    11.384480     0.577170
C      0.418994     3.721787    10.194487    -0.187045
C      1.467256     3.399960    11.036073     0.161243
C      6.914409     5.563834     9.251084     0.521793
C      1.858121     5.610224    11.440162     0.273482
C     -0.337435     9.570723     7.701547     0.513426
C      2.266410     9.421890     2.095215     0.178748
C      1.630451     2.860683     3.429980     0.577171
C      3.038876     1.110447     2.239987    -0.187047
C      1.990614     1.432274     3.081573     0.161241
C      3.459201     8.932868     1.296584     0.521800
C      0.534489     8.886478     3.485662     0.273478
C      2.730045     4.925979    15.656047     0.513429
N      6.076414     3.652202     5.237084    -0.319723
N      4.714235     5.323189     4.259476    -0.303252
N      5.362456     1.180032    13.191584    -0.319730
N      5.659375     9.173513    12.213976    -0.303249
N      0.839326     6.012266    10.671916    -0.319731
N      2.201505     4.341279    11.649524    -0.303250
N      1.553284     8.484436     2.717416    -0.319732
N      1.256365     0.490955     3.695024    -0.303249
O      0.081606     2.851018     6.822097    -0.508862
O      5.849390     8.593645     4.940699    -0.574804
O      6.422460     0.548942     7.385753    -0.435599
O      4.075459     7.860112     3.812751    -0.563972
O      5.943255     9.436387     9.383287    -0.437072
O      0.824870     4.955939     7.046255    -0.383227
O      3.376264     1.981216    14.776597    -0.508851
O      4.524220     5.903057    12.895199    -0.574815
O      5.016410     4.283292    15.340253    -0.435602
O      6.298151     6.636590    11.767251    -0.563979
O      4.430355     5.060315     1.428787    -0.437077
O      1.567740     9.540763    15.000755    -0.383222
O      6.834134     6.813450     9.086903    -0.508862
O      1.066350     1.070823    10.968301    -0.574819
O      0.493280     9.115526     8.523247    -0.435604
O      2.840281     1.804356    12.096249    -0.563977
O      0.972485     0.228081     6.525713    -0.437073
O      6.090870     4.708529     8.862745    -0.383175
O      3.539476     7.683252     1.132403    -0.508869
O      2.391520     3.761411     3.013801    -0.574814
O      1.899330     5.381176     0.568747    -0.435599
O      0.617589     3.027878     4.141749    -0.563970
O      2.485385     4.604153    14.480213    -0.437077
O      5.348000     0.123705     0.908245    -0.383200

The following XYZ coordinates are in angstroms. Other properties are in atomic units.
The sperically averaged electron density of each atom fit to a function of the form exp(a - br)
eigen_1, eigen_2 and eigen_3 are the three eigenvalues of traceless quadrupole moment tensor
  atom number  atomic symbol              X              Y              Z     net charge C6 coefficient C8 coefficient C10 coefficient fluctuating dipole atomic polarizability isotropic forcefield polarizability              a              b squared Pearson coefficient          <r^3>          <r^4>         wp_QDO          m_QDO          q_QDO       dipole_x       dipole_y       dipole_z         dipole            Qxy            Qxz            Qyz     Q(x^2-y^2)  Q(3z^2 - R^2)        eigen_1        eigen_2        eigen_3 static polarizability      alpha(xx)      alpha(xy)      alpha(xz)      alpha(yy)      alpha(yz)      alpha(zz) atomic spin moment
            1             Eu       7.209660       1.299484       5.198584       1.255655     222.945187 0.61642568E+04  0.25372156E+06                                25.462167                           22.404838       0.795442       1.908271                    0.999234      96.646071     262.692202       0.487299       0.305375      -1.274627      -0.032622      -0.023998       0.009179       0.041525       0.093012       0.159896      -0.018782       0.370456       0.145266      -0.244201      -0.038875       0.283076             28.129903      20.947382       1.258793      -2.419114      38.303378      -0.161507      25.138950           0.021670
            2             Eu       4.229210       3.532750      13.153084       1.255659     222.943851 0.61642111E+04  0.25371919E+06                                25.462073                           22.404759       0.795421       1.908267                    0.999234      96.645731     262.690960       0.487299       0.305376      -1.274627       0.032618       0.024013       0.009186       0.041533       0.093010      -0.159899       0.018786       0.370452       0.145285      -0.244202      -0.038873       0.283076             28.129797      20.947342       1.258807       2.419132      38.303242       0.161543      25.138806           0.021682
            3             Eu      -0.293920       8.364984      10.710416       1.255660     222.944589 0.61642323E+04  0.25372030E+06                                25.462136                           22.404801       0.795425       1.908268                    0.999234      96.645803     262.691326       0.487299       0.305376      -1.274627       0.032622       0.023991      -0.009183       0.041522       0.093007       0.159901      -0.018781       0.370453       0.145277      -0.244198      -0.038880       0.283078             28.129884      20.947364       1.258798      -2.419130      38.303359      -0.161587      25.138927           0.021698
            4             Eu       2.686530       6.131718       2.755916       1.255660     222.943509 0.61642026E+04  0.25371876E+06                                25.462059                           22.404754       0.795411       1.908265                    0.999234      96.645607     262.690615       0.487299       0.305376      -1.274627      -0.032623      -0.023999      -0.009195       0.041530       0.093005      -0.159903       0.018779       0.370444       0.145289      -0.244195      -0.038881       0.283077             28.129775      20.947333       1.258767       2.419119      38.303164       0.161524      25.138827           0.021678
            5              H       7.000736       6.619774       6.171260       0.155873       1.036254 0.77592448E+01  0.76850329E+02                                 1.796700                            1.710746      -1.415357       2.234160                    0.992719       3.692318      10.956574       0.437217       1.414435      -0.680113       0.018060       0.028211       0.022331       0.040258       0.009027       0.005781       0.008737      -0.003161      -0.013766      -0.010067      -0.006521       0.016589              1.825179       1.657197       0.261427       0.265902       2.030745       0.257585       1.787594           0.001135
            6              H       4.557510       3.354247       4.000636       0.076160       1.266888 0.88139972E+01  0.88244254E+02                                 1.895796                            1.700513      -1.055045       2.358543                    0.997087       3.701905      10.309859       0.497249       1.230320      -0.719239      -0.026315      -0.039691      -0.029013       0.055764       0.003356       0.003342       0.004383      -0.020816      -0.016316      -0.010091      -0.004741       0.014832              2.004961       2.055583       0.565063       0.488764       2.162678       0.465861       1.796622          -0.000011
            7              H       3.372874       7.876928      14.125760       0.155874       1.036223 0.77589468E+01  0.76846642E+02                                 1.796668                            1.710717      -1.415312       2.234186                    0.992720       3.692246      10.956309       0.437219       1.414441      -0.680112      -0.018061      -0.028210       0.022331       0.040258       0.009026      -0.005782      -0.008737      -0.003159      -0.013766      -0.010067      -0.006520       0.016588              1.825145       1.657169       0.261420      -0.265895       2.030705      -0.257578       1.787562           0.001136
            8              H       6.881360       1.477987      11.955136       0.076162       1.266884 0.88139729E+01  0.88243975E+02                                 1.895794                            1.700512      -1.055035       2.358548                    0.997087       3.701904      10.309864       0.497249       1.230322      -0.719239       0.026315       0.039691      -0.029013       0.055764       0.003356      -0.003342      -0.004382      -0.020816      -0.016315      -0.010092      -0.004740       0.014832              2.004959       2.055581       0.565061      -0.488763       2.162676      -0.465860       1.796621          -0.000009
            9              H      -0.084996       3.044694       9.737740       0.155872       1.036169 0.77584534E+01  0.76840673E+02                                 1.796626                            1.710680      -1.415231       2.234231                    0.992721       3.692147      10.956003       0.437216       1.414469      -0.680108      -0.018063      -0.028209      -0.022332       0.040258       0.009023       0.005784       0.008736      -0.003155      -0.013768      -0.010067      -0.006519       0.016586              1.825102       1.657133       0.261411       0.265884       2.030654       0.257569       1.787521           0.001136
           10              H       2.358230       6.310221      11.908364       0.076157       1.266889 0.88140063E+01  0.88244392E+02                                 1.895800                            1.700516      -1.055025       2.358551                    0.997087       3.701912      10.309891       0.497248       1.230324      -0.719239       0.026315       0.039691       0.029013       0.055764       0.003356       0.003342       0.004382      -0.020816      -0.016316      -0.010092      -0.004740       0.014832              2.004965       2.055587       0.565065       0.488766       2.162683       0.465862       1.796626          -0.000008
           11              H       3.542866       1.787540       1.783240       0.155874       1.036155 0.77583149E+01  0.76838942E+02                                 1.796609                            1.710665      -1.415209       2.234243                    0.992721       3.692110      10.955860       0.437219       1.414469      -0.680108       0.018064       0.028208      -0.022332       0.040258       0.009023      -0.005785      -0.008736      -0.003153      -0.013769      -0.010068      -0.006518       0.016586              1.825085       1.657118       0.261407      -0.265881       2.030633      -0.257565       1.787504           0.001135
           12              H       0.034380       8.186481       3.953864       0.076158       1.266890 0.88140216E+01  0.88244614E+02                                 1.895803                            1.700519      -1.055025       2.358551                    0.997087       3.701919      10.309926       0.497247       1.230326      -0.719238      -0.026315      -0.039691       0.029013       0.055764       0.003356      -0.003342      -0.004382      -0.020816      -0.016315      -0.010091      -0.004740       0.014832              2.004969       2.055591       0.565066      -0.488767       2.162688      -0.465863       1.796629          -0.000010
           13              C       6.789540       4.589656       5.859285       0.178734      32.281845 0.40010118E+03  0.92332579E+04                                 9.125979                            6.892600      -0.400316       1.893565                    0.998678      26.184249      75.114988       0.596065       0.445274      -1.044236      -0.062902      -0.012462      -0.035949       0.073514       0.013672      -0.062158       0.001250       0.026825       0.090453      -0.055036      -0.023884       0.078920             10.633702      10.761343      -2.816534       4.602230      12.267810      -1.034900       8.871952           0.012706
           14              C       5.088321       7.692917       4.524520       0.577166      24.171928 0.23843927E+03  0.48532246E+04                                 7.521811                            5.387013       0.167141       2.117944                    0.999104      21.710465      59.228345       0.659332       0.456404      -1.033839      -0.016260       0.075790      -0.015549       0.079058      -0.009082      -0.080997       0.016206       0.054831       0.246457      -0.070231      -0.059857       0.130088              8.861765       9.097142       0.666196       3.464591      11.045694      -0.074439       6.442460           0.000025
           15              C       6.496746       5.942681       5.714513      -0.187041      34.867476 0.47190193E+03  0.11350537E+05                                 9.342119                            7.309427      -0.051667       1.962330                    0.998961      30.013339      87.939390       0.599784       0.424567      -1.056599      -0.016166       0.001849       0.020494       0.026168       0.012645      -0.056765       0.014281       0.044563       0.092050      -0.057273      -0.019619       0.076891             10.532184       9.458606      -2.317953       4.105335      13.248687      -1.350218       8.889259           0.005831
           16              C       5.448484       6.264508       4.872927       0.161242      31.019315 0.36103756E+03  0.80564093E+04                                 8.640902                            6.379457       0.143975       2.075490                    0.998937      24.924281      68.512395       0.649338       0.422714      -1.066315      -0.011400      -0.068558       0.001150       0.069509       0.013740      -0.058483       0.016786       0.047982       0.142193      -0.064810      -0.022378       0.087187             10.184774       8.853550      -1.398955       3.836550      14.039454      -1.377067       7.661317           0.003389
           17              C       0.001331       4.100634       6.657916       0.521807      24.210092 0.28774072E+03  0.61773389E+04                                 7.732012                            6.061321      -0.357561       1.928262                    0.998584      23.618914      67.553759       0.595856       0.478811      -1.015097       0.056345      -0.038365       0.034496       0.076397      -0.017289      -0.063396       0.017000       0.032303       0.176351      -0.056053      -0.043409       0.099462              8.635151       8.088584      -0.635470       2.752905      10.425153      -0.171340       7.391714          -0.004390
           18              C       5.057619       4.054244       4.468838       0.273481      24.614393 0.28127464E+03  0.59432629E+04                                 7.452043                            5.671708       0.297219       2.138890                    0.999715      23.772515      65.240176       0.675901       0.428873      -1.054155       0.024927       0.039663       0.018327       0.050303       0.025140      -0.068215       0.006786       0.053657       0.140022      -0.072959      -0.024288       0.097247              8.435521       9.028509       0.073975       3.757148       9.551490       0.261432       6.726564           0.003975
           19              C       7.253175       0.093745       8.207453       0.513424      23.464981 0.27656019E+03  0.58516915E+04                                 7.472464                            5.905368       0.015703       2.067031                    0.998608      22.736010      63.591490       0.612180       0.472863      -1.022987      -0.092703       0.009776       0.028454       0.097463       0.041233       0.007793       0.056538      -0.152854      -0.177429      -0.077662      -0.055500       0.133162              8.283742       7.323272      -0.820849      -0.257166       5.669507      -2.357434      11.858447           0.055898
           20              C       4.649330       0.242578      13.813785       0.178735      32.281797 0.40010130E+03  0.92332513E+04                                 9.125927                            6.892572      -0.400271       1.893579                    0.998678      26.184228      75.114627       0.596070       0.445270      -1.044239       0.062898       0.012462      -0.035950       0.073512       0.013672       0.062151      -0.001251       0.026821       0.090433      -0.055030      -0.023879       0.078909             10.633632      10.761279      -2.816491      -4.602200      12.267702       1.034874       8.871914           0.012703
           21              C       5.285289       6.803785      12.479020       0.577170      24.171755 0.23843735E+03  0.48531748E+04                                 7.521769                            5.386985       0.167142       2.117947                    0.999104      21.710376      59.228004       0.659335       0.456403      -1.033839       0.016259      -0.075789      -0.015550       0.079058      -0.009082       0.080994      -0.016205       0.054829       0.246449      -0.070229      -0.059854       0.130082              8.861714       9.097090       0.666196      -3.464567      11.045627       0.074437       6.442426           0.000026
           22              C       3.876864       8.554021      13.669013      -0.187042      34.867275 0.47189927E+03  0.11350452E+05                                 9.342079                            7.309407      -0.051648       1.962338                    0.998961      30.013189      87.938748       0.599786       0.424567      -1.056599       0.016164      -0.001851       0.020492       0.026165       0.012647       0.056763      -0.014280       0.044569       0.092050      -0.057273      -0.019617       0.076890             10.532131       9.458562      -2.317940      -4.105311      13.248607       1.350213       8.889226           0.005837
           23              C       4.925126       8.232194      12.827427       0.161241      31.019296 0.36103745E+03  0.80564056E+04                                 8.640897                            6.379456       0.143971       2.075488                    0.998937      24.924270      68.512338       0.649338       0.422714      -1.066315       0.011399       0.068558       0.001149       0.069509       0.013741       0.058483      -0.016786       0.047983       0.142191      -0.064810      -0.022377       0.087187             10.184767       8.853535      -1.398951      -3.836540      14.039454       1.377064       7.661311           0.003392
           24              C       3.456539       0.731600      14.612417       0.521814      24.209885 0.28773797E+03  0.61772584E+04                                 7.731946                            6.061276      -0.357538       1.928273                    0.998584      23.618706      67.552813       0.595861       0.478809      -1.015099      -0.056341       0.038372       0.034493       0.076397      -0.017288       0.063387      -0.016997       0.032298       0.176330      -0.056048      -0.043400       0.099448              8.635072       8.088514      -0.635447      -2.752877      10.425047       0.171328       7.391655          -0.004386
           25              C       6.381251       0.777990      12.423338       0.273477      24.614403 0.28127474E+03  0.59432680E+04                                 7.452060                            5.671720       0.297202       2.138885                    0.999715      23.772513      65.240278       0.675898       0.428874      -1.054153      -0.024928      -0.039663       0.018327       0.050303       0.025140       0.068216      -0.006785       0.053659       0.140024      -0.072960      -0.024289       0.097249              8.435541       9.028531       0.073969      -3.757157       9.551512      -0.261428       6.726579           0.003978
           26              C       4.185695       4.738489       0.252953       0.513433      23.464443 0.27655279E+03  0.58514953E+04                                 7.472377                            5.905308       0.015709       2.067039                    0.998608      22.735588      63.590086       0.612180       0.472866      -1.022985       0.092686      -0.009773       0.028449       0.097445       0.041227      -0.007785      -0.056535      -0.152826      -0.177435      -0.077665      -0.055482       0.133147              8.283644       7.323180      -0.820836       0.257159       5.669439       2.357400      11.858312           0.055905
           27              C       0.126200       5.074812      10.049715       0.178744      32.281547 0.40009821E+03  0.92331678E+04                                 9.125914                            6.892567      -0.400252       1.893588                    0.998679      26.184102      75.114363       0.596067       0.445273      -1.044237       0.062885       0.012469       0.035941       0.073497       0.013672      -0.062139       0.001250       0.026815       0.090420      -0.055021      -0.023873       0.078894             10.633614      10.761254      -2.816494       4.602184      12.267691      -1.034876       8.871897           0.012708
           28              C       1.827419       1.971551      11.384480       0.577170      24.171763 0.23843737E+03  0.48531746E+04                                 7.521761                            5.386978       0.167147       2.117949                    0.999104      21.710388      59.227997       0.659337       0.456402      -1.033840       0.016260      -0.075790       0.015549       0.079058      -0.009081      -0.080990       0.016205       0.054826       0.246443      -0.070227      -0.059851       0.130078              8.861707       9.097077       0.666195       3.464562      11.045624      -0.074436       6.442420           0.000025
           29              C       0.418994       3.721787      10.194487      -0.187045      34.867224 0.47189946E+03  0.11350455E+05                                 9.342072                            7.309408      -0.051626       1.962348                    0.998961      30.013104      87.938426       0.599786       0.424567      -1.056599       0.016159      -0.001857      -0.020493       0.026164       0.012647      -0.056750       0.014279       0.044579       0.092039      -0.057266      -0.019612       0.076878             10.532122       9.458548      -2.317955       4.105299      13.248600      -1.350228       8.889217           0.005834
           30              C       1.467256       3.399960      11.036073       0.161243      31.019490 0.36104011E+03  0.80564824E+04                                 8.640941                            6.379485       0.143962       2.075484                    0.998937      24.924371      68.512767       0.649335       0.422714      -1.066315       0.011399       0.068556      -0.001150       0.069507       0.013741      -0.058479       0.016787       0.047983       0.142183      -0.064809      -0.022373       0.087182             10.184823       8.853568      -1.398966       3.836551      14.039563      -1.377078       7.661338           0.003391
           31              C       6.914409       5.563834       9.251084       0.521793      24.209130 0.28772761E+03  0.61769839E+04                                 7.731838                            6.061201      -0.357581       1.928272                    0.998583      23.618167      67.551112       0.595860       0.478814      -1.015096      -0.056327       0.038377      -0.034489       0.076387      -0.017296      -0.063368       0.016997       0.032294       0.176284      -0.056042      -0.043382       0.099424              8.634950       8.088402      -0.635434       2.752830      10.424902      -0.171327       7.391546          -0.004385
           32              C       1.858121       5.610224      11.440162       0.273482      24.614303 0.28127338E+03  0.59432313E+04                                 7.452035                            5.671702       0.297222       2.138892                    0.999715      23.772458      65.240060       0.675900       0.428874      -1.054154      -0.024928      -0.039661      -0.018328       0.050302       0.025140      -0.068216       0.006784       0.053659       0.140024      -0.072959      -0.024290       0.097249              8.435513       9.028493       0.073971       3.757138       9.551495       0.261431       6.726552           0.003981
           33              C      -0.337435       9.570723       7.701547       0.513426      23.464962 0.27655985E+03  0.58516840E+04                                 7.472467                            5.905369       0.015710       2.067033                    0.998609      22.736010      63.591546       0.612179       0.472864      -1.022986       0.092703      -0.009775      -0.028454       0.097463       0.041233       0.007793       0.056539      -0.152856      -0.177428      -0.077662      -0.055502       0.133164              8.283748       7.323273      -0.820850      -0.257164       5.669513      -2.357436      11.858457           0.055902
           34              C       2.266410       9.421890       2.095215       0.178748      32.281373 0.40009615E+03  0.92331015E+04                                 9.125861                            6.892535      -0.400224       1.893598                    0.998679      26.183989      75.113781       0.596071       0.445272      -1.044239      -0.062883      -0.012469       0.035941       0.073495       0.013673       0.062135      -0.001250       0.026812       0.090410      -0.055019      -0.023870       0.078889             10.633546      10.761189      -2.816457      -4.602156      12.267595       1.034860       8.871854           0.012708
           35              C       1.630451       2.860683       3.429980       0.577171      24.171916 0.23843916E+03  0.48532199E+04                                 7.521793                            5.387000       0.167153       2.117948                    0.999104      21.710467      59.228265       0.659335       0.456402      -1.033840      -0.016259       0.075790       0.015550       0.079059      -0.009081       0.080995      -0.016206       0.054831       0.246455      -0.070231      -0.059854       0.130085              8.861744       9.097112       0.666201      -3.464578      11.045675       0.074436       6.442446           0.000031
           36              C       3.038876       1.110447       2.239987      -0.187047      34.867139 0.47189852E+03  0.11350425E+05                                 9.342059                            7.309405      -0.051618       1.962351                    0.998961      30.013040      87.938166       0.599785       0.424567      -1.056599      -0.016158       0.001856      -0.020494       0.026163       0.012648       0.056749      -0.014278       0.044587       0.092040      -0.057266      -0.019613       0.076879             10.532101       9.458534      -2.317945      -4.105294      13.248556       1.350227       8.889214           0.005835
           37              C       1.990614       1.432274       3.081573       0.161241      31.019491 0.36104026E+03  0.80564865E+04                                 8.640938                            6.379485       0.143958       2.075483                    0.998937      24.924382      68.512792       0.649336       0.422714      -1.066315      -0.011399      -0.068557      -0.001150       0.069508       0.013741       0.058480      -0.016786       0.047983       0.142184      -0.064809      -0.022374       0.087182             10.184815       8.853553      -1.398956      -3.836543      14.039556       1.377072       7.661336           0.003391
           38              C       3.459201       8.932868       1.296584       0.521800      24.208585 0.28771984E+03  0.61767686E+04                                 7.731698                            6.061099      -0.357563       1.928286                    0.998583      23.617763      67.549448       0.595868       0.478811      -1.015098       0.056326      -0.038375      -0.034488       0.076385      -0.017295       0.063357      -0.016993       0.032289       0.176255      -0.056035      -0.043372       0.099407              8.634787       8.088259      -0.635402      -2.752773      10.424698       0.171318       7.391406          -0.004386
           39              C       0.534489       8.886478       3.485662       0.273478      24.614382 0.28127444E+03  0.59432616E+04                                 7.452062                            5.671720       0.297205       2.138886                    0.999715      23.772506      65.240313       0.675898       0.428875      -1.054153       0.024928       0.039661      -0.018328       0.050302       0.025140       0.068218      -0.006784       0.053659       0.140026      -0.072959      -0.024291       0.097251              8.435545       9.028523       0.073970      -3.757154       9.551532      -0.261429       6.726580           0.003982
           40              C       2.730045       4.925979      15.656047       0.513429      23.464468 0.27655316E+03  0.58515064E+04                                 7.472388                            5.905316       0.015710       2.067039                    0.998608      22.735609      63.590204       0.612179       0.472867      -1.022985      -0.092686       0.009774      -0.028448       0.097445       0.041228      -0.007785      -0.056535      -0.152825      -0.177435      -0.077665      -0.055482       0.133147              8.283657       7.323191      -0.820837       0.257157       5.669449       2.357404      11.858331           0.055903
           41              N       6.076414       3.652202       5.237084      -0.319723      36.846531 0.50776526E+03  0.12138413E+05                                 9.075339                            7.189535       0.418664       2.150331                    0.999528      28.057938      75.667052       0.671177       0.381742      -1.111918      -0.019557       0.170938      -0.000324       0.172054       0.027925      -0.019661       0.016644       0.179551       0.209305      -0.130795       0.047418       0.083377             10.192934      12.343343      -1.001219       5.018504       9.392422       0.203559       8.843037           0.017526
           42              N       4.714235       5.323189       4.259476      -0.303252      37.467797 0.52793257E+03  0.12751381E+05                                 9.237030                            7.399666       0.227972       2.090587                    0.999134      28.127926      76.392114       0.652004       0.388935      -1.106101       0.138888      -0.032464       0.085709       0.166403       0.034483      -0.090373       0.022250      -0.096145       0.054286      -0.127509       0.049123       0.078386             10.309319       8.707066       0.501429       3.187475      14.532787       0.533025       7.688103           0.011834
           43              N       5.362456       1.180032      13.191584      -0.319730      36.846815 0.50776998E+03  0.12138559E+05                                 9.075402                            7.189581       0.418643       2.150322                    0.999528      28.058058      75.667586       0.671173       0.381743      -1.111916       0.019557      -0.170936      -0.000325       0.172051       0.027925       0.019663      -0.016643       0.179550       0.209305      -0.130794       0.047416       0.083379             10.193008      12.343435      -1.001236      -5.018537       9.392494      -0.203559       8.843096           0.017522
           44              N       5.659375       9.173513      12.213976      -0.303249      37.467684 0.52793063E+03  0.12751324E+05                                 9.237019                            7.399657       0.227960       2.090584                    0.999134      28.127861      76.391936       0.652004       0.388936      -1.106101      -0.138886       0.032463       0.085708       0.166401       0.034482       0.090372      -0.022249      -0.096143       0.054282      -0.127507       0.049122       0.078385             10.309308       8.707050       0.501421      -3.187468      14.532777      -0.533020       7.688096           0.011832
           45              N       0.839326       6.012266      10.671916      -0.319731      36.846907 0.50777205E+03  0.12138627E+05                                 9.075443                            7.189615       0.418623       2.150315                    0.999528      28.058064      75.667797       0.671168       0.381745      -1.111914       0.019556      -0.170921       0.000322       0.172037       0.027922      -0.019661       0.016640       0.179544       0.209296      -0.130789       0.047414       0.083375             10.193055      12.343483      -1.001257       5.018555       9.392555       0.203551       8.843128           0.017529
           46              N       2.201505       4.341279      11.649524      -0.303250      37.467723 0.52793130E+03  0.12751345E+05                                 9.237029                            7.399665       0.227954       2.090582                    0.999134      28.127878      76.392025       0.652003       0.388936      -1.106100      -0.138882       0.032461      -0.085708       0.166396       0.034480      -0.090372       0.022249      -0.096142       0.054278      -0.127506       0.049121       0.078385             10.309320       8.707055       0.501418       3.187467      14.532811       0.533019       7.688095           0.011831
           47              N       1.553284       8.484436       2.717416      -0.319732      36.846877 0.50777156E+03  0.12138613E+05                                 9.075442                            7.189614       0.418620       2.150314                    0.999528      28.058049      75.667757       0.671168       0.381746      -1.111914      -0.019556       0.170920       0.000322       0.172035       0.027922       0.019661      -0.016639       0.179544       0.209298      -0.130788       0.047414       0.083375             10.193053      12.343478      -1.001259      -5.018556       9.392548      -0.203548       8.843133           0.017533
           48              N       1.256365       0.490955       3.695024      -0.303249      37.467767 0.52793193E+03  0.12751364E+05                                 9.237033                            7.399667       0.227948       2.090580                    0.999134      28.127901      76.392099       0.652003       0.388936      -1.106101       0.138882      -0.032462      -0.085708       0.166397       0.034480       0.090372      -0.022249      -0.096141       0.054277      -0.127505       0.049121       0.078384             10.309326       8.707050       0.501419      -3.187468      14.532821      -0.533020       7.688106           0.011834
           49              O       0.081606       2.851018       6.822097      -0.508862      37.730834 0.57170245E+03  0.14000614E+05                                 9.062013                            7.539224       0.067846       2.071340                    0.996551      27.817340      74.571112       0.670833       0.372833      -1.124696       0.015875       0.038087       0.003889       0.041446       0.013214      -0.051442       0.001740      -0.077095      -0.017685      -0.075446       0.029552       0.045894             10.001879       5.849098      -1.314184       0.407786      16.171131      -0.935318       7.985406           0.132548
           50              O       5.849390       8.593645       4.940699      -0.574804      43.267557 0.58949699E+03  0.14435015E+05                                 9.677713                            7.472528       0.314918       2.145990                    0.997295      27.687822      72.363150       0.704183       0.355210      -1.147260      -0.025044      -0.035003      -0.006339       0.043504       0.039365      -0.028946       0.029852       0.043949       0.046350      -0.071722       0.026782       0.044941             11.264751      10.477919       5.608469       2.389048      15.401680       3.322543       7.914655           0.045433
           51              O       6.422460       0.548942       7.385753      -0.435599      26.292227 0.39451090E+03  0.87610738E+04                                 6.894256                            6.083273       0.644037       2.289972                    0.998886      25.286615      63.491713       0.784081       0.351760      -1.146972      -0.016499      -0.015635       0.054682       0.059219       0.000309       0.035187      -0.013408      -0.041500       0.033787      -0.048293       0.010198       0.038095              7.238924       6.573595      -1.021142       1.924656       6.130133      -1.854672       9.013042           0.192095
           52              O       4.075459       7.860112       3.812751      -0.563972      38.507286 0.53464120E+03  0.12801654E+05                                 8.997549                            7.120619       0.462958       2.189902                    0.999044      27.566485      71.712537       0.719280       0.355635      -1.144614       0.041201       0.021069       0.001650       0.046305      -0.002650      -0.006618       0.012264       0.132433       0.171222      -0.095771       0.035645       0.060126             10.353074      13.659351      -1.381938       6.272096       7.379828      -0.963678      10.020044           0.046046
           53              O       5.943255       9.436387       9.383287      -0.437072      32.622095 0.45800412E+03  0.10587229E+05                                 8.150517                            6.677801       0.264337       2.161918                    0.997519      25.966156      67.127473       0.725712       0.365114      -1.133171      -0.040021       0.009321      -0.034897       0.053911       0.018703       0.011230      -0.002967      -0.067255       0.056770      -0.049901       0.020883       0.029018              9.181490       6.058856       0.162654      -1.675107       6.668165      -2.295399      14.817448           0.167582
           54              O       0.824870       4.955939       7.046255      -0.383227      23.666515 0.36775568E+03  0.80234608E+04                                 6.396637                            5.858770       0.781446       2.329928                    0.999229      24.961061      62.088228       0.802082       0.350013      -1.148589      -0.025940      -0.033864      -0.001761       0.042694       0.003481      -0.007248       0.025491      -0.055054      -0.052448      -0.032383      -0.014056       0.046440              6.573606       6.857440       1.815285       1.211462       6.537009       1.369532       6.326369           0.275495
           55              O       3.376264       1.981216      14.776597      -0.508851      37.730192 0.57169163E+03  0.14000253E+05                                 9.061809                            7.539071       0.067926       2.071365                    0.996551      27.817360      74.570393       0.670852       0.372825      -1.124704      -0.015870      -0.038086       0.003886       0.041443       0.013219       0.051448      -0.001741      -0.077148      -0.017685      -0.075470       0.029554       0.045916             10.001639       5.848979      -1.314139      -0.407770      16.170704       0.935283       7.985233           0.132574
           56              O       4.524220       5.903057      12.895199      -0.574815      43.267739 0.58949959E+03  0.14435105E+05                                 9.677778                            7.472573       0.314887       2.145978                    0.997295      27.687822      72.363389       0.704176       0.355212      -1.147257       0.025041       0.035006      -0.006339       0.043504       0.039358       0.028940      -0.029848       0.043954       0.046348      -0.071712       0.026776       0.044936             11.264831      10.477998       5.608519      -2.389069      15.401792      -3.322567       7.914704           0.045405
           57              O       5.016410       4.283292      15.340253      -0.435602      26.291561 0.39449873E+03  0.87607399E+04                                 6.894179                            6.083211       0.644037       2.289980                    0.998886      25.286120      63.490340       0.784078       0.351764      -1.146969       0.016513       0.015632       0.054685       0.059224       0.000304      -0.035157       0.013405      -0.041449       0.033778      -0.048246       0.010173       0.038073              7.238842       6.573521      -1.021127      -1.924630       6.130063       1.854641       9.012940           0.192083
           58              O       6.298151       6.636590      11.767251      -0.563979      38.507573 0.53464577E+03  0.12801799E+05                                 8.997624                            7.120674       0.462925       2.189891                    0.999044      27.566508      71.712841       0.719273       0.355637      -1.144612      -0.041202      -0.021069       0.001647       0.046305      -0.002645       0.006617      -0.012265       0.132424       0.171211      -0.095765       0.035643       0.060122             10.353165      13.659468      -1.381944      -6.272161       7.379895       0.963683      10.020131           0.046031
           59              O       4.430355       5.060315       1.428787      -0.437077      32.621429 0.45799327E+03  0.10586916E+05                                 8.150424                            6.677734       0.264344       2.161925                    0.997519      25.965830      67.126433       0.725714       0.365116      -1.133170       0.040030      -0.009321      -0.034892       0.053914       0.018694      -0.011225       0.002970      -0.067214       0.056739      -0.049873       0.020873       0.029000              9.181381       6.058788       0.162652       1.675080       6.668091       2.295363      14.817264           0.167576
           60              O       1.567740       9.540763      15.000755      -0.383222      23.666006 0.36774571E+03  0.80232062E+04                                 6.396657                            5.858788       0.781352       2.329906                    0.999229      24.960271      62.086554       0.802059       0.350025      -1.148577       0.025944       0.033866      -0.001765       0.042698       0.003427       0.007226      -0.025452      -0.055075      -0.052508      -0.032338      -0.014089       0.046427              6.573627       6.857464       1.815289      -1.211467       6.537019      -1.369535       6.326399           0.275478
           61              O       6.834134       6.813450       9.086903      -0.508862      37.730342 0.57169577E+03  0.14000382E+05                                 9.061848                            7.539106       0.067954       2.071373                    0.996551      27.817391      74.570581       0.670850       0.372826      -1.124704      -0.015863      -0.038082      -0.003882       0.041436       0.013240      -0.051439       0.001743      -0.077181      -0.017740      -0.075476       0.029533       0.045943             10.001686       5.849004      -1.314151       0.407774      16.170777      -0.935291       7.985277           0.132528
           62              O       1.066350       1.070823      10.968301      -0.574819      43.268009 0.58950356E+03  0.14435231E+05                                 9.677833                            7.472610       0.314876       2.145973                    0.997295      27.687876      72.363682       0.704173       0.355214      -1.147256       0.025040       0.035007       0.006336       0.043504       0.039357      -0.028941       0.029847       0.043959       0.046354      -0.071713       0.026775       0.044938             11.264902      10.478055       5.608560       2.389089      15.401896       3.322600       7.914755           0.045399
           63              O       0.493280       9.115526       8.523247      -0.435604      26.292457 0.39451514E+03  0.87611947E+04                                 6.894312                            6.083319       0.644018       2.289967                    0.998886      25.286657      63.491998       0.784075       0.351762      -1.146971       0.016500       0.015635      -0.054681       0.059218       0.000307       0.035188      -0.013405      -0.041505       0.033786      -0.048295       0.010201       0.038094              7.238986       6.573645      -1.021152       1.924674       6.130181      -1.854690       9.013131           0.192081
           64              O       2.840281       1.804356      12.096249      -0.563977      38.507520 0.53464466E+03  0.12801768E+05                                 8.997631                            7.120678       0.462925       2.189892                    0.999044      27.566438      71.712705       0.719271       0.355638      -1.144610      -0.041201      -0.021069      -0.001647       0.046305      -0.002646      -0.006617       0.012263       0.132414       0.171211      -0.095760       0.035639       0.060121             10.353175      13.659480      -1.381948       6.272169       7.379902      -0.963689      10.020142           0.046031
           65              O       0.972485       0.228081       6.525713      -0.437073      32.622178 0.45800546E+03  0.10587266E+05                                 8.150522                            6.677803       0.264349       2.161921                    0.997519      25.966210      67.127593       0.725713       0.365113      -1.133172       0.040019      -0.009320       0.034897       0.053909       0.018704       0.011230      -0.002969      -0.067262       0.056776      -0.049905       0.020885       0.029020              9.181496       6.058854       0.162651      -1.675106       6.668179      -2.295404      14.817456           0.167578
           66              O       6.090870       4.708529       8.862745      -0.383175      23.664030 0.36770746E+03  0.80221983E+04                                 6.396557                            5.858703       0.781227       2.329903                    0.999229      24.957924      62.080938       0.802017       0.350051      -1.148550       0.025963       0.033879       0.001768       0.042720       0.003289      -0.007154       0.025364      -0.055139      -0.052716      -0.032226      -0.014187       0.046413              6.573522       6.857354       1.815256       1.211437       6.536920       1.369509       6.326292           0.275528
           67              O       3.539476       7.683252       1.132403      -0.508869      37.730033 0.57169050E+03  0.14000238E+05                                 9.061877                            7.539135       0.067918       2.071362                    0.996551      27.817089      74.570031       0.670839       0.372832      -1.124698       0.015863       0.038084      -0.003884       0.041438       0.013249       0.051425      -0.001748      -0.077139      -0.017762      -0.075451       0.029521       0.045931             10.001712       5.849023      -1.314144      -0.407777      16.170798       0.935280       7.985315           0.132509
           68              O       2.391520       3.761411       3.013801      -0.574814      43.267898 0.58950246E+03  0.14435184E+05                                 9.677767                            7.472565       0.314905       2.145982                    0.997295      27.687958      72.363628       0.704181       0.355210      -1.147260      -0.025042      -0.035004       0.006339       0.043504       0.039365       0.028949      -0.029853       0.043953       0.046353      -0.071725       0.026781       0.044944             11.264817      10.477977       5.608513      -2.389061      15.401777      -3.322565       7.914697           0.045409
           69              O       1.899330       5.381176       0.568747      -0.435599      26.291513 0.39449774E+03  0.87607118E+04                                 6.894168                            6.083200       0.644060       2.289988                    0.998886      25.286103      63.490255       0.784080       0.351764      -1.146969      -0.016512      -0.015633      -0.054687       0.059225       0.000304      -0.035158       0.013408      -0.041450       0.033777      -0.048248       0.010173       0.038075              7.238831       6.573510      -1.021125      -1.924630       6.130052       1.854637       9.012930           0.192097
           70              O       0.617589       3.027878       4.141749      -0.563970      38.507100 0.53463814E+03  0.12801562E+05                                 8.997523                            7.120601       0.462967       2.189908                    0.999044      27.566403      71.712266       0.719281       0.355635      -1.144614       0.041200       0.021068      -0.001643       0.046303      -0.002651       0.006616      -0.012262       0.132433       0.171235      -0.095773       0.035644       0.060128             10.353042      13.659290      -1.381935      -6.272077       7.379808       0.963681      10.020027           0.046035
           71              O       2.485385       4.604153      14.480213      -0.437077      32.621494 0.45799433E+03  0.10586951E+05                                 8.150458                            6.677761       0.264333       2.161923                    0.997519      25.965776      67.126433       0.725709       0.365118      -1.133168      -0.040030       0.009321       0.034892       0.053914       0.018696      -0.011226       0.002969      -0.067206       0.056727      -0.049869       0.020869       0.029000              9.181419       6.058811       0.162652       1.675086       6.668122       2.295375      14.817323           0.167580
           72              O       5.348000       0.123705       0.908245      -0.383200      23.664030 0.36770755E+03  0.80222108E+04                                 6.396625                            5.858762       0.781158       2.329882                    0.999229      24.957632      62.080504       0.801999       0.350058      -1.148543      -0.025966      -0.033876       0.001771       0.042719       0.003269       0.007138      -0.025343      -0.055166      -0.052760      -0.032205      -0.014210       0.046415              6.573594       6.857427       1.815279      -1.211454       6.536988      -1.369527       6.326368           0.275459

******************************************************
Auxiliary information for the entire system
The total spin magnetic moment of the unit cell is   3.955063
The total net atomic charge of the unit cell is   0.000001
Accuracy of reproducing the electrostatic potential in the unit cell:
  The inner radius (bohr) =    5.0000
  The outer radius (bohr) =   12.0000
  Valid grid points have density less than (e/(bohr^3)) =    0.0001
  The number of valid grid points were=        22230
  The rms potential error without charges in kcal/mol is=      5.61973
  The rms potential error with partial charges in kcal/mol is=      0.94698
  The RRMSE value at monopole order=      0.16851
  The rms potential error with partial charges and cloud penetration in kcal/mol is=      0.93971
  The RRMSE value at monopole order with cloud penetration is=      0.16722
  The rms potential error with partial charges and atomic dipoles in kcal/mol is=      0.53209
  The RRMSE value at dipole order=      0.09468
  The rms potential error with partial charges, atomic dipoles and cloud penetration in kcal/mol is=      0.51254
  The RRMSE value at dipole order with cloud penetration=      0.09120

******************************************************
The electron densities and ab initio electrostatic potential were computed in VASP using the PBE functional and
projector augmented wave method. See the main text of the journal article for a description of computational details.
The atomic charges, dipoles, and quadrupoles were computed with the DDEC6 method as described in
(a) T. A. Manz and N. Gabaldon Limas, RSC Adv. 6 (2016) 47771-47801 DOI: 10.1039/c6ra04656h
(b) N. Gabaldon Limas and T. A. Manz, RSC Adv. 8 (2018) 2678-2707 DOI: 10.1039/c7ra11829e.
For each atom in the material, the electron cloud parameters were fit to the spherically averaged atom-in-material
electron density using radial positions for which this density was between 10^-4 and 10^-2 electrons per cubic bohr.
The polarizabilities, dispersion coefficients, and quantum Drude oscillator (QDO) parameters were fit using the MCLF method.
The magnetic structure of the system was optimized in VASP from the default ferromagnetic initial guess using spin polarization.
The atomic spin moments (ASMs) were computed on this optimized magnetic structure using the DDEC6 partition as inputs
to the method of T. A. Manz and D. S. Sholl, J. Chem. Theory Comput. 7 (2011) 4146-4164 DOI: 10.1021/ct200539n.
The RMSE and RRMSE were computed using a uniform grid with Ewald summation.
