# Supplementary material for: A collection of forcefield precursors for metal–organic frameworks
Source: RSC Adv. 2019 Nov 13;9(63):36492–507. doi: 10.1039/c9ra07327b (PMC9075174; doi:10.1039/c9ra07327b)
Supplement: RA-009-C9RA07327B-s3562 [file RA-009-C9RA07327B-s3562.xyz]

   72
jmolscript: load "" {1 1 1} spacegroup "x,y,z" unitcell [{      7.955000     0.000000     0.000000 }, {     -1.073071     9.633419     0.000000 }, {      0.000000     0.000000    15.869000 }]
Gd     7.186461     1.289818     5.187893     1.879663
Gd     4.209503     3.526891    13.122393     1.879664
Gd    -0.304532     8.343601    10.681107     1.879664
Gd     2.672426     6.106528     2.746607     1.879663
H      6.970202     6.598507     6.155744     0.166874
H      4.538748     3.343471     3.990577     0.071470
H      3.352691     7.851622    14.090244     0.166874
H      6.857217     1.473239    11.925077     0.071470
H     -0.088273     3.034912     9.713256     0.166874
H      2.343181     6.289948    11.878423     0.071471
H      3.529238     1.781797     1.778756     0.166874
H      0.024712     8.160180     3.943923     0.071471
C      6.760902     4.571057     5.842490     0.212542
C      5.062979     7.666275     4.506796     0.623778
C      6.468322     5.926479     5.694908    -0.166712
C      5.427033     6.240529     4.856549     0.161183
C     -0.001118     4.080716     6.641494     0.553291
C      5.041246     4.033513     4.441733     0.296522
C      7.228275     0.089591     8.180311     0.546468
C      4.635062     0.245652    13.776990     0.212542
C      5.259914     6.783854    12.441296     0.623778
C      3.854571     8.523649    13.629408    -0.166712
C      4.895861     8.209600    12.791049     0.161183
C      3.442082     0.735993    14.575994     0.553291
C      6.354718     0.783197    12.376233     0.296522
C      4.167690     4.727119     0.245811     0.546468
C      0.121027     5.062362    10.026510     0.212542
C      1.818950     1.967144    11.362204     0.623778
C      0.413607     3.706940    10.174092    -0.166712
C      1.454896     3.392890    11.012451     0.161183
C      6.883047     5.552703     9.227506     0.553291
C      1.840683     5.599906    11.427267     0.296522
C     -0.346346     9.543828     7.688689     0.546467
C      2.246867     9.387767     2.092010     0.212542
C      1.622015     2.849565     3.427704     0.623778
C      3.027358     1.109770     2.239592    -0.166712
C      1.986068     1.423819     3.077951     0.161183
C      3.439847     8.897426     1.293006     0.553291
C      0.527211     8.850222     3.492767     0.296522
C      2.714239     4.906300    15.623189     0.546467
N      6.051730     3.631799     5.212966    -0.389551
N      4.691135     5.298380     4.235436    -0.360891
N      5.344234     1.184911    13.147467    -0.389551
N      5.631758     9.151748    12.169936    -0.360891
N      0.830199     6.001620    10.656033    -0.389551
N      2.190794     4.335039    11.633564    -0.360891
N      1.537695     8.448508     2.721534    -0.389551
N      1.250171     0.481671     3.699064    -0.360891
O      0.068529     2.834152     6.812244    -0.626364
O      5.814413     8.568926     4.932561    -0.631283
O      6.398831     0.544288     7.365914    -0.590015
O      4.053329     7.831970     3.792691    -0.629068
O      5.912083     9.406070     9.365566    -0.581437
O      0.818481     4.928457     7.027745    -0.536470
O      3.372435     1.982558    14.746744    -0.626364
O      4.508481     5.881202    12.867061    -0.631283
O      4.997133     4.272421    15.300414    -0.590016
O      6.269564     6.618159    11.727191    -0.629068
O      4.410811     5.044058     1.431066    -0.581437
O      1.549412     9.521671    14.962245    -0.536470
O      6.813400     6.799267     9.056756    -0.626364
O      1.067516     1.064493    10.936439    -0.631282
O      0.483098     9.089131     8.503086    -0.590015
O      2.828600     1.801449    12.076309    -0.629068
O      0.969846     0.227349     6.503434    -0.581437
O      6.063448     4.704962     8.841255    -0.536470
O      3.509494     7.650861     1.122256    -0.626365
O      2.373448     3.752217     3.001939    -0.631282
O      1.884796     5.360998     0.568586    -0.590015
O      0.612365     3.015260     4.141809    -0.629068
O      2.471118     4.589361    14.437934    -0.581437
O      5.332517     0.111748     0.906755    -0.536471

The following XYZ coordinates are in angstroms. Other properties are in atomic units.
The sperically averaged electron density of each atom fit to a function of the form exp(a - br)
eigen_1, eigen_2 and eigen_3 are the three eigenvalues of traceless quadrupole moment tensor
  atom number  atomic symbol              X              Y              Z     net charge C6 coefficient C8 coefficient C10 coefficient fluctuating dipole atomic polarizability isotropic forcefield polarizability              a              b squared Pearson coefficient          <r^3>          <r^4>         wp_QDO          m_QDO          q_QDO       dipole_x       dipole_y       dipole_z         dipole            Qxy            Qxz            Qyz     Q(x^2-y^2)  Q(3z^2 - R^2)        eigen_1        eigen_2        eigen_3 static polarizability      alpha(xx)      alpha(xy)      alpha(xz)      alpha(yy)      alpha(yz)      alpha(zz) atomic spin moment
            1             Gd       7.186461       1.289818       5.187893       1.879663     157.027121 0.38915148E+04  0.14171743E+06                                19.648313                           17.296314       1.989482       2.304117                    0.997994      83.695531     208.844646       0.583421       0.288283      -1.302772      -0.038356      -0.028723       0.024670       0.053897       0.092045       0.136479      -0.014506       0.388077       0.017587      -0.227676      -0.047744       0.275420             21.733269      16.186741       1.106265      -1.836245      29.418411      -0.255466      19.594654          -0.000017
            2             Gd       4.209503       3.526891      13.122393       1.879664     157.026977 0.38915093E+04  0.14171717E+06                                19.648298                           17.296299       1.989487       2.304118                    0.997994      83.695508     208.844531       0.583421       0.288283      -1.302772       0.038356       0.028723       0.024670       0.053897       0.092045      -0.136478       0.014506       0.388076       0.017586      -0.227675      -0.047744       0.275419             21.733254      16.186729       1.106264       1.836246      29.418394       0.255464      19.594640          -0.000017
            3             Gd      -0.304532       8.343601      10.681107       1.879664     157.027081 0.38915135E+04  0.14171737E+06                                19.648309                           17.296310       1.989484       2.304117                    0.997994      83.695528     208.844623       0.583421       0.288283      -1.302772       0.038356       0.028723      -0.024670       0.053897       0.092045       0.136479      -0.014506       0.388077       0.017585      -0.227675      -0.047744       0.275420             21.733264      16.186738       1.106267      -1.836245      29.418406      -0.255464      19.594648          -0.000017
            4             Gd       2.672426       6.106528       2.746607       1.879663     157.027194 0.38915160E+04  0.14171748E+06                                19.648320                           17.296317       1.989481       2.304116                    0.997994      83.695537     208.844678       0.583421       0.288283      -1.302772      -0.038356      -0.028723      -0.024670       0.053897       0.092045      -0.136479       0.014506       0.388077       0.017587      -0.227676      -0.047744       0.275420             21.733279      16.186746       1.106264       1.836248      29.418428       0.255465      19.594663          -0.000017
            5              H       6.970202       6.598507       6.155744       0.166874       0.966453 0.71102956E+01  0.69003299E+02                                 1.727317                            1.647662      -1.390570       2.255122                    0.993459       3.581245      10.569989       0.440803       1.431791      -0.677046       0.016288       0.029038       0.026807       0.042745       0.010306       0.005430       0.008800      -0.010844      -0.008140      -0.010292      -0.007839       0.018131              1.753255       1.594997       0.247125       0.252738       1.940327       0.245881       1.724440          -0.000003
            6              H       4.538748       3.343471       3.990577       0.071470       1.295070 0.90349466E+01  0.91467783E+02                                 1.958409                            1.747696      -1.202813       2.294238                    0.994913       3.816111      10.860656       0.477228       1.267761      -0.710359      -0.029535      -0.037508      -0.028796       0.055753       0.007549       0.002322       0.004223      -0.015572      -0.004762      -0.010094      -0.003096       0.013190              2.075012       2.141899       0.601566       0.518544       2.238243       0.482822       1.844894          -0.000005
            7              H       3.352691       7.851622      14.090244       0.166874       0.966453 0.71102901E+01  0.69003235E+02                                 1.727316                            1.647661      -1.390570       2.255122                    0.993459       3.581245      10.569989       0.440803       1.431791      -0.677046      -0.016288      -0.029038       0.026807       0.042745       0.010306      -0.005430      -0.008800      -0.010844      -0.008140      -0.010292      -0.007839       0.018131              1.753254       1.594997       0.247125      -0.252738       1.940326      -0.245881       1.724439          -0.000003
            8              H       6.857217       1.473239      11.925077       0.071470       1.295071 0.90349590E+01  0.91467939E+02                                 1.958410                            1.747697      -1.202815       2.294237                    0.994913       3.816113      10.860663       0.477228       1.267761      -0.710359       0.029535       0.037508      -0.028796       0.055753       0.007549      -0.002322      -0.004223      -0.015572      -0.004762      -0.010094      -0.003096       0.013190              2.075013       2.141901       0.601566      -0.518545       2.238243      -0.482822       1.844895          -0.000005
            9              H      -0.088273       3.034912       9.713256       0.166874       0.966453 0.71102943E+01  0.69003284E+02                                 1.727317                            1.647661      -1.390570       2.255122                    0.993459       3.581245      10.569989       0.440803       1.431791      -0.677046      -0.016288      -0.029038      -0.026807       0.042745       0.010306       0.005430       0.008800      -0.010844      -0.008140      -0.010292      -0.007839       0.018131              1.753255       1.594997       0.247125       0.252738       1.940327       0.245881       1.724440          -0.000003
           10              H       2.343181       6.289948      11.878423       0.071471       1.295070 0.90349513E+01  0.91467839E+02                                 1.958409                            1.747696      -1.202814       2.294238                    0.994913       3.816112      10.860658       0.477228       1.267761      -0.710359       0.029535       0.037508       0.028796       0.055753       0.007549       0.002322       0.004223      -0.015572      -0.004762      -0.010094      -0.003096       0.013190              2.075012       2.141899       0.601566       0.518544       2.238242       0.482822       1.844894          -0.000005
           11              H       3.529238       1.781797       1.778756       0.166874       0.966452 0.71102879E+01  0.69003206E+02                                 1.727316                            1.647661      -1.390569       2.255122                    0.993459       3.581244      10.569985       0.440803       1.431791      -0.677046       0.016288       0.029038      -0.026807       0.042745       0.010306      -0.005430      -0.008800      -0.010843      -0.008140      -0.010292      -0.007839       0.018131              1.753254       1.594997       0.247125      -0.252738       1.940326      -0.245881       1.724439          -0.000003
           12              H       0.024712       8.160180       3.943923       0.071471       1.295070 0.90349512E+01  0.91467840E+02                                 1.958409                            1.747696      -1.202813       2.294238                    0.994913       3.816111      10.860656       0.477228       1.267761      -0.710359      -0.029535      -0.037508       0.028796       0.055753       0.007549      -0.002322      -0.004223      -0.015572      -0.004762      -0.010094      -0.003096       0.013190              2.075012       2.141900       0.601566      -0.518544       2.238242      -0.482821       1.844894          -0.000005
           13              C       6.760902       4.571057       5.842490       0.212542      31.911265 0.39372846E+03  0.90712056E+04                                 9.164456                            6.907666      -0.485421       1.872740                    0.998510      25.959095      74.984247       0.584980       0.454461      -1.036466      -0.084625      -0.006965      -0.030782       0.090319       0.020937      -0.078182       0.005176       0.040380       0.139703      -0.073653      -0.030575       0.104229             10.704377      10.890696      -2.888041       4.712048      12.203745      -1.076370       9.018690          -0.000006
           14              C       5.062979       7.666275       4.506796       0.623778      23.445614 0.22864906E+03  0.46240760E+04                                 7.475435                            5.340987       0.054948       2.091049                    0.998975      21.424210      59.033642       0.647360       0.467848      -1.023314      -0.013726       0.085670      -0.013636       0.087828      -0.014164      -0.087250       0.014508       0.080188       0.298460      -0.092268      -0.057159       0.149427              8.814490       9.015703       0.645791       3.461421      10.979455      -0.037052       6.448313          -0.000009
           15              C       6.468322       5.926479       5.694908      -0.166712      33.794645 0.45442720E+03  0.10824544E+05                                 9.167505                            7.184216      -0.045871       1.975186                    0.998756      29.330586      85.443687       0.603719       0.425918      -1.056058      -0.024455      -0.001187       0.036718       0.044133       0.009860      -0.057365       0.014852       0.027383       0.119231      -0.056856      -0.022132       0.078987             10.330108       9.296335      -2.278404       4.066258      12.905755      -1.332913       8.788234          -0.000009
           16              C       5.427033       6.240529       4.856549       0.161183      30.856376 0.35709327E+03  0.79487579E+04                                 8.618123                            6.342133       0.162919       2.084705                    0.998898      24.824233      68.215381       0.651431       0.422397      -1.066218      -0.015707      -0.077266       0.004010       0.078949       0.016073      -0.065063       0.021301       0.023194       0.161171      -0.072652      -0.020995       0.093647             10.176378       8.832011      -1.443442       3.852705      14.023064      -1.381641       7.674059          -0.000009
           17              C      -0.001118       4.080716       6.641494       0.553291      23.316376 0.27317118E+03  0.58099721E+04                                 7.598467                            5.938316      -0.395043       1.919977                    0.998322      23.554111      67.856140       0.594900       0.484087      -1.008642       0.056010      -0.052349       0.056804       0.095416      -0.030915      -0.067888       0.008990       0.047980       0.210267      -0.079001      -0.032779       0.111780              8.490152       7.951064      -0.563909       2.702603      10.223166      -0.150048       7.296225          -0.000006
           18              C       5.041246       4.033513       4.441733       0.296522      24.444685 0.27645429E+03  0.58435175E+04                                 7.521403                            5.689212       0.088211       2.073911                    0.999510      23.874509      66.541878       0.659998       0.439048      -1.043098       0.027252       0.048091       0.024262       0.060366       0.044334      -0.080629       0.009526       0.064907       0.196118      -0.102968      -0.018258       0.121225              8.531332       9.188276       0.090728       3.849383       9.590841       0.251600       6.814877          -0.000011
           19              C       7.228275       0.089591       8.180311       0.546468      22.685065 0.26349329E+03  0.55280612E+04                                 7.363778                            5.795282      -0.051828       2.048605                    0.999006      22.616043      63.734456       0.610790       0.477981      -1.016564      -0.143201       0.014671       0.045386       0.150936       0.049519       0.012862       0.066998      -0.193359      -0.199775      -0.087654      -0.074565       0.162219              8.175957       7.284690      -0.826732      -0.238138       5.590273      -2.299679      11.652908          -0.000006
           20              C       4.635062       0.245652      13.776990       0.212542      31.911254 0.39372848E+03  0.90712060E+04                                 9.164454                            6.907666      -0.485421       1.872739                    0.998510      25.959094      74.984242       0.584980       0.454461      -1.036466       0.084625       0.006965      -0.030782       0.090319       0.020937       0.078182      -0.005176       0.040380       0.139703      -0.073654      -0.030575       0.104229             10.704373      10.890689      -2.888039      -4.712041      12.203747       1.076367       9.018682          -0.000005
           21              C       5.259914       6.783854      12.441296       0.623778      23.445618 0.22864912E+03  0.46240777E+04                                 7.475436                            5.340988       0.054948       2.091049                    0.998975      21.424215      59.033663       0.647360       0.467848      -1.023314       0.013726      -0.085670      -0.013636       0.087828      -0.014164       0.087250      -0.014508       0.080188       0.298460      -0.092268      -0.057159       0.149427              8.814492       9.015696       0.645793      -3.461417      10.979468       0.037051       6.448312          -0.000009
           22              C       3.854571       8.523649      13.629408      -0.166712      33.794641 0.45442718E+03  0.10824543E+05                                 9.167505                            7.184216      -0.045872       1.975186                    0.998756      29.330587      85.443691       0.603719       0.425918      -1.056058       0.024455       0.001187       0.036718       0.044133       0.009860       0.057365      -0.014852       0.027383       0.119231      -0.056856      -0.022132       0.078987             10.330107       9.296338      -2.278401      -4.066260      12.905749       1.332911       8.788234          -0.000009
           23              C       4.895861       8.209600      12.791049       0.161183      30.856360 0.35709298E+03  0.79487498E+04                                 8.618119                            6.342130       0.162920       2.084705                    0.998898      24.824231      68.215372       0.651431       0.422396      -1.066218       0.015706       0.077266       0.004010       0.078948       0.016073       0.065063      -0.021301       0.023194       0.161171      -0.072652      -0.020995       0.093647             10.176374       8.832009      -1.443436      -3.852704      14.023057       1.381635       7.674055          -0.000009
           24              C       3.442082       0.735993      14.575994       0.553291      23.316391 0.27317150E+03  0.58099805E+04                                 7.598470                            5.938320      -0.395044       1.919977                    0.998322      23.554115      67.856156       0.594900       0.484087      -1.008642      -0.056010       0.052349       0.056804       0.095416      -0.030915       0.067888      -0.008990       0.047980       0.210267      -0.079001      -0.032779       0.111780              8.490155       7.951068      -0.563907      -2.702604      10.223169       0.150047       7.296228          -0.000006
           25              C       6.354718       0.783197      12.376233       0.296522      24.444712 0.27645474E+03  0.58435292E+04                                 7.521409                            5.689217       0.088211       2.073911                    0.999510      23.874511      66.541883       0.659998       0.439048      -1.043098      -0.027252      -0.048091       0.024262       0.060366       0.044334       0.080629      -0.009526       0.064907       0.196118      -0.102968      -0.018258       0.121225              8.531338       9.188284       0.090731      -3.849386       9.590848      -0.251601       6.814882          -0.000011
           26              C       4.167690       4.727119       0.245811       0.546468      22.685062 0.26349322E+03  0.55280596E+04                                 7.363777                            5.795281      -0.051827       2.048605                    0.999006      22.616043      63.734456       0.610790       0.477981      -1.016564       0.143201      -0.014672       0.045386       0.150936       0.049519      -0.012862      -0.066998      -0.193359      -0.199776      -0.087654      -0.074565       0.162219              8.175956       7.284685      -0.826732       0.238138       5.590273       2.299681      11.652910          -0.000006
           27              C       0.121027       5.062362      10.026510       0.212542      31.911255 0.39372830E+03  0.90712010E+04                                 9.164454                            6.907664      -0.485421       1.872739                    0.998510      25.959095      74.984246       0.584980       0.454461      -1.036466       0.084625       0.006965       0.030782       0.090319       0.020937      -0.078182       0.005176       0.040380       0.139703      -0.073654      -0.030575       0.104229             10.704374      10.890693      -2.888040       4.712046      12.203744      -1.076370       9.018686          -0.000006
           28              C       1.818950       1.967144      11.362204       0.623778      23.445619 0.22864910E+03  0.46240774E+04                                 7.475436                            5.340988       0.054948       2.091049                    0.998975      21.424214      59.033659       0.647360       0.467848      -1.023314       0.013726      -0.085670       0.013636       0.087828      -0.014164      -0.087250       0.014508       0.080188       0.298460      -0.092268      -0.057159       0.149427              8.814492       9.015704       0.645791       3.461421      10.979457      -0.037052       6.448314          -0.000009
           29              C       0.413607       3.706940      10.174092      -0.166712      33.794649 0.45442721E+03  0.10824544E+05                                 9.167506                            7.184216      -0.045872       1.975186                    0.998756      29.330586      85.443686       0.603719       0.425918      -1.056058       0.024455       0.001187      -0.036718       0.044133       0.009860      -0.057365       0.014852       0.027383       0.119230      -0.056855      -0.022132       0.078987             10.330109       9.296335      -2.278404       4.066258      12.905757      -1.332914       8.788235          -0.000008
           30              C       1.454896       3.392890      11.012451       0.161183      30.856379 0.35709329E+03  0.79487586E+04                                 8.618124                            6.342134       0.162919       2.084705                    0.998898      24.824234      68.215388       0.651431       0.422397      -1.066218       0.015707       0.077266      -0.004010       0.078949       0.016073      -0.065063       0.021301       0.023194       0.161171      -0.072652      -0.020995       0.093647             10.176379       8.832012      -1.443443       3.852706      14.023067      -1.381642       7.674059          -0.000009
           31              C       6.883047       5.552703       9.227506       0.553291      23.316380 0.27317124E+03  0.58099738E+04                                 7.598468                            5.938317      -0.395044       1.919977                    0.998322      23.554115      67.856155       0.594900       0.484087      -1.008642      -0.056010       0.052349      -0.056804       0.095416      -0.030915      -0.067888       0.008990       0.047980       0.210267      -0.079001      -0.032779       0.111780              8.490153       7.951065      -0.563908       2.702604      10.223166      -0.150048       7.296226          -0.000006
           32              C       1.840683       5.599906      11.427267       0.296522      24.444692 0.27645443E+03  0.58435212E+04                                 7.521404                            5.689214       0.088212       2.073911                    0.999510      23.874511      66.541883       0.659998       0.439048      -1.043098      -0.027252      -0.048091      -0.024262       0.060366       0.044334      -0.080629       0.009526       0.064907       0.196118      -0.102968      -0.018258       0.121225              8.531333       9.188276       0.090729       3.849384       9.590843       0.251601       6.814880          -0.000011
           33              C      -0.346346       9.543828       7.688689       0.546467      22.685077 0.26349345E+03  0.55280656E+04                                 7.363780                            5.795283      -0.051827       2.048605                    0.999006      22.616050      63.734480       0.610790       0.477981      -1.016564       0.143201      -0.014672      -0.045386       0.150936       0.049519       0.012862       0.066998      -0.193360      -0.199776      -0.087654      -0.074565       0.162219              8.175960       7.284692      -0.826732      -0.238138       5.590275      -2.299680      11.652912          -0.000006
           34              C       2.246867       9.387767       2.092010       0.212542      31.911263 0.39372863E+03  0.90712101E+04                                 9.164455                            6.907667      -0.485420       1.872740                    0.998510      25.959093      74.984234       0.584980       0.454461      -1.036466      -0.084625      -0.006965       0.030782       0.090319       0.020937       0.078182      -0.005176       0.040380       0.139703      -0.073654      -0.030575       0.104229             10.704374      10.890691      -2.888040      -4.712044      12.203746       1.076368       9.018686          -0.000005
           35              C       1.622015       2.849565       3.427704       0.623778      23.445617 0.22864910E+03  0.46240773E+04                                 7.475435                            5.340987       0.054948       2.091049                    0.998975      21.424213      59.033652       0.647360       0.467848      -1.023314      -0.013726       0.085670       0.013636       0.087828      -0.014164       0.087250      -0.014508       0.080188       0.298460      -0.092268      -0.057159       0.149427              8.814491       9.015695       0.645793      -3.461417      10.979467       0.037051       6.448311          -0.000009
           36              C       3.027358       1.109770       2.239592      -0.166712      33.794631 0.45442707E+03  0.10824540E+05                                 9.167502                            7.184215      -0.045871       1.975186                    0.998756      29.330583      85.443671       0.603719       0.425918      -1.056058      -0.024455      -0.001187      -0.036718       0.044133       0.009860       0.057365      -0.014852       0.027383       0.119231      -0.056856      -0.022132       0.078987             10.330104       9.296336      -2.278400      -4.066259      12.905744       1.332910       8.788233          -0.000008
           37              C       1.986068       1.423819       3.077951       0.161183      30.856360 0.35709299E+03  0.79487502E+04                                 8.618119                            6.342131       0.162920       2.084705                    0.998898      24.824231      68.215373       0.651431       0.422397      -1.066218      -0.015706      -0.077266      -0.004010       0.078949       0.016073       0.065063      -0.021301       0.023194       0.161171      -0.072652      -0.020995       0.093647             10.176374       8.832009      -1.443437      -3.852704      14.023057       1.381635       7.674055          -0.000009
           38              C       3.439847       8.897426       1.293006       0.553291      23.316388 0.27317144E+03  0.58099790E+04                                 7.598470                            5.938319      -0.395044       1.919976                    0.998322      23.554113      67.856149       0.594900       0.484087      -1.008642       0.056010      -0.052349      -0.056804       0.095416      -0.030915       0.067888      -0.008990       0.047980       0.210267      -0.079001      -0.032779       0.111780              8.490154       7.951066      -0.563907      -2.702603      10.223169       0.150047       7.296228          -0.000006
           39              C       0.527211       8.850222       3.492767       0.296522      24.444706 0.27645463E+03  0.58435262E+04                                 7.521407                            5.689216       0.088211       2.073911                    0.999510      23.874510      66.541878       0.659998       0.439048      -1.043098       0.027252       0.048091      -0.024262       0.060366       0.044334       0.080629      -0.009526       0.064907       0.196118      -0.102968      -0.018258       0.121225              8.531337       9.188284       0.090728      -3.849385       9.590847      -0.251600       6.814879          -0.000011
           40              C       2.714239       4.906300      15.623189       0.546467      22.685072 0.26349336E+03  0.55280632E+04                                 7.363780                            5.795283      -0.051828       2.048605                    0.999006      22.616051      63.734490       0.610790       0.477981      -1.016564      -0.143201       0.014672      -0.045386       0.150936       0.049519      -0.012862      -0.066998      -0.193360      -0.199775      -0.087654      -0.074565       0.162219              8.175959       7.284688      -0.826732       0.238138       5.590276       2.299682      11.652915          -0.000006
           41              N       6.051730       3.631799       5.212966      -0.389551      39.988275 0.55766114E+03  0.13657346E+05                                 9.563909                            7.514901       0.463761       2.141166                    0.999688      29.498705      80.713903       0.658571       0.379758      -1.112546      -0.035608       0.203521       0.015559       0.207198       0.032001      -0.032405       0.007212       0.226788       0.267355      -0.162924       0.049324       0.113600             10.791766      13.170021      -1.205717       5.412849       9.830706       0.119261       9.374572          -0.000007
           42              N       4.691135       5.298380       4.235436      -0.360891      40.576434 0.58013719E+03  0.14363615E+05                                 9.751135                            7.762413       0.206687       2.061741                    0.999281      29.514499      81.472231       0.635154       0.389488      -1.104395       0.172021      -0.041442       0.092708       0.199759       0.045468      -0.100097       0.025817      -0.125747       0.114432      -0.152549       0.057725       0.094824             10.925738       9.212882       0.444561       3.457942      15.370066       0.522712       8.194266          -0.000009
           43              N       5.344234       1.184911      13.147467      -0.389551      39.988283 0.55766155E+03  0.13657358E+05                                 9.563910                            7.514904       0.463761       2.141166                    0.999688      29.498709      80.713915       0.658571       0.379758      -1.112546       0.035607      -0.203521       0.015559       0.207198       0.032001       0.032405      -0.007212       0.226788       0.267356      -0.162924       0.049324       0.113600             10.791767      13.170018      -1.205717      -5.412844       9.830713      -0.119261       9.374569          -0.000008
           44              N       5.631758       9.151748      12.169936      -0.360891      40.576439 0.58013712E+03  0.14363613E+05                                 9.751136                            7.762413       0.206686       2.061741                    0.999281      29.514501      81.472239       0.635154       0.389488      -1.104395      -0.172022       0.041442       0.092707       0.199759       0.045468       0.100097      -0.025817      -0.125747       0.114433      -0.152549       0.057724       0.094824             10.925740       9.212881       0.444568      -3.457941      15.370072      -0.522717       8.194267          -0.000009
           45              N       0.830199       6.001620      10.656033      -0.389551      39.988274 0.55766125E+03  0.13657349E+05                                 9.563908                            7.514901       0.463761       2.141166                    0.999688      29.498708      80.713911       0.658571       0.379758      -1.112546       0.035608      -0.203521      -0.015559       0.207198       0.032001      -0.032405       0.007212       0.226788       0.267355      -0.162924       0.049324       0.113600             10.791765      13.170017      -1.205714       5.412848       9.830708       0.119261       9.374572          -0.000007
           46              N       2.190794       4.335039      11.633564      -0.360891      40.576442 0.58013736E+03  0.14363620E+05                                 9.751136                            7.762414       0.206687       2.061741                    0.999281      29.514504      81.472250       0.635154       0.389488      -1.104395      -0.172021       0.041442      -0.092708       0.199759       0.045468      -0.100097       0.025817      -0.125747       0.114433      -0.152549       0.057725       0.094824             10.925740       9.212883       0.444563       3.457942      15.370068       0.522712       8.194268          -0.000009
           47              N       1.537695       8.448508       2.721534      -0.389551      39.988282 0.55766141E+03  0.13657354E+05                                 9.563910                            7.514903       0.463761       2.141166                    0.999688      29.498706      80.713904       0.658571       0.379758      -1.112546      -0.035607       0.203521      -0.015559       0.207198       0.032001       0.032405      -0.007212       0.226788       0.267355      -0.162924       0.049324       0.113600             10.791767      13.170021      -1.205720      -5.412845       9.830711      -0.119260       9.374568          -0.000007
           48              N       1.250171       0.481671       3.699064      -0.360891      40.576434 0.58013700E+03  0.14363609E+05                                 9.751134                            7.762412       0.206687       2.061741                    0.999281      29.514498      81.472225       0.635154       0.389488      -1.104395       0.172021      -0.041442      -0.092708       0.199759       0.045468       0.100097      -0.025817      -0.125747       0.114432      -0.152549       0.057725       0.094824             10.925739       9.212880       0.444566      -3.457941      15.370070      -0.522716       8.194266          -0.000009
           49              O       0.068529       2.834152       6.812244      -0.626364      42.583508 0.65854631E+03  0.16712149E+05                                 9.802281                            8.082309       0.028721       2.032679                    0.995988      29.625891      80.916332       0.648850       0.371977      -1.125045       0.046126       0.060662       0.060262       0.097155      -0.006970      -0.063242      -0.015871      -0.083447       0.047111      -0.089747       0.031271       0.058476             10.868090       6.229611      -1.361876       0.438562      17.733425      -1.063710       8.641235          -0.000013
           50              O       5.814413       8.568926       4.932561      -0.631283      46.969223 0.64632030E+03  0.16218205E+05                                10.274824                            7.865644       0.270053       2.115167                    0.997663      28.766107      76.466311       0.679985       0.358965      -1.142595      -0.013432      -0.071661       0.012826       0.074028       0.042523      -0.036032       0.035812       0.082094       0.114130      -0.095094       0.028128       0.066966             12.026848      11.154325       6.060103       2.681124      16.416007       3.737204       8.510213          -0.000011
           51              O       6.398831       0.544288       7.365914      -0.590015      32.138830 0.50599115E+03  0.11985613E+05                                 7.916739                            6.925034       0.479054       2.186560                    0.998800      28.071235      73.342780       0.727539       0.355412      -1.141389      -0.014428      -0.028403       0.101192       0.106088       0.018069       0.054854       0.005931      -0.137665       0.030847      -0.102132       0.031970       0.070162              8.344841       7.490280      -1.167586       2.198927       7.016767      -2.226454      10.527477          -0.000014
           52              O       4.053329       7.831970       3.792691      -0.629068      43.837628 0.62054830E+03  0.15463450E+05                                 9.900451                            7.748147       0.240718       2.094712                    0.998554      29.190756      78.140345       0.677523       0.362787      -1.135922       0.054767       0.057352      -0.000462       0.079303      -0.026070      -0.026635       0.010845       0.152628       0.237675      -0.120463       0.026252       0.094210             11.469050      15.158196      -1.525290       7.107155       8.126666      -1.047925      11.122288          -0.000011
           53              O       5.912083       9.406070       9.365566      -0.581437      38.626880 0.56103121E+03  0.13649060E+05                                 9.101155                            7.380364       0.260479       2.119042                    0.997824      28.337597      75.252926       0.691497       0.364083      -1.133520      -0.058486       0.026066      -0.069457       0.094469       0.029693       0.023606       0.010005      -0.151674       0.090570      -0.100067       0.028497       0.071570             10.323940       6.727530       0.156106      -1.908635       7.392418      -2.603699      16.851873          -0.000015
           54              O       0.818481       4.928457       7.027745      -0.536470      28.149003 0.45745739E+03  0.10555951E+05                                 7.189649                            6.544735       0.663820       2.250979                    0.998992      27.340127      70.279851       0.755953       0.351127      -1.145969      -0.018509      -0.039831       0.025484       0.050779       0.060339      -0.050174       0.068277      -0.018227       0.082262      -0.121256       0.039660       0.081596              7.402978       7.695746       2.082554       1.401461       7.379448       1.613794       7.133740          -0.000014
           55              O       3.372435       1.982558      14.746744      -0.626364      42.583527 0.65854692E+03  0.16712168E+05                                 9.802285                            8.082313       0.028720       2.032679                    0.995988      29.625892      80.916337       0.648850       0.371977      -1.125045      -0.046126      -0.060662       0.060262       0.097155      -0.006970       0.063242       0.015871      -0.083447       0.047112      -0.089746       0.031271       0.058476             10.868094       6.229612      -1.361875      -0.438562      17.733430       1.063709       8.641239          -0.000014
           56              O       4.508481       5.881202      12.867061      -0.631283      46.969254 0.64632070E+03  0.16218218E+05                                10.274829                            7.865647       0.270052       2.115167                    0.997663      28.766113      76.466335       0.679984       0.358965      -1.142595       0.013432       0.071661       0.012826       0.074028       0.042523       0.036032      -0.035812       0.082094       0.114130      -0.095094       0.028128       0.066966             12.026855      11.154326       6.060108      -2.681125      16.416022      -3.737210       8.510218          -0.000011
           57              O       4.997133       4.272421      15.300414      -0.590016      32.138847 0.50599137E+03  0.11985619E+05                                 7.916742                            6.925036       0.479055       2.186561                    0.998800      28.071243      73.342808       0.727539       0.355412      -1.141389       0.014428       0.028403       0.101192       0.106089       0.018069      -0.054854      -0.005931      -0.137665       0.030847      -0.102131       0.031970       0.070162              8.344845       7.490277      -1.167587      -2.198925       7.016772       2.226459      10.527485          -0.000014
           58              O       6.269564       6.618159      11.727191      -0.629068      43.837663 0.62054911E+03  0.15463476E+05                                 9.900457                            7.748153       0.240716       2.094712                    0.998554      29.190770      78.140405       0.677522       0.362787      -1.135922      -0.054768      -0.057352      -0.000462       0.079303      -0.026070       0.026635      -0.010845       0.152628       0.237675      -0.120463       0.026253       0.094210             11.469056      15.158201      -1.525290      -7.107159       8.126673       1.047925      11.122295          -0.000011
           59              O       4.410811       5.044058       1.431066      -0.581437      38.626871 0.56103098E+03  0.13649053E+05                                 9.101154                            7.380363       0.260479       2.119042                    0.997824      28.337593      75.252914       0.691497       0.364083      -1.133520       0.058486      -0.026066      -0.069457       0.094468       0.029693      -0.023606      -0.010005      -0.151674       0.090570      -0.100067       0.028497       0.071570             10.323939       6.727529       0.156105       1.908635       7.392415       2.603696      16.851873          -0.000014
           60              O       1.549412       9.521671      14.962245      -0.536470      28.148997 0.45745731E+03  0.10555948E+05                                 7.189648                            6.544734       0.663820       2.250979                    0.998992      27.340126      70.279847       0.755953       0.351127      -1.145969       0.018509       0.039831       0.025484       0.050779       0.060338       0.050174      -0.068277      -0.018226       0.082261      -0.121256       0.039660       0.081596              7.402977       7.695745       2.082553      -1.401460       7.379446      -1.613793       7.133738          -0.000014
           61              O       6.813400       6.799267       9.056756      -0.626364      42.583502 0.65854619E+03  0.16712145E+05                                 9.802280                            8.082309       0.028719       2.032679                    0.995988      29.625888      80.916323       0.648850       0.371977      -1.125045      -0.046126      -0.060662      -0.060262       0.097155      -0.006970      -0.063242      -0.015871      -0.083447       0.047112      -0.089747       0.031271       0.058476             10.868090       6.229610      -1.361876       0.438562      17.733424      -1.063710       8.641234          -0.000014
           62              O       1.067516       1.064493      10.936439      -0.631282      46.969245 0.64632063E+03  0.16218216E+05                                10.274827                            7.865646       0.270051       2.115167                    0.997663      28.766113      76.466336       0.679984       0.358965      -1.142595       0.013432       0.071661      -0.012826       0.074028       0.042523      -0.036031       0.035812       0.082094       0.114130      -0.095094       0.028128       0.066966             12.026853      11.154330       6.060106       2.681125      16.416014       3.737206       8.510215          -0.000011
           63              O       0.483098       9.089131       8.503086      -0.590015      32.138814 0.50599084E+03  0.11985603E+05                                 7.916736                            6.925032       0.479055       2.186561                    0.998800      28.071231      73.342759       0.727540       0.355412      -1.141389       0.014428       0.028403      -0.101192       0.106088       0.018068       0.054854       0.005931      -0.137665       0.030846      -0.102131       0.031970       0.070161              8.344838       7.490277      -1.167586       2.198926       7.016764      -2.226453      10.527472          -0.000014
           64              O       2.828600       1.801449      12.076309      -0.629068      43.837648 0.62054865E+03  0.15463461E+05                                 9.900454                            7.748150       0.240717       2.094712                    0.998554      29.190762      78.140371       0.677523       0.362787      -1.135922      -0.054767      -0.057352       0.000462       0.079303      -0.026070      -0.026635       0.010845       0.152628       0.237675      -0.120463       0.026252       0.094210             11.469054      15.158201      -1.525291       7.107158       8.126669      -1.047925      11.122293          -0.000011
           65              O       0.969846       0.227349       6.503434      -0.581437      38.626863 0.56103089E+03  0.13649050E+05                                 9.101152                            7.380362       0.260479       2.119042                    0.997824      28.337590      75.252901       0.691497       0.364083      -1.133520       0.058486      -0.026066       0.069457       0.094468       0.029693       0.023606       0.010005      -0.151674       0.090570      -0.100067       0.028497       0.071570             10.323937       6.727528       0.156106      -1.908634       7.392416      -2.603698      16.851867          -0.000015
           66              O       6.063448       4.704962       8.841255      -0.536470      28.149017 0.45745768E+03  0.10555959E+05                                 7.189652                            6.544738       0.663818       2.250978                    0.998992      27.340130      70.279870       0.755952       0.351127      -1.145969       0.018509       0.039831      -0.025484       0.050779       0.060339      -0.050174       0.068277      -0.018227       0.082262      -0.121256       0.039660       0.081596              7.402981       7.695749       2.082555       1.401462       7.379451       1.613795       7.133744          -0.000015
           67              O       3.509494       7.650861       1.122256      -0.626365      42.583538 0.65854710E+03  0.16712174E+05                                 9.802285                            8.082314       0.028720       2.032679                    0.995988      29.625898      80.916353       0.648850       0.371977      -1.125045       0.046126       0.060662      -0.060262       0.097155      -0.006970       0.063242       0.015871      -0.083447       0.047112      -0.089746       0.031271       0.058476             10.868095       6.229613      -1.361875      -0.438562      17.733432       1.063709       8.641240          -0.000014
           68              O       2.373448       3.752217       3.001939      -0.631282      46.969236 0.64632041E+03  0.16218209E+05                                10.274826                            7.865645       0.270052       2.115167                    0.997663      28.766107      76.466314       0.679985       0.358965      -1.142595      -0.013432      -0.071661      -0.012826       0.074028       0.042523       0.036032      -0.035812       0.082094       0.114130      -0.095094       0.028128       0.066966             12.026852      11.154322       6.060106      -2.681124      16.416017      -3.737208       8.510215          -0.000011
           69              O       1.884796       5.360998       0.568586      -0.590015      32.138838 0.50599117E+03  0.11985614E+05                                 7.916740                            6.925034       0.479054       2.186560                    0.998800      28.071239      73.342793       0.727539       0.355412      -1.141389      -0.014428      -0.028403      -0.101192       0.106088       0.018069      -0.054854      -0.005931      -0.137665       0.030847      -0.102131       0.031970       0.070162              8.344843       7.490275      -1.167587      -2.198925       7.016771       2.226459      10.527483          -0.000014
           70              O       0.612365       3.015260       4.141809      -0.629068      43.837634 0.62054860E+03  0.15463460E+05                                 9.900453                            7.748149       0.240717       2.094712                    0.998554      29.190760      78.140366       0.677523       0.362787      -1.135922       0.054767       0.057352       0.000462       0.079303      -0.026070       0.026635      -0.010845       0.152628       0.237675      -0.120463       0.026253       0.094210             11.469051      15.158195      -1.525290      -7.107155       8.126669       1.047925      11.122289          -0.000011
           71              O       2.471118       4.589361      14.437934      -0.581437      38.626906 0.56103161E+03  0.13649072E+05                                 9.101160                            7.380367       0.260479       2.119042                    0.997824      28.337606      75.252964       0.691497       0.364083      -1.133520      -0.058486       0.026066       0.069457       0.094468       0.029692      -0.023606      -0.010006      -0.151674       0.090570      -0.100067       0.028497       0.071570             10.323946       6.727533       0.156105       1.908636       7.392420       2.603698      16.851885          -0.000014
           72              O       5.332517       0.111748       0.906755      -0.536471      28.149007 0.45745752E+03  0.10555955E+05                                 7.189649                            6.544735       0.663820       2.250979                    0.998992      27.340132      70.279866       0.755953       0.351127      -1.145970      -0.018509      -0.039831      -0.025484       0.050779       0.060338       0.050174      -0.068277      -0.018227       0.082263      -0.121256       0.039659       0.081596              7.402978       7.695747       2.082554      -1.401461       7.379448      -1.613793       7.133740          -0.000015

******************************************************
Auxiliary information for the entire system
The total spin magnetic moment of the unit cell is   -0.000701
The total net atomic charge of the unit cell is   0.000001
Accuracy of reproducing the electrostatic potential in the unit cell:
  The inner radius (bohr) =    5.0000
  The outer radius (bohr) =   12.0000
  Valid grid points have density less than (e/(bohr^3)) =    0.0001
  The number of valid grid points were=        21522
  The rms potential error without charges in kcal/mol is=      9.00462
  The rms potential error with partial charges in kcal/mol is=      1.75910
  The RRMSE value at monopole order=      0.19536
  The rms potential error with partial charges and cloud penetration in kcal/mol is=      1.75678
  The RRMSE value at monopole order with cloud penetration is=      0.19510
  The rms potential error with partial charges and atomic dipoles in kcal/mol is=      0.76557
  The RRMSE value at dipole order=      0.08502
  The rms potential error with partial charges, atomic dipoles and cloud penetration in kcal/mol is=      0.75201
  The RRMSE value at dipole order with cloud penetration=      0.08351

******************************************************
The electron densities and ab initio electrostatic potential were computed in VASP using the PBE functional and
projector augmented wave method. See the main text of the journal article for a description of computational details.
The atomic charges, dipoles, and quadrupoles were computed with the DDEC6 method as described in
(a) T. A. Manz and N. Gabaldon Limas, RSC Adv. 6 (2016) 47771-47801 DOI: 10.1039/c6ra04656h
(b) N. Gabaldon Limas and T. A. Manz, RSC Adv. 8 (2018) 2678-2707 DOI: 10.1039/c7ra11829e.
For each atom in the material, the electron cloud parameters were fit to the spherically averaged atom-in-material
electron density using radial positions for which this density was between 10^-4 and 10^-2 electrons per cubic bohr.
The polarizabilities, dispersion coefficients, and quantum Drude oscillator (QDO) parameters were fit using the MCLF method.
The magnetic structure of the system was optimized in VASP from the default ferromagnetic initial guess using spin polarization.
The atomic spin moments (ASMs) were computed on this optimized magnetic structure using the DDEC6 partition as inputs
to the method of T. A. Manz and D. S. Sholl, J. Chem. Theory Comput. 7 (2011) 4146-4164 DOI: 10.1021/ct200539n.
The RMSE and RRMSE were computed using a uniform grid with Ewald summation.
