# Supplementary material for: A collection of forcefield precursors for metal–organic frameworks
Source: RSC Adv. 2019 Nov 13;9(63):36492–507. doi: 10.1039/c9ra07327b (PMC9075174; doi:10.1039/c9ra07327b)
Supplement: RA-009-C9RA07327B-s3563 [file RA-009-C9RA07327B-s3563.xyz]

   72
jmolscript: load "" {1 1 1} spacegroup "x,y,z" unitcell [{      7.959000     0.000000     0.000000 }, {     -1.092152     9.602088     0.000000 }, {      0.000000     0.000000    15.844000 }]
Tb     7.200074     1.280150     5.182097     1.908642
Tb     4.192350     3.520894    13.104097     1.908642
Tb    -0.333226     8.321938    10.661903     1.908642
Tb     2.674498     6.081194     2.739903     1.908641
H      6.961007     6.577046     6.146046     0.166776
H      4.534595     3.332597     3.984291     0.071608
H      3.339265     7.826086    14.068046     0.166776
H      6.857829     1.468447    11.906291     0.071608
H     -0.094159     3.025042     9.697954     0.166776
H      2.332253     6.269491    11.859709     0.071609
H      3.527583     1.776002     1.775954     0.166776
H      0.009019     8.133641     3.937709     0.071609
C      6.765242     4.547549     5.827106     0.213741
C      5.060211     7.642302     4.496210     0.624430
C      6.465817     5.899523     5.682134    -0.165238
C      5.424664     6.215432     4.842085     0.161781
C      0.002935     4.060723     6.631823     0.550884
C      5.048253     4.010792     4.427447     0.293588
C      7.229818     0.092180     8.163779     0.545474
C      4.627182     0.253495    13.749106     0.213741
C      5.240061     6.760830    12.418210     0.624430
C      3.834455     8.503609    13.604134    -0.165238
C      4.875608     8.187700    12.764085     0.161781
C      3.430489     0.740321    14.553823     0.550884
C      6.344171     0.790252    12.349447     0.293589
C      4.162606     4.708864     0.241779     0.545474
C      0.101606     5.054539    10.016894     0.213741
C      1.806637     1.959786    11.347790     0.624430
C      0.401031     3.702565    10.161866    -0.165238
C      1.442184     3.386656    11.001915     0.161781
C      6.863913     5.541365     9.212177     0.550884
C      1.818595     5.591296    11.416553     0.293588
C     -0.362970     9.509908     7.680221     0.545473
C      2.239666     9.348593     2.094894     0.213741
C      1.626787     2.841258     3.425790     0.624430
C      3.032393     1.098479     2.239866    -0.165238
C      1.991240     1.414388     3.079915     0.161781
C      3.436359     8.861767     1.290177     0.550884
C      0.522677     8.811836     3.494553     0.293588
C      2.704242     4.893224    15.602221     0.545473
N      6.061141     3.607504     5.199842    -0.394254
N      4.695422     5.272507     4.224169    -0.362278
N      5.331283     1.193540    13.121842    -0.394254
N      5.604850     9.130625    12.146169    -0.362278
N      0.805707     5.994584    10.644158    -0.394254
N      2.171426     4.329581    11.619831    -0.362278
N      1.535565     8.408548     2.722158    -0.394254
N      1.261998     0.471463     3.697831    -0.362278
O      0.077296     2.812164     6.800086    -0.629551
O      5.807559     8.544994     4.922889    -0.634643
O      6.404544     0.546359     7.346546    -0.593438
O      4.045505     7.802657     3.783389    -0.637588
O      5.893200     9.380472     9.353505    -0.584926
O      0.815993     4.910508     7.021744    -0.535008
O      3.356128     1.988880    14.722086    -0.629551
O      4.492713     5.858138    12.844889    -0.634643
O      4.987880     4.254685    15.268546    -0.593438
O      6.254767     6.600475    11.705389    -0.637588
O      4.407072     5.022660     1.431505    -0.584925
O      1.525279     9.492624    14.943744    -0.535008
O      6.789552     6.789924     9.043914    -0.629551
O      1.059289     1.057094    10.921111    -0.634643
O      0.462304     9.055729     8.497454    -0.593438
O      2.821343     1.799431    12.060611    -0.637588
O      0.973648     0.221616     6.490495    -0.584926
O      6.050855     4.691580     8.822256    -0.535008
O      3.510720     7.613208     1.121914    -0.629551
O      2.374135     3.743950     2.999111    -0.634643
O      1.878968     5.347403     0.575454    -0.593438
O      0.612081     3.001613     4.138611    -0.637588
O      2.459776     4.579428    14.412495    -0.584926
O      5.341569     0.109464     0.900256    -0.535008

The following XYZ coordinates are in angstroms. Other properties are in atomic units.
The sperically averaged electron density of each atom fit to a function of the form exp(a - br)
eigen_1, eigen_2 and eigen_3 are the three eigenvalues of traceless quadrupole moment tensor
  atom number  atomic symbol              X              Y              Z     net charge C6 coefficient C8 coefficient C10 coefficient fluctuating dipole atomic polarizability isotropic forcefield polarizability              a              b squared Pearson coefficient          <r^3>          <r^4>         wp_QDO          m_QDO          q_QDO       dipole_x       dipole_y       dipole_z         dipole            Qxy            Qxz            Qyz     Q(x^2-y^2)  Q(3z^2 - R^2)        eigen_1        eigen_2        eigen_3 static polarizability      alpha(xx)      alpha(xy)      alpha(xz)      alpha(yy)      alpha(yz)      alpha(zz) atomic spin moment
            1             Tb       7.200074       1.280150       5.182097       1.908642     128.645062 0.30109174E+04  0.10243775E+06                                16.912400                           14.932707       2.560648       2.490590                    0.999564      78.636729     187.266340       0.648239       0.277722      -1.320108      -0.037670      -0.027475       0.021093       0.051175       0.090734       0.129929      -0.014700       0.365914       0.022000      -0.218099      -0.043162       0.261262             18.681701      13.966167       1.005652      -1.551033      25.193715      -0.225817      16.885221          -0.000017
            2             Tb       4.192350       3.520894      13.104097       1.908642     128.645177 0.30109207E+04  0.10243789E+06                                16.912411                           14.932716       2.560648       2.490590                    0.999564      78.636747     187.266416       0.648239       0.277722      -1.320108       0.037670       0.027475       0.021093       0.051175       0.090734      -0.129929       0.014699       0.365914       0.021999      -0.218099      -0.043162       0.261262             18.681714      13.966177       1.005653       1.551035      25.193734       0.225818      16.885231          -0.000017
            3             Tb      -0.333226       8.321938      10.661903       1.908642     128.645107 0.30109186E+04  0.10243780E+06                                16.912404                           14.932710       2.560648       2.490590                    0.999564      78.636739     187.266374       0.648239       0.277722      -1.320108       0.037671       0.027475      -0.021093       0.051175       0.090734       0.129929      -0.014699       0.365914       0.021999      -0.218099      -0.043163       0.261262             18.681706      13.966171       1.005654      -1.551035      25.193724      -0.225817      16.885224          -0.000017
            4             Tb       2.674498       6.081194       2.739903       1.908641     128.645206 0.30109216E+04  0.10243793E+06                                16.912414                           14.932719       2.560648       2.490590                    0.999564      78.636746     187.266426       0.648239       0.277722      -1.320108      -0.037671      -0.027475      -0.021093       0.051175       0.090734      -0.129929       0.014700       0.365914       0.021999      -0.218099      -0.043162       0.261262             18.681718      13.966179       1.005654       1.551036      25.193739       0.225817      16.885237          -0.000017
            5              H       6.961007       6.577046       6.146046       0.166776       0.962807 0.70802137E+01  0.68664611E+02                                 1.725684                            1.646254      -1.394927       2.253639                    0.993271       3.584128      10.588008       0.439988       1.435419      -0.676361       0.015654       0.029468       0.026570       0.042654       0.010284       0.005621       0.008887      -0.011495      -0.008329      -0.010434      -0.007954       0.018389              1.751659       1.586913       0.244272       0.249510       1.942646       0.248773       1.725418          -0.000004
            6              H       4.534595       3.332597       3.984291       0.071608       1.301201 0.90682981E+01  0.92074666E+02                                 1.979160                            1.761734      -1.230226       2.283315                    0.994472       3.851950      11.050938       0.470008       1.283472      -0.706755      -0.031215      -0.035776      -0.027777       0.055008       0.008502       0.001801       0.004048      -0.013059      -0.001729      -0.010435      -0.002071       0.012507              2.099585       2.183936       0.618620       0.532291       2.257093       0.484338       1.857728          -0.000006
            7              H       3.339265       7.826086      14.068046       0.166776       0.962808 0.70802175E+01  0.68664654E+02                                 1.725684                            1.646255      -1.394928       2.253638                    0.993271       3.584129      10.588010       0.439988       1.435419      -0.676361      -0.015654      -0.029468       0.026571       0.042654       0.010284      -0.005621      -0.008887      -0.011495      -0.008329      -0.010434      -0.007954       0.018389              1.751659       1.586913       0.244272      -0.249510       1.942647      -0.248773       1.725418          -0.000004
            8              H       6.857829       1.468447      11.906291       0.071608       1.301202 0.90683036E+01  0.92074731E+02                                 1.979161                            1.761735      -1.230226       2.283315                    0.994472       3.851951      11.050940       0.470008       1.283471      -0.706755       0.031215       0.035776      -0.027777       0.055008       0.008502      -0.001801      -0.004048      -0.013059      -0.001730      -0.010435      -0.002071       0.012507              2.099586       2.183936       0.618621      -0.532291       2.257093      -0.484338       1.857728          -0.000006
            9              H      -0.094159       3.025042       9.697954       0.166776       0.962807 0.70802130E+01  0.68664604E+02                                 1.725684                            1.646255      -1.394928       2.253638                    0.993271       3.584128      10.588009       0.439988       1.435420      -0.676361      -0.015654      -0.029468      -0.026571       0.042654       0.010284       0.005621       0.008887      -0.011495      -0.008329      -0.010434      -0.007954       0.018389              1.751659       1.586913       0.244272       0.249510       1.942647       0.248773       1.725418          -0.000004
           10              H       2.332253       6.269491      11.859709       0.071609       1.301201 0.90682984E+01  0.92074672E+02                                 1.979160                            1.761734      -1.230226       2.283315                    0.994472       3.851950      11.050939       0.470008       1.283472      -0.706755       0.031215       0.035776       0.027777       0.055008       0.008502       0.001801       0.004048      -0.013059      -0.001730      -0.010435      -0.002071       0.012507              2.099585       2.183935       0.618620       0.532291       2.257093       0.484338       1.857728          -0.000006
           11              H       3.527583       1.776002       1.775954       0.166776       0.962807 0.70802137E+01  0.68664611E+02                                 1.725684                            1.646254      -1.394928       2.253638                    0.993271       3.584128      10.588008       0.439988       1.435419      -0.676361       0.015654       0.029468      -0.026570       0.042654       0.010284      -0.005621      -0.008887      -0.011495      -0.008329      -0.010434      -0.007954       0.018389              1.751659       1.586913       0.244272      -0.249510       1.942646      -0.248773       1.725418          -0.000004
           12              H       0.009019       8.133641       3.937709       0.071609       1.301200 0.90682915E+01  0.92074577E+02                                 1.979159                            1.761733      -1.230225       2.283316                    0.994472       3.851948      11.050929       0.470008       1.283471      -0.706755      -0.031215      -0.035776       0.027777       0.055008       0.008502      -0.001801      -0.004048      -0.013059      -0.001729      -0.010435      -0.002071       0.012507              2.099584       2.183934       0.618620      -0.532290       2.257091      -0.484337       1.857727          -0.000006
           13              C       6.765242       4.547549       5.827106       0.213741      31.854500 0.39306108E+03  0.90593523E+04                                 9.178878                            6.918087      -0.501883       1.868077                    0.998432      26.003617      75.327246       0.582004       0.456608      -1.034404      -0.083032      -0.007608      -0.031484       0.089126       0.019785      -0.079360       0.004655       0.042583       0.139855      -0.073098      -0.032638       0.105736             10.720918      10.929436      -2.914042       4.711388      12.201453      -1.054831       9.031866          -0.000006
           14              C       5.060211       7.642302       4.496210       0.624430      23.554642 0.22924471E+03  0.46444941E+04                                 7.520449                            5.362613       0.024204       2.080781                    0.999020      21.514863      59.560982       0.642661       0.470419      -1.020735      -0.013995       0.086012      -0.013573       0.088194      -0.016361      -0.089673       0.013369       0.083468       0.308626      -0.096379      -0.057642       0.154021              8.876213       9.081847       0.667799       3.482175      11.068573      -0.004535       6.478218          -0.000011
           15              C       6.465817       5.899523       5.682134      -0.165238      33.781834 0.45434725E+03  0.10823286E+05                                 9.170140                            7.186188      -0.049230       1.975224                    0.998730      29.302905      85.394534       0.603246       0.426227      -1.055757      -0.025145      -0.002770       0.036143       0.044116       0.010722      -0.057540       0.015151       0.026381       0.119482      -0.057852      -0.021163       0.079014             10.334060       9.281171      -2.306157       4.051766      12.933877      -1.310594       8.787132          -0.000008
           16              C       5.424664       6.215432       4.842085       0.161781      30.908278 0.35696090E+03  0.79490211E+04                                 8.642577                            6.348739       0.156889       2.083363                    0.998927      24.843628      68.393306       0.649572       0.423434      -1.065035      -0.015831      -0.076787       0.002709       0.078448       0.015232      -0.067750       0.020830       0.023673       0.169863      -0.073915      -0.023894       0.097809             10.216112       8.828684      -1.451559       3.841376      14.148144      -1.367150       7.671508          -0.000009
           17              C       0.002935       4.060723       6.631823       0.550884      23.424084 0.27488535E+03  0.58575499E+04                                 7.628172                            5.961421      -0.393647       1.919231                    0.998294      23.651019      68.275035       0.592874       0.484819      -1.007922       0.057062      -0.051769       0.057757       0.096292      -0.031451      -0.068910       0.008799       0.051870       0.210771      -0.080485      -0.032775       0.113260              8.522061       7.961209      -0.571274       2.708387      10.262112      -0.122377       7.342861          -0.000006
           18              C       5.048253       4.010792       4.427447       0.293588      24.563341 0.27728032E+03  0.58724041E+04                                 7.569894                            5.711291       0.047917       2.060304                    0.999474      24.007274      67.240557       0.655584       0.441144      -1.040605       0.029045       0.048093       0.023579       0.060931       0.047488      -0.083213       0.008526       0.069724       0.208996      -0.108283      -0.018753       0.127036              8.596002       9.318810       0.122224       3.901931       9.619819       0.260506       6.849378          -0.000012
           19              C       7.229818       0.092180       8.163779       0.545474      22.757579 0.26468800E+03  0.55602982E+04                                 7.380352                            5.809215      -0.052932       2.047121                    0.998978      22.670245      63.961809       0.609832       0.478114      -1.016331      -0.144597       0.014998       0.044938       0.152160       0.049986       0.012475       0.066078      -0.195658      -0.207102      -0.089154      -0.074603       0.163757              8.196173       7.286017      -0.837987      -0.220966       5.612274      -2.295834      11.690228          -0.000006
           20              C       4.627182       0.253495      13.749106       0.213741      31.854496 0.39306101E+03  0.90593505E+04                                 9.178878                            6.918087      -0.501883       1.868077                    0.998432      26.003615      75.327240       0.582004       0.456608      -1.034404       0.083032       0.007608      -0.031483       0.089126       0.019785       0.079360      -0.004655       0.042583       0.139854      -0.073098      -0.032638       0.105736             10.720918      10.929436      -2.914043      -4.711387      12.201453       1.054831       9.031865          -0.000006
           21              C       5.240061       6.760830      12.418210       0.624430      23.554644 0.22924473E+03  0.46444947E+04                                 7.520449                            5.362613       0.024205       2.080781                    0.999020      21.514865      59.560990       0.642661       0.470419      -1.020735       0.013995      -0.086013      -0.013573       0.088194      -0.016361       0.089673      -0.013369       0.083468       0.308625      -0.096379      -0.057642       0.154021              8.876214       9.081848       0.667799      -3.482175      11.068575       0.004535       6.478218          -0.000011
           22              C       3.834455       8.503609      13.604134      -0.165238      33.781840 0.45434732E+03  0.10823288E+05                                 9.170141                            7.186189      -0.049231       1.975223                    0.998730      29.302908      85.394549       0.603246       0.426227      -1.055757       0.025145       0.002770       0.036143       0.044117       0.010722       0.057540      -0.015151       0.026381       0.119482      -0.057852      -0.021163       0.079014             10.334062       9.281173      -2.306158      -4.051766      12.933880       1.310594       8.787133          -0.000008
           23              C       4.875608       8.187700      12.764085       0.161781      30.908280 0.35696092E+03  0.79490217E+04                                 8.642578                            6.348739       0.156889       2.083363                    0.998927      24.843629      68.393310       0.649572       0.423434      -1.065035       0.015831       0.076787       0.002709       0.078448       0.015232       0.067750      -0.020830       0.023673       0.169863      -0.073915      -0.023894       0.097809             10.216113       8.828685      -1.451559      -3.841376      14.148146       1.367150       7.671509          -0.000009
           24              C       3.430489       0.740321      14.553823       0.550884      23.424089 0.27488542E+03  0.58575517E+04                                 7.628173                            5.961422      -0.393646       1.919232                    0.998294      23.651022      68.275043       0.592874       0.484819      -1.007922      -0.057062       0.051769       0.057757       0.096292      -0.031451       0.068910      -0.008799       0.051870       0.210771      -0.080485      -0.032775       0.113260              8.522062       7.961210      -0.571274      -2.708387      10.262113       0.122377       7.342862          -0.000006
           25              C       6.344171       0.790252      12.349447       0.293589      24.563336 0.27728024E+03  0.58724021E+04                                 7.569892                            5.711290       0.047918       2.060305                    0.999474      24.007271      67.240542       0.655584       0.441144      -1.040605      -0.029045      -0.048093       0.023579       0.060931       0.047488       0.083213      -0.008526       0.069724       0.208996      -0.108283      -0.018753       0.127036              8.596000       9.318808       0.122225      -3.901929       9.619817      -0.260506       6.849376          -0.000012
           26              C       4.162606       4.708864       0.241779       0.545474      22.757579 0.26468801E+03  0.55602984E+04                                 7.380352                            5.809215      -0.052932       2.047121                    0.998978      22.670245      63.961808       0.609832       0.478114      -1.016331       0.144597      -0.014998       0.044938       0.152160       0.049986      -0.012475      -0.066078      -0.195658      -0.207103      -0.089154      -0.074603       0.163757              8.196173       7.286017      -0.837987       0.220966       5.612274       2.295834      11.690229          -0.000006
           27              C       0.101606       5.054539      10.016894       0.213741      31.854497 0.39306102E+03  0.90593506E+04                                 9.178878                            6.918087      -0.501882       1.868077                    0.998432      26.003615      75.327239       0.582004       0.456608      -1.034404       0.083032       0.007608       0.031483       0.089126       0.019785      -0.079360       0.004655       0.042583       0.139854      -0.073098      -0.032638       0.105736             10.720918      10.929436      -2.914042       4.711388      12.201452      -1.054831       9.031866          -0.000006
           28              C       1.806637       1.959786      11.347790       0.624430      23.554646 0.22924475E+03  0.46444953E+04                                 7.520450                            5.362614       0.024204       2.080781                    0.999020      21.514867      59.561003       0.642661       0.470419      -1.020734       0.013995      -0.086013       0.013573       0.088194      -0.016361      -0.089673       0.013369       0.083468       0.308625      -0.096379      -0.057642       0.154021              8.876215       9.081850       0.667800       3.482176      11.068577      -0.004535       6.478219          -0.000011
           29              C       0.401031       3.702565      10.161866      -0.165238      33.781842 0.45434736E+03  0.10823289E+05                                 9.170141                            7.186188      -0.049230       1.975224                    0.998730      29.302909      85.394548       0.603246       0.426227      -1.055757       0.025145       0.002770      -0.036143       0.044117       0.010722      -0.057540       0.015151       0.026381       0.119482      -0.057852      -0.021163       0.079014             10.334061       9.281173      -2.306158       4.051767      12.933879      -1.310594       8.787133          -0.000008
           30              C       1.442184       3.386656      11.001915       0.161781      30.908284 0.35696097E+03  0.79490230E+04                                 8.642579                            6.348740       0.156888       2.083362                    0.998927      24.843631      68.393319       0.649572       0.423434      -1.065035       0.015831       0.076787      -0.002709       0.078448       0.015232      -0.067750       0.020829       0.023673       0.169863      -0.073915      -0.023894       0.097809             10.216114       8.828686      -1.451559       3.841377      14.148148      -1.367151       7.671510          -0.000010
           31              C       6.863913       5.541365       9.212177       0.550884      23.424087 0.27488539E+03  0.58575507E+04                                 7.628173                            5.961421      -0.393647       1.919231                    0.998294      23.651022      68.275045       0.592874       0.484819      -1.007922      -0.057062       0.051769      -0.057757       0.096292      -0.031451      -0.068910       0.008799       0.051869       0.210771      -0.080485      -0.032775       0.113260              8.522061       7.961210      -0.571274       2.708388      10.262113      -0.122377       7.342862          -0.000006
           32              C       1.818595       5.591296      11.416553       0.293588      24.563342 0.27728033E+03  0.58724046E+04                                 7.569894                            5.711292       0.047917       2.060304                    0.999474      24.007275      67.240562       0.655584       0.441144      -1.040605      -0.029045      -0.048093      -0.023579       0.060931       0.047488      -0.083213       0.008526       0.069724       0.208996      -0.108283      -0.018753       0.127036              8.596003       9.318810       0.122224       3.901931       9.619820       0.260506       6.849378          -0.000012
           33              C      -0.362970       9.509908       7.680221       0.545473      22.757595 0.26468822E+03  0.55603040E+04                                 7.380356                            5.809217      -0.052933       2.047121                    0.998978      22.670257      63.961852       0.609832       0.478114      -1.016331       0.144597      -0.014998      -0.044938       0.152160       0.049986       0.012475       0.066078      -0.195658      -0.207103      -0.089154      -0.074603       0.163757              8.196177       7.286020      -0.837987      -0.220966       5.612276      -2.295835      11.690234          -0.000006
           34              C       2.239666       9.348593       2.094894       0.213741      31.854492 0.39306097E+03  0.90593490E+04                                 9.178877                            6.918086      -0.501882       1.868078                    0.998432      26.003612      75.327225       0.582004       0.456608      -1.034404      -0.083032      -0.007608       0.031483       0.089126       0.019785       0.079360      -0.004655       0.042583       0.139854      -0.073098      -0.032638       0.105736             10.720916      10.929434      -2.914042      -4.711386      12.201451       1.054831       9.031864          -0.000006
           35              C       1.626787       2.841258       3.425790       0.624430      23.554643 0.22924472E+03  0.46444945E+04                                 7.520449                            5.362613       0.024204       2.080781                    0.999020      21.514864      59.560987       0.642661       0.470419      -1.020735      -0.013995       0.086013       0.013573       0.088194      -0.016361       0.089673      -0.013369       0.083468       0.308625      -0.096379      -0.057642       0.154021              8.876213       9.081848       0.667799      -3.482175      11.068574       0.004535       6.478218          -0.000011
           36              C       3.032393       1.098479       2.239866      -0.165238      33.781835 0.45434726E+03  0.10823286E+05                                 9.170140                            7.186188      -0.049230       1.975224                    0.998730      29.302905      85.394533       0.603246       0.426227      -1.055757      -0.025145      -0.002770      -0.036143       0.044117       0.010722       0.057540      -0.015151       0.026381       0.119482      -0.057852      -0.021163       0.079014             10.334060       9.281172      -2.306158      -4.051766      12.933877       1.310594       8.787132          -0.000008
           37              C       1.991240       1.414388       3.079915       0.161781      30.908275 0.35696086E+03  0.79490199E+04                                 8.642577                            6.348739       0.156888       2.083362                    0.998927      24.843626      68.393301       0.649572       0.423434      -1.065035      -0.015831      -0.076787      -0.002709       0.078448       0.015233       0.067750      -0.020829       0.023673       0.169863      -0.073915      -0.023894       0.097809             10.216112       8.828684      -1.451559      -3.841376      14.148144       1.367150       7.671508          -0.000010
           38              C       3.436359       8.861767       1.290177       0.550884      23.424088 0.27488540E+03  0.58575510E+04                                 7.628172                            5.961421      -0.393646       1.919232                    0.998294      23.651021      68.275037       0.592874       0.484819      -1.007922       0.057062      -0.051769      -0.057757       0.096292      -0.031451       0.068910      -0.008799       0.051870       0.210771      -0.080485      -0.032775       0.113260              8.522061       7.961209      -0.571274      -2.708387      10.262113       0.122376       7.342861          -0.000006
           39              C       0.522677       8.811836       3.494553       0.293588      24.563332 0.27728022E+03  0.58724013E+04                                 7.569891                            5.711290       0.047919       2.060305                    0.999474      24.007268      67.240525       0.655584       0.441144      -1.040605       0.029045       0.048093      -0.023579       0.060931       0.047488       0.083213      -0.008525       0.069724       0.208996      -0.108283      -0.018753       0.127036              8.595999       9.318806       0.122224      -3.901929       9.619816      -0.260506       6.849375          -0.000012
           40              C       2.704242       4.893224      15.602221       0.545473      22.757596 0.26468824E+03  0.55603045E+04                                 7.380356                            5.809218      -0.052933       2.047121                    0.998978      22.670259      63.961862       0.609832       0.478115      -1.016331      -0.144597       0.014998      -0.044938       0.152160       0.049986      -0.012475      -0.066078      -0.195658      -0.207102      -0.089154      -0.074603       0.163757              8.196178       7.286021      -0.837987       0.220966       5.612277       2.295836      11.690236          -0.000006
           41              N       6.061141       3.607504       5.199842      -0.394254      40.569317 0.56742691E+03  0.13965710E+05                                 9.677210                            7.595504       0.439382       2.130230                    0.999699      29.738569      81.739773       0.652707       0.381272      -1.110744      -0.037761       0.206970       0.015104       0.210928       0.031582      -0.033649       0.006186       0.233905       0.273683      -0.167194       0.050097       0.117097             10.927077      13.364647      -1.258311       5.464384       9.956408       0.110052       9.460175          -0.000008
           42              N       4.695422       5.272507       4.224169      -0.362278      40.729696 0.58107191E+03  0.14400284E+05                                 9.788788                            7.776591       0.190767       2.054871                    0.999248      29.619579      81.944408       0.633264       0.390283      -1.103239       0.174961      -0.043412       0.094075       0.203337       0.046112      -0.103381       0.023783      -0.131235       0.126538      -0.157405       0.057790       0.099615             10.978420       9.212904       0.468327       3.451533      15.518733       0.562536       8.203622          -0.000009
           43              N       5.331283       1.193540      13.121842      -0.394254      40.569319 0.56742694E+03  0.13965711E+05                                 9.677210                            7.595504       0.439382       2.130230                    0.999699      29.738569      81.739774       0.652707       0.381272      -1.110744       0.037762      -0.206970       0.015105       0.210928       0.031582       0.033649      -0.006186       0.233905       0.273683      -0.167194       0.050097       0.117097             10.927077      13.364648      -1.258312      -5.464384       9.956410      -0.110052       9.460175          -0.000008
           44              N       5.604850       9.130625      12.146169      -0.362278      40.729699 0.58107195E+03  0.14400285E+05                                 9.788789                            7.776591       0.190768       2.054872                    0.999248      29.619580      81.944411       0.633264       0.390283      -1.103239      -0.174961       0.043412       0.094075       0.203337       0.046112       0.103381      -0.023783      -0.131235       0.126538      -0.157405       0.057790       0.099615             10.978421       9.212905       0.468327      -3.451533      15.518735      -0.562536       8.203622          -0.000009
           45              N       0.805707       5.994584      10.644158      -0.394254      40.569314 0.56742685E+03  0.13965708E+05                                 9.677209                            7.595503       0.439382       2.130230                    0.999699      29.738568      81.739765       0.652707       0.381272      -1.110744       0.037761      -0.206970      -0.015104       0.210928       0.031582      -0.033649       0.006186       0.233905       0.273683      -0.167194       0.050097       0.117097             10.927076      13.364646      -1.258311       5.464383       9.956408       0.110052       9.460174          -0.000008
           46              N       2.171426       4.329581      11.619831      -0.362278      40.729707 0.58107208E+03  0.14400290E+05                                 9.788790                            7.776592       0.190767       2.054871                    0.999248      29.619583      81.944426       0.633264       0.390283      -1.103239      -0.174961       0.043412      -0.094075       0.203337       0.046112      -0.103381       0.023783      -0.131235       0.126538      -0.157405       0.057790       0.099615             10.978423       9.212907       0.468327       3.451534      15.518738       0.562536       8.203624          -0.000009
           47              N       1.535565       8.408548       2.722158      -0.394254      40.569300 0.56742664E+03  0.13965702E+05                                 9.677207                            7.595502       0.439382       2.130230                    0.999699      29.738562      81.739743       0.652707       0.381272      -1.110744      -0.037762       0.206970      -0.015104       0.210928       0.031582       0.033649      -0.006186       0.233905       0.273683      -0.167194       0.050097       0.117097             10.927073      13.364641      -1.258311      -5.464381       9.956406      -0.110052       9.460172          -0.000008
           48              N       1.261998       0.471463       3.697831      -0.362278      40.729692 0.58107186E+03  0.14400282E+05                                 9.788787                            7.776590       0.190768       2.054872                    0.999248      29.619578      81.944399       0.633264       0.390283      -1.103239       0.174961      -0.043412      -0.094075       0.203337       0.046112       0.103381      -0.023783      -0.131235       0.126538      -0.157405       0.057790       0.099615             10.978418       9.212903       0.468327      -3.451532      15.518731      -0.562536       8.203621          -0.000009
           49              O       0.077296       2.812164       6.800086      -0.629551      42.857236 0.66340165E+03  0.16862833E+05                                 9.843353                            8.112185       0.044647       2.036308                    0.996142      29.688057      81.097597       0.647771       0.371989      -1.125268       0.047824       0.061265       0.062473       0.099717      -0.007619      -0.063845      -0.017150      -0.080506       0.045998      -0.089527       0.030143       0.059384             10.918048       6.253663      -1.382346       0.424481      17.826551      -1.085858       8.673929          -0.000013
           50              O       5.807559       8.544994       4.922889      -0.634643      47.870144 0.65829952E+03  0.16607982E+05                                10.436509                            7.965535       0.235996       2.101889                    0.997645      28.967607      77.409776       0.671700       0.361441      -1.139729      -0.012504      -0.076325       0.013150       0.078452       0.042332      -0.037460       0.036072       0.086484       0.123123      -0.097716       0.027218       0.070498             12.239460      11.352364       6.188001       2.757058      16.694437       3.854170       8.671580          -0.000010
           51              O       6.404544       0.546359       7.346546      -0.593438      32.635389 0.51564072E+03  0.12278374E+05                                 8.017978                            7.009644       0.408054       2.160906                    0.998714      28.252138      74.134618       0.719841       0.357335      -1.139259      -0.016118      -0.030070       0.105515       0.110894       0.018905       0.051675       0.007905      -0.137713       0.023718      -0.099146       0.027082       0.072064              8.456575       7.553504      -1.170384       2.215103       7.115805      -2.258852      10.700415          -0.000019
           52              O       4.045505       7.802657       3.783389      -0.637588      45.349349 0.64478302E+03  0.16235647E+05                                10.166429                            7.929276       0.149709       2.060931                    0.998292      29.575833      79.803898       0.665220       0.365666      -1.132725       0.056040       0.060054       0.000280       0.082141      -0.029374      -0.028169       0.010409       0.156570       0.244040      -0.124423       0.026922       0.097501             11.806670      15.660188      -1.587239       7.358451       8.329829      -1.075826      11.429992          -0.000010
           53              O       5.893200       9.380472       9.353505      -0.584926      38.944980 0.56682408E+03  0.13822667E+05                                 9.153167                            7.420177       0.263002       2.118267                    0.997909      28.414097      75.495738       0.689527       0.364260      -1.133611      -0.060836       0.027909      -0.070586       0.097275       0.029862       0.022798       0.010180      -0.150604       0.087419      -0.098886       0.027339       0.071546             10.389628       6.769415       0.155480      -1.941719       7.431522      -2.574178      16.967947          -0.000016
           54              O       0.815993       4.910508       7.021744      -0.535008      28.365239 0.46185864E+03  0.10687854E+05                                 7.242074                            6.590918       0.641319       2.244236                    0.998768      27.378686      70.582591       0.750431       0.352707      -1.144170      -0.017744      -0.040682       0.025251       0.051064       0.059157      -0.049770       0.069775      -0.019124       0.078740      -0.120865       0.038138       0.082727              7.455292       7.709969       2.091513       1.412976       7.456255       1.648613       7.199653          -0.000017
           55              O       3.356128       1.988880      14.722086      -0.629551      42.857233 0.66340156E+03  0.16862830E+05                                 9.843352                            8.112185       0.044647       2.036308                    0.996142      29.688055      81.097590       0.647771       0.371989      -1.125268      -0.047824      -0.061265       0.062473       0.099717      -0.007619       0.063845       0.017150      -0.080506       0.045998      -0.089527       0.030143       0.059384             10.918047       6.253662      -1.382346      -0.424481      17.826551       1.085858       8.673928          -0.000012
           56              O       4.492713       5.858138      12.844889      -0.634643      47.870154 0.65829965E+03  0.16607986E+05                                10.436511                            7.965536       0.235995       2.101889                    0.997645      28.967608      77.409785       0.671700       0.361441      -1.139728       0.012504       0.076325       0.013150       0.078452       0.042332       0.037460      -0.036072       0.086484       0.123122      -0.097716       0.027218       0.070497             12.239463      11.352367       6.188003      -2.757059      16.694442      -3.854172       8.671581          -0.000010
           57              O       4.987880       4.254685      15.268546      -0.593438      32.635394 0.51564083E+03  0.12278377E+05                                 8.017979                            7.009645       0.408054       2.160906                    0.998714      28.252138      74.134623       0.719841       0.357335      -1.139259       0.016118       0.030070       0.105515       0.110894       0.018906      -0.051674      -0.007905      -0.137713       0.023718      -0.099146       0.027082       0.072064              8.456576       7.553506      -1.170385      -2.215103       7.115806       2.258852      10.700417          -0.000019
           58              O       6.254767       6.600475      11.705389      -0.637588      45.349365 0.64478328E+03  0.16235655E+05                                10.166432                            7.929278       0.149709       2.060930                    0.998292      29.575836      79.803915       0.665220       0.365666      -1.132725      -0.056040      -0.060055       0.000280       0.082141      -0.029374       0.028169      -0.010409       0.156570       0.244041      -0.124423       0.026922       0.097501             11.806674      15.660195      -1.587239      -7.358454       8.329832       1.075826      11.429995          -0.000010
           59              O       4.407072       5.022660       1.431505      -0.584925      38.944962 0.56682373E+03  0.13822657E+05                                 9.153164                            7.420175       0.263002       2.118267                    0.997909      28.414089      75.495710       0.689527       0.364260      -1.133611       0.060836      -0.027909      -0.070586       0.097275       0.029862      -0.022798      -0.010180      -0.150604       0.087419      -0.098886       0.027339       0.071546             10.389625       6.769413       0.155480       1.941719       7.431519       2.574177      16.967942          -0.000016
           60              O       1.525279       9.492624      14.943744      -0.535008      28.365238 0.46185863E+03  0.10687854E+05                                 7.242074                            6.590918       0.641318       2.244236                    0.998768      27.378683      70.582586       0.750431       0.352707      -1.144170       0.017744       0.040682       0.025251       0.051064       0.059157       0.049771      -0.069775      -0.019124       0.078740      -0.120865       0.038139       0.082727              7.455293       7.709969       2.091513      -1.412976       7.456255      -1.648613       7.199654          -0.000017
           61              O       6.789552       6.789924       9.043914      -0.629551      42.857224 0.66340139E+03  0.16862824E+05                                 9.843351                            8.112184       0.044647       2.036308                    0.996142      29.688052      81.097577       0.647771       0.371989      -1.125268      -0.047824      -0.061265      -0.062473       0.099717      -0.007619      -0.063845      -0.017150      -0.080506       0.045999      -0.089526       0.030143       0.059384             10.918046       6.253661      -1.382345       0.424480      17.826549      -1.085858       8.673927          -0.000012
           62              O       1.059289       1.057094      10.921111      -0.634643      47.870167 0.65829985E+03  0.16607993E+05                                10.436514                            7.965538       0.235995       2.101889                    0.997645      28.967611      77.409800       0.671699       0.361441      -1.139728       0.012504       0.076325      -0.013150       0.078452       0.042332      -0.037460       0.036072       0.086484       0.123123      -0.097716       0.027218       0.070497             12.239466      11.352370       6.188005       2.757060      16.694446       3.854173       8.671583          -0.000010
           63              O       0.462304       9.055729       8.497454      -0.593438      32.635411 0.51564115E+03  0.12278387E+05                                 8.017982                            7.009648       0.408053       2.160905                    0.998714      28.252146      74.134653       0.719841       0.357335      -1.139259       0.016118       0.030070      -0.105515       0.110894       0.018905       0.051674       0.007906      -0.137713       0.023718      -0.099146       0.027082       0.072064              8.456579       7.553508      -1.170385       2.215104       7.115809      -2.258853      10.700422          -0.000019
           64              O       2.821343       1.799431      12.060611      -0.637588      45.349379 0.64478349E+03  0.16235662E+05                                10.166435                            7.929280       0.149708       2.060930                    0.998292      29.575838      79.803929       0.665220       0.365666      -1.132725      -0.056040      -0.060054      -0.000280       0.082141      -0.029374      -0.028169       0.010409       0.156570       0.244040      -0.124423       0.026922       0.097501             11.806677      15.660199      -1.587240       7.358456       8.329834      -1.075827      11.429999          -0.000010
           65              O       0.973648       0.221616       6.490495      -0.584926      38.944980 0.56682403E+03  0.13822666E+05                                 9.153167                            7.420177       0.263002       2.118266                    0.997909      28.414096      75.495736       0.689527       0.364260      -1.133611       0.060836      -0.027909       0.070586       0.097275       0.029861       0.022798       0.010180      -0.150604       0.087419      -0.098885       0.027339       0.071546             10.389628       6.769415       0.155480      -1.941719       7.431522      -2.574179      16.967948          -0.000016
           66              O       6.050855       4.691580       8.822256      -0.535008      28.365269 0.46185926E+03  0.10687872E+05                                 7.242080                            6.590923       0.641316       2.244235                    0.998768      27.378697      70.582640       0.750430       0.352707      -1.144170       0.017744       0.040682      -0.025251       0.051064       0.059157      -0.049771       0.069775      -0.019124       0.078740      -0.120865       0.038138       0.082727              7.455299       7.709975       2.091515       1.412978       7.456261       1.648615       7.199660          -0.000017
           67              O       3.510720       7.613208       1.121914      -0.629551      42.857225 0.66340142E+03  0.16862825E+05                                 9.843351                            8.112184       0.044647       2.036308                    0.996142      29.688053      81.097581       0.647771       0.371989      -1.125268       0.047824       0.061265      -0.062473       0.099717      -0.007619       0.063845       0.017150      -0.080506       0.045998      -0.089527       0.030143       0.059384             10.918046       6.253661      -1.382345      -0.424480      17.826549       1.085857       8.673927          -0.000012
           68              O       2.374135       3.743950       2.999111      -0.634643      47.870143 0.65829948E+03  0.16607981E+05                                10.436510                            7.965535       0.235996       2.101889                    0.997645      28.967604      77.409773       0.671700       0.361441      -1.139728      -0.012504      -0.076325      -0.013150       0.078452       0.042332       0.037460      -0.036072       0.086484       0.123122      -0.097716       0.027218       0.070498             12.239462      11.352365       6.188001      -2.757059      16.694439      -3.854171       8.671581          -0.000010
           69              O       1.878968       5.347403       0.575454      -0.593438      32.635403 0.51564096E+03  0.12278381E+05                                 8.017981                            7.009647       0.408053       2.160906                    0.998714      28.252140      74.134634       0.719841       0.357335      -1.139259      -0.016118      -0.030070      -0.105515       0.110894       0.018905      -0.051674      -0.007905      -0.137713       0.023718      -0.099146       0.027082       0.072064              8.456578       7.553507      -1.170385      -2.215104       7.115808       2.258853      10.700421          -0.000019
           70              O       0.612081       3.001613       4.138611      -0.637588      45.349360 0.64478319E+03  0.16235653E+05                                10.166431                            7.929278       0.149709       2.060930                    0.998292      29.575834      79.803908       0.665220       0.365666      -1.132725       0.056040       0.060055      -0.000280       0.082141      -0.029374       0.028169      -0.010409       0.156570       0.244041      -0.124423       0.026922       0.097501             11.806673      15.660193      -1.587239      -7.358453       8.329830       1.075826      11.429995          -0.000010
           71              O       2.459776       4.579428      14.412495      -0.584926      38.945017 0.56682469E+03  0.13822686E+05                                 9.153174                            7.420182       0.263000       2.118266                    0.997909      28.414108      75.495786       0.689526       0.364260      -1.133611      -0.060836       0.027909       0.070586       0.097275       0.029862      -0.022798      -0.010180      -0.150604       0.087419      -0.098886       0.027339       0.071546             10.389636       6.769420       0.155480       1.941721       7.431527       2.574181      16.967961          -0.000016
           72              O       5.341569       0.109464       0.900256      -0.535008      28.365255 0.46185898E+03  0.10687864E+05                                 7.242078                            6.590921       0.641317       2.244235                    0.998768      27.378690      70.582615       0.750430       0.352707      -1.144170      -0.017744      -0.040682      -0.025251       0.051064       0.059157       0.049771      -0.069775      -0.019124       0.078740      -0.120865       0.038139       0.082727              7.455296       7.709973       2.091514      -1.412977       7.456259      -1.648614       7.199657          -0.000017

******************************************************
Auxiliary information for the entire system
The total spin magnetic moment of the unit cell is   -0.000740
The total net atomic charge of the unit cell is   0.000001
Accuracy of reproducing the electrostatic potential in the unit cell:
  The inner radius (bohr) =    5.0000
  The outer radius (bohr) =   12.0000
  Valid grid points have density less than (e/(bohr^3)) =    0.0001
  The number of valid grid points were=        21358
  The rms potential error without charges in kcal/mol is=      8.86786
  The rms potential error with partial charges in kcal/mol is=      1.81114
  The RRMSE value at monopole order=      0.20424
  The rms potential error with partial charges and cloud penetration in kcal/mol is=      1.80892
  The RRMSE value at monopole order with cloud penetration is=      0.20399
  The rms potential error with partial charges and atomic dipoles in kcal/mol is=      0.79186
  The RRMSE value at dipole order=      0.08930
  The rms potential error with partial charges, atomic dipoles and cloud penetration in kcal/mol is=      0.77940
  The RRMSE value at dipole order with cloud penetration=      0.08789

******************************************************
The electron densities and ab initio electrostatic potential were computed in VASP using the PBE functional and
projector augmented wave method. See the main text of the journal article for a description of computational details.
The atomic charges, dipoles, and quadrupoles were computed with the DDEC6 method as described in
(a) T. A. Manz and N. Gabaldon Limas, RSC Adv. 6 (2016) 47771-47801 DOI: 10.1039/c6ra04656h
(b) N. Gabaldon Limas and T. A. Manz, RSC Adv. 8 (2018) 2678-2707 DOI: 10.1039/c7ra11829e.
For each atom in the material, the electron cloud parameters were fit to the spherically averaged atom-in-material
electron density using radial positions for which this density was between 10^-4 and 10^-2 electrons per cubic bohr.
The polarizabilities, dispersion coefficients, and quantum Drude oscillator (QDO) parameters were fit using the MCLF method.
The magnetic structure of the system was optimized in VASP from the default ferromagnetic initial guess using spin polarization.
The atomic spin moments (ASMs) were computed on this optimized magnetic structure using the DDEC6 partition as inputs
to the method of T. A. Manz and D. S. Sholl, J. Chem. Theory Comput. 7 (2011) 4146-4164 DOI: 10.1021/ct200539n.
The RMSE and RRMSE were computed using a uniform grid with Ewald summation.
