# Supplementary material for: A collection of forcefield precursors for metal–organic frameworks
Source: RSC Adv. 2019 Nov 13;9(63):36492–507. doi: 10.1039/c9ra07327b (PMC9075174; doi:10.1039/c9ra07327b)
Supplement: RA-009-C9RA07327B-s3564 [file RA-009-C9RA07327B-s3564.xyz]

   72
jmolscript: load "" {1 1 1} spacegroup "x,y,z" unitcell [{      7.955000     0.000000     0.000000 }, {     -1.101614     9.586915     0.000000 }, {      0.000000     0.000000    15.845000 }]
Dy     7.206818     1.276018     5.182900     1.907161
Dy     4.174875     3.517439    13.105400     1.907161
Dy    -0.353432     8.310897    10.662101     1.907161
Dy     2.678511     6.069476     2.739600     1.907160
H      6.950651     6.566653     6.146434     0.166910
H      4.528841     3.327331     3.984542     0.070323
H      3.329428     7.813719    14.068934     0.166910
H      6.852852     1.466127    11.907042     0.070323
H     -0.097265     3.020262     9.698566     0.166910
H      2.324545     6.259584    11.860458     0.070324
H      3.523958     1.773196     1.776066     0.166910
H      0.000534     8.120788     3.937958     0.070324
C      6.766182     4.537487     5.832545     0.215072
C      5.059222     7.623515     4.490473     0.621764
C      6.464592     5.888283     5.686771    -0.163586
C      5.426925     6.202734     4.839063     0.162160
C     -0.001521     4.056224     6.635886     0.547806
C      5.050480     3.995826     4.420755     0.297670
C      7.230066     0.092034     8.161759     0.544345
C      4.615511     0.255971    13.755045     0.215072
C      5.220857     6.756858    12.412973     0.621764
C      3.815487     8.492089    13.609270    -0.163586
C      4.853154     8.177638    12.761563     0.162160
C      3.428214     0.737234    14.558386     0.547805
C      6.331213     0.797631    12.343255     0.297670
C      4.151627     4.701423     0.239259     0.544346
C      0.087204     5.049428    10.012455     0.215072
C      1.794164     1.963400    11.354527     0.621764
C      0.388794     3.698632    10.158229    -0.163586
C      1.426461     3.384181    11.005937     0.162160
C      6.854907     5.530691     9.209114     0.547805
C      1.802906     5.591089    11.424245     0.297670
C     -0.376680     9.494881     7.683241     0.544344
C      2.237875     9.330944     2.089955     0.215072
C      1.632529     2.830057     3.432027     0.621764
C      3.037899     1.094826     2.235730    -0.163586
C      2.000232     1.409277     3.083437     0.162160
C      3.425172     8.849681     1.286614     0.547805
C      0.522173     8.789284     3.501745     0.297670
C      2.701759     4.885492    15.605740     0.544344
N      6.060674     3.595093     5.193991    -0.394116
N      4.697993     5.256505     4.213186    -0.363730
N      5.321019     1.198364    13.116491    -0.394116
N      5.582086     9.123867    12.135686    -0.363730
N      0.792712     5.991822    10.651009    -0.394116
N      2.155393     4.330410    11.631814    -0.363730
N      1.532367     8.388551     2.728509    -0.394116
N      1.271300     0.463048     3.709315    -0.363730
O      0.080277     2.797462     6.803843    -0.633882
O      5.802351     8.536189     4.919872    -0.634454
O      6.401771     0.543578     7.337820    -0.593790
O      4.042717     7.788410     3.775864    -0.637005
O      5.875487     9.367375     9.354888    -0.584059
O      0.816693     4.896996     7.027258    -0.528589
O      3.346416     1.995996    14.726343    -0.633882
O      4.477728     5.844183    12.842373    -0.634454
O      4.979922     4.249879    15.260319    -0.593790
O      6.237362     6.591963    11.698363    -0.637005
O      4.404592     5.012998     1.432388    -0.584059
O      1.508386     9.483376    14.949758    -0.528589
O      6.773109     6.789453     9.041157    -0.633882
O      1.051035     1.050726    10.925128    -0.634454
O      0.451615     9.043337     8.507181    -0.593790
O      2.810669     1.798505    12.069137    -0.637005
O      0.977899     0.219540     6.490112    -0.584059
O      6.036693     4.689919     8.817742    -0.528590
O      3.506970     7.590919     1.118657    -0.633883
O      2.375658     3.742732     3.002628    -0.634454
O      1.873464     5.337036     0.584681    -0.593790
O      0.616024     2.994952     4.146636    -0.637005
O      2.448794     4.573917    14.412612    -0.584059
O      5.345000     0.103539     0.895243    -0.528590

The following XYZ coordinates are in angstroms. Other properties are in atomic units.
The sperically averaged electron density of each atom fit to a function of the form exp(a - br)
eigen_1, eigen_2 and eigen_3 are the three eigenvalues of traceless quadrupole moment tensor
  atom number  atomic symbol              X              Y              Z     net charge C6 coefficient C8 coefficient C10 coefficient fluctuating dipole atomic polarizability isotropic forcefield polarizability              a              b squared Pearson coefficient          <r^3>          <r^4>         wp_QDO          m_QDO          q_QDO       dipole_x       dipole_y       dipole_z         dipole            Qxy            Qxz            Qyz     Q(x^2-y^2)  Q(3z^2 - R^2)        eigen_1        eigen_2        eigen_3 static polarizability      alpha(xx)      alpha(xy)      alpha(xz)      alpha(yy)      alpha(yz)      alpha(zz) atomic spin moment
            1             Dy       7.206818       1.276018       5.182900       1.907161     122.853483 0.28355029E+04  0.95002145E+05                                16.453241                           14.534376       2.542269       2.496347                    0.999646      76.586625     180.800087       0.654348       0.279379      -1.318572      -0.043452      -0.028561       0.012862       0.053566       0.087298       0.128884      -0.014490       0.361512       0.026258      -0.214926      -0.042627       0.257554             18.174367      13.592697       0.980634      -1.525964      24.491216      -0.216026      16.439186          -0.000017
            2             Dy       4.174875       3.517439      13.105400       1.907161     122.853495 0.28355031E+04  0.95002153E+05                                16.453242                           14.534377       2.542269       2.496347                    0.999646      76.586630     180.800103       0.654348       0.279379      -1.318572       0.043453       0.028561       0.012862       0.053566       0.087298      -0.128884       0.014490       0.361511       0.026259      -0.214926      -0.042627       0.257553             18.174368      13.592696       0.980636       1.525964      24.491223       0.216031      16.439186          -0.000019
            3             Dy      -0.353432       8.310897      10.662101       1.907161     122.853436 0.28355017E+04  0.95002093E+05                                16.453236                           14.534373       2.542269       2.496347                    0.999646      76.586622     180.800066       0.654348       0.279379      -1.318573       0.043452       0.028561      -0.012862       0.053566       0.087298       0.128884      -0.014490       0.361511       0.026258      -0.214926      -0.042627       0.257554             18.174360      13.592696       0.980637      -1.525966      24.491207      -0.216028      16.439177          -0.000018
            4             Dy       2.678511       6.069476       2.739600       1.907160     122.853583 0.28355057E+04  0.95002260E+05                                16.453252                           14.534385       2.542269       2.496347                    0.999646      76.586638     180.800150       0.654348       0.279379      -1.318572      -0.043453      -0.028561      -0.012862       0.053566       0.087298      -0.128884       0.014490       0.361512       0.026259      -0.214927      -0.042627       0.257554             18.174379      13.592703       0.980635       1.525965      24.491234       0.216026      16.439199          -0.000018
            5              H       6.950651       6.566653       6.146434       0.166910       0.946577 0.69259348E+01  0.66782220E+02                                 1.704748                            1.627248      -1.371199       2.265541                    0.993725       3.552469      10.455448       0.443060       1.433708      -0.676738       0.015031       0.029779       0.026420       0.042553       0.010138       0.005273       0.008782      -0.011343      -0.008687      -0.010173      -0.007896       0.018070              1.730060       1.562688       0.237556       0.241817       1.922978       0.245283       1.704514           0.000001
            6              H       4.528841       3.327331       3.984542       0.070323       1.284214 0.89106275E+01  0.90077161E+02                                 1.961424                            1.746144      -1.212179       2.291784                    0.994676       3.834055      10.975167       0.472190       1.283167      -0.706803      -0.032765      -0.034980      -0.027591       0.055302       0.008771       0.001427       0.003721      -0.012602      -0.001104      -0.010635      -0.001596       0.012231              2.080424       2.176819       0.614936       0.529078       2.227817       0.472241       1.836636          -0.000002
            7              H       3.329428       7.813719      14.068934       0.166910       0.946577 0.69259373E+01  0.66782250E+02                                 1.704749                            1.627249      -1.371199       2.265541                    0.993725       3.552469      10.455448       0.443060       1.433708      -0.676738      -0.015030      -0.029779       0.026420       0.042553       0.010138      -0.005273      -0.008782      -0.011343      -0.008687      -0.010173      -0.007896       0.018070              1.730060       1.562688       0.237556      -0.241817       1.922977      -0.245283       1.704515           0.000001
            8              H       6.852852       1.466127      11.907042       0.070323       1.284215 0.89106343E+01  0.90077245E+02                                 1.961425                            1.746145      -1.212180       2.291783                    0.994676       3.834055      10.975167       0.472190       1.283167      -0.706803       0.032765       0.034980      -0.027591       0.055302       0.008771      -0.001427      -0.003721      -0.012602      -0.001104      -0.010635      -0.001596       0.012231              2.080424       2.176819       0.614936      -0.529078       2.227818      -0.472241       1.836636          -0.000002
            9              H      -0.097265       3.020262       9.698566       0.166910       0.946577 0.69259362E+01  0.66782234E+02                                 1.704748                            1.627248      -1.371199       2.265541                    0.993725       3.552469      10.455446       0.443061       1.433707      -0.676738      -0.015030      -0.029779      -0.026420       0.042553       0.010138       0.005273       0.008782      -0.011343      -0.008687      -0.010173      -0.007896       0.018070              1.730060       1.562688       0.237556       0.241817       1.922977       0.245283       1.704514           0.000001
           10              H       2.324545       6.259584      11.860458       0.070324       1.284214 0.89106296E+01  0.90077183E+02                                 1.961424                            1.746144      -1.212179       2.291784                    0.994676       3.834055      10.975165       0.472190       1.283166      -0.706803       0.032765       0.034980       0.027591       0.055302       0.008771       0.001427       0.003721      -0.012602      -0.001104      -0.010635      -0.001596       0.012231              2.080423       2.176818       0.614936       0.529078       2.227816       0.472241       1.836635          -0.000002
           11              H       3.523958       1.773196       1.776066       0.166910       0.946577 0.69259337E+01  0.66782207E+02                                 1.704748                            1.627248      -1.371198       2.265541                    0.993725       3.552468      10.455444       0.443061       1.433708      -0.676738       0.015031       0.029779      -0.026420       0.042553       0.010138      -0.005273      -0.008782      -0.011343      -0.008687      -0.010173      -0.007896       0.018070              1.730060       1.562688       0.237556      -0.241817       1.922977      -0.245283       1.704515           0.000001
           12              H       0.000534       8.120788       3.937958       0.070324       1.284214 0.89106271E+01  0.90077150E+02                                 1.961423                            1.746144      -1.212179       2.291784                    0.994676       3.834053      10.975159       0.472190       1.283167      -0.706803      -0.032765      -0.034980       0.027591       0.055302       0.008771      -0.001427      -0.003721      -0.012602      -0.001104      -0.010635      -0.001596       0.012231              2.080423       2.176817       0.614936      -0.529077       2.227816      -0.472241       1.836635          -0.000002
           13              C       6.766182       4.537487       5.832545       0.215072      32.010632 0.39336077E+03  0.90678273E+04                                 9.206710                            6.920357      -0.502187       1.868307                    0.998414      25.989793      75.289371       0.581965       0.456559      -1.034450      -0.080170      -0.008625      -0.031363       0.086517       0.020425      -0.078953       0.005115       0.043645       0.134372      -0.073190      -0.031524       0.104714             10.769290      10.977276      -2.963494       4.763454      12.215811      -1.085407       9.114781          -0.000008
           14              C       5.059222       7.623515       4.490473       0.621764      23.721489 0.23117140E+03  0.46926979E+04                                 7.557559                            5.384888       0.023663       2.079907                    0.999084      21.550580      59.691598       0.641456       0.470382      -1.020894      -0.014743       0.085180      -0.014584       0.087668      -0.016930      -0.089648       0.012735       0.082958       0.306246      -0.096054      -0.057338       0.153392              8.927946       9.099032       0.631485       3.495514      11.173437      -0.027546       6.511368          -0.000007
           15              C       6.464592       5.888283       5.686771      -0.163586      33.666304 0.45202363E+03  0.10756492E+05                                 9.161727                            7.177313      -0.061682       1.972458                    0.998644      29.255646      85.272389       0.602286       0.427360      -1.054825      -0.024434      -0.001590       0.036604       0.044038       0.011871      -0.058371       0.014659       0.027088       0.114912      -0.058713      -0.020256       0.078969             10.332075       9.237556      -2.343361       4.043744      12.942951      -1.340078       8.815717          -0.000004
           16              C       5.426925       6.202734       4.839063       0.162160      30.990763 0.35784709E+03  0.79716856E+04                                 8.652682                            6.352812       0.163013       2.085355                    0.998951      24.831621      68.316516       0.650111       0.422927      -1.065623      -0.015743      -0.075689       0.003416       0.077385       0.015266      -0.067050       0.020826       0.022799       0.164663      -0.073224      -0.022806       0.096031             10.234543       8.834552      -1.481651       3.872024      14.141118      -1.392049       7.727957          -0.000008
           17              C      -0.001521       4.056224       6.635886       0.547806      23.569528 0.27644534E+03  0.58984705E+04                                 7.660596                            5.976821      -0.396717       1.917868                    0.998408      23.678460      68.373756       0.592398       0.484577      -1.008161       0.057045      -0.052275       0.056850       0.096014      -0.031636      -0.069710       0.008223       0.049076       0.209530      -0.080434      -0.032834       0.113267              8.571231       8.044956      -0.614163       2.771287      10.249789      -0.139968       7.418949          -0.000003
           18              C       5.050480       3.995826       4.420755       0.297670      24.382624 0.27433046E+03  0.57968454E+04                                 7.542111                            5.688762       0.080658       2.069242                    0.999222      23.942740      67.076029       0.655233       0.442377      -1.039444       0.026893       0.046743       0.022038       0.058257       0.047001      -0.084143       0.008201       0.067147       0.207834      -0.107573      -0.019727       0.127300              8.565534       9.334546       0.117108       3.913916       9.525722       0.226377       6.836332          -0.000011
           19              C       7.230066       0.092034       8.161759       0.544345      22.864420 0.26647578E+03  0.56074021E+04                                 7.408585                            5.830131      -0.061204       2.044028                    0.999025      22.697906      64.098905       0.608516       0.478333      -1.016193      -0.143981       0.014517       0.044917       0.151522       0.050182       0.011009       0.065585      -0.193124      -0.210407      -0.090346      -0.072439       0.162784              8.233473       7.338977      -0.830453      -0.266025       5.620985      -2.288172      11.740458           0.000000
           20              C       4.615511       0.255971      13.755045       0.215072      32.010634 0.39336082E+03  0.90678287E+04                                 9.206710                            6.920357      -0.502187       1.868307                    0.998414      25.989792      75.289365       0.581965       0.456559      -1.034450       0.080170       0.008625      -0.031363       0.086517       0.020425       0.078953      -0.005115       0.043645       0.134372      -0.073190      -0.031524       0.104714             10.769290      10.977280      -2.963494      -4.763456      12.215807       1.085409       9.114784          -0.000007
           21              C       5.220857       6.756858      12.412973       0.621764      23.721510 0.23117164E+03  0.46927038E+04                                 7.557563                            5.384890       0.023664       2.079908                    0.999084      21.550580      59.691593       0.641456       0.470382      -1.020894       0.014743      -0.085180      -0.014584       0.087668      -0.016930       0.089647      -0.012735       0.082958       0.306246      -0.096054      -0.057338       0.153392              8.927951       9.099031       0.631481      -3.495517      11.173449       0.027547       6.511375          -0.000007
           22              C       3.815487       8.492089      13.609270      -0.163586      33.666322 0.45202391E+03  0.10756500E+05                                 9.161731                            7.177315      -0.061682       1.972458                    0.998644      29.255644      85.272381       0.602286       0.427360      -1.054825       0.024434       0.001590       0.036604       0.044038       0.011871       0.058371      -0.014659       0.027088       0.114913      -0.058713      -0.020256       0.078969             10.332080       9.237564      -2.343363      -4.043748      12.942955       1.340080       8.815720          -0.000004
           23              C       4.853154       8.177638      12.761563       0.162160      30.990749 0.35784672E+03  0.79716755E+04                                 8.652678                            6.352808       0.163014       2.085355                    0.998951      24.831619      68.316503       0.650112       0.422927      -1.065623       0.015743       0.075689       0.003416       0.077385       0.015266       0.067050      -0.020826       0.022799       0.164663      -0.073224      -0.022807       0.096031             10.234539       8.834551      -1.481652      -3.872022      14.141113       1.392049       7.727952          -0.000008
           24              C       3.428214       0.737234      14.558386       0.547805      23.569548 0.27644561E+03  0.58984774E+04                                 7.660599                            5.976823      -0.396716       1.917869                    0.998408      23.678460      68.373748       0.592398       0.484577      -1.008161      -0.057045       0.052275       0.056850       0.096014      -0.031636       0.069709      -0.008223       0.049076       0.209530      -0.080434      -0.032834       0.113267              8.571236       8.044956      -0.614163      -2.771286      10.249798       0.139968       7.418953          -0.000003
           25              C       6.331213       0.797631      12.343255       0.297670      24.382640 0.27433063E+03  0.57968498E+04                                 7.542114                            5.688764       0.080658       2.069242                    0.999222      23.942740      67.076026       0.655233       0.442377      -1.039444      -0.026893      -0.046743       0.022038       0.058257       0.047001       0.084143      -0.008201       0.067146       0.207834      -0.107573      -0.019727       0.127300              8.565537       9.334548       0.117107      -3.913916       9.525730      -0.226377       6.836334          -0.000012
           26              C       4.151627       4.701423       0.239259       0.544346      22.864433 0.26647601E+03  0.56074078E+04                                 7.408587                            5.830133      -0.061204       2.044028                    0.999025      22.697903      64.098888       0.608516       0.478333      -1.016193       0.143981      -0.014517       0.044917       0.151522       0.050182      -0.011009      -0.065585      -0.193124      -0.210407      -0.090346      -0.072439       0.162785              8.233476       7.338974      -0.830452       0.266026       5.620989       2.288176      11.740466           0.000001
           27              C       0.087204       5.049428      10.012455       0.215072      32.010627 0.39336069E+03  0.90678249E+04                                 9.206709                            6.920356      -0.502187       1.868307                    0.998414      25.989789      75.289352       0.581965       0.456559      -1.034450       0.080170       0.008625       0.031363       0.086517       0.020425      -0.078953       0.005115       0.043645       0.134372      -0.073190      -0.031524       0.104714             10.769288      10.977274      -2.963494       4.763452      12.215809      -1.085406       9.114779          -0.000007
           28              C       1.794164       1.963400      11.354527       0.621764      23.721501 0.23117155E+03  0.46927016E+04                                 7.557562                            5.384889       0.023663       2.079907                    0.999084      21.550583      59.691608       0.641456       0.470382      -1.020894       0.014743      -0.085180       0.014584       0.087668      -0.016930      -0.089647       0.012736       0.082958       0.306247      -0.096054      -0.057338       0.153392              8.927949       9.099033       0.631486       3.495516      11.173441      -0.027546       6.511373          -0.000007
           29              C       0.388794       3.698632      10.158229      -0.163586      33.666302 0.45202360E+03  0.10756491E+05                                 9.161727                            7.177313      -0.061682       1.972459                    0.998644      29.255645      85.272382       0.602286       0.427360      -1.054825       0.024434       0.001590      -0.036604       0.044038       0.011871      -0.058371       0.014659       0.027088       0.114912      -0.058713      -0.020256       0.078969             10.332074       9.237556      -2.343361       4.043743      12.942951      -1.340078       8.815716          -0.000004
           30              C       1.426461       3.384181      11.005937       0.162160      30.990759 0.35784703E+03  0.79716838E+04                                 8.652681                            6.352811       0.163013       2.085355                    0.998951      24.831619      68.316506       0.650111       0.422927      -1.065623       0.015743       0.075689      -0.003416       0.077385       0.015266      -0.067050       0.020826       0.022799       0.164663      -0.073224      -0.022807       0.096031             10.234541       8.834551      -1.481650       3.872023      14.141116      -1.392049       7.727956          -0.000008
           31              C       6.854907       5.530691       9.209114       0.547805      23.569527 0.27644533E+03  0.58984703E+04                                 7.660596                            5.976821      -0.396717       1.917868                    0.998408      23.678460      68.373757       0.592398       0.484577      -1.008161      -0.057045       0.052275      -0.056850       0.096014      -0.031636      -0.069710       0.008223       0.049076       0.209530      -0.080434      -0.032834       0.113267              8.571231       8.044955      -0.614163       2.771286      10.249788      -0.139967       7.418950          -0.000003
           32              C       1.802906       5.591089      11.424245       0.297670      24.382627 0.27433050E+03  0.57968464E+04                                 7.542111                            5.688762       0.080658       2.069242                    0.999222      23.942742      67.076031       0.655233       0.442377      -1.039444      -0.026893      -0.046743      -0.022038       0.058257       0.047001      -0.084143       0.008201       0.067146       0.207834      -0.107573      -0.019727       0.127300              8.565533       9.334545       0.117107       3.913915       9.525723       0.226377       6.836332          -0.000011
           33              C      -0.376680       9.494881       7.683241       0.544344      22.864448 0.26647617E+03  0.56074122E+04                                 7.408591                            5.830135      -0.061204       2.044028                    0.999025      22.697917      64.098944       0.608516       0.478333      -1.016193       0.143981      -0.014518      -0.044917       0.151522       0.050182       0.011009       0.065585      -0.193124      -0.210407      -0.090346      -0.072439       0.162785              8.233481       7.338981      -0.830452      -0.266026       5.620989      -2.288174      11.740472           0.000000
           34              C       2.237875       9.330944       2.089955       0.215072      32.010626 0.39336072E+03  0.90678253E+04                                 9.206708                            6.920355      -0.502185       1.868308                    0.998414      25.989786      75.289333       0.581965       0.456559      -1.034450      -0.080170      -0.008625       0.031363       0.086517       0.020425       0.078953      -0.005115       0.043645       0.134372      -0.073190      -0.031524       0.104714             10.769287      10.977277      -2.963492      -4.763455      12.215802       1.085408       9.114782          -0.000007
           35              C       1.632529       2.830057       3.432027       0.621764      23.721500 0.23117151E+03  0.46927006E+04                                 7.557561                            5.384889       0.023663       2.079907                    0.999084      21.550583      59.691607       0.641456       0.470382      -1.020894      -0.014743       0.085180       0.014584       0.087668      -0.016930       0.089647      -0.012735       0.082958       0.306246      -0.096054      -0.057338       0.153392              8.927949       9.099031       0.631481      -3.495514      11.173446       0.027548       6.511369          -0.000007
           36              C       3.037899       1.094826       2.235730      -0.163586      33.666306 0.45202362E+03  0.10756491E+05                                 9.161727                            7.177313      -0.061680       1.972459                    0.998644      29.255633      85.272333       0.602286       0.427360      -1.054825      -0.024434      -0.001590      -0.036604       0.044038       0.011871       0.058371      -0.014659       0.027088       0.114913      -0.058713      -0.020256       0.078969             10.332075       9.237560      -2.343363      -4.043747      12.942948       1.340081       8.815718          -0.000004
           37              C       2.000232       1.409277       3.083437       0.162160      30.990750 0.35784678E+03  0.79716770E+04                                 8.652678                            6.352808       0.163013       2.085355                    0.998951      24.831616      68.316493       0.650111       0.422927      -1.065623      -0.015743      -0.075689      -0.003416       0.077385       0.015266       0.067050      -0.020826       0.022799       0.164663      -0.073224      -0.022807       0.096031             10.234539       8.834551      -1.481655      -3.872024      14.141111       1.392050       7.727955          -0.000008
           38              C       3.425172       8.849681       1.286614       0.547805      23.569537 0.27644545E+03  0.58984733E+04                                 7.660597                            5.976822      -0.396716       1.917869                    0.998408      23.678460      68.373752       0.592398       0.484577      -1.008161       0.057045      -0.052275      -0.056850       0.096014      -0.031636       0.069710      -0.008223       0.049076       0.209530      -0.080434      -0.032834       0.113267              8.571233       8.044954      -0.614161      -2.771284      10.249797       0.139969       7.418948          -0.000003
           39              C       0.522173       8.789284       3.501745       0.297670      24.382635 0.27433059E+03  0.57968485E+04                                 7.542112                            5.688763       0.080659       2.069242                    0.999222      23.942735      67.076006       0.655233       0.442377      -1.039444       0.026893       0.046743      -0.022038       0.058257       0.047001       0.084143      -0.008201       0.067147       0.207834      -0.107573      -0.019727       0.127300              8.565536       9.334548       0.117105      -3.913917       9.525726      -0.226374       6.836334          -0.000011
           40              C       2.701759       4.885492      15.605740       0.544344      22.864455 0.26647624E+03  0.56074142E+04                                 7.408593                            5.830136      -0.061204       2.044028                    0.999025      22.697919      64.098952       0.608516       0.478333      -1.016193      -0.143981       0.014517      -0.044917       0.151522       0.050182      -0.011009      -0.065585      -0.193124      -0.210407      -0.090346      -0.072439       0.162785              8.233483       7.338977      -0.830451       0.266026       5.620993       2.288179      11.740479           0.000000
           41              N       6.060674       3.595093       5.193991      -0.394116      40.804912 0.56987809E+03  0.14036151E+05                                 9.705526                            7.606170       0.450242       2.133096                    0.999677      29.742450      81.684602       0.653219       0.380699      -1.111559      -0.037631       0.209807       0.014485       0.213646       0.031979      -0.032622       0.005516       0.235389       0.273432      -0.167909       0.051480       0.116429             10.970094      13.435152      -1.289921       5.515249       9.950573       0.100552       9.524557          -0.000007
           42              N       4.697993       5.256505       4.213186      -0.363730      40.914357 0.58488264E+03  0.14515398E+05                                 9.816285                            7.800085       0.195152       2.055858                    0.999261      29.652797      82.038830       0.632681       0.390087      -1.103608       0.176575      -0.044114       0.091738       0.203815       0.048801      -0.103151       0.024603      -0.129595       0.127579      -0.158106       0.058218       0.099888             11.014444       9.227513       0.455347       3.482043      15.551394       0.551181       8.264425          -0.000009
           43              N       5.321019       1.198364      13.116491      -0.394116      40.804882 0.56987749E+03  0.14036133E+05                                 9.705520                            7.606166       0.450243       2.133096                    0.999677      29.742444      81.684575       0.653219       0.380699      -1.111559       0.037631      -0.209806       0.014485       0.213646       0.031979       0.032622      -0.005515       0.235389       0.273432      -0.167909       0.051480       0.116429             10.970088      13.435147      -1.289920      -5.515248       9.950565      -0.100551       9.524552          -0.000007
           44              N       5.582086       9.123867      12.135686      -0.363730      40.914374 0.58488279E+03  0.14515403E+05                                 9.816287                            7.800085       0.195151       2.055858                    0.999261      29.652802      82.038844       0.632681       0.390087      -1.103608      -0.176575       0.044114       0.091738       0.203815       0.048801       0.103151      -0.024603      -0.129595       0.127580      -0.158106       0.058218       0.099888             11.014448       9.227516       0.455346      -3.482044      15.551401      -0.551180       8.264426          -0.000008
           45              N       0.792712       5.991822      10.651009      -0.394116      40.804895 0.56987782E+03  0.14036142E+05                                 9.705522                            7.606168       0.450243       2.133096                    0.999677      29.742444      81.684573       0.653219       0.380699      -1.111559       0.037631      -0.209807      -0.014485       0.213646       0.031979      -0.032622       0.005515       0.235389       0.273432      -0.167909       0.051480       0.116429             10.970090      13.435147      -1.289920       5.515247       9.950569       0.100553       9.524553          -0.000007
           46              N       2.155393       4.330410      11.631814      -0.363730      40.914356 0.58488261E+03  0.14515397E+05                                 9.816284                            7.800084       0.195152       2.055858                    0.999261      29.652797      82.038826       0.632681       0.390087      -1.103608      -0.176575       0.044114      -0.091738       0.203815       0.048801      -0.103152       0.024603      -0.129595       0.127580      -0.158106       0.058218       0.099888             11.014443       9.227512       0.455347       3.482042      15.551393       0.551180       8.264425          -0.000009
           47              N       1.532367       8.388551       2.728509      -0.394116      40.804877 0.56987737E+03  0.14036128E+05                                 9.705518                            7.606164       0.450243       2.133096                    0.999677      29.742442      81.684560       0.653219       0.380699      -1.111559      -0.037631       0.209807      -0.014485       0.213646       0.031979       0.032622      -0.005516       0.235389       0.273432      -0.167909       0.051480       0.116429             10.970086      13.435144      -1.289919      -5.515248       9.950562      -0.100551       9.524552          -0.000008
           48              N       1.271300       0.463048       3.709315      -0.363730      40.914373 0.58488292E+03  0.14515406E+05                                 9.816288                            7.800086       0.195151       2.055858                    0.999261      29.652797      82.038829       0.632681       0.390087      -1.103608       0.176575      -0.044114      -0.091738       0.203815       0.048801       0.103152      -0.024603      -0.129595       0.127580      -0.158106       0.058218       0.099888             11.014448       9.227517       0.455345      -3.482047      15.551396      -0.551178       8.264433          -0.000009
           49              O       0.080277       2.797462       6.803843      -0.633882      43.258800 0.67277819E+03  0.17153359E+05                                 9.898297                            8.160506       0.061528       2.039856                    0.996304      29.792683      81.384636       0.647195       0.371188      -1.126395       0.049507       0.061250       0.063548       0.101198      -0.009140      -0.064207      -0.019738      -0.087538       0.037982      -0.092749       0.032967       0.059782             10.986911       6.281471      -1.420100       0.420314      17.946375      -1.097857       8.732886          -0.000001
           50              O       5.802351       8.536189       4.919872      -0.634454      47.981737 0.66120418E+03  0.16694763E+05                                10.448058                            7.976742       0.247914       2.104880                    0.997651      28.987439      77.420307       0.672225       0.360867      -1.140515      -0.014190      -0.079633       0.013184       0.081955       0.043683      -0.037284       0.036892       0.085665       0.120833      -0.098583       0.028754       0.069829             12.257466      11.313501       6.184425       2.737079      16.772044       3.882805       8.686854          -0.000007
           51              O       6.401771       0.543578       7.337820      -0.593790      32.736324 0.51937507E+03  0.12387691E+05                                 8.034150                            7.033108       0.408170       2.159870                    0.998665      28.306168      74.299704       0.719038       0.357145      -1.139589      -0.016033      -0.030218       0.106273       0.111643       0.018313       0.054104       0.008387      -0.134399       0.021785      -0.099474       0.028125       0.071349              8.471151       7.568691      -1.152367       2.209518       7.117791      -2.244081      10.726971          -0.000008
           52              O       4.042717       7.788410       3.775864      -0.637005      45.542650 0.64869325E+03  0.16358850E+05                                10.199843                            7.955204       0.140757       2.057413                    0.998327      29.621178      79.987332       0.663893       0.365843      -1.132586       0.056818       0.061853       0.000129       0.083989      -0.031050      -0.028211       0.009499       0.157566       0.246897      -0.125912       0.027651       0.098261             11.851490      15.718795      -1.599729       7.394363       8.362190      -1.079234      11.473485          -0.000011
           53              O       5.875487       9.367375       9.354888      -0.584059      39.024797 0.56892647E+03  0.13884750E+05                                 9.167383                            7.432580       0.271480       2.120730                    0.997978      28.424115      75.515657       0.689239       0.364128      -1.133879      -0.061134       0.026923      -0.071088       0.097548       0.031186       0.019858       0.010529      -0.152159       0.092342      -0.099964       0.028030       0.071934             10.412780       6.802790       0.161437      -2.011598       7.432022      -2.542018      17.003529          -0.000008
           54              O       0.816693       4.896996       7.027258      -0.528589      28.044437 0.45522067E+03  0.10496056E+05                                 7.186698                            6.541606       0.648611       2.249003                    0.998728      27.242624      70.101517       0.753570       0.352515      -1.144340      -0.016183      -0.042853       0.023801       0.051622       0.057592      -0.049831       0.068420      -0.015555       0.083939      -0.119114       0.037472       0.081642              7.399436       7.679678       2.072664       1.421919       7.359376       1.636858       7.159255          -0.000010
           55              O       3.346416       1.995996      14.726343      -0.633882      43.258768 0.67277751E+03  0.17153337E+05                                 9.898291                            8.160501       0.061530       2.039856                    0.996304      29.792673      81.384591       0.647195       0.371188      -1.126395      -0.049507      -0.061250       0.063548       0.101198      -0.009140       0.064207       0.019738      -0.087537       0.037982      -0.092749       0.032967       0.059782             10.986904       6.281467      -1.420099      -0.420313      17.946364       1.097859       8.732882          -0.000001
           56              O       4.477728       5.844183      12.842373      -0.634454      47.981766 0.66120493E+03  0.16694786E+05                                10.448063                            7.976747       0.247913       2.104880                    0.997651      28.987443      77.420319       0.672225       0.360867      -1.140515       0.014190       0.079633       0.013184       0.081955       0.043683       0.037284      -0.036892       0.085665       0.120833      -0.098583       0.028754       0.069829             12.257472      11.313495       6.184423      -2.737079      16.772059      -3.882813       8.686863          -0.000007
           57              O       4.979922       4.249879      15.260319      -0.593790      32.736329 0.51937531E+03  0.12387698E+05                                 8.034151                            7.033110       0.408171       2.159870                    0.998665      28.306169      74.299705       0.719038       0.357145      -1.139589       0.016034       0.030218       0.106273       0.111643       0.018313      -0.054104      -0.008387      -0.134399       0.021784      -0.099474       0.028125       0.071349              8.471151       7.568688      -1.152365      -2.209515       7.117793       2.244080      10.726973          -0.000008
           58              O       6.237362       6.591963      11.698363      -0.637005      45.542681 0.64869387E+03  0.16358869E+05                                10.199848                            7.955208       0.140757       2.057413                    0.998327      29.621185      79.987359       0.663893       0.365843      -1.132586      -0.056818      -0.061853       0.000129       0.083989      -0.031050       0.028211      -0.009499       0.157566       0.246897      -0.125912       0.027651       0.098261             11.851497      15.718796      -1.599733      -7.394369       8.362197       1.079238      11.473497          -0.000011
           59              O       4.404592       5.012998       1.432388      -0.584059      39.024775 0.56892611E+03  0.13884739E+05                                 9.167379                            7.432578       0.271480       2.120730                    0.997978      28.424105      75.515621       0.689239       0.364128      -1.133879       0.061134      -0.026923      -0.071087       0.097548       0.031186      -0.019858      -0.010529      -0.152159       0.092341      -0.099964       0.028030       0.071934             10.412776       6.802788       0.161437       2.011596       7.432023       2.542020      17.003519          -0.000008
           60              O       1.508386       9.483376      14.949758      -0.528589      28.044408 0.45522010E+03  0.10496039E+05                                 7.186692                            6.541601       0.648613       2.249003                    0.998728      27.242609      70.101454       0.753571       0.352515      -1.144340       0.016183       0.042853       0.023801       0.051622       0.057592       0.049830      -0.068420      -0.015554       0.083938      -0.119114       0.037472       0.081641              7.399430       7.679669       2.072662      -1.421917       7.359373      -1.636857       7.159249          -0.000011
           61              O       6.773109       6.789453       9.041157      -0.633882      43.258797 0.67277816E+03  0.17153358E+05                                 9.898297                            8.160506       0.061527       2.039856                    0.996304      29.792681      81.384631       0.647195       0.371188      -1.126395      -0.049507      -0.061250      -0.063548       0.101198      -0.009140      -0.064207      -0.019738      -0.087538       0.037982      -0.092750       0.032967       0.059782             10.986910       6.281471      -1.420100       0.420313      17.946373      -1.097858       8.732888          -0.000001
           62              O       1.051035       1.050726      10.925128      -0.634454      47.981762 0.66120462E+03  0.16694776E+05                                10.448062                            7.976745       0.247912       2.104880                    0.997651      28.987448      77.420341       0.672225       0.360867      -1.140514       0.014190       0.079633      -0.013184       0.081955       0.043683      -0.037284       0.036892       0.085665       0.120833      -0.098583       0.028754       0.069829             12.257471      11.313504       6.184427       2.737080      16.772051       3.882807       8.686858          -0.000007
           63              O       0.451615       9.043337       8.507181      -0.593790      32.736330 0.51937523E+03  0.12387696E+05                                 8.034150                            7.033109       0.408171       2.159870                    0.998665      28.306168      74.299699       0.719038       0.357145      -1.139589       0.016033       0.030218      -0.106273       0.111643       0.018313       0.054104       0.008387      -0.134399       0.021785      -0.099474       0.028125       0.071348              8.471152       7.568689      -1.152365       2.209518       7.117791      -2.244080      10.726975          -0.000008
           64              O       2.810669       1.798505      12.069137      -0.637005      45.542690 0.64869400E+03  0.16358873E+05                                10.199849                            7.955208       0.140757       2.057413                    0.998327      29.621189      79.987368       0.663893       0.365843      -1.132586      -0.056818      -0.061853      -0.000129       0.083989      -0.031050      -0.028211       0.009499       0.157566       0.246897      -0.125912       0.027651       0.098261             11.851497      15.718801      -1.599730       7.394370       8.362194      -1.079235      11.473497          -0.000011
           65              O       0.977899       0.219540       6.490112      -0.584059      39.024798 0.56892641E+03  0.13884749E+05                                 9.167384                            7.432580       0.271478       2.120729                    0.997978      28.424112      75.515653       0.689239       0.364128      -1.133879       0.061134      -0.026923       0.071088       0.097548       0.031186       0.019858       0.010529      -0.152159       0.092342      -0.099964       0.028030       0.071934             10.412782       6.802791       0.161437      -2.011599       7.432022      -2.542018      17.003532          -0.000008
           66              O       6.036693       4.689919       8.817742      -0.528590      28.044438 0.45522070E+03  0.10496057E+05                                 7.186698                            6.541606       0.648610       2.249002                    0.998728      27.242624      70.101518       0.753570       0.352515      -1.144340       0.016183       0.042853      -0.023801       0.051621       0.057593      -0.049831       0.068420      -0.015555       0.083939      -0.119115       0.037473       0.081642              7.399436       7.679678       2.072664       1.421919       7.359377       1.636858       7.159255          -0.000010
           67              O       3.506970       7.590919       1.118657      -0.633883      43.258796 0.67277797E+03  0.17153352E+05                                 9.898296                            8.160505       0.061528       2.039856                    0.996304      29.792681      81.384624       0.647195       0.371188      -1.126395       0.049508       0.061250      -0.063548       0.101198      -0.009141       0.064207       0.019738      -0.087537       0.037982      -0.092749       0.032967       0.059782             10.986910       6.281470      -1.420099      -0.420314      17.946375       1.097861       8.732886          -0.000001
           68              O       2.375658       3.742732       3.002628      -0.634454      47.981758 0.66120470E+03  0.16694779E+05                                10.448062                            7.976746       0.247914       2.104880                    0.997651      28.987442      77.420317       0.672225       0.360867      -1.140515      -0.014190      -0.079633      -0.013184       0.081954       0.043683       0.037284      -0.036892       0.085665       0.120833      -0.098583       0.028754       0.069829             12.257470      11.313500       6.184426      -2.737076      16.772055      -3.882807       8.686856          -0.000007
           69              O       1.873464       5.337036       0.584681      -0.593790      32.736330 0.51937529E+03  0.12387697E+05                                 8.034151                            7.033109       0.408171       2.159870                    0.998665      28.306164      74.299683       0.719038       0.357145      -1.139589      -0.016034      -0.030218      -0.106273       0.111643       0.018313      -0.054104      -0.008387      -0.134399       0.021785      -0.099473       0.028125       0.071348              8.471152       7.568685      -1.152364      -2.209516       7.117792       2.244082      10.726979          -0.000008
           70              O       0.616024       2.994952       4.146636      -0.637005      45.542669 0.64869360E+03  0.16358861E+05                                10.199846                            7.955206       0.140757       2.057413                    0.998327      29.621186      79.987360       0.663893       0.365843      -1.132586       0.056818       0.061853      -0.000129       0.083989      -0.031050       0.028211      -0.009499       0.157565       0.246897      -0.125912       0.027651       0.098261             11.851493      15.718799      -1.599733      -7.394365       8.362194       1.079236      11.473487          -0.000011
           71              O       2.448794       4.573917      14.412612      -0.584059      39.024789 0.56892618E+03  0.13884742E+05                                 9.167381                            7.432578       0.271479       2.120730                    0.997978      28.424116      75.515664       0.689239       0.364128      -1.133879      -0.061134       0.026923       0.071088       0.097548       0.031186      -0.019858      -0.010529      -0.152159       0.092342      -0.099964       0.028030       0.071934             10.412779       6.802790       0.161438       2.011598       7.432024       2.542022      17.003522          -0.000009
           72              O       5.345000       0.103539       0.895243      -0.528590      28.044446 0.45522087E+03  0.10496062E+05                                 7.186700                            6.541608       0.648609       2.249002                    0.998728      27.242626      70.101524       0.753570       0.352515      -1.144340      -0.016183      -0.042853      -0.023801       0.051621       0.057592       0.049831      -0.068420      -0.015555       0.083939      -0.119114       0.037472       0.081642              7.399438       7.679679       2.072666      -1.421917       7.359382      -1.636857       7.159252          -0.000011

******************************************************
Auxiliary information for the entire system
The total spin magnetic moment of the unit cell is   -0.000481
The total net atomic charge of the unit cell is   -0.000006
Accuracy of reproducing the electrostatic potential in the unit cell:
  The inner radius (bohr) =    5.0000
  The outer radius (bohr) =   12.0000
  Valid grid points have density less than (e/(bohr^3)) =    0.0001
  The number of valid grid points were=        21250
  The rms potential error without charges in kcal/mol is=      8.86647
  The rms potential error with partial charges in kcal/mol is=      1.80124
  The RRMSE value at monopole order=      0.20315
  The rms potential error with partial charges and cloud penetration in kcal/mol is=      1.79946
  The RRMSE value at monopole order with cloud penetration is=      0.20295
  The rms potential error with partial charges and atomic dipoles in kcal/mol is=      0.78995
  The RRMSE value at dipole order=      0.08909
  The rms potential error with partial charges, atomic dipoles and cloud penetration in kcal/mol is=      0.77765
  The RRMSE value at dipole order with cloud penetration=      0.08771

******************************************************
The electron densities and ab initio electrostatic potential were computed in VASP using the PBE functional and
projector augmented wave method. See the main text of the journal article for a description of computational details.
The atomic charges, dipoles, and quadrupoles were computed with the DDEC6 method as described in
(a) T. A. Manz and N. Gabaldon Limas, RSC Adv. 6 (2016) 47771-47801 DOI: 10.1039/c6ra04656h
(b) N. Gabaldon Limas and T. A. Manz, RSC Adv. 8 (2018) 2678-2707 DOI: 10.1039/c7ra11829e.
For each atom in the material, the electron cloud parameters were fit to the spherically averaged atom-in-material
electron density using radial positions for which this density was between 10^-4 and 10^-2 electrons per cubic bohr.
The polarizabilities, dispersion coefficients, and quantum Drude oscillator (QDO) parameters were fit using the MCLF method.
The magnetic structure of the system was optimized in VASP from the default ferromagnetic initial guess using spin polarization.
The atomic spin moments (ASMs) were computed on this optimized magnetic structure using the DDEC6 partition as inputs
to the method of T. A. Manz and D. S. Sholl, J. Chem. Theory Comput. 7 (2011) 4146-4164 DOI: 10.1021/ct200539n.
The RMSE and RRMSE were computed using a uniform grid with Ewald summation.
