# Supplementary material for: A collection of forcefield precursors for metal–organic frameworks
Source: RSC Adv. 2019 Nov 13;9(63):36492–507. doi: 10.1039/c9ra07327b (PMC9075174; doi:10.1039/c9ra07327b)
Supplement: RA-009-C9RA07327B-s3565 [file RA-009-C9RA07327B-s3565.xyz]

   72
jmolscript: load "" {1 1 1} spacegroup "x,y,z" unitcell [{      7.937500     0.000000     0.000000 }, {     -1.110084     9.557650     0.000000 }, {      0.000000     0.000000    15.821600 }]
Ho     7.212238     1.271932     5.177302     1.908762
Ho     4.138970     3.506893    13.088102     1.908760
Ho    -0.384822     8.285718    10.644298     1.908763
Ho     2.688446     6.050757     2.733498     1.908760
H      6.927899     6.546608     6.137357     0.165294
H      4.515098     3.317174     3.978658     0.072062
H      3.313225     7.789867    14.048157     0.165294
H      6.836110     1.461651    11.889458     0.072062
H     -0.100483     3.011042     9.684243     0.165294
H      2.312318     6.240476    11.842942     0.072062
H      3.514191     1.767783     1.773443     0.165295
H     -0.008694     8.095999     3.932142     0.072062
C      6.762460     4.519813     5.820767     0.221292
C      5.059401     7.605978     4.475931     0.626720
C      6.458412     5.866486     5.673626    -0.164766
C      5.430624     6.186667     4.825588     0.160844
C      0.010304     4.039063     6.627668     0.551029
C      5.068023     3.971204     4.398405     0.295692
C      7.202610     0.094621     8.148124     0.547198
C      4.588748     0.259012    13.731567     0.221292
C      5.181723     6.730497    12.386731     0.626719
C      3.782712     8.469989    13.584426    -0.164766
C      4.810500     8.149808    12.736388     0.160844
C      3.403404     0.739762    14.538468     0.551029
C      6.283185     0.807621    12.309205     0.295691
C      4.148598     4.684204     0.237324     0.547198
C      0.064956     5.037837    10.000833     0.221293
C      1.768015     1.951672    11.345669     0.626720
C      0.369004     3.691164    10.147974    -0.164767
C      1.396792     3.370983    10.996012     0.160844
C      6.817112     5.518587     9.193932     0.551029
C      1.759393     5.586446    11.423195     0.295691
C     -0.375194     9.463029     7.673476     0.547197
C      2.238668     9.298638     2.090033     0.221293
C      1.645693     2.827153     3.434869     0.626719
C      3.044704     1.087661     2.237174    -0.164767
C      2.016916     1.407842     3.085212     0.160844
C      3.424012     8.817888     1.283132     0.551028
C      0.544231     8.750029     3.512395     0.295691
C      2.678818     4.873446    15.584276     0.547196
N      6.071021     3.577428     5.177460    -0.396630
N      4.700496     5.235681     4.193040    -0.365059
N      5.280187     1.201397    13.088260    -0.396630
N      5.540628     9.100794    12.103840    -0.365059
N      0.756395     5.980222    10.644140    -0.396630
N      2.126920     4.321969    11.628560    -0.365059
N      1.547229     8.356253     2.733340    -0.396629
N      1.286788     0.456856     3.717760    -0.365060
O      0.085081     2.787011     6.792371    -0.631901
O      5.806320     8.514910     4.906595    -0.638759
O      6.390579     0.539051     7.313851    -0.597160
O      4.047771     7.766546     3.756997    -0.635602
O      5.842060     9.341647     9.330630    -0.585025
O      0.822953     4.887782     7.030961    -0.533987
O      3.328627     1.991814    14.703171    -0.631901
O      4.434804     5.821565    12.817395    -0.638759
O      4.960629     4.239774    15.224651    -0.597160
O      6.193353     6.569929    11.667797    -0.635602
O      4.399064     4.994828     1.419830    -0.585025
O      1.480671     9.448693    14.941761    -0.533987
O      6.742335     6.770639     9.029229    -0.631901
O      1.021096     1.042740    10.915005    -0.638759
O      0.436837     9.018599     8.507749    -0.597160
O      2.779645     1.791104    12.064603    -0.635602
O      0.985356     0.216003     6.490970    -0.585026
O      6.004463     4.669868     8.790639    -0.533988
O      3.498789     7.565836     1.118429    -0.631901
O      2.392612     3.736085     3.004205    -0.638759
O      1.866787     5.317876     0.596949    -0.597160
O      0.634063     2.987721     4.153803    -0.635602
O      2.428352     4.562822    14.401770    -0.585026
O      5.346745     0.108957     0.879839    -0.533988

The following XYZ coordinates are in angstroms. Other properties are in atomic units.
The sperically averaged electron density of each atom fit to a function of the form exp(a - br)
eigen_1, eigen_2 and eigen_3 are the three eigenvalues of traceless quadrupole moment tensor
  atom number  atomic symbol              X              Y              Z     net charge C6 coefficient C8 coefficient C10 coefficient fluctuating dipole atomic polarizability isotropic forcefield polarizability              a              b squared Pearson coefficient          <r^3>          <r^4>         wp_QDO          m_QDO          q_QDO       dipole_x       dipole_y       dipole_z         dipole            Qxy            Qxz            Qyz     Q(x^2-y^2)  Q(3z^2 - R^2)        eigen_1        eigen_2        eigen_3 static polarizability      alpha(xx)      alpha(xy)      alpha(xz)      alpha(yy)      alpha(yz)      alpha(zz) atomic spin moment
            1             Ho       7.212238       1.271932       5.177302       1.908762     117.546425 0.26598364E+04  0.87662521E+05                                16.011606                           14.103024       2.519342       2.502212                    0.999712      74.488683     174.144187       0.662745       0.280415      -1.317962      -0.046639      -0.029232       0.008867       0.055753       0.086189       0.132463      -0.013793       0.359876       0.033758      -0.214919      -0.044183       0.259102             17.722370      13.220124       0.934961      -1.537554      23.928186      -0.210543      16.018799          -0.000020
            2             Ho       4.138970       3.506893      13.088102       1.908760     117.546737 0.26598454E+04  0.87662893E+05                                16.011640                           14.103052       2.519342       2.502212                    0.999712      74.488725     174.144389       0.662744       0.280415      -1.317961       0.046641       0.029231       0.008867       0.055753       0.086190      -0.132462       0.013792       0.359878       0.033755      -0.214920      -0.044182       0.259102             17.722406      13.220150       0.934963       1.537558      23.928234       0.210546      16.018834          -0.000021
            3             Ho      -0.384822       8.285718      10.644298       1.908763     117.546381 0.26598352E+04  0.87662472E+05                                16.011602                           14.103020       2.519342       2.502212                    0.999712      74.488678     174.144164       0.662745       0.280415      -1.317962       0.046640       0.029231      -0.008867       0.055753       0.086190       0.132463      -0.013793       0.359876       0.033757      -0.214919      -0.044182       0.259102             17.722364      13.220119       0.934961      -1.537554      23.928179      -0.210542      16.018795          -0.000025
            4             Ho       2.688446       6.050757       2.733498       1.908760     117.546730 0.26598449E+04  0.87662874E+05                                16.011640                           14.103051       2.519342       2.502212                    0.999712      74.488715     174.144362       0.662744       0.280415      -1.317961      -0.046640      -0.029231      -0.008867       0.055753       0.086189      -0.132463       0.013792       0.359878       0.033755      -0.214919      -0.044183       0.259102             17.722408      13.220150       0.934966       1.537561      23.928238       0.210548      16.018835          -0.000022
            5              H       6.927899       6.546608       6.137357       0.165294       0.931091 0.67761670E+01  0.64975702E+02                                 1.685721                            1.609361      -1.349448       2.275773                    0.994096       3.530156      10.357651       0.445641       1.433357      -0.676844       0.013638       0.030055       0.026747       0.042482       0.009730       0.005349       0.008995      -0.011967      -0.008897      -0.009975      -0.008126       0.018101              1.710769       1.536097       0.228193       0.235974       1.904829       0.246240       1.691381          -0.000000
            6              H       4.515098       3.317174       3.978658       0.072062       1.272742 0.88087443E+01  0.88819573E+02                                 1.952069                            1.737770      -1.136435       2.319585                    0.995136       3.824347      10.944634       0.472508       1.285588      -0.706247      -0.036806      -0.032336      -0.024952       0.054981       0.009309       0.001684       0.003103      -0.010635      -0.000283      -0.010675      -0.001139       0.011814              2.071125       2.208313       0.621367       0.533118       2.191488       0.451560       1.813574          -0.000004
            7              H       3.313225       7.789867      14.048157       0.165294       0.931091 0.67761730E+01  0.64975775E+02                                 1.685722                            1.609362      -1.349449       2.275773                    0.994096       3.530157      10.357655       0.445641       1.433357      -0.676844      -0.013638      -0.030055       0.026747       0.042482       0.009730      -0.005349      -0.008995      -0.011967      -0.008897      -0.009975      -0.008126       0.018101              1.710770       1.536098       0.228193      -0.235975       1.904830      -0.246241       1.691381          -0.000000
            8              H       6.836110       1.461651      11.889458       0.072062       1.272741 0.88087327E+01  0.88819417E+02                                 1.952066                            1.737768      -1.136433       2.319586                    0.995136       3.824344      10.944619       0.472509       1.285587      -0.706247       0.036806       0.032336      -0.024951       0.054981       0.009309      -0.001684      -0.003103      -0.010635      -0.000283      -0.010675      -0.001139       0.011814              2.071123       2.208310       0.621366      -0.533117       2.191485      -0.451559       1.813572          -0.000004
            9              H      -0.100483       3.011042       9.684243       0.165294       0.931091 0.67761717E+01  0.64975759E+02                                 1.685722                            1.609362      -1.349449       2.275773                    0.994096       3.530157      10.357655       0.445641       1.433357      -0.676844      -0.013638      -0.030055      -0.026747       0.042482       0.009730       0.005349       0.008995      -0.011967      -0.008897      -0.009975      -0.008126       0.018101              1.710769       1.536097       0.228193       0.235975       1.904830       0.246241       1.691381          -0.000000
           10              H       2.312318       6.240476      11.842942       0.072062       1.272742 0.88087414E+01  0.88819531E+02                                 1.952068                            1.737769      -1.136435       2.319585                    0.995136       3.824346      10.944628       0.472509       1.285587      -0.706247       0.036806       0.032336       0.024952       0.054981       0.009309       0.001684       0.003103      -0.010635      -0.000283      -0.010675      -0.001139       0.011814              2.071124       2.208312       0.621366       0.533118       2.191487       0.451559       1.813573          -0.000004
           11              H       3.514191       1.767783       1.773443       0.165295       0.931089 0.67761545E+01  0.64975552E+02                                 1.685719                            1.609360      -1.349447       2.275774                    0.994096       3.530152      10.357636       0.445641       1.433357      -0.676844       0.013638       0.030055      -0.026747       0.042482       0.009730      -0.005349      -0.008995      -0.011967      -0.008897      -0.009975      -0.008126       0.018101              1.710767       1.536095       0.228192      -0.235974       1.904827      -0.246240       1.691379          -0.000000
           12              H      -0.008694       8.095999       3.932142       0.072062       1.272742 0.88087426E+01  0.88819537E+02                                 1.952067                            1.737769      -1.136432       2.319586                    0.995136       3.824346      10.944624       0.472509       1.285586      -0.706247      -0.036806      -0.032336       0.024951       0.054981       0.009309      -0.001684      -0.003103      -0.010635      -0.000283      -0.010675      -0.001139       0.011814              2.071123       2.208311       0.621366      -0.533118       2.191486      -0.451559       1.813573          -0.000005
           13              C       6.762460       4.519813       5.820767       0.221292      31.810152 0.38868447E+03  0.89365168E+04                                 9.178784                            6.885756      -0.415154       1.892146                    0.997623      25.894814      75.004455       0.582368       0.457443      -1.033575      -0.081608      -0.008660      -0.032572       0.088294       0.022084      -0.078845       0.004838       0.041747       0.133334      -0.074318      -0.029941       0.104259             10.747981      10.882009      -2.986979       4.731539      12.243967      -1.080769       9.117969          -0.000000
           14              C       5.059401       7.605978       4.475931       0.626720      23.651202 0.22969347E+03  0.46562063E+04                                 7.546515                            5.370787       0.026955       2.081902                    0.999016      21.501974      59.556442       0.641599       0.470932      -1.020381      -0.011757       0.088780      -0.013150       0.090515      -0.015966      -0.089413       0.012581       0.082971       0.302794      -0.095068      -0.057304       0.152372              8.919481       9.137723       0.641507       3.531951      11.085068      -0.019374       6.535651          -0.000000
           15              C       6.458412       5.866486       5.673626      -0.164766      33.529807 0.44726553E+03  0.10620623E+05                                 9.149821                            7.149857      -0.070576       1.970578                    0.998595      29.212037      85.198057       0.601812       0.428608      -1.053513      -0.022285      -0.001230       0.036403       0.042700       0.015803      -0.058938       0.016169       0.026700       0.111569      -0.062762      -0.016012       0.078774             10.331524       9.157069      -2.406920       4.013839      13.013919      -1.370644       8.823583          -0.000008
           16              C       5.430624       6.186667       4.825588       0.160844      31.022195 0.35865859E+03  0.79940778E+04                                 8.659161                            6.359599       0.163593       2.085394                    0.998954      24.844448      68.364358       0.649845       0.422873      -1.065686      -0.012354      -0.073577       0.004223       0.074727       0.016377      -0.065670       0.021641       0.024535       0.166639      -0.073753      -0.021725       0.095477             10.243624       8.831643      -1.537809       3.895842      14.124247      -1.451192       7.774982          -0.000001
           17              C       0.010304       4.039063       6.627668       0.551029      23.488365 0.27465707E+03  0.58505244E+04                                 7.639845                            5.955692      -0.384392       1.922550                    0.998319      23.609213      68.105811       0.593741       0.484289      -1.008360       0.058878      -0.051695       0.057074       0.096936      -0.029477      -0.070168       0.007965       0.049647       0.204821      -0.078115      -0.034370       0.112485              8.550084       7.965019      -0.592533       2.754953      10.251032      -0.098990       7.434201           0.000010
           18              C       5.068023       3.971204       4.398405       0.295692      24.527118 0.27590905E+03  0.58381788E+04                                 7.573229                            5.706429       0.035634       2.057162                    0.999454      23.976815      67.202654       0.654034       0.442582      -1.039393       0.030791       0.048326       0.021420       0.061174       0.046586      -0.084330       0.008123       0.072450       0.208906      -0.108054      -0.020404       0.128458              8.609212       9.557303       0.116498       4.019517       9.381195       0.186273       6.889139          -0.000007
           19              C       7.202610       0.094621       8.148124       0.547198      22.699936 0.26303684E+03  0.55183481E+04                                 7.371870                            5.796000      -0.055919       2.046955                    0.998984      22.643778      63.897063       0.609596       0.478929      -1.015645      -0.146289       0.014809       0.045019       0.153774       0.051699       0.012201       0.067281      -0.196683      -0.208034      -0.090378      -0.075226       0.165604              8.195248       7.193960      -0.801194      -0.218430       5.600277      -2.319212      11.791506           0.000012
           20              C       4.588748       0.259012      13.731567       0.221292      31.810157 0.38868457E+03  0.89365196E+04                                 9.178785                            6.885757      -0.415155       1.892146                    0.997623      25.894818      75.004474       0.582368       0.457443      -1.033575       0.081609       0.008660      -0.032572       0.088294       0.022084       0.078845      -0.004838       0.041747       0.133333      -0.074318      -0.029941       0.104259             10.747983      10.882009      -2.986980      -4.731538      12.243970       1.080769       9.117969           0.000000
           21              C       5.181723       6.730497      12.386731       0.626719      23.651204 0.22969350E+03  0.46562066E+04                                 7.546514                            5.370787       0.026955       2.081902                    0.999016      21.501970      59.556413       0.641600       0.470932      -1.020381       0.011757      -0.088780      -0.013149       0.090515      -0.015966       0.089414      -0.012581       0.082972       0.302795      -0.095068      -0.057304       0.152372              8.919479       9.137721       0.641507      -3.531951      11.085066       0.019374       6.535650          -0.000001
           22              C       3.782712       8.469989      13.584426      -0.164766      33.529801 0.44726543E+03  0.10620620E+05                                 9.149820                            7.149857      -0.070578       1.970577                    0.998595      29.212035      85.198055       0.601812       0.428608      -1.053513       0.022285       0.001230       0.036404       0.042701       0.015803       0.058938      -0.016169       0.026700       0.111568      -0.062762      -0.016012       0.078774             10.331523       9.157067      -2.406919      -4.013838      13.013920       1.370642       8.823582          -0.000007
           23              C       4.810500       8.149808      12.736388       0.160844      31.022192 0.35865858E+03  0.79940778E+04                                 8.659160                            6.359599       0.163592       2.085394                    0.998954      24.844448      68.364357       0.649845       0.422873      -1.065686       0.012355       0.073577       0.004224       0.074727       0.016377       0.065671      -0.021641       0.024535       0.166639      -0.073753      -0.021725       0.095478             10.243623       8.831642      -1.537808      -3.895841      14.124244       1.451191       7.774981          -0.000001
           24              C       3.403404       0.739762      14.538468       0.551029      23.488381 0.27465730E+03  0.58505301E+04                                 7.639846                            5.955693      -0.384390       1.922550                    0.998319      23.609215      68.105800       0.593741       0.484289      -1.008361      -0.058878       0.051696       0.057074       0.096935      -0.029477       0.070168      -0.007966       0.049647       0.204821      -0.078115      -0.034370       0.112485              8.550085       7.965020      -0.592533      -2.754953      10.251033       0.098990       7.434202           0.000009
           25              C       6.283185       0.807621      12.309205       0.295691      24.527126 0.27590918E+03  0.58381822E+04                                 7.573232                            5.706431       0.035633       2.057162                    0.999454      23.976820      67.202672       0.654034       0.442582      -1.039393      -0.030790      -0.048326       0.021420       0.061174       0.046586       0.084330      -0.008123       0.072450       0.208906      -0.108054      -0.020404       0.128458              8.609215       9.557306       0.116496      -4.019518       9.381197      -0.186272       6.889141          -0.000007
           26              C       4.148598       4.684204       0.237324       0.547198      22.699925 0.26303669E+03  0.55183440E+04                                 7.371867                            5.795998      -0.055914       2.046957                    0.998984      22.643768      63.897020       0.609596       0.478929      -1.015645       0.146290      -0.014808       0.045019       0.153775       0.051699      -0.012201      -0.067281      -0.196683      -0.208035      -0.090378      -0.075226       0.165604              8.195244       7.193957      -0.801193       0.218429       5.600274       2.319211      11.791501           0.000011
           27              C       0.064956       5.037837      10.000833       0.221293      31.810149 0.38868443E+03  0.89365157E+04                                 9.178784                            6.885756      -0.415155       1.892146                    0.997623      25.894813      75.004454       0.582368       0.457443      -1.033575       0.081608       0.008660       0.032572       0.088294       0.022084      -0.078845       0.004838       0.041747       0.133334      -0.074318      -0.029941       0.104259             10.747981      10.882008      -2.986979       4.731539      12.243966      -1.080769       9.117969          -0.000001
           28              C       1.768015       1.951672      11.345669       0.626720      23.651203 0.22969349E+03  0.46562066E+04                                 7.546515                            5.370788       0.026955       2.081902                    0.999016      21.501973      59.556436       0.641599       0.470932      -1.020381       0.011757      -0.088780       0.013150       0.090515      -0.015966      -0.089413       0.012581       0.082971       0.302795      -0.095068      -0.057304       0.152372              8.919481       9.137723       0.641506       3.531952      11.085068      -0.019374       6.535651          -0.000000
           29              C       0.369004       3.691164      10.147974      -0.164767      33.529821 0.44726577E+03  0.10620630E+05                                 9.149823                            7.149859      -0.070577       1.970578                    0.998595      29.212047      85.198094       0.601812       0.428608      -1.053513       0.022285       0.001230      -0.036403       0.042700       0.015803      -0.058938       0.016169       0.026700       0.111569      -0.062762      -0.016012       0.078774             10.331526       9.157071      -2.406920       4.013840      13.013923      -1.370644       8.823586          -0.000008
           30              C       1.396792       3.370983      10.996012       0.160844      31.022192 0.35865856E+03  0.79940771E+04                                 8.659161                            6.359599       0.163592       2.085394                    0.998954      24.844447      68.364356       0.649845       0.422873      -1.065686       0.012354       0.073577      -0.004223       0.074726       0.016377      -0.065671       0.021641       0.024535       0.166639      -0.073753      -0.021725       0.095478             10.243623       8.831642      -1.537809       3.895842      14.124245      -1.451192       7.774982          -0.000000
           31              C       6.817112       5.518587       9.193932       0.551029      23.488363 0.27465704E+03  0.58505237E+04                                 7.639845                            5.955692      -0.384393       1.922549                    0.998319      23.609212      68.105810       0.593741       0.484289      -1.008360      -0.058878       0.051695      -0.057074       0.096935      -0.029477      -0.070168       0.007965       0.049647       0.204821      -0.078115      -0.034370       0.112485              8.550084       7.965019      -0.592533       2.754953      10.251032      -0.098990       7.434202           0.000010
           32              C       1.759393       5.586446      11.423195       0.295691      24.527130 0.27590921E+03  0.58381833E+04                                 7.573233                            5.706431       0.035631       2.057161                    0.999454      23.976823      67.202689       0.654034       0.442583      -1.039393      -0.030791      -0.048326      -0.021420       0.061174       0.046586      -0.084330       0.008123       0.072449       0.208906      -0.108054      -0.020404       0.128458              8.609216       9.557307       0.116497       4.019520       9.381199       0.186273       6.889143          -0.000007
           33              C      -0.375194       9.463029       7.673476       0.547197      22.699956 0.26303711E+03  0.55183556E+04                                 7.371875                            5.796004      -0.055919       2.046954                    0.998984      22.643794      63.897127       0.609596       0.478929      -1.015645       0.146289      -0.014809      -0.045019       0.153774       0.051699       0.012201       0.067281      -0.196684      -0.208034      -0.090378      -0.075226       0.165604              8.195254       7.193965      -0.801194      -0.218429       5.600281      -2.319214      11.791515           0.000012
           34              C       2.238668       9.298638       2.090033       0.221293      31.810139 0.38868429E+03  0.89365118E+04                                 9.178783                            6.885755      -0.415155       1.892146                    0.997623      25.894807      75.004437       0.582368       0.457443      -1.033575      -0.081609      -0.008660       0.032572       0.088294       0.022084       0.078845      -0.004838       0.041747       0.133333      -0.074318      -0.029941       0.104259             10.747980      10.882008      -2.986979      -4.731538      12.243965       1.080768       9.117968          -0.000000
           35              C       1.645693       2.827153       3.434869       0.626719      23.651212 0.22969357E+03  0.46562087E+04                                 7.546518                            5.370789       0.026954       2.081901                    0.999016      21.501976      59.556451       0.641599       0.470932      -1.020381      -0.011757       0.088780       0.013149       0.090515      -0.015966       0.089413      -0.012581       0.082971       0.302795      -0.095068      -0.057304       0.152372              8.919484       9.137726       0.641507      -3.531953      11.085074       0.019374       6.535653          -0.000001
           36              C       3.044704       1.087661       2.237174      -0.164767      33.529817 0.44726571E+03  0.10620629E+05                                 9.149826                            7.149861      -0.070580       1.970577                    0.998595      29.212041      85.198091       0.601812       0.428609      -1.053513      -0.022285      -0.001230      -0.036404       0.042701       0.015803       0.058938      -0.016169       0.026701       0.111568      -0.062762      -0.016012       0.078774             10.331529       9.157074      -2.406922      -4.013841      13.013926       1.370645       8.823588          -0.000008
           37              C       2.016916       1.407842       3.085212       0.160844      31.022211 0.35865878E+03  0.79940838E+04                                 8.659166                            6.359602       0.163590       2.085393                    0.998954      24.844456      68.364404       0.649844       0.422873      -1.065685      -0.012354      -0.073577      -0.004223       0.074727       0.016377       0.065670      -0.021640       0.024535       0.166639      -0.073753      -0.021725       0.095477             10.243630       8.831647      -1.537810      -3.895844      14.124257       1.451192       7.774986          -0.000001
           38              C       3.424012       8.817888       1.283132       0.551028      23.488375 0.27465721E+03  0.58505275E+04                                 7.639845                            5.955691      -0.384389       1.922551                    0.998319      23.609211      68.105782       0.593742       0.484289      -1.008361       0.058878      -0.051696      -0.057075       0.096936      -0.029477       0.070167      -0.007965       0.049647       0.204821      -0.078115      -0.034370       0.112485              8.550084       7.965018      -0.592533      -2.754953      10.251031       0.098990       7.434201           0.000009
           39              C       0.544231       8.750029       3.512395       0.295691      24.527139 0.27590934E+03  0.58381866E+04                                 7.573235                            5.706433       0.035632       2.057161                    0.999454      23.976830      67.202712       0.654034       0.442583      -1.039393       0.030790       0.048326      -0.021420       0.061174       0.046586       0.084329      -0.008123       0.072450       0.208906      -0.108054      -0.020404       0.128458              8.609218       9.557310       0.116497      -4.019520       9.381201      -0.186272       6.889144          -0.000007
           40              C       2.678818       4.873446      15.584276       0.547196      22.699957 0.26303711E+03  0.55183557E+04                                 7.371876                            5.796004      -0.055917       2.046955                    0.998984      22.643794      63.897129       0.609596       0.478930      -1.015645      -0.146290       0.014809      -0.045019       0.153775       0.051699      -0.012201      -0.067281      -0.196683      -0.208035      -0.090378      -0.075225       0.165604              8.195254       7.193965      -0.801194       0.218429       5.600281       2.319215      11.791517           0.000012
           41              N       6.071021       3.577428       5.177460      -0.396630      40.945197 0.56843169E+03  0.13996719E+05                                 9.731616                            7.600466       0.435532       2.128002                    0.999654      29.770369      81.847259       0.652717       0.381095      -1.110866      -0.040609       0.206253       0.013634       0.210654       0.031599      -0.035555       0.004455       0.238211       0.275551      -0.169468       0.049288       0.120180             11.017783      13.483424      -1.324900       5.546040       9.989920       0.116947       9.580007          -0.000020
           42              N       4.700496       5.235681       4.193040      -0.365059      41.082737 0.59214476E+03  0.14733051E+05                                 9.834930                            7.839791       0.209466       2.059054                    0.999223      29.708915      82.153212       0.632454       0.389235      -1.104809       0.177174      -0.044539       0.092239       0.204652       0.049346      -0.101178       0.024994      -0.135241       0.129581      -0.158850       0.060892       0.097958             11.028616       9.295872       0.424307       3.534968      15.467191       0.541027       8.322785          -0.000019
           43              N       5.280187       1.201397      13.088260      -0.396630      40.945193 0.56843163E+03  0.13996718E+05                                 9.731616                            7.600465       0.435531       2.128002                    0.999654      29.770367      81.847256       0.652717       0.381095      -1.110866       0.040609      -0.206253       0.013635       0.210655       0.031599       0.035555      -0.004455       0.238211       0.275549      -0.169468       0.049288       0.120180             11.017783      13.483423      -1.324901      -5.546039       9.989920      -0.116946       9.580006          -0.000021
           44              N       5.540628       9.100794      12.103840      -0.365059      41.082732 0.59214471E+03  0.14733049E+05                                 9.834927                            7.839789       0.209467       2.059054                    0.999223      29.708918      82.153206       0.632454       0.389235      -1.104810      -0.177174       0.044540       0.092240       0.204652       0.049346       0.101178      -0.024994      -0.135242       0.129581      -0.158851       0.060892       0.097958             11.028612       9.295869       0.424307      -3.534967      15.467184      -0.541027       8.322783          -0.000018
           45              N       0.756395       5.980222      10.644140      -0.396630      40.945203 0.56843177E+03  0.13996722E+05                                 9.731617                            7.600466       0.435531       2.128002                    0.999654      29.770372      81.847270       0.652717       0.381095      -1.110866       0.040609      -0.206253      -0.013634       0.210655       0.031599      -0.035555       0.004455       0.238211       0.275550      -0.169468       0.049288       0.120180             11.017784      13.483424      -1.324901       5.546041       9.989920       0.116946       9.580008          -0.000020
           46              N       2.126920       4.321969      11.628560      -0.365059      41.082729 0.59214464E+03  0.14733047E+05                                 9.834928                            7.839790       0.209466       2.059054                    0.999223      29.708913      82.153202       0.632454       0.389235      -1.104809      -0.177174       0.044539      -0.092239       0.204652       0.049346      -0.101178       0.024994      -0.135241       0.129581      -0.158850       0.060892       0.097958             11.028614       9.295870       0.424306       3.534968      15.467186       0.541027       8.322785          -0.000019
           47              N       1.547229       8.356253       2.733340      -0.396629      40.945179 0.56843136E+03  0.13996709E+05                                 9.731612                            7.600462       0.435532       2.128002                    0.999654      29.770362      81.847227       0.652717       0.381095      -1.110866      -0.040609       0.206253      -0.013635       0.210655       0.031598       0.035555      -0.004456       0.238211       0.275550      -0.169468       0.049288       0.120180             11.017779      13.483418      -1.324901      -5.546036       9.989916      -0.116946       9.580002          -0.000021
           48              N       1.286788       0.456856       3.717760      -0.365060      41.082773 0.59214537E+03  0.14733070E+05                                 9.834936                            7.839795       0.209466       2.059054                    0.999223      29.708932      82.153278       0.632454       0.389235      -1.104809       0.177173      -0.044540      -0.092240       0.204652       0.049346       0.101178      -0.024994      -0.135242       0.129581      -0.158850       0.060892       0.097958             11.028623       9.295878       0.424308      -3.534971      15.467199      -0.541028       8.322791          -0.000019
           49              O       0.085081       2.787011       6.792371      -0.631901      43.240981 0.66904971E+03  0.17041217E+05                                 9.904602                            8.146976       0.028606       2.030478                    0.995989      29.753384      81.339494       0.646395       0.372020      -1.125328       0.047906       0.061093       0.064677       0.101047      -0.009086      -0.066032      -0.019932      -0.078275       0.042462      -0.091403       0.029695       0.061708             11.005580       6.282214      -1.414260       0.410723      17.981165      -1.099766       8.753362          -0.000007
           50              O       5.806320       8.514910       4.906595      -0.638759      48.327478 0.66502146E+03  0.16815323E+05                                10.498730                            8.000840       0.240325       2.102037                    0.997627      29.031841      77.594636       0.671073       0.360966      -1.140436      -0.009783      -0.078715       0.014734       0.080677       0.040864      -0.037375       0.035997       0.091532       0.125768      -0.098427       0.026649       0.071778             12.330993      11.418440       6.226990       2.753736      16.824791       3.925903       8.749749          -0.000013
           51              O       6.390579       0.539051       7.313851      -0.597160      32.839851 0.51861655E+03  0.12366534E+05                                 8.047385                            7.026914       0.404390       2.157921                    0.998732      28.336027      74.397420       0.719433       0.357038      -1.139540      -0.016202      -0.031110       0.108196       0.113740       0.020029       0.050657       0.009626      -0.138397       0.029365      -0.099139       0.026140       0.072998              8.498206       7.491086      -1.114121       2.196414       7.112732      -2.278647      10.890799          -0.000030
           52              O       4.047771       7.766546       3.756997      -0.635602      45.896761 0.64982634E+03  0.16396823E+05                                10.260444                            7.968510       0.164975       2.065690                    0.998264      29.606956      80.007653       0.662454       0.366428      -1.131978       0.057484       0.060618      -0.000433       0.083541      -0.032406      -0.028880       0.010077       0.157063       0.246840      -0.126185       0.027197       0.098988             11.954995      15.889811      -1.601953       7.518087       8.388892      -1.077746      11.586282          -0.000020
           53              O       5.842060       9.341647       9.330630      -0.585025      39.039889 0.56513021E+03  0.13774046E+05                                 9.169973                            7.412502       0.269497       2.120200                    0.998048      28.407723      75.512352       0.689256       0.364596      -1.133103      -0.060789       0.027559      -0.070435       0.097036       0.031017       0.022603       0.012692      -0.153734       0.076088      -0.098762       0.022743       0.076019             10.424556       6.786389       0.158112      -1.994454       7.435092      -2.565937      17.052186          -0.000017
           54              O       0.822953       4.887782       7.030961      -0.533987      28.314625 0.46077641E+03  0.10654385E+05                                 7.232043                            6.580304       0.660845       2.251139                    0.998841      27.341009      70.410693       0.751683       0.352398      -1.144655      -0.014912      -0.040680       0.025391       0.050219       0.059324      -0.049965       0.069955      -0.020022       0.075841      -0.121104       0.038429       0.082675              7.448399       7.673513       2.078592       1.440037       7.422739       1.690471       7.248946          -0.000025
           55              O       3.328627       1.991814      14.703171      -0.631901      43.240980 0.66904977E+03  0.17041219E+05                                 9.904600                            8.146975       0.028609       2.030479                    0.995989      29.753391      81.339508       0.646395       0.372019      -1.125328      -0.047906      -0.061094       0.064677       0.101047      -0.009086       0.066032       0.019932      -0.078275       0.042462      -0.091403       0.029695       0.061708             11.005578       6.282214      -1.414261      -0.410723      17.981158       1.099766       8.753362          -0.000007
           56              O       4.434804       5.821565      12.817395      -0.638759      48.327384 0.66502002E+03  0.16815276E+05                                10.498713                            8.000829       0.240328       2.102038                    0.997627      29.031818      77.594531       0.671074       0.360966      -1.140436       0.009784       0.078714       0.014734       0.080677       0.040864       0.037375      -0.035996       0.091533       0.125767      -0.098428       0.026649       0.071778             12.330972      11.418420       6.226976      -2.753730      16.824762      -3.925895       8.749734          -0.000012
           57              O       4.960629       4.239774      15.224651      -0.597160      32.839834 0.51861621E+03  0.12366525E+05                                 8.047386                            7.026914       0.404385       2.157920                    0.998732      28.336006      74.397371       0.719432       0.357038      -1.139540       0.016203       0.031110       0.108196       0.113740       0.020030      -0.050658      -0.009626      -0.138397       0.029366      -0.099139       0.026141       0.072999              8.498206       7.491086      -1.114121      -2.196413       7.112731       2.278647      10.890800          -0.000030
           58              O       6.193353       6.569929      11.667797      -0.635602      45.896650 0.64982458E+03  0.16396765E+05                                10.260422                            7.968495       0.164981       2.065691                    0.998264      29.606936      80.007534       0.662455       0.366427      -1.131979      -0.057484      -0.060618      -0.000432       0.083541      -0.032406       0.028880      -0.010077       0.157063       0.246840      -0.126185       0.027197       0.098988             11.954967      15.889772      -1.601950      -7.518067       8.388873       1.077745      11.586256          -0.000019
           59              O       4.399064       4.994828       1.419830      -0.585025      39.039841 0.56512937E+03  0.13774020E+05                                 9.169966                            7.412497       0.269497       2.120200                    0.998048      28.407701      75.512278       0.689256       0.364596      -1.133103       0.060790      -0.027559      -0.070435       0.097036       0.031017      -0.022603      -0.012692      -0.153734       0.076088      -0.098762       0.022743       0.076019             10.424548       6.786384       0.158112       1.994452       7.435086       2.565936      17.052174          -0.000018
           60              O       1.480671       9.448693      14.941761      -0.533987      28.314518 0.46077415E+03  0.10654319E+05                                 7.232022                            6.580285       0.660850       2.251141                    0.998841      27.340970      70.410524       0.751685       0.352397      -1.144655       0.014911       0.040679       0.025392       0.050219       0.059325       0.049965      -0.069955      -0.020022       0.075839      -0.121105       0.038430       0.082675              7.448377       7.673489       2.078585      -1.440032       7.422717      -1.690465       7.248924          -0.000025
           61              O       6.742335       6.770639       9.029229      -0.631901      43.241006 0.66905022E+03  0.17041233E+05                                 9.904606                            8.146979       0.028606       2.030478                    0.995989      29.753397      81.339538       0.646395       0.372019      -1.125328      -0.047906      -0.061094      -0.064677       0.101047      -0.009086      -0.066032      -0.019932      -0.078275       0.042462      -0.091403       0.029695       0.061708             11.005584       6.282216      -1.414261       0.410723      17.981170      -1.099767       8.753365          -0.000007
           62              O       1.021096       1.042740      10.915005      -0.638759      48.327448 0.66502103E+03  0.16815309E+05                                10.498724                            8.000837       0.240327       2.102037                    0.997627      29.031835      77.594605       0.671073       0.360966      -1.140436       0.009783       0.078715      -0.014734       0.080677       0.040863      -0.037375       0.035997       0.091532       0.125768      -0.098427       0.026649       0.071778             12.330986      11.418433       6.226984       2.753734      16.824780       3.925900       8.749744          -0.000012
           63              O       0.436837       9.018599       8.507749      -0.597160      32.839835 0.51861616E+03  0.12366523E+05                                 8.047382                            7.026910       0.404391       2.157921                    0.998732      28.336022      74.397395       0.719433       0.357038      -1.139540       0.016202       0.031110      -0.108196       0.113740       0.020029       0.050658       0.009627      -0.138396       0.029365      -0.099138       0.026141       0.072998              8.498203       7.491082      -1.114120       2.196414       7.112729      -2.278646      10.890796          -0.000030
           64              O       2.779645       1.791104      12.064603      -0.635602      45.896721 0.64982571E+03  0.16396802E+05                                10.260436                            7.968504       0.164977       2.065690                    0.998264      29.606950      80.007612       0.662454       0.366427      -1.131979      -0.057484      -0.060618       0.000433       0.083541      -0.032406      -0.028880       0.010077       0.157063       0.246840      -0.126185       0.027197       0.098988             11.954984      15.889796      -1.601952       7.518080       8.388884      -1.077745      11.586273          -0.000020
           65              O       0.985356       0.216003       6.490970      -0.585026      39.039952 0.56513131E+03  0.13774080E+05                                 9.169985                            7.412511       0.269494       2.120199                    0.998048      28.407739      75.512431       0.689255       0.364597      -1.133103       0.060789      -0.027559       0.070435       0.097036       0.031017       0.022603       0.012692      -0.153735       0.076089      -0.098763       0.022743       0.076019             10.424570       6.786398       0.158112      -1.994456       7.435102      -2.565942      17.052211          -0.000017
           66              O       6.004463       4.669868       8.790639      -0.533988      28.314610 0.46077610E+03  0.10654376E+05                                 7.232041                            6.580302       0.660845       2.251140                    0.998841      27.341000      70.410662       0.751683       0.352398      -1.144655       0.014912       0.040680      -0.025391       0.050219       0.059324      -0.049966       0.069955      -0.020022       0.075840      -0.121104       0.038430       0.082674              7.448397       7.673510       2.078591       1.440036       7.422736       1.690470       7.248944          -0.000025
           67              O       3.498789       7.565836       1.118429      -0.631901      43.240916 0.66904852E+03  0.17041178E+05                                 9.904588                            8.146965       0.028611       2.030480                    0.995989      29.753373      81.339419       0.646396       0.372019      -1.125329       0.047906       0.061094      -0.064678       0.101048      -0.009086       0.066032       0.019931      -0.078274       0.042461      -0.091402       0.029695       0.061707             11.005564       6.282206      -1.414257      -0.410722      17.981134       1.099765       8.753351          -0.000006
           68              O       2.392612       3.736085       3.004205      -0.638759      48.327429 0.66502068E+03  0.16815298E+05                                10.498721                            8.000834       0.240327       2.102037                    0.997627      29.031828      77.594580       0.671073       0.360966      -1.140436      -0.009784      -0.078714      -0.014734       0.080677       0.040863       0.037375      -0.035997       0.091533       0.125767      -0.098428       0.026649       0.071778             12.330983      11.418428       6.226983      -2.753732      16.824779      -3.925899       8.749741          -0.000012
           69              O       1.866787       5.317876       0.596949      -0.597160      32.839838 0.51861621E+03  0.12366525E+05                                 8.047387                            7.026914       0.404383       2.157920                    0.998732      28.336005      74.397372       0.719432       0.357038      -1.139540      -0.016203      -0.031110      -0.108197       0.113741       0.020028      -0.050657      -0.009627      -0.138396       0.029366      -0.099139       0.026141       0.072998              8.498208       7.491086      -1.114121      -2.196415       7.112733       2.278649      10.890805          -0.000030
           70              O       0.634063       2.987721       4.153803      -0.635602      45.896658 0.64982469E+03  0.16396769E+05                                10.260424                            7.968496       0.164981       2.065692                    0.998264      29.606935      80.007538       0.662455       0.366427      -1.131979       0.057484       0.060618       0.000432       0.083541      -0.032406       0.028880      -0.010077       0.157063       0.246840      -0.126185       0.027197       0.098988             11.954970      15.889777      -1.601951      -7.518069       8.388875       1.077745      11.586259          -0.000019
           71              O       2.428352       4.562822      14.401770      -0.585026      39.039927 0.56513084E+03  0.13774066E+05                                 9.169982                            7.412509       0.269492       2.120199                    0.998048      28.407724      75.512388       0.689255       0.364597      -1.133102      -0.060790       0.027560       0.070435       0.097037       0.031017      -0.022603      -0.012691      -0.153734       0.076088      -0.098762       0.022743       0.076019             10.424568       6.786396       0.158112       1.994455       7.435100       2.565942      17.052207          -0.000017
           72              O       5.346745       0.108957       0.879839      -0.533988      28.314582 0.46077550E+03  0.10654359E+05                                 7.232034                            6.580296       0.660845       2.251139                    0.998841      27.340997      70.410632       0.751684       0.352397      -1.144655      -0.014912      -0.040679      -0.025392       0.050219       0.059324       0.049965      -0.069955      -0.020023       0.075839      -0.121104       0.038430       0.082675              7.448390       7.673503       2.078589      -1.440035       7.422729      -1.690469       7.248937          -0.000026

******************************************************
Auxiliary information for the entire system
The total spin magnetic moment of the unit cell is   -0.000689
The total net atomic charge of the unit cell is   0.000001
Accuracy of reproducing the electrostatic potential in the unit cell:
  The inner radius (bohr) =    5.0000
  The outer radius (bohr) =   12.0000
  Valid grid points have density less than (e/(bohr^3)) =    0.0001
  The number of valid grid points were=        20914
  The rms potential error without charges in kcal/mol is=      8.86170
  The rms potential error with partial charges in kcal/mol is=      1.79179
  The RRMSE value at monopole order=      0.20220
  The rms potential error with partial charges and cloud penetration in kcal/mol is=      1.79000
  The RRMSE value at monopole order with cloud penetration is=      0.20199
  The rms potential error with partial charges and atomic dipoles in kcal/mol is=      0.79910
  The RRMSE value at dipole order=      0.09017
  The rms potential error with partial charges, atomic dipoles and cloud penetration in kcal/mol is=      0.78725
  The RRMSE value at dipole order with cloud penetration=      0.08884

******************************************************
The electron densities and ab initio electrostatic potential were computed in VASP using the PBE functional and
projector augmented wave method. See the main text of the journal article for a description of computational details.
The atomic charges, dipoles, and quadrupoles were computed with the DDEC6 method as described in
(a) T. A. Manz and N. Gabaldon Limas, RSC Adv. 6 (2016) 47771-47801 DOI: 10.1039/c6ra04656h
(b) N. Gabaldon Limas and T. A. Manz, RSC Adv. 8 (2018) 2678-2707 DOI: 10.1039/c7ra11829e.
For each atom in the material, the electron cloud parameters were fit to the spherically averaged atom-in-material
electron density using radial positions for which this density was between 10^-4 and 10^-2 electrons per cubic bohr.
The polarizabilities, dispersion coefficients, and quantum Drude oscillator (QDO) parameters were fit using the MCLF method.
The magnetic structure of the system was optimized in VASP from the default ferromagnetic initial guess using spin polarization.
The atomic spin moments (ASMs) were computed on this optimized magnetic structure using the DDEC6 partition as inputs
to the method of T. A. Manz and D. S. Sholl, J. Chem. Theory Comput. 7 (2011) 4146-4164 DOI: 10.1021/ct200539n.
The RMSE and RRMSE were computed using a uniform grid with Ewald summation.
